# Supplementary material for: Do universal codon-usage patterns minimize the effects of mutation and translation error?
Source: Genome Biol. 2005 Oct 19;6(11):R91. doi: 10.1186/gb-2005-6-11-r91 (PMC1297647; doi:10.1186/gb-2005-6-11-r91)
Supplement: Additional data file 1 — A tar archive containing the used CUTG records, separated for archaea, bacteria, and eukaryotes, the data used to produce the histograms in Figure 1, the kinemages used to produce Figures 2 and 4, and the data used to produce the scatterplots in Figures 3 and 5. [file gb-2005-6-11-r91-S1.tgz]

Archive with 166 entries (157 files):
- CodeError
- CodeError/__init__.py
- CodeError/calc_correlations.py
- CodeError/ce_analysis.py
- CodeError/data
- CodeError/data/.DS_Store
- CodeError/data/abs_scatterplots
- CodeError/data/abs_scatterplots/.DS_Store
- CodeError/data/abs_scatterplots/arch_normal_X.agr
- CodeError/data/abs_scatterplots/arch_normal_X.dat
- CodeError/data/abs_scatterplots/arch_normal_Y.agr
- CodeError/data/abs_scatterplots/arch_normal_Y.dat
- CodeError/data/abs_scatterplots/arch_normal_Z.agr
- CodeError/data/abs_scatterplots/arch_normal_Z.dat
- CodeError/data/abs_scatterplots/arch_p_rX.agr
- CodeError/data/abs_scatterplots/arch_p_rX.dat
- CodeError/data/abs_scatterplots/arch_p_rY.agr
- CodeError/data/abs_scatterplots/arch_p_rY.dat
- CodeError/data/abs_scatterplots/arch_p_rZ.agr
- CodeError/data/abs_scatterplots/arch_p_rZ.dat
- CodeError/data/abs_scatterplots/arch_p_sX.agr
- CodeError/data/abs_scatterplots/arch_p_sX.dat
- CodeError/data/abs_scatterplots/arch_p_sY.agr
- CodeError/data/abs_scatterplots/arch_p_sY.dat
- CodeError/data/abs_scatterplots/arch_p_sZ.agr
- CodeError/data/abs_scatterplots/arch_p_sZ.dat
- CodeError/data/abs_scatterplots/bac_normal_X.agr
- CodeError/data/abs_scatterplots/bac_normal_X.dat
- CodeError/data/abs_scatterplots/bac_normal_Y.agr
- CodeError/data/abs_scatterplots/bac_normal_Y.dat
- CodeError/data/abs_scatterplots/bac_normal_Z.agr
- CodeError/data/abs_scatterplots/bac_normal_Z.dat
- CodeError/data/abs_scatterplots/bac_p_rX.agr
- CodeError/data/abs_scatterplots/bac_p_rX.dat
- CodeError/data/abs_scatterplots/bac_p_rY.agr
- CodeError/data/abs_scatterplots/bac_p_rY.dat
- CodeError/data/abs_scatterplots/bac_p_rZ.agr
- CodeError/data/abs_scatterplots/bac_p_rZ.dat
- CodeError/data/abs_scatterplots/bac_p_sX.agr
- CodeError/data/abs_scatterplots/bac_p_sX.dat
- CodeError/data/abs_scatterplots/bac_p_sY.agr
- CodeError/data/abs_scatterplots/bac_p_sY.dat
- CodeError/data/abs_scatterplots/bac_p_sZ.agr
- CodeError/data/abs_scatterplots/bac_p_sZ.dat
- CodeError/data/abs_scatterplots/euk_normal_X.agr
- CodeError/data/abs_scatterplots/euk_normal_X.dat
- CodeError/data/abs_scatterplots/euk_normal_Y.agr
- CodeError/data/abs_scatterplots/euk_normal_Y.dat
- CodeError/data/abs_scatterplots/euk_normal_Z.agr
- CodeError/data/abs_scatterplots/euk_normal_Z.dat
- CodeError/data/abs_scatterplots/euk_p_rX.agr
- CodeError/data/abs_scatterplots/euk_p_rX.dat
- CodeError/data/abs_scatterplots/euk_p_rY.agr
- CodeError/data/abs_scatterplots/euk_p_rY.dat
- CodeError/data/abs_scatterplots/euk_p_rZ.agr
- CodeError/data/abs_scatterplots/euk_p_rZ.dat
- CodeError/data/abs_scatterplots/euk_p_sX.agr
- CodeError/data/abs_scatterplots/euk_p_sX.dat
- CodeError/data/abs_scatterplots/euk_p_sY.agr
- CodeError/data/abs_scatterplots/euk_p_sY.dat
- CodeError/data/abs_scatterplots/euk_p_sZ.agr
- CodeError/data/abs_scatterplots/euk_p_sZ.dat
- CodeError/data/abs_scatterplots/to_graph.py
- CodeError/data/cutg
- CodeError/data/cutg/arch.spsum
- CodeError/data/cutg/bac.spsum
- CodeError/data/cutg/euk.spsum
- CodeError/data/cutg/gbbct.spsum
- CodeError/data/cutg/README
- CodeError/data/histograms
- CodeError/data/histograms/arch_ga.dat
- CodeError/data/histograms/arch_gc.dat
- CodeError/data/histograms/arch_gp.dat
- CodeError/data/histograms/bac_ga.dat
- CodeError/data/histograms/bac_gc.dat
- CodeError/data/histograms/bac_gp.dat
- CodeError/data/histograms/euk_ga.dat
- CodeError/data/histograms/euk_gc.dat
- CodeError/data/histograms/euk_gp.dat
- CodeError/data/kinemages_0.01
- CodeError/data/kinemages_0.01/bac_ma.kin
- CodeError/data/kinemages_0.01/bac_mc.kin
- CodeError/data/kinemages_0.01/bac_mp_AGCU.kin
- CodeError/data/kinemages_0.01/bac_mp_AGUC.kin
- CodeError/data/kinemages_0.01/bac_mp_AUGC.kin
- CodeError/data/kinemages_0.01/bac_mp_CGUA.kin
- CodeError/data/kinemages_0.01/bac_mp_GAUC.kin
- CodeError/data/kinemages_1
- CodeError/data/kinemages_1/arch_mp_AUGC.kin
- CodeError/data/kinemages_1/bac_ma.kin
- CodeError/data/kinemages_1/bac_mc.kin
- CodeError/data/kinemages_1/bac_mp_AGCU.kin
- CodeError/data/kinemages_1/bac_mp_AGUC.kin
- CodeError/data/kinemages_1/bac_mp_AUGC.kin
- CodeError/data/kinemages_1/bac_mp_CGUA.kin
- CodeError/data/kinemages_1/bac_mp_GAUC.kin
- CodeError/data/kinemages_1/euk_mp_AUGC.kin
- CodeError/data/kinemages_uns
- CodeError/data/kinemages_uns/arch_ma.kin
- CodeError/data/kinemages_uns/arch_mc.kin
- CodeError/data/kinemages_uns/arch_mp.kin
- CodeError/data/kinemages_uns/bac_ma.kin
- CodeError/data/kinemages_uns/bac_mc.kin
- CodeError/data/kinemages_uns/bac_mp_AGCU.kin
- CodeError/data/kinemages_uns/bac_mp_AGUC.kin
- CodeError/data/kinemages_uns/bac_mp_AUGC.kin
- CodeError/data/kinemages_uns/bac_mp_CGUA.kin
- CodeError/data/kinemages_uns/bac_mp_GAUC.kin
- CodeError/data/kinemages_uns/euk_ma.kin
- CodeError/data/kinemages_uns/euk_mc.kin
- CodeError/data/kinemages_uns/euk_mp.kin
- CodeError/data/scatterplots
- CodeError/data/scatterplots/arch_normal_X.dat
- CodeError/data/scatterplots/arch_normal_Y.dat
- CodeError/data/scatterplots/arch_normal_Z.dat
- CodeError/data/scatterplots/arch_p_AUGC_X.dat
- CodeError/data/scatterplots/arch_p_AUGC_Y.dat
- CodeError/data/scatterplots/arch_p_AUGC_Z.dat
- CodeError/data/scatterplots/bac_a_rX.dat
- CodeError/data/scatterplots/bac_a_rY.dat
- CodeError/data/scatterplots/bac_a_rZ.dat
- CodeError/data/scatterplots/bac_a_sX.dat
- CodeError/data/scatterplots/bac_a_sY.dat
- CodeError/data/scatterplots/bac_a_sZ.dat
- CodeError/data/scatterplots/bac_c_rX.dat
- CodeError/data/scatterplots/bac_c_rY.dat
- CodeError/data/scatterplots/bac_c_rZ.dat
- CodeError/data/scatterplots/bac_c_sX.dat
- CodeError/data/scatterplots/bac_c_sY.dat
- CodeError/data/scatterplots/bac_c_sZ.dat
- CodeError/data/scatterplots/bac_normal_X.dat
- CodeError/data/scatterplots/bac_normal_Y.dat
- CodeError/data/scatterplots/bac_normal_Z.dat
- CodeError/data/scatterplots/bac_p_AGCU_kX.dat
- CodeError/data/scatterplots/bac_p_AGCU_kY.dat
- CodeError/data/scatterplots/bac_p_AGCU_kZ.dat
- CodeError/data/scatterplots/bac_p_AGUC_kX.dat
- CodeError/data/scatterplots/bac_p_AGUC_kY.dat
- CodeError/data/scatterplots/bac_p_AGUC_kZ.dat
- CodeError/data/scatterplots/bac_p_AUGC_kX.dat
- CodeError/data/scatterplots/bac_p_AUGC_kY.dat
- CodeError/data/scatterplots/bac_p_AUGC_kZ.dat
- CodeError/data/scatterplots/bac_p_CGUA_kX.dat
- CodeError/data/scatterplots/bac_p_CGUA_kY.dat
- CodeError/data/scatterplots/bac_p_CGUA_kZ.dat
- CodeError/data/scatterplots/bac_p_GAUC_kX.dat
- CodeError/data/scatterplots/bac_p_GAUC_kY.dat
- CodeError/data/scatterplots/bac_p_GAUC_kZ.dat
- CodeError/data/scatterplots/bac_p_rX.dat
- CodeError/data/scatterplots/bac_p_rY.dat
- CodeError/data/scatterplots/bac_p_rZ.dat
- CodeError/data/scatterplots/bac_p_sX.dat
- CodeError/data/scatterplots/bac_p_sY.dat
- CodeError/data/scatterplots/bac_p_sZ.dat
- CodeError/data/scatterplots/euk_normal_X.dat
- CodeError/data/scatterplots/euk_normal_Y.dat
- CodeError/data/scatterplots/euk_normal_Z.dat
- CodeError/data/scatterplots/euk_p_AUGC_X.dat
- CodeError/data/scatterplots/euk_p_AUGC_Y.dat
- CodeError/data/scatterplots/euk_p_AUGC_Z.dat
- CodeError/data/scatterplots/to_graph.py
- CodeError/extract_names.py
- CodeError/get_mage_results.py
- CodeError/randomgen.py
- CodeError/sum.py
- CodeError/test_randomgen.py
