# Supplementary material for: Do universal codon-usage patterns minimize the effects of mutation and translation error?
Source: Genome Biol. 2005 Oct 19;6(11):R91. doi: 10.1186/gb-2005-6-11-r91 (PMC1297647; doi:10.1186/gb-2005-6-11-r91)
Supplement: Additional data file 1 — A tar archive containing the used CUTG records, separated for archaea, bacteria, and eukaryotes, the data used to produce the histograms in Figure 1, the kinemages used to produce Figures 2 and 4, and the data used to produce the scatterplots in Figures 3 and 5. [file gb-2005-6-11-r91-S1.tgz › CodeError/__init__.py]

#!/usr/bin/env python
#file evo/__init__.py

"""code_error

Provides scripts for calculating code error values for genetic messages 
(codon usage objects).

Usage: import code_error

Revision History:

Package created 7/6/05 by Sandra Smit (Sandra.Smit@colorado.edu)
"""

__all__ = ['calc_correlations', 'ce_analysis', 'extract_names', \
        'get_mage_results', 'random_curves', 'randomgen','sum',\
        'test_randomgen'] 
