# Supplementary material for: Do universal codon-usage patterns minimize the effects of mutation and translation error?
Source: Genome Biol. 2005 Oct 19;6(11):R91. doi: 10.1186/gb-2005-6-11-r91 (PMC1297647; doi:10.1186/gb-2005-6-11-r91)
Supplement: Additional data file 1 — A tar archive containing the used CUTG records, separated for archaea, bacteria, and eukaryotes, the data used to produce the histograms in Figure 1, the kinemages used to produce Figures 2 and 4, and the data used to produce the scatterplots in Figures 3 and 5. [file gb-2005-6-11-r91-S1.tgz › CodeError/calc_correlations.py]

#!/usr/bin/env python

from cogent.maths.stats.test import correlation, regress
from cogent.base.stats import Numbers
from sys import argv
from cogent.parse.record_finder import DelimitedRecordFinder


if __name__ == "__main__":

    infile = open(argv[1])
    #finder = DelimitedRecordFinder("\n\n")
    result = []
    temp = []
    for line in infile:
        line = line.strip()
        if line:
            temp.append(line)
        elif (not line) and temp:
            result.append(temp)
            temp = []
        else:
            continue
    #print len(result)
    #for i in result:
    #    print len(i)

    for set,label in zip(result,["P1", "P2", "P3", "Total"]):
        x = map(float,[item.split('\t')[0] for item in set])
        y = map(float,[item.split('\t')[1] for item in set])
        slope, intercept = regress(Numbers(x), Numbers(y))
        r,p = correlation(Numbers(x), Numbers(y))
        r2 = r*r
        print "%s:\t%f %f %f %f %f"%(label, slope, intercept, r, p, r2)
