# Supplementary material for: Do universal codon-usage patterns minimize the effects of mutation and translation error?
Source: Genome Biol. 2005 Oct 19;6(11):R91. doi: 10.1186/gb-2005-6-11-r91 (PMC1297647; doi:10.1186/gb-2005-6-11-r91)
Supplement: Additional data file 1 — A tar archive containing the used CUTG records, separated for archaea, bacteria, and eukaryotes, the data used to produce the histograms in Figure 1, the kinemages used to produce Figures 2 and 4, and the data used to produce the scatterplots in Figures 3 and 5. [file gb-2005-6-11-r91-S1.tgz › CodeError/ce_analysis.py]

#!/usr/bin/env python

from cogent.parse.mage import MageParser
from cogent.format.mage import *
from sys import argv

def get_data(magelist, coordinate):
    results = []
    cart = magelist.toCartesian()
    #print magelist.Label, coordinate
    for mp in cart:
        results.append((getattr(mp,coordinate), mp.Radius))
    return '\n'.join([str(x) + '\t' + str(y) for x,y in results])


def get_ce_errors(infile, group_label, coordinate):
#for label in ["Original Data","Rekeyed Data", "Shuffled Data", "Random Data"]:
    k = MageParser(infile)

    for group in k.iterGroups():
        if group.Label == group_label:
            for l_label in ["First Position", "Second Position",\
                "Third Position", "Total Position"]:
                for magelist in group.iterLists():
                    if magelist.Label == l_label:
                        print get_data(magelist, coordinate)
                        print '\n'
        else:
            continue

if __name__ == "__main__":
    infile = open(argv[1])
    group_label = argv[2]
    coordinate = argv[3]
    get_ce_errors(infile,group_label,coordinate)
