# Supplementary material for: Do universal codon-usage patterns minimize the effects of mutation and translation error?
Source: Genome Biol. 2005 Oct 19;6(11):R91. doi: 10.1186/gb-2005-6-11-r91 (PMC1297647; doi:10.1186/gb-2005-6-11-r91)
Supplement: Additional data file 1 — A tar archive containing the used CUTG records, separated for archaea, bacteria, and eukaryotes, the data used to produce the histograms in Figure 1, the kinemages used to produce Figures 2 and 4, and the data used to produce the scatterplots in Figures 3 and 5. [file gb-2005-6-11-r91-S1.tgz › CodeError/data/abs_scatterplots/arch_normal_X.dat]

0.353418183771	17.6363409054
0.365055109757	15.4593299307
0.311261692569	17.0519618262
0.346804625685	20.9321913573
0.333164838498	20.4922841497
0.358942649982	19.9847966542
0.341626438916	19.7554064612
0.296070362621	18.6473245744
0.313376617809	18.1646669992
0.282617295672	16.6078328982
0.306242801198	18.5379479383
0.369729381418	17.8083294677
0.347462100047	18.0074155856
0.332775635209	17.2336080989
0.330156380124	16.9395837266
0.339946960886	17.6980462717
0.319677037859	18.1463474617
0.323947240679	17.8353907421
0.332807394697	19.2880243773
0.349882258517	16.7206792631
0.310375054442	16.983812085
0.306160382369	18.0999903591
0.314094088635	16.7253529584
0.325067320234	16.4357687971
0.321664129883	17.6679782561
0.366838966203	18.5810532008
0.334720219895	17.6553392334
0.341856540084	18.5201485232
0.33737824319	17.5846651142
0.338812874242	18.3503867137
0.337911157815	18.3215747306
0.33044930176	16.9305207448
0.344466142094	17.9380807535
0.526072713603	45.8479763708
0.546915765646	46.130650548
0.514226490478	50.1170711933
0.484601339014	55.7339138162
0.518846147366	55.4550090482
0.53705038328	52.621180551
0.527924248051	55.4793532863
0.488853632658	49.8949561741
0.508240548409	49.4271537235
0.504945011473	49.7542163146
0.50407740152	49.2957709284
0.517971961631	52.0684406427
0.512397095521	48.7081712117
0.52447254991	48.7935539927
0.53628820826	47.0864315104
0.513029513008	49.1405618438
0.514607758684	51.0095827481
0.521749188435	50.6051326416
0.490135363457	47.7874763755
0.541108057152	46.9563853077
0.513274563962	49.7865453643
0.487438212346	50.3766186527
0.512814444782	49.1985095493
0.525120615419	48.2565611983
0.507767389046	47.8515521732
0.492166998012	46.2614998012
0.521718207887	46.7001800589
0.491139240506	47.2496091139
0.52620957438	46.7292282233
0.53374972768	48.1585375717
0.528412263615	47.8411025207
0.533292855697	48.6972677596
0.513784389179	47.0407094366
0.446055528704	0.435933623328
0.511018867459	0.642348495969
0.493060743485	0.583569788643
0.577419354838	0.250463298844
0.55380882576	0.280145714334
0.569323418288	0.253685240997
0.617935388043	0.226742517638
0.446019296175	0.462161988716
0.475611562099	0.386463629738
0.458897064641	0.473039322731
0.481594102742	0.40712241419
0.479671288018	0.334577023971
0.521704065791	0.426034519887
0.533206669691	0.37354491833
0.528978131458	0.414667036797
0.51716941294	0.443408951473
0.498576455301	0.517318538202
0.503500348898	0.572368480932
0.434898658199	0.451040872006
0.467912984879	0.480885767288
0.458073989132	0.583014071203
0.457596307039	0.563783161077
0.45262556784	0.551883813414
0.467156842121	0.564557046886
0.44149694378	0.552298422362
0.451292246521	0.48840333996
0.46040640199	0.523454167393
0.440928270042	0.551193248945
0.469421398796	0.486916963592
0.488841745472	0.503896968838
0.485103567142	0.469302971812
0.480039465695	0.534518113742
0.489345815864	0.449750617426
0.441848808692	63.9202508995
0.474329914287	62.2323289747
0.439516308843	67.7526028082
0.469608439846	76.9165684723
0.468606603874	76.2274389122
0.488438817183	72.8596624462
0.495828691669	75.4615022651
0.410314430485	69.0044427372
0.432409576106	67.9782843525
0.415486457262	66.8350885355
0.43063810182	68.2408412808
0.455790877023	70.2113471344
0.46052108712	67.1416213171
0.463484951604	66.40070701
0.465140906614	64.4406822738
0.456715295611	67.282017067
0.444287083948	69.673248748
0.449732259336	69.0128918646
0.419280472118	67.5265416248
0.452967766849	64.1579503381
0.427241202512	67.3533715206
0.41706496725	69.0403921729
0.426511367086	66.4757463212
0.439114925924	65.2568870423
0.423642820903	66.0718288517
0.436766070245	65.3309563419
0.43894827659	64.8789734597
0.424641350211	66.3209508861
0.444336405456	64.8008103012
0.453801449131	67.0128212543
0.450475662858	66.6319802231
0.447927207717	66.1623066181
0.449198782379	65.4285408075
