# Supplementary material for: Do universal codon-usage patterns minimize the effects of mutation and translation error?
Source: Genome Biol. 2005 Oct 19;6(11):R91. doi: 10.1186/gb-2005-6-11-r91 (PMC1297647; doi:10.1186/gb-2005-6-11-r91)
Supplement: Additional data file 1 — A tar archive containing the used CUTG records, separated for archaea, bacteria, and eukaryotes, the data used to produce the histograms in Figure 1, the kinemages used to produce Figures 2 and 4, and the data used to produce the scatterplots in Figures 3 and 5. [file gb-2005-6-11-r91-S1.tgz › CodeError/data/abs_scatterplots/arch_normal_Y.dat]

0.536329950056	17.6363409054
0.513004915778	15.4593299307
0.530422848966	17.0519618262
0.561351186853	20.9321913573
0.566732379653	20.4922841497
0.57895182249	19.9847966542
0.580727812848	19.7554064612
0.536394014814	18.6473245744
0.530187414506	18.1646669992
0.545454545454	16.6078328982
0.552960147431	18.5379479383
0.562644810873	17.8083294677
0.512953050645	18.0074155856
0.523224818512	17.2336080989
0.5135560285	16.9395837266
0.509265258015	17.6980462717
0.520068330145	18.1463474617
0.511149540366	17.8353907421
0.519410422789	19.2880243773
0.559586276871	16.7206792631
0.515799551971	16.983812085
0.525164426651	18.0999903591
0.515235856094	16.7253529584
0.509445870325	16.4357687971
0.509893455098	17.6679782561
0.494314115308	18.5810532008
0.522114272587	17.6553392334
0.49864978903	18.5201485232
0.523832425413	17.5846651142
0.506388685016	18.3503867137
0.51479090913	18.3215747306
0.567977130135	16.9305207448
0.500143587387	17.9380807535
0.478545727942	45.8479763708
0.516890662489	46.130650548
0.501206271711	50.1170711933
0.432197200244	55.7339138162
0.420310367488	55.4550090482
0.45083562646	52.621180551
0.450427033049	55.4793532863
0.470227766264	49.8949561741
0.457398176908	49.4271537235
0.460083867395	49.7542163146
0.445289103893	49.2957709284
0.502825117191	52.0684406427
0.467749676631	48.7081712117
0.470451451906	48.7935539927
0.474692329046	47.0864315104
0.469279073943	49.1405618438
0.486180666073	51.0095827481
0.502186295925	50.6051326416
0.455495730036	47.7874763755
0.498271358154	46.9563853077
0.504389325953	49.7865453643
0.477184525512	50.3766186527
0.497677194318	49.1985095493
0.501705796552	48.2565611983
0.483390108961	47.8515521732
0.463141153082	46.2614998012
0.489645878551	46.7001800589
0.464810126582	47.2496091139
0.484027629442	46.7292282233
0.487251183932	48.1585375717
0.476830946591	47.8411025207
0.497343655131	48.6972677596
0.462897019125	47.0407094366
0.47220879652	0.435933623328
0.506826270115	0.642348495969
0.525527114433	0.583569788643
0.4091296409	0.250463298844
0.429004701006	0.280145714334
0.428413483588	0.253685240997
0.365503156331	0.226742517638
0.505924699302	0.462161988716
0.44743703161	0.386463629738
0.414748002215	0.473039322731
0.439714351532	0.40712241419
0.500150155824	0.334577023971
0.490490352419	0.426034519887
0.489394283122	0.37354491833
0.470898491718	0.414667036797
0.493453045359	0.443408951473
0.456906746872	0.517318538202
0.467679606202	0.572368480932
0.44487834382	0.451040872006
0.500149164452	0.480885767288
0.508428571691	0.583014071203
0.493851873034	0.563783161077
0.490116286049	0.551883813414
0.512959145034	0.564557046886
0.493464762871	0.552298422362
0.489463220676	0.48840333996
0.511132388587	0.523454167393
0.505907172995	0.551193248945
0.508227634947	0.486916963592
0.492632019781	0.503896968838
0.49221542669	0.469302971812
0.487021857923	0.534518113742
0.501177416576	0.449750617426
0.495694824839	63.9202508995
0.512240616127	62.2323289747
0.519052078369	67.7526028082
0.467559342666	76.9165684723
0.472015816048	76.2274389122
0.486066977512	72.8596624462
0.465552667409	75.4615022651
0.504182160127	69.0044427372
0.478340874341	67.9782843525
0.473428805022	66.8350885355
0.479321200952	68.2408412808
0.521873361297	70.2113471344
0.490397693232	67.1416213171
0.49435685118	66.40070701
0.486382283088	64.4406822738
0.490665792438	67.282017067
0.48771858103	69.673248748
0.493671814164	69.0128918646
0.473261498881	67.5265416248
0.519335599825	64.1579503381
0.509539149872	67.3533715206
0.498733608399	69.0403921729
0.50100977882	66.4757463212
0.508036937303	65.2568870423
0.495582775644	66.0718288517
0.482306163022	65.3309563419
0.507630846575	64.8789734597
0.489789029536	66.3209508861
0.505362563268	64.8008103012
0.49542396291	67.0128212543
0.494612427471	66.6319802231
0.517447547729	66.1623066181
0.488072674363	65.4285408075
