# Supplementary material for: Do universal codon-usage patterns minimize the effects of mutation and translation error?
Source: Genome Biol. 2005 Oct 19;6(11):R91. doi: 10.1186/gb-2005-6-11-r91 (PMC1297647; doi:10.1186/gb-2005-6-11-r91)
Supplement: Additional data file 1 — A tar archive containing the used CUTG records, separated for archaea, bacteria, and eukaryotes, the data used to produce the histograms in Figure 1, the kinemages used to produce Figures 2 and 4, and the data used to produce the scatterplots in Figures 3 and 5. [file gb-2005-6-11-r91-S1.tgz › CodeError/data/abs_scatterplots/arch_normal_Z.dat]

0.549648246603	17.6363409054
0.405044377695	15.4593299307
0.470031100015	17.0519618262
0.309616555082	20.9321913573
0.319314563009	20.4922841497
0.30659383258	19.9847966542
0.306164129224	19.7554064612
0.586835764361	18.6473245744
0.553042319279	18.1646669992
0.501701083946	16.6078328982
0.546878599401	18.5379479383
0.340782122905	17.8083294677
0.481858973186	18.0074155856
0.456386116153	17.2336080989
0.476820579254	16.9395837266
0.479017547009	17.6980462717
0.444379553518	18.1463474617
0.447737477625	17.8353907421
0.602350945704	19.2880243773
0.446387873006	16.7206792631
0.497075314107	16.983812085
0.486376077454	18.0999903591
0.505414735283	16.7253529584
0.515415281693	16.4357687971
0.549829673117	17.6679782561
0.568270377733	18.5810532008
0.566497282996	17.6553392334
0.56388185654	18.5201485232
0.572468316693	17.5846651142
0.504506238512	18.3503867137
0.532965172773	18.3215747306
0.415730621331	16.9305207448
0.551404284647	17.9380807535
0.648837334193	45.8479763708
0.534808272323	46.130650548
0.633242293013	50.1170711933
0.581923311016	55.7339138162
0.569630490826	55.4550090482
0.540420461246	52.621180551
0.570701819532	55.4793532863
0.705266289204	49.8949561741
0.677092873261	49.4271537235
0.638183400586	49.7542163146
0.653904630269	49.2957709284
0.579651200948	52.0684406427
0.627312315884	48.7081712117
0.606595961888	48.7935539927
0.592270441998	47.0864315104
0.629512617767	49.1405618438
0.608780715715	51.0095827481
0.60418562847	50.6051326416
0.711305708407	47.7874763755
0.592723500594	46.9563853077
0.651509387847	49.7865453643
0.648065688958	50.3766186527
0.654422419662	49.1985095493
0.644829665783	48.2565611983
0.659322074847	47.8515521732
0.684850894632	46.2614998012
0.662607333534	46.7001800589
0.685738396624	47.2496091139
0.669635263576	46.7292282233
0.62454287219	48.1585375717
0.644479570166	47.8411025207
0.566105039466	48.6972677596
0.6510826489	47.0407094366
0.682025669942	0.435933623328
0.336241989502	0.642348495969
0.415991630504	0.583569788643
0.185940353012	0.250463298844
0.165461928592	0.280145714334
0.146481687742	0.253685240997
0.107092461938	0.226742517638
0.752642068835	0.462161988716
0.747434693313	0.386463629738
0.740960519028	0.473039322731
0.755862704446	0.40712241419
0.243642243308	0.334577023971
0.535766211722	0.426034519887
0.552206215971	0.37354491833
0.530520341754	0.414667036797
0.566003254939	0.443408951473
0.460162649107	0.517318538202
0.431269151422	0.572368480932
0.750310632507	0.451040872006
0.403828301873	0.480885767288
0.497139633307	0.583014071203
0.588729114751	0.563783161077
0.607604466235	0.551883813414
0.570254975387	0.564557046886
0.709139668043	0.552298422362
0.613041749503	0.48840333996
0.676935964259	0.523454167393
0.613333333333	0.551193248945
0.750298454067	0.486916963592
0.449784153185	0.503896968838
0.592900451554	0.469302971812
0.288807933616	0.534518113742
0.670036184022	0.449750617426
0.626837083579	63.9202508995
0.42536487984	62.2323289747
0.50642167451	67.7526028082
0.359160073038	76.9165684723
0.351468994142	76.2274389122
0.331165327189	72.8596624462
0.327986136898	75.4615022651
0.681581374134	69.0044427372
0.659189961951	67.9782843525
0.62694833452	66.8350885355
0.652215311372	68.2408412808
0.388025189054	70.2113471344
0.548312500264	67.1416213171
0.538396098004	66.40070701
0.533203787668	64.4406822738
0.558177806571	67.282017067
0.50444097278	69.673248748
0.494397419172	69.0128918646
0.687989095539	67.5265416248
0.480979891824	64.1579503381
0.54857477842	67.3533715206
0.574390293721	69.0403921729
0.58914720706	66.4757463212
0.576833307621	65.2568870423
0.639430472003	66.0718288517
0.622054340623	65.3309563419
0.635346860263	64.8789734597
0.620984528833	66.3209508861
0.664134011446	64.8008103012
0.526277754629	67.0128212543
0.590115064831	66.6319802231
0.423547864804	66.1623066181
0.624174372524	65.4285408075
