# Supplementary material for: Do universal codon-usage patterns minimize the effects of mutation and translation error?
Source: Genome Biol. 2005 Oct 19;6(11):R91. doi: 10.1186/gb-2005-6-11-r91 (PMC1297647; doi:10.1186/gb-2005-6-11-r91)
Supplement: Additional data file 1 — A tar archive containing the used CUTG records, separated for archaea, bacteria, and eukaryotes, the data used to produce the histograms in Figure 1, the kinemages used to produce Figures 2 and 4, and the data used to produce the scatterplots in Figures 3 and 5. [file gb-2005-6-11-r91-S1.tgz › CodeError/data/abs_scatterplots/arch_p_rX.agr]

# Grace project file
#
@version 50114
@page size 792, 612
@page scroll 5%
@page inout 5%
@link page off
@map font 0 to "Times-Roman", "Times-Roman"
@map font 1 to "Times-Italic", "Times-Italic"
@map font 2 to "Times-Bold", "Times-Bold"
@map font 3 to "Times-BoldItalic", "Times-BoldItalic"
@map font 4 to "Helvetica", "Helvetica"
@map font 5 to "Helvetica-Oblique", "Helvetica-Oblique"
@map font 6 to "Helvetica-Bold", "Helvetica-Bold"
@map font 7 to "Helvetica-BoldOblique", "Helvetica-BoldOblique"
@map font 8 to "Courier", "Courier"
@map font 9 to "Courier-Oblique", "Courier-Oblique"
@map font 10 to "Courier-Bold", "Courier-Bold"
@map font 11 to "Courier-BoldOblique", "Courier-BoldOblique"
@map font 12 to "Symbol", "Symbol"
@map font 13 to "ZapfDingbats", "ZapfDingbats"
@map color 0 to (255, 255, 255), "white"
@map color 1 to (0, 0, 0), "black"
@map color 2 to (255, 0, 0), "red"
@map color 3 to (0, 255, 0), "green"
@map color 4 to (0, 0, 255), "blue"
@map color 5 to (255, 255, 0), "yellow"
@map color 6 to (188, 143, 143), "brown"
@map color 7 to (220, 220, 220), "grey"
@map color 8 to (148, 0, 211), "violet"
@map color 9 to (0, 255, 255), "cyan"
@map color 10 to (255, 0, 255), "magenta"
@map color 11 to (255, 165, 0), "orange"
@map color 12 to (114, 33, 188), "indigo"
@map color 13 to (103, 7, 72), "maroon"
@map color 14 to (64, 224, 208), "turquoise"
@map color 15 to (0, 139, 0), "green4"
@reference date 0
@date wrap off
@date wrap year 1950
@default linewidth 1.0
@default linestyle 1
@default color 1
@default pattern 1
@default font 0
@default char size 1.000000
@default symbol size 1.000000
@default sformat "%.8g"
@background color 0
@page background fill on
@timestamp off
@timestamp 0.03, 0.03
@timestamp color 1
@timestamp rot 0
@timestamp font 0
@timestamp char size 1.000000
@timestamp def "Thu Feb 17 16:35:08 2005"
@r0 off
@link r0 to g0
@r0 type above
@r0 linestyle 1
@r0 linewidth 1.0
@r0 color 1
@r0 line 0, 0, 0, 0
@r1 off
@link r1 to g0
@r1 type above
@r1 linestyle 1
@r1 linewidth 1.0
@r1 color 1
@r1 line 0, 0, 0, 0
@r2 off
@link r2 to g0
@r2 type above
@r2 linestyle 1
@r2 linewidth 1.0
@r2 color 1
@r2 line 0, 0, 0, 0
@r3 off
@link r3 to g0
@r3 type above
@r3 linestyle 1
@r3 linewidth 1.0
@r3 color 1
@r3 line 0, 0, 0, 0
@r4 off
@link r4 to g0
@r4 type above
@r4 linestyle 1
@r4 linewidth 1.0
@r4 color 1
@r4 line 0, 0, 0, 0
@g0 on
@g0 hidden false
@g0 type XY
@g0 stacked false
@g0 bar hgap 0.000000
@g0 fixedpoint off
@g0 fixedpoint type 0
@g0 fixedpoint xy 0.000000, 0.000000
@g0 fixedpoint format general general
@g0 fixedpoint prec 6, 6
@with g0
@    world xmin 0
@    world xmax 1
@    world ymin 0
@    world ymax 80
@    stack world 0, 0, 0, 0
@    znorm 1
@    view xmin 0.150000
@    view xmax 0.850000
@    view ymin 0.150000
@    view ymax 0.850000
@    title ""
@    title font 0
@    title size 1.500000
@    title color 1
@    subtitle ""
@    subtitle font 0
@    subtitle size 1.000000
@    subtitle color 1
@    xaxes scale Normal
@    yaxes scale Normal
@    xaxes invert off
@    yaxes invert off
@    xaxis  on
@    xaxis  type zero false
@    xaxis  offset 0.000000 , 0.000000
@    xaxis  bar on
@    xaxis  bar color 1
@    xaxis  bar linestyle 1
@    xaxis  bar linewidth 1.0
@    xaxis  label ""
@    xaxis  label layout para
@    xaxis  label place auto
@    xaxis  label char size 1.000000
@    xaxis  label font 0
@    xaxis  label color 1
@    xaxis  label place normal
@    xaxis  tick on
@    xaxis  tick major 0.1
@    xaxis  tick minor ticks 1
@    xaxis  tick default 6
@    xaxis  tick place rounded true
@    xaxis  tick in
@    xaxis  tick major size 1.000000
@    xaxis  tick major color 1
@    xaxis  tick major linewidth 1.0
@    xaxis  tick major linestyle 1
@    xaxis  tick major grid off
@    xaxis  tick minor color 1
@    xaxis  tick minor linewidth 1.0
@    xaxis  tick minor linestyle 1
@    xaxis  tick minor grid off
@    xaxis  tick minor size 0.500000
@    xaxis  ticklabel on
@    xaxis  ticklabel format general
@    xaxis  ticklabel prec 5
@    xaxis  ticklabel formula ""
@    xaxis  ticklabel append ""
@    xaxis  ticklabel prepend ""
@    xaxis  ticklabel angle 0
@    xaxis  ticklabel skip 0
@    xaxis  ticklabel stagger 0
@    xaxis  ticklabel place normal
@    xaxis  ticklabel offset auto
@    xaxis  ticklabel offset 0.000000 , 0.010000
@    xaxis  ticklabel start type auto
@    xaxis  ticklabel start 0.000000
@    xaxis  ticklabel stop type auto
@    xaxis  ticklabel stop 0.000000
@    xaxis  ticklabel char size 1.000000
@    xaxis  ticklabel font 0
@    xaxis  ticklabel color 1
@    xaxis  tick place both
@    xaxis  tick spec type none
@    yaxis  on
@    yaxis  type zero false
@    yaxis  offset 0.000000 , 0.000000
@    yaxis  bar on
@    yaxis  bar color 1
@    yaxis  bar linestyle 1
@    yaxis  bar linewidth 1.0
@    yaxis  label ""
@    yaxis  label layout para
@    yaxis  label place auto
@    yaxis  label char size 1.000000
@    yaxis  label font 0
@    yaxis  label color 1
@    yaxis  label place normal
@    yaxis  tick on
@    yaxis  tick major 10
@    yaxis  tick minor ticks 1
@    yaxis  tick default 6
@    yaxis  tick place rounded true
@    yaxis  tick in
@    yaxis  tick major size 1.000000
@    yaxis  tick major color 1
@    yaxis  tick major linewidth 1.0
@    yaxis  tick major linestyle 1
@    yaxis  tick major grid off
@    yaxis  tick minor color 1
@    yaxis  tick minor linewidth 1.0
@    yaxis  tick minor linestyle 1
@    yaxis  tick minor grid off
@    yaxis  tick minor size 0.500000
@    yaxis  ticklabel on
@    yaxis  ticklabel format general
@    yaxis  ticklabel prec 5
@    yaxis  ticklabel formula ""
@    yaxis  ticklabel append ""
@    yaxis  ticklabel prepend ""
@    yaxis  ticklabel angle 0
@    yaxis  ticklabel skip 0
@    yaxis  ticklabel stagger 0
@    yaxis  ticklabel place normal
@    yaxis  ticklabel offset auto
@    yaxis  ticklabel offset 0.000000 , 0.010000
@    yaxis  ticklabel start type auto
@    yaxis  ticklabel start 0.000000
@    yaxis  ticklabel stop type auto
@    yaxis  ticklabel stop 0.000000
@    yaxis  ticklabel char size 1.000000
@    yaxis  ticklabel font 0
@    yaxis  ticklabel color 1
@    yaxis  tick place both
@    yaxis  tick spec type none
@    altxaxis  off
@    altyaxis  off
@    legend on
@    legend loctype view
@    legend 0.85, 0.8
@    legend box color 1
@    legend box pattern 1
@    legend box linewidth 1.0
@    legend box linestyle 1
@    legend box fill color 0
@    legend box fill pattern 1
@    legend font 0
@    legend char size 1.000000
@    legend color 1
@    legend length 4
@    legend vgap 1
@    legend hgap 1
@    legend invert false
@    frame type 0
@    frame linestyle 1
@    frame linewidth 1.0
@    frame color 1
@    frame pattern 1
@    frame background color 0
@    frame background pattern 0
@    s0 hidden false
@    s0 type xy
@    s0 symbol 1
@    s0 symbol size 0.100000
@    s0 symbol color 2
@    s0 symbol pattern 1
@    s0 symbol fill color 2
@    s0 symbol fill pattern 0
@    s0 symbol linewidth 1.0
@    s0 symbol linestyle 1
@    s0 symbol char 65
@    s0 symbol char font 0
@    s0 symbol skip 0
@    s0 line type 0
@    s0 line linestyle 1
@    s0 line linewidth 1.0
@    s0 line color 1
@    s0 line pattern 1
@    s0 baseline type 0
@    s0 baseline off
@    s0 dropline off
@    s0 fill type 0
@    s0 fill rule 0
@    s0 fill color 1
@    s0 fill pattern 1
@    s0 avalue off
@    s0 avalue type 2
@    s0 avalue char size 1.000000
@    s0 avalue font 0
@    s0 avalue color 1
@    s0 avalue rot 0
@    s0 avalue format general
@    s0 avalue prec 3
@    s0 avalue prepend ""
@    s0 avalue append ""
@    s0 avalue offset 0.000000 , 0.000000
@    s0 errorbar on
@    s0 errorbar place both
@    s0 errorbar color 2
@    s0 errorbar pattern 1
@    s0 errorbar size 1.000000
@    s0 errorbar linewidth 1.0
@    s0 errorbar linestyle 1
@    s0 errorbar riser linewidth 1.0
@    s0 errorbar riser linestyle 1
@    s0 errorbar riser clip off
@    s0 errorbar riser clip length 0.100000
@    s0 comment "/Users/smit/Work/summerproject/scatterplots/bac_normal_X.dat"
@    s0 legend  ""
@    s1 hidden false
@    s1 type xy
@    s1 symbol 1
@    s1 symbol size 0.100000
@    s1 symbol color 3
@    s1 symbol pattern 1
@    s1 symbol fill color 3
@    s1 symbol fill pattern 0
@    s1 symbol linewidth 1.0
@    s1 symbol linestyle 1
@    s1 symbol char 65
@    s1 symbol char font 0
@    s1 symbol skip 0
@    s1 line type 0
@    s1 line linestyle 1
@    s1 line linewidth 1.0
@    s1 line color 1
@    s1 line pattern 1
@    s1 baseline type 0
@    s1 baseline off
@    s1 dropline off
@    s1 fill type 0
@    s1 fill rule 0
@    s1 fill color 1
@    s1 fill pattern 1
@    s1 avalue off
@    s1 avalue type 2
@    s1 avalue char size 1.000000
@    s1 avalue font 0
@    s1 avalue color 1
@    s1 avalue rot 0
@    s1 avalue format general
@    s1 avalue prec 3
@    s1 avalue prepend ""
@    s1 avalue append ""
@    s1 avalue offset 0.000000 , 0.000000
@    s1 errorbar on
@    s1 errorbar place both
@    s1 errorbar color 3
@    s1 errorbar pattern 1
@    s1 errorbar size 1.000000
@    s1 errorbar linewidth 1.0
@    s1 errorbar linestyle 1
@    s1 errorbar riser linewidth 1.0
@    s1 errorbar riser linestyle 1
@    s1 errorbar riser clip off
@    s1 errorbar riser clip length 0.100000
@    s1 comment "/Users/smit/Work/summerproject/scatterplots/bac_normal_X.dat"
@    s1 legend  ""
@    s2 hidden false
@    s2 type xy
@    s2 symbol 1
@    s2 symbol size 0.100000
@    s2 symbol color 4
@    s2 symbol pattern 1
@    s2 symbol fill color 4
@    s2 symbol fill pattern 0
@    s2 symbol linewidth 1.0
@    s2 symbol linestyle 1
@    s2 symbol char 65
@    s2 symbol char font 0
@    s2 symbol skip 0
@    s2 line type 0
@    s2 line linestyle 1
@    s2 line linewidth 1.0
@    s2 line color 1
@    s2 line pattern 1
@    s2 baseline type 0
@    s2 baseline off
@    s2 dropline off
@    s2 fill type 0
@    s2 fill rule 0
@    s2 fill color 1
@    s2 fill pattern 1
@    s2 avalue off
@    s2 avalue type 2
@    s2 avalue char size 1.000000
@    s2 avalue font 0
@    s2 avalue color 1
@    s2 avalue rot 0
@    s2 avalue format general
@    s2 avalue prec 3
@    s2 avalue prepend ""
@    s2 avalue append ""
@    s2 avalue offset 0.000000 , 0.000000
@    s2 errorbar on
@    s2 errorbar place both
@    s2 errorbar color 4
@    s2 errorbar pattern 1
@    s2 errorbar size 1.000000
@    s2 errorbar linewidth 1.0
@    s2 errorbar linestyle 1
@    s2 errorbar riser linewidth 1.0
@    s2 errorbar riser linestyle 1
@    s2 errorbar riser clip off
@    s2 errorbar riser clip length 0.100000
@    s2 comment "/Users/smit/Work/summerproject/scatterplots/bac_normal_X.dat"
@    s2 legend  ""
@    s3 hidden false
@    s3 type xy
@    s3 symbol 1
@    s3 symbol size 0.100000
@    s3 symbol color 1
@    s3 symbol pattern 1
@    s3 symbol fill color 1
@    s3 symbol fill pattern 0
@    s3 symbol linewidth 1.0
@    s3 symbol linestyle 1
@    s3 symbol char 65
@    s3 symbol char font 0
@    s3 symbol skip 0
@    s3 line type 0
@    s3 line linestyle 1
@    s3 line linewidth 1.0
@    s3 line color 1
@    s3 line pattern 1
@    s3 baseline type 0
@    s3 baseline off
@    s3 dropline off
@    s3 fill type 0
@    s3 fill rule 0
@    s3 fill color 1
@    s3 fill pattern 1
@    s3 avalue off
@    s3 avalue type 2
@    s3 avalue char size 1.000000
@    s3 avalue font 0
@    s3 avalue color 1
@    s3 avalue rot 0
@    s3 avalue format general
@    s3 avalue prec 3
@    s3 avalue prepend ""
@    s3 avalue append ""
@    s3 avalue offset 0.000000 , 0.000000
@    s3 errorbar on
@    s3 errorbar place both
@    s3 errorbar color 1
@    s3 errorbar pattern 1
@    s3 errorbar size 1.000000
@    s3 errorbar linewidth 1.0
@    s3 errorbar linestyle 1
@    s3 errorbar riser linewidth 1.0
@    s3 errorbar riser linestyle 1
@    s3 errorbar riser clip off
@    s3 errorbar riser clip length 0.100000
@    s3 comment "/Users/smit/Work/summerproject/scatterplots/bac_normal_X.dat"
@    s3 legend  ""

@target G0.S0
@type xy
0.242813400785	9.63189391629
0.359068462393	16.7682188846
0.404336196864	23.5070778258
0.866363769059	13.9568302655
0.431324996583	12.0301905944
0.393494080146	11.8733834921
0.457406370144	11.74565201
0.644071311619	10.966798949
0.55261390208	16.1553103048
0.529786127729	16.6500578831
0.58956875591	13.5865876638
0.384985031786	31.2941576804
0.645677481543	23.564632777
0.47351896136	18.4121474934
0.612743251046	17.9009468403
0.264808602185	5.35371319618
0.94249208024	25.6403156023
0.405400715905	19.3970242446
0.373174801765	20.0128839713
0.658068647167	11.3974529183
0.380041120364	14.2669324758
0.127061411121	10.0243086505
0.316477399678	12.7311219454
0.336731394894	8.37978306779
0.700566030546	16.1038792813
0.744052726746	13.8280857919
0.586575094219	17.1902096143
0.474305707066	8.0980288346
0.428421255078	3.66892660038
0.590557274231	24.9796684022
0.473988087069	15.2807461988
0.545332025048	28.2588222481
0.62380923397	18.2068905413

@target G0.S1
@type xy
0.465263900303	38.9937230942
0.240736491423	35.0153475175
0.409035694609	46.1211335586
0.521073179944	17.0021905807
0.521063194153	40.3067333494
0.527008879092	41.2758670958
0.436899251935	35.2684044615
0.39320791364	26.3121458734
0.482359171999	39.6858002045
0.389399162161	35.182924691
0.536515878455	28.4343117907
0.52463814777	60.3996366573
0.353016602343	39.8307404863
0.435260424341	40.8995718608
0.361620276151	33.8370225249
0.726504382188	41.6917699226
0.324205183199	10.4081973156
0.364687107286	33.9790282616
0.422273232523	54.7976506225
0.583294479887	35.8024121941
0.482371186654	43.9423891014
0.540914326838	36.3190489758
0.453339880035	32.6519485523
0.678032024589	36.9331426595
0.373252101497	29.4913709128
0.682010558115	32.3203203699
0.525493927436	39.1600198094
0.628158216219	32.122248703
0.890343233017	34.3397018443
0.460073105221	33.6991615651
0.370939839486	34.6836605069
0.386630263235	28.0135186958
0.499330083592	37.2147963292

@target G0.S2
@type xy
0.826263073911	1.15066871612
0.302270001674	1.17954718814
0.505102021841	0.420622957282
0.400226028767	0.205787014512
0.45053296763	0.569378869362
0.355380704449	0.513897059419
0.304148689128	0.545819030736
0.367049782536	1.035043556
0.723914320148	0.0834366400344
0.407037902204	0.563806919277
0.390563808038	0.13750731375
0.805119401135	0.177674522219
0.445439500965	0.144786129295
0.608195801749	0.516049887865
0.369502502718	0.288897670161
0.39261052479	0.481334052257
0.517158253326	0.138681264935
0.751952299056	1.16696055538
0.485057769366	0.274758698844
0.206398946899	0.111263488922
0.471564397032	0.427783646565
0.473683936665	1.36869785
0.454928723999	1.09981956997
0.439357974514	0.550767927268
0.879393959467	0.485084517808
0.46277518243	0.0670338423695
0.795269819167	0.144606004314
0.465542001891	0.67498089913
0.418279585943	0.168908532668
0.818728623334	0.233540553487
0.436728350944	0.707459261294
0.783243777745	0.359958911625
0.64381390531	0.261659475764

@target G0.S3
@type xy
0.511446791666	49.7762857266
0.30069165183	52.9631135902
0.439491304437	70.0488343417
0.595887659256	31.1648078607
0.467640386122	52.9063028132
0.425294554562	53.6631476474
0.399484770403	47.5598755022
0.468109669264	38.3139883783
0.586295798075	55.9245471494
0.442074397364	52.3967894934
0.505549480801	42.1584067682
0.57158086023	91.8714688599
0.481377861616	63.5401593927
0.505658395817	59.8277692421
0.447955343305	52.0268670354
0.461307836388	47.526817171
0.594618505588	36.1871941829
0.507346707415	54.5430130616
0.426835267885	75.0852932927
0.482587357985	47.3111286013
0.44465890135	58.6371052237
0.380553224874	47.7120554763
0.408248667904	46.4828900677
0.484707131333	45.8636936545
0.65107069717	46.0803347119
0.62961282243	46.2154400041
0.635779613607	56.4948354281
0.522668641725	40.8952584367
0.579014691345	38.1775369773
0.623119667596	58.9123705208
0.427218759166	50.6718659669
0.571735355343	56.6322998556
0.588984407624	55.6833463463
