# Supplementary material for: Do universal codon-usage patterns minimize the effects of mutation and translation error?
Source: Genome Biol. 2005 Oct 19;6(11):R91. doi: 10.1186/gb-2005-6-11-r91 (PMC1297647; doi:10.1186/gb-2005-6-11-r91)
Supplement: Additional data file 1 — A tar archive containing the used CUTG records, separated for archaea, bacteria, and eukaryotes, the data used to produce the histograms in Figure 1, the kinemages used to produce Figures 2 and 4, and the data used to produce the scatterplots in Figures 3 and 5. [file gb-2005-6-11-r91-S1.tgz › CodeError/data/abs_scatterplots/arch_p_rX.dat]

0.242813400785	9.63189391629
0.359068462393	16.7682188846
0.404336196864	23.5070778258
0.866363769059	13.9568302655
0.431324996583	12.0301905944
0.393494080146	11.8733834921
0.457406370144	11.74565201
0.644071311619	10.966798949
0.55261390208	16.1553103048
0.529786127729	16.6500578831
0.58956875591	13.5865876638
0.384985031786	31.2941576804
0.645677481543	23.564632777
0.47351896136	18.4121474934
0.612743251046	17.9009468403
0.264808602185	5.35371319618
0.94249208024	25.6403156023
0.405400715905	19.3970242446
0.373174801765	20.0128839713
0.658068647167	11.3974529183
0.380041120364	14.2669324758
0.127061411121	10.0243086505
0.316477399678	12.7311219454
0.336731394894	8.37978306779
0.700566030546	16.1038792813
0.744052726746	13.8280857919
0.586575094219	17.1902096143
0.474305707066	8.0980288346
0.428421255078	3.66892660038
0.590557274231	24.9796684022
0.473988087069	15.2807461988
0.545332025048	28.2588222481
0.62380923397	18.2068905413
0.465263900303	38.9937230942
0.240736491423	35.0153475175
0.409035694609	46.1211335586
0.521073179944	17.0021905807
0.521063194153	40.3067333494
0.527008879092	41.2758670958
0.436899251935	35.2684044615
0.39320791364	26.3121458734
0.482359171999	39.6858002045
0.389399162161	35.182924691
0.536515878455	28.4343117907
0.52463814777	60.3996366573
0.353016602343	39.8307404863
0.435260424341	40.8995718608
0.361620276151	33.8370225249
0.726504382188	41.6917699226
0.324205183199	10.4081973156
0.364687107286	33.9790282616
0.422273232523	54.7976506225
0.583294479887	35.8024121941
0.482371186654	43.9423891014
0.540914326838	36.3190489758
0.453339880035	32.6519485523
0.678032024589	36.9331426595
0.373252101497	29.4913709128
0.682010558115	32.3203203699
0.525493927436	39.1600198094
0.628158216219	32.122248703
0.890343233017	34.3397018443
0.460073105221	33.6991615651
0.370939839486	34.6836605069
0.386630263235	28.0135186958
0.499330083592	37.2147963292
0.826263073911	1.15066871612
0.302270001674	1.17954718814
0.505102021841	0.420622957282
0.400226028767	0.205787014512
0.45053296763	0.569378869362
0.355380704449	0.513897059419
0.304148689128	0.545819030736
0.367049782536	1.035043556
0.723914320148	0.0834366400344
0.407037902204	0.563806919277
0.390563808038	0.13750731375
0.805119401135	0.177674522219
0.445439500965	0.144786129295
0.608195801749	0.516049887865
0.369502502718	0.288897670161
0.39261052479	0.481334052257
0.517158253326	0.138681264935
0.751952299056	1.16696055538
0.485057769366	0.274758698844
0.206398946899	0.111263488922
0.471564397032	0.427783646565
0.473683936665	1.36869785
0.454928723999	1.09981956997
0.439357974514	0.550767927268
0.879393959467	0.485084517808
0.46277518243	0.0670338423695
0.795269819167	0.144606004314
0.465542001891	0.67498089913
0.418279585943	0.168908532668
0.818728623334	0.233540553487
0.436728350944	0.707459261294
0.783243777745	0.359958911625
0.64381390531	0.261659475764
0.511446791666	49.7762857266
0.30069165183	52.9631135902
0.439491304437	70.0488343417
0.595887659256	31.1648078607
0.467640386122	52.9063028132
0.425294554562	53.6631476474
0.399484770403	47.5598755022
0.468109669264	38.3139883783
0.586295798075	55.9245471494
0.442074397364	52.3967894934
0.505549480801	42.1584067682
0.57158086023	91.8714688599
0.481377861616	63.5401593927
0.505658395817	59.8277692421
0.447955343305	52.0268670354
0.461307836388	47.526817171
0.594618505588	36.1871941829
0.507346707415	54.5430130616
0.426835267885	75.0852932927
0.482587357985	47.3111286013
0.44465890135	58.6371052237
0.380553224874	47.7120554763
0.408248667904	46.4828900677
0.484707131333	45.8636936545
0.65107069717	46.0803347119
0.62961282243	46.2154400041
0.635779613607	56.4948354281
0.522668641725	40.8952584367
0.579014691345	38.1775369773
0.623119667596	58.9123705208
0.427218759166	50.6718659669
0.571735355343	56.6322998556
0.588984407624	55.6833463463
