# Supplementary material for: Do universal codon-usage patterns minimize the effects of mutation and translation error?
Source: Genome Biol. 2005 Oct 19;6(11):R91. doi: 10.1186/gb-2005-6-11-r91 (PMC1297647; doi:10.1186/gb-2005-6-11-r91)
Supplement: Additional data file 1 — A tar archive containing the used CUTG records, separated for archaea, bacteria, and eukaryotes, the data used to produce the histograms in Figure 1, the kinemages used to produce Figures 2 and 4, and the data used to produce the scatterplots in Figures 3 and 5. [file gb-2005-6-11-r91-S1.tgz › CodeError/data/abs_scatterplots/arch_p_rY.dat]

0.437174708162	9.63189391629
0.479576065551	16.7682188846
0.642759676726	23.5070778258
0.718838781805	13.9568302655
0.397947312105	12.0301905944
0.343747228901	11.8733834921
0.584588772497	11.74565201
0.342759171152	10.966798949
0.639245325779	16.1553103048
0.377024801524	16.6500578831
0.952894106934	13.5865876638
0.773877768876	31.2941576804
0.61734549715	23.564632777
0.238857635261	18.4121474934
0.583786392307	17.9009468403
0.530310478965	5.35371319618
0.851728974667	25.6403156023
0.267287005217	19.3970242446
0.606264710017	20.0128839713
0.540488301575	11.3974529183
0.550005111482	14.2669324758
0.333774030413	10.0243086505
0.426084286002	12.7311219454
0.550469294998	8.37978306779
0.175280501243	16.1038792813
0.598813743539	13.8280857919
0.717902610502	17.1902096143
0.362908854529	8.0980288346
0.139109779821	3.66892660038
0.718375632858	24.9796684022
0.438353916286	15.2807461988
0.414408655844	28.2588222481
0.307412398535	18.2068905413
0.750922282352	38.9937230942
0.503387235311	35.0153475175
0.53876835729	46.1211335586
0.604030859593	17.0021905807
0.586183411711	40.3067333494
0.429298445114	41.2758670958
0.454431932439	35.2684044615
0.830519647363	26.3121458734
0.55810788635	39.6858002045
0.44462566342	35.182924691
0.543287534938	28.4343117907
0.39269164893	60.3996366573
0.286700302126	39.8307404863
0.550801822294	40.8995718608
0.482713880199	33.8370225249
0.614889278302	41.6917699226
0.399239656267	10.4081973156
0.626071704985	33.9790282616
0.493842433473	54.7976506225
0.438332284685	35.8024121941
0.473024486529	43.9423891014
0.546452283099	36.3190489758
0.469528097435	32.6519485523
0.585422035335	36.9331426595
0.549940119632	29.4913709128
0.41202239641	32.3203203699
0.791155927762	39.1600198094
0.59524401641	32.122248703
0.480251513131	34.3397018443
0.304772411685	33.6991615651
0.476897545454	34.6836605069
0.332021800022	28.0135186958
0.404779454989	37.2147963292
0.568482810168	1.15066871612
0.521957714728	1.17954718814
0.534648925312	0.420622957282
0.385273667533	0.205787014512
0.385817062652	0.569378869362
0.643502146193	0.513897059419
0.255228519306	0.545819030736
0.355064875321	1.035043556
0.62501295371	0.0834366400344
0.435316941694	0.563806919277
0.661658362671	0.13750731375
0.320353661038	0.177674522219
0.429321040565	0.144786129295
0.785603355249	0.516049887865
0.692358378199	0.288897670161
0.292518297974	0.481334052257
0.521755779781	0.138681264935
0.528389334709	1.16696055538
0.622858563747	0.274758698844
0.671964631341	0.111263488922
0.392192660423	0.427783646565
0.543529998276	1.36869785
0.453266679643	1.09981956997
0.602851276101	0.550767927268
0.705301061243	0.485084517808
0.507380804852	0.0670338423695
0.245429468858	0.144606004314
0.507391907596	0.67498089913
0.349688042329	0.168908532668
0.573406307145	0.233540553487
0.35265854754	0.707459261294
0.21220539612	0.359958911625
0.454298671201	0.261659475764
0.585526600227	49.7762857266
0.50164033853	52.9631135902
0.572058986442	70.0488343417
0.569381102977	31.1648078607
0.456649262156	52.9063028132
0.472182606736	53.6631476474
0.43141640808	47.5598755022
0.509447897945	38.3139883783
0.607455388613	55.9245471494
0.418989135546	52.3967894934
0.719280001514	42.1584067682
0.495641026281	91.8714688599
0.44445561328	63.5401593927
0.525087604268	59.8277692421
0.586286216902	52.0268670354
0.479239351747	47.526817171
0.590908136904	36.1871941829
0.47391601497	54.5430130616
0.574321902412	75.0852932927
0.550261739201	47.3111286013
0.471740752812	58.6371052237
0.474585437262	47.7120554763
0.44962635436	46.4828900677
0.579580868812	45.8636936545
0.476840560706	46.0803347119
0.506072314934	46.2154400041
0.584829335707	56.4948354281
0.488514926178	40.8952584367
0.323016445093	38.1775369773
0.532184783896	58.9123705208
0.42263666976	50.6718659669
0.319545283995	56.6322998556
0.388830174908	55.6833463463
