# Supplementary material for: Do universal codon-usage patterns minimize the effects of mutation and translation error?
Source: Genome Biol. 2005 Oct 19;6(11):R91. doi: 10.1186/gb-2005-6-11-r91 (PMC1297647; doi:10.1186/gb-2005-6-11-r91)
Supplement: Additional data file 1 — A tar archive containing the used CUTG records, separated for archaea, bacteria, and eukaryotes, the data used to produce the histograms in Figure 1, the kinemages used to produce Figures 2 and 4, and the data used to produce the scatterplots in Figures 3 and 5. [file gb-2005-6-11-r91-S1.tgz › CodeError/data/abs_scatterplots/arch_p_rZ.dat]

0.411431383247	9.63189391629
0.691582279864	16.7682188846
0.615933274426	23.5070778258
0.775400291996	13.9568302655
0.399606066126	12.0301905944
0.345036024705	11.8733834921
0.546712235517	11.74565201
0.641297970243	10.966798949
0.223115054063	16.1553103048
0.422928563345	16.6500578831
0.630457089721	13.5865876638
0.298348219092	31.2941576804
0.325677972881	23.564632777
0.501731835355	18.4121474934
0.388857508543	17.9009468403
0.418727059924	5.35371319618
0.903789340042	25.6403156023
0.655599977898	19.3970242446
0.171905222734	20.0128839713
0.483980325334	11.3974529183
0.317882614016	14.2669324758
0.774415142684	10.0243086505
0.62869114111	12.7311219454
0.65063400624	8.37978306779
0.172504495835	16.1038792813
0.443074244983	13.8280857919
0.397660384145	17.1902096143
0.519745095787	8.0980288346
0.568532836385	3.66892660038
0.510506599501	24.9796684022
0.593767937785	15.2807461988
0.807881829216	28.2588222481
0.287036854733	18.2068905413
0.293729172087	38.9937230942
0.4145604579	35.0153475175
0.799004325069	46.1211335586
0.487900457717	17.0021905807
0.495129497218	40.3067333494
0.432300924692	41.2758670958
0.39352135881	35.2684044615
0.457060926095	26.3121458734
0.331316900519	39.6858002045
0.428036902321	35.182924691
0.294633040139	28.4343117907
0.706341323862	60.3996366573
0.536890350155	39.8307404863
0.766257360483	40.8995718608
0.363698189568	33.8370225249
0.443304458206	41.6917699226
0.372289920394	10.4081973156
0.534674139899	33.9790282616
0.548961539032	54.7976506225
0.817137747666	35.8024121941
0.399053369977	43.9423891014
0.366018248655	36.3190489758
0.240565299272	32.6519485523
0.500505047434	36.9331426595
0.157347660341	29.4913709128
0.669358214575	32.3203203699
0.60286256058	39.1600198094
0.369040388167	32.122248703
0.531614810299	34.3397018443
0.283238458248	33.6991615651
0.489065039074	34.6836605069
0.704042645067	28.0135186958
0.554109180047	37.2147963292
0.429416191237	1.15066871612
0.486449321328	1.17954718814
0.237303267011	0.420622957282
0.430700503504	0.205787014512
0.448624141934	0.569378869362
0.610225414058	0.513897059419
0.771462105036	0.545819030736
0.576652321251	1.035043556
0.682321005572	0.0834366400344
0.221150132418	0.563806919277
0.492039021405	0.13750731375
0.415498791341	0.177674522219
0.475205008594	0.144786129295
0.818515174554	0.516049887865
0.466945117759	0.288897670161
0.444735551708	0.481334052257
0.493354490363	0.138681264935
0.290294636073	1.16696055538
0.405392590945	0.274758698844
0.14255218938	0.111263488922
0.555841265901	0.427783646565
0.317118608583	1.36869785
0.290128904652	1.09981956997
0.676415157913	0.550767927268
0.690696501146	0.485084517808
0.117468183516	0.0670338423695
0.229594164919	0.144606004314
0.497545835835	0.67498089913
0.481122666896	0.168908532668
0.533431523825	0.233540553487
0.850862879468	0.707459261294
0.341274806769	0.359958911625
0.400907435875	0.261659475764
0.378192248857	49.7762857266
0.530864019698	52.9631135902
0.550746955501	70.0488343417
0.564667084405	31.1648078607
0.447786568426	52.9063028132
0.462520787818	53.6631476474
0.570565233121	47.5598755022
0.558337072529	38.3139883783
0.412250986718	55.9245471494
0.357371866028	52.3967894934
0.472376383755	42.1584067682
0.473396111431	91.8714688599
0.445924443876	63.5401593927
0.695501456797	59.8277692421
0.406500271957	52.0268670354
0.435589023279	47.526817171
0.589811250266	36.1871941829
0.493522917957	54.5430130616
0.375419784237	75.0852932927
0.481223420794	47.3111286013
0.424259083298	58.6371052237
0.48585066664	47.7120554763
0.386461781678	46.4828900677
0.609184737197	45.8636936545
0.340182885774	46.0803347119
0.409966881024	46.2154400041
0.410039036548	56.4948354281
0.462110439929	40.8952584367
0.527090104526	38.1775369773
0.442392193858	58.9123705208
0.644565285442	50.6718659669
0.617733093684	56.6322998556
0.414017823552	55.6833463463
