# Supplementary material for: Do universal codon-usage patterns minimize the effects of mutation and translation error?
Source: Genome Biol. 2005 Oct 19;6(11):R91. doi: 10.1186/gb-2005-6-11-r91 (PMC1297647; doi:10.1186/gb-2005-6-11-r91)
Supplement: Additional data file 1 — A tar archive containing the used CUTG records, separated for archaea, bacteria, and eukaryotes, the data used to produce the histograms in Figure 1, the kinemages used to produce Figures 2 and 4, and the data used to produce the scatterplots in Figures 3 and 5. [file gb-2005-6-11-r91-S1.tgz › CodeError/data/abs_scatterplots/arch_p_sX.dat]

0.646581816229	19.1002336654
0.634944890243	17.1166643615
0.311261692569	13.2658158583
0.346804625685	13.9453250644
0.433267620348	20.1893079939
0.641057350018	20.3484378828
0.693835870776	13.9388794133
0.586835764361	13.1121445636
0.313376617809	17.7946566206
0.454545454545	13.9494836562
0.693757198802	8.66081141774
0.340782122905	13.839299847
0.652537899953	15.3607365675
0.476775181489	10.3868889501
0.5135560285	17.4582044115
0.339946960886	14.7371384158
0.444379553518	16.2125723989
0.552262522375	19.4002007589
0.602350945704	11.1468744552
0.349882258517	15.0920438545
0.502924685893	15.7806116802
0.474835573349	13.6340903696
0.314094088635	19.6407691528
0.509445870325	16.8439812461
0.509893455098	14.7829990511
0.494314115308	12.5024259401
0.433502717004	12.180018681
0.341856540084	21.6387043674
0.66262175681	18.3085466289
0.506388685016	16.7042863043
0.337911157815	12.8555165582
0.567977130135	17.0129417684
0.448595715353	12.5307854548
0.351162665807	32.5599918682
0.453084234354	34.8966929327
0.514226490478	43.3975394902
0.432197200244	38.7523590363
0.430369509175	44.9095711448
0.540420461246	37.3994768337
0.527924248051	31.5324139697
0.470227766264	34.5568419348
0.542601823093	44.9934936651
0.495054988528	32.1090920406
0.653904630269	30.234680551
0.579651200948	45.4105944971
0.467749676631	30.6781869386
0.606595961888	33.6971419897
0.407729558002	41.7927321506
0.486970486992	38.7345571658
0.513819333927	34.0592914313
0.39581437153	36.4218192239
0.711305708407	37.4269232278
0.498271358154	39.7019712326
0.486725436038	38.2943278147
0.512561787655	35.7259297259
0.487185555218	45.9059053594
0.525120615419	31.4806079439
0.340677925153	30.4164229271
0.507833001988	32.6772045843
0.521718207887	37.2015489564
0.314261603375	47.4959519744
0.473790425619	34.7854493775
0.512748816068	34.2023763102
0.476830946591	38.0075569681
0.433894960534	29.603962237
0.513784389179	35.5204812419
0.47220879652	0.329507065697
0.493173729885	0.28106249423
0.525527114433	0.677146098458
0.577419354838	0.991799980701
0.570995298994	0.299557427989
0.853518312258	0.201982522462
0.382064611957	0.255921377981
0.494075300697	0.241898421771
0.524388437901	0.376110196198
0.414748002215	0.789184266028
0.244137295554	0.17212006375
0.520328711982	0.371500641034
0.490490352419	0.394169461756
0.466793330309	0.567811479716
0.471021868542	0.397373387822
0.566003254939	0.713507705106
0.501423544699	0.491676418502
0.496499651103	0.347976551237
0.565101341801	0.134435548602
0.500149164452	0.603448924943
0.502860366693	0.450416193376
0.411270885249	0.357985133041
0.607604466235	0.470654607848
0.53284315788	0.408030421097
0.290860331957	0.779277872032
0.510536779324	0.761808254358
0.53959359801	0.779769419386
0.505907172995	0.694100959609
0.491772365053	0.209600460634
0.511158254528	0.408175543132
0.407099548447	0.732884808177
0.519960534304	0.528226588175
0.501177416576	0.461360641362
0.489984426186	51.9897325994
0.527067618161	52.2944197884
0.450338432493	57.3405014469
0.452140393589	53.6894840815
0.478210809506	65.3984365668
0.678332041174	57.949897239
0.534608243594	45.7272147609
0.517046277107	47.9108849202
0.460122292934	63.1642604819
0.454782815096	46.8477599628
0.530599708209	39.0676120325
0.480254011945	59.6213949851
0.536925976335	46.4330929678
0.516721491228	44.6518424196
0.464102485015	59.6483099499
0.464306900939	54.1852032867
0.486540810715	50.7635402487
0.481525515003	56.169996534
0.626252665303	48.7082332317
0.449434260374	55.397464012
0.497503496208	54.5253556882
0.46622274875	49.7180052286
0.469628036696	66.01732912
0.522469881207	48.7326196111
0.380477237403	45.9786998502
0.50422796554	45.9414387788
0.498271507633	50.1613370568
0.387341772152	69.8287573015
0.542728182494	53.303596467
0.510098585204	51.3148381576
0.407280550951	51.5959583345
0.507277541658	47.1451305936
0.487852507036	48.5126273381
