# Supplementary material for: Do universal codon-usage patterns minimize the effects of mutation and translation error?
Source: Genome Biol. 2005 Oct 19;6(11):R91. doi: 10.1186/gb-2005-6-11-r91 (PMC1297647; doi:10.1186/gb-2005-6-11-r91)
Supplement: Additional data file 1 — A tar archive containing the used CUTG records, separated for archaea, bacteria, and eukaryotes, the data used to produce the histograms in Figure 1, the kinemages used to produce Figures 2 and 4, and the data used to produce the scatterplots in Figures 3 and 5. [file gb-2005-6-11-r91-S1.tgz › CodeError/data/abs_scatterplots/arch_p_sY.dat]

0.549648246603	19.1002336654
0.486995084222	17.1166643615
0.530422848966	13.2658158583
0.309616555082	13.9453250644
0.666835161503	20.1893079939
0.42104817751	20.3484378828
0.419272187152	13.9388794133
0.536394014814	13.1121445636
0.553042319279	17.7946566206
0.501701083946	13.9494836562
0.546878599401	8.66081141774
0.630270618582	13.839299847
0.518141026814	15.3607365675
0.332775635209	10.3868889501
0.476820579254	17.4582044115
0.490734741985	14.7371384158
0.479931669855	16.2125723989
0.676052759321	19.4002007589
0.519410422789	11.1468744552
0.44041372313	15.0920438545
0.310375054442	15.7806116802
0.693839617631	13.6340903696
0.494585264717	19.6407691528
0.484584718307	16.8439812461
0.450170326882	14.7829990511
0.431729622267	12.5024259401
0.334720219895	12.180018681
0.50135021097	21.6387043674
0.572468316693	18.3085466289
0.495493761488	16.7042863043
0.51479090913	12.8555165582
0.584269378668	17.0129417684
0.655533857906	12.5307854548
0.473927286397	32.5599918682
0.483109337511	34.8966929327
0.633242293013	43.3975394902
0.581923311016	38.7523590363
0.481153852635	44.9095711448
0.45083562646	37.3994768337
0.549572966951	31.5324139697
0.511146367341	34.5568419348
0.32290712674	44.9934936651
0.638183400586	32.1090920406
0.554710896106	30.234680551
0.502825117191	45.4105944971
0.627312315884	30.6781869386
0.529548548095	33.6971419897
0.53628820826	41.7927321506
0.469279073943	38.7345571658
0.391219284285	34.0592914313
0.521749188435	36.4218192239
0.509864636544	37.4269232278
0.407276499406	39.7019712326
0.495610674047	38.2943278147
0.477184525512	35.7259297259
0.345577580338	45.9059053594
0.355170334217	31.4806079439
0.483390108961	30.4164229271
0.684850894632	32.6772045843
0.662607333534	37.2015489564
0.491139240506	47.4959519744
0.515972370557	34.7854493775
0.46625027232	34.2023763102
0.471587736384	38.0075569681
0.497343655131	29.603962237
0.537102980874	35.5204812419
0.446055528704	0.329507065697
0.336241989502	0.28106249423
0.493060743485	0.677146098458
0.590870359099	0.991799980701
0.44619117424	0.299557427989
0.571586516412	0.201982522462
0.892907538062	0.255921377981
0.247357931164	0.241898421771
0.747434693313	0.376110196198
0.541102935359	0.789184266028
0.518405897258	0.17212006375
0.243642243308	0.371500641034
0.478295934209	0.394169461756
0.552206215971	0.567811479716
0.470898491718	0.397373387822
0.506546954641	0.713507705106
0.543093253128	0.491676418502
0.431269151422	0.347976551237
0.750310632507	0.134435548602
0.532087015121	0.603448924943
0.508428571691	0.450416193376
0.506148126966	0.357985133041
0.54737443216	0.470654607848
0.570254975387	0.408030421097
0.493464762871	0.779277872032
0.386958250497	0.761808254358
0.511132388587	0.779769419386
0.559071729957	0.694100959609
0.249701545933	0.209600460634
0.492632019781	0.408175543132
0.485103567142	0.732884808177
0.288807933616	0.528226588175
0.489345815864	0.461360641362
0.489877020569	51.9897325994
0.435448803745	52.2944197884
0.552241961821	57.3405014469
0.494136741733	53.6894840815
0.531393396126	65.3984365668
0.481156773461	57.949897239
0.620584230721	45.7272147609
0.431632771107	47.9108849202
0.541128046443	63.1642604819
0.560329139964	46.8477599628
0.539998464256	39.0676120325
0.458912659694	59.6213949851
0.541249758969	46.4330929678
0.471510133091	44.6518424196
0.494669093077	59.6483099499
0.48885359019	54.1852032867
0.471414735756	50.7635402487
0.543023699726	56.169996534
0.593195230613	48.7082332317
0.459925745886	55.397464012
0.43813810006	54.5253556882
0.559057423369	49.7180052286
0.462512425738	66.01732912
0.470003342636	48.7326196111
0.475675066238	45.9786998502
0.501179589132	45.9414387788
0.502819980672	50.1613370568
0.517187060478	69.8287573015
0.446047411061	53.303596467
0.484792017863	51.3148381576
0.490494070885	51.5959583345
0.456806989138	47.1451305936
0.560660884881	48.5126273381
