# Supplementary material for: Do universal codon-usage patterns minimize the effects of mutation and translation error?
Source: Genome Biol. 2005 Oct 19;6(11):R91. doi: 10.1186/gb-2005-6-11-r91 (PMC1297647; doi:10.1186/gb-2005-6-11-r91)
Supplement: Additional data file 1 — A tar archive containing the used CUTG records, separated for archaea, bacteria, and eukaryotes, the data used to produce the histograms in Figure 1, the kinemages used to produce Figures 2 and 4, and the data used to produce the scatterplots in Figures 3 and 5. [file gb-2005-6-11-r91-S1.tgz › CodeError/data/abs_scatterplots/arch_p_sZ.dat]

0.463670049944	19.1002336654
0.405044377695	17.1166643615
0.470031100015	13.2658158583
0.561351186853	13.9453250644
0.319314563009	20.1893079939
0.30659383258	20.3484378828
0.341626438916	13.9388794133
0.296070362621	13.1121445636
0.530187414506	17.7946566206
0.717382704327	13.9494836562
0.447039852569	8.66081141774
0.437355189127	13.839299847
0.512953050645	15.3607365675
0.543613883848	10.3868889501
0.330156380124	17.4582044115
0.520982452991	14.7371384158
0.680322962141	16.2125723989
0.511149540366	19.4002007589
0.332807394697	11.1468744552
0.553612126995	15.0920438545
0.484200448029	15.7806116802
0.486376077454	13.6340903696
0.484764143906	19.6407691528
0.674932679766	16.8439812461
0.678335870116	14.7829990511
0.633161033797	12.5024259401
0.477885727413	12.180018681
0.43611814346	21.6387043674
0.476167574587	18.3085466289
0.661187125758	16.7042863043
0.532965172773	12.8555165582
0.669550698239	17.0129417684
0.500143587387	12.5307854548
0.478545727942	32.5599918682
0.534808272323	34.8966929327
0.501206271711	43.3975394902
0.484601339014	38.7523590363
0.420310367488	44.9095711448
0.53705038328	37.3994768337
0.429298180468	31.5324139697
0.294733710795	34.5568419348
0.508240548409	44.9934936651
0.539916132606	32.1090920406
0.495922598479	30.234680551
0.517971961631	45.4105944971
0.512397095521	30.6781869386
0.475527450091	33.6971419897
0.525307670954	41.7927321506
0.370487382233	38.7345571658
0.514607758684	34.0592914313
0.497813704075	36.4218192239
0.544504269965	37.4269232278
0.458891942848	39.7019712326
0.651509387847	38.2943278147
0.351934311043	35.7259297259
0.497677194318	45.9059053594
0.498294203448	31.4806079439
0.492232610954	30.4164229271
0.536858846918	32.6772045843
0.489645878551	37.2015489564
0.535189873417	47.4959519744
0.669635263576	34.7854493775
0.62454287219	34.2023763102
0.355520429833	38.0075569681
0.466707144303	29.603962237
0.348917351099	35.5204812419
0.682025669942	0.329507065697
0.488981132541	0.28106249423
0.415991630504	0.677146098458
0.814059646987	0.991799980701
0.165461928592	0.299557427989
0.569323418288	0.201982522462
0.365503156331	0.255921377981
0.446019296175	0.241898421771
0.55256296839	0.376110196198
0.259039480972	0.789184266028
0.439714351532	0.17212006375
0.499849844176	0.371500641034
0.464233788278	0.394169461756
0.510605716878	0.567811479716
0.469479658246	0.397373387822
0.48283058706	0.713507705106
0.460162649107	0.491676418502
0.532320393799	0.347976551237
0.55512165618	0.134435548602
0.596171698127	0.603448924943
0.541926010868	0.450416193376
0.457596307039	0.357985133041
0.509883713951	0.470654607848
0.487040854967	0.408030421097
0.55850305622	0.779277872032
0.451292246521	0.761808254358
0.323064035741	0.779769419386
0.386666666666	0.694100959609
0.469421398796	0.209600460634
0.550215846815	0.408175543132
0.507784573311	0.732884808177
0.512978142076	0.528226588175
0.670036184022	0.461360641362
0.541413815943	51.9897325994
0.47627792752	52.2944197884
0.46240966741	57.3405014469
0.620004057618	53.6894840815
0.301695619696	65.3984365668
0.470989211383	57.949897239
0.378809258571	45.7272147609
0.345607789864	47.9108849202
0.530330310435	63.1642604819
0.505446105968	46.8477599628
0.460892267527	39.0676120325
0.485058998311	59.6213949851
0.496527978148	46.4330929678
0.509915683605	44.6518424196
0.441647903108	59.6483099499
0.458100140761	54.1852032867
0.551697789977	50.7635402487
0.513761212747	56.169996534
0.477477773614	48.7082332317
0.53622525599	55.397464012
0.559211948914	54.5253556882
0.431968898511	49.7180052286
0.497441684058	66.01732912
0.553422579393	48.7326196111
0.576357179097	45.9786998502
0.540437375746	45.9414387788
0.430198547235	50.1613370568
0.452658227848	69.8287573015
0.538408078987	53.303596467
0.611981948255	51.3148381576
0.465423391972	51.5959583345
0.549745328206	47.1451305936
0.506365707503	48.5126273381
