# Supplementary material for: Do universal codon-usage patterns minimize the effects of mutation and translation error?
Source: Genome Biol. 2005 Oct 19;6(11):R91. doi: 10.1186/gb-2005-6-11-r91 (PMC1297647; doi:10.1186/gb-2005-6-11-r91)
Supplement: Additional data file 1 — A tar archive containing the used CUTG records, separated for archaea, bacteria, and eukaryotes, the data used to produce the histograms in Figure 1, the kinemages used to produce Figures 2 and 4, and the data used to produce the scatterplots in Figures 3 and 5. [file gb-2005-6-11-r91-S1.tgz › CodeError/data/abs_scatterplots/bac_normal_X.agr]

# Grace project file
#
@version 50114
@page size 792, 612
@page scroll 5%
@page inout 5%
@link page off
@map font 0 to "Times-Roman", "Times-Roman"
@map font 1 to "Times-Italic", "Times-Italic"
@map font 2 to "Times-Bold", "Times-Bold"
@map font 3 to "Times-BoldItalic", "Times-BoldItalic"
@map font 4 to "Helvetica", "Helvetica"
@map font 5 to "Helvetica-Oblique", "Helvetica-Oblique"
@map font 6 to "Helvetica-Bold", "Helvetica-Bold"
@map font 7 to "Helvetica-BoldOblique", "Helvetica-BoldOblique"
@map font 8 to "Courier", "Courier"
@map font 9 to "Courier-Oblique", "Courier-Oblique"
@map font 10 to "Courier-Bold", "Courier-Bold"
@map font 11 to "Courier-BoldOblique", "Courier-BoldOblique"
@map font 12 to "Symbol", "Symbol"
@map font 13 to "ZapfDingbats", "ZapfDingbats"
@map color 0 to (255, 255, 255), "white"
@map color 1 to (0, 0, 0), "black"
@map color 2 to (255, 0, 0), "red"
@map color 3 to (0, 255, 0), "green"
@map color 4 to (0, 0, 255), "blue"
@map color 5 to (255, 255, 0), "yellow"
@map color 6 to (188, 143, 143), "brown"
@map color 7 to (220, 220, 220), "grey"
@map color 8 to (148, 0, 211), "violet"
@map color 9 to (0, 255, 255), "cyan"
@map color 10 to (255, 0, 255), "magenta"
@map color 11 to (255, 165, 0), "orange"
@map color 12 to (114, 33, 188), "indigo"
@map color 13 to (103, 7, 72), "maroon"
@map color 14 to (64, 224, 208), "turquoise"
@map color 15 to (0, 139, 0), "green4"
@reference date 0
@date wrap off
@date wrap year 1950
@default linewidth 1.0
@default linestyle 1
@default color 1
@default pattern 1
@default font 0
@default char size 1.000000
@default symbol size 1.000000
@default sformat "%.8g"
@background color 0
@page background fill on
@timestamp off
@timestamp 0.03, 0.03
@timestamp color 1
@timestamp rot 0
@timestamp font 0
@timestamp char size 1.000000
@timestamp def "Thu Feb 17 16:35:08 2005"
@r0 off
@link r0 to g0
@r0 type above
@r0 linestyle 1
@r0 linewidth 1.0
@r0 color 1
@r0 line 0, 0, 0, 0
@r1 off
@link r1 to g0
@r1 type above
@r1 linestyle 1
@r1 linewidth 1.0
@r1 color 1
@r1 line 0, 0, 0, 0
@r2 off
@link r2 to g0
@r2 type above
@r2 linestyle 1
@r2 linewidth 1.0
@r2 color 1
@r2 line 0, 0, 0, 0
@r3 off
@link r3 to g0
@r3 type above
@r3 linestyle 1
@r3 linewidth 1.0
@r3 color 1
@r3 line 0, 0, 0, 0
@r4 off
@link r4 to g0
@r4 type above
@r4 linestyle 1
@r4 linewidth 1.0
@r4 color 1
@r4 line 0, 0, 0, 0
@g0 on
@g0 hidden false
@g0 type XY
@g0 stacked false
@g0 bar hgap 0.000000
@g0 fixedpoint off
@g0 fixedpoint type 0
@g0 fixedpoint xy 0.000000, 0.000000
@g0 fixedpoint format general general
@g0 fixedpoint prec 6, 6
@with g0
@    world xmin 0
@    world xmax 1
@    world ymin 0
@    world ymax 80
@    stack world 0, 0, 0, 0
@    znorm 1
@    view xmin 0.150000
@    view xmax 0.850000
@    view ymin 0.150000
@    view ymax 0.850000
@    title ""
@    title font 0
@    title size 1.500000
@    title color 1
@    subtitle ""
@    subtitle font 0
@    subtitle size 1.000000
@    subtitle color 1
@    xaxes scale Normal
@    yaxes scale Normal
@    xaxes invert off
@    yaxes invert off
@    xaxis  on
@    xaxis  type zero false
@    xaxis  offset 0.000000 , 0.000000
@    xaxis  bar on
@    xaxis  bar color 1
@    xaxis  bar linestyle 1
@    xaxis  bar linewidth 1.0
@    xaxis  label ""
@    xaxis  label layout para
@    xaxis  label place auto
@    xaxis  label char size 1.000000
@    xaxis  label font 0
@    xaxis  label color 1
@    xaxis  label place normal
@    xaxis  tick on
@    xaxis  tick major 0.1
@    xaxis  tick minor ticks 1
@    xaxis  tick default 6
@    xaxis  tick place rounded true
@    xaxis  tick in
@    xaxis  tick major size 1.000000
@    xaxis  tick major color 1
@    xaxis  tick major linewidth 1.0
@    xaxis  tick major linestyle 1
@    xaxis  tick major grid off
@    xaxis  tick minor color 1
@    xaxis  tick minor linewidth 1.0
@    xaxis  tick minor linestyle 1
@    xaxis  tick minor grid off
@    xaxis  tick minor size 0.500000
@    xaxis  ticklabel on
@    xaxis  ticklabel format general
@    xaxis  ticklabel prec 5
@    xaxis  ticklabel formula ""
@    xaxis  ticklabel append ""
@    xaxis  ticklabel prepend ""
@    xaxis  ticklabel angle 0
@    xaxis  ticklabel skip 0
@    xaxis  ticklabel stagger 0
@    xaxis  ticklabel place normal
@    xaxis  ticklabel offset auto
@    xaxis  ticklabel offset 0.000000 , 0.010000
@    xaxis  ticklabel start type auto
@    xaxis  ticklabel start 0.000000
@    xaxis  ticklabel stop type auto
@    xaxis  ticklabel stop 0.000000
@    xaxis  ticklabel char size 1.000000
@    xaxis  ticklabel font 0
@    xaxis  ticklabel color 1
@    xaxis  tick place both
@    xaxis  tick spec type none
@    yaxis  on
@    yaxis  type zero false
@    yaxis  offset 0.000000 , 0.000000
@    yaxis  bar on
@    yaxis  bar color 1
@    yaxis  bar linestyle 1
@    yaxis  bar linewidth 1.0
@    yaxis  label ""
@    yaxis  label layout para
@    yaxis  label place auto
@    yaxis  label char size 1.000000
@    yaxis  label font 0
@    yaxis  label color 1
@    yaxis  label place normal
@    yaxis  tick on
@    yaxis  tick major 10
@    yaxis  tick minor ticks 1
@    yaxis  tick default 6
@    yaxis  tick place rounded true
@    yaxis  tick in
@    yaxis  tick major size 1.000000
@    yaxis  tick major color 1
@    yaxis  tick major linewidth 1.0
@    yaxis  tick major linestyle 1
@    yaxis  tick major grid off
@    yaxis  tick minor color 1
@    yaxis  tick minor linewidth 1.0
@    yaxis  tick minor linestyle 1
@    yaxis  tick minor grid off
@    yaxis  tick minor size 0.500000
@    yaxis  ticklabel on
@    yaxis  ticklabel format general
@    yaxis  ticklabel prec 5
@    yaxis  ticklabel formula ""
@    yaxis  ticklabel append ""
@    yaxis  ticklabel prepend ""
@    yaxis  ticklabel angle 0
@    yaxis  ticklabel skip 0
@    yaxis  ticklabel stagger 0
@    yaxis  ticklabel place normal
@    yaxis  ticklabel offset auto
@    yaxis  ticklabel offset 0.000000 , 0.010000
@    yaxis  ticklabel start type auto
@    yaxis  ticklabel start 0.000000
@    yaxis  ticklabel stop type auto
@    yaxis  ticklabel stop 0.000000
@    yaxis  ticklabel char size 1.000000
@    yaxis  ticklabel font 0
@    yaxis  ticklabel color 1
@    yaxis  tick place both
@    yaxis  tick spec type none
@    altxaxis  off
@    altyaxis  off
@    legend on
@    legend loctype view
@    legend 0.85, 0.8
@    legend box color 1
@    legend box pattern 1
@    legend box linewidth 1.0
@    legend box linestyle 1
@    legend box fill color 0
@    legend box fill pattern 1
@    legend font 0
@    legend char size 1.000000
@    legend color 1
@    legend length 4
@    legend vgap 1
@    legend hgap 1
@    legend invert false
@    frame type 0
@    frame linestyle 1
@    frame linewidth 1.0
@    frame color 1
@    frame pattern 1
@    frame background color 0
@    frame background pattern 0
@    s0 hidden false
@    s0 type xy
@    s0 symbol 1
@    s0 symbol size 0.100000
@    s0 symbol color 2
@    s0 symbol pattern 1
@    s0 symbol fill color 2
@    s0 symbol fill pattern 0
@    s0 symbol linewidth 1.0
@    s0 symbol linestyle 1
@    s0 symbol char 65
@    s0 symbol char font 0
@    s0 symbol skip 0
@    s0 line type 0
@    s0 line linestyle 1
@    s0 line linewidth 1.0
@    s0 line color 1
@    s0 line pattern 1
@    s0 baseline type 0
@    s0 baseline off
@    s0 dropline off
@    s0 fill type 0
@    s0 fill rule 0
@    s0 fill color 1
@    s0 fill pattern 1
@    s0 avalue off
@    s0 avalue type 2
@    s0 avalue char size 1.000000
@    s0 avalue font 0
@    s0 avalue color 1
@    s0 avalue rot 0
@    s0 avalue format general
@    s0 avalue prec 3
@    s0 avalue prepend ""
@    s0 avalue append ""
@    s0 avalue offset 0.000000 , 0.000000
@    s0 errorbar on
@    s0 errorbar place both
@    s0 errorbar color 2
@    s0 errorbar pattern 1
@    s0 errorbar size 1.000000
@    s0 errorbar linewidth 1.0
@    s0 errorbar linestyle 1
@    s0 errorbar riser linewidth 1.0
@    s0 errorbar riser linestyle 1
@    s0 errorbar riser clip off
@    s0 errorbar riser clip length 0.100000
@    s0 comment "/Users/smit/Work/summerproject/scatterplots/bac_normal_X.dat"
@    s0 legend  ""
@    s1 hidden false
@    s1 type xy
@    s1 symbol 1
@    s1 symbol size 0.100000
@    s1 symbol color 3
@    s1 symbol pattern 1
@    s1 symbol fill color 3
@    s1 symbol fill pattern 0
@    s1 symbol linewidth 1.0
@    s1 symbol linestyle 1
@    s1 symbol char 65
@    s1 symbol char font 0
@    s1 symbol skip 0
@    s1 line type 0
@    s1 line linestyle 1
@    s1 line linewidth 1.0
@    s1 line color 1
@    s1 line pattern 1
@    s1 baseline type 0
@    s1 baseline off
@    s1 dropline off
@    s1 fill type 0
@    s1 fill rule 0
@    s1 fill color 1
@    s1 fill pattern 1
@    s1 avalue off
@    s1 avalue type 2
@    s1 avalue char size 1.000000
@    s1 avalue font 0
@    s1 avalue color 1
@    s1 avalue rot 0
@    s1 avalue format general
@    s1 avalue prec 3
@    s1 avalue prepend ""
@    s1 avalue append ""
@    s1 avalue offset 0.000000 , 0.000000
@    s1 errorbar on
@    s1 errorbar place both
@    s1 errorbar color 3
@    s1 errorbar pattern 1
@    s1 errorbar size 1.000000
@    s1 errorbar linewidth 1.0
@    s1 errorbar linestyle 1
@    s1 errorbar riser linewidth 1.0
@    s1 errorbar riser linestyle 1
@    s1 errorbar riser clip off
@    s1 errorbar riser clip length 0.100000
@    s1 comment "/Users/smit/Work/summerproject/scatterplots/bac_normal_X.dat"
@    s1 legend  ""
@    s2 hidden false
@    s2 type xy
@    s2 symbol 1
@    s2 symbol size 0.100000
@    s2 symbol color 4
@    s2 symbol pattern 1
@    s2 symbol fill color 4
@    s2 symbol fill pattern 0
@    s2 symbol linewidth 1.0
@    s2 symbol linestyle 1
@    s2 symbol char 65
@    s2 symbol char font 0
@    s2 symbol skip 0
@    s2 line type 0
@    s2 line linestyle 1
@    s2 line linewidth 1.0
@    s2 line color 1
@    s2 line pattern 1
@    s2 baseline type 0
@    s2 baseline off
@    s2 dropline off
@    s2 fill type 0
@    s2 fill rule 0
@    s2 fill color 1
@    s2 fill pattern 1
@    s2 avalue off
@    s2 avalue type 2
@    s2 avalue char size 1.000000
@    s2 avalue font 0
@    s2 avalue color 1
@    s2 avalue rot 0
@    s2 avalue format general
@    s2 avalue prec 3
@    s2 avalue prepend ""
@    s2 avalue append ""
@    s2 avalue offset 0.000000 , 0.000000
@    s2 errorbar on
@    s2 errorbar place both
@    s2 errorbar color 4
@    s2 errorbar pattern 1
@    s2 errorbar size 1.000000
@    s2 errorbar linewidth 1.0
@    s2 errorbar linestyle 1
@    s2 errorbar riser linewidth 1.0
@    s2 errorbar riser linestyle 1
@    s2 errorbar riser clip off
@    s2 errorbar riser clip length 0.100000
@    s2 comment "/Users/smit/Work/summerproject/scatterplots/bac_normal_X.dat"
@    s2 legend  ""
@    s3 hidden false
@    s3 type xy
@    s3 symbol 1
@    s3 symbol size 0.100000
@    s3 symbol color 1
@    s3 symbol pattern 1
@    s3 symbol fill color 1
@    s3 symbol fill pattern 0
@    s3 symbol linewidth 1.0
@    s3 symbol linestyle 1
@    s3 symbol char 65
@    s3 symbol char font 0
@    s3 symbol skip 0
@    s3 line type 0
@    s3 line linestyle 1
@    s3 line linewidth 1.0
@    s3 line color 1
@    s3 line pattern 1
@    s3 baseline type 0
@    s3 baseline off
@    s3 dropline off
@    s3 fill type 0
@    s3 fill rule 0
@    s3 fill color 1
@    s3 fill pattern 1
@    s3 avalue off
@    s3 avalue type 2
@    s3 avalue char size 1.000000
@    s3 avalue font 0
@    s3 avalue color 1
@    s3 avalue rot 0
@    s3 avalue format general
@    s3 avalue prec 3
@    s3 avalue prepend ""
@    s3 avalue append ""
@    s3 avalue offset 0.000000 , 0.000000
@    s3 errorbar on
@    s3 errorbar place both
@    s3 errorbar color 1
@    s3 errorbar pattern 1
@    s3 errorbar size 1.000000
@    s3 errorbar linewidth 1.0
@    s3 errorbar linestyle 1
@    s3 errorbar riser linewidth 1.0
@    s3 errorbar riser linestyle 1
@    s3 errorbar riser clip off
@    s3 errorbar riser clip length 0.100000
@    s3 comment "/Users/smit/Work/summerproject/scatterplots/bac_normal_X.dat"
@    s3 legend  ""

@target G0.S0
@type xy
0.392121575685	16.7783659268
0.399301904102	17.2268587922
0.401982921423	17.6505829707
0.403289531446	18.48615716
0.401916572717	17.9430504253
0.375116380702	18.3620905964
0.372387904576	19.0660944206
0.405530742184	16.8088301815
0.40500684667	15.6970940627
0.405397782533	17.8032257537
0.379039626409	17.6294764983
0.394452863112	17.8144914359
0.397359653766	17.0212373509
0.396043380045	16.6497753613
0.386957969693	16.5349585757
0.391390728477	17.3827227605
0.399153172741	18.3509506208
0.385701469878	16.4330275067
0.396735204892	17.2728368084
0.395123164967	17.7817120677
0.38704459678	17.5583607281
0.313971742543	15.5743394184
0.327572674011	16.9785886805
0.331424591813	17.2268197543
0.391851167276	15.7665459075
0.390755516238	16.4971080451
0.337128458775	15.195400308
0.379549884813	17.7117239766
0.401249107781	17.6485488936
0.397825517422	16.5074044188
0.398221562722	17.3637805191
0.38983708301	18.3162642552
0.37901155852	18.4968271127
0.354209479799	18.3784173822
0.360048123641	18.9970209615
0.356143659771	17.3888164285
0.359546187643	17.8480410804
0.35762909544	17.446010314
0.355217697855	17.4747522752
0.372311553389	19.9826307526
0.36914149021	16.2868733942
0.379385400558	17.5109239996
0.368506010304	18.596662759
0.360119832979	17.7993717151
0.365869218501	19.1169212121
0.350506826135	19.5430217681
0.344058830369	18.459289385
0.364627048419	17.6428169778
0.363674862875	17.5559862753
0.373023415303	19.8921270697
0.379852967981	18.7674642445
0.380897468492	19.3470152544
0.368931153916	19.4414951692
0.377495959007	19.5605465446
0.365300745049	17.1524788297
0.387191991349	17.3009385637
0.375587950918	18.0097546184
0.401504744595	17.7976207283
0.409323581729	16.6097445905
0.411525126725	16.6337566269
0.374150452897	16.8757890908
0.413451336707	16.7125239909
0.277900031437	16.778308205
0.308192869501	18.4276902744
0.336839851358	18.7140646968
0.257875618463	16.907177679
0.299577147442	17.7487719991
0.409548626634	16.7363969156
0.392902378967	16.3428683011
0.392115729208	16.9034529959
0.388348842478	16.7587556576
0.381511893213	17.0061220609
0.387166655579	16.7112607721
0.354919291257	17.0696674219
0.367736606339	17.3843600589
0.373196383467	17.1925938361
0.363866856637	17.1934757732
0.402128143233	17.2054970178
0.416273038807	17.3192355284
0.398134279333	16.3871967941
0.324479495269	19.3946498423
0.24530480557	17.8600755307
0.336819763244	19.2850820945
0.34119426318	18.1469224479
0.389384963736	18.131168114
0.329480882211	18.0274392757
0.388955163587	16.4763141261
0.362874214517	16.0672019021
0.4225639732	16.3460602839
0.417183018141	16.2669898799
0.412130703943	16.8787836438
0.379973840011	16.5335554179
0.420270273974	16.6429626982
0.420465008573	16.6542922045
0.420020415107	16.6659518476
0.420369954155	16.6465027336
0.378992484735	16.7679283701
0.386300135909	16.9888137362
0.416257501364	16.9954354015
0.411961225031	17.0536712685
0.392661141064	18.0215546793
0.372081442957	17.2410370698
0.305294419228	18.668476945
0.297091639046	17.6657816162
0.34076523796	22.2157005191
0.320862017361	19.8933144504
0.2933453811	17.8880912087
0.309219346933	19.7674521156
0.299940608587	18.4129184661
0.337098870339	20.0792520244
0.299470554268	18.4234151399
0.333136667218	20.9593778113
0.393380102641	17.4161293846
0.384053062376	16.8727681464
0.385609500524	17.5012254152
0.387328400881	17.0207308883
0.371889225892	17.4953063572
0.380223853648	16.8182634772
0.399540124166	17.2180753277
0.398484554109	17.4440090668
0.38428858249	17.8363907222
0.410235868489	17.0818348132
0.41054329682	16.3278423011
0.406085096268	16.8198201093
0.369428058477	16.782153783
0.375959917588	18.3955437348
0.380281227413	18.4446987318
0.354062295796	19.1702783707
0.376460838893	19.2140949386
0.355298407501	17.8635497842
0.390822195556	17.8347884305
0.388543122063	17.0552424017
0.351649740846	18.4004720239
0.363459381152	17.6222875401
0.358217803247	18.9175802644
0.35499506713	16.9275789474
0.397569496282	17.628128751
0.400899625998	17.8160657435
0.391585760518	17.2268918647
0.390520241816	17.5673186714
0.402052511975	17.3785762681
0.400124493042	17.4049701552
0.395913779415	17.5763073644
0.396331871551	17.5565311861
0.29483819203	17.3757415352
0.336237931599	18.7844861725
0.411283347748	18.0722275298
0.304456671848	18.4820129306
0.371996167694	19.6453162834
0.385679257456	16.8964544554
0.422028085571	16.7050923376
0.402885170225	17.2061885747
0.422245891662	17.3808665333
0.397614862303	16.6716677352
0.356739711628	18.5607761808
0.390127626382	17.4738988864
0.35912553559	18.923557753
0.387757441881	17.5396330825
0.357507618812	18.561440738
0.371969407402	18.0958688491
0.332525327863	18.8987035008
0.362794506362	18.0090387336
0.362079718086	17.9981117765
0.390570222508	17.5599639408
0.407771326485	17.7553295221
0.382598885055	16.8411349438
0.401459999801	17.4791528539
0.351822796492	19.0601314259
0.371425632586	18.4064266612
0.36332696937	19.9030130323
0.334453969855	20.300806298
0.348091254011	18.6542392165
0.373826970048	17.8962957413
0.380984823212	17.8731439564
0.368760840239	18.0057338601
0.359082821365	18.9503380669
0.352521394095	18.7342293092
0.358855959478	17.7649097921
0.358280602226	19.6756218634
0.396961122048	16.8519135089
0.380419931945	17.6227354609
0.391656071598	17.3333606063
0.39122944767	17.0807078702
0.393416925341	16.9871942853
0.342113753189	17.7915975507
0.337129715818	17.5467436894
0.34070590607	17.6509690546
0.316303728695	19.1856839153
0.393739547506	18.5401088637
0.360624667147	18.1704975408
0.388740201358	16.541664556
0.38257177437	16.9727826035
0.426789950727	15.5902784841
0.426304562718	17.7064747238
0.408805161933	17.6132235109
0.367639169727	19.7076147402
0.29916028045	20.4902284363
0.41312835844	17.4527084778
0.383749920092	16.8753217414
0.401458328527	16.8947621497
0.382976422237	17.0068388492
0.39060235471	16.386690938
0.393235948275	16.5648849719
0.393792530821	17.3233932961
0.385684719918	17.2964937531
0.393840998748	16.3860390186
0.390547980787	16.3828591934
0.405198969574	16.7247937886
0.285356035108	18.089948657
0.288185676677	16.8806984366
0.307989619569	17.1223060019
0.318128287666	19.3410683834
0.336402415847	17.4904476074
0.355074474024	19.0624782297
0.360159059741	17.5261311362
0.302188976001	18.2467936417
0.349522343365	18.3342648306
0.335946335834	18.9705047432
0.330674040274	18.9621110009
0.382192131904	17.6595625276
0.342733804402	18.128286826
0.409693780544	16.0751632023
0.370001018214	18.4759738618
0.354769335436	18.1740298573
0.380169358015	17.6196455773
0.381458459569	17.5951572157
0.403557088631	17.3814639892
0.405251901974	16.7738186025
0.406514657981	17.6074944625
0.400985047361	17.1401430113
0.39667935333	17.479585181
0.356950315625	18.05077193
0.352297592998	18.2195316219
0.387247908162	18.3625350869
0.410424681301	17.4482653692
0.417520554414	17.3214607493
0.394197570333	16.8870425831
0.394520672873	17.6206707267
0.409418913786	16.9658052918
0.372331784659	18.5015084311
0.404863344051	17.6218985531
0.384845683089	18.4108190023
0.405905623057	17.0716072337
0.395013612265	18.9674004299
0.398142440628	17.9911058122
0.413619602049	17.433328949
0.407495289274	17.3443169796
0.389438771513	18.1008495991
0.408074930817	17.3666942454
0.40242881072	17.1062258914
0.407911001236	17.2153197952
0.383855838065	17.4319930881
0.356485381759	19.4448106753
0.391639926212	18.3287034491
0.389951214041	16.9252969214
0.422012160105	16.3027262579
0.377785661676	16.4223852938
0.353705564679	17.1399710369
0.382944841911	17.9882431572
0.385049547053	18.0045453397
0.402378013124	17.9279031902
0.415327096647	17.1261067264
0.427539697262	17.220026448
0.428080899555	17.5768385782
0.417283361184	17.6678887563
0.410202419001	17.4066716801
0.402761690476	17.3120142811
0.415240809736	17.1471250632
0.402862124074	17.7622969054
0.396729816838	17.6088528889
0.38765231029	16.4182543129
0.406698036909	17.6261798397
0.411970091242	17.3852579685
0.409167686659	17.1646331946
0.407196661789	17.6643899637
0.399602697475	16.9993160123
0.397857616836	17.0140204759
0.413633556067	17.8314077152
0.398560817084	17.1830804085
0.408915627312	17.1889051435
0.4055447575	16.6149720367
0.401085328095	16.5719680661
0.385583287369	16.6816536128
0.381412798146	17.3006039163
0.390813554793	16.6575947811
0.409226416048	17.1304344399
0.397140964055	16.5430024714
0.388831729873	16.0468712358
0.402788221594	16.0804885177
0.373400184721	16.753787395
0.398373461572	16.9871672059
0.394388398487	18.3889515403
0.40501500575	17.1305489019
0.394472792049	16.406931756
0.397966848616	15.7811838349
0.387245555269	16.1258162329
0.345692961424	17.7602675936
0.345393772357	17.2855530405
0.344359316973	17.6860372403
0.316776516953	16.8994413264
0.339802201903	17.0931291286
0.417779982021	16.1458407365
0.414235331837	17.4670389472
0.397435106973	17.2245552336
0.402553763441	18.3954752206
0.40781612427	17.437395375
0.382007280291	17.5412771711
0.399761487021	17.4460649899
0.401010324999	17.3730573722
0.40327198364	17.4023258992
0.392344923835	17.8420726312
0.38352673806	17.9041811577
0.390811893376	17.5729955738
0.400250589413	17.4024485144
0.403409933284	18.1154028169
0.388153899418	17.9981981577
0.392953920002	17.5699999972
0.36866255792	17.118577174
0.397661050546	18.8765175818
0.389444178069	17.641854756
0.397095035272	17.9823781889
0.404888981308	18.0157817518
0.402576335156	17.376038973
0.402658889935	17.3923835464
0.393424766054	17.8599025598
0.416807472821	15.7006038193
0.388475911924	16.4676358928
0.410757397114	16.7352388973
0.403311291706	16.4737267175
0.385588947156	17.5022958854
0.39607691029	18.4935195877
0.328130465197	17.5568305352
0.350007550589	17.8964820296
0.345744551635	19.2545663728
0.34912654485	18.8225667657
0.34968074638	18.8806728569
0.349843262568	18.8147645599
0.349563318777	18.9465987773
0.344589793282	20.5570647933
0.352477836954	18.8400868937
0.360584911931	20.7086162845
0.347463042645	20.2639942061
0.374700604879	16.6688767101
0.425455463333	15.7695430667
0.361179470832	18.7786795027
0.363076765076	18.2907608341
0.364271420044	18.2834296319
0.363102634754	18.0406527275
0.359963596651	19.6348743211
0.365499207444	18.3421718249
0.356691186848	18.7302660434
0.369638130354	18.2204782261
0.37113727386	18.1609744628
0.36754064631	20.6827580267
0.366106622899	18.162493113
0.363478577766	18.2196654973
0.364921040021	18.1671742395
0.363697238859	18.1730176024
0.353214914023	19.5294278418
0.345608452532	18.8938972474
0.368913737727	18.4481548274
0.39757851392	16.9401354557
0.414270631277	16.9299972009
0.400846887491	16.7876422494
0.408600893491	16.8083702726
0.401898954912	16.7701004917
0.405498281787	16.5470024284
0.40540492234	17.5269468266
0.399171122995	17.2382143316
0.401147851954	16.9540743966
0.405054786024	16.5410090965
0.411356821589	16.6573602365
0.404417617406	17.4586656938
0.405995539651	17.6699202324
0.413912920153	16.6798008793
0.403900246288	17.4088861015
0.408173543908	16.7421897327
0.400182200861	16.6295000785
0.412922436825	16.950456813
0.38907516403	17.343424836
0.416049548943	17.4223912751
0.416342518664	17.0520727183
0.40606060606	17.0586132942
0.397614552429	16.9368146483
0.409581149565	17.2993455191
0.414901459675	17.3727779034
0.440889663472	16.5245385839
0.401920298843	17.0947226802
0.421575440461	17.7107298369
0.415957090177	16.9040851045
0.428859036585	16.8610980231
0.401369863014	17.1657302022
0.410234315249	17.3030609659
0.38514506445	18.0981522442
0.310855568487	17.4863099005
0.439948941947	16.6861410138
0.332747235262	17.0332316588
0.332656013225	18.5973521146
0.390729776586	16.8091800726
0.406106209062	16.4389197516
0.430233163047	15.5542714691
0.418209104552	17.5208902229
0.330088724266	18.0980730468
0.352066807574	17.9803119542
0.379362892451	17.3942494155
0.423918236418	16.6896797252
0.386291892058	16.4363396877
0.387612939082	16.4171160297
0.352448561527	19.7145129031
0.369595288028	17.3195113114
0.393069156398	18.0991275941
0.403824416784	17.3309109511
0.374280095519	19.0030776794
0.374233742004	18.2916011461
0.386856262388	17.8021661253
0.385394785617	18.6503306067
0.393049441811	17.6889068553
0.39500655468	17.655099362
0.409792040249	17.0602696593
0.390989774262	15.4756475014
0.411941828432	17.2650642578
0.347696049594	17.4071255222
0.342829485788	17.8488055029
0.381338712657	16.5113429583
0.415597465342	17.2124074941
0.415595363541	16.5587220232
0.398958437158	17.4569971095
0.414561605238	17.166214804
0.407368641406	16.3760464727
0.420131059752	16.5673195462
0.393637008893	19.1946741263
0.371696715238	17.2806478143
0.413520575576	17.1827048452
0.411636461278	17.2396388962
0.399597752343	17.1825303058
0.39666054587	17.8372908168
0.403279497277	17.4242992525
0.402549094528	17.4114692093
0.403774012562	17.4167875424
0.395560467468	18.0235611729
0.38573937806	17.2816051865
0.405080263697	16.5700488659
0.401748843374	17.1750774674
0.387691173761	17.3779281371
0.39334242562	16.9303288377
0.402386084211	17.4707423575
0.368698237418	17.4180318539
0.397741663149	16.9587809202
0.30530428732	17.34234609
0.349765155173	17.4534865019
0.3430786268	18.4565085271
0.40321997832	17.0178213354
0.385950947714	17.1798240884
0.305509088881	17.4367665886
0.321916223097	17.9073764406
0.339650071414	18.1202812691
0.403146748217	16.7195740886

@target G0.S1
@type xy
0.529144171166	47.2304489102
0.524131295728	46.2521312957
0.524386238608	45.2480107562
0.510462700108	45.4259795721
0.517577124116	44.9404734037
0.510279503696	45.0073293051
0.490847731191	46.3160083636
0.56326142735	48.6048905445
0.586355816158	49.0560599698
0.51685469753	45.8023347598
0.518290413184	47.0617378769
0.492951278872	47.5357143776
0.533590725576	47.2946579485
0.542983991629	46.826904768
0.553828484307	47.5984032066
0.546009062391	47.100977344
0.523259140585	47.695677519
0.567469463805	49.9133075702
0.560769490056	48.4438531324
0.515476486689	45.5936185121
0.515751367173	45.8460943285
0.524078642446	46.2746373626
0.515123482746	47.7130395537
0.501270684256	49.8880311888
0.560875155704	46.2593497006
0.548340450145	46.7454822477
0.495170547338	44.9388414913
0.530320751373	48.3066736133
0.529336188436	47.5433970021
0.554493057375	47.4922609379
0.540297218284	48.0794045446
0.50698215671	48.9730352502
0.50926152991	47.4444153874
0.490974528732	46.322528776
0.477580861598	46.577443339
0.5178600754	46.7811685128
0.510093988098	45.4890750607
0.514903277382	46.6984101034
0.515646124094	46.8285148504
0.495257828231	45.9042625266
0.554708957207	45.529894569
0.519347832884	47.5137409819
0.502655981683	47.7386849685
0.508063890226	47.4575891219
0.488421052631	46.3528117384
0.501864660172	47.5624134453
0.515317986281	46.3299250087
0.517416824781	47.4473346757
0.51853163458	47.4876737238
0.483501518566	45.7742286862
0.492891427183	44.9700292849
0.496186394508	46.2937991138
0.487664823479	47.4261455915
0.497616602933	46.5962716875
0.52889333091	47.4392584045
0.525293979183	46.6069396861
0.54293423513	48.319036117
0.52923896274	46.5696972336
0.553769988335	46.6189483739
0.553437123186	46.5807005931
0.517585479302	46.2546114408
0.550822807194	46.510316784
0.492612386042	50.208947375
0.478571330235	49.372951186
0.491204925241	47.3003889173
0.486002379909	51.1233345024
0.512145436587	48.893696966
0.541213739191	46.2820853186
0.555738049751	46.8434224585
0.546261089987	46.42695092
0.54712003994	47.4615016404
0.543713196617	47.4508656292
0.548810400067	47.5228940658
0.511017054649	45.1074572057
0.508599053257	44.3396301772
0.516639768657	42.8608433696
0.507538956887	44.3737604137
0.539245082863	46.5118193568
0.550940075947	46.0717165879
0.555945342268	45.7409397977
0.500252365931	49.7235760252
0.517948717949	49.7284178638
0.473556377322	47.3318121354
0.493181600017	47.0565829835
0.518249704825	42.8263463892
0.488490802273	42.5246194741
0.553748047141	47.8659129357
0.560067316154	49.4027263043
0.540444036025	44.3943367478
0.542517973998	44.598739508
0.535364876158	44.6810821163
0.534593143329	45.4461531048
0.535971213163	44.4919750828
0.536215423464	44.51481967
0.535983667914	44.4654777489
0.536222308274	44.3946717611
0.531587599812	47.5469457492
0.531492777901	47.5494412971
0.542330010415	45.7257614442
0.532071925086	46.6715429779
0.516407821679	46.0544652772
0.528106672568	45.4485032644
0.493194010959	48.5538974052
0.508893142244	48.5538434247
0.469545982172	46.5348594144
0.484144362702	48.5330337907
0.504571064101	49.7970519826
0.47718590067	48.8282130181
0.490432159867	49.5261763063
0.489453164051	45.9648047586
0.490283495941	49.1904520387
0.4892502301	48.1700038232
0.525071801873	46.6746749847
0.554292165638	47.437111939
0.536658940082	48.1504960467
0.558960256662	48.3942905324
0.547121931886	48.8950718182
0.557802013031	47.9955337804
0.525546102552	45.8214252472
0.536623275695	46.3674215401
0.50366607137	46.0098690419
0.524585192262	44.3533769811
0.538831978275	46.524120423
0.535892560019	46.2674157357
0.520287253142	46.3510814055
0.511238059561	48.0413566211
0.500459951377	46.5898766016
0.508603790024	44.6497850142
0.502507330756	46.0924273512
0.524371186189	44.3261181723
0.518516985972	46.3593555675
0.535210756474	46.4933878899
0.499039231385	47.4140042813
0.516850364612	46.5492509752
0.491102536635	47.6104431987
0.521854759147	45.9312757689
0.511002956018	46.097393031
0.522349135752	45.1900095421
0.503403637987	45.8133085593
0.523641749715	46.171110527
0.527704674063	45.716399935
0.529435577649	46.0582313755
0.523262587295	46.1911292293
0.524842957165	46.1949192375
0.507140946777	51.0790339663
0.502086401571	48.0896948126
0.518528374692	44.4961399774
0.494059525505	48.9263764437
0.490753905584	48.3109765118
0.539244342549	47.9316366801
0.537573074256	46.1530458063
0.547893825736	47.995518292
0.553560559952	45.4777559343
0.572122841484	46.4899839382
0.492562210086	45.9439445193
0.521087811597	44.7549124788
0.492928458862	45.1235912654
0.519767944019	45.558671961
0.486615600033	46.3459084095
0.501871849737	45.7653313353
0.470468953944	46.7976676611
0.491768172139	45.4142485223
0.492301264857	45.4342464281
0.519496315375	46.4111194105
0.524832514515	47.189699866
0.529023980179	46.1796777276
0.525227105532	45.9674118058
0.508906322104	46.0709947393
0.52221765069	46.3699625591
0.491616170001	48.8874783764
0.494733008349	47.8963829215
0.507350382523	46.7313891273
0.525903072375	44.8297546875
0.537753506085	44.6893223779
0.520090576219	45.8134507612
0.497947930305	47.622893477
0.506425631459	47.7079120547
0.520776313212	47.185248549
0.482816932141	48.9546092079
0.557732529528	48.6650580709
0.519340327903	45.2904559187
0.522162391244	44.370963528
0.520071228167	45.4155394962
0.520237850435	45.1799695988
0.519568380529	48.1792674984
0.505448173904	46.7909228495
0.522840760182	48.0714231288
0.503395697323	49.0998811725
0.506421381465	45.3792764507
0.502756805864	46.3904371417
0.553368208497	47.3127129923
0.544056665542	48.5463285252
0.536164000244	44.704399051
0.513379463434	44.9032696183
0.55320649806	48.7653727256
0.481533446128	47.2177759254
0.4565261699	48.9399538562
0.540816721003	46.4276311483
0.547177651346	47.1108232436
0.560482092523	47.3596822565
0.540918595429	48.0522992285
0.559404849852	46.7000706367
0.559655884	46.6717951561
0.558094619231	48.5490557571
0.541042107345	47.1754968728
0.55907690179	46.5462028446
0.559472063445	46.6861087493
0.577597232981	44.9682128587
0.477463208606	50.7956248928
0.43061301241	49.95487455
0.496714703772	47.2471273811
0.46227526105	47.6884153254
0.512395996115	44.9485229548
0.498587236841	45.7339992397
0.499237196186	45.0071177251
0.479153180369	50.1420177899
0.484805668614	47.7381278391
0.486557991922	46.0346762493
0.497777998214	46.081817161
0.499825580568	44.6175011747
0.489460361256	47.1762190766
0.545285433122	47.6801996105
0.494696302685	46.417423631
0.499549104258	47.0106129762
0.517789721721	46.7689098749
0.519614517875	46.8180832306
0.529252767137	46.312067164
0.561266346457	48.7115048207
0.511350538712	45.4254294162
0.523678355968	44.6682919241
0.534899961591	47.2333085652
0.515823335752	47.7703704253
0.504563163793	47.3744686983
0.490702678777	44.0721325781
0.526212566946	45.3974961907
0.517123272169	44.0941293483
0.557352941176	47.2360012788
0.521064482947	44.9030340098
0.527028737815	45.6024585391
0.504044965724	46.2808908671
0.527451768489	45.9189152733
0.520230704882	44.8260717651
0.536662899124	44.2220237355
0.500207766156	45.3832377991
0.514767883105	45.4777318373
0.527829047759	46.4543150878
0.516539884151	45.3340314048
0.504922827819	46.1721440547
0.51202724757	45.4835541049
0.527219430486	45.0959033262
0.525398787451	46.1161579846
0.520982473463	47.5902525302
0.503104621049	47.3817422905
0.512905176022	46.941296278
0.523243425111	44.2399567095
0.526384875528	45.420034007
0.518172598228	45.6099067095
0.506615766726	46.1051765975
0.514008769906	45.1132157858
0.517132069636	46.37169295
0.511272821779	46.108983172
0.529174922844	46.5398648183
0.525283582506	47.1311426378
0.506867406233	46.3718039393
0.516670645341	46.5918446726
0.527012178563	46.0335077187
0.524914238039	46.7740011095
0.528845508747	46.4950174838
0.509719599012	46.4951199186
0.521562770223	46.5444844902
0.537549764748	46.6033265774
0.512646128961	46.7563424748
0.524457327317	46.9528666952
0.525214198287	45.8328890575
0.521216062429	46.5438987698
0.525118929374	45.637853939
0.522513982368	47.3585907669
0.522758155988	47.4745190409
0.519080779944	46.6897888579
0.530498049255	46.5072858591
0.553969399712	46.4686658449
0.540213736391	46.7001512002
0.552629159772	47.5491620702
0.551973403281	48.1081577503
0.552722981698	47.2044145701
0.530291546662	47.1698733768
0.548716249793	47.1097382011
0.566006630446	47.6158374518
0.561883214108	47.5807099784
0.547653604257	48.1595564938
0.548784110342	47.4167313161
0.535759322644	48.8271891551
0.545592236277	46.7686476874
0.560733114009	47.1081205373
0.567830136712	49.1144397817
0.563359958774	47.1932283432
0.516450754112	46.159990294
0.526358998417	46.0877405735
0.520278389265	45.7724220699
0.528776245159	46.299654821
0.533774958014	45.6309128569
0.558569170205	46.1140561049
0.535199010672	46.8626711858
0.544710935734	49.5347666317
0.514914185277	46.0131205542
0.514163210796	45.4910409784
0.523296931877	45.2585614145
0.529822530648	46.0978318582
0.531530129009	46.0308752404
0.526548779021	45.8303474558
0.51720758975	45.920660035
0.518809613994	45.9298630557
0.527051491961	46.4616797098
0.531218418254	46.0588356514
0.519792438843	45.0667955523
0.516524493027	46.2255866238
0.523258187347	45.3978974711
0.53259255927	47.9129042242
0.519127849356	44.7715937364
0.520193265223	44.7328798731
0.508174719375	45.4951681086
0.499988447587	45.1132518195
0.52579236434	46.0601670901
0.525332120095	45.9650668613
0.534089221172	45.4079694014
0.565116204929	46.0107941467
0.553092808982	47.7563480411
0.537476840155	45.5356590871
0.556811872192	46.5175462117
0.538750504236	47.5536996773
0.519975619217	47.3687921538
0.508350821965	46.3382259531
0.49928269405	45.6325208396
0.493796058	47.0665375988
0.50788791909	47.0610469512
0.506174209634	47.0449218279
0.507647116866	47.0112408949
0.505938864629	47.6988578166
0.477164082687	47.4836629845
0.501842486966	47.1666681059
0.471119973413	46.653293453
0.488433519363	47.7875615388
0.539114196403	46.7554784233
0.542457942954	46.8090726811
0.513847625119	46.42568051
0.517158931534	46.9622033974
0.51698231093	46.945396091
0.523024834765	46.5691319898
0.505191117583	46.4132083
0.517379509062	47.0154477686
0.506034236461	46.8497679315
0.514822363358	47.5581185485
0.517295613319	47.38920179
0.459447529942	48.0763203186
0.520970227014	46.9690002687
0.519329522155	47.0938632908
0.519664768358	46.9704324503
0.51994053559	47.0415283696
0.509647579593	47.2957168152
0.505730791807	48.1942619791
0.520305079473	46.3077035403
0.55369983406	48.8016738369
0.563041716797	48.2886193434
0.548537733982	48.1573453639
0.558143710075	48.2760869776
0.555631987501	47.890942187
0.558717067583	47.6013087743
0.546908791935	48.4165703051
0.547406417112	48.7678070588
0.554312618108	48.4468853485
0.544604093446	48.2345406244
0.548080126603	47.8564877561
0.546630405944	48.7750405943
0.546185363829	49.1265324413
0.55846688413	47.2642490427
0.543369715893	48.3721111664
0.558765334389	48.0047477066
0.567492853328	48.4094673662
0.550794395382	48.5313244274
0.541115881899	48.116636868
0.549436739824	48.4726820161
0.552607514775	47.9392881573
0.553470185728	47.6386193548
0.55656447601	49.0300591567
0.544310651016	47.8082990428
0.552464736816	48.3738501008
0.538895113214	44.7242420017
0.529628927055	46.6370637522
0.523075665291	45.7361039938
0.544105486646	44.3496769695
0.527100474446	46.4237883228
0.531180691455	45.2894773646
0.524352392025	44.9296649724
0.514548431793	48.4038723601
0.507951139636	49.3899250144
0.535154472464	44.3470452658
0.514056806428	50.270660463
0.489358038297	50.3899428296
0.514507212718	49.4835737137
0.527139995824	48.9247603684
0.54249090728	47.6575290157
0.534656216997	47.2489838252
0.516452752175	48.9064940994
0.51397305894	47.4462018579
0.520687207748	46.2093115397
0.538683569933	44.6827660729
0.549895030418	45.7268611337
0.548829489211	45.6194095999
0.487260093364	46.0536837033
0.54250145018	47.2434122529
0.515891389831	45.6469005466
0.526316556807	45.671466338
0.503652198342	46.8608303132
0.517523987207	47.8983195629
0.523294096113	46.8573073981
0.51298653157	46.3672825405
0.522206320951	46.4326757114
0.522139222553	46.1761280102
0.537270432661	46.4009648585
0.554746285935	46.3958047463
0.536997885835	46.8436053559
0.505563987088	44.0053489023
0.499621601009	47.2220422751
0.5148214825	47.1272332764
0.538322235294	45.8402458206
0.542120892805	45.2626011687
0.529378052427	47.2727522177
0.540654390351	45.968881002
0.528940757798	45.7431517689
0.543122886133	45.6735930101
0.500438395057	46.1584074151
0.509817238824	46.2599669054
0.535801087326	44.8631417885
0.535531697731	45.0641407018
0.524132058242	45.3495887326
0.517668042201	45.5485344969
0.52824685577	45.1603937518
0.527643792679	45.1801992515
0.527903082169	45.1431503135
0.521750887671	44.9926931126
0.534653696452	46.1714133526
0.549014860889	46.9100223472
0.53007229657	45.7517334375
0.529832319882	46.75514192
0.547052583725	46.2028274991
0.527124252451	47.0252983212
0.530940751752	46.6570485453
0.539731954411	46.3683199662
0.502007172296	49.5008017984
0.523725911944	47.7595866731
0.498914728682	47.6392097453
0.544907054241	45.8048624082
0.54228645341	46.0358821949
0.502509200401	49.6084119549
0.506225410785	48.8144300856
0.512242399511	48.0991635381
0.55030938737	45.9283498864

@target G0.S2
@type xy
0.52674465107	0.270825834833
0.537019220012	0.283935112881
0.529271697184	0.296940307086
0.534841523018	0.273281863678
0.534718663524	0.273678179768
0.53853388816	0.32915632066
0.516476529352	0.313450961691
0.514606100922	0.212056029649
0.533022014677	0.186592605597
0.553802762108	0.335647305972
0.558661297418	0.320593956211
0.50737016118	0.361222206916
0.554887857936	0.313832964889
0.552388216848	0.310436519035
0.575613526869	0.254966258287
0.56584175671	0.29073628442
0.601132917549	0.229151913944
0.53532537437	0.18954330274
0.518755718207	0.228273703472
0.538218462304	0.318419905449
0.550386402731	0.304462553596
0.542244150407	0.512063511998
0.498990833403	0.422985114793
0.459323849358	0.495263328948
0.556977538474	0.272297986901
0.549633384937	0.308141065991
0.545844804256	0.360858569362
0.562750310119	0.209644798866
0.542255531763	0.252162169879
0.567985328792	0.23161715134
0.56444897236	0.217148476258
0.598974495733	0.298944239721
0.497376036098	0.32137289715
0.458682781067	0.364760916655
0.459935526661	0.378724908611
0.462794382883	0.314909241883
0.485957399477	0.312059321877
0.46251137667	0.3186644336
0.463380504698	0.317922464297
0.537514226515	0.323826888843
0.508106671392	0.344906175246
0.486396349378	0.290391260185
0.498145392101	0.348637985117
0.487155208543	0.319781071977
0.494928229665	0.380245741627
0.520215544859	0.312243407975
0.509446575979	0.365435647018
0.495756618434	0.333409342116
0.495069872039	0.335435918944
0.492387577153	0.418661114921
0.474269396683	0.348631144055
0.524688555552	0.330308575164
0.504648477852	0.33810828219
0.524571007255	0.312154048404
0.55151735417	0.252970016355
0.543968096393	0.275328059277
0.589205836147	0.224889839679
0.545068368662	0.267340025784
0.541888657436	0.22682711637
0.542085349033	0.22593297805
0.560520394959	0.285693288724
0.546977946409	0.22067966101
0.458597925181	0.412275888086
0.488075297487	0.436166876999
0.51318570501	0.446411839736
0.448581449239	0.42859347404
0.476218401803	0.441179295657
0.551517706218	0.276249628504
0.56259094343	0.251490062381
0.570254796556	0.268594204799
0.568611183366	0.240570630239
0.58265134644	0.245649939202
0.569316969852	0.238511938918
0.486816880368	0.324987426864
0.501069586674	0.325480011437
0.491075660401	0.325992260573
0.49618003747	0.322091477164
0.52422034834	0.247632911529
0.524543854775	0.236028526443
0.515175404021	0.245277414269
0.533375394322	0.368022712934
0.540329427747	0.490727525896
0.519712916566	0.460685201637
0.535367327708	0.446263328743
0.501638154431	0.315726507434
0.504285851874	0.319063083887
0.570871377163	0.226142386631
0.577359539285	0.222905031728
0.531134475106	0.309267673901
0.529539443458	0.308177785504
0.537164101894	0.325119760785
0.536279774198	0.354304832714
0.540797338369	0.325862385547
0.540943249547	0.324846013464
0.541661789725	0.325380638312
0.541797887292	0.327598038393
0.573332550494	0.295843588539
0.560472834161	0.300793476406
0.550166145911	0.261219858156
0.528095023489	0.282583644003
0.527770177838	0.319330747566
0.519032864889	0.377836007525
0.476011208807	0.466802672517
0.473974137528	0.425246627142
0.520948772421	0.443553034451
0.4866648813	0.435129979993
0.4726267673	0.433501435102
0.467944928999	0.458339277734
0.456151669364	0.469639799234
0.494701589523	0.428209937019
0.442553388278	0.454658567497
0.507941377764	0.410607887098
0.567446678281	0.273317387824
0.56623523245	0.231030103625
0.576985361827	0.229725970851
0.589043430725	0.222474959962
0.590497999087	0.219330797558
0.578448279893	0.237858532933
0.540538054725	0.309756909634
0.569911275176	0.242993588498
0.513915541703	0.29660174596
0.523968130144	0.283316456451
0.544382666323	0.28782780929
0.535892560019	0.272552412646
0.525211592716	0.341013388048
0.593931447837	0.231973403259
0.548163479861	0.29839490111
0.539642779351	0.415682857765
0.534380179338	0.431725128554
0.51640869177	0.397876172049
0.53653742707	0.282261265362
0.528115984105	0.273395293136
0.480818338882	0.33952126754
0.490391011478	0.295308613585
0.485787979324	0.353125812524
0.485179942521	0.316696092309
0.523782508734	0.344700486698
0.523268978065	0.317400505408
0.525666778261	0.369194509541
0.527866858802	0.301632977199
0.527657238343	0.291460474977
0.528457418032	0.279559341891
0.522022755195	0.295586090841
0.523554098255	0.292032866212
0.455629847553	0.494018721583
0.513091147112	0.429958762887
0.545805335639	0.344479542279
0.460625971501	0.431489227568
0.501887716934	0.280120953877
0.568590169502	0.271490562817
0.55741067822	0.27465731585
0.526255049048	0.211588228505
0.537735849057	0.247157638466
0.568986316479	0.225132457864
0.520142586203	0.333591024381
0.511036611677	0.281879227935
0.540941428809	0.325822579589
0.520956504791	0.263264376426
0.519520632567	0.347466600774
0.538099643848	0.404428424967
0.539112514762	0.455576387594
0.533943871438	0.445443334558
0.535024249653	0.443715172028
0.535665736567	0.339378121199
0.544707458687	0.266053059402
0.532165295107	0.32454101407
0.531541787751	0.319462363229
0.57254268574	0.313457498846
0.541760954536	0.270418706713
0.568357267369	0.329572175645
0.593937356418	0.300264918474
0.539038137937	0.348191417577
0.520687565423	0.314591298918
0.52683124434	0.277064896691
0.513851416458	0.30510175371
0.519744351563	0.328433209118
0.523037517396	0.307782653756
0.53106372261	0.301174779615
0.511728125682	0.316348679904
0.54373769685	0.285891978346
0.520410136111	0.3516035265
0.515306758407	0.365084935058
0.516779046384	0.358015390063
0.515527027865	0.358972663683
0.499071110899	0.312423105737
0.488035919619	0.386852543394
0.499024959487	0.310638479014
0.499320860536	0.320810761074
0.532596005175	0.356955097662
0.532157513862	0.291773440682
0.565895859551	0.25601446998
0.590821610683	0.199325092756
0.536285662145	0.262021290833
0.531363265872	0.327713646532
0.547003049856	0.205606257391
0.512978170263	0.38020154335
0.595793249633	0.344405348117
0.546267541203	0.239510946742
0.565748258006	0.225294892284
0.53419662329	0.215065741493
0.543406157617	0.236281202682
0.53620234983	0.230446016487
0.529199768747	0.254878637842
0.553852818542	0.2122594177
0.538029004915	0.244541993213
0.534078894532	0.233867498455
0.536633649987	0.2303421573
0.586604456774	0.246234295905
0.473833564311	0.331276446908
0.425992585827	0.309011551066
0.499972392468	0.40009717851
0.507340818089	0.437840935856
0.53224648393	0.371518351142
0.535267705776	0.375350094698
0.550149531578	0.418980453497
0.446977870484	0.328654247285
0.512537168646	0.340074316202
0.509373918061	0.398398892095
0.526185398274	0.417560678504
0.549556476301	0.336661626301
0.521787200618	0.413490394358
0.505881325187	0.234213495444
0.582693954804	0.284540324271
0.56279322492	0.303223664835
0.559811764067	0.277577270443
0.55855760786	0.27332876274
0.523505397194	0.314144621374
0.506503523472	0.235276794166
0.520320721624	0.332674517665
0.522803132764	0.343050968618
0.568315932819	0.267800272356
0.471906683594	0.331138016498
0.531515183861	0.354262048354
0.538095708964	0.295390393317
0.533152296899	0.325334389379
0.524488006844	0.325150238475
0.551710358057	0.210576086957
0.515207761396	0.281362621859
0.500506393214	0.341620458286
0.540238474285	0.318624516716
0.509204180064	0.320729903537
0.524017082728	0.310710165984
0.520486012998	0.269581237638
0.534281415675	0.353487834933
0.525683840377	0.323393736524
0.531635870826	0.284124409519
0.518912694535	0.360717705353
0.514899062443	0.378140868611
0.503867168098	0.346501099837
0.519502273271	0.373168222063
0.536229324857	0.372802637
0.531350283881	0.257471735374
0.568806098994	0.277236481637
0.545029375746	0.322655592243
0.538664274098	0.403651208434
0.544825574506	0.367112622262
0.498658023515	0.451890975979
0.49261419806	0.461868411807
0.541633971844	0.318834064159
0.539077097535	0.329996933108
0.518257423169	0.34006549282
0.550504999315	0.305490409321
0.56564670965	0.290369314009
0.522488868764	0.328449475511
0.557491843718	0.316669372165
0.555179545027	0.301579093815
0.551712354605	0.292979865355
0.548590766574	0.297030906302
0.545023972105	0.314028301613
0.55011398475	0.292542787517
0.540173724213	0.278845940403
0.542276303213	0.320522608632
0.551379601875	0.289637822941
0.537270501836	0.349739045288
0.549720912589	0.355280984122
0.527314548591	0.35289706728
0.535216608209	0.372514930325
0.531360548038	0.323675355158
0.532636954503	0.35180538533
0.543701433566	0.311210264219
0.532584179944	0.232080062917
0.54747811033	0.296801624663
0.572979867622	0.269302353374
0.594095040566	0.282298542061
0.571336331656	0.267210045865
0.554039715022	0.30276752059
0.556557892993	0.28130658274
0.521946053922	0.189644759722
0.545599733822	0.208584102479
0.55330518538	0.270002726833
0.548462977385	0.258701113529
0.579490181949	0.228024860386
0.546125150759	0.251144532017
0.546711242273	0.224066758034
0.530422154339	0.228828684461
0.597655243493	0.213060551404
0.509752002438	0.395301029825
0.514396293908	0.397083445728
0.513674334548	0.384869415312
0.528504450636	0.373993884623
0.524631461094	0.367414816197
0.56424165401	0.202628808778
0.539611291775	0.274414693354
0.532626343589	0.226857389481
0.51623242349	0.309786531569
0.50432276657	0.359164968019
0.532345293811	0.333042953718
0.523859005476	0.286538310622
0.523722588935	0.282881631587
0.522988090942	0.33617476242
0.519909730676	0.352248715741
0.527874384491	0.348094969182
0.525782044532	0.304405069134
0.524003311408	0.282545706846
0.534914751668	0.351005287868
0.54121900416	0.324958789509
0.544922895009	0.332735190985
0.554995726304	0.328094291241
0.53910802775	0.345014866204
0.5225537565	0.352592188249
0.514879763965	0.377235014863
0.511194288487	0.373674175735
0.524270244406	0.282627518751
0.524025101824	0.286855502137
0.522305292865	0.336514531861
0.54072751618	0.312691427296
0.568527126396	0.260355796225
0.511313233395	0.330452417046
0.558881429509	0.241162182626
0.552818676886	0.246403993546
0.565578766554	0.270989748989
0.485921650927	0.289038824764
0.485729386892	0.274006040471
0.497001273226	0.359734231499
0.492843032317	0.335110268151
0.49382455725	0.338182062114
0.493672311239	0.336357194362
0.503799126637	0.291654148472
0.506411498708	0.384213178295
0.505565262681	0.348788886835
0.505217680293	0.372638351612
0.516210113747	0.30959621693
0.540250882961	0.303541428165
0.507624463615	0.261447682965
0.526554032515	0.350638291361
0.532767734213	0.323137139868
0.531415960681	0.321900200119
0.542060619158	0.386695193329
0.571801965781	0.315833884237
0.565486485278	0.314206683607
0.531286466168	0.333750376064
0.545965648177	0.313461591415
0.545199560896	0.316044232725
0.505692916177	0.342380459187
0.546724120933	0.312853818331
0.545401001998	0.316490559787
0.545082043338	0.316626062923
0.544713020804	0.317720685146
0.572385222178	0.288863288122
0.529518984213	0.329129599308
0.552281690656	0.3171065216
0.557663941983	0.223430643476
0.566086380043	0.217947798758
0.574973287427	0.20651074439
0.556795123377	0.215023740136
0.559313438162	0.213533288553
0.554364261169	0.256007697595
0.563298718476	0.220414734848
0.571524064171	0.199787165775
0.570271532553	0.207907050937
0.569257804425	0.218642960513
0.547788605697	0.225882725304
0.552334836827	0.233933138764
0.584357657798	0.22123333852
0.565416253014	0.239745851652
0.57872495054	0.21901554446
0.56214699428	0.2173333813
0.546393155949	0.221263384957
0.557341273888	0.221911362199
0.582087032034	0.224284156696
0.554059512589	0.234225752884
0.560509901868	0.215783373596
0.590420332356	0.207957771261
0.61092630885	0.20925170068
0.569129813315	0.23502871746
0.567749545387	0.219972280926
0.546820753282	0.295016058758
0.577840685237	0.268493149086
0.578955974328	0.269673547807
0.574678735054	0.26031744329
0.543274769192	0.325971675193
0.580756686236	0.275687932159
0.547111701015	0.31718062372
0.57450560524	0.258332787505
0.446731013221	0.470830178099
0.555017237877	0.279294123696
0.481944466545	0.505256386347
0.476890756302	0.526888552142
0.541101043472	0.300035981813
0.552195868874	0.283119301529
0.551795431271	0.285865643268
0.5817353121	0.243643599578
0.532173313808	0.367926608666
0.521773178994	0.363851591878
0.501649131596	0.297098363393
0.511394917645	0.292454135954
0.538911534395	0.407288873224
0.53806694856	0.408579479823
0.534122679309	0.30020337469
0.539690330642	0.254448618982
0.532339099246	0.33375183309
0.529937377469	0.292744705557
0.531570445288	0.327478016575
0.537513326226	0.296213752665
0.528804817289	0.295915995823
0.546669961695	0.311971926356
0.532955825076	0.302981436735
0.532118570997	0.30724782315
0.535846923947	0.255583060671
0.514904495466	0.274094539842
0.541290281248	0.259679928247
0.464888300054	0.368512311959
0.482963245432	0.462628236191
0.557295072114	0.39367196878
0.532782458628	0.268791643394
0.526468052495	0.291121065236
0.540341871823	0.261077843118
0.532339478915	0.263072471838
0.49706929035	0.274913544065
0.51162626832	0.288372604284
0.533798171267	0.337883512171
0.5244504816	0.322728081008
0.542500580435	0.284932458856
0.542485624533	0.28193926375
0.517807021967	0.35037276817
0.530067592026	0.340966927952
0.528605209304	0.303735936833
0.527702463362	0.306640744003
0.527985016054	0.305444566367
0.533696240036	0.341157382369
0.572093810361	0.291797930757
0.533092480167	0.266276732839
0.542389928177	0.30179342823
0.554892205639	0.323994250967
0.547860786988	0.294084558266
0.546886858322	0.333494429434
0.538245912083	0.353363856445
0.5345609962	0.306775854791
0.502756516619	0.511902799336
0.541416092357	0.390081559194
0.509723145072	0.397954551495
0.560163809371	0.315407556109
0.532709815432	0.273348788617
0.504349280696	0.508866733579
0.499745429299	0.466678824346
0.519179759232	0.445049377678
0.543564313989	0.277930405705

@target G0.S3
@type xy
0.482670132641	64.2796406719
0.486817473281	63.7629252008
0.485213619071	63.195534034
0.482864584858	64.1854185958
0.484737453453	63.1572020088
0.474643257519	63.6985762222
0.45990405504	65.6955537459
0.494466090152	65.6257767557
0.508128225835	64.9397466381
0.492018414057	63.9412078195
0.48533044567	65.0118083314
0.464924767722	65.7114280204
0.495279412426	64.6297282644
0.497138529507	63.7871166482
0.505466660289	64.3883280406
0.50108051586	64.774436389
0.507848410292	66.2757800538
0.496165436018	66.5358783797
0.492086804385	65.9449636442
0.48293937132	63.6937504852
0.484394122228	63.7089176102
0.460098178466	62.361040293
0.44722899672	65.114613349
0.430673041809	67.610114272
0.503234620485	62.298193595
0.496243117107	63.5507313588
0.459381270123	60.4951003686
0.490873648768	66.2280423888
0.49094694266	65.4441080657
0.506767967863	64.2312825081
0.500989251123	65.66033354
0.498597911818	67.5882437452
0.461883041509	66.2626153972
0.4346222632	65.0657070749
0.432521503966	65.9531892092
0.445599372684	64.4848941832
0.451865858406	63.649175463
0.445014583165	64.463084851
0.444748108883	64.6211895899
0.468361202712	66.2107201681
0.477319039603	62.1616741384
0.46170986094	65.3150562417
0.456435794695	66.6839857127
0.451779643916	65.5767419089
0.449739500265	65.8499786922
0.457529010388	67.4176786213
0.456274464209	65.1546500407
0.459266830545	65.4235609956
0.459092123165	65.379095918
0.449637503674	66.0850168708
0.449004597282	64.0861246734
0.467257472851	65.9711229434
0.453748151749	67.205749043
0.466561189731	66.4689722805
0.481903810043	64.8447072506
0.485484688975	64.1832063091
0.502576007399	66.5536805751
0.491937358666	64.6346579876
0.501660742499	63.4555200808
0.502349199648	63.440390198
0.484085442386	63.4160938203
0.50375069677	63.4435204359
0.409703447553	67.3995314681
0.424946499073	68.2368083374
0.447076827204	66.4608654538
0.397486482537	68.4591056554
0.429313661945	67.0836482607
0.500760024014	63.2947318627
0.503743790716	63.437780822
0.502877205251	63.5989981207
0.501360021928	64.4608279282
0.502625478757	64.7026376293
0.501764675166	64.4726667768
0.450917742092	62.5021120544
0.45913508209	62.0494702475
0.460303937509	60.3794294662
0.455861950331	61.8893276642
0.488531191479	63.9649492861
0.497252323176	63.6269806428
0.489751675207	62.373414006
0.452702418507	69.4862485804
0.434527650422	68.0792209204
0.443363019044	67.0775794315
0.456581063635	65.6497687602
0.469757607664	61.2732410106
0.440752512119	60.8711218338
0.50452486263	64.5683694484
0.500100356652	65.6928332381
0.498047494777	61.0496647057
0.496413478532	61.1739071735
0.494886560665	61.8849855209
0.483615585846	62.3340133554
0.499012941836	61.4608001666
0.499207893862	61.4939578879
0.499221957582	61.4568102348
0.49946338324	61.3687725332
0.494637545013	64.6107177078
0.492755249323	64.8390485098
0.502917885897	62.9824167039
0.490709391202	64.0077978904
0.478946380194	64.3953507041
0.473073660138	63.0673763417
0.424833212998	67.6891770228
0.426652972939	66.644871668
0.443753330851	69.1941129679
0.430557087121	68.8614782211
0.423514404167	68.1186446263
0.418116725534	69.0540044114
0.41550814594	68.4087345716
0.440417874637	66.47226672
0.410769146162	68.0685257461
0.443442758361	69.5399895216
0.495299527599	64.3641217571
0.501526820155	64.5409101891
0.499751267477	65.8814474328
0.511777362756	65.6374963807
0.503169718954	66.609708973
0.505491382191	65.0516557906
0.488541427148	63.3492574845
0.501673034994	64.0544241953
0.467290065187	64.1428615101
0.486263063631	61.7185282508
0.497919313806	63.1397905334
0.492623405436	63.3597882577
0.471642301445	63.4742485766
0.493709808329	66.6688737591
0.476301552884	65.3329702346
0.467436288391	64.2357462426
0.471116116329	65.7382474183
0.465359428486	62.5875441286
0.481958869532	64.4764052634
0.48395662088	63.8220255847
0.443835770371	66.1539975728
0.456900252414	64.4668471289
0.445036106403	66.8811492756
0.454009922933	63.1755508086
0.477451653678	64.0702222687
0.482172579939	63.323475791
0.473552058922	63.4093949336
0.480676283445	64.0400621755
0.485804808126	63.3864366781
0.486005829574	63.7427608726
0.480399707301	64.0630226845
0.481576308991	64.0434832898
0.419202995453	68.9487942231
0.45047182676	67.304139748
0.491872352693	62.9128470494
0.419714056285	67.8398786019
0.454879263404	68.2364137491
0.497837923169	65.0995816983
0.505670612683	63.1327954598
0.492344681669	65.4132950952
0.504514100223	63.1057801061
0.512908006756	63.3867841313
0.45648150264	64.8383117245
0.474084016552	62.5106905932
0.464331807753	64.372971598
0.47616063023	63.36156942
0.454547950471	65.2548157483
0.470646966996	64.2656286093
0.447368932189	66.1519475496
0.462835516645	63.8687305905
0.463135077533	63.8760733766
0.48191075815	64.3104614724
0.492437099895	65.2110824475
0.481262720113	63.3453536855
0.486076297694	63.766027023
0.477757268112	65.4445836641
0.478468079271	65.046807927
0.474433468913	69.1200635843
0.474374778207	68.497454138
0.46482659149	65.7338197614
0.473472535948	63.0406417277
0.481856524546	62.8395312309
0.467567610972	64.124286375
0.458925034411	66.9016647531
0.460661514317	66.7499240176
0.470231998433	65.2513331206
0.450941886683	68.9465797513
0.499477116141	65.8028635581
0.473390131986	63.2647949062
0.47637507375	62.0694090694
0.476026574074	62.8542627564
0.476393934548	62.5261365478
0.453584414872	66.2832881548
0.443537936447	64.7245190823
0.454190541913	66.0330306624
0.439673428851	68.6063758489
0.477585644715	64.2763404121
0.465179662291	64.8527081232
0.502668089802	64.1103920183
0.505816683531	65.7184362215
0.499746537705	60.556698826
0.490349097341	62.9374579887
0.503004903283	66.5842024938
0.454050262039	67.305592209
0.450493233328	69.7745876406
0.500070873549	64.1198505728
0.498891943149	64.2114398773
0.498712348114	64.4695101476
0.489100391761	65.2954192804
0.495403184797	63.3172075912
0.494030533673	63.4915587658
0.501913322864	66.084708471
0.48825194406	64.7165326191
0.495665598356	63.1661093617
0.495551231407	63.2993101
0.52313355311	61.9392409432
0.412217602675	69.2168499967
0.381597091638	67.1445845377
0.434892238603	64.7695305615
0.429248122268	67.4673246447
0.46034829863	62.8104889133
0.462976472213	65.1718275641
0.469848595835	62.9522293148
0.409440008951	68.7174656789
0.448955060207	66.4124669858
0.443959415272	65.4035798846
0.451545812254	65.4614888404
0.477191396257	62.6137253285
0.451327122092	65.717996297
0.486953512951	63.9895763082
0.482463758567	65.1779378171
0.472370554872	65.4878664983
0.485923614601	64.6661327226
0.486543528434	64.6865692091
0.485438417654	64.0076757746
0.491007257301	65.7206002174
0.479395306106	63.3655983964
0.482488845365	62.151485904
0.49996508258	64.9806940186
0.448226778324	66.1522803717
0.462791980218	65.9482623686
0.472015431968	62.7300580582
0.489929848382	63.1710959493
0.48637727781	61.7407403361
0.501086956522	64.3336199488
0.476930972405	62.8050673583
0.478984681606	62.9098842892
0.472205074889	65.1010238149
0.480506430868	63.8615437299
0.476364490233	63.5476009334
0.48768484506	61.5632122068
0.476500931365	64.7041260639
0.479531388037	63.792231386
0.491028173545	64.1717684463
0.480982622653	63.0390660897
0.469753553924	64.6511345225
0.474656448828	63.1967494501
0.483050171493	62.5752974396
0.489846371181	63.7042804167
0.478729531803	65.2797173537
0.476132033934	67.1037894474
0.48319149266	65.5926553194
0.483952971083	61.5689048393
0.497740870046	62.0898728871
0.464872094473	62.4841829793
0.450978509821	63.7070160461
0.479529194554	63.4202930072
0.480419571408	64.7062352229
0.477302752691	64.376951855
0.498335672935	63.971461954
0.506156663139	64.6415383998
0.485812391518	64.2770919931
0.497148616747	64.576402801
0.497464714197	63.7417584926
0.493129427706	64.3789952559
0.497559028352	63.9391734532
0.485868565064	64.5714451257
0.48946885727	64.4458801667
0.488458599751	63.3004268307
0.487206823028	64.7030449232
0.495935673478	64.6277624867
0.490550795594	63.3472612974
0.492711212269	64.5635697177
0.484012058481	62.9900670187
0.485196069138	64.7451261731
0.489250753365	65.6296021113
0.483426183844	64.2246746518
0.494371703377	64.0074012669
0.497366112385	63.3157179445
0.496259058272	63.5689208909
0.503730771588	64.5001180364
0.509160413998	65.6910602086
0.504957622716	64.1292193971
0.497852559245	64.6030753373
0.500805035613	63.9340472553
0.492261471413	63.8523534473
0.503423723174	63.8697825986
0.491452991453	65.1833466156
0.498540183099	64.6625996355
0.50321263436	67.4441655558
0.498910797596	64.1503411214
0.500639049444	63.7391190514
0.498739713223	65.1244523011
0.516086919179	63.5321051275
0.457298572658	64.3155589174
0.462049688227	63.7703770598
0.459437346928	63.8433287256
0.458019070915	63.5730900319
0.466069540337	63.0914568016
0.513530268746	62.4625256502
0.496348544761	64.6041248263
0.491590795432	66.9861792548
0.47790012407	64.7183823063
0.47543403388	63.2876013214
0.479216501993	63.1328815393
0.484481007715	63.8304351587
0.485421014315	63.6868142442
0.484269617867	63.5688481174
0.476487414754	64.114981382
0.476736912182	64.1821391825
0.481215143289	64.3390803527
0.485157439692	63.7438298727
0.486039041265	63.533203657
0.481965798868	64.548743571
0.487045000786	63.3006326593
0.485416947831	65.3595756894
0.485298975884	63.9931261843
0.477397066598	62.7273268174
0.47338317287	63.8547813124
0.472023905794	63.502707747
0.484212981301	63.7188335818
0.484005370618	63.6443059098
0.483273093364	63.604386493
0.507550397976	62.0240893933
0.503365282434	64.4843397302
0.486515823555	62.6013504014
0.506334864469	63.2324351118
0.492386042759	65.3023995563
0.493877098687	66.1333014906
0.440800979363	64.184095313
0.445006543844	63.8030089097
0.445513960954	66.6808382031
0.449952498752	66.2187239851
0.449893171089	66.2637767469
0.450387563557	66.1623626492
0.453100436682	66.9371107424
0.442721791559	68.4249409561
0.453295195533	66.3555438865
0.445640855213	67.7345480891
0.450702225252	68.3611519618
0.484688561415	63.7278965615
0.491845956634	62.8400634308
0.467193709489	65.5549983041
0.471001143608	65.5761013714
0.470889897218	65.550725923
0.476062696226	64.9964799107
0.478985560005	66.3639165053
0.482788400594	65.6718262771
0.464670629825	65.9137843509
0.476808713963	66.092058366
0.477877482692	65.8662204855
0.444227030809	69.1014588046
0.477933656949	65.4443472001
0.47606970064	65.6300193479
0.476555950573	65.4542327527
0.476116931751	65.5322666572
0.478415905264	67.1140079451
0.460286076184	67.4172888257
0.480500169285	65.0729648893
0.502980763321	65.9652399361
0.514466242705	65.4365643431
0.508119302967	65.1514983577
0.507846575647	65.2994809904
0.505614793525	64.8745759673
0.506193203512	64.4043189003
0.50520414425	66.1639318665
0.506033868092	66.2058085561
0.508577334205	65.608866796
0.506305561298	64.9941926814
0.502408517963	64.739730718
0.501127620058	66.4676394269
0.512179520426	67.0176860121
0.512598685766	64.1837957736
0.508664970907	66.0000128124
0.509695290858	64.9642708206
0.50468940338	65.2602308296
0.507019368699	65.7036926026
0.504092692654	65.6843458607
0.506515267119	66.129299044
0.509819978436	65.2071442493
0.516650374714	64.9051904203
0.521701779097	66.1761255057
0.507673871299	65.3426732793
0.511705247293	65.9666002851
0.508868509989	61.5437966444
0.503129970379	64.0002795815
0.507869026693	63.7165073785
0.511580437293	61.5140795173
0.499744760074	63.6108580211
0.504435746902	62.730895499
0.49389946943	62.549906562
0.491399700494	66.7603573918
0.421845907114	67.347065093
0.51004021743	61.3124804033
0.442916169411	67.8091485082
0.432968269275	69.5141834963
0.482112677592	66.5927897681
0.49514735792	65.6467994215
0.508173167199	63.4976661281
0.51153354455	65.0135176477
0.45957159675	67.3724937548
0.462604348502	65.7903654039
0.467233077266	63.9006593186
0.491332241332	61.664899934
0.491699485623	62.5704896946
0.491503125618	62.4451051094
0.457943778067	66.0683999811
0.48392902295	64.8173721833
0.480433215159	64.0797799739
0.486692783687	63.2951219947
0.469834246383	66.1913860093
0.476423685146	66.4861344616
0.479651725264	64.9553895192
0.481683759627	65.3295850735
0.482737195945	64.4245640034
0.483088116077	64.1384751954
0.494303132286	63.7168175784
0.486880185221	62.1455467876
0.496743331838	64.3683495419
0.439382778912	61.7809867364
0.441804777409	65.5334760142
0.48448508909	64.0322482034
0.495567386422	63.3214449581
0.494728102947	62.1124442571
0.489559453802	64.9908271703
0.495851824835	63.3981682778
0.477792896518	62.3941117856
0.491626738068	62.5292851607
0.475957858405	65.6909650537
0.468654811888	63.8633428007
0.497274081113	62.3307790925
0.496551261181	62.5857188618
0.480512277518	62.8824918066
0.481465393365	63.7267922417
0.486710520783	62.8884289411
0.485965116856	62.8983092048
0.486554036929	62.8653824222
0.483669198391	63.3574116679
0.497495628291	63.7448164699
0.495729201584	63.7463479459
0.491403689373	63.2286043331
0.490805233094	64.4570643081
0.496085265444	63.4272408951
0.492132398328	64.8295351082
0.479294967084	64.4284442557
0.490678204587	63.6338767412
0.436689325412	67.3550506878
0.471635719825	65.6031547342
0.450572166851	66.4936728239
0.502763613977	63.1380912996
0.486982405519	63.4890550719
0.437455856659	67.5540452771
0.44262902106	67.1884853506
0.457024076719	66.6644941849
0.499006816525	62.9258543807
