# Supplementary material for: Do universal codon-usage patterns minimize the effects of mutation and translation error?
Source: Genome Biol. 2005 Oct 19;6(11):R91. doi: 10.1186/gb-2005-6-11-r91 (PMC1297647; doi:10.1186/gb-2005-6-11-r91)
Supplement: Additional data file 1 — A tar archive containing the used CUTG records, separated for archaea, bacteria, and eukaryotes, the data used to produce the histograms in Figure 1, the kinemages used to produce Figures 2 and 4, and the data used to produce the scatterplots in Figures 3 and 5. [file gb-2005-6-11-r91-S1.tgz › CodeError/data/abs_scatterplots/bac_normal_Y.agr]

# Grace project file
#
@version 50114
@page size 792, 612
@page scroll 5%
@page inout 5%
@link page off
@map font 0 to "Times-Roman", "Times-Roman"
@map font 1 to "Times-Italic", "Times-Italic"
@map font 2 to "Times-Bold", "Times-Bold"
@map font 3 to "Times-BoldItalic", "Times-BoldItalic"
@map font 4 to "Helvetica", "Helvetica"
@map font 5 to "Helvetica-Oblique", "Helvetica-Oblique"
@map font 6 to "Helvetica-Bold", "Helvetica-Bold"
@map font 7 to "Helvetica-BoldOblique", "Helvetica-BoldOblique"
@map font 8 to "Courier", "Courier"
@map font 9 to "Courier-Oblique", "Courier-Oblique"
@map font 10 to "Courier-Bold", "Courier-Bold"
@map font 11 to "Courier-BoldOblique", "Courier-BoldOblique"
@map font 12 to "Symbol", "Symbol"
@map font 13 to "ZapfDingbats", "ZapfDingbats"
@map color 0 to (255, 255, 255), "white"
@map color 1 to (0, 0, 0), "black"
@map color 2 to (255, 0, 0), "red"
@map color 3 to (0, 255, 0), "green"
@map color 4 to (0, 0, 255), "blue"
@map color 5 to (255, 255, 0), "yellow"
@map color 6 to (188, 143, 143), "brown"
@map color 7 to (220, 220, 220), "grey"
@map color 8 to (148, 0, 211), "violet"
@map color 9 to (0, 255, 255), "cyan"
@map color 10 to (255, 0, 255), "magenta"
@map color 11 to (255, 165, 0), "orange"
@map color 12 to (114, 33, 188), "indigo"
@map color 13 to (103, 7, 72), "maroon"
@map color 14 to (64, 224, 208), "turquoise"
@map color 15 to (0, 139, 0), "green4"
@reference date 0
@date wrap off
@date wrap year 1950
@default linewidth 1.0
@default linestyle 1
@default color 1
@default pattern 1
@default font 0
@default char size 1.000000
@default symbol size 1.000000
@default sformat "%.8g"
@background color 0
@page background fill on
@timestamp off
@timestamp 0.03, 0.03
@timestamp color 1
@timestamp rot 0
@timestamp font 0
@timestamp char size 1.000000
@timestamp def "Thu Feb 17 16:35:08 2005"
@r0 off
@link r0 to g0
@r0 type above
@r0 linestyle 1
@r0 linewidth 1.0
@r0 color 1
@r0 line 0, 0, 0, 0
@r1 off
@link r1 to g0
@r1 type above
@r1 linestyle 1
@r1 linewidth 1.0
@r1 color 1
@r1 line 0, 0, 0, 0
@r2 off
@link r2 to g0
@r2 type above
@r2 linestyle 1
@r2 linewidth 1.0
@r2 color 1
@r2 line 0, 0, 0, 0
@r3 off
@link r3 to g0
@r3 type above
@r3 linestyle 1
@r3 linewidth 1.0
@r3 color 1
@r3 line 0, 0, 0, 0
@r4 off
@link r4 to g0
@r4 type above
@r4 linestyle 1
@r4 linewidth 1.0
@r4 color 1
@r4 line 0, 0, 0, 0
@g0 on
@g0 hidden false
@g0 type XY
@g0 stacked false
@g0 bar hgap 0.000000
@g0 fixedpoint off
@g0 fixedpoint type 0
@g0 fixedpoint xy 0.000000, 0.000000
@g0 fixedpoint format general general
@g0 fixedpoint prec 6, 6
@with g0
@    world xmin 0
@    world xmax 1
@    world ymin 0
@    world ymax 80
@    stack world 0, 0, 0, 0
@    znorm 1
@    view xmin 0.150000
@    view xmax 0.850000
@    view ymin 0.150000
@    view ymax 0.850000
@    title ""
@    title font 0
@    title size 1.500000
@    title color 1
@    subtitle ""
@    subtitle font 0
@    subtitle size 1.000000
@    subtitle color 1
@    xaxes scale Normal
@    yaxes scale Normal
@    xaxes invert off
@    yaxes invert off
@    xaxis  on
@    xaxis  type zero false
@    xaxis  offset 0.000000 , 0.000000
@    xaxis  bar on
@    xaxis  bar color 1
@    xaxis  bar linestyle 1
@    xaxis  bar linewidth 1.0
@    xaxis  label ""
@    xaxis  label layout para
@    xaxis  label place auto
@    xaxis  label char size 1.000000
@    xaxis  label font 0
@    xaxis  label color 1
@    xaxis  label place normal
@    xaxis  tick on
@    xaxis  tick major 0.1
@    xaxis  tick minor ticks 1
@    xaxis  tick default 6
@    xaxis  tick place rounded true
@    xaxis  tick in
@    xaxis  tick major size 1.000000
@    xaxis  tick major color 1
@    xaxis  tick major linewidth 1.0
@    xaxis  tick major linestyle 1
@    xaxis  tick major grid off
@    xaxis  tick minor color 1
@    xaxis  tick minor linewidth 1.0
@    xaxis  tick minor linestyle 1
@    xaxis  tick minor grid off
@    xaxis  tick minor size 0.500000
@    xaxis  ticklabel on
@    xaxis  ticklabel format general
@    xaxis  ticklabel prec 5
@    xaxis  ticklabel formula ""
@    xaxis  ticklabel append ""
@    xaxis  ticklabel prepend ""
@    xaxis  ticklabel angle 0
@    xaxis  ticklabel skip 0
@    xaxis  ticklabel stagger 0
@    xaxis  ticklabel place normal
@    xaxis  ticklabel offset auto
@    xaxis  ticklabel offset 0.000000 , 0.010000
@    xaxis  ticklabel start type auto
@    xaxis  ticklabel start 0.000000
@    xaxis  ticklabel stop type auto
@    xaxis  ticklabel stop 0.000000
@    xaxis  ticklabel char size 1.000000
@    xaxis  ticklabel font 0
@    xaxis  ticklabel color 1
@    xaxis  tick place both
@    xaxis  tick spec type none
@    yaxis  on
@    yaxis  type zero false
@    yaxis  offset 0.000000 , 0.000000
@    yaxis  bar on
@    yaxis  bar color 1
@    yaxis  bar linestyle 1
@    yaxis  bar linewidth 1.0
@    yaxis  label ""
@    yaxis  label layout para
@    yaxis  label place auto
@    yaxis  label char size 1.000000
@    yaxis  label font 0
@    yaxis  label color 1
@    yaxis  label place normal
@    yaxis  tick on
@    yaxis  tick major 10
@    yaxis  tick minor ticks 1
@    yaxis  tick default 6
@    yaxis  tick place rounded true
@    yaxis  tick in
@    yaxis  tick major size 1.000000
@    yaxis  tick major color 1
@    yaxis  tick major linewidth 1.0
@    yaxis  tick major linestyle 1
@    yaxis  tick major grid off
@    yaxis  tick minor color 1
@    yaxis  tick minor linewidth 1.0
@    yaxis  tick minor linestyle 1
@    yaxis  tick minor grid off
@    yaxis  tick minor size 0.500000
@    yaxis  ticklabel on
@    yaxis  ticklabel format general
@    yaxis  ticklabel prec 5
@    yaxis  ticklabel formula ""
@    yaxis  ticklabel append ""
@    yaxis  ticklabel prepend ""
@    yaxis  ticklabel angle 0
@    yaxis  ticklabel skip 0
@    yaxis  ticklabel stagger 0
@    yaxis  ticklabel place normal
@    yaxis  ticklabel offset auto
@    yaxis  ticklabel offset 0.000000 , 0.010000
@    yaxis  ticklabel start type auto
@    yaxis  ticklabel start 0.000000
@    yaxis  ticklabel stop type auto
@    yaxis  ticklabel stop 0.000000
@    yaxis  ticklabel char size 1.000000
@    yaxis  ticklabel font 0
@    yaxis  ticklabel color 1
@    yaxis  tick place both
@    yaxis  tick spec type none
@    altxaxis  off
@    altyaxis  off
@    legend on
@    legend loctype view
@    legend 0.85, 0.8
@    legend box color 1
@    legend box pattern 1
@    legend box linewidth 1.0
@    legend box linestyle 1
@    legend box fill color 0
@    legend box fill pattern 1
@    legend font 0
@    legend char size 1.000000
@    legend color 1
@    legend length 4
@    legend vgap 1
@    legend hgap 1
@    legend invert false
@    frame type 0
@    frame linestyle 1
@    frame linewidth 1.0
@    frame color 1
@    frame pattern 1
@    frame background color 0
@    frame background pattern 0
@    s0 hidden false
@    s0 type xy
@    s0 symbol 1
@    s0 symbol size 0.100000
@    s0 symbol color 2
@    s0 symbol pattern 1
@    s0 symbol fill color 2
@    s0 symbol fill pattern 0
@    s0 symbol linewidth 1.0
@    s0 symbol linestyle 1
@    s0 symbol char 65
@    s0 symbol char font 0
@    s0 symbol skip 0
@    s0 line type 0
@    s0 line linestyle 1
@    s0 line linewidth 1.0
@    s0 line color 1
@    s0 line pattern 1
@    s0 baseline type 0
@    s0 baseline off
@    s0 dropline off
@    s0 fill type 0
@    s0 fill rule 0
@    s0 fill color 1
@    s0 fill pattern 1
@    s0 avalue off
@    s0 avalue type 2
@    s0 avalue char size 1.000000
@    s0 avalue font 0
@    s0 avalue color 1
@    s0 avalue rot 0
@    s0 avalue format general
@    s0 avalue prec 3
@    s0 avalue prepend ""
@    s0 avalue append ""
@    s0 avalue offset 0.000000 , 0.000000
@    s0 errorbar on
@    s0 errorbar place both
@    s0 errorbar color 2
@    s0 errorbar pattern 1
@    s0 errorbar size 1.000000
@    s0 errorbar linewidth 1.0
@    s0 errorbar linestyle 1
@    s0 errorbar riser linewidth 1.0
@    s0 errorbar riser linestyle 1
@    s0 errorbar riser clip off
@    s0 errorbar riser clip length 0.100000
@    s0 comment "/Users/smit/Work/summerproject/scatterplots/bac_normal_X.dat"
@    s0 legend  ""
@    s1 hidden false
@    s1 type xy
@    s1 symbol 1
@    s1 symbol size 0.100000
@    s1 symbol color 3
@    s1 symbol pattern 1
@    s1 symbol fill color 3
@    s1 symbol fill pattern 0
@    s1 symbol linewidth 1.0
@    s1 symbol linestyle 1
@    s1 symbol char 65
@    s1 symbol char font 0
@    s1 symbol skip 0
@    s1 line type 0
@    s1 line linestyle 1
@    s1 line linewidth 1.0
@    s1 line color 1
@    s1 line pattern 1
@    s1 baseline type 0
@    s1 baseline off
@    s1 dropline off
@    s1 fill type 0
@    s1 fill rule 0
@    s1 fill color 1
@    s1 fill pattern 1
@    s1 avalue off
@    s1 avalue type 2
@    s1 avalue char size 1.000000
@    s1 avalue font 0
@    s1 avalue color 1
@    s1 avalue rot 0
@    s1 avalue format general
@    s1 avalue prec 3
@    s1 avalue prepend ""
@    s1 avalue append ""
@    s1 avalue offset 0.000000 , 0.000000
@    s1 errorbar on
@    s1 errorbar place both
@    s1 errorbar color 3
@    s1 errorbar pattern 1
@    s1 errorbar size 1.000000
@    s1 errorbar linewidth 1.0
@    s1 errorbar linestyle 1
@    s1 errorbar riser linewidth 1.0
@    s1 errorbar riser linestyle 1
@    s1 errorbar riser clip off
@    s1 errorbar riser clip length 0.100000
@    s1 comment "/Users/smit/Work/summerproject/scatterplots/bac_normal_X.dat"
@    s1 legend  ""
@    s2 hidden false
@    s2 type xy
@    s2 symbol 1
@    s2 symbol size 0.100000
@    s2 symbol color 4
@    s2 symbol pattern 1
@    s2 symbol fill color 4
@    s2 symbol fill pattern 0
@    s2 symbol linewidth 1.0
@    s2 symbol linestyle 1
@    s2 symbol char 65
@    s2 symbol char font 0
@    s2 symbol skip 0
@    s2 line type 0
@    s2 line linestyle 1
@    s2 line linewidth 1.0
@    s2 line color 1
@    s2 line pattern 1
@    s2 baseline type 0
@    s2 baseline off
@    s2 dropline off
@    s2 fill type 0
@    s2 fill rule 0
@    s2 fill color 1
@    s2 fill pattern 1
@    s2 avalue off
@    s2 avalue type 2
@    s2 avalue char size 1.000000
@    s2 avalue font 0
@    s2 avalue color 1
@    s2 avalue rot 0
@    s2 avalue format general
@    s2 avalue prec 3
@    s2 avalue prepend ""
@    s2 avalue append ""
@    s2 avalue offset 0.000000 , 0.000000
@    s2 errorbar on
@    s2 errorbar place both
@    s2 errorbar color 4
@    s2 errorbar pattern 1
@    s2 errorbar size 1.000000
@    s2 errorbar linewidth 1.0
@    s2 errorbar linestyle 1
@    s2 errorbar riser linewidth 1.0
@    s2 errorbar riser linestyle 1
@    s2 errorbar riser clip off
@    s2 errorbar riser clip length 0.100000
@    s2 comment "/Users/smit/Work/summerproject/scatterplots/bac_normal_X.dat"
@    s2 legend  ""
@    s3 hidden false
@    s3 type xy
@    s3 symbol 1
@    s3 symbol size 0.100000
@    s3 symbol color 1
@    s3 symbol pattern 1
@    s3 symbol fill color 1
@    s3 symbol fill pattern 0
@    s3 symbol linewidth 1.0
@    s3 symbol linestyle 1
@    s3 symbol char 65
@    s3 symbol char font 0
@    s3 symbol skip 0
@    s3 line type 0
@    s3 line linestyle 1
@    s3 line linewidth 1.0
@    s3 line color 1
@    s3 line pattern 1
@    s3 baseline type 0
@    s3 baseline off
@    s3 dropline off
@    s3 fill type 0
@    s3 fill rule 0
@    s3 fill color 1
@    s3 fill pattern 1
@    s3 avalue off
@    s3 avalue type 2
@    s3 avalue char size 1.000000
@    s3 avalue font 0
@    s3 avalue color 1
@    s3 avalue rot 0
@    s3 avalue format general
@    s3 avalue prec 3
@    s3 avalue prepend ""
@    s3 avalue append ""
@    s3 avalue offset 0.000000 , 0.000000
@    s3 errorbar on
@    s3 errorbar place both
@    s3 errorbar color 1
@    s3 errorbar pattern 1
@    s3 errorbar size 1.000000
@    s3 errorbar linewidth 1.0
@    s3 errorbar linestyle 1
@    s3 errorbar riser linewidth 1.0
@    s3 errorbar riser linestyle 1
@    s3 errorbar riser clip off
@    s3 errorbar riser clip length 0.100000
@    s3 comment "/Users/smit/Work/summerproject/scatterplots/bac_normal_X.dat"
@    s3 legend  ""

@target G0.S0
@type xy
0.527944411118	16.7783659268
0.518157205827	17.2268587922
0.519788159948	17.6505829707
0.523603266118	18.48615716
0.514758634826	17.9430504253
0.527494347223	18.3620905964
0.540674712348	19.0660944206
0.55227596693	16.8088301815
0.579895368843	15.6970940627
0.498502236919	17.8032257537
0.509289025752	17.6294764983
0.501033200165	17.8144914359
0.518645369534	17.0212373509
0.515749225007	16.6497753613
0.522936384884	16.5349585757
0.524956430812	17.3827227605
0.52165703496	18.3509506208
0.567786902215	16.4330275067
0.552751962247	17.2728368084
0.520577258025	17.7817120677
0.535546483863	17.5583607281
0.584585482545	15.5743394184
0.550878815911	16.9785886805
0.515079193768	17.2268197543
0.526580142243	15.7665459075
0.533590786138	16.4971080451
0.466847090663	15.195400308
0.534573808258	17.7117239766
0.519486081371	17.6485488936
0.531394638023	16.5074044188
0.526333274274	17.3637805191
0.516352307991	18.3162642552
0.513708372161	18.4968271127
0.495684436199	18.3784173822
0.496938287601	18.9970209615
0.531329156444	17.3888164285
0.519641102646	17.8480410804
0.529193147865	17.446010314
0.529718365706	17.4747522752
0.526745848776	19.9826307526
0.531274918047	16.2868733942
0.529051612661	17.5109239996
0.512432741844	18.596662759
0.528072272325	17.7993717151
0.522998405103	19.1169212121
0.539223578504	19.5430217681
0.514940123242	18.459289385
0.513720222557	17.6428169778
0.514465625372	17.5559862753
0.519956892329	19.8921270697
0.495412844037	18.7674642445
0.509415973559	19.3470152544
0.499179680379	19.4414951692
0.513465966032	19.5605465446
0.533845175359	17.1524788297
0.516865211355	17.3009385637
0.535909185035	18.0097546184
0.529154426528	17.7976207283
0.524853698434	16.6097445905
0.524188394775	16.6337566269
0.539746563924	16.8757890908
0.521771098488	16.7125239909
0.511851618988	16.778308205
0.488203791491	18.4276902744
0.488886433021	18.7140646968
0.501252583453	16.907177679
0.499490725022	17.7487719991
0.516437382111	16.7363969156
0.521492429737	16.3428683011
0.522311087803	16.9034529959
0.521055866484	16.7587556576
0.520705531949	17.0061220609
0.521333828329	16.7112607721
0.489489190423	17.0696674219
0.484316258777	17.3843600589
0.481158394278	17.1925938361
0.483861920415	17.1934757732
0.518245093689	17.2054970178
0.543391682875	17.3192355284
0.522428064644	16.3871967941
0.535268138802	19.3946498423
0.516726099508	17.8600755307
0.498396096365	19.2850820945
0.512527010111	18.1469224479
0.501541040752	18.131168114
0.430559568525	18.0274392757
0.535436719114	16.4763141261
0.525066003799	16.0672019021
0.534816256295	16.3460602839
0.536910334894	16.2669898799
0.525209056955	16.8787836438
0.531047776401	16.5335554179
0.519114031939	16.6429626982
0.519184222569	16.6542922045
0.518834977883	16.6659518476
0.518656120274	16.6465027336
0.501702677314	16.7679283701
0.505580138437	16.9888137362
0.510489510489	16.9954354015
0.515731473215	17.0536712685
0.500040234972	18.0215546793
0.502655748589	17.2410370698
0.506227069087	18.668476945
0.523504971757	17.6657816162
0.488414113318	22.2157005191
0.519100804991	19.8933144504
0.535239715106	17.8880912087
0.532055071001	19.7674521156
0.533324405212	18.4129184661
0.477606717985	20.0792520244
0.512075012311	18.4234151399
0.535388100914	20.9593778113
0.524012429963	17.4161293846
0.543581576012	16.8727681464
0.531927729971	17.5012254152
0.529609779266	17.0207308883
0.547787985711	17.4953063572
0.545179394158	16.8182634772
0.508346746378	17.2180753277
0.50832199987	17.4440090668
0.514226131713	17.8363907222
0.519652201352	17.0818348132
0.508072218116	16.3278423011
0.515188970763	16.8198201093
0.520287253142	16.782153783
0.532496722233	18.3955437348
0.525593008739	18.4446987318
0.518133304291	19.1702783707
0.558114827249	19.2140949386
0.517152850126	17.8635497842
0.512765341168	17.8347884305
0.511767160821	17.0552424017
0.514883485736	18.4004720239
0.5365861758	17.6222875401
0.511767948331	18.9175802644
0.522927122207	16.9275789474
0.488758173837	17.628128751
0.498544425351	17.8160657435
0.484934717108	17.2268918647
0.505645914717	17.5673186714
0.50410951453	17.3785762681
0.505793714656	17.4049701552
0.504858087321	17.5763073644
0.505193598771	17.5565311861
0.51821342605	17.3757415352
0.512027491409	18.7844861725
0.524116825227	18.0722275298
0.52719891997	18.4820129306
0.538124007472	19.6453162834
0.517419023883	16.8964544554
0.524672259396	16.7050923376
0.517888055395	17.2061885747
0.503543170159	17.3808665333
0.539068693344	16.6716677352
0.514155793707	18.5607761808
0.530180568925	17.4738988864
0.522644539884	18.923557753
0.536084857888	17.5396330825
0.506259780908	18.561440738
0.491076563655	18.0958688491
0.497729426937	18.8987035008
0.514537911767	18.0090387336
0.515226925491	17.9981117765
0.499892680833	17.5599639408
0.499106744082	17.7553295221
0.49750022122	16.8411349438
0.497425194151	17.4791528539
0.523119520073	19.0601314259
0.518823287389	18.4064266612
0.531294098116	19.9030130323
0.523869557909	20.300806298
0.516611276134	18.6542392165
0.513690705746	17.8962957413
0.518503073917	17.8731439564
0.51339371748	18.0057338601
0.518069963407	18.9503380669
0.515590299369	18.7342293092
0.526037556321	17.7649097921
0.516910320751	19.6756218634
0.547151820867	16.8519135089
0.515821561146	17.6227354609
0.529441826839	17.3333606063
0.521187955618	17.0807078702
0.519513234041	16.9871942853
0.524836415917	17.7915975507
0.501012977057	17.5467436894
0.522333855422	17.6509690546
0.532138632082	19.1856839153
0.508014893818	18.5401088637
0.533488925786	18.1704975408
0.528877059212	16.541664556
0.536874268368	16.9727826035
0.513230731796	15.5902784841
0.510413956957	17.7064747238
0.548040415776	17.6132235109
0.514339949656	19.7076147402
0.49728925485	20.4902284363
0.532067059263	17.4527084778
0.537396918749	16.8753217414
0.543007527776	16.8947621497
0.538503136492	17.0068388492
0.554530144419	16.386690938
0.547585203459	16.5648849719
0.540324181874	17.3233932961
0.540402964406	17.2964937531
0.552388056784	16.3860390186
0.554279331018	16.3828591934
0.509412548864	16.7247937886
0.506170395301	18.089948657
0.478805136195	16.8806984366
0.510021533875	17.1223060019
0.50482845254	19.3410683834
0.49812053892	17.4904476074
0.493761580377	19.0624782297
0.480704092704	17.5261311362
0.505382531349	18.2467936417
0.485480503596	18.3342648306
0.491722446624	18.9705047432
0.512178851304	18.9621110009
0.495863767745	17.6595625276
0.485886092033	18.128286826
0.526508358214	16.0751632023
0.542336741356	18.4759738618
0.530376674878	18.1740298573
0.527902649699	17.6196455773
0.52911540635	17.5951572157
0.499904044344	17.3814639892
0.548259299513	16.7738186025
0.520320721624	17.6074944625
0.51716968873	17.1401430113
0.528387862705	17.479585181
0.52984211875	18.05077193
0.513689491381	18.2195316219
0.47119925791	18.3625350869
0.502922984084	17.4482653692
0.509025232628	17.3214607493
0.534319053708	16.8870425831
0.533094433097	17.6206707267
0.485377895936	16.9658052918
0.502745378343	18.5015084311
0.485852090032	17.6218985531
0.499361599085	18.4108190023
0.510525572195	17.0716072337
0.496797535463	18.9674004299
0.508593357833	17.9911058122
0.537706735903	17.433328949
0.477528089888	17.3443169796
0.493693034917	18.1008495991
0.49379124388	17.3666942454
0.471763579804	17.1062258914
0.508917534876	17.2153197952
0.521414465564	17.4319930881
0.522595608808	19.4448106753
0.506769598041	18.3287034491
0.529355688891	16.9252969214
0.510086323984	16.3027262579
0.512114422777	16.4223852938
0.510504750934	17.1399710369
0.506831294715	17.9882431572
0.506165998737	18.0045453397
0.519037099603	17.9279031902
0.515958282445	17.1261067264
0.507186198896	17.220026448
0.493019394763	17.5768385782
0.492122224874	17.6678887563
0.517444799565	17.4066716801
0.514145730985	17.3120142811
0.507434173156	17.1471250632
0.506305390091	17.7622969054
0.531373319707	17.6088528889
0.517854988539	16.4182543129
0.513124034997	17.6261798397
0.504584033291	17.3852579685
0.506450428397	17.1646331946
0.496233674741	17.6643899637
0.500287521564	16.9993160123
0.495165418523	17.0140204759
0.504340501993	17.8314077152
0.485608170845	17.1830804085
0.504647712053	17.1889051435
0.517710536205	16.6149720367
0.519525918034	16.5719680661
0.524027854385	16.6816536128
0.525102177759	17.3006039163
0.518435231776	16.6575947811
0.514072052953	17.1304344399
0.524512174921	16.5430024714
0.534202150383	16.0468712358
0.52724005989	16.0804885177
0.544442978406	16.753787395
0.54168707199	16.9871672059
0.553503873176	18.3889515403
0.536672930749	17.1305489019
0.523406270483	16.406931756
0.520657018379	15.7811838349
0.54416387529	16.1258162329
0.49423849856	17.7602675936
0.492171465431	17.2855530405
0.490561745188	17.6860372403
0.501868587348	16.8994413264
0.494308639672	17.0931291286
0.530764700412	16.1458407365
0.518939220446	17.4670389472
0.572106788334	17.2245552336
0.511709057072	18.3954752206
0.48014338933	17.437395375
0.495839833593	17.5412771711
0.504972056705	17.4460649899
0.505011376029	17.3730573722
0.507181522916	17.4023258992
0.507527392582	17.8420726312
0.50051651114	17.9041811577
0.502068862715	17.5729955738
0.504835455085	17.4024485144
0.497702001483	18.1154028169
0.506331125528	17.9981981577
0.520843333638	17.5699999972
0.522785550408	17.118577174
0.513577799802	18.8765175818
0.499465201195	17.641854756
0.492623896357	17.9823781889
0.485443959243	18.0157817518
0.502968133873	17.376038973
0.503027604129	17.3923835464
0.526241521018	17.8599025598
0.518092262569	15.7006038193
0.528309134585	16.4676358928
0.501600134748	16.7352388973
0.523396093079	16.4737267175
0.531287817668	17.5022958854
0.534936554552	18.4935195877
0.52203567681	17.5568305352
0.502906976744	17.8964820296
0.509530621023	19.2545663728
0.522070918813	18.8225667657
0.520800193352	18.8806728569
0.521244943036	18.8147645599
0.545720524017	18.9465987773
0.49938630491	20.5570647933
0.508684609914	18.8400868937
0.496643403124	20.7086162845
0.532782345674	20.2639942061
0.513213981244	16.6688767101
0.536934475642	15.7695430667
0.511718202104	18.7786795027
0.521311864744	18.2907608341
0.520749628063	18.2834296319
0.534262610982	18.0406527275
0.51834728795	19.6348743211
0.518490119692	18.3421718249
0.519794567467	18.7302660434
0.526690740569	18.2204782261
0.529013458485	18.1609744628
0.537229864524	20.6827580267
0.523164392274	18.162493113
0.523157879238	18.2196654973
0.521875127699	18.1671742395
0.52273096085	18.1730176024
0.527126723795	19.5294278418
0.52179554512	18.8938972474
0.517056632779	18.4481548274
0.556173560322	16.9401354557
0.548800550004	16.9299972009
0.546321579802	16.7876422494
0.550085591415	16.8083702726
0.544082413934	16.7701004917
0.547583046965	16.5470024284
0.531466156678	17.5269468266
0.540187165776	17.2382143316
0.547292219037	16.9540743966
0.537419888361	16.5410090965
0.549995835415	16.6573602365
0.548819315469	17.4586656938
0.547637570666	17.6699202324
0.540526166501	16.6798008793
0.542589128299	17.4088861015
0.547109400295	16.7421897327
0.557032010806	16.6295000785
0.54618506659	16.950456813
0.538691624856	17.343424836
0.529733853956	17.4223912751
0.544718776017	17.0520727183
0.54560117302	17.0586132942
0.554856303755	16.9368146483
0.532464157318	17.2993455191
0.543126750872	17.3727779034
0.505975351674	16.5245385839
0.518101297223	17.0947226802
0.526550300454	17.7107298369
0.521108503743	16.9040851045
0.506117568697	16.8610980231
0.531245923027	17.1657302022
0.520734944594	17.3030609659
0.517235588025	18.0981522442
0.524016013663	17.4863099005
0.497508798902	16.6861410138
0.515921712149	17.0332316588
0.519320843091	18.5973521146
0.521768996762	16.8091800726
0.522329886862	16.4389197516
0.528337923664	15.5542714691
0.522149963871	17.5208902229
0.528210870876	18.0980730468
0.520424286053	17.9803119542
0.559034736139	17.3942494155
0.538686413686	16.6896797252
0.518725960433	16.4363396877
0.519718807032	16.4171160297
0.490931969371	19.7145129031
0.535005131409	17.3195113114
0.520576913774	18.0991275941
0.517779069907	17.3309109511
0.517137238376	19.0030776794
0.52575293177	18.2916011461
0.525198495036	17.8021661253
0.520276782404	18.6503306067
0.522829470653	17.6889068553
0.522238293776	17.655099362
0.520252067275	17.0602696593
0.524792591164	15.4756475014
0.516112499199	17.2650642578
0.479545982608	17.4071255222
0.50421518876	17.8488055029
0.502310450684	16.5113429583
0.524974219011	17.2124074941
0.513171759747	16.5587220232
0.516047044753	17.4569971095
0.523196278127	17.166214804
0.506123089805	16.3760464727
0.516400084555	16.5673195462
0.506492422028	19.1946741263
0.51061990615	17.2806478143
0.522454440897	17.1827048452
0.525631734805	17.2396388962
0.502254939859	17.1825303058
0.503748165407	17.8372908168
0.514500864146	17.4242992525
0.513416885276	17.4114692093
0.513540148752	17.4167875424
0.518411832483	18.0235611729
0.53407015353	17.2816051865
0.527449811911	16.5700488659
0.521233419711	17.1750774674
0.541440943431	17.3779281371
0.54392079608	16.9303288377
0.529006405391	17.4707423575
0.525461881504	17.4180318539
0.542739552553	16.9587809202
0.524380452818	17.34234609
0.518590053114	17.4534865019
0.515791805094	18.4565085271
0.533464487895	17.0178213354
0.547584697278	17.1798240884
0.527099364336	17.4367665886
0.525966211525	17.9073764406
0.518975719241	18.1202812691
0.539920259514	16.7195740886

@target G0.S1
@type xy
0.471105778844	47.2304489102
0.486899514465	46.2521312957
0.460054191641	45.2480107562
0.452778834616	45.4259795721
0.463743978682	44.9404734037
0.455433316232	45.0073293051
0.448137143416	46.3160083636
0.496968545092	48.6048905445
0.496330887258	49.0560599698
0.476833300914	45.8023347598
0.471151568475	47.0617378769
0.471965835514	47.5357143776
0.475646334755	47.2946579485
0.482735015989	46.826904768
0.48460801926	47.5984032066
0.479783896828	47.100977344
0.485609658409	47.695677519
0.483720930232	49.9133075702
0.479944142148	48.4438531324
0.461433192337	45.5936185121
0.476802998794	45.8460943285
0.478507886671	46.2746373626
0.418257505677	47.7130395537
0.478274150128	49.8880311888
0.481456181943	46.2593497006
0.472380531124	46.7454822477
0.453595259204	44.9388414913
0.473896863371	48.3066736133
0.486937901499	47.5433970021
0.492227753035	47.4922609379
0.484087083628	48.0794045446
0.490787432118	48.9730352502
0.445338172544	47.4444153874
0.435077702365	46.322528776
0.442706646307	46.577443339
0.466375284456	46.7811685128
0.443060267319	45.4890750607
0.465835231054	46.6984101034
0.46437044024	46.8285148504
0.44001517495	45.9042625266
0.497253477452	45.529894569
0.470480194397	47.5137409819
0.447464224384	47.7386849685
0.45171755429	47.4575891219
0.438149920255	46.3528117384
0.439254793081	47.5624134453
0.434135565632	46.3299250087
0.457051450667	47.4473346757
0.45902657308	47.4876737238
0.432874497893	45.7742286862
0.441035299836	44.9700292849
0.46459702902	46.2937991138
0.452968341739	47.4261455915
0.455655545217	46.5962716875
0.468698891513	47.4392584045
0.458821592929	46.6069396861
0.453799241132	48.319036117
0.478411564553	46.5696972336
0.489360636034	46.6189483739
0.49041789681	46.5807005931
0.476049474825	46.2546114408
0.487321914309	46.510316784
0.393209682489	50.208947375
0.415618446233	49.372951186
0.453701529237	47.3003889173
0.381411661552	51.1233345024
0.433470168832	48.893696966
0.486832637177	46.2820853186
0.484399196607	46.8434224585
0.483239368908	46.42695092
0.483603170074	47.4615016404
0.479144180454	47.4508656292
0.483132938624	47.5228940658
0.458317772521	45.1074572057
0.465677916741	44.3396301772
0.474696872432	42.8608433696
0.465547415776	44.3737604137
0.474762126411	46.5118193568
0.488607946652	46.0717165879
0.477125213507	45.7409397977
0.441009463722	49.7235760252
0.451451859399	49.7284178638
0.449911380495	47.3318121354
0.468482164021	47.0565829835
0.483012773004	42.8263463892
0.471588172975	42.5246194741
0.479893484149	47.8659129357
0.466998100943	49.4027263043
0.466769372145	44.3943367478
0.46438106118	44.598739508
0.460320392931	44.6810821163
0.449814126394	45.4461531048
0.464609785441	44.4919750828
0.464255980769	44.51481967
0.463809459	44.4654777489
0.464660469172	44.3946717611
0.477630342884	47.5469457492
0.484933152123	47.5494412971
0.494718047909	45.7257614442
0.488772401715	46.6715429779
0.464086263781	46.0544652772
0.451975213013	45.4485032644
0.461252838384	48.5538974052
0.470006068811	48.5538434247
0.4236185637	46.5348594144
0.429307329983	48.5330337907
0.456468587223	49.7970519826
0.439861601672	48.8282130181
0.465768420072	49.5261763063
0.456762971109	45.9648047586
0.461690176757	49.1904520387
0.419701224837	48.1700038232
0.480366307264	46.6746749847
0.465458382054	47.437111939
0.455847331153	48.1504960467
0.4744611042	48.3942905324
0.45221201429	48.8950718182
0.465066059221	47.9955337804
0.467785697861	45.8214252472
0.470759665825	46.3674215401
0.443755476922	46.0098690419
0.471826381159	44.3533769811
0.491855115312	46.524120423
0.47387687188	46.2674157357
0.481661964607	46.3510814055
0.45818505338	48.0413566211
0.458275839411	46.5898766016
0.444619908516	44.6497850142
0.442990098169	46.0924273512
0.459666617057	44.3261181723
0.453117888029	46.3593555675
0.470759013627	46.4933878899
0.438047279929	47.4140042813
0.450734670709	46.5492509752
0.446318811037	47.6104431987
0.44841933685	45.9312757689
0.470783195485	46.097393031
0.475740422521	45.1900095421
0.477123088941	45.8133085593
0.475297827701	46.171110527
0.485234525362	45.716399935
0.484441478942	46.0582313755
0.479252704265	46.1911292293
0.480099633696	46.1949192375
0.482107515379	51.0790339663
0.47107674685	48.0896948126
0.449404563901	44.4961399774
0.454258191569	48.9263764437
0.448156687068	48.3109765118
0.493828035888	47.9316366801
0.4953388723	46.1530458063
0.494691286786	47.995518292
0.478327971481	45.4777559343
0.461896391272	46.4899839382
0.428786874758	45.9439445193
0.462577173299	44.7549124788
0.426346714465	45.1235912654
0.464576302926	45.558671961
0.420187793427	46.3459084095
0.469796775703	45.7653313353
0.430290105041	46.7976676611
0.463314527476	45.4142485223
0.463552861823	45.4342464281
0.476354010159	46.4111194105
0.478963823135	47.189699866
0.478851429077	46.1796777276
0.483527567233	45.9674118058
0.431795108445	46.0709947393
0.447541658095	46.3699625591
0.445837137877	48.8874783764
0.407407407408	47.8963829215
0.446617479201	46.7313891273
0.457991295246	44.8297546875
0.457599875223	44.6893223779
0.458614376566	45.8134507612
0.43712022023	47.622893477
0.432871398537	47.7079120547
0.450320432094	47.185248549
0.42843115863	48.9546092079
0.500891978347	48.6650580709
0.453186223964	45.2904559187
0.477264228554	44.370963528
0.463249711512	45.4155394962
0.465065819322	45.1799695988
0.453140901001	48.1792674984
0.429830805454	46.7909228495
0.45041831758	48.0714231288
0.401612408535	49.0998811725
0.457858698053	45.3792764507
0.441057610977	46.3904371417
0.485151973259	47.3127129923
0.472510466062	48.5463285252
0.465843421133	44.704399051
0.451988276711	44.9032696183
0.496524824167	48.7653727256
0.449098336979	47.2177759254
0.384355127996	48.9399538562
0.483306057755	46.4276311483
0.461995780861	47.1108232436
0.481464191154	47.3596822565
0.460811882616	48.0522992285
0.488746017479	46.7000706367
0.48677661011	46.6717951561
0.478944423386	48.5490557571
0.470196156012	47.1754968728
0.488351859567	46.5462028446
0.488796250002	46.6861087493
0.434724649169	44.9682128587
0.362766448888	50.7956248928
0.322140439477	49.95487455
0.442548727293	47.2471273811
0.42706288765	47.6884153254
0.422350804578	44.9485229548
0.425493439642	45.7339992397
0.45319358694	45.0071177251
0.358699561246	50.1420177899
0.384360699298	47.7381278391
0.432146566648	46.0346762493
0.423162384684	46.081817161
0.442836700697	44.6175011747
0.429783596646	47.1762190766
0.478820548924	47.6801996105
0.448523290149	46.417423631
0.439930413659	47.0106129762
0.466686925344	46.7689098749
0.466797952083	46.8180832306
0.483180344294	46.312067164
0.498474914981	48.7115048207
0.460235529942	45.4254294162
0.468475857766	44.6682919241
0.479276511051	47.2333085652
0.460056298134	47.7703704253
0.438277205529	47.3744686983
0.420684361948	44.0721325781
0.480500867467	45.3974961907
0.456467190643	44.0941293483
0.489370204603	47.2360012788
0.465112473999	44.9030340098
0.470692492721	45.6024585391
0.459371649501	46.2808908671
0.469252411576	45.9189152733
0.44705675164	44.8260717651
0.457473862673	44.2220237355
0.451303911736	45.3832377991
0.470847215611	45.4777318373
0.470766027529	46.4543150878
0.465210412451	45.3340314048
0.475072471338	46.1721440547
0.483821755481	45.4835541049
0.455790859057	45.0959033262
0.471246100418	46.1161579846
0.449765490003	47.5902525302
0.429061749197	47.3817422905
0.475130601932	46.941296278
0.484607188919	44.2399567095
0.50121996056	45.420034007
0.480871050713	45.6099067095
0.468888126343	46.1051765975
0.454304177245	45.1132157858
0.462984678427	46.37169295
0.463810018842	46.108983172
0.493805966745	46.5398648183
0.50639273617	47.1311426378
0.478077126254	46.3718039393
0.484164876263	46.5918446726
0.488980802574	46.0335077187
0.486091695402	46.7740011095
0.495479785669	46.4950174838
0.473790498329	46.4951199186
0.483043785866	46.5444844902
0.473549282181	46.6033265774
0.483052716712	46.7563424748
0.493801947803	46.9528666952
0.478335373317	45.8328890575
0.468595892267	46.5438987698
0.447435830415	45.637853939
0.470945113281	47.3585907669
0.471177494525	47.4745190409
0.452367688022	46.6897888579
0.488057213227	46.5072858591
0.480589166131	46.4686658449
0.48476212671	46.7001512002
0.486371575657	47.5491620702
0.484322576709	48.1081577503
0.487620786392	47.2044145701
0.491435500985	47.1698733768
0.489614046712	47.1097382011
0.485508685162	47.6158374518
0.491126268508	47.5807099784
0.453731802788	48.1595564938
0.47630440193	47.4167313161
0.473788506575	48.8271891551
0.483353434493	46.7686476874
0.481378916699	47.1081205373
0.503881015574	49.1144397817
0.495387786653	47.1932283432
0.459732739933	46.159990294
0.462733829825	46.0877405735
0.46654233997	45.7724220699
0.458653258137	46.299654821
0.471683149841	45.6309128569
0.503859148817	46.1140561049
0.483121879724	46.8626711858
0.479930945188	49.5347666317
0.467914254205	46.0131205542
0.464750123006	45.4910409784
0.458554342174	45.2585614145
0.483112804588	46.0978318582
0.485195215081	46.0308752404
0.47821484422	45.8303474558
0.463105383496	45.920660035
0.462174167556	45.9298630557
0.474109763926	46.4616797098
0.484026109495	46.0588356514
0.466271312083	45.0667955523
0.465097932381	46.2255866238
0.469813272898	45.3978974711
0.484952089613	47.9129042242
0.480673934589	44.7715937364
0.479474790691	44.7328798731
0.467728160078	45.4951681086
0.469397657171	45.1132518195
0.485393955755	46.0601670901
0.485552464405	45.9650668613
0.489231073922	45.4079694014
0.494341186598	46.0107941467
0.490972384997	47.7563480411
0.480040424457	45.5356590871
0.498258543233	46.5175462117
0.488150463897	47.5536996773
0.489665872444	47.3687921538
0.4478401539	46.3382259531
0.444465418302	45.6325208396
0.434876114074	47.0665375988
0.445785016386	47.0610469512
0.445215141672	47.0449218279
0.446080552161	47.0112408949
0.43807860262	47.6988578166
0.415277777777	47.4836629845
0.446462873048	47.1666681059
0.425324027916	46.653293453
0.426319601244	47.7875615388
0.472861608412	46.7554784233
0.485961187249	46.8090726811
0.451820210392	46.42568051
0.455155381964	46.9622033974
0.452234254129	46.945396091
0.422911376448	46.5691319898
0.428096104842	46.4132083
0.454346338595	47.0154477686
0.42823630249	46.8497679315
0.46018080797	47.5581185485
0.457761372906	47.38920179
0.387083544761	48.0763203186
0.452840912386	46.9690002687
0.45174245464	47.0938632908
0.452334250911	46.9704324503
0.452479766619	47.0415283696
0.434396458771	47.2957168152
0.435895455528	48.1942619791
0.467744296917	46.3077035403
0.492133243193	48.8016738369
0.476907211432	48.2886193434
0.478135264553	48.1573453639
0.473884180201	48.2760869776
0.475732214832	47.890942187
0.491638029783	47.6013087743
0.471429337432	48.4165703051
0.467673796791	48.7678070588
0.47702607546	48.4468853485
0.48516642547	48.2345406244
0.486506746626	47.8564877561
0.488790130008	48.7750405943
0.495617447227	49.1265324413
0.491419656786	47.2642490427
0.47353404304	48.3721111664
0.490232758931	48.0047477066
0.475921213835	48.4094673662
0.48412228998	48.5313244274
0.463708510228	48.116636868
0.487590323594	48.4726820161
0.478674473516	47.9392881573
0.462952101662	47.6386193548
0.471155863226	49.0300591567
0.46216485468	47.8082990428
0.484199144837	48.3738501008
0.489439395826	44.7242420017
0.481081554333	46.6370637522
0.482810775457	45.7361039938
0.489797742764	44.3496769695
0.502505991996	46.4237883228
0.475994781474	45.2894773646
0.477285276757	44.9296649724
0.477935928119	48.4038723601
0.475420665922	49.3899250144
0.490535235455	44.3470452658
0.492853846766	50.270660463
0.483158837305	50.3899428296
0.485165679893	49.4835737137
0.495588155686	48.9247603684
0.516032467735	47.6575290157
0.498249124562	47.2489838252
0.441510896718	48.9064940994
0.454877058701	47.4462018579
0.481650801603	46.2093115397
0.492037492037	44.6827660729
0.492529537061	45.7268611337
0.495024296454	45.6194095999
0.431670896839	46.0536837033
0.469233858373	47.2434122529
0.464765274601	45.6469005466
0.472367015027	45.671466338
0.438369152971	46.8608303132
0.449227078891	47.8983195629
0.463290485402	46.8573073981
0.459013962684	46.3672825405
0.465975133098	46.4326757114
0.467772131073	46.1761280102
0.479429236744	46.4009648585
0.484854331468	46.3958047463
0.472227561022	46.8436053559
0.464482927384	44.0053489023
0.467281687249	47.2220422751
0.487078482022	47.1272332764
0.48369426718	45.8402458206
0.492652552926	45.2626011687
0.474235024419	47.2727522177
0.483382705875	45.968881002
0.455411346033	45.7431517689
0.485238162345	45.6735930101
0.449793328045	46.1584074151
0.45282785873	46.2599669054
0.487452541902	44.8631417885
0.488213567022	45.0641407018
0.472086365597	45.3495887326
0.468181728434	45.5485344969
0.482381620803	45.1603937518
0.481047535722	45.1801992515
0.482187037447	45.1431503135
0.479930397159	44.9926931126
0.46577812531	46.1714133526
0.489273343514	46.9100223472
0.474542378096	45.7517334375
0.480007370554	46.75514192
0.480527352629	46.2028274991
0.488388330651	47.0252983212
0.467827564238	46.6570485453
0.480318699873	46.3683199662
0.448000856394	49.5008017984
0.469821342347	47.7595866731
0.44903654485	47.6392097453
0.484923916971	45.8048624082
0.487587682205	46.0358821949
0.449146871863	49.6084119549
0.45010414256	48.8144300856
0.451897571924	48.0991635381
0.482287037169	45.9283498864

@target G0.S2
@type xy
0.488602279544	0.270825834833
0.522990177433	0.283935112881
0.538467854504	0.296940307086
0.53864614124	0.273281863678
0.548862355232	0.273678179768
0.520682513443	0.32915632066
0.529339838352	0.313450961691
0.499059203649	0.212056029649
0.468909097293	0.186592605597
0.512672631784	0.335647305972
0.512469967175	0.320593956211
0.519033843046	0.361222206916
0.497192556382	0.313832964889
0.501468493401	0.310436519035
0.498695957394	0.254966258287
0.499442314396	0.29073628442
0.460090404531	0.229151913944
0.462355945069	0.18954330274
0.496123657726	0.228273703472
0.494376710625	0.318419905449
0.497522401088	0.304462553596
0.5635942289	0.512063511998
0.598996439884	0.422985114793
0.449343683436	0.495263328948
0.439968658336	0.272297986901
0.455385243531	0.308141065991
0.462600905231	0.360858569362
0.448130427078	0.209644798866
0.480906495361	0.252162169879
0.477687538206	0.23161715134
0.459580970943	0.217148476258
0.424481186966	0.298944239721
0.52062386581	0.32137289715
0.514624040523	0.364760916655
0.516449956041	0.378724908611
0.514588423813	0.314909241883
0.513690376879	0.312059321877
0.515008193777	0.3186644336
0.515819345898	0.317922464297
0.523594128462	0.323826888843
0.542703995748	0.344906175246
0.529753902076	0.290391260185
0.50140812822	0.348637985117
0.507970755786	0.319781071977
0.536012759171	0.380245741627
0.515631930868	0.312243407975
0.523543773979	0.365435647018
0.519124592253	0.333409342116
0.519776814201	0.335435918944
0.52313608308	0.418661114921
0.524971140409	0.348631144055
0.546380706788	0.330308575164
0.491128395212	0.33810828219
0.533131332696	0.312154048404
0.606759949119	0.252970016355
0.535356817554	0.275328059277
0.462541629494	0.224889839679
0.492698184585	0.267340025784
0.470174156456	0.22682711637
0.47052572529	0.22593297805
0.469509565055	0.285693288724
0.46598612427	0.22067966101
0.487205281358	0.412275888086
0.506807887696	0.436166876999
0.531369867429	0.446411839736
0.429792697439	0.42859347404
0.498564770518	0.441179295657
0.490515666713	0.276249628504
0.476136067203	0.251490062381
0.52856081465	0.268594204799
0.522642791814	0.240570630239
0.509734537455	0.245649939202
0.522545209519	0.238511938918
0.509805386115	0.324987426864
0.516843342618	0.325480011437
0.515625843688	0.325992260573
0.51326609601	0.322091477164
0.496032734004	0.247632911529
0.531953320367	0.236028526443
0.514571015636	0.245277414269
0.542271293375	0.368022712934
0.517710986586	0.490727525896
0.528841819654	0.460685201637
0.546939311244	0.446263328743
0.55544424397	0.315726507434
0.517047096215	0.319063083887
0.46936721175	0.226142386631
0.459417313838	0.222905031728
0.547267043253	0.309267673901
0.539550246482	0.308177785504
0.535447305141	0.325119760785
0.5188627289	0.354304832714
0.530336622918	0.325862385547
0.529822520442	0.324846013464
0.529450833617	0.325380638312
0.529541903496	0.327598038393
0.464478628465	0.295843588539
0.478262587314	0.300793476406
0.553141893567	0.261219858156
0.480002110746	0.282583644003
0.540790214855	0.319330747566
0.570875290472	0.377836007525
0.522589734638	0.466802672517
0.500863638485	0.425246627142
0.545686502113	0.443553034451
0.510468028797	0.435129979993
0.499681088551	0.433501435102
0.498262812658	0.458339277734
0.493988657404	0.469639799234
0.514545636309	0.428209937019
0.482425551381	0.454658567497
0.512212965804	0.410607887098
0.473021328688	0.273317387824
0.501352096018	0.231030103625
0.477820468041	0.229725970851
0.46584230497	0.222474959962
0.481419300148	0.219330797558
0.483887494343	0.237858532933
0.446723384686	0.309756909634
0.414545690046	0.242993588498
0.503788088874	0.29660174596
0.525996371254	0.283316456451
0.471462798867	0.28782780929
0.48504872831	0.272552412646
0.535368043088	0.341013388048
0.416978834988	0.231973403259
0.503679611013	0.29839490111
0.499618819429	0.415682857765
0.527750626832	0.431725128554
0.509562434886	0.397876172049
0.503434435387	0.282261265362
0.541543430531	0.273395293136
0.495996797438	0.33952126754
0.506070282235	0.295308613585
0.503946916829	0.353125812524
0.501179599365	0.316696092309
0.54177241647	0.344700486698
0.540938036996	0.317400505408
0.548934270729	0.369194509541
0.551004434966	0.301632977199
0.551676156973	0.291460474977
0.551400950923	0.279559341891
0.552852296688	0.295586090841
0.552692734671	0.292032866212
0.458625300882	0.494018721583
0.543159875634	0.429958762887
0.499833677067	0.344479542279
0.495036444819	0.431489227568
0.505063806144	0.280120953877
0.468269162589	0.271490562817
0.476340825747	0.27465731585
0.498268897865	0.211588228505
0.553517085471	0.247157638466
0.431668562369	0.225132457864
0.512419166876	0.333591024381
0.524114581605	0.281879227935
0.522287060767	0.325822579589
0.525576987018	0.263264376426
0.488839469565	0.347466600774
0.561401315296	0.404428424967
0.509874759152	0.455576387594
0.521010579048	0.445443334558
0.519531920132	0.443715172028
0.539529226586	0.339378121199
0.516927199643	0.266053059402
0.528006371118	0.32454101407
0.530939279853	0.319462363229
0.550438394093	0.313457498846
0.548892546115	0.270418706713
0.455134058271	0.329572175645
0.542332044601	0.300264918474
0.554639944727	0.348191417577
0.550878739463	0.314591298918
0.555541715588	0.277064896691
0.516525342069	0.30510175371
0.526882532649	0.328433209118
0.538065203873	0.307782653756
0.53800828366	0.301174779615
0.539166484836	0.316348679904
0.450510580709	0.285891978346
0.5331769437	0.3516035265
0.538192107297	0.365084935058
0.518032551306	0.358015390063
0.517985664346	0.358972663683
0.501097778028	0.312423105737
0.502327109456	0.386852543394
0.501473222248	0.310638479014
0.498838890593	0.320810761074
0.525322646809	0.356955097662
0.499624071928	0.291773440682
0.47542995578	0.25601446998
0.43814606853	0.199325092756
0.477522963684	0.262021290833
0.52704507223	0.327713646532
0.461565592647	0.205606257391
0.547559113605	0.38020154335
0.491643567585	0.344405348117
0.468976714817	0.239510946742
0.448699098638	0.225294892284
0.469940464478	0.215065741493
0.472132093157	0.236281202682
0.486415399007	0.230446016487
0.513852325181	0.254878637842
0.465767765925	0.2122594177
0.486364950618	0.244541993213
0.48793977558	0.233867498455
0.485893214539	0.2303421573
0.402550845778	0.246234295905
0.458061110011	0.331276446908
0.391769193574	0.309011551066
0.508365081994	0.40009717851
0.49725210018	0.437840935856
0.509376187862	0.371518351142
0.513252574654	0.375350094698
0.534805333569	0.418980453497
0.414035340095	0.328654247285
0.494021383834	0.340074316202
0.511422388921	0.398398892095
0.512910425553	0.417560678504
0.509614426267	0.336661626301
0.492351459906	0.413490394358
0.514005724593	0.234213495444
0.418414101666	0.284540324271
0.467728421499	0.303223664835
0.439942076028	0.277577270443
0.439927560406	0.27332876274
0.538742407665	0.314144621374
0.51004452547	0.235276794166
0.510749185668	0.332674517665
0.50800412931	0.343050968618
0.475837145152	0.267800272356
0.517251328718	0.331138016498
0.551208838128	0.354262048354
0.474857915083	0.295390393317
0.550897638983	0.325334389379
0.530005899634	0.325150238475
0.480051150895	0.210576086957
0.526514841632	0.281362621859
0.557855424737	0.341620458286
0.538776438481	0.318624516716
0.558440514469	0.320729903537
0.526526658741	0.310710165984
0.554323255157	0.269581237638
0.544476286	0.353487834933
0.561041060333	0.323393736524
0.491596596893	0.284124409519
0.522890641356	0.360717705353
0.572458280014	0.378140868611
0.547080110694	0.346501099837
0.498983010289	0.373168222063
0.519924657131	0.372802637
0.47938780548	0.257471735374
0.525705430227	0.277236481637
0.507660946535	0.322655592243
0.539954017832	0.403651208434
0.530728421283	0.367112622262
0.522873372178	0.451890975979
0.513640040197	0.461868411807
0.539695361182	0.318834064159
0.534322126722	0.329996933108
0.539666038594	0.34006549282
0.493211775377	0.305490409321
0.441802725866	0.290369314009
0.486453852539	0.328449475511
0.460332617172	0.316669372165
0.485304255185	0.301579093815
0.488627941758	0.292979865355
0.481952128777	0.297030906302
0.493229696353	0.314028301613
0.495102586275	0.292542787517
0.476927252986	0.278845940403
0.495772369678	0.320522608632
0.477376286	0.289637822941
0.509596083231	0.349739045288
0.511569934428	0.355280984122
0.508965445136	0.35289706728
0.509052990805	0.372514930325
0.514178224493	0.323675355158
0.51104921077	0.35180538533
0.507390509178	0.311210264219
0.485359885777	0.232080062917
0.496987049306	0.296801624663
0.483165563522	0.269302353374
0.471268224242	0.282298542061
0.488912143207	0.267210045865
0.479409832752	0.30276752059
0.485562365413	0.28130658274
0.529352659097	0.189644759722
0.487725835968	0.208584102479
0.451598715749	0.270002726833
0.457767001983	0.258701113529
0.431588902901	0.228024860386
0.456455277256	0.251144532017
0.488442854051	0.224066758034
0.492863939106	0.228828684461
0.475109507858	0.213060551404
0.530940757735	0.395301029825
0.530522488712	0.397083445728
0.543259602475	0.384869415312
0.537983284637	0.373993884623
0.555700690427	0.367414816197
0.450327020242	0.202628808778
0.516939189911	0.274414693354
0.468401257784	0.226857389481
0.565825751309	0.309786531569
0.542419343502	0.359164968019
0.555798231929	0.333042953718
0.554551786184	0.286538310622
0.556189075975	0.282881631587
0.535931673283	0.33617476242
0.549158179172	0.352248715741
0.544488826143	0.348094969182
0.546751969687	0.304405069134
0.555071118791	0.282545706846
0.5377810724	0.351005287868
0.520815242376	0.324958789509
0.524615882713	0.332735190985
0.549327455127	0.328094291241
0.569633300297	0.345014866204
0.546453730682	0.352592188249
0.544933226851	0.377235014863
0.536667359812	0.373674175735
0.551654107075	0.282627518751
0.551072984832	0.286855502137
0.575877605585	0.336514531861
0.505850097236	0.312691427296
0.472364688536	0.260355796225
0.551569254955	0.330452417046
0.484074504063	0.241162182626
0.506050826947	0.246403993546
0.488114368039	0.270989748989
0.504765652326	0.289038824764
0.515667472063	0.274006040471
0.507138498736	0.359734231499
0.511167666269	0.335110268151
0.511112837473	0.338182062114
0.511621846593	0.336357194362
0.494497816594	0.291654148472
0.501178940569	0.384213178295
0.515766144162	0.348788886835
0.496643403124	0.372638351612
0.503301665743	0.30959621693
0.489343563512	0.303541428165
0.540304978545	0.261447682965
0.546120497291	0.350638291361
0.546601751678	0.323137139868
0.54597951792	0.321900200119
0.549948673618	0.386695193329
0.582337095013	0.315833884237
0.584889506277	0.314206683607
0.547659452891	0.333750376064
0.541524097863	0.313461591415
0.541444680559	0.316044232725
0.501098267101	0.342380459187
0.541023157626	0.312853818331
0.539584844123	0.316490559787
0.53929238782	0.316626062923
0.539626463528	0.317720685146
0.548124397026	0.288863288122
0.545660971918	0.329129599308
0.553988268989	0.3171065216
0.463708438326	0.223430643476
0.439217226901	0.217947798758
0.424630970755	0.20651074439
0.447029351593	0.215023740136
0.443294368456	0.213533288553
0.451821305842	0.256007697595
0.442778244473	0.220414734848
0.426336898396	0.199787165775
0.42610096786	0.207907050937
0.424384949349	0.218642960513
0.465787939363	0.225882725304
0.446935526665	0.233933138764
0.402987396919	0.22123333852
0.433555524039	0.239745851652
0.423859063564	0.21901554446
0.438068856351	0.2173333813
0.472685577859	0.221263384957
0.435928290266	0.221911362199
0.417044577384	0.224284156696
0.44508774292	0.234225752884
0.431874326113	0.215783373596
0.406842619746	0.207957771261
0.389822889508	0.20925170068
0.427968120588	0.23502871746
0.431169214134	0.219972280926
0.517476520465	0.295016058758
0.503436401045	0.268493149086
0.510280832277	0.269673547807
0.517979662532	0.26031744329
0.524606766724	0.325971675193
0.506457925636	0.275687932159
0.52195848038	0.31718062372
0.438804215476	0.258332787505
0.510935457563	0.470830178099
0.531808447459	0.279294123696
0.473075025858	0.505256386347
0.463149194104	0.526888552142
0.469824343332	0.300035981813
0.458066212464	0.283119301529
0.456079228171	0.285865643268
0.470179534211	0.243643599578
0.514471530709	0.367926608666
0.500509428451	0.363851591878
0.618612224449	0.297098363393
0.584368459369	0.292454135954
0.566946840952	0.407288873224
0.568582093475	0.408579479823
0.531163705545	0.30020337469
0.513319352104	0.254448618982
0.547694901901	0.33375183309
0.541033966419	0.292744705557
0.531254389662	0.327478016575
0.511993603411	0.296213752665
0.514808926979	0.295915995823
0.514222167305	0.311971926356
0.524188445417	0.302981436735
0.525492943253	0.30724782315
0.49074506871	0.255583060671
0.513505691684	0.274094539842
0.471715036197	0.259679928247
0.480831310589	0.368512311959
0.520081546449	0.462628236191
0.520131414213	0.39367196878
0.497984395404	0.268791643394
0.513056806207	0.291121065236
0.50129572411	0.261077843118
0.499171710647	0.263072471838
0.536738538832	0.274913544065
0.52207229425	0.288372604284
0.553505072857	0.337883512171
0.523215608792	0.322728081008
0.531846078072	0.284932458856
0.539028494622	0.28193926375
0.552748785694	0.35037276817
0.544230984396	0.340966927952
0.555345132218	0.303735936833
0.553455959951	0.306640744003
0.554069855146	0.305444566367
0.559573917747	0.341157382369
0.56494540956	0.291797930757
0.497914261239	0.266276732839
0.497319938945	0.30179342823
0.523419937351	0.323994250967
0.520381876042	0.294084558266
0.517804559667	0.333494429434
0.55400297303	0.353363856445
0.542897847192	0.306775854791
0.515923566879	0.511902799336
0.552697423291	0.390081559194
0.527796234773	0.397954551495
0.505681133818	0.315407556109
0.552882941147	0.273348788617
0.518345042935	0.508866733579
0.518005091414	0.466678824346
0.5349928586	0.445049377678
0.520742529688	0.277930405705

@target G0.S3
@type xy
0.495884156502	64.2796406719
0.509348965908	63.7629252008
0.50610340203	63.195534034
0.505009413992	64.1854185958
0.509121656247	63.1572020088
0.501203392299	63.6985762222
0.506050564706	65.6955537459
0.516101238557	65.6257767557
0.515045117798	64.9397466381
0.496002723206	63.9412078195
0.4976368538	65.0118083314
0.497344292909	65.7114280204
0.497161420224	64.6297282644
0.499984244799	63.7871166482
0.502080120512	64.3883280406
0.501394214012	64.774436389
0.489119032633	66.2757800538
0.504621259173	66.5358783797
0.509606587374	65.9449636442
0.492129053662	63.6937504852
0.503290627915	63.7089176102
0.542229199372	62.361040293
0.52271092049	65.114613349
0.480899009111	67.610114272
0.482668327507	62.298193595
0.487118853598	63.5507313588
0.461014418366	60.4951003686
0.485533699569	66.2280423888
0.495776826077	65.4441080657
0.500436643088	64.2312825081
0.490000442949	65.66033354
0.477206975692	67.5882437452
0.493223470171	66.2626153972
0.48179539303	65.0657070749
0.485364963316	65.9531892092
0.504097621571	64.4848941832
0.492130582281	63.649175463
0.503345524233	64.463084851
0.503302717282	64.6211895899
0.496785050729	66.2107201681
0.523744130416	62.1616741384
0.509761903044	65.3150562417
0.487101698149	66.6839857127
0.495920194134	65.5767419089
0.499053694843	65.8499786922
0.498036767484	67.4176786213
0.490873154284	65.1546500407
0.496632088493	65.4235609956
0.497756337551	65.379095918
0.491989157767	66.0850168708
0.487139761427	64.0861246734
0.506797903122	65.9711229434
0.48109213911	67.205749043
0.500750947981	66.4689722805
0.536434671997	64.8447072506
0.503681207279	64.1832063091
0.484083351887	66.5536805751
0.500088058555	64.6346579876
0.494796163641	63.4555200808
0.495044005625	63.440390198
0.495101867935	63.4160938203
0.491693045689	63.4435204359
0.464088860945	67.3995314681
0.470210041806	68.2368083374
0.491319276563	66.4608654538
0.437485647481	68.4591056554
0.477175221458	67.0836482607
0.497928562001	63.2947318627
0.494009231182	63.437780822
0.511370423787	63.5989981207
0.509100609457	64.4608279282
0.503194749953	64.7026376293
0.509003992157	64.4726667768
0.48587078302	62.5021120544
0.488945839379	62.0494702475
0.490493703466	60.3794294662
0.487558477399	61.8893276642
0.496346651368	63.9649492861
0.521317649965	63.6269806428
0.504708097928	62.373414006
0.5061829653	69.4862485804
0.495296315164	68.0792209204
0.492383098838	67.0775794315
0.509316161792	65.6497687602
0.513332685909	61.2732410106
0.473064945905	60.8711218338
0.494899138338	64.5683694484
0.483827139527	65.6928332381
0.516284223898	61.0496647057
0.513613880852	61.1739071735
0.506992251676	61.8849855209
0.499908210565	62.3340133554
0.504686813433	61.4608001666
0.504420907927	61.4939578879
0.504031756833	61.4568102348
0.504286164314	61.3687725332
0.481270549553	64.6107177078
0.489591959291	64.8390485098
0.519449817322	62.9824167039
0.494835328558	64.0077978904
0.501638904536	64.3953507041
0.508502084025	63.0673763417
0.496689880703	67.6891770228
0.498124893018	66.644871668
0.485906393044	69.1941129679
0.48629205459	68.8614782211
0.49712979696	68.1186446263
0.490059828444	69.0540044114
0.497693827563	68.4087345716
0.482971775134	66.47226672
0.485396913483	68.0685257461
0.489100763851	69.5399895216
0.492466688639	64.3641217571
0.503464018028	64.5409101891
0.488531843055	65.8814474328
0.489971062812	65.6374963807
0.493806433382	66.609708973
0.498044315907	65.0516557906
0.474285276309	63.3492574845
0.464542451914	64.0544241953
0.487256565836	64.1428615101
0.505824984588	61.7185282508
0.490463377431	63.1397905334
0.491371523651	63.3597882577
0.512439086945	63.4742485766
0.469220203534	66.6688737591
0.495849486388	65.3329702346
0.487457344079	64.2357462426
0.509618517417	65.7382474183
0.495460634023	62.5875441286
0.489772554861	64.4764052634
0.508023201659	63.8220255847
0.482975854368	66.1539975728
0.497797042915	64.4668471289
0.487344558733	66.8811492756
0.490842019474	63.1755508086
0.500437928597	64.0702222687
0.505074294956	63.323475791
0.503664025593	63.4093949336
0.510649392461	64.0400621755
0.513673398954	63.3864366781
0.51387871484	63.7427608726
0.512321029425	64.0630226845
0.512661989046	64.0434832898
0.486315414103	68.9487942231
0.508754704631	67.304139748
0.491118355399	62.9128470494
0.492164518786	67.8398786019
0.497114833562	68.2364137491
0.49317207412	65.0995816983
0.498783985815	63.1327954598
0.503616080015	65.4132950952
0.511796075704	63.1057801061
0.477544548995	63.3867841313
0.485120611781	64.8383117245
0.505624107943	62.5106905932
0.490426105038	64.372971598
0.508746049277	63.36156942
0.471762347967	65.2548157483
0.507424884885	64.2656286093
0.479298097043	66.1519475496
0.499621006096	63.8687305905
0.499437235816	63.8760733766
0.505258639193	64.3104614724
0.498332588953	65.2110824475
0.501452673804	63.3453536855
0.503964013745	63.766027023
0.50178434087	65.4445836641
0.505085830534	65.046807927
0.477421764754	69.1200635843
0.491203003306	68.497454138
0.505956233354	65.7338197614
0.507520246818	63.0406417277
0.510548221576	62.8395312309
0.496177812038	64.124286375
0.494024238762	66.9016647531
0.49550896726	66.7499240176
0.504788757358	65.2513331206
0.494835988072	68.9465797513
0.49951812664	65.8028635581
0.500728242937	63.2647949062
0.51496605423	62.0694090694
0.500823406146	62.8542627564
0.500854905903	62.5261365478
0.493025031648	66.2832881548
0.477723630655	64.7245190823
0.491408465083	66.0330306624
0.47752997707	68.6063758489
0.497065412893	64.2763404121
0.491390202897	64.8527081232
0.496486329417	64.1103920183
0.482510267653	65.7184362215
0.485532372205	60.556698826
0.496482435299	62.9374579887
0.502043610863	66.5842024938
0.50366580008	67.305592209
0.457762650144	69.7745876406
0.494783277279	64.1198505728
0.482697266083	64.2114398773
0.49813739447	64.4695101476
0.490482370755	65.2954192804
0.509897186968	63.3172075912
0.516071379583	63.4915587658
0.495012123729	66.084708471
0.498988023679	64.7165326191
0.509559897309	63.1661093617
0.509656265187	63.2993101
0.448896014604	61.9392409432
0.442332651401	69.2168499967
0.397571589749	67.1445845377
0.48697844772	64.7695305615
0.47638114679	67.4673246447
0.476615843787	62.8104889133
0.477502531557	65.1718275641
0.489567671071	62.9522293148
0.42603914423	68.7174656789
0.454620862242	66.4124669858
0.478430467398	65.4035798846
0.482750553847	65.4614888404
0.482771631569	62.6137253285
0.469340382862	65.717996297
0.506444877244	63.9895763082
0.46975804439	65.1779378171
0.479345170012	65.4878664983
0.478177217024	64.6661327226
0.478613639613	64.6865692091
0.507275598768	64.0076757746
0.518926246655	65.7206002174
0.497101812411	63.3655983964
0.497883225269	62.151485904
0.494500506303	64.9806940186
0.502383248534	66.1522803717
0.50105851168	65.9482623686
0.455580511647	62.7300580582
0.511440496845	63.1710959493
0.498499440969	61.7407403361
0.501246803069	64.3336199488
0.50824058291	62.8050673583
0.504641937798	62.9098842892
0.500297822108	65.1010238149
0.504515005359	63.8615437299
0.490981669822	63.5476009334
0.507440896675	61.5632122068
0.497525911066	64.7041260639
0.513493877926	63.792231386
0.500023120108	64.1717684463
0.488543047898	63.0390660897
0.513741262089	64.6511345225
0.508231036685	63.1967494501
0.47551248305	62.5752974396
0.500029430808	63.7042804167
0.483522587016	65.2797173537
0.492454262743	67.1037894474
0.496520382169	65.5926553194
0.517972298547	61.5689048393
0.514011568609	62.0898728871
0.50528628189	62.4841829793
0.497677639157	63.7070160461
0.500276944381	63.4202930072
0.501157601296	64.7062352229
0.50750438568	64.376951855
0.500992008189	63.971461954
0.485127220311	64.6415383998
0.485850124519	64.2770919931
0.478873239437	64.576402801
0.497243285775	63.7417584926
0.496288456048	64.3789952559
0.494955362534	63.9391734532
0.491108528258	64.5714451257
0.503173230616	64.4458801667
0.489443841236	63.3004268307
0.497316373797	64.7030449232
0.491920755698	64.6277624867
0.498127294982	63.3472612974
0.492133167146	64.5635697177
0.485562932372	62.9900670187
0.491721174203	64.7451261731
0.496565407004	65.6296021113
0.483008356546	64.2246746518
0.500031811486	64.0074012669
0.494553196038	63.3157179445
0.50042503135	63.5689208909
0.497854997855	64.5001180364
0.493564326237	65.6910602086
0.498322720459	64.1292193971
0.494972462231	64.6030753373
0.499896195682	63.9340472553
0.516354498214	63.8523534473
0.502030721455	63.8697825986
0.483257832314	65.1833466156
0.491919491968	64.6625996355
0.486293760884	67.4441655558
0.4921605475	64.1503411214
0.497742680411	63.7391190514
0.505800657686	65.1244523011
0.5048870566	63.5321051275
0.49497066541	64.3155589174
0.495142594656	63.7703770598
0.50012122921	63.8433287256
0.49950171004	63.5730900319
0.507230826646	63.0914568016
0.494983623157	62.4625256502
0.506333430026	64.6041248263
0.506812997102	66.9861792548
0.515149687529	64.7183823063
0.495770951946	63.2876013214
0.503397469232	63.1328815393
0.514212215826	63.8304351587
0.515465222362	63.6868142442
0.507109346806	63.5688481174
0.506596985084	64.114981382
0.50239316828	64.1821391825
0.507643532109	64.3390803527
0.514644227791	63.7438298727
0.500584795322	63.533203657
0.497414766761	64.548743571
0.505090829749	63.3006326593
0.519021698382	65.3595756894
0.521295011563	63.9931261843
0.50846457419	62.7273268174
0.501761761095	63.8547813124
0.497169658742	63.502707747
0.513338732234	63.7188335818
0.513217684456	63.6443059098
0.530450066842	63.604386493
0.506094515467	62.0240893933
0.497215402706	64.4843397302
0.511069938053	62.6013504014
0.501909713459	63.2324351118
0.508496369504	65.3023995563
0.504238931679	66.1333014906
0.491547161012	64.184095313
0.487679955703	63.8030089097
0.483848411278	66.6808382031
0.493007867155	66.2187239851
0.4923760575	66.2637767469
0.492982447263	66.1623626492
0.492765647744	66.9371107424
0.471947674419	68.4249409561
0.490304542375	66.3555438865
0.472870278055	67.7345480891
0.487467870887	68.3611519618
0.49180638439	63.7278965615
0.521066880478	62.8400634308
0.503219636596	65.5549983041
0.507689666129	65.5761013714
0.506321133371	65.550725923
0.502374220349	64.9964799107
0.509593495935	66.3639165053
0.519241988188	65.6718262771
0.498563440949	65.9137843509
0.509465215467	66.092058366
0.509406503983	65.8662204855
0.475137225462	69.1014588046
0.505676154095	65.4443472001
0.504828392667	65.6300193479
0.50450058881	65.4542327527
0.504945730332	65.5322666572
0.503215859864	67.1140079451
0.501117324189	67.4172888257
0.512929732895	65.0729648893
0.504005080613	65.9652399361
0.488308329445	65.4365643431
0.483029271703	65.1514983577
0.49033304107	65.2994809904
0.487702999074	64.8745759673
0.497014127529	64.4043189003
0.481891246194	66.1639318665
0.478065953654	66.2058085561
0.483473087452	65.608866796
0.482323754393	64.9941926814
0.500763507136	64.739730718
0.494848324047	66.4676394269
0.482080804937	67.0176860121
0.488500449109	64.1837957736
0.479994078301	66.0000128124
0.491803671859	64.9642708206
0.501879600834	65.2602308296
0.488745215612	65.7036926026
0.473148237488	65.6843458607
0.487470640157	66.129299044
0.485089191882	65.2071442493
0.471798631476	64.9051904203
0.47194501883	66.1761255057
0.474199044195	65.3426732793
0.486165036615	65.9666002851
0.504297089321	61.5437966444
0.500873084201	64.0002795815
0.506547302729	63.7165073785
0.509628636347	61.5140795173
0.511076775805	63.6108580211
0.504566210046	62.730895499
0.506659567244	62.549906562
0.47799191054	66.7603573918
0.503457379049	67.347065093
0.506617493939	61.3124804033
0.493950194924	67.8091485082
0.488542958167	69.5141834963
0.492253006662	66.5927897681
0.491994751671	65.6467994215
0.50014987319	63.4976661281
0.496859540881	65.0135176477
0.494731099435	67.3724937548
0.491936924401	65.7903654039
0.553099254064	63.9006593186
0.538364121697	61.664899934
0.526067446149	62.5704896946
0.527775065654	62.4451051094
0.484588857253	66.0683999811
0.505852780629	64.8173721833
0.511012363426	64.0797799739
0.510393350452	63.2951219947
0.495586927003	66.1913860093
0.495657871357	66.4861344616
0.501099302473	64.9553895192
0.497837637464	65.3295850735
0.504331016389	64.4245640034
0.505167789368	64.1384751954
0.49680879091	63.7168175784
0.507717538105	62.1455467876
0.48668503214	64.3683495419
0.474953406861	61.7809867364
0.497192807486	65.5334760142
0.503173448973	64.0322482034
0.502217627199	63.3214449581
0.506293706294	62.1124442571
0.49719259776	64.9908271703
0.501916898217	63.3981682778
0.49942432489	62.3941117856
0.507903513716	62.5292851607
0.503263607644	65.6909650537
0.495554457891	63.8633428007
0.513917686957	62.3307790925
0.517624598816	62.5857188618
0.509030030384	62.8824918066
0.505386959412	63.7267922417
0.517409205722	62.8884289411
0.515973460316	62.8983092048
0.516599013782	62.8653824222
0.519305382463	63.3574116679
0.521597896133	63.7448164699
0.504879138887	63.7463479459
0.497698578917	63.2286043331
0.514956083779	64.4570643081
0.514943341583	63.4272408951
0.51173309857	64.8295351082
0.515764139591	64.4284442557
0.52198536654	63.6338767412
0.496101625364	67.3550506878
0.513702939584	65.6031547342
0.497541528239	66.4936728239
0.508023179561	63.1380912996
0.529351773544	63.4890550719
0.498197093045	67.5540452771
0.4980251485	67.1884853506
0.501955383255	66.6644941849
0.51431660879	62.9258543807
