# Supplementary material for: Do universal codon-usage patterns minimize the effects of mutation and translation error?
Source: Genome Biol. 2005 Oct 19;6(11):R91. doi: 10.1186/gb-2005-6-11-r91 (PMC1297647; doi:10.1186/gb-2005-6-11-r91)
Supplement: Additional data file 1 — A tar archive containing the used CUTG records, separated for archaea, bacteria, and eukaryotes, the data used to produce the histograms in Figure 1, the kinemages used to produce Figures 2 and 4, and the data used to produce the scatterplots in Figures 3 and 5. [file gb-2005-6-11-r91-S1.tgz › CodeError/data/abs_scatterplots/bac_normal_Z.agr]

# Grace project file
#
@version 50114
@page size 792, 612
@page scroll 5%
@page inout 5%
@link page off
@map font 0 to "Times-Roman", "Times-Roman"
@map font 1 to "Times-Italic", "Times-Italic"
@map font 2 to "Times-Bold", "Times-Bold"
@map font 3 to "Times-BoldItalic", "Times-BoldItalic"
@map font 4 to "Helvetica", "Helvetica"
@map font 5 to "Helvetica-Oblique", "Helvetica-Oblique"
@map font 6 to "Helvetica-Bold", "Helvetica-Bold"
@map font 7 to "Helvetica-BoldOblique", "Helvetica-BoldOblique"
@map font 8 to "Courier", "Courier"
@map font 9 to "Courier-Oblique", "Courier-Oblique"
@map font 10 to "Courier-Bold", "Courier-Bold"
@map font 11 to "Courier-BoldOblique", "Courier-BoldOblique"
@map font 12 to "Symbol", "Symbol"
@map font 13 to "ZapfDingbats", "ZapfDingbats"
@map color 0 to (255, 255, 255), "white"
@map color 1 to (0, 0, 0), "black"
@map color 2 to (255, 0, 0), "red"
@map color 3 to (0, 255, 0), "green"
@map color 4 to (0, 0, 255), "blue"
@map color 5 to (255, 255, 0), "yellow"
@map color 6 to (188, 143, 143), "brown"
@map color 7 to (220, 220, 220), "grey"
@map color 8 to (148, 0, 211), "violet"
@map color 9 to (0, 255, 255), "cyan"
@map color 10 to (255, 0, 255), "magenta"
@map color 11 to (255, 165, 0), "orange"
@map color 12 to (114, 33, 188), "indigo"
@map color 13 to (103, 7, 72), "maroon"
@map color 14 to (64, 224, 208), "turquoise"
@map color 15 to (0, 139, 0), "green4"
@reference date 0
@date wrap off
@date wrap year 1950
@default linewidth 1.0
@default linestyle 1
@default color 1
@default pattern 1
@default font 0
@default char size 1.000000
@default symbol size 1.000000
@default sformat "%.8g"
@background color 0
@page background fill on
@timestamp off
@timestamp 0.03, 0.03
@timestamp color 1
@timestamp rot 0
@timestamp font 0
@timestamp char size 1.000000
@timestamp def "Thu Feb 17 16:35:08 2005"
@r0 off
@link r0 to g0
@r0 type above
@r0 linestyle 1
@r0 linewidth 1.0
@r0 color 1
@r0 line 0, 0, 0, 0
@r1 off
@link r1 to g0
@r1 type above
@r1 linestyle 1
@r1 linewidth 1.0
@r1 color 1
@r1 line 0, 0, 0, 0
@r2 off
@link r2 to g0
@r2 type above
@r2 linestyle 1
@r2 linewidth 1.0
@r2 color 1
@r2 line 0, 0, 0, 0
@r3 off
@link r3 to g0
@r3 type above
@r3 linestyle 1
@r3 linewidth 1.0
@r3 color 1
@r3 line 0, 0, 0, 0
@r4 off
@link r4 to g0
@r4 type above
@r4 linestyle 1
@r4 linewidth 1.0
@r4 color 1
@r4 line 0, 0, 0, 0
@g0 on
@g0 hidden false
@g0 type XY
@g0 stacked false
@g0 bar hgap 0.000000
@g0 fixedpoint off
@g0 fixedpoint type 0
@g0 fixedpoint xy 0.000000, 0.000000
@g0 fixedpoint format general general
@g0 fixedpoint prec 6, 6
@with g0
@    world xmin 0
@    world xmax 1
@    world ymin 0
@    world ymax 80
@    stack world 0, 0, 0, 0
@    znorm 1
@    view xmin 0.150000
@    view xmax 0.850000
@    view ymin 0.150000
@    view ymax 0.850000
@    title ""
@    title font 0
@    title size 1.500000
@    title color 1
@    subtitle ""
@    subtitle font 0
@    subtitle size 1.000000
@    subtitle color 1
@    xaxes scale Normal
@    yaxes scale Normal
@    xaxes invert off
@    yaxes invert off
@    xaxis  on
@    xaxis  type zero false
@    xaxis  offset 0.000000 , 0.000000
@    xaxis  bar on
@    xaxis  bar color 1
@    xaxis  bar linestyle 1
@    xaxis  bar linewidth 1.0
@    xaxis  label ""
@    xaxis  label layout para
@    xaxis  label place auto
@    xaxis  label char size 1.000000
@    xaxis  label font 0
@    xaxis  label color 1
@    xaxis  label place normal
@    xaxis  tick on
@    xaxis  tick major 0.1
@    xaxis  tick minor ticks 1
@    xaxis  tick default 6
@    xaxis  tick place rounded true
@    xaxis  tick in
@    xaxis  tick major size 1.000000
@    xaxis  tick major color 1
@    xaxis  tick major linewidth 1.0
@    xaxis  tick major linestyle 1
@    xaxis  tick major grid off
@    xaxis  tick minor color 1
@    xaxis  tick minor linewidth 1.0
@    xaxis  tick minor linestyle 1
@    xaxis  tick minor grid off
@    xaxis  tick minor size 0.500000
@    xaxis  ticklabel on
@    xaxis  ticklabel format general
@    xaxis  ticklabel prec 5
@    xaxis  ticklabel formula ""
@    xaxis  ticklabel append ""
@    xaxis  ticklabel prepend ""
@    xaxis  ticklabel angle 0
@    xaxis  ticklabel skip 0
@    xaxis  ticklabel stagger 0
@    xaxis  ticklabel place normal
@    xaxis  ticklabel offset auto
@    xaxis  ticklabel offset 0.000000 , 0.010000
@    xaxis  ticklabel start type auto
@    xaxis  ticklabel start 0.000000
@    xaxis  ticklabel stop type auto
@    xaxis  ticklabel stop 0.000000
@    xaxis  ticklabel char size 1.000000
@    xaxis  ticklabel font 0
@    xaxis  ticklabel color 1
@    xaxis  tick place both
@    xaxis  tick spec type none
@    yaxis  on
@    yaxis  type zero false
@    yaxis  offset 0.000000 , 0.000000
@    yaxis  bar on
@    yaxis  bar color 1
@    yaxis  bar linestyle 1
@    yaxis  bar linewidth 1.0
@    yaxis  label ""
@    yaxis  label layout para
@    yaxis  label place auto
@    yaxis  label char size 1.000000
@    yaxis  label font 0
@    yaxis  label color 1
@    yaxis  label place normal
@    yaxis  tick on
@    yaxis  tick major 10
@    yaxis  tick minor ticks 1
@    yaxis  tick default 6
@    yaxis  tick place rounded true
@    yaxis  tick in
@    yaxis  tick major size 1.000000
@    yaxis  tick major color 1
@    yaxis  tick major linewidth 1.0
@    yaxis  tick major linestyle 1
@    yaxis  tick major grid off
@    yaxis  tick minor color 1
@    yaxis  tick minor linewidth 1.0
@    yaxis  tick minor linestyle 1
@    yaxis  tick minor grid off
@    yaxis  tick minor size 0.500000
@    yaxis  ticklabel on
@    yaxis  ticklabel format general
@    yaxis  ticklabel prec 5
@    yaxis  ticklabel formula ""
@    yaxis  ticklabel append ""
@    yaxis  ticklabel prepend ""
@    yaxis  ticklabel angle 0
@    yaxis  ticklabel skip 0
@    yaxis  ticklabel stagger 0
@    yaxis  ticklabel place normal
@    yaxis  ticklabel offset auto
@    yaxis  ticklabel offset 0.000000 , 0.010000
@    yaxis  ticklabel start type auto
@    yaxis  ticklabel start 0.000000
@    yaxis  ticklabel stop type auto
@    yaxis  ticklabel stop 0.000000
@    yaxis  ticklabel char size 1.000000
@    yaxis  ticklabel font 0
@    yaxis  ticklabel color 1
@    yaxis  tick place both
@    yaxis  tick spec type none
@    altxaxis  off
@    altyaxis  off
@    legend on
@    legend loctype view
@    legend 0.85, 0.8
@    legend box color 1
@    legend box pattern 1
@    legend box linewidth 1.0
@    legend box linestyle 1
@    legend box fill color 0
@    legend box fill pattern 1
@    legend font 0
@    legend char size 1.000000
@    legend color 1
@    legend length 4
@    legend vgap 1
@    legend hgap 1
@    legend invert false
@    frame type 0
@    frame linestyle 1
@    frame linewidth 1.0
@    frame color 1
@    frame pattern 1
@    frame background color 0
@    frame background pattern 0
@    s0 hidden false
@    s0 type xy
@    s0 symbol 1
@    s0 symbol size 0.100000
@    s0 symbol color 2
@    s0 symbol pattern 1
@    s0 symbol fill color 2
@    s0 symbol fill pattern 0
@    s0 symbol linewidth 1.0
@    s0 symbol linestyle 1
@    s0 symbol char 65
@    s0 symbol char font 0
@    s0 symbol skip 0
@    s0 line type 0
@    s0 line linestyle 1
@    s0 line linewidth 1.0
@    s0 line color 1
@    s0 line pattern 1
@    s0 baseline type 0
@    s0 baseline off
@    s0 dropline off
@    s0 fill type 0
@    s0 fill rule 0
@    s0 fill color 1
@    s0 fill pattern 1
@    s0 avalue off
@    s0 avalue type 2
@    s0 avalue char size 1.000000
@    s0 avalue font 0
@    s0 avalue color 1
@    s0 avalue rot 0
@    s0 avalue format general
@    s0 avalue prec 3
@    s0 avalue prepend ""
@    s0 avalue append ""
@    s0 avalue offset 0.000000 , 0.000000
@    s0 errorbar on
@    s0 errorbar place both
@    s0 errorbar color 2
@    s0 errorbar pattern 1
@    s0 errorbar size 1.000000
@    s0 errorbar linewidth 1.0
@    s0 errorbar linestyle 1
@    s0 errorbar riser linewidth 1.0
@    s0 errorbar riser linestyle 1
@    s0 errorbar riser clip off
@    s0 errorbar riser clip length 0.100000
@    s0 comment "/Users/smit/Work/summerproject/scatterplots/bac_normal_X.dat"
@    s0 legend  ""
@    s1 hidden false
@    s1 type xy
@    s1 symbol 1
@    s1 symbol size 0.100000
@    s1 symbol color 3
@    s1 symbol pattern 1
@    s1 symbol fill color 3
@    s1 symbol fill pattern 0
@    s1 symbol linewidth 1.0
@    s1 symbol linestyle 1
@    s1 symbol char 65
@    s1 symbol char font 0
@    s1 symbol skip 0
@    s1 line type 0
@    s1 line linestyle 1
@    s1 line linewidth 1.0
@    s1 line color 1
@    s1 line pattern 1
@    s1 baseline type 0
@    s1 baseline off
@    s1 dropline off
@    s1 fill type 0
@    s1 fill rule 0
@    s1 fill color 1
@    s1 fill pattern 1
@    s1 avalue off
@    s1 avalue type 2
@    s1 avalue char size 1.000000
@    s1 avalue font 0
@    s1 avalue color 1
@    s1 avalue rot 0
@    s1 avalue format general
@    s1 avalue prec 3
@    s1 avalue prepend ""
@    s1 avalue append ""
@    s1 avalue offset 0.000000 , 0.000000
@    s1 errorbar on
@    s1 errorbar place both
@    s1 errorbar color 3
@    s1 errorbar pattern 1
@    s1 errorbar size 1.000000
@    s1 errorbar linewidth 1.0
@    s1 errorbar linestyle 1
@    s1 errorbar riser linewidth 1.0
@    s1 errorbar riser linestyle 1
@    s1 errorbar riser clip off
@    s1 errorbar riser clip length 0.100000
@    s1 comment "/Users/smit/Work/summerproject/scatterplots/bac_normal_X.dat"
@    s1 legend  ""
@    s2 hidden false
@    s2 type xy
@    s2 symbol 1
@    s2 symbol size 0.100000
@    s2 symbol color 4
@    s2 symbol pattern 1
@    s2 symbol fill color 4
@    s2 symbol fill pattern 0
@    s2 symbol linewidth 1.0
@    s2 symbol linestyle 1
@    s2 symbol char 65
@    s2 symbol char font 0
@    s2 symbol skip 0
@    s2 line type 0
@    s2 line linestyle 1
@    s2 line linewidth 1.0
@    s2 line color 1
@    s2 line pattern 1
@    s2 baseline type 0
@    s2 baseline off
@    s2 dropline off
@    s2 fill type 0
@    s2 fill rule 0
@    s2 fill color 1
@    s2 fill pattern 1
@    s2 avalue off
@    s2 avalue type 2
@    s2 avalue char size 1.000000
@    s2 avalue font 0
@    s2 avalue color 1
@    s2 avalue rot 0
@    s2 avalue format general
@    s2 avalue prec 3
@    s2 avalue prepend ""
@    s2 avalue append ""
@    s2 avalue offset 0.000000 , 0.000000
@    s2 errorbar on
@    s2 errorbar place both
@    s2 errorbar color 4
@    s2 errorbar pattern 1
@    s2 errorbar size 1.000000
@    s2 errorbar linewidth 1.0
@    s2 errorbar linestyle 1
@    s2 errorbar riser linewidth 1.0
@    s2 errorbar riser linestyle 1
@    s2 errorbar riser clip off
@    s2 errorbar riser clip length 0.100000
@    s2 comment "/Users/smit/Work/summerproject/scatterplots/bac_normal_X.dat"
@    s2 legend  ""
@    s3 hidden false
@    s3 type xy
@    s3 symbol 1
@    s3 symbol size 0.100000
@    s3 symbol color 1
@    s3 symbol pattern 1
@    s3 symbol fill color 1
@    s3 symbol fill pattern 0
@    s3 symbol linewidth 1.0
@    s3 symbol linestyle 1
@    s3 symbol char 65
@    s3 symbol char font 0
@    s3 symbol skip 0
@    s3 line type 0
@    s3 line linestyle 1
@    s3 line linewidth 1.0
@    s3 line color 1
@    s3 line pattern 1
@    s3 baseline type 0
@    s3 baseline off
@    s3 dropline off
@    s3 fill type 0
@    s3 fill rule 0
@    s3 fill color 1
@    s3 fill pattern 1
@    s3 avalue off
@    s3 avalue type 2
@    s3 avalue char size 1.000000
@    s3 avalue font 0
@    s3 avalue color 1
@    s3 avalue rot 0
@    s3 avalue format general
@    s3 avalue prec 3
@    s3 avalue prepend ""
@    s3 avalue append ""
@    s3 avalue offset 0.000000 , 0.000000
@    s3 errorbar on
@    s3 errorbar place both
@    s3 errorbar color 1
@    s3 errorbar pattern 1
@    s3 errorbar size 1.000000
@    s3 errorbar linewidth 1.0
@    s3 errorbar linestyle 1
@    s3 errorbar riser linewidth 1.0
@    s3 errorbar riser linestyle 1
@    s3 errorbar riser clip off
@    s3 errorbar riser clip length 0.100000
@    s3 comment "/Users/smit/Work/summerproject/scatterplots/bac_normal_X.dat"
@    s3 legend  ""

@target G0.S0
@type xy
0.340381923615	16.7783659268
0.369610453539	17.2268587922
0.459705230315	17.6505829707
0.454622611138	18.48615716
0.461258583581	17.9430504253
0.530116475707	18.3620905964
0.504530281354	19.0660944206
0.255896607432	16.8088301815
0.200203644535	15.6970940627
0.40887959541	17.8032257537
0.395113532537	17.6294764983
0.366533498645	17.8144914359
0.381199987546	17.0212373509
0.388112537772	16.6497753613
0.368928046973	16.5349585757
0.392122690833	17.3827227605
0.367797676947	18.3509506208
0.261376026499	16.4330275067
0.302017624115	17.2728368084
0.462702164718	17.7817120677
0.458163239107	17.5583607281
0.430843985946	15.5743394184
0.449219297508	16.9785886805
0.495579077695	17.2268197543
0.342267047053	15.7665459075
0.361290212824	16.4971080451
0.555877000606	15.195400308
0.342902711323	17.7117239766
0.346002855104	17.6485488936
0.341323901843	16.5074044188
0.32373981219	17.3637805191
0.341628685027	18.3162642552
0.450962120097	18.4968271127
0.550114970618	18.3784173822
0.560270232752	18.9970209615
0.518442318479	17.3888164285
0.527649556013	17.8480410804
0.520536579777	17.446010314
0.519848106131	17.4747522752
0.472378673359	19.9826307526
0.502259236289	16.2868733942
0.456225964025	17.5109239996
0.467750429308	18.596662759
0.49018207783	17.7993717151
0.517384370016	19.1169212121
0.474987267739	19.5430217681
0.530839437275	18.459289385
0.476056539254	17.6428169778
0.476934801873	17.5559862753
0.53304105026	19.8921270697
0.555683820402	18.7674642445
0.511894817129	19.3470152544
0.488940876223	19.4414951692
0.498570068771	19.5605465446
0.45084499364	17.1524788297
0.446556682462	17.3009385637
0.380064240595	18.0097546184
0.335376291819	17.7976207283
0.308145897659	16.6097445905
0.308428780864	16.6337566269
0.314988167543	16.8757890908
0.309870629997	16.7125239909
0.567494498585	16.778308205
0.593444970148	18.4276902744
0.624369724681	18.7140646968
0.566480866788	16.907177679
0.59427760116	17.7487719991
0.360353570835	16.7363969156
0.351725456018	16.3428683011
0.384248940169	16.9034529959
0.368864168422	16.7587556576
0.37614252729	17.0061220609
0.368988426964	16.7112607721
0.629104942114	17.0696674219
0.625999428142	17.3843600589
0.645312246893	17.1925938361
0.63668285897	17.1934757732
0.351912189736	17.2054970178
0.350050940076	17.3192355284
0.349625541979	16.3871967941
0.484479495269	19.3946498423
0.545118016641	17.8600755307
0.593011093849	19.2850820945
0.573111936951	18.1469224479
0.612439751184	18.131168114
0.80482519503	18.0274392757
0.318235068613	16.4763141261
0.327564112462	16.0672019021
0.493929265355	16.3460602839
0.484494555027	16.2669898799
0.503194833692	16.8787836438
0.504509155996	16.5335554179
0.491727621277	16.6429626982
0.490646347582	16.6542922045
0.49137529772	16.6659518476
0.493117856205	16.6465027336
0.410286519493	16.7679283701
0.405809286008	16.9888137362
0.356940931409	16.9954354015
0.336616873986	17.0536712685
0.431721252112	18.0215546793
0.509018479584	17.2410370698
0.581493204641	18.668476945
0.564352737967	17.6657816162
0.665597144046	22.2157005191
0.59340884387	19.8933144504
0.524130966302	17.8880912087
0.57686152959	19.7674521156
0.588700492599	18.4129184661
0.668149555134	20.0792520244
0.596800077992	18.4234151399
0.51110376891	20.9593778113
0.360304157446	17.4161293846
0.381468489174	16.8727681464
0.362334487029	17.5012254152
0.342114261187	17.0207308883
0.373177296923	17.4953063572
0.38484932408	16.8182634772
0.398666360082	17.2180753277
0.369211838611	17.4440090668
0.487837073355	17.8363907222
0.490906222335	17.0818348132
0.301842409042	16.3278423011
0.346945566913	16.8198201093
0.457963580405	16.782153783
0.383358306799	18.3955437348
0.447171299034	18.4446987318
0.589577434111	19.1702783707
0.548404232714	19.2140949386
0.578806369995	17.8635497842
0.38097405553	17.8347884305
0.38975885032	17.0552424017
0.532548143778	18.4004720239
0.512337216916	17.6222875401
0.513494399434	18.9175802644
0.519452665895	16.9275789474
0.413991818697	17.628128751
0.408693015263	17.8160657435
0.413514116728	17.2268918647
0.427242263941	17.5673186714
0.417257241379	17.3785762681
0.411122414842	17.4049701552
0.415979108116	17.5763073644
0.415648000656	17.5565311861
0.468307033966	17.3757415352
0.523359515628	18.7844861725
0.458585589781	18.0722275298
0.600836342018	18.4820129306
0.444315631522	19.6453162834
0.366227131431	16.8964544554
0.341044636949	16.7050923376
0.314772071552	17.2061885747
0.342274584819	17.3808665333
0.320580429463	16.6716677352
0.522084866211	18.5607761808
0.497058286587	17.4738988864
0.527860714052	18.923557753
0.489929718223	17.5396330825
0.535375998682	18.561440738
0.523305243679	18.0958688491
0.559973040586	18.8987035008
0.556069354881	18.0090387336
0.554016279459	17.9981117765
0.432496243829	17.5599639408
0.357704332291	17.7553295221
0.406379966375	16.8411349438
0.408846546898	17.4791528539
0.520996769727	19.0601314259
0.471679352671	18.4064266612
0.454345480202	19.9030130323
0.516249229562	20.300806298
0.533201539167	18.6542392165
0.503424971994	17.8962957413
0.470976504789	17.8731439564
0.522788591251	18.0057338601
0.528779333266	18.9503380669
0.519795090462	18.7342293092
0.514664315899	17.7649097921
0.516473925377	19.6756218634
0.293460875985	16.8519135089
0.508133120231	17.6227354609
0.573205693915	17.3333606063
0.548449956326	17.0807078702
0.552996549912	16.9871942853
0.50149834792	17.7915975507
0.526529047801	17.5467436894
0.498469593468	17.6509690546
0.513560881567	19.1856839153
0.493878388186	18.5401088637
0.493499577081	18.1704975408
0.356222086864	16.541664556
0.322255510804	16.9727826035
0.288460368635	15.5902784841
0.487054090145	17.7064747238
0.271167451607	17.6132235109
0.487682086411	19.7076147402
0.47751915865	20.4902284363
0.326727059521	17.4527084778
0.316467429521	16.8753217414
0.302699522711	16.8947621497
0.323527291081	17.0068388492
0.320339963817	16.386690938
0.357158025326	16.5648849719
0.314922113319	17.3233932961
0.347343752378	17.2964937531
0.321827066098	16.3860390186
0.321022270869	16.3828591934
0.33759074778	16.7247937886
0.577641391143	18.089948657
0.502068446784	16.8806984366
0.58914471868	17.1223060019
0.619062573604	19.3410683834
0.569244414411	17.4904476074
0.588932156545	19.0624782297
0.583211706973	17.5261311362
0.60241194946	18.2467936417
0.547544233325	18.3342648306
0.646255049048	18.9705047432
0.64275369507	18.9621110009
0.524731963607	17.6595625276
0.612180238219	18.128286826
0.301538034626	16.0751632023
0.438071622374	18.4759738618
0.445818312988	18.1740298573
0.427333595904	17.6196455773
0.425708566799	17.5951572157
0.408125574799	17.3814639892
0.273533639519	16.7738186025
0.462240040091	17.6074944625
0.473382261911	17.1401430113
0.353888054751	17.479585181
0.511558918403	18.05077193
0.523296151999	18.2195316219
0.605613707958	18.3625350869
0.410141811873	17.4482653692
0.528076070572	17.3214607493
0.343510230179	16.8870425831
0.485340761414	17.6206707267
0.39789846816	16.9658052918
0.44650573443	18.5015084311
0.418689710611	17.6218985531
0.524281248624	18.4108190023
0.463337100876	17.0716072337
0.467925204184	18.9674004299
0.466211770091	17.9911058122
0.404190919372	17.433328949
0.425116895806	17.3443169796
0.438980439268	18.1008495991
0.417725111757	17.3666942454
0.444663795166	17.1062258914
0.39996468303	17.2153197952
0.372068625031	17.4319930881
0.460544790789	19.4448106753
0.453742888589	18.3287034491
0.508888016598	16.9252969214
0.385674654901	16.3027262579
0.518643061249	16.4223852938
0.585972286903	17.1399710369
0.492637895222	17.9882431572
0.470935401982	18.0045453397
0.453349360015	17.9279031902
0.359642877052	17.1261067264
0.31340490939	17.220026448
0.355331673082	17.5768385782
0.359791517466	17.6678887563
0.368682500888	17.4066716801
0.363819325177	17.3120142811
0.344815479092	17.1471250632
0.385209937527	17.7622969054
0.372470717711	17.6088528889
0.346754735191	16.4182543129
0.377582530696	17.6261798397
0.357521657499	17.3852579685
0.378751529988	17.1646331946
0.392348127676	17.6643899637
0.401118720267	16.9993160123
0.374395677315	17.0140204759
0.35074400584	17.8314077152
0.383240482823	17.1830804085
0.367943511427	17.1889051435
0.323007125027	16.6149720367
0.378433265639	16.5719680661
0.37146074646	16.6816536128
0.365247361679	17.3006039163
0.376987130961	16.6575947811
0.360770046991	17.1304344399
0.359751532218	16.5430024714
0.322400919358	16.0468712358
0.312287472966	16.0804885177
0.333201389805	16.753787395
0.337414397996	16.9871672059
0.330976400649	18.3889515403
0.340083583429	17.1305489019
0.339896317808	16.406931756
0.276879162703	15.7811838349
0.339448595723	16.1258162329
0.573574143394	17.7602675936
0.577845540374	17.2855530405
0.585649238499	17.6860372403
0.555683902969	16.8994413264
0.576973315917	17.0931291286
0.310219770001	16.1458407365
0.347837371563	17.4670389472
0.267340773167	17.2245552336
0.470921215881	18.3954752206
0.41625079075	17.437395375
0.454030161206	17.5412771711
0.409858349636	17.4460649899
0.406424190692	17.3730573722
0.412799230122	17.4023258992
0.435549484811	17.8420726312
0.462725112772	17.9041811577
0.416763437991	17.5729955738
0.406562707936	17.4024485144
0.438102297999	18.1154028169
0.43233840164	17.9981981577
0.45083650645	17.5699999972
0.437311619956	17.118577174
0.531813676908	18.8765175818
0.48434330395	17.641854756
0.482757664493	17.9823781889
0.459566553453	18.0157817518
0.407384888629	17.376038973
0.4105620902	17.3923835464
0.48712680101	17.8599025598
0.369432843434	15.7006038193
0.352795093667	16.4676358928
0.412834765032	16.7352388973
0.325879561859	16.4737267175
0.344165994352	17.5022958854
0.3734138638	18.4935195877
0.573058761805	17.5568305352
0.582829960737	17.8964820296
0.557433084166	19.2545663728
0.543718521419	18.8225667657
0.54428487929	18.8806728569
0.543743532526	18.8147645599
0.506113537118	18.9465987773
0.571398578812	20.5570647933
0.544461898602	18.8400868937
0.598737121967	20.7086162845
0.532995356367	20.2639942061
0.355661105021	16.6688767101
0.309418105689	15.7695430667
0.555078100096	18.7786795027
0.517967694416	18.2907608341
0.517011694767	18.2834296319
0.494588218344	18.0406527275
0.517903167091	19.6348743211
0.507598914834	18.3421718249
0.510813778575	18.7302660434
0.486838566729	18.2204782261
0.487771880529	18.1609744628
0.483751902852	20.6827580267
0.496086266459	18.162493113
0.497126891632	18.2196654973
0.497702340752	18.1671742395
0.497799928747	18.1730176024
0.504823789796	19.5294278418
0.494701720782	18.8938972474
0.532713230786	18.4481548274
0.28037612931	16.9401354557
0.256193679869	16.9299972009
0.270964422811	16.7876422494
0.266030645902	16.8083702726
0.285739995476	16.7701004917
0.296449026346	16.5470024284
0.29033584157	17.5269468266
0.292245989305	17.2382143316
0.273416898393	16.9540743966
0.268606574323	16.5410090965
0.26111944028	16.6573602365
0.274807641285	17.4586656938
0.268761993673	17.6699202324
0.29772372713	16.6798008793
0.284779887757	17.4088861015
0.269489513257	16.7421897327
0.276233258987	16.6295000785
0.262425812241	16.950456813
0.309279718256	17.343424836
0.285355235403	17.4223912751
0.257503173239	17.0520727183
0.279325513196	17.0586132942
0.266055320806	16.9368146483
0.283666132455	17.2993455191
0.286233842827	17.3727779034
0.368486935834	16.5245385839
0.38702193168	17.0947226802
0.379062257287	17.7107298369
0.427444407196	16.9040851045
0.342249441748	16.8610980231
0.440378343119	17.1657302022
0.442112266911	17.3030609659
0.364991392703	18.0981522442
0.529481501966	17.4863099005
0.373780429803	16.6861410138
0.477173999523	17.0332316588
0.470725995316	18.5973521146
0.319682051618	16.8091800726
0.301041674722	16.4389197516
0.277867866841	15.5542714691
0.334333833583	17.5208902229
0.510207597554	18.0980730468
0.542061770787	17.9803119542
0.418858550434	17.3942494155
0.398000273	16.6896797252
0.453441776361	16.4363396877
0.454133401428	16.4171160297
0.619971569802	19.7145129031
0.431930748293	17.3195113114
0.472799082246	18.0991275941
0.433929885407	17.3309109511
0.518120522545	19.0030776794
0.441497867804	18.2916011461
0.448943553816	17.8021661253
0.455628320771	18.6503306067
0.439587113512	17.6889068553
0.445271458348	17.655099362
0.337940969006	17.0602696593
0.347192745514	15.4756475014
0.340636812095	17.2650642578
0.690834128424	17.4071255222
0.550954797454	17.8488055029
0.452799955433	16.5113429583
0.328464324525	17.2124074941
0.344170897596	16.5587220232
0.351515000499	17.4569971095
0.324337925351	17.166214804
0.333106552229	16.3760464727
0.331718573845	16.5673195462
0.469291470085	19.1946741263
0.436280563102	17.2806478143
0.399370043657	17.1827048452
0.398814872677	17.2396388962
0.454422203174	17.1825303058
0.441539808215	17.8372908168
0.434765595811	17.4242992525
0.43676070355	17.4114692093
0.436396716212	17.4167875424
0.486996496343	18.0235611729
0.442220497528	17.2816051865
0.344575216954	16.5700488659
0.390389644197	17.1750774674
0.392297770408	17.3779281371
0.39551447189	16.9303288377
0.381287756898	17.4707423575
0.506859205776	17.4180318539
0.39932460954	16.9587809202
0.52828774822	17.34234609
0.509942495939	17.4534865019
0.553975636766	18.4565085271
0.402015497651	17.0178213354
0.414208248346	17.1798240884
0.526932084309	17.4367665886
0.552117565378	17.9073764406
0.551290552949	18.1202812691
0.397416293925	16.7195740886

@target G0.S1
@type xy
0.540441911618	47.2304489102
0.551607634305	46.2521312957
0.616060431891	45.2480107562
0.619508911586	45.4259795721
0.619632059034	44.9404734037
0.642868000532	45.0073293051
0.635828962009	46.3160083636
0.4924641262	48.6048905445
0.45226642323	49.0560599698
0.583942812682	45.8023347598
0.568982437143	47.0617378769
0.56949993112	47.5357143776
0.552770599163	47.2946579485
0.551032182986	46.826904768
0.553041810467	47.5984032066
0.558173579645	47.100977344
0.561938547806	47.695677519
0.503305499965	49.9133075702
0.514734915972	48.4438531324
0.60711619806	45.5936185121
0.603199055175	45.8460943285
0.527756597145	46.2746373626
0.558391500575	47.7130395537
0.676348167486	49.8880311888
0.510005223611	46.2593497006
0.520780524319	46.7454822477
0.640567402362	44.9388414913
0.54371788056	48.3066736133
0.546823697359	47.5433970021
0.538904899136	47.4922609379
0.525115166548	48.0794045446
0.562209076804	48.9730352502
0.61930452695	47.4444153874
0.668351421303	46.322528776
0.690080668795	46.577443339
0.662104222222	46.7811685128
0.637543332777	45.4890750607
0.663204854732	46.6984101034
0.662703992356	46.8285148504
0.588554586045	45.9042625266
0.638212102419	45.529894569
0.639396031103	47.5137409819
0.633188322839	47.7386849685
0.64667898111	47.4575891219
0.645422647528	46.3528117384
0.610162808655	47.5624134453
0.626642250901	46.3299250087
0.639406701018	47.4473346757
0.641092069854	47.4876737238
0.628534339179	45.7742286862
0.668114709277	44.9700292849
0.64645153089	46.2937991138
0.635535030686	47.4261455915
0.634860037956	46.5962716875
0.606441940759	47.4392584045
0.607301975554	46.6069396861
0.556081292534	48.319036117
0.526914216877	46.5696972336
0.523059644355	46.6189483739
0.524459484078	46.5807005931
0.490434944801	46.2546114408
0.527771980457	46.510316784
0.656900345803	50.208947375
0.700921026668	49.372951186
0.723754069448	47.3003889173
0.646395691113	51.1233345024
0.684897682027	48.893696966
0.531544189968	46.2820853186
0.532599402582	46.8434224585
0.552292294917	46.42695092
0.556692986062	47.4615016404
0.555531266651	47.4508656292
0.558599089693	47.5228940658
0.701929540644	45.1074572057
0.693992311684	44.3396301772
0.693716664967	42.8608433696
0.700853741993	44.3737604137
0.537664671306	46.5118193568
0.537093637121	46.0717165879
0.518079096045	45.7409397977
0.626687697161	49.7235760252
0.616505348956	49.7284178638
0.704334697271	47.3318121354
0.69553165105	47.0565829835
0.680107540621	42.8263463892
0.796253491284	42.5246194741
0.519373601052	47.8659129357
0.536105235529	49.4027263043
0.61611875396	44.3943367478
0.607676356276	44.598739508
0.620695928009	44.6810821163
0.597859011427	45.4461531048
0.619317107394	44.4919750828
0.619025433775	44.51481967
0.617929908132	44.4654777489
0.618193339092	44.3946717611
0.597052606858	47.5469457492
0.589645690446	47.5494412971
0.54471060854	45.7257614442
0.548286873159	46.6715429779
0.590359700652	46.0544652772
0.611928737413	45.4485032644
0.681987330811	48.5538974052
0.664674851781	48.5538434247
0.71624433299	46.5348594144
0.683155059153	48.5330337907
0.645423620708	49.7970519826
0.667916096014	48.8282130181
0.692824119901	49.5261763063
0.732580225932	45.9648047586
0.697822223222	49.1904520387
0.608972694877	48.1700038232
0.550331936531	46.6746749847
0.557003077832	47.437111939
0.548121804845	48.1504960467
0.539181603806	48.3942905324
0.564136579566	48.8950718182
0.562498668528	47.9955337804
0.532858128305	45.8214252472
0.53312609287	46.3674215401
0.631141085512	46.0098690419
0.627045552157	44.3533769811
0.520740077899	46.524120423
0.538935108153	46.2674157357
0.610618107207	46.3510814055
0.565133920209	48.0413566211
0.598396740916	46.5898766016
0.65884338924	44.6497850142
0.646615103481	46.0924273512
0.636887929752	44.3261181723
0.564426697563	46.3593555675
0.563063635209	46.4933878899
0.665753655556	47.4140042813
0.653104047305	46.5492509752
0.654210564632	47.6104431987
0.643031784841	45.9312757689
0.582902869427	46.097393031
0.569928232083	45.1900095421
0.573540899454	45.8133085593
0.591723314944	46.171110527
0.591605648519	45.716399935
0.592798307591	46.0582313755
0.589416655434	46.1911292293
0.591194059211	46.1949192375
0.626745119016	51.0790339663
0.666830306005	48.0896948126
0.590113764885	44.4961399774
0.702982468092	48.9263764437
0.609249156762	48.3109765118
0.561278004943	47.9316366801
0.542570816956	46.1530458063
0.528563185228	47.995518292
0.526497695853	45.4777559343
0.483886533622	46.4899839382
0.639398578708	45.9439445193
0.636766853652	44.7549124788
0.625724398705	45.1235912654
0.638194075541	45.558671961
0.643068939956	46.3459084095
0.663502859572	45.7653313353
0.671767201193	46.7976676611
0.676705823795	45.4142485223
0.675464356138	45.4342464281
0.581383701796	46.4111194105
0.57119249665	47.189699866
0.571940536236	46.1796777276
0.580105255799	45.9674118058
0.642685740655	46.0709947393
0.633065898649	46.3699625591
0.6374616087	48.8874783764
0.649829102931	47.8963829215
0.661668910866	46.7313891273
0.637008061999	44.8297546875
0.614961029058	44.6893223779
0.659327423395	45.8134507612
0.669843388055	47.622893477
0.65976725593	47.7079120547
0.655506114796	47.185248549
0.686068077679	48.9546092079
0.508858267717	48.6650580709
0.633461796247	45.2904559187
0.661556104006	44.370963528
0.651369809057	45.4155394962
0.653843894127	45.1799695988
0.652190575998	48.1792674984
0.639544434102	46.7909228495
0.646091308764	48.0714231288
0.640757130964	49.0998811725
0.625351046038	45.3792764507
0.632201372137	46.3904371417
0.53740333209	47.3127129923
0.522787246284	48.5463285252
0.440841900359	44.704399051
0.641988796975	44.9032696183
0.502437809913	48.7653727256
0.634712994677	47.2177759254
0.615135333442	48.9399538562
0.512892542814	46.4276311483
0.501086748067	47.1108232436
0.502720286183	47.3596822565
0.509842093879	48.0522992285
0.498703560121	46.7000706367
0.529231266314	46.6717951561
0.525333477735	48.5490557571
0.517165553239	47.1754968728
0.497801968077	46.5462028446
0.498897191855	46.6861087493
0.492695141504	44.9682128587
0.682439120966	50.7956248928
0.605060978885	49.95487455
0.688310971233	47.2471273811
0.717633665698	47.6884153254
0.639016767327	44.9485229548
0.691760765255	45.7339992397
0.697235731162	45.0071177251
0.710326308471	50.1420177899
0.687024188616	47.7381278391
0.724665320254	46.0346762493
0.693105842674	46.081817161
0.658906781713	44.6175011747
0.720936372728	47.1762190766
0.518497011804	47.6801996105
0.583748105822	46.417423631
0.586226105379	47.0106129762
0.594613681737	46.7689098749
0.595728855332	46.8180832306
0.587808148505	46.312067164
0.509834168916	48.7115048207
0.616036081182	45.4254294162
0.611058935826	44.6682919241
0.530640036314	47.2333085652
0.662822496562	47.7703704253
0.655761327854	47.3744686983
0.724663681353	44.0721325781
0.578034246059	45.3974961907
0.657226749634	44.0941293483
0.536141304347	47.2360012788
0.635271223742	44.9030340098
0.577668059248	45.6024585391
0.584814321453	46.2808908671
0.595418006431	45.9189152733
0.650244353454	44.8260717651
0.610836394461	44.2220237355
0.608941109042	45.3832377991
0.615564927448	45.4777318373
0.548726600614	46.4543150878
0.55610998674	45.3340314048
0.580293019247	46.1721440547
0.575072731143	45.4835541049
0.556712132089	45.0959033262
0.545117428925	46.1161579846
0.551839052086	47.5902525302
0.5966488814	47.3817422905
0.612844719342	46.941296278
0.60931980037	44.2399567095
0.562451953608	45.420034007
0.619904442019	45.6099067095
0.662150624607	46.1051765975
0.615716593585	45.1132157858
0.611973763901	46.37169295
0.600643233059	46.108983172
0.560307256483	46.5398648183
0.54911158981	47.1311426378
0.557806957965	46.3718039393
0.566603007878	46.5918446726
0.559988301895	46.0335077187
0.562576276001	46.7740011095
0.562525438436	46.4950174838
0.567470579689	46.4951199186
0.545570316799	46.5444844902
0.537217999759	46.6033265774
0.563304168811	46.7563424748
0.56520306993	46.9528666952
0.550917992656	45.8328890575
0.571072454344	46.5438987698
0.546970568247	45.637853939
0.560716655607	47.3585907669
0.574361278005	47.4745190409
0.562163416898	46.6897888579
0.56846694517	46.5072858591
0.525298819551	46.4686658449
0.542044811399	46.7001512002
0.551847766133	47.5491620702
0.548099798694	48.1081577503
0.55831143964	47.2044145701
0.540548734273	47.1698733768
0.542256087461	47.1097382011
0.52539364512	47.6158374518
0.520818499418	47.5807099784
0.498152790605	48.1595564938
0.512504114516	47.4167313161
0.530444964871	48.8271891551
0.504137099262	46.7686476874
0.53209537758	47.1081205373
0.515398868246	49.1144397817
0.530739500129	47.1932283432
0.674739668685	46.159990294
0.678707558788	46.0877405735
0.679602410913	45.7724220699
0.647210708704	46.299654821
0.668548236611	45.6309128569
0.512755339264	46.1140561049
0.536160857418	46.8626711858
0.493885771832	49.5347666317
0.629333815826	46.0131205542
0.569761720672	45.4910409784
0.581747269891	45.2585614145
0.5888530917	46.0978318582
0.588143717668	46.0308752404
0.569565740407	45.8303474558
0.580603973038	45.920660035
0.593841465514	45.9298630557
0.586862180805	46.4616797098
0.588013946905	46.0588356514
0.574153694094	45.0667955523
0.588752107064	46.2255866238
0.609542578425	45.3978974711
0.613522875523	47.9129042242
0.650822596631	44.7715937364
0.599822963154	44.7328798731
0.611478991969	45.4951681086
0.590466948546	45.1132518195
0.590940779443	46.0601670901
0.591136390492	45.9650668613
0.61845818686	45.4079694014
0.544999521791	46.0107941467
0.543726814393	47.7563480411
0.587951266072	45.5356590871
0.522790368987	46.5175462117
0.536481444131	47.5536996773
0.557100903197	47.3687921538
0.675673312347	46.3382259531
0.691558441558	45.6325208396
0.67716637825	47.0665375988
0.676023268408	47.0610469512
0.676347856968	47.0449218279
0.676078502809	47.0112408949
0.651790393013	47.6988578166
0.676259689922	47.4836629845
0.681704776466	47.1666681059
0.713193752077	46.653293453
0.670174242747	47.7875615388
0.529817724191	46.7554784233
0.519978024915	46.8090726811
0.671310168951	46.42568051
0.660260216248	46.9622033974
0.660537816997	46.945396091
0.609361211663	46.5691319898
0.646880232981	46.4132083
0.659207581035	47.0154477686
0.637835660857	46.8497679315
0.655690207786	47.5581185485
0.652422627979	47.38920179
0.589585230393	48.0763203186
0.649320195406	46.9690002687
0.649228622859	47.0938632908
0.649665474187	46.9704324503
0.649363294343	47.0415283696
0.63946427558	47.2957168152
0.640350335197	48.1942619791
0.666087131576	46.3077035403
0.500660684653	48.8016738369
0.478969725243	48.2886193434
0.478531006371	48.1573453639
0.483324287086	48.2760869776
0.490567848253	47.890942187
0.489667812142	47.6013087743
0.494664783999	48.4165703051
0.507700534759	48.7678070588
0.48650815891	48.4468853485
0.479946247674	48.2345406244
0.466495918707	47.8564877561
0.50039798355	48.7750405943
0.496654737824	49.1265324413
0.493795206354	47.2642490427
0.488647833869	48.3721111664
0.484872468252	48.0047477066
0.488277364161	48.4094673662
0.486712488018	48.5313244274
0.496212852181	48.116636868
0.502176742516	48.4726820161
0.473542698823	47.9392881573
0.475464320626	47.6386193548
0.482154095118	49.0300591567
0.47938233638	47.8082990428
0.499631395291	48.3738501008
0.558937438622	44.7242420017
0.57279187521	46.6370637522
0.564444262764	45.7361039938
0.59553022684	44.3496769695
0.543921740982	46.4237883228
0.600652315721	45.2894773646
0.602423749798	44.9296649724
0.558886509636	48.4038723601
0.67332152921	49.3899250144
0.572481354555	44.3470452658
0.655754634418	50.270660463
0.642926022868	50.3899428296
0.574596840143	49.4835737137
0.566394196936	48.9247603684
0.550260036177	47.6575290157
0.530932132733	47.2489838252
0.634852269791	48.9064940994
0.658126361255	47.4462018579
0.577404809619	46.2093115397
0.56476078351	44.6827660729
0.577256079807	45.7268611337
0.576993848903	45.6194095999
0.728341299801	46.0536837033
0.608049618491	47.2434122529
0.61831639035	45.6469005466
0.613646771878	45.671466338
0.642611321815	46.8608303132
0.617004264392	47.8983195629
0.620854735359	46.8573073981
0.618781663166	46.3672825405
0.617480207955	46.4326757114
0.618341215354	46.1761280102
0.533616052079	46.4009648585
0.529953694771	46.3958047463
0.535460311359	46.8436053559
0.718256106544	44.0053489023
0.663814496494	47.2220422751
0.631277872744	47.1272332764
0.523811598738	45.8402458206
0.524897020787	45.2626011687
0.554196152696	47.2727522177
0.52505470886	45.968881002
0.540140255391	45.7431517689
0.534914036076	45.6735930101
0.607824307962	46.1584074151
0.58082242529	46.2599669054
0.559969991854	44.8631417885
0.562160446833	45.0641407018
0.604038163107	45.3495887326
0.591321631423	45.5485344969
0.597497471037	45.1603937518
0.597001341359	45.1801992515
0.597857773496	45.1431503135
0.61540903426	44.9926931126
0.578839566544	46.1714133526
0.537003240345	46.9100223472
0.554234259818	45.7517334375
0.554818500092	46.75514192
0.551194625448	46.2028274991
0.57238699493	47.0252983212
0.6390741134	46.6570485453
0.570071760236	46.3683199662
0.631376117326	49.5008017984
0.641280014047	47.7595866731
0.660775193798	47.6392097453
0.564700686554	45.8048624082
0.564374906721	46.0358821949
0.632151221144	49.6084119549
0.655426984495	48.8144300856
0.655529483779	48.0991635381
0.557854723695	45.9283498864

@target G0.S2
@type xy
0.235902819436	0.270825834833
0.325241089209	0.283935112881
0.619180556696	0.296940307086
0.630600837016	0.273281863678
0.648816234498	0.273678179768
0.652121453951	0.32915632066
0.667021263588	0.313450961691
0.084329563813	0.212056029649
0.02587690039	0.186592605597
0.335255786812	0.335647305972
0.337315150079	0.320593956211
0.322220691556	0.361222206916
0.338159437888	0.313832964889
0.355496011761	0.310436519035
0.285347813519	0.254966258287
0.345590798188	0.29073628442
0.155747553928	0.229151913944
0.059844041129	0.18954330274
0.143641354071	0.228273703472
0.608708633989	0.318419905449
0.605150324783	0.304462553596
0.498811392689	0.512063511998
0.671558321419	0.422985114793
0.52065676456	0.495263328948
0.238759191546	0.272297986901
0.334580901992	0.308141065991
0.754654472493	0.360858569362
0.099202551835	0.209644798866
0.183547466096	0.252162169879
0.180857567024	0.23161715134
0.115919560595	0.217148476258
0.147873836307	0.298944239721
0.487828404204	0.32137289715
0.744909634204	0.364760916655
0.733561612142	0.378724908611
0.738203179374	0.314909241883
0.744767625086	0.312059321877
0.736067682017	0.3186644336
0.741205271898	0.317922464297
0.430268188053	0.323826888843
0.670727385488	0.344906175246
0.574742914774	0.290391260185
0.486262163709	0.348637985117
0.689163807957	0.319781071977
0.672472089314	0.380245741627
0.574906766991	0.312243407975
0.73552493896	0.365435647018
0.553502258553	0.333409342116
0.554353804	0.335435918944
0.746120309591	0.418661114921
0.751959414303	0.348631144055
0.56507645371	0.330308575164
0.429999392356	0.33810828219
0.550038497119	0.312154048404
0.702253316373	0.252970016355
0.415844514265	0.275328059277
0.238144838721	0.224889839679
0.184098738297	0.267340025784
0.114239570992	0.22682711637
0.114571013831	0.22593297805
0.146675837306	0.285693288724
0.119430824379	0.22067966101
0.806035837787	0.412275888086
0.794850143867	0.436166876999
0.789051743589	0.446411839736
0.801277635123	0.42859347404
0.781783388377	0.441179295657
0.238592188571	0.276249628504
0.175810517999	0.251490062381
0.353786984834	0.268594204799
0.325932226856	0.240570630239
0.331916986597	0.245649939202
0.326340083735	0.238511938918
0.863347026848	0.324987426864
0.857104279406	0.325480011437
0.849651125817	0.325992260573
0.873273724716	0.322091477164
0.188859181	0.247632911529
0.23099008984	0.236028526443
0.171909078965	0.245277414269
0.625552050473	0.368022712934
0.763355408389	0.490727525896
0.799330430406	0.460685201637
0.806449906652	0.446263328743
0.840442225027	0.315726507434
0.931378214389	0.319063083887
0.132092846867	0.226142386631
0.117123932745	0.222905031728
0.671558690775	0.309267673901
0.660280878646	0.308177785504
0.682443763537	0.325119760785
0.661159300564	0.354304832714
0.650247061435	0.325862385547
0.650063680923	0.324846013464
0.650079618918	0.325380638312
0.65025224147	0.327598038393
0.260685767967	0.295843588539
0.274716331111	0.300793476406
0.367554431384	0.261219858156
0.143771018321	0.282583644003
0.452015772109	0.319330747566
0.626811995131	0.377836007525
0.788777620329	0.466802672517
0.823070818355	0.425246627142
0.859556713901	0.443553034451
0.824335607051	0.435129979993
0.814765600085	0.433501435102
0.822172565415	0.458339277734
0.836262533334	0.469639799234
0.838698390483	0.428209937019
0.832950872535	0.454658567497
0.594293535978	0.410607887098
0.199232543905	0.273317387824
0.438755157722	0.231030103625
0.283301051028	0.229725970851
0.205145713101	0.222474959962
0.404679991413	0.219330797558
0.41016574689	0.237858532933
0.387997240745	0.309756909634
0.282494657082	0.242993588498
0.603210169605	0.29660174596
0.595924234588	0.283316456451
0.15989552623	0.28782780929
0.204777751367	0.272552412646
0.45196204155	0.341013388048
0.176016107885	0.231973403259
0.502201195874	0.29839490111
0.792583315182	0.415682857765
0.790574136246	0.431725128554
0.785607977378	0.397876172049
0.272520379029	0.282261265362
0.372974542288	0.273395293136
0.697846698412	0.33952126754
0.696193244495	0.295308613585
0.653919356013	0.353125812524
0.675931883498	0.316696092309
0.42159087516	0.344700486698
0.320287071667	0.317400505408
0.413067737976	0.369194509541
0.47209557431	0.301632977199
0.44943067649	0.291460474977
0.442144314921	0.279559341891
0.448978949575	0.295586090841
0.448263515488	0.292032866212
0.530462690559	0.494018721583
0.790582556046	0.429958762887
0.625507284944	0.344479542279
0.874366008781	0.431489227568
0.456250027342	0.280120953877
0.224079807903	0.271490562817
0.230487310515	0.27465731585
0.154241200231	0.211588228505
0.23824015303	0.247157638466
0.199875917692	0.225132457864
0.732148161689	0.333591024381
0.704027948352	0.281879227935
0.721705024344	0.325822579589
0.709150389245	0.263264376426
0.713985668396	0.347466600774
0.723405623408	0.404428424967
0.62063172043	0.455576387594
0.580486865002	0.445443334558
0.573428111837	0.443715172028
0.448665665021	0.339378121199
0.265029030818	0.266053059402
0.383505884435	0.32454101407
0.386084397708	0.319462363229
0.709690816797	0.313457498846
0.561749982857	0.270418706713
0.36482111729	0.329572175645
0.668291589623	0.300264918474
0.756582563834	0.348191417577
0.601013718252	0.314591298918
0.54834541382	0.277064896691
0.663494893043	0.30510175371
0.736911236446	0.328433209118
0.715155014657	0.307782653756
0.746826462934	0.301174779615
0.716943050404	0.316348679904
0.103377214567	0.285891978346
0.660877242731	0.3516035265
0.721785954678	0.365084935058
0.699866944954	0.358015390063
0.700633060133	0.358972663683
0.712247911623	0.312423105737
0.732519301319	0.386852543394
0.702325752701	0.310638479014
0.733382990843	0.320810761074
0.607033542646	0.356955097662
0.684799974938	0.291773440682
0.214945683539	0.25601446998
0.100831332712	0.199325092756
0.202262911369	0.262021290833
0.673880998214	0.327713646532
0.057034378307	0.205606257391
0.583873230718	0.38020154335
0.632072395238	0.344405348117
0.189180830638	0.239510946742
0.154318225404	0.225294892284
0.105004132338	0.215065741493
0.193056456846	0.236281202682
0.203864694523	0.230446016487
0.31659931945	0.254878637842
0.135972274869	0.2122594177
0.202517005767	0.244541993213
0.207310580482	0.233867498455
0.203276293604	0.2303421573
0.281385671308	0.246234295905
0.827162938032	0.331276446908
0.823510449685	0.309011551066
0.904146651206	0.40009717851
0.807293711235	0.437840935856
0.77300756008	0.371518351142
0.763450361496	0.375350094698
0.767567895047	0.418980453497
0.857057229854	0.328654247285
0.819439465193	0.340074316202
0.905100980958	0.398398892095
0.869444995536	0.417560678504
0.57390756482	0.336661626301
0.852808095076	0.413490394358
0.106310926572	0.234213495444
0.397924041232	0.284540324271
0.427944577493	0.303223664835
0.386116241801	0.277577270443
0.380015114276	0.27332876274
0.456984450199	0.314144621374
0.092066051958	0.235276794166
0.641142570784	0.332674517665
0.644744126068	0.343050968618
0.240458814903	0.267800272356
0.742664908736	0.331138016498
0.679084165021	0.354262048354
0.799155259849	0.295390393317
0.419646224636	0.325334389379
0.731820150192	0.325150238475
0.128724424553	0.210576086957
0.657605087716	0.281362621859
0.401823015571	0.341620458286
0.442574482602	0.318624516716
0.411615755627	0.320729903537
0.672038039889	0.310710165984
0.640647075445	0.269581237638
0.560803840091	0.353487834933
0.593567856056	0.323393736524
0.383355596341	0.284124409519
0.492986251657	0.360717705353
0.471050638531	0.378140868611
0.419144256014	0.346501099837
0.523151471644	0.373168222063
0.436282300312	0.372802637
0.275610960257	0.257471735374
0.486744256191	0.277236481637
0.452398890077	0.322655592243
0.719901306566	0.403651208434
0.486761225005	0.367112622262
0.750317176913	0.451890975979
0.801155257073	0.461868411807
0.683683360258	0.318834064159
0.554024973261	0.329996933108
0.542752257813	0.34006549282
0.253128056474	0.305490409321
0.123258536962	0.290369314009
0.280695796543	0.328449475511
0.214052677648	0.316669372165
0.244223016022	0.301579093815
0.263419028727	0.292979865355
0.222231291847	0.297030906302
0.330713351736	0.314028301613
0.293561826901	0.292542787517
0.221226927253	0.278845940403
0.326483346813	0.320522608632
0.234581727549	0.289637822941
0.332178702571	0.349739045288
0.349374085515	0.355280984122
0.388520048095	0.35289706728
0.341928144848	0.372514930325
0.313111348195	0.323675355158
0.344428969359	0.35180538533
0.28557818185	0.311210264219
0.125722531447	0.232080062917
0.312987315644	0.296801624663
0.272522522522	0.269302353374
0.256298420058	0.282298542061
0.272164581199	0.267210045865
0.290333990198	0.30276752059
0.268915024018	0.28130658274
0.162054836555	0.189644759722
0.1199800366	0.208584102479
0.204886308659	0.270002726833
0.263505647926	0.258701113529
0.182489641506	0.228024860386
0.220121728887	0.251144532017
0.162075400098	0.224066758034
0.082177374931	0.228828684461
0.181448080391	0.213060551404
0.764226941057	0.395301029825
0.77018706386	0.397083445728
0.815749757275	0.384869415312
0.765135557519	0.373993884623
0.804534428065	0.367414816197
0.0859241809	0.202628808778
0.279118765172	0.274414693354
0.073206321803	0.226857389481
0.543338158257	0.309786531569
0.40915161313	0.359164968019
0.485127405096	0.333042953718
0.41155680869	0.286538310622
0.406683151024	0.282881631587
0.431348490317	0.33617476242
0.48003088161	0.352248715741
0.498605419924	0.348094969182
0.422992866571	0.304405069134
0.404682271983	0.282545706846
0.447887323944	0.351005287868
0.405282843246	0.324958789509
0.535383835754	0.332735190985
0.559134463989	0.328094291241
0.642338949455	0.345014866204
0.563161583004	0.352592188249
0.566845246018	0.377235014863
0.519962570181	0.373674175735
0.435884692267	0.282627518751
0.440093790216	0.286855502137
0.582215180472	0.336514531861
0.330506583352	0.312691427296
0.22272521082	0.260355796225
0.396496547078	0.330452417046
0.151986270254	0.241162182626
0.189617789431	0.246403993546
0.266803346817	0.270989748989
0.867567331235	0.289038824764
0.854990939293	0.274006040471
0.77243114789	0.359734231499
0.775381810878	0.335110268151
0.773239912499	0.338182062114
0.77467634163	0.336357194362
0.747903930131	0.291654148472
0.776033591731	0.384213178295
0.786699932237	0.348788886835
0.789099368561	0.372638351612
0.778937502662	0.30959621693
0.234847562213	0.303541428165
0.177315179142	0.261447682965
0.749282754224	0.350638291361
0.740061363279	0.323137139868
0.740171106719	0.321900200119
0.640679309164	0.386695193329
0.71429923553	0.315833884237
0.709319157861	0.314206683607
0.660879697359	0.333750376064
0.641563845172	0.313461591415
0.643427364803	0.316044232725
0.719636042624	0.342380459187
0.680160299721	0.312853818331
0.677880562621	0.316490559787
0.677828052618	0.316626062923
0.677733861326	0.317720685146
0.689887066568	0.288863288122
0.663427971207	0.329129599308
0.699143508139	0.3171065216
0.106800442505	0.223430643476
0.077835342648	0.217947798758
0.072025010883	0.20651074439
0.102434136362	0.215023740136
0.089401869282	0.213533288553
0.149140893471	0.256007697595
0.080859354055	0.220414734848
0.067860962567	0.199787165775
0.071617698835	0.207907050937
0.08853628282	0.218642960513
0.10998667333	0.225882725304
0.078203767578	0.233933138764
0.067838805041	0.22123333852
0.098248475393	0.239745851652
0.083011453104	0.21901554446
0.082526891391	0.2173333813
0.136692530812	0.221263384957
0.093940568212	0.221911362199
0.080712080278	0.224284156696
0.092859386921	0.234225752884
0.079487914397	0.215783373596
0.087194525904	0.207957771261
0.061224489796	0.20925170068
0.108069476329	0.23502871746
0.082075981717	0.219972280926
0.397423129591	0.295016058758
0.411142402708	0.268493149086
0.372848792053	0.269673547807
0.455827466756	0.26031744329
0.307356642516	0.325971675193
0.482257012394	0.275687932159
0.507565858293	0.31718062372
0.17848595541	0.258332787505
0.663099824218	0.470830178099
0.41748185588	0.279294123696
0.473670140823	0.505256386347
0.44837443174	0.526888552142
0.119132511203	0.300035981813
0.078438802576	0.283119301529
0.083381020258	0.285865643268
0.188983380579	0.243643599578
0.634206219313	0.367926608666
0.651637185747	0.363851591878
0.449169171677	0.297098363393
0.458887865138	0.292454135954
0.577118163569	0.407288873224
0.575168798395	0.408579479823
0.875272169757	0.30020337469
0.556869394494	0.254448618982
0.579360197925	0.33375183309
0.50967038697	0.292744705557
0.736023317882	0.327478016575
0.555303837953	0.296213752665
0.542638977868	0.295915995823
0.5121957247	0.311971926356
0.507061103711	0.302981436735
0.511973875878	0.30724782315
0.196333721434	0.255583060671
0.281545437006	0.274094539842
0.208021013517	0.259679928247
0.881547139404	0.368512311959
0.721246076677	0.462628236191
0.448810909549	0.39367196878
0.195818000082	0.268791643394
0.218047705718	0.291121065236
0.210879098973	0.261077843118
0.183058907382	0.263072471838
0.215197822902	0.274913544065
0.232225901916	0.288372604284
0.557680263872	0.337883512171
0.443072363546	0.322728081008
0.427256415315	0.284932458856
0.444061166483	0.28193926375
0.546597421805	0.35037276817
0.49153947914	0.340966927952
0.500585337556	0.303735936833
0.499858823667	0.306640744003
0.499844172472	0.305444566367
0.596856114939	0.341157382369
0.553478791133	0.291797930757
0.235185667996	0.266276732839
0.330126726066	0.30179342823
0.467256311038	0.323994250967
0.42354902258	0.294084558266
0.399896785161	0.333494429434
0.717859418135	0.353363856445
0.480054875474	0.306775854791
0.784617031526	0.511902799336
0.723848821386	0.390081559194
0.726866002215	0.397954551495
0.468141486329	0.315407556109
0.449256255907	0.273348788617
0.784264525483	0.508866733579
0.795070585513	0.466678824346
0.759691899612	0.445049377678
0.443717221373	0.277930405705

@target G0.S3
@type xy
0.372242218223	64.2796406719
0.415486392351	63.7629252008
0.564982072967	63.195534034
0.568244119914	64.1854185958
0.576568959038	63.1572020088
0.608368643396	63.6985762222
0.602460168984	65.6955537459
0.277563432481	65.6257767557
0.226115656051	64.9397466381
0.442692731635	63.9412078195
0.433803706586	65.0118083314
0.419418040441	65.7114280204
0.424043341532	64.6297282644
0.43154691084	63.7871166482
0.402439223653	64.3883280406
0.431962356222	64.774436389
0.361827926227	66.2757800538
0.274841855865	66.5358783797
0.320131298053	65.9449636442
0.559508998922	63.6937504852
0.555504206355	63.7089176102
0.485803991926	62.361040293
0.559723039834	65.114613349
0.564194669914	67.610114272
0.36367715407	62.298193595
0.405550546379	63.5507313588
0.650366291821	60.4951003686
0.328607714573	66.2280423888
0.358791339519	65.4441080657
0.353695456001	64.2312825081
0.321591513112	65.66033354
0.350570532712	67.5882437452
0.519365017084	66.2626153972
0.654458675376	65.0657070749
0.66130417123	65.9531892092
0.639583240025	64.4848941832
0.636653504625	63.649175463
0.639936372176	64.463084851
0.641252456795	64.6211895899
0.497067149153	66.2107201681
0.603732908065	62.1616741384
0.5567883033	65.3150562417
0.529066971952	66.6839857127
0.608674955632	65.5767419089
0.611759702286	65.8499786922
0.553352281128	67.4176786213
0.631002209045	65.1546500407
0.556321832942	65.4235609956
0.557460225242	65.379095918
0.635898566343	66.0850168708
0.658585981327	64.0861246734
0.574474267243	65.9711229434
0.518158433089	67.205749043
0.561156201282	66.4689722805
0.586513416924	64.8447072506
0.489901057426	64.1832063091
0.39143012395	66.5536805751
0.348796415665	64.6346579876
0.315148371002	63.4555200808
0.315819759591	63.440390198
0.317366316551	63.4160938203
0.319024478277	63.4435204359
0.676810227392	67.3995314681
0.696405380227	68.2368083374
0.712391845907	66.4608654538
0.671384731008	68.4591056554
0.686986223855	67.0836482607
0.376829983125	63.2947318627
0.353378458866	63.437780822
0.43010940664	63.5989981207
0.417163127113	64.4608279282
0.421196926846	64.7026376293
0.417975866797	64.4726667768
0.731460503202	62.5021120544
0.725698673077	62.0494702475
0.729560012559	60.3794294662
0.736936775226	61.8893276642
0.359478680681	63.9649492861
0.372711555679	63.6269806428
0.346537905663	62.373414006
0.578906414301	69.4862485804
0.641659591328	68.0792209204
0.698892073842	67.0775794315
0.691697831551	65.6497687602
0.710996505611	61.2732410106
0.844152300234	60.8711218338
0.323233838844	64.5683694484
0.326931093579	65.6928332381
0.593868903363	61.0496647057
0.58415059665	61.1739071735
0.602111508413	61.8849855209
0.587842489329	62.3340133554
0.587097263369	61.4608001666
0.586578487427	61.4939578879
0.586461608257	61.4568102348
0.587187812256	61.3687725332
0.422674964772	64.6107177078
0.423390435854	64.8390485098
0.423068657111	62.9824167039
0.342891588488	64.0077978904
0.491365574958	64.3953507041
0.582586404043	63.0673763417
0.684086051927	67.6891770228
0.684032802701	66.644871668
0.747132730313	69.1941129679
0.700299836691	68.8614782211
0.661440062365	68.1186446263
0.688983397006	69.0540044114
0.705929048611	68.4087345716
0.746476057183	66.47226672
0.709191057917	68.0685257461
0.571456666588	69.5399895216
0.369956212628	64.3641217571
0.459075574909	64.5409101891
0.3979191143	65.8814474328
0.362147192698	65.6374963807
0.4473312893	66.609708973
0.452504579832	65.0516557906
0.439840576377	63.3492574845
0.394944196188	64.0544241953
0.574062776157	64.1428615101
0.571292003027	61.7185282508
0.327492671057	63.1397905334
0.363552808811	63.3597882577
0.50684790972	63.4742485766
0.374836111631	66.6688737591
0.515923078608	65.3329702346
0.680334712844	64.2357462426
0.661864490814	65.7382474183
0.667100759041	62.5875441286
0.405973710707	64.4764052634
0.441932342605	63.8220255847
0.632049499249	66.1539975728
0.620544836239	64.4668471289
0.607208106694	66.8811492756
0.612805444745	63.1755508086
0.472828521095	64.0702222687
0.432969439671	63.323475791
0.466707584719	63.4093949336
0.497020384398	64.0400621755
0.486097855462	63.3864366781
0.482021679118	63.7427608726
0.484791571042	64.0630226845
0.485035191785	64.0434832898
0.54183828118	68.9487942231
0.660257459227	67.304139748
0.55806887987	62.9128470494
0.726061606297	67.8398786019
0.503271605208	68.2364137491
0.383861648093	65.0995816983
0.37136758814	63.1327954598
0.33252548567	65.4132950952
0.369004144567	63.1057801061
0.334780960259	63.3867841313
0.631210535537	64.8383117245
0.612617696197	62.5106905932
0.625096712367	64.372971598
0.612424727669	63.36156942
0.630810202344	65.2548157483
0.636737908887	64.2656286093
0.617457320736	66.1519475496
0.604420681225	63.8687305905
0.600969582479	63.8760733766
0.487515203549	64.3104614724
0.397975286586	65.2110824475
0.453942129015	63.3453536855
0.458345400135	63.766027023
0.624457775726	65.4445836641
0.555498411393	65.046807927
0.485542735397	69.1200635843
0.611456640705	68.497454138
0.650484337956	65.7338197614
0.580482250748	63.0406417277
0.544760982556	62.8395312309
0.615203635896	64.124286375
0.645177985923	66.9016647531
0.631572453683	66.7499240176
0.638998964543	65.2513331206
0.639828351153	68.9465797513
0.301898786089	65.8028635581
0.600824053069	63.2647949062
0.6521825842	62.0694090694
0.633228903446	62.8542627564
0.635824501391	62.5261365478
0.62197894518	66.2832881548
0.632864261074	64.7245190823
0.615628884978	66.0330306624
0.629233667791	68.6063758489
0.57542099229	64.2763404121
0.603500308052	64.8527081232
0.369523700831	64.1103920183
0.315291363266	65.7184362215
0.310521726788	60.556698826
0.600974628444	62.9374579887
0.276879879942	66.5842024938
0.568756103935	67.305592209
0.574908962444	69.7745876406
0.342933477658	64.1198505728
0.323957467664	64.2114398773
0.303474647078	64.4695101476
0.342141947268	65.2954192804
0.340969406153	63.3172075912
0.400996203696	63.4915587658
0.325409288641	66.084708471
0.355675437129	64.7165326191
0.342313204885	63.1661093617
0.34106525211	63.2993101
0.370557186864	61.9392409432
0.695747816714	69.2168499967
0.643546625119	67.1445845377
0.727200780373	64.7695305615
0.714663316846	67.4673246447
0.660422913939	62.8104889133
0.681381094432	65.1718275641
0.682671777728	62.9522293148
0.723265162595	68.7174656789
0.684669295711	66.4124669858
0.75867378342	65.4035798846
0.735101511093	65.4614888404
0.585848770046	62.6137253285
0.728641568674	65.717996297
0.308781991001	63.9895763082
0.473247923143	65.1779378171
0.48666299862	65.4878664983
0.469354506481	64.6661327226
0.467150845469	64.6865692091
0.484306057834	64.0076757746
0.291811286798	65.7206002174
0.573139564019	63.3655983964
0.576395107936	62.151485904
0.374995635323	64.9806940186
0.639015441234	66.1522803717
0.619380548292	65.9482623686
0.709810883053	62.7300580582
0.469274094189	63.1710959493
0.639040990133	61.7407403361
0.336125319693	64.3336199488
0.592739024291	62.8050673583
0.45912984766	62.9098842892
0.491298179495	65.1010238149
0.475241157557	63.8615437299
0.615521213989	63.5476009334
0.571606856927	61.5632122068
0.545890051105	64.7041260639
0.558448184531	63.792231386
0.445424372109	64.1717684463
0.491404378067	63.0390660897
0.496774699015	64.6511345225
0.470647366305	63.1967494501
0.508175799633	62.5752974396
0.460454804089	63.7042804167
0.399839545791	65.2797173537
0.514645976127	67.1037894474
0.506328832669	65.5926553194
0.612703041178	61.5689048393
0.478295944505	62.0898728871
0.629621560061	62.4841829793
0.68309272286	63.7070160461
0.597345949689	63.4202930072
0.545644713048	64.7062352229
0.532248283629	64.376951855
0.391026063336	63.971461954
0.32859167872	64.6415383998
0.397944809197	64.2770919931
0.380149067664	64.576402801
0.390964606268	63.7417584926
0.396604876634	64.3789952559
0.376524069792	63.9391734532
0.427797956318	64.5714451257
0.40386762047	64.4458801667
0.368399887401	63.3004268307
0.422456682107	64.7030449232
0.385768818326	64.6277624867
0.420616075072	63.3472612974
0.437598222511	64.5635697177
0.445536445537	62.9900670187
0.425680159257	64.7451261731
0.412738877347	65.6296021113
0.429944289694	64.2246746518
0.407329546149	64.0074012669
0.324676158675	63.3157179445
0.411155130894	63.5689208909
0.398610345039	64.5001180364
0.389881860143	65.6910602086
0.402487717267	64.1292193971
0.397217590488	64.6030753373
0.390307547899	63.9340472553
0.336616467011	63.8523534473
0.317695336327	63.8697825986
0.345413496357	65.1833466156
0.371141386813	64.6625996355
0.347970335676	67.4441655558
0.35478080386	64.1503411214
0.344689031829	63.7391190514
0.291485135293	65.1244523011
0.350545392081	63.5321051275
0.670846917712	64.3155589174
0.675580054341	63.7703770598
0.693667135562	63.8433287256
0.656010056397	63.5730900319
0.683351993531	63.0914568016
0.302966430055	62.4625256502
0.387705664717	64.6041248263
0.278144288934	66.9861792548
0.547864396655	64.7183823063
0.465054708184	63.2876013214
0.506968278731	63.1328815393
0.470089416675	63.8304351587
0.467083686461	63.6868142442
0.471237820281	63.5688481174
0.498728113154	64.114981382
0.51839066607	64.1821391825
0.475539495122	64.3390803527
0.466419642275	63.7438298727
0.486714438679	63.533203657
0.475457783983	64.548743571
0.531920973543	63.3006326593
0.536656319823	65.3595756894
0.608325074331	63.9931261843
0.54910928337	62.7273268174
0.553693967493	63.8547813124
0.52333202406	63.502707747
0.478070120113	63.7188335818
0.480597423636	63.6443059098
0.562600056114	63.604386493
0.414979649525	62.0240893933
0.37308237296	64.4843397302
0.465760859394	62.6013504014
0.333552067034	63.2324351118
0.356755075971	65.3023995563
0.399106037938	66.1333014906
0.705433135129	64.184095313
0.709793113863	63.8030089097
0.669010203436	66.6808382031
0.665041200235	66.2187239851
0.664624216253	66.2637767469
0.664832792322	66.1623626492
0.635269286754	66.9371107424
0.674563953488	68.4249409561
0.670955535768	66.3555438865
0.700343414202	67.7345480891
0.660702367259	68.3611519618
0.373442130475	63.7278965615
0.335570436582	62.8400634308
0.658557007757	65.5549983041
0.639429757981	65.5761013714
0.639240206161	65.550725923
0.581542913057	64.9964799107
0.626360878534	66.3639165053
0.62537521791	65.6718262771
0.60317637893	65.9137843509
0.594697539896	66.092058366
0.594540624437	65.8662204855
0.597657725289	69.1014588046
0.608522253862	65.4443472001
0.608078692371	65.6300193479
0.608398622519	65.4542327527
0.608299028139	65.5322666572
0.611391710648	67.1140079451
0.599493342395	67.4172888257
0.632647956834	65.0729648893
0.295945752156	65.9652399361
0.270999582586	65.4365643431
0.273840146688	65.1514983577
0.283929689783	65.2994809904
0.288569904337	64.8745759673
0.311752577319	64.4043189003
0.288619993208	66.1639318665
0.28926916221	66.2058085561
0.277180918713	65.608866796
0.279029701605	64.9941926814
0.279200677439	64.739730718
0.284469797471	66.4676394269
0.277751845513	67.0176860121
0.296589136293	64.1837957736
0.28547972491	66.0000128124
0.278962957633	64.9642708206
0.30040105132	65.2602308296
0.281026289491	65.7036926026
0.295401550238	65.6843458607
0.29346378828	66.129299044
0.27017792882	65.2071442493
0.280661453242	64.9051904203
0.269811301907	66.1761255057
0.290372648388	65.3426732793
0.289313739946	65.9666002851
0.441615834682	61.5437966444
0.4569854032	64.0002795815
0.438785104034	63.7165073785
0.492934033598	61.5140795173
0.397842608415	63.6108580211
0.507762557078	62.730895499
0.517367291668	62.549906562
0.36745461925	66.7603573918
0.621967618465	67.347065093
0.454581213413	61.3124804033
0.535532924921	67.8091485082
0.520675483308	69.5141834963
0.337803800988	66.5927897681
0.315291558079	65.6467994215
0.303836307759	63.4976661281
0.351416448965	65.0135176477
0.593088695553	67.3724937548
0.617275105929	65.7903654039
0.48181084391	63.9006593186
0.473882973883	61.664899934
0.535938673246	62.5704896946
0.535432016242	62.4451051094
0.74119501312	66.0683999811
0.532283253759	64.8173721833
0.556825223507	64.0797799739
0.519082348085	63.2951219947
0.632251720748	66.1913860093
0.537935323383	66.4861344616
0.537479089015	64.9553895192
0.528868569545	65.3295850735
0.521376141726	64.4245640034
0.525195516527	64.1384751954
0.35596358084	63.7168175784
0.386230625764	62.1455467876
0.361372712324	64.3683495419
0.763545791457	61.7809867364
0.645338456875	65.5334760142
0.510962912575	64.0322482034
0.349364641115	63.3214449581
0.362371874701	62.1124442571
0.372196750722	64.9908271703
0.344150513864	63.3981682778
0.36281487684	62.3941117856
0.366286170612	62.5292851607
0.544932013973	65.6909650537
0.486725117313	63.8633428007
0.462198816942	62.3307790925
0.468345495331	62.5857188618
0.535019262696	62.8824918066
0.508133639593	63.7267922417
0.510949468135	62.8884289411
0.511206956192	62.8983092048
0.511366220727	62.8653824222
0.566420548514	63.3574116679
0.524846285068	63.7448164699
0.372254708431	63.7463479459
0.424916876694	63.2286043331
0.471457527179	64.4570643081
0.456752706639	63.4272408951
0.45119051233	64.8295351082
0.621264245771	64.4284442557
0.483150415083	63.6338767412
0.648093632358	67.3550506878
0.625023777125	65.6031547342
0.647205610926	66.4936728239
0.478285890178	63.1380912996
0.475946470325	63.4890550719
0.647782610312	67.5540452771
0.667538378462	67.1884853506
0.65550397878	66.6644941849
0.466329412997	62.9258543807
