# Supplementary material for: Do universal codon-usage patterns minimize the effects of mutation and translation error?
Source: Genome Biol. 2005 Oct 19;6(11):R91. doi: 10.1186/gb-2005-6-11-r91 (PMC1297647; doi:10.1186/gb-2005-6-11-r91)
Supplement: Additional data file 1 — A tar archive containing the used CUTG records, separated for archaea, bacteria, and eukaryotes, the data used to produce the histograms in Figure 1, the kinemages used to produce Figures 2 and 4, and the data used to produce the scatterplots in Figures 3 and 5. [file gb-2005-6-11-r91-S1.tgz › CodeError/data/abs_scatterplots/bac_p_rX.dat]

0.458179801236	7.66419505432
0.296255288252	18.97876542
0.325506403673	10.2921256871
0.494910270632	16.7905814754
0.762997716369	31.1749185989
0.368523081665	13.100039456
0.107752568307	10.4248788223
0.402017311682	13.2396518857
0.36551665308	17.6979903543
0.394726886053	9.56101270618
0.615208160351	11.6359049391
0.135029124129	10.2826227155
0.538813254772	15.0847233646
0.338654736444	13.3498985969
0.687985723392	16.5434955309
0.538939408037	17.3918297086
0.451932894802	8.14854215577
0.376887715431	12.0995348569
0.437555290223	7.42200987909
0.45714190068	17.4406261888
0.522988391971	18.0333519493
0.432867652724	29.0037867437
0.244050448204	25.4750738353
0.510092623146	12.6288024262
0.553824227592	7.89801407525
0.383726386042	11.6647514846
0.537726324833	19.1015215125
0.733374599685	12.6529885861
0.395905047817	11.2688934857
0.863705380003	19.3920150631
0.521693216149	4.48667105433
0.500963533145	12.0768797179
0.366923082877	21.96608113
0.801379885987	8.46340769795
0.437714022364	12.1110326021
0.506708629157	21.220231377
0.577428067152	13.9507835602
0.433084419586	27.4612972991
0.438074602073	22.5440012389
0.525360827464	3.53569068167
0.67457629002	20.3390517073
0.655803885534	12.2384723065
0.406088146516	10.2205286511
0.332192882762	8.75670634629
0.29366290561	9.81558398514
0.430528854719	22.5967420563
0.188081581122	16.1103901451
0.477100778773	13.8080497577
0.163210422177	19.1461428808
0.840666380221	13.3566217085
0.387088215207	11.7835817273
0.347302128469	17.2117235285
0.477244195564	24.7340949503
0.272395733451	22.3674643087
0.366818150243	16.6380491609
0.38281010545	16.2796962823
0.623861503736	23.7359498527
0.48915558758	28.6549403341
0.391628053821	17.0086307764
0.670606034767	20.717721076
0.571901064777	15.8582035891
0.391477911753	13.8133312058
0.111095659133	13.2863547658
0.526703179426	6.24323671026
0.479278537466	11.2787956751
0.342049281301	9.13625281793
0.308929147588	16.1167298377
0.361875449833	9.63811500119
0.636938129124	20.0195465473
0.65599080731	15.8409158949
0.550123877709	26.0973360124
0.429528524166	16.0590127411
0.664485792927	10.6950855742
0.386313320184	15.6920826854
0.094026737401	11.2905088831
0.853343052676	4.92491525422
0.653662560328	11.1204761376
0.545173716431	16.754846362
0.756645886044	15.2087733854
0.415289306281	10.9037312593
0.713440613504	15.2394859401
0.621585498963	21.3940947122
0.4183980543	11.6931182829
0.56646624049	7.70232770028
0.138371508253	20.6983220672
0.470464925588	17.1467038628
0.431371445676	12.921434575
0.644849895205	6.0975955632
0.309280686591	13.790613076
0.595511548163	16.48875961
0.612304350019	14.8831935712
0.876871361971	11.784205769
0.479947330162	10.9475433842
0.543063436608	23.3588966035
0.372231912576	12.2845064362
0.485249278946	12.9838006176
0.561205423777	18.3170895389
0.48926535605	11.4212806168
0.460809682697	16.08437848
0.505946713884	17.9034340957
0.394096810765	14.4848271287
0.669707417954	20.49468782
0.725650146482	25.4958407785
0.44310788287	14.7558163013
0.343828394591	21.9681725836
0.389262037584	13.9766921671
0.20286655361	5.34543846907
0.657046265174	27.8110126866
0.618429729208	9.00102243798
0.9411234866	23.7543570041
0.361686814854	19.0221239014
0.571567490695	13.5550280311
0.475463887782	11.180723102
0.627329528493	12.6838299829
0.592960565817	17.6853484007
0.348080280477	17.305896174
0.469646901188	15.7490281184
0.505301057911	12.6836105257
0.611173321185	10.9772704641
0.653324111513	13.1159396479
0.621141468741	9.4041856429
0.591387245578	14.5752366873
0.165317376615	14.7537318221
0.413192873857	26.1945307028
0.345110139066	12.6761860873
0.587298542225	22.5962507855
0.148690711784	22.0109527109
0.529249263869	6.81933924186
0.763943603629	16.8517222235
0.696944356929	18.0329202229
0.297562807353	12.0701955482
0.650412566426	15.1967523999
0.403137183053	17.5581352511
0.92885579486	12.6166959844
0.242716483723	3.97970467642
0.521017825025	17.5917185152
0.57738704005	16.6046508327
0.1444388124	19.6658906472
0.493743715637	24.3783682737
0.529950244834	25.195857487
0.356034740191	8.90813317251
0.449214432367	19.2403456167
0.50658012533	4.65800394223
0.601706096566	20.6133440231
0.690740766987	15.8602325487
0.547217877949	13.0404917056
0.396374700762	9.83611058416
0.392343707563	14.6869248887
0.579812967792	16.4813653796
0.56891051099	23.1668337649
0.705185194902	17.1590147368
0.442579599332	22.8913488825
0.575607941889	13.2503452554
0.384142402333	11.7512854274
0.487130870311	18.7420438344
0.284614657632	6.93665258799
0.515394849015	16.4392908947
0.625638491315	9.3401322872
0.446099181193	12.9435511738
0.416210639578	11.1565755402
0.579880553865	16.5286592096
0.157635447905	4.28488607896
0.505052358875	4.64745654872
0.34013054689	7.32638672134
0.409181461895	8.1537044514
0.551583916971	13.951154628
0.713548532347	19.1986933525
0.68449769096	14.8115927
0.512059225989	12.7308392819
0.498139742446	22.5386827946
0.401479602408	18.2526610039
0.468032066143	33.9409902524
0.601465761824	8.30067585952
0.629946308779	19.2925046913
0.546533684304	14.2000589199
0.500653466843	14.3825804954
0.39398449528	17.266541238
0.190584535201	28.6640332159
0.462438778834	22.6340785609
0.667906758686	7.98914784597
0.812287308335	21.8784306249
0.204545979046	5.59281179887
0.702333604041	14.1420450571
0.311886196452	18.5597016533
0.181526272531	11.6221916866
0.587173782732	15.301768776
0.573199950231	22.2502881877
0.474740530685	12.0227179647
0.388407228599	17.8182793385
0.557368031628	16.6999607457
0.464969861127	10.886796062
0.535030722214	22.5946077049
0.677062492493	13.4576924415
0.575761403472	13.6254778598
0.655010169513	16.6397646321
0.513930721084	25.0763664813
0.416027524915	7.71559182707
0.434608694089	23.0202764054
0.643670774669	13.1754900162
0.367891878383	19.6206086435
0.510168917709	13.7190274656
0.57927416586	19.7265638741
0.830247242058	18.9069647362
0.279117515036	21.6709823166
0.408830339159	10.6098029711
0.654218841901	19.7514788314
0.396101941624	6.44079111456
0.441170004938	20.1448756865
0.679521797461	13.6603401944
0.585301314411	13.4503138801
0.369400895206	16.7304189581
0.303538724109	8.91411136106
0.477753994612	19.2987220269
0.412462197297	19.0259774116
0.515346222321	16.821126316
0.59447732494	24.9582891168
0.481133951198	11.7341083724
0.883271125077	16.1183553392
0.517058300689	13.1640130395
0.552590411595	26.0578660919
0.515877850076	18.683772016
0.414867395616	16.6377724742
0.259021739073	22.3925613796
0.628680742305	16.2309383526
0.47984115405	16.9138156907
0.527462887346	12.6359592436
0.475468502306	20.1507818982
0.812714251654	28.1939605207
0.398799931184	18.4525993774
0.572597869561	7.21360405253
0.391869941875	32.6299281587
0.485071714522	16.6670244464
0.921546818648	7.10071083769
0.379410948767	10.089281396
0.426609241181	18.8651906452
0.946877744785	20.2293835874
0.6361120487	12.3069046542
0.328583037413	12.1866175471
0.488345825245	10.5998528518
0.618233272312	6.14657344708
0.654203544636	21.4619663542
0.52076234454	10.8598556375
0.582699416512	16.9079571977
0.463021120186	20.6478617173
0.539112229516	13.1460311025
0.37539534782	14.6144873138
0.574013143816	14.972233985
0.714493000197	18.6914486607
0.078239130556	7.04678281097
0.391864732558	20.8483686758
0.489883489574	19.0976810595
0.505481574767	10.1639048145
0.584909889455	12.4053216443
0.474990589515	6.33303274705
0.470494681596	18.9477825331
0.770531372286	16.0209648667
0.393713715949	16.5556486838
0.774449908021	9.55125083778
0.544822700182	14.9019729211
0.505280330603	14.2360189442
0.533547841332	12.6042924237
0.231599872235	11.827811079
0.511231522567	12.7683961744
0.5418528221	12.5094184012
0.469300019108	11.98599716
0.273478892191	11.9039762727
0.620779186905	10.9744021878
0.254213500008	9.0154391265
0.872648821108	13.319792502
0.637449400547	8.40536988706
0.633069946415	6.53626669124
0.416240634087	19.1038495457
0.478670468864	7.95101381056
0.51968279896	6.78361986501
0.336963257287	15.434777308
0.391358693441	20.419657902
0.391189038166	18.7123135042
0.447102097011	6.95791144503
0.560507090521	16.8019350328
0.860943658695	16.377627625
0.576607991235	12.5255062359
0.490928325989	14.7986118704
0.770294553537	18.0815732268
0.40500817436	21.9018783735
0.552937111062	15.5403399195
0.652165384022	35.2177552297
0.442953044771	24.1567568029
0.508055446871	19.6091880647
0.35216878537	11.3645036567
0.433372442022	16.6117357386
0.377669202713	30.8144237075
0.412612821134	14.5899402883
0.58638534144	16.6431311552
0.521788361613	13.0764220514
0.785199972192	14.3491133019
0.644786485915	13.9940483906
0.497013697416	15.2447503802
0.651499702048	15.9007589389
0.409785223039	24.705097426
0.432240971982	13.0724420731
0.429856664215	15.5458076305
0.686551416396	15.6411950391
0.080810816168	20.7333756696
0.587593544508	13.8714743245
0.667247207573	16.1882061804
0.935912991931	14.8982786523
0.621409770247	9.4818257574
0.373204652692	19.3182657299
0.464122918954	26.8692532001
0.633635964763	10.9368692525
0.56315985981	11.0219361901
0.388285447885	25.4291584897
0.663559420505	8.05518955629
0.559676978729	15.7486949592
0.584159005959	7.91970939254
0.320174704413	24.9830497454
0.362025621429	10.8573820924
0.731069114151	11.7501659054
0.334032488333	19.5278367241
0.748167114769	16.6072634179
0.495828972539	18.227432589
0.653346999448	10.5380906136
0.476774430557	11.6402415782
0.545993491605	20.8244931905
0.274832442887	10.2640152889
0.487935115184	21.684956689
0.647117982769	15.3456592209
0.7306605466	13.6086796493
0.448695405004	15.0931129454
0.698655715517	11.7985169282
0.477147352236	16.9083700015
0.575373635727	7.51893267936
0.54757889993	16.692824897
0.372383139099	23.21201806
0.266492179711	11.3288595607
0.478437818645	17.2216831809
0.474528793036	16.0062458315
0.377649345235	12.7190369919
0.408881690597	10.6266533063
0.355191367295	30.0533839053
0.455317893721	14.75405455
0.438891226219	17.6598588668
0.306223822585	8.9228263547
0.620282507333	13.0813063447
0.735453048807	22.2184997966
0.2297251738	13.323709385
0.362009774227	12.1736924817
0.486770080916	14.6756749247
0.529253517102	7.99492864721
0.515423490848	13.2968430222
0.74766392393	19.4409205865
0.113905109966	16.3898422656
0.301046116813	18.4502273671
0.338671730158	8.44576522506
0.554346909103	20.2918829316
0.360899405974	13.2228911268
0.545053797527	35.6858351444
0.446980897102	21.5999282539
0.506573177964	21.6350430809
0.513380425276	11.357060365
0.158049065885	15.4036046631
0.59932838255	4.84698224617
0.57376519758	12.8456115602
0.922034609736	16.4615851126
0.487515880329	12.9590000982
0.421514712534	10.1019249314
0.527566106693	27.3185266663
0.428563697999	16.3577774629
0.591823755819	8.17934224057
0.40200261445	9.16175374809
0.293909756666	7.75999319471
0.455871050666	16.5802057066
0.401162789221	12.5856595282
0.588826012079	17.1898729089
0.388467880037	11.1409893558
0.615711980404	6.66958877805
0.595629851124	25.4160821012
0.614030984313	14.0915304159
0.486030020755	18.8152765514
0.764709024932	11.7430166254
0.26965743553	5.27705990155
0.572065362243	15.0124045148
0.479486310878	17.7002774991
0.782998064351	9.79479828295
0.190252237179	2.62526695969
0.450208818162	13.9724821124
0.342103652928	13.5349518584
0.622107217172	10.541194776
0.535313372859	19.0247472732
0.43637787358	6.70019519226
0.639470633901	18.3819417824
0.44464950274	15.1848837061
0.422845704758	11.7583822034
0.612316913124	17.4098748498
0.549758840531	14.7891433314
0.589558972616	10.8533909605
0.422221226495	14.1491018923
0.436472415956	18.4409863447
0.165293579997	9.91315610836
0.615226964977	28.8140220767
0.337480695098	13.0357603934
0.386095210784	15.7288307238
0.679632228146	14.1332672404
0.675851434958	5.59389959403
0.515691769957	19.1497953633
0.609844865713	33.5100598728
0.553055462557	16.3809640723
0.440838210888	9.56088664671
0.665729740582	19.7129840825
0.33133503626	2.50602265069
0.46319850056	14.9835556792
0.465591530606	10.9264795121
0.482633515082	12.5377655871
0.606979575581	13.42397218
0.367423944998	21.940500901
0.337038914768	7.86860861296
0.55539470269	7.72267686127
0.646034703634	11.8502707747
0.20435412984	16.3062356168
0.203362241165	9.31539886578
0.598243047907	12.8813636397
0.605047671348	16.8970833071
0.598107025076	27.3372102064
0.28567758242	17.4574102149
0.428985343134	12.1118860671
0.671995569358	7.78555527982
0.39675654277	14.6978128686
0.361410388156	21.0327553917
0.74401927148	20.862114593
0.475947410685	19.6980301502
0.483136195833	23.053904514
0.685439807232	20.7490730161
0.468736198336	35.2779010819
0.707280997201	14.767249774
0.590464870358	14.2992921613
0.612996723982	12.3585868225
0.559505437585	15.0293859011
0.457683682614	9.86781572664
0.718339489506	12.7111480245
0.400467739338	18.502940758
0.471247685041	10.8599642822
0.298180585933	25.5891823286
0.737721977883	20.8168737237
0.501190958907	5.12595062077
0.306645831884	4.8157593823
0.531631809017	9.10914151531
0.574729886449	10.3498897939
0.453495564745	9.87101382264
0.518714203033	17.0198437784
0.396236249669	22.3806820195
0.596555989269	13.388653824
0.545804733875	8.46759849201
0.59131497319	17.6974272745
0.493740638702	20.2597085175
0.441055672663	10.5545191526
0.580451667065	15.3990272714
0.433609893314	18.8082444459
0.64750194328	28.5873166344
0.587861409481	53.4682046481
0.649524428793	38.3593780027
0.50463775327	33.2576288629
0.128686490393	18.3263385294
0.470516098528	37.4063182821
0.701314749848	48.5141981091
0.577817339741	48.0504501267
0.338590971689	38.1665728185
0.573099278042	42.4841417887
0.652754488675	38.8113789186
0.445324695073	42.4404122084
0.421539966183	49.6790424201
0.369068862611	45.1949156847
0.429256697131	31.7238916129
0.337320673013	34.2330418859
0.645266213946	32.1763208719
0.641263982972	40.2765237803
0.783106569867	30.6147685518
0.396864008137	41.1930888794
0.690298131637	47.9712835538
0.215892424018	39.4295310254
0.159823300927	60.8578721489
0.650111868736	50.2400095609
0.694280539087	28.3732291279
0.583460745615	33.7315551979
0.465826596306	42.8743549141
0.633458876355	25.8174439895
0.827240922644	35.6186007314
0.476139525641	17.6297507946
0.554634436214	32.5744554418
0.220016882047	26.626880576
0.307103610731	47.7319094901
0.599394662555	24.9901279507
0.502050927321	37.7549265691
0.228025154593	33.3476620043
0.591764664143	32.9395190645
0.415015764987	48.4242610315
0.37745115158	35.5498182385
0.807428614067	26.4116282707
0.583656907646	36.8325626546
0.470269811451	27.410214393
0.683144480561	42.321918932
0.787141153763	35.7860298443
0.573365861972	37.604016272
0.626909265722	48.9644408403
0.154992216093	43.8901229944
0.660493676773	44.665511271
0.552042269124	49.4041241955
0.446263880394	25.9862395032
0.585820119089	42.4406280064
0.486606317797	48.2379469839
0.416635404833	50.2544172949
0.442820078071	59.4727011288
0.384454885692	44.2574789341
0.487907583465	36.8768239657
0.337632869708	32.357678725
0.212598771803	38.3636995609
0.469926352437	38.6010935945
0.481187241969	32.3329627448
0.516314301752	31.9805878841
0.56605173907	48.8189423331
0.656836753379	47.1436252248
0.624107593896	30.2105760711
0.568845227856	30.831611054
0.571136299606	37.7361645413
0.388096981955	37.7412280694
0.516346420975	40.0856443316
0.382107960967	32.866699177
0.266745601315	26.5174620641
0.183351617196	39.4932871512
0.546340486052	50.6368112063
0.578607735803	30.8161861765
0.491245256059	42.9806153784
0.473070655729	43.8710446151
0.82137302304	23.4690463816
0.669217012725	30.5031545428
0.527192700371	38.7123718636
0.437390961663	35.9261966381
0.572634469769	34.0163447078
0.388896115105	21.7553071247
0.468301453446	33.7165385379
0.534921852077	33.6920351855
0.747185275376	30.9488330961
0.381051576593	52.6350489605
0.546185091038	47.4434374614
0.541971745763	32.3766226956
0.746328643142	24.7975588647
0.47870810078	31.5373881948
0.359917533144	28.5868148382
0.481679724634	28.3770754079
0.529941755034	20.6309533486
0.591952896834	34.0814018169
0.383188937094	43.4093359553
0.501767253022	33.9256917673
0.450655310912	36.5880832616
0.381698404012	35.6074207271
0.556266704126	27.1796564313
0.39184179408	43.155633738
0.34246212324	27.24171643
0.448774016361	38.2733389454
0.29887385327	39.7011688908
0.284398768848	21.5636668676
0.532564145661	47.5877882475
0.631905692383	37.8611799634
0.633368194541	43.5140531835
0.86433063329	50.4036248968
0.563486239881	43.3226983936
0.691012169048	26.1345490046
0.454160068584	21.1151518848
0.168110105911	48.8403443827
0.690005084895	37.9684059192
0.757981397286	29.6523323906
0.356165751899	28.1391205668
0.433292236163	26.8403977266
0.546699813976	55.0398722524
0.429848276466	45.4896382539
0.47266702358	34.4684077328
0.712212495513	34.6717913999
0.631997776522	25.0186777058
0.614888215517	26.4339507816
0.633733921884	24.7002428066
0.504102780953	46.6270762772
0.356084137248	58.3777297474
0.524213640301	57.3543864054
0.172116539457	42.2907781605
0.539386994815	63.5110273081
0.781345044429	37.5531278133
0.374439723254	38.213715606
0.537390069194	31.1047232712
0.663250786259	35.6861770466
0.609107879831	30.891993472
0.42872497278	47.6237071362
0.48723418343	19.1431773741
0.693697969003	37.1091147531
0.412074946053	34.7171520745
0.558007028482	43.4358362192
0.474149641154	64.5767822637
0.399353162946	49.9924249023
0.219861337465	37.1745240392
0.616835872451	36.2378516779
0.655319145963	51.8276660425
0.858841730273	36.7782805145
0.435810635802	25.3734559599
0.404080182939	35.9265742355
0.584959333226	48.070370416
0.505143888003	29.3071333251
0.513311989168	33.491331126
0.442609091981	39.8062260866
0.39592404463	42.6524757817
0.396918704271	19.672941162
0.456867066659	43.0182948873
0.541519799614	26.007625531
0.502265534997	31.7774545673
0.136973148927	31.4317609769
0.614556916667	34.2494026619
0.387618186666	31.2465220173
0.684435688004	38.8958109357
0.587207740174	39.1482173009
0.682154873209	34.0306975811
0.480427032278	36.0206333469
0.721658205941	41.8611070266
0.805743649332	28.6444226503
0.778737670267	37.7436930399
0.68030774534	40.9588749661
0.413978323099	34.6447118729
0.36299671776	25.8422653408
0.596881337583	29.1895104266
0.468327592938	38.0505119079
0.448053988032	43.3551267117
0.585348585458	48.0916978336
0.147672282365	48.2427971948
0.416493540459	33.3969444528
0.421246333638	37.5735559287
0.532506798017	37.1414263389
0.603193414493	38.5941932644
0.255609795146	38.4416403789
0.170355985251	49.6506978208
0.508800594806	45.9606323719
0.67443674366	29.8721872849
0.447767228814	27.6284380738
0.680446334508	41.2563756124
0.64412505723	31.1241129423
0.399965314748	53.2704969377
0.449188661095	45.5899122217
0.494068113594	28.3492826323
0.357824357166	33.4228766815
0.38409666664	32.6698443777
0.550955892985	43.5350663208
0.244209257079	33.4686417668
0.681620097345	38.9441813918
0.340975920061	45.3237183977
0.527822028928	27.3587321085
0.473271567286	22.7786989193
0.489360006757	33.8374055895
0.233598059051	39.4143837841
0.856127879317	44.3837425832
0.290820969009	43.3174413715
0.598316982423	22.1987536537
0.341379116226	40.2112504148
0.365117381658	41.2234988347
0.29179422126	40.2827598671
0.475659987031	32.2043862452
0.42539577848	45.7552228904
0.380060461018	29.808827158
0.412678774605	27.3432371971
0.778725155425	38.5160504386
0.25139886765	42.41347181
0.421236733346	22.651681203
0.644163690645	25.0553650465
0.62924061578	43.3906630618
0.650406253453	35.2531011807
0.333626695797	34.7147234889
0.291293724274	38.5279187148
0.435672714074	36.87357888
0.309895267984	33.13315091
0.607963128971	36.6553165335
0.476269213873	21.529067577
0.423323818132	28.9041738169
0.189316183533	39.333286243
0.439532380661	32.6835699768
0.446679308539	37.653110028
0.469807915675	40.287972825
0.378925287173	29.2285794673
0.542868583707	35.3687411086
0.703581345907	37.0604161807
0.331376257745	47.4828600983
0.35091948931	29.5430233694
0.36231726561	37.8214798896
0.717969255601	29.5847683432
0.380406585539	53.68472828
0.385022624249	31.7619583804
0.674954800137	35.1455696412
0.659021914987	38.7099991332
0.441726301126	43.7065935917
0.375124985328	20.9432727741
0.685218035554	29.9716650704
0.551288877875	50.7320374012
0.613875588677	36.2412653608
0.569801374187	26.2251472092
0.341650044685	41.4101661135
0.712053616251	34.3003987522
0.337826722649	26.8590144484
0.372122097969	43.9062039742
0.157507970768	29.5840931208
0.607947670284	48.629253163
0.433919230956	34.9497745802
0.437169816081	28.0677318482
0.693238670291	43.1559689814
0.380848811007	36.8364290988
0.464942304961	24.6071581464
0.469697125256	44.7078512757
0.352897080122	27.7516061232
0.788714589317	33.6606321559
0.336818261356	44.5857493132
0.437954652373	22.6421052077
0.430712881421	36.8630187516
0.729342133352	28.4343866932
0.518714114111	32.5934244283
0.622496325353	44.3877210288
0.712455557308	29.3829899926
0.415312850669	36.294015603
0.536468996684	27.6509808086
0.668998478066	36.3555790161
0.609706267405	26.1179538796
0.755649463957	44.4246761936
0.663873168993	30.6089123554
0.495967551386	44.0617744339
0.554926422811	22.4709366302
0.714731925021	28.6426585574
0.760778729356	28.5546369874
0.381371716149	37.6335058838
0.735368556884	36.9304580296
0.65369121815	32.5860162248
0.538574116036	35.373226559
0.361659747268	49.6901836883
0.55905704616	45.3175100809
0.823532633652	33.3568137905
0.588044882885	29.9150908067
0.417749408992	25.1411146235
0.63136381016	29.7040803336
0.51050181337	41.1369211095
0.346755780177	24.1505274363
0.208994436165	40.4517932363
0.501255943169	39.4741743672
0.425288155271	33.2782857321
0.338431017502	50.3664730649
0.545045828244	42.3139205511
0.586770493918	35.8944484828
0.589298188381	34.7443693581
0.420272357633	48.8011073309
0.612085549864	34.3895154552
0.507188575372	35.1380947412
0.511741527418	23.1597477504
0.460347546742	30.2446615241
0.562499216828	30.928281518
0.549590971902	32.2050048193
0.474793817948	34.7190861725
0.2004532937	38.7132374903
0.437893386913	43.9290412181
0.617876946025	41.6932676862
0.447101456332	30.6461168227
0.564072796743	60.9098204712
0.442733550615	28.8868716286
0.444859262746	33.3612570716
0.5567492572	21.8614900496
0.728087239393	29.6445334122
0.435913494809	38.2317796457
0.365887589386	46.8904792431
0.457781299689	27.0967427811
0.600220415193	23.4129423456
0.472069731644	50.8936880887
0.588783106267	36.1800073846
0.343848004953	27.855389403
0.647698518258	32.5984072751
0.413039871927	47.2557046259
0.599005288801	31.7289749693
0.579122491421	24.9764836421
0.314823829555	47.6101697051
0.264777567835	25.3800649359
0.289929231244	47.2335000169
0.574166949555	34.0491833735
0.571219662211	37.9495226399
0.355948075574	43.8623124834
0.531189927793	45.9999259546
0.32218397285	48.6299416904
0.471184893063	24.7134141023
0.457393504471	35.0505171112
0.448606086088	31.9690682965
0.659734657827	24.8830567979
0.319636560634	40.6790422771
0.665398656064	23.5000641175
0.506907655795	33.1726563099
0.250472960661	56.3112019844
0.252718506319	36.0114105354
0.360260473353	34.8189638215
0.472973166395	46.8560423081
0.329103789092	42.4311700331
0.455440888726	32.5489540584
0.318085371264	60.2022785184
0.447500852902	47.1033666132
0.547129342256	42.3908584529
0.505795000076	36.3095979609
0.605460166402	31.6210782129
0.470894684345	24.6953578941
0.518842391549	34.3895867436
0.53199840554	41.507074498
0.555634517854	37.3484603003
0.734577293676	37.1145064153
0.336587747954	29.2122893844
0.410135404579	24.9331039574
0.287216897418	45.1585364331
0.47054373783	53.8879908655
0.631726138181	39.1757930779
0.586510064037	44.7637909614
0.709787216024	37.045544835
0.293030191088	44.5992741503
0.674852289211	43.5256578009
0.594849916742	46.836861866
0.578440239369	35.7073014574
0.522104554384	53.404278955
0.704709736128	29.7203435095
0.51143082517	27.2462347844
0.561561203218	20.3318915074
0.449033857754	37.3427212026
0.603384980215	33.3489409948
0.202050169854	35.4308818434
0.607268046481	51.0944075745
0.54307772188	24.9981825458
0.82726748119	39.8364097844
0.689931440228	38.7559452372
0.49402696072	34.9079589543
0.561903554571	35.794031446
0.581069511701	42.1663442127
0.532425674545	32.742584541
0.628090964613	36.1466333121
0.182617971128	29.0589848946
0.48486380692	32.8421967151
0.388352556052	40.6586190579
0.198620909816	18.6155454412
0.790576595592	43.4736355976
0.558882275147	32.6149456291
0.421283728272	27.0512550853
0.591431282939	26.3413455255
0.913623115696	46.7871635271
0.669568099322	41.0143578713
0.477103624029	40.1897076424
0.729120579345	46.5288520022
0.197528086762	28.4605136128
0.80308078823	46.4256337706
0.525634524727	40.4687134462
0.539152535228	46.8450870978
0.719326694588	48.0788876273
0.440424902011	30.6246166257
0.547255446686	31.6011509521
0.43052956374	24.1392879093
0.32750616536	35.4292662718
0.450011648952	48.5120834763
0.685331105294	48.5343253982
0.51356666133	35.2143582497
0.583408967078	43.7327730909
0.596001380315	49.6701499305
0.689084886459	27.3668396966
0.789221537182	30.3621588105
0.665019786158	53.1557064476
0.255918499886	38.7555338614
0.446840414426	31.5877737195
0.511897436825	33.6982871841
0.416764106173	24.9696466504
0.926852719368	41.4321782699
0.386046403159	29.2507073107
0.499792412738	46.5858114241
0.579568583843	36.4969543627
0.536297101283	32.6953101321
0.516542424383	43.2557166973
0.555006349063	35.861160702
0.693569325217	33.4401115434
0.775352163009	31.8761388567
0.352830113277	41.8043204737
0.570718073649	39.7443187397
0.455262174827	32.1300142695
0.629107753792	32.013694339
0.09963231788	29.2377181765
0.304298476611	40.9571556515
0.575268262609	39.9514400976
0.557061871034	31.5837935612
0.463763407836	34.6496134643
0.145013606145	37.5114943533
0.423347990597	29.3980484796
0.395452019414	39.0933851247
0.375497262002	41.2051560275
0.315157269159	30.3837856298
0.244110952747	51.4959349123
0.526548461979	27.2165799737
0.479330479181	32.7317157436
0.463346484743	30.7822693839
0.51011594802	33.4312044793
0.671839236324	36.4371175366
0.348515074412	25.6555806312
0.26437530971	40.7322005736
0.588958777242	37.5978676535
0.307937580945	65.3147377594
0.470890115987	21.9659774503
0.60812385651	34.6844950413
0.790455835185	39.5927504982
0.735103384252	32.4038055271
0.741763557658	30.6781193254
0.428136677508	30.0703059948
0.574679726988	36.0947065406
0.58241238572	43.2800258195
0.578751305249	25.9749721744
0.481113063746	23.8372491733
0.479484634145	33.515790725
0.62436026007	48.3920700854
0.64394840061	46.9536548026
0.502011255057	23.8160326082
0.246067568068	37.0568475734
0.485433338656	0.693609308443
0.560647688052	0.219975268489
0.530457308896	0.531221482053
0.472401636225	0.431660446541
0.570359413694	0.445733134468
0.458215047235	0.717342739728
0.536492612707	0.43667916636
0.251637358506	0.159813539307
0.390309422281	0.795688285818
0.765771608765	0.439306358945
0.361949681305	0.103771777474
0.511484728918	1.50899281094
0.381466539296	0.0994683652458
0.408453018919	0.744160496301
0.338413856228	0.112931717954
0.304197337448	0.347122696723
0.500275969904	0.489906154071
0.468646178392	0.364874252342
0.374681081602	0.204563369125
0.451318580594	0.574637905485
0.788379131697	0.0958714532554
0.570348613528	0.694211938552
0.417275227553	0.735540105333
0.387880784592	0.163796448623
0.443926355559	0.455647461048
0.422601558748	0.478607212025
0.574322079686	0.306903632409
0.480298172202	0.161881522841
0.7599173355	0.0555280398242
0.53851283263	0.264850819652
0.305506366189	0.7845863082
0.243997567249	1.36522156024
0.565837677425	0.53649417134
0.67012769802	0.402856466239
0.304229240319	0.511124418972
0.642729315991	1.21232553011
0.533633582273	0.245000789364
0.573893318442	0.31732141289
0.573102379613	0.620038186482
0.169690173954	0.425001976866
0.861832154428	0.0702291894409
0.526613551126	0.274706991491
0.663402148961	0.321518212864
0.65404389545	0.193455814986
0.560151378247	0.757356028727
0.617178569742	0.129228807613
0.210309988897	1.57820280335
0.428951664684	0.131597657539
0.751738487721	0.476049445765
0.323814518519	0.0428349836373
0.646098747953	0.296798337454
0.35812896435	0.328104100145
0.477090600459	0.197130750369
0.544997769147	0.164288766013
0.410061534382	0.640238116883
0.41778113864	0.449500485088
0.526437336262	0.369749274789
0.523586911794	0.425293436964
0.580270938271	0.602512030467
0.634185970649	0.0812508855125
0.602494098072	0.479711406621
0.374266759515	0.212574803649
0.602101082683	0.399679255155
0.463189067906	0.649709305038
0.545657332568	0.498763951636
0.347535813337	0.60269462397
0.573832958023	0.911529998679
0.307082706071	0.763790743255
0.768163228253	0.392936430339
0.392799185241	0.822587028964
0.408719742931	0.419480797401
0.457816877976	0.303068706147
0.779649784625	0.225220172664
0.378572033612	0.452583585345
0.443552975143	1.3299203154
0.335811225577	0.0602346687435
0.384346398949	0.17330538173
0.431930624274	0.191231880774
0.574465405092	0.223900566788
0.258491239869	0.409967345871
0.461186422225	0.581935327355
0.496478506286	0.2204574483
0.506333830019	0.787924830804
0.510332689562	0.3745545551
0.90733610413	1.04528088247
0.498637498113	0.246843203142
0.39945631793	0.630999236856
0.296018019542	0.399182800089
0.811663717396	1.35611089444
0.560313995205	0.814759717509
0.532452453584	0.422906838316
0.225633865114	0.0387758615598
0.475178191929	0.377198390139
0.798182794262	0.268984481405
0.553415958123	0.807306106901
0.238656574957	0.452860899261
0.352392163518	0.326853345696
0.333943126923	0.553876919766
0.2966423533	0.515163173659
0.679545944933	1.13681226671
0.586104502122	0.803748883748
0.452925023311	0.304828746916
0.579952970273	0.501028872151
0.490234818063	0.129661595186
0.855163464827	0.184726618723
0.750053936917	0.340122433679
0.444153872105	0.195727364186
0.809436833814	0.0972454404903
0.334279252878	0.393763490209
0.58441199388	0.0493064311675
0.389503947884	0.8294179902
0.58490901205	0.128967892905
0.601278748027	0.126304793532
0.245680227308	0.760121685448
0.560182052713	0.438236482688
0.465405856568	0.232917632973
0.507258547614	0.255708386044
0.273470785684	0.573861033218
0.495947587395	0.110865527959
0.860236524613	0.478403369888
0.40676673515	0.245029736079
0.543040061036	0.104925468772
0.785522975048	0.888514547747
0.752245576388	0.145291637247
0.196473525437	0.238926971423
0.45597661529	0.259718637983
0.721344330648	0.423700921241
0.729971958458	0.29805066371
0.218804258607	0.0977184366854
0.429008574171	0.121763248801
0.564549106304	0.201181116132
0.662934140588	0.247488111213
0.346032020388	0.316257510196
0.27173142014	0.0351146119852
0.445911156907	1.15697062192
0.555470244154	0.66719206076
0.420201218408	0.119532091455
0.402510855568	0.396640777533
0.498130654329	0.173066234869
0.542811452519	0.623554562845
0.239874912264	0.427798437083
0.552174423081	0.112417352566
0.304029565954	0.106662813442
0.702796569237	0.662354814886
0.352190571502	0.251725423667
0.322202154087	0.145336722074
0.32558706089	1.17290021126
0.489858652903	0.583602794859
0.330068150535	0.298177047132
0.693289045699	0.343380563428
0.485037798788	0.7624744665
0.734018928626	0.40793770069
0.411403021981	0.54230263392
0.669561505766	1.18324238002
0.160312077007	1.09209575036
0.70436274228	1.03506226055
0.353093278788	0.726133658221
0.236137032038	0.0783996879729
0.387615446805	0.119832832389
0.703602144105	0.358678580172
0.540638961688	0.260322111627
0.389470557263	0.854845815948
0.813168674018	0.536341338801
0.512480212536	0.333538901016
0.594394942688	0.338322403334
0.443895185414	0.651289938281
0.407200951889	0.248118672449
0.576154174002	0.234611355729
0.413851610535	0.453161178536
0.511761794564	0.229731024647
0.417959153926	0.146233409149
0.990418589271	0.608220786195
0.591096217132	0.305664155675
0.498580821457	0.146475030451
0.596170694538	0.128395034189
0.665074674718	0.313109939578
0.339038879514	0.863330088705
0.842349906746	1.32690450362
0.538107880064	0.122806232683
0.298633030096	0.385548122501
0.528150260596	0.0905129815115
0.597679465926	0.815584106038
0.479247853792	0.0925994782898
0.348594806996	0.400421624193
0.30845586475	1.04607775669
0.727195345781	0.526522394476
0.443907801318	0.330258308718
0.147115723226	0.754999177566
0.470031092542	0.300844433152
0.49121565173	0.819490114234
0.458019319879	0.195828871279
0.359108549367	0.205042116458
0.700730752426	0.212818244593
0.37639407163	0.612195309028
0.54538814659	0.109667137316
0.468820323996	0.34907782169
0.490035294194	0.0757552465491
0.519687586623	0.52044031073
0.444086150065	0.523499227123
0.385759790362	0.646541785412
0.195506035021	0.447854357192
0.330287807399	0.265500500863
0.755497246562	0.0634524910471
0.768333546398	0.646054298615
0.632455523641	1.54779825612
0.628466145026	0.413087946179
0.330213499137	0.168746326378
0.448639109026	0.600751036218
0.419585911817	0.714054514679
0.642298785963	0.332105173006
0.688644577506	0.298025518974
0.275344273758	0.173373485777
0.428654563623	0.546308140299
0.602000860738	0.881620507548
0.371439330478	0.304548167293
0.570312436547	0.470181225609
0.593991916076	0.460192739049
0.531976445716	0.181771188542
0.335577215097	0.536482878846
0.575511336298	0.532738607764
0.545636761665	0.530853504977
0.518979328981	0.210670801867
0.704084871613	0.564912568876
0.623989903537	0.68661006917
0.63327985313	0.449434100184
0.614621022971	0.170857523572
0.486443004158	0.433343281985
0.616709773156	0.102404938018
0.429100384533	0.756959772843
0.547969977604	0.244488873093
0.73365864393	0.319187103749
0.695394014231	0.989199107255
0.403050251248	0.0627143672111
0.569893457009	0.440292110608
0.476932643252	0.314039011386
0.571462177375	0.0590613192514
0.45051776054	0.116960082074
0.301288581498	0.262467434099
0.403949928717	0.381899996597
0.135318335226	0.3943249045
0.343793369722	0.164703905676
0.530628527291	0.210012396816
0.613893753377	0.828744860054
0.627836696295	0.496724617075
0.139418825831	0.919159957129
0.596098218492	0.339748080048
0.488869877073	0.150947519971
0.498539232707	0.147109171239
0.570077913501	0.776487822831
0.616615986084	0.856911718933
0.600349763804	0.664040922622
0.110736303929	0.156657954126
0.268442953894	0.888299641984
0.687272949523	0.290102555117
0.377819028146	0.333871449651
0.389989632959	0.287006770526
0.462655777954	0.804379823154
0.76448883004	0.1072012761
0.536154454829	0.423340265614
0.396002032486	0.130027817022
0.527430776886	0.0711610246904
0.392924826791	1.20654260491
0.554803374705	0.641227537139
0.657775301729	0.226323753157
0.787878320339	0.909042974349
0.784580649058	0.264334355163
0.536780080017	0.23147731869
0.479495366135	0.701772159439
0.560417565939	0.0480423796507
0.390570913472	0.377610691133
0.373755708028	0.274182260854
0.574544275935	0.797180868671
0.235320888481	0.158304713426
0.502714415732	0.319539790684
0.646166506368	0.629948435031
0.569677843366	0.315722842294
0.551958003024	0.264960461138
0.424843432758	0.109552921254
0.706957673741	0.22997308115
0.491292984349	0.191997079384
0.458403460777	0.218441376315
0.466284306522	0.377274509047
0.434170472317	0.431130523468
0.573326093696	0.933976145485
0.580147604487	0.377039768728
0.960936807704	0.0801208852975
0.4350981119	0.327187921161
0.597653010367	0.238464654442
0.488172769928	0.59290446138
0.675615716084	0.414031002594
0.751173085031	0.358784113059
0.546544206525	0.312960870929
0.64774993159	0.298117668602
0.243216088679	0.875724853861
0.2975195367	0.058651557318
0.41313982539	0.27467402463
0.487533395876	0.43464689817
0.35752633484	0.148097437642
0.441116255918	0.589728473444
0.273402903197	0.384125139437
0.46765727929	0.16952297065
0.535769390422	0.408193188131
0.863581089612	0.440062373777
0.426645048962	0.742110139144
0.493719822241	0.294514991169
0.446975113756	0.0509412026338
0.582016482015	0.196150828529
0.538703599684	0.490647601046
0.550161082647	0.262155179172
0.362305746213	0.654428066214
0.580036372368	0.794033142761
0.854693790814	0.272332409447
0.261774613121	0.0673795128614
0.387730270965	0.620039044535
0.36457497932	0.42950259026
0.6387846334	0.465953226002
0.745803709369	0.66994573638
0.386115230179	0.39949443514
0.476277998561	0.364358260553
0.161450130266	0.46610910286
0.307993586047	0.277590590172
0.416067676813	0.291099606281
0.37257096403	0.388724275252
0.581313309728	0.254177234933
0.396836928585	0.525949083807
0.518499302955	0.363978055126
0.423378232808	0.37941204618
0.453508735642	0.259626924457
0.409185458851	0.652765789299
0.438276832186	0.18669138722
0.29754710891	0.592093094255
0.56844427421	0.579556078947
0.439391230483	0.110452717241
0.3580771315	0.46144247288
0.539030757021	1.87695367701
0.458881355993	0.698721999941
0.35976452333	0.331491597692
0.397811280596	0.691876853783
0.18532287157	0.889480514456
0.731766335368	0.262487856039
0.20131666359	0.272210911429
0.636207025888	0.344431938527
0.389176657633	0.828809507451
0.458512190708	0.260749253393
0.751188820534	0.281791880951
0.457613403495	0.9549238052
0.518992083538	0.755191041104
0.781331950874	0.42259804254
0.478538843703	0.195934221736
0.576945167139	1.18526147334
0.373067638406	0.18743691291
0.50400634125	1.38100400704
0.477532145662	0.450613316812
0.393666573937	0.688948964985
0.512180193899	0.100353962004
0.868927553481	0.329211539517
0.741249170208	0.213618929565
0.790001982682	0.104610201186
0.621586159316	0.0928082176777
0.501046121873	0.454988193848
0.515307719734	0.50351968311
0.290151209992	0.650525405184
0.548613506591	0.930528022432
0.485005785907	0.0568448760593
0.486293485783	0.674942719075
0.849270806537	0.62365361192
0.614051784295	0.73964015469
0.746884289414	0.108192557974
0.23110810984	0.554329585622
0.681764010894	0.174061768281
0.656893513369	0.480181176999
0.614516935151	0.447404776771
0.509697978716	0.596063577787
0.552776137158	0.159143113971
0.567895333901	0.916588138038
0.268381982267	0.0279588540403
0.579977608431	0.783780439526
0.415967879473	0.572163963846
0.455906867486	0.537216282113
0.22476912562	0.119738259457
0.100491511109	0.136038442609
0.490089684304	0.339712235928
0.526061806407	0.821984353672
0.545360474295	0.455192862342
0.690322670634	0.229945646102
0.65473546188	0.245876825245
0.834847134214	0.888210248309
0.548718922967	0.0705264832338
0.508551621336	1.14944527368
0.386777535146	0.114303116367
0.536205760726	0.0838152974878
0.36502839051	0.258884040722
0.421116014686	0.119564225283
0.338701741717	0.0914039303629
0.377803250365	0.178952579688
0.47518291812	1.25118868021
0.262233668359	0.745531646877
0.608008991781	0.342789543297
0.555261926853	0.502835747869
0.65593324018	0.119019932651
0.8534014446	0.66688565194
0.514269441621	0.200771325235
0.569238194426	0.116486934347
0.333652078364	0.221123703982
0.669904144297	0.108192473475
0.697798412298	0.306786842552
0.584343980068	0.429503773045
0.845670682628	0.731372487016
0.73089343066	0.64291426753
0.244643791119	0.0883685933746
0.430905824261	0.903369225073
0.17746742475	0.238902951262
0.297917670875	0.101170926805
0.556573482623	0.0898370030126
0.59279864337	0.267357015075
0.394321681387	0.860126172591
0.450852478776	0.359761684755
0.780804663408	0.0759670444144
0.499635856357	1.11128425352
0.584944241634	1.02691941226
0.259511138983	0.393163163289
0.690976982615	0.234157592427
0.768838423395	0.919717643377
0.433045098404	1.03222202049
0.3649662533	0.427463457957
0.445859372495	0.209401567341
0.535445481651	0.677839572809
0.323030250882	1.04024147318
0.642595553279	0.266557480875
0.494320426243	0.528376567801
0.731522557485	0.468855293741
0.605224973498	0.37927164822
0.717075042788	0.386282785624
0.348069557913	0.187802193197
0.584527904177	0.368885065699
0.495029629294	0.754613053763
0.450863850447	0.431625682867
0.847552974746	0.318369847069
0.317261978854	0.767506996306
0.460911333347	0.903583499324
0.502827577665	0.441365711473
0.555914150058	0.300158140822
0.615203208367	0.28013675648
0.43039403802	0.419427349607
0.541166701727	0.467317147779
0.56089495561	0.248616071217
0.482145184425	0.133459286869
0.677447346669	1.15618758646
0.611997717673	0.112509757737
0.671979567155	0.224130952027
0.489122139121	0.4162087466
0.313778748451	1.17928860531
0.532581802025	0.303456349539
0.564145219911	0.117906480846
0.250193264982	0.181910844889
0.568593040364	0.743163026169
0.53854515396	1.02536203335
0.530371694391	36.9451209972
0.481588128595	72.6669453366
0.501829380454	49.1827251719
0.490649886709	50.4798707848
0.487347873485	49.9469902628
0.432418075809	51.2237004778
0.448519976954	59.3757560977
0.410490669977	61.4499155517
0.36480568235	56.6602514587
0.577865924287	52.4844608538
0.54330411011	50.5510556352
0.363946182707	54.2320277348
0.447273253417	64.8632341499
0.372058872658	59.2889747779
0.485218758917	48.3803188617
0.393485806166	51.9719942912
0.532491692883	40.8147691817
0.495599292265	52.7409328896
0.531780980564	38.2413418
0.435108163137	59.2083529737
0.667221885102	66.1005069563
0.406369563423	69.1275297076
0.273716325561	87.0684860895
0.516028425491	63.0326084357
0.564010374079	36.7268906642
0.463262896802	45.8749138945
0.525958333608	62.282780059
0.615710549414	38.6323140985
0.661021101987	46.9430222569
0.626119246091	37.2866166774
0.460611339517	37.8457128043
0.32165932748	40.0689818541
0.413288123678	70.2344847914
0.690300748854	33.8563921149
0.414664730001	50.3770835901
0.459154366581	55.7802189114
0.567608771189	47.1353034141
0.473997834338	76.2028797435
0.462876044422	58.7138576639
0.500826538495	30.3723209292
0.706688450698	57.2418435513
0.550895749371	39.9233936911
0.584211592013	52.8639657959
0.591125977325	44.7361920056
0.475726715277	48.1769562859
0.558205563395	71.6904117042
0.184461262037	61.5787159428
0.522182040077	58.6051586862
0.488997059674	69.026316522
0.536914926377	39.3856961954
0.539669027417	54.5210080711
0.397345803538	65.7777746125
0.456990066951	75.1856429956
0.420071193557	82.0044542035
0.387111523439	61.5357662118
0.429499609185	53.6060207331
0.495977236568	56.4633778525
0.408447090393	67.4439333319
0.480608448176	56.2122364014
0.595326415795	53.1319347063
0.563569821533	48.3185028799
0.443932136779	62.8448483426
0.456677831731	60.8296592458
0.537999947076	37.1035220864
0.531260365963	42.6091706808
0.420240464748	47.4751119831
0.423619695855	54.7694879058
0.395101525626	50.4875500761
0.595736439448	53.2791821547
0.438511864622	43.1809649879
0.380731745946	66.0101039611
0.477895296065	66.9988926535
0.674247771118	41.7364919234
0.418710203285	59.1252816491
0.336883456091	56.4914738136
0.670175767098	28.4541963046
0.569075324001	41.7969360621
0.501432347025	55.6584501064
0.589500750933	51.3588705902
0.415471671973	45.3300433129
0.521174383611	37.5767283921
0.528788486232	55.3310906985
0.486551245466	46.1730782992
0.607994735142	39.0257153515
0.475586396325	74.3786519102
0.505095838246	64.8369845274
0.457599836456	45.9290565075
0.56239885263	31.294337228
0.533217501589	46.6841121653
0.50524769217	45.8903341657
0.542145509412	43.6831758175
0.54414899404	32.4539349792
0.515692806308	45.4061435912
0.574811722655	67.0372170402
0.475805041241	47.0175043104
0.391520388272	50.0247447785
0.431765330435	54.2513636117
0.459825062366	39.1548139679
0.383097943358	59.7551753917
0.509318260685	46.2819627924
0.476325109749	53.5619149578
0.473835431511	60.5006854577
0.530000628534	47.5605365183
0.488635615532	62.473266144
0.610299183933	60.0140791657
0.590894723014	57.8308677843
0.503783686335	55.9447907301
0.67665644629	71.2309565208
0.547907050378	35.5293349328
0.659898516354	44.9188153201
0.306433622883	68.6918862743
0.615493862546	51.6524018432
0.611574677699	40.9593602861
0.409725169234	41.5830722352
0.528811618232	44.96398261
0.453395317006	72.5786860593
0.468917908422	61.4943747583
0.417146289059	47.7258792917
0.606444468031	45.7599273919
0.715186137549	38.6130207236
0.547598806469	36.0831661606
0.589387076167	39.3804049627
0.484981044204	62.269322647
0.507174195831	84.7175520875
0.355265768268	70.2694994641
0.405130565658	65.146747584
0.469807345749	85.9456809402
0.680188755586	44.6705177189
0.45239586183	55.1631562662
0.554447666765	49.2594067429
0.508454233306	47.9575537109
0.640818195615	46.3362339832
0.392631392074	65.4980998974
0.56260713281	31.7949879706
0.460775203211	42.2457900514
0.496187671745	52.9760626505
0.518531762313	60.1600191434
0.340366436374	84.6393136884
0.46374251097	74.5438594108
0.430874344939	62.993936089
0.404248508302	45.5737832875
0.55223600047	71.1804290118
0.556483807186	41.5429472701
0.580104433868	46.649154798
0.482337173809	52.0385322079
0.484793121753	61.2561988437
0.409035216552	40.3161441206
0.465171449878	48.7618588096
0.450830070102	56.5857685134
0.552707867106	66.1626901101
0.529047232654	37.5944303652
0.544488531539	66.3175814705
0.509510254495	39.8002734204
0.518656481032	44.7119823747
0.261472032082	51.2659005617
0.53451143886	42.2211175104
0.418702104823	48.4119465703
0.515403737119	48.3143429109
0.47364078939	52.2116013071
0.600655885631	45.5459517014
0.533648849276	52.8096146681
0.422921403702	47.0008389215
0.707988227408	33.8282205378
0.543782809898	45.4036186623
0.561294716641	49.4509018208
0.469819141827	49.2471564391
0.494582067332	45.2890773657
0.619177734181	44.2357144823
0.464746143154	51.2345123684
0.485985175014	66.123540531
0.468262447263	66.4905922466
0.535374312593	82.7920082334
0.536351839805	42.003284468
0.516591154624	57.0125356505
0.558403725619	51.4698802931
0.589640518685	53.2898836994
0.32954438998	56.5715117056
0.401096809066	79.6416355403
0.503115751235	68.7175171655
0.54699217748	38.2468832533
0.596068265915	49.5973816802
0.494223926493	47.6647715173
0.608568838355	45.3587574776
0.353482106065	72.2306202152
0.313056932793	58.258181665
0.602812414035	44.1775738028
0.458310702905	56.0034231779
0.335317640184	45.4475615199
0.469798071375	61.6541900924
0.430930980146	50.9880926268
0.53486975945	50.0268063251
0.411705063881	68.123368219
0.635205091282	41.0292427946
0.475142347462	37.0163720881
0.563252774288	50.586837359
0.405449701377	64.839828087
0.587396899476	52.1750896568
0.415039083241	66.8581580876
0.562024635719	35.897742897
0.365010261657	60.4784008437
0.35693077813	55.3903806574
0.40045206484	60.2748242421
0.687134825217	51.1748034725
0.490948946638	68.0722595056
0.47378210794	41.9664283852
0.565121253844	47.5078039747
0.501680198729	45.1255878795
0.380402660538	63.1590985327
0.506781480875	37.026075912
0.623921263673	38.8377840995
0.562428696164	60.4191075388
0.409763083772	44.3405860275
0.413345084677	54.5597536561
0.435252260769	58.435516634
0.440819422292	53.9992533632
0.491561676491	58.5616212524
0.561029665415	48.849617645
0.630505594889	37.8291941047
0.425319777972	42.6046697352
0.439139310476	65.9238909426
0.500348997467	51.8981954978
0.460175344379	54.501553304
0.477638175454	63.2454467734
0.543865311005	46.146127889
0.551996530295	52.7319908995
0.615221752075	49.867232948
0.431095921403	68.0669852785
0.593447838041	57.8393888282
0.396739193776	57.0310390398
0.612845700922	37.0428612689
0.501978390448	86.6338435424
0.521829451	49.4181819341
0.666517290012	42.3089948461
0.536108773587	49.2395726398
0.44842272852	62.8858232483
0.631154969162	41.2317176807
0.590615948265	42.3955298066
0.393720165595	63.1811223824
0.502057114213	47.2230182092
0.441117660575	32.7660455608
0.446548986347	63.0368363734
0.587814829361	45.3702667866
0.511473297513	44.5957165061
0.487659971483	65.0507903085
0.278679675371	43.6492841804
0.526480412199	63.5834885568
0.498934083948	50.0729560852
0.550067349662	46.9062896802
0.447185238115	50.9792396152
0.463109843217	58.5417094935
0.518391852779	44.3688801286
0.361971667985	55.0284140442
0.402083307824	41.0452274096
0.650326042784	40.2837674581
0.395043990365	63.8674032959
0.532825219206	38.9500768449
0.429027458442	54.2230472586
0.756093623804	38.092838807
0.533230423041	47.918737615
0.507926229481	58.75376779
0.591144725176	42.058443441
0.346612516565	49.3283692869
0.534167964652	41.0606045201
0.622875533965	49.0913211704
0.622294868951	39.012994014
0.604569668402	56.5929868214
0.607144145305	41.8147918618
0.409892139176	53.7789857198
0.662664269952	35.8387715118
0.580917413013	37.4256391356
0.589201461267	35.3650859395
0.457385542057	57.5345362982
0.48311997141	45.0397765536
0.558696144281	39.6891758805
0.507234626563	51.437952302
0.440898761359	70.4255644327
0.500734695783	64.2947840463
0.565159387807	40.4242781568
0.618503215716	46.9469989207
0.589995350678	41.7107393279
0.555458420724	42.4480279459
0.489238148627	56.312807489
0.517073602011	42.6632311865
0.39577623474	63.2876477553
0.544780219572	55.3915540554
0.679463448999	68.5761618471
0.405494058059	74.850417789
0.550251428494	62.1615732702
0.475704016406	47.8518566009
0.56609544883	51.7701360993
0.516371548458	79.9743151515
0.523747525841	49.2924166145
0.5804412828	52.079343565
0.42558199257	37.1118946556
0.514355685211	44.6524263834
0.540141842711	45.1970039332
0.511379355064	47.8844020977
0.494606618279	50.7679425491
0.350451590886	64.0080633898
0.381179087363	57.3856084306
0.50513029651	57.4085982874
0.556474087717	46.6955050499
0.502821567508	82.0832585146
0.485657381362	43.5004560922
0.535275430854	49.8439782432
0.646545787629	36.8107099046
0.643837830551	39.3225099981
0.449273915728	58.0406929767
0.460057196996	74.0218876224
0.484574336889	38.6880400998
0.581138882457	35.2289116784
0.571682990114	76.5951789879
0.504705713298	44.3025764538
0.430418418216	44.2241234068
0.532144167845	40.9476192579
0.457333069913	72.7047075973
0.5689448732	43.256302798
0.565435611917	37.1261439827
0.37504477215	67.5023646898
0.391464937624	42.4534374567
0.364583929943	65.7385231961
0.547860541938	44.8783735934
0.473521685599	49.9784884934
0.494418292302	64.9409829088
0.400953099755	56.7898903274
0.442872796997	70.6788764345
0.51389370288	40.4384853694
0.547187595571	48.918823685
0.435495649981	47.7149470312
0.59888906851	36.8682651133
0.36477700726	58.1795053729
0.603072188668	31.5985528758
0.49795926207	49.9759339242
0.326977743754	79.9846625173
0.352747147683	49.2172237731
0.43252654933	52.7393690023
0.435755494254	63.1937797373
0.368188138308	55.8420838788
0.349881816964	44.0650878791
0.468347691308	90.5181502797
0.368045136737	62.1296320746
0.540742531455	60.3951492582
0.400398493431	46.061233823
0.561418288147	44.963133811
0.652512184562	47.1956495717
0.402060322948	48.6682199338
0.471000087769	54.4359580208
0.607912183215	52.4467332676
0.580789884827	45.3053692843
0.476318801981	43.69439388
0.510288988972	44.5614614567
0.301709449545	62.9293827057
0.416374000101	72.7888315494
0.454688147425	48.310507268
0.551012389013	65.156027855
0.646538058493	50.5976475013
0.526444386275	80.4987282243
0.637278389665	65.2301962559
0.574336418008	68.5647131645
0.530955595506	47.5193500163
0.398487113334	69.3114033012
0.53139644289	35.2178511609
0.544603176447	41.022374367
0.656200532954	36.850321496
0.474281074621	50.9766640199
0.624723499762	44.0745195382
0.447889353613	63.4890486644
0.594238677965	67.5603775953
0.45533652918	33.7318543719
0.637011368845	49.1722253008
0.546911570088	46.9961196089
0.521471648845	51.9355694376
0.490921440835	48.975754552
0.574223886979	59.5153602356
0.496262962828	44.8001620348
0.504061642428	42.8441809442
0.452741810227	55.2588474353
0.504954223569	47.5058910948
0.443429814764	60.0111118914
0.396033020123	30.4783003261
0.386908514077	48.8867339418
0.540345773898	47.9670623798
0.475610615185	45.5735169382
0.639929940528	36.5913366708
0.598066007836	49.6423761329
0.591504126454	55.232716809
0.551351470391	54.6128697492
0.633315573161	57.1405732614
0.413797693652	48.6347061597
0.542078732318	53.2401320792
0.567103639785	58.9344705261
0.449610142825	62.2888548447
0.521096138011	59.956834056
0.463814518951	48.1258954059
0.49160584586	46.5692468632
0.498423818159	36.24386755
0.337320353405	50.323899811
0.49816435223	67.2958593643
0.468628870716	58.9503172544
0.594908955496	64.147400259
0.591430368925	57.4354191363
0.498788677573	65.5997519795
0.64598510301	41.6165938714
0.599575016835	36.1771821085
0.616871900137	72.4136942843
0.521187259299	72.5723805768
0.52807995235	48.3982415648
0.59946877678	43.9905463178
0.604462425805	45.3255450004
0.500943848915	44.026569514
0.426716909327	45.137632215
0.380950456031	57.7511938875
0.4533732566	49.1358908766
0.566616719829	46.2091193151
0.49225500425	65.4635746134
0.428788981739	44.5898954875
0.566605502228	41.5225500894
0.73406384335	43.8023766758
0.352273366492	59.221840344
0.453008185482	50.0866370177
0.437672120573	45.4045410725
0.641710802585	49.1449352385
0.488859255451	57.4946460263
0.341007052478	59.4467878869
0.456406619681	52.4907896227
0.558305604296	39.5787504084
0.465321810752	50.0252659057
0.276484748395	59.5844912182
0.603320938452	50.5267205534
0.455239952114	59.3197918427
0.530052005107	64.7279158352
0.53527401663	51.5121302941
0.47664073129	87.1601187799
0.527299672364	42.1716319409
0.551441084572	47.3998929706
0.523790946006	43.8954692602
0.506828412018	48.8922160632
0.659025297895	46.6233031103
0.461372180924	39.134235652
0.375251460799	60.138724831
0.52101134665	48.8991976472
0.387344105645	91.2040782289
0.607938434079	43.0629879305
0.513236284479	40.2298730117
0.546089456265	44.8758270283
0.609210049626	41.7615631136
0.599546209511	41.1614684061
0.519693196308	41.0975074039
0.568463882564	53.2270600767
0.550209400848	65.884838791
0.554809811213	39.779834745
0.44689884869	33.4841362706
0.534460469786	51.516674349
0.560748706227	68.7696850838
0.445065779418	57.6900848001
0.550351987495	39.9582229058
0.406074205114	56.8904540526
