# Supplementary material for: Do universal codon-usage patterns minimize the effects of mutation and translation error?
Source: Genome Biol. 2005 Oct 19;6(11):R91. doi: 10.1186/gb-2005-6-11-r91 (PMC1297647; doi:10.1186/gb-2005-6-11-r91)
Supplement: Additional data file 1 — A tar archive containing the used CUTG records, separated for archaea, bacteria, and eukaryotes, the data used to produce the histograms in Figure 1, the kinemages used to produce Figures 2 and 4, and the data used to produce the scatterplots in Figures 3 and 5. [file gb-2005-6-11-r91-S1.tgz › CodeError/data/abs_scatterplots/bac_p_rY.agr]

# Grace project file
#
@version 50114
@page size 792, 612
@page scroll 5%
@page inout 5%
@link page off
@map font 0 to "Times-Roman", "Times-Roman"
@map font 1 to "Times-Italic", "Times-Italic"
@map font 2 to "Times-Bold", "Times-Bold"
@map font 3 to "Times-BoldItalic", "Times-BoldItalic"
@map font 4 to "Helvetica", "Helvetica"
@map font 5 to "Helvetica-Oblique", "Helvetica-Oblique"
@map font 6 to "Helvetica-Bold", "Helvetica-Bold"
@map font 7 to "Helvetica-BoldOblique", "Helvetica-BoldOblique"
@map font 8 to "Courier", "Courier"
@map font 9 to "Courier-Oblique", "Courier-Oblique"
@map font 10 to "Courier-Bold", "Courier-Bold"
@map font 11 to "Courier-BoldOblique", "Courier-BoldOblique"
@map font 12 to "Symbol", "Symbol"
@map font 13 to "ZapfDingbats", "ZapfDingbats"
@map color 0 to (255, 255, 255), "white"
@map color 1 to (0, 0, 0), "black"
@map color 2 to (255, 0, 0), "red"
@map color 3 to (0, 255, 0), "green"
@map color 4 to (0, 0, 255), "blue"
@map color 5 to (255, 255, 0), "yellow"
@map color 6 to (188, 143, 143), "brown"
@map color 7 to (220, 220, 220), "grey"
@map color 8 to (148, 0, 211), "violet"
@map color 9 to (0, 255, 255), "cyan"
@map color 10 to (255, 0, 255), "magenta"
@map color 11 to (255, 165, 0), "orange"
@map color 12 to (114, 33, 188), "indigo"
@map color 13 to (103, 7, 72), "maroon"
@map color 14 to (64, 224, 208), "turquoise"
@map color 15 to (0, 139, 0), "green4"
@reference date 0
@date wrap off
@date wrap year 1950
@default linewidth 1.0
@default linestyle 1
@default color 1
@default pattern 1
@default font 0
@default char size 1.000000
@default symbol size 1.000000
@default sformat "%.8g"
@background color 0
@page background fill on
@timestamp off
@timestamp 0.03, 0.03
@timestamp color 1
@timestamp rot 0
@timestamp font 0
@timestamp char size 1.000000
@timestamp def "Thu Feb 17 16:35:08 2005"
@r0 off
@link r0 to g0
@r0 type above
@r0 linestyle 1
@r0 linewidth 1.0
@r0 color 1
@r0 line 0, 0, 0, 0
@r1 off
@link r1 to g0
@r1 type above
@r1 linestyle 1
@r1 linewidth 1.0
@r1 color 1
@r1 line 0, 0, 0, 0
@r2 off
@link r2 to g0
@r2 type above
@r2 linestyle 1
@r2 linewidth 1.0
@r2 color 1
@r2 line 0, 0, 0, 0
@r3 off
@link r3 to g0
@r3 type above
@r3 linestyle 1
@r3 linewidth 1.0
@r3 color 1
@r3 line 0, 0, 0, 0
@r4 off
@link r4 to g0
@r4 type above
@r4 linestyle 1
@r4 linewidth 1.0
@r4 color 1
@r4 line 0, 0, 0, 0
@g0 on
@g0 hidden false
@g0 type XY
@g0 stacked false
@g0 bar hgap 0.000000
@g0 fixedpoint off
@g0 fixedpoint type 0
@g0 fixedpoint xy 0.000000, 0.000000
@g0 fixedpoint format general general
@g0 fixedpoint prec 6, 6
@with g0
@    world xmin 0
@    world xmax 1
@    world ymin 0
@    world ymax 80
@    stack world 0, 0, 0, 0
@    znorm 1
@    view xmin 0.150000
@    view xmax 0.850000
@    view ymin 0.150000
@    view ymax 0.850000
@    title ""
@    title font 0
@    title size 1.500000
@    title color 1
@    subtitle ""
@    subtitle font 0
@    subtitle size 1.000000
@    subtitle color 1
@    xaxes scale Normal
@    yaxes scale Normal
@    xaxes invert off
@    yaxes invert off
@    xaxis  on
@    xaxis  type zero false
@    xaxis  offset 0.000000 , 0.000000
@    xaxis  bar on
@    xaxis  bar color 1
@    xaxis  bar linestyle 1
@    xaxis  bar linewidth 1.0
@    xaxis  label ""
@    xaxis  label layout para
@    xaxis  label place auto
@    xaxis  label char size 1.000000
@    xaxis  label font 0
@    xaxis  label color 1
@    xaxis  label place normal
@    xaxis  tick on
@    xaxis  tick major 0.1
@    xaxis  tick minor ticks 1
@    xaxis  tick default 6
@    xaxis  tick place rounded true
@    xaxis  tick in
@    xaxis  tick major size 1.000000
@    xaxis  tick major color 1
@    xaxis  tick major linewidth 1.0
@    xaxis  tick major linestyle 1
@    xaxis  tick major grid off
@    xaxis  tick minor color 1
@    xaxis  tick minor linewidth 1.0
@    xaxis  tick minor linestyle 1
@    xaxis  tick minor grid off
@    xaxis  tick minor size 0.500000
@    xaxis  ticklabel on
@    xaxis  ticklabel format general
@    xaxis  ticklabel prec 5
@    xaxis  ticklabel formula ""
@    xaxis  ticklabel append ""
@    xaxis  ticklabel prepend ""
@    xaxis  ticklabel angle 0
@    xaxis  ticklabel skip 0
@    xaxis  ticklabel stagger 0
@    xaxis  ticklabel place normal
@    xaxis  ticklabel offset auto
@    xaxis  ticklabel offset 0.000000 , 0.010000
@    xaxis  ticklabel start type auto
@    xaxis  ticklabel start 0.000000
@    xaxis  ticklabel stop type auto
@    xaxis  ticklabel stop 0.000000
@    xaxis  ticklabel char size 1.000000
@    xaxis  ticklabel font 0
@    xaxis  ticklabel color 1
@    xaxis  tick place both
@    xaxis  tick spec type none
@    yaxis  on
@    yaxis  type zero false
@    yaxis  offset 0.000000 , 0.000000
@    yaxis  bar on
@    yaxis  bar color 1
@    yaxis  bar linestyle 1
@    yaxis  bar linewidth 1.0
@    yaxis  label ""
@    yaxis  label layout para
@    yaxis  label place auto
@    yaxis  label char size 1.000000
@    yaxis  label font 0
@    yaxis  label color 1
@    yaxis  label place normal
@    yaxis  tick on
@    yaxis  tick major 10
@    yaxis  tick minor ticks 1
@    yaxis  tick default 6
@    yaxis  tick place rounded true
@    yaxis  tick in
@    yaxis  tick major size 1.000000
@    yaxis  tick major color 1
@    yaxis  tick major linewidth 1.0
@    yaxis  tick major linestyle 1
@    yaxis  tick major grid off
@    yaxis  tick minor color 1
@    yaxis  tick minor linewidth 1.0
@    yaxis  tick minor linestyle 1
@    yaxis  tick minor grid off
@    yaxis  tick minor size 0.500000
@    yaxis  ticklabel on
@    yaxis  ticklabel format general
@    yaxis  ticklabel prec 5
@    yaxis  ticklabel formula ""
@    yaxis  ticklabel append ""
@    yaxis  ticklabel prepend ""
@    yaxis  ticklabel angle 0
@    yaxis  ticklabel skip 0
@    yaxis  ticklabel stagger 0
@    yaxis  ticklabel place normal
@    yaxis  ticklabel offset auto
@    yaxis  ticklabel offset 0.000000 , 0.010000
@    yaxis  ticklabel start type auto
@    yaxis  ticklabel start 0.000000
@    yaxis  ticklabel stop type auto
@    yaxis  ticklabel stop 0.000000
@    yaxis  ticklabel char size 1.000000
@    yaxis  ticklabel font 0
@    yaxis  ticklabel color 1
@    yaxis  tick place both
@    yaxis  tick spec type none
@    altxaxis  off
@    altyaxis  off
@    legend on
@    legend loctype view
@    legend 0.85, 0.8
@    legend box color 1
@    legend box pattern 1
@    legend box linewidth 1.0
@    legend box linestyle 1
@    legend box fill color 0
@    legend box fill pattern 1
@    legend font 0
@    legend char size 1.000000
@    legend color 1
@    legend length 4
@    legend vgap 1
@    legend hgap 1
@    legend invert false
@    frame type 0
@    frame linestyle 1
@    frame linewidth 1.0
@    frame color 1
@    frame pattern 1
@    frame background color 0
@    frame background pattern 0
@    s0 hidden false
@    s0 type xy
@    s0 symbol 1
@    s0 symbol size 0.100000
@    s0 symbol color 2
@    s0 symbol pattern 1
@    s0 symbol fill color 2
@    s0 symbol fill pattern 0
@    s0 symbol linewidth 1.0
@    s0 symbol linestyle 1
@    s0 symbol char 65
@    s0 symbol char font 0
@    s0 symbol skip 0
@    s0 line type 0
@    s0 line linestyle 1
@    s0 line linewidth 1.0
@    s0 line color 1
@    s0 line pattern 1
@    s0 baseline type 0
@    s0 baseline off
@    s0 dropline off
@    s0 fill type 0
@    s0 fill rule 0
@    s0 fill color 1
@    s0 fill pattern 1
@    s0 avalue off
@    s0 avalue type 2
@    s0 avalue char size 1.000000
@    s0 avalue font 0
@    s0 avalue color 1
@    s0 avalue rot 0
@    s0 avalue format general
@    s0 avalue prec 3
@    s0 avalue prepend ""
@    s0 avalue append ""
@    s0 avalue offset 0.000000 , 0.000000
@    s0 errorbar on
@    s0 errorbar place both
@    s0 errorbar color 2
@    s0 errorbar pattern 1
@    s0 errorbar size 1.000000
@    s0 errorbar linewidth 1.0
@    s0 errorbar linestyle 1
@    s0 errorbar riser linewidth 1.0
@    s0 errorbar riser linestyle 1
@    s0 errorbar riser clip off
@    s0 errorbar riser clip length 0.100000
@    s0 comment "/Users/smit/Work/summerproject/scatterplots/bac_normal_X.dat"
@    s0 legend  ""
@    s1 hidden false
@    s1 type xy
@    s1 symbol 1
@    s1 symbol size 0.100000
@    s1 symbol color 3
@    s1 symbol pattern 1
@    s1 symbol fill color 3
@    s1 symbol fill pattern 0
@    s1 symbol linewidth 1.0
@    s1 symbol linestyle 1
@    s1 symbol char 65
@    s1 symbol char font 0
@    s1 symbol skip 0
@    s1 line type 0
@    s1 line linestyle 1
@    s1 line linewidth 1.0
@    s1 line color 1
@    s1 line pattern 1
@    s1 baseline type 0
@    s1 baseline off
@    s1 dropline off
@    s1 fill type 0
@    s1 fill rule 0
@    s1 fill color 1
@    s1 fill pattern 1
@    s1 avalue off
@    s1 avalue type 2
@    s1 avalue char size 1.000000
@    s1 avalue font 0
@    s1 avalue color 1
@    s1 avalue rot 0
@    s1 avalue format general
@    s1 avalue prec 3
@    s1 avalue prepend ""
@    s1 avalue append ""
@    s1 avalue offset 0.000000 , 0.000000
@    s1 errorbar on
@    s1 errorbar place both
@    s1 errorbar color 3
@    s1 errorbar pattern 1
@    s1 errorbar size 1.000000
@    s1 errorbar linewidth 1.0
@    s1 errorbar linestyle 1
@    s1 errorbar riser linewidth 1.0
@    s1 errorbar riser linestyle 1
@    s1 errorbar riser clip off
@    s1 errorbar riser clip length 0.100000
@    s1 comment "/Users/smit/Work/summerproject/scatterplots/bac_normal_X.dat"
@    s1 legend  ""
@    s2 hidden false
@    s2 type xy
@    s2 symbol 1
@    s2 symbol size 0.100000
@    s2 symbol color 4
@    s2 symbol pattern 1
@    s2 symbol fill color 4
@    s2 symbol fill pattern 0
@    s2 symbol linewidth 1.0
@    s2 symbol linestyle 1
@    s2 symbol char 65
@    s2 symbol char font 0
@    s2 symbol skip 0
@    s2 line type 0
@    s2 line linestyle 1
@    s2 line linewidth 1.0
@    s2 line color 1
@    s2 line pattern 1
@    s2 baseline type 0
@    s2 baseline off
@    s2 dropline off
@    s2 fill type 0
@    s2 fill rule 0
@    s2 fill color 1
@    s2 fill pattern 1
@    s2 avalue off
@    s2 avalue type 2
@    s2 avalue char size 1.000000
@    s2 avalue font 0
@    s2 avalue color 1
@    s2 avalue rot 0
@    s2 avalue format general
@    s2 avalue prec 3
@    s2 avalue prepend ""
@    s2 avalue append ""
@    s2 avalue offset 0.000000 , 0.000000
@    s2 errorbar on
@    s2 errorbar place both
@    s2 errorbar color 4
@    s2 errorbar pattern 1
@    s2 errorbar size 1.000000
@    s2 errorbar linewidth 1.0
@    s2 errorbar linestyle 1
@    s2 errorbar riser linewidth 1.0
@    s2 errorbar riser linestyle 1
@    s2 errorbar riser clip off
@    s2 errorbar riser clip length 0.100000
@    s2 comment "/Users/smit/Work/summerproject/scatterplots/bac_normal_X.dat"
@    s2 legend  ""
@    s3 hidden false
@    s3 type xy
@    s3 symbol 1
@    s3 symbol size 0.100000
@    s3 symbol color 1
@    s3 symbol pattern 1
@    s3 symbol fill color 1
@    s3 symbol fill pattern 0
@    s3 symbol linewidth 1.0
@    s3 symbol linestyle 1
@    s3 symbol char 65
@    s3 symbol char font 0
@    s3 symbol skip 0
@    s3 line type 0
@    s3 line linestyle 1
@    s3 line linewidth 1.0
@    s3 line color 1
@    s3 line pattern 1
@    s3 baseline type 0
@    s3 baseline off
@    s3 dropline off
@    s3 fill type 0
@    s3 fill rule 0
@    s3 fill color 1
@    s3 fill pattern 1
@    s3 avalue off
@    s3 avalue type 2
@    s3 avalue char size 1.000000
@    s3 avalue font 0
@    s3 avalue color 1
@    s3 avalue rot 0
@    s3 avalue format general
@    s3 avalue prec 3
@    s3 avalue prepend ""
@    s3 avalue append ""
@    s3 avalue offset 0.000000 , 0.000000
@    s3 errorbar on
@    s3 errorbar place both
@    s3 errorbar color 1
@    s3 errorbar pattern 1
@    s3 errorbar size 1.000000
@    s3 errorbar linewidth 1.0
@    s3 errorbar linestyle 1
@    s3 errorbar riser linewidth 1.0
@    s3 errorbar riser linestyle 1
@    s3 errorbar riser clip off
@    s3 errorbar riser clip length 0.100000
@    s3 comment "/Users/smit/Work/summerproject/scatterplots/bac_normal_X.dat"
@    s3 legend  ""

@target G0.S0
@type xy
0.560848343155	7.66419505432
0.514536142208	18.97876542
0.577859149244	10.2921256871
0.522031445748	16.7905814754
0.654964125166	31.1749185989
0.143154142831	13.100039456
0.411285459222	10.4248788223
0.601769714386	13.2396518857
0.667282822035	17.6979903543
0.469466391699	9.56101270618
0.2763321169	11.6359049391
0.390045239522	10.2826227155
0.494552585902	15.0847233646
0.438026721575	13.3498985969
0.662220686429	16.5434955309
0.235937024029	17.3918297086
0.568330220994	8.14854215577
0.560516223732	12.0995348569
0.667501966568	7.42200987909
0.539155852132	17.4406261888
0.415665517902	18.0333519493
0.51281778756	29.0037867437
0.455738975136	25.4750738353
0.429964089254	12.6288024262
0.349994874508	7.89801407525
0.468203824445	11.6647514846
0.460033685963	19.1015215125
0.39899534501	12.6529885861
0.556321565176	11.2688934857
0.537859232143	19.3920150631
0.409693248335	4.48667105433
0.407714464103	12.0768797179
0.469016805309	21.96608113
0.429933908412	8.46340769795
0.280676557732	12.1110326021
0.172350080933	21.220231377
0.523727838205	13.9507835602
0.784207136989	27.4612972991
0.557173452203	22.5440012389
0.603742194071	3.53569068167
0.673124566106	20.3390517073
0.580982833587	12.2384723065
0.592888370375	10.2205286511
0.330570285272	8.75670634629
0.591516767135	9.81558398514
0.790327795381	22.5967420563
0.4354932044	16.1103901451
0.529988124355	13.8080497577
0.434856284199	19.1461428808
0.595851595422	13.3566217085
0.727505175664	11.7835817273
0.549168484753	17.2117235285
0.761505142557	24.7340949503
0.888161583722	22.3674643087
0.326721450415	16.6380491609
0.486686556657	16.2796962823
0.423935167261	23.7359498527
0.500492964782	28.6549403341
0.435292363516	17.0086307764
0.784906967525	20.717721076
0.417581054998	15.8582035891
0.816473265319	13.8133312058
0.335569177244	13.2863547658
0.413710529281	6.24323671026
0.575993603087	11.2787956751
0.453938247392	9.13625281793
0.57927707996	16.1167298377
0.554070707642	9.63811500119
0.481343776163	20.0195465473
0.112100817299	15.8409158949
0.496215179602	26.0973360124
0.536244589336	16.0590127411
0.342977519284	10.6950855742
0.52375059236	15.6920826854
0.368771404775	11.2905088831
0.57739776455	4.92491525422
0.777944548859	11.1204761376
0.599393102843	16.754846362
0.200571749605	15.2087733854
0.764097275365	10.9037312593
0.436853773834	15.2394859401
0.680637612873	21.3940947122
0.453640230756	11.6931182829
0.199885106391	7.70232770028
0.498485707354	20.6983220672
0.406857737948	17.1467038628
0.395274986315	12.921434575
0.32795533054	6.0975955632
0.143405907837	13.790613076
0.265601064608	16.48875961
0.351665091852	14.8831935712
0.351651158422	11.784205769
0.719534044261	10.9475433842
0.657611973651	23.3588966035
0.546341927832	12.2845064362
0.54042911493	12.9838006176
0.514774300093	18.3170895389
0.794101423885	11.4212806168
0.356275381909	16.08437848
0.316286290214	17.9034340957
0.245885405418	14.4848271287
0.321803039384	20.49468782
0.432291410409	25.4958407785
0.601747719152	14.7558163013
0.525575603803	21.9681725836
0.196706851897	13.9766921671
0.521345063202	5.34543846907
0.666242454688	27.8110126866
0.407612646703	9.00102243798
0.571064872749	23.7543570041
0.395405628946	19.0221239014
0.512188767508	13.5550280311
0.475559317626	11.180723102
0.400694838102	12.6838299829
0.674938073895	17.6853484007
0.366630085043	17.305896174
0.465105553472	15.7490281184
0.549524084899	12.6836105257
0.615758872629	10.9772704641
0.549281395724	13.1159396479
0.768952237567	9.4041856429
0.400434980138	14.5752366873
0.593840691985	14.7537318221
0.617446905961	26.1945307028
0.612030392962	12.6761860873
0.577122743168	22.5962507855
0.533246485803	22.0109527109
0.498724220719	6.81933924186
0.472236365936	16.8517222235
0.638603586882	18.0329202229
0.22714275019	12.0701955482
0.48602872138	15.1967523999
0.69361984488	17.5581352511
0.650508128346	12.6166959844
0.186372578738	3.97970467642
0.246588360452	17.5917185152
0.565370862298	16.6046508327
0.596633869154	19.6658906472
0.773495296325	24.3783682737
0.44651165326	25.195857487
0.456043583637	8.90813317251
0.790810978305	19.2403456167
0.483023947479	4.65800394223
0.475162148207	20.6133440231
0.291885172852	15.8602325487
0.593523801849	13.0404917056
0.471334133512	9.83611058416
0.406866273169	14.6869248887
0.41912367275	16.4813653796
0.41262938278	23.1668337649
0.476556123912	17.1590147368
0.446758178232	22.8913488825
0.432361420469	13.2503452554
0.520084009521	11.7512854274
0.273250146371	18.7420438344
0.475527590702	6.93665258799
0.318774917254	16.4392908947
0.641600167297	9.3401322872
0.23771977138	12.9435511738
0.187567444741	11.1565755402
0.575901965108	16.5286592096
0.425785971699	4.28488607896
0.046521358507	4.64745654872
0.313278320238	7.32638672134
0.673687210245	8.1537044514
0.442387830275	13.951154628
0.446381715288	19.1986933525
0.422205741272	14.8115927
0.580021786365	12.7308392819
0.552765600489	22.5386827946
0.723900527604	18.2526610039
0.396117105904	33.9409902524
0.566866955059	8.30067585952
0.608130920007	19.2925046913
0.797183319993	14.2000589199
0.55276785733	14.3825804954
0.628161678401	17.266541238
0.257288583419	28.6640332159
0.964786256579	22.6340785609
0.415712160249	7.98914784597
0.378009913203	21.8784306249
0.481701962794	5.59281179887
0.692015990312	14.1420450571
0.512594071019	18.5597016533
0.437388489144	11.6221916866
0.532635029429	15.301768776
0.604962231212	22.2502881877
0.437445400341	12.0227179647
0.778193028293	17.8182793385
0.431690410206	16.6999607457
0.580752932385	10.886796062
0.770211252388	22.5946077049
0.619379703562	13.4576924415
0.38406688118	13.6254778598
0.726367551898	16.6397646321
0.768005227252	25.0763664813
0.740972035742	7.71559182707
0.676118176765	23.0202764054
0.622909485504	13.1754900162
0.445424910221	19.6206086435
0.456042720689	13.7190274656
0.656183282617	19.7265638741
0.362459250596	18.9069647362
0.37884981437	21.6709823166
0.232249635184	10.6098029711
0.670877598502	19.7514788314
0.415089823598	6.44079111456
0.483380625113	20.1448756865
0.232388267141	13.6603401944
0.321649971692	13.4503138801
0.639214522753	16.7304189581
0.325006273807	8.91411136106
0.694287208926	19.2987220269
0.384957256408	19.0259774116
0.824581994307	16.821126316
0.511003272862	24.9582891168
0.568151779954	11.7341083724
0.493223530887	16.1183553392
0.756855498459	13.1640130395
0.520087188447	26.0578660919
0.617516916285	18.683772016
0.891490506756	16.6377724742
0.429291918869	22.3925613796
0.175030024608	16.2309383526
0.572236544987	16.9138156907
0.496223217735	12.6359592436
0.39420580962	20.1507818982
0.562933346136	28.1939605207
0.530594209391	18.4525993774
0.608923866634	7.21360405253
0.633136683431	32.6299281587
0.082616564295	16.6670244464
0.0900477215823	7.10071083769
0.552349846189	10.089281396
0.785471110131	18.8651906452
0.46323032165	20.2293835874
0.595000837721	12.3069046542
0.596919687107	12.1866175471
0.460019518018	10.5998528518
0.552957782096	6.14657344708
0.654583402433	21.4619663542
0.390886237209	10.8598556375
0.502183808146	16.9079571977
0.46714031263	20.6478617173
0.515867102279	13.1460311025
0.451284406826	14.6144873138
0.646434906264	14.972233985
0.796105556714	18.6914486607
0.413747759892	7.04678281097
0.637177343625	20.8483686758
0.457928481793	19.0976810595
0.521418679042	10.1639048145
0.362387331942	12.4053216443
0.331652941205	6.33303274705
0.729347423039	18.9477825331
0.444694864989	16.0209648667
0.594730594615	16.5556486838
0.350931490153	9.55125083778
0.471684639624	14.9019729211
0.425008704116	14.2360189442
0.484524949434	12.6042924237
0.131210164874	11.827811079
0.53616564245	12.7683961744
0.515932262176	12.5094184012
0.444953035147	11.98599716
0.529524980335	11.9039762727
0.692059166119	10.9744021878
0.619535951147	9.0154391265
0.5504333085	13.319792502
0.42348546222	8.40536988706
0.287424673775	6.53626669124
0.326569595403	19.1038495457
0.462806074674	7.95101381056
0.555255832731	6.78361986501
0.435004105325	15.434777308
0.594913168863	20.419657902
0.547237255591	18.7123135042
0.790332380497	6.95791144503
0.307149620779	16.8019350328
0.488264222237	16.377627625
0.383304360489	12.5255062359
0.51233126511	14.7986118704
0.482073769558	18.0815732268
0.263394120374	21.9018783735
0.388457332981	15.5403399195
0.391896644902	35.2177552297
0.647662212326	24.1567568029
0.724892455184	19.6091880647
0.567656002104	11.3645036567
0.556492871674	16.6117357386
0.675784063087	30.8144237075
0.463421685631	14.5899402883
0.564709859944	16.6431311552
0.638851279063	13.0764220514
0.549339024407	14.3491133019
0.578162866994	13.9940483906
0.48937452936	15.2447503802
0.6776173523	15.9007589389
0.341855110796	24.705097426
0.709005505734	13.0724420731
0.559034772549	15.5458076305
0.251607800479	15.6411950391
0.691154850312	20.7333756696
0.355452563804	13.8714743245
0.194013670594	16.1882061804
0.295234274246	14.8982786523
0.65380251882	9.4818257574
0.452109153533	19.3182657299
0.721804702206	26.8692532001
0.282253699793	10.9368692525
0.446848730189	11.0219361901
0.53465130962	25.4291584897
0.451473245322	8.05518955629
0.067695443835	15.7486949592
0.503565346323	7.91970939254
0.535167024344	24.9830497454
0.517055390194	10.8573820924
0.394873009822	11.7501659054
0.799331981713	19.5278367241
0.465765610968	16.6072634179
0.465458807752	18.227432589
0.367150652027	10.5380906136
0.486530832249	11.6402415782
0.626147415552	20.8244931905
0.540713415195	10.2640152889
0.551709881384	21.684956689
0.371723749036	15.3456592209
0.151914837327	13.6086796493
0.511771880223	15.0931129454
0.801913763253	11.7985169282
0.439807269833	16.9083700015
0.448995973521	7.51893267936
0.231327579195	16.692824897
0.455469101233	23.21201806
0.375531429628	11.3288595607
0.589247495514	17.2216831809
0.351340793462	16.0062458315
0.533659468626	12.7190369919
0.426939268547	10.6266533063
0.646946327204	30.0533839053
0.465646984616	14.75405455
0.35056942097	17.6598588668
0.483810770794	8.9228263547
0.497821007724	13.0813063447
0.473976421116	22.2184997966
0.337546807188	13.323709385
0.464033349812	12.1736924817
0.476625293056	14.6756749247
0.733998638243	7.99492864721
0.299821710987	13.2968430222
0.672677167238	19.4409205865
0.529783229171	16.3898422656
0.397615748239	18.4502273671
0.345696886602	8.44576522506
0.826520290404	20.2918829316
0.599544853517	13.2228911268
0.438313406978	35.6858351444
0.655275259361	21.5999282539
0.927639800599	21.6350430809
0.388261699534	11.357060365
0.694634108341	15.4036046631
0.17790677814	4.84698224617
0.45450697521	12.8456115602
0.555282816752	16.4615851126
0.44288096269	12.9590000982
0.431034315061	10.1019249314
0.396556464315	27.3185266663
0.643374440928	16.3577774629
0.155885374651	8.17934224057
0.614056773705	9.16175374809
0.737787122219	7.75999319471
0.229062129402	16.5802057066
0.39716710465	12.5856595282
0.468923289708	17.1898729089
0.246533681483	11.1409893558
0.577300682361	6.66958877805
0.487744888483	25.4160821012
0.274768198132	14.0915304159
0.508798553906	18.8152765514
0.800593739735	11.7430166254
0.595745305337	5.27705990155
0.412860490097	15.0124045148
0.603968358057	17.7002774991
0.293992488054	9.79479828295
0.469920869617	2.62526695969
0.423377280269	13.9724821124
0.331568656678	13.5349518584
0.361371589792	10.541194776
0.403249997846	19.0247472732
0.472815763381	6.70019519226
0.722772715921	18.3819417824
0.492948070661	15.1848837061
0.456050011112	11.7583822034
0.49938666158	17.4098748498
0.433275576456	14.7891433314
0.259186911008	10.8533909605
0.518008776438	14.1491018923
0.403464705244	18.4409863447
0.44909902128	9.91315610836
0.799166622519	28.8140220767
0.549725425685	13.0357603934
0.335087987272	15.7288307238
0.558209459104	14.1332672404
0.522360877007	5.59389959403
0.500236158828	19.1497953633
0.487158779402	33.5100598728
0.089984749675	16.3809640723
0.424061945229	9.56088664671
0.377910514508	19.7129840825
0.521707642151	2.50602265069
0.058834197574	14.9835556792
0.575333414858	10.9264795121
0.315991133671	12.5377655871
0.74748452875	13.42397218
0.545375044187	21.940500901
0.632190405295	7.86860861296
0.36286827792	7.72267686127
0.353336644508	11.8502707747
0.334668692364	16.3062356168
0.529865966141	9.31539886578
0.505442261034	12.8813636397
0.54138320485	16.8970833071
0.496554949576	27.3372102064
0.449136575522	17.4574102149
0.422047945244	12.1118860671
0.535359481914	7.78555527982
0.603335534697	14.6978128686
0.448592628555	21.0327553917
0.46197943786	20.862114593
0.682441222406	19.6980301502
0.47782174042	23.053904514
0.441421384428	20.7490730161
0.531785677619	35.2779010819
0.492476812346	14.767249774
0.544599634909	14.2992921613
0.24997762708	12.3585868225
0.416303665125	15.0293859011
0.349772604864	9.86781572664
0.25154913116	12.7111480245
0.368430692533	18.502940758
0.603920875114	10.8599642822
0.702915216307	25.5891823286
0.531132445835	20.8168737237
0.58089644355	5.12595062077
0.358725130452	4.8157593823
0.553885951312	9.10914151531
0.504164832732	10.3498897939
0.500390098057	9.87101382264
0.261542015966	17.0198437784
0.709035065301	22.3806820195
0.667234959789	13.388653824
0.314571585236	8.46759849201
0.339680948995	17.6974272745
0.65892167462	20.2597085175
0.455866691695	10.5545191526
0.367819658155	15.3990272714
0.274916631911	18.8082444459

@target G0.S1
@type xy
0.611885771816	28.5873166344
0.415030135834	53.4682046481
0.567379209277	38.3593780027
0.447283509943	33.2576288629
0.361790514302	18.3263385294
0.383318570944	37.4063182821
0.426168025989	48.5141981091
0.462836520449	48.0504501267
0.533662979496	38.1665728185
0.675314443884	42.4841417887
0.375465437616	38.8113789186
0.746312518465	42.4404122084
0.706906322287	49.6790424201
0.551515790763	45.1949156847
0.299926665634	31.7238916129
0.213446597688	34.2330418859
0.520042075081	32.1763208719
0.479999055087	40.2765237803
0.282254116459	30.6147685518
0.639197947331	41.1930888794
0.336494976593	47.9712835538
0.36245958733	39.4295310254
0.358695916479	60.8578721489
0.680903305075	50.2400095609
0.64053542884	28.3732291279
0.231584105818	33.7315551979
0.516661621589	42.8743549141
0.356860264815	25.8174439895
0.144358659444	35.6186007314
0.400619619569	17.6297507946
0.829305822421	32.5744554418
0.815411719768	26.626880576
0.352436953848	47.7319094901
0.8585044449	24.9901279507
0.482711994616	37.7549265691
0.640555247631	33.3476620043
0.343902442841	32.9395190645
0.566808739738	48.4242610315
0.427663162822	35.5498182385
0.573806319605	26.4116282707
0.532028236874	36.8325626546
0.597427825333	27.410214393
0.662152029125	42.321918932
0.183319379916	35.7860298443
0.622951264629	37.604016272
0.329376180435	48.9644408403
0.615916040864	43.8901229944
0.595194290165	44.665511271
0.258409865431	49.4041241955
0.555117443485	25.9862395032
0.625039530369	42.4406280064
0.440096450123	48.2379469839
0.365579316098	50.2544172949
0.383091913591	59.4727011288
0.391980264451	44.2574789341
0.382797327106	36.8768239657
0.421399615492	32.357678725
0.232889235654	38.3636995609
0.41319470154	38.6010935945
0.543400136265	32.3329627448
0.502375405975	31.9805878841
0.724934165185	48.8189423331
0.380933663831	47.1436252248
0.662315238446	30.2105760711
0.411478443148	30.831611054
0.48365080013	37.7361645413
0.477036562819	37.7412280694
0.806661832151	40.0856443316
0.587675381133	32.866699177
0.44555445506	26.5174620641
0.26696965646	39.4932871512
0.677843002752	50.6368112063
0.507498664692	30.8161861765
0.439199460851	42.9806153784
0.606196974332	43.8710446151
0.550338264358	23.4690463816
0.73259536071	30.5031545428
0.265883068926	38.7123718636
0.657444199016	35.9261966381
0.417540584418	34.0163447078
0.554987841585	21.7553071247
0.458316352843	33.7165385379
0.618948262852	33.6920351855
0.549741389271	30.9488330961
0.630579598985	52.6350489605
0.458820490289	47.4434374614
0.425199019785	32.3766226956
0.421121293608	24.7975588647
0.605507632333	31.5373881948
0.609701222204	28.5868148382
0.313935211558	28.3770754079
0.195870130396	20.6309533486
0.630959421534	34.0814018169
0.760190857626	43.4093359553
0.563873883581	33.9256917673
0.437964634893	36.5880832616
0.412688381371	35.6074207271
0.673799014231	27.1796564313
0.538766928835	43.155633738
0.566915830432	27.24171643
0.473572319383	38.2733389454
0.540206738648	39.7011688908
0.412577934346	21.5636668676
0.537764071339	47.5877882475
0.194140697483	37.8611799634
0.576381761637	43.5140531835
0.658320602991	50.4036248968
0.418913688971	43.3226983936
0.514072395133	26.1345490046
0.538571866657	21.1151518848
0.499542027699	48.8403443827
0.425971005286	37.9684059192
0.078936682041	29.6523323906
0.656128266063	28.1391205668
0.334246763838	26.8403977266
0.452039943762	55.0398722524
0.480205696876	45.4896382539
0.643344855582	34.4684077328
0.402871182743	34.6717913999
0.660041958632	25.0186777058
0.564937274152	26.4339507816
0.259532461719	24.7002428066
0.662546689076	46.6270762772
0.503359571129	58.3777297474
0.580911775176	57.3543864054
0.628870985316	42.2907781605
0.60444322402	63.5110273081
0.841578977169	37.5531278133
0.552162872798	38.213715606
0.295897002713	31.1047232712
0.33141047186	35.6861770466
0.461681138009	30.891993472
0.494023670495	47.6237071362
0.636347140699	19.1431773741
0.737662228172	37.1091147531
0.504579043327	34.7171520745
0.291909930016	43.4358362192
0.395825470992	64.5767822637
0.523722463219	49.9924249023
0.424667830857	37.1745240392
0.418443238972	36.2378516779
0.32096327408	51.8276660425
0.436091665594	36.7782805145
0.508426005849	25.3734559599
0.479900085522	35.9265742355
0.728927457815	48.070370416
0.686030279185	29.3071333251
0.439080057703	33.491331126
0.509729296157	39.8062260866
0.539276766616	42.6524757817
0.550050327683	19.672941162
0.386809187993	43.0182948873
0.438867934369	26.007625531
0.869309376434	31.7774545673
0.48498604576	31.4317609769
0.721506819895	34.2494026619
0.42077511851	31.2465220173
0.443347953241	38.8958109357
0.401862103411	39.1482173009
0.372275605182	34.0306975811
0.501074773849	36.0206333469
0.727436381791	41.8611070266
0.506085608716	28.6444226503
0.477135870821	37.7436930399
0.806277090742	40.9588749661
0.707074661511	34.6447118729
0.209231375031	25.8422653408
0.463184226088	29.1895104266
0.903113273199	38.0505119079
0.258833781775	43.3551267117
0.269719803035	48.0916978336
0.469941782434	48.2427971948
0.936245662567	33.3969444528
0.428940955743	37.5735559287
0.655185234456	37.1414263389
0.546054871245	38.5941932644
0.645089390669	38.4416403789
0.495584136472	49.6506978208
0.337019530431	45.9606323719
0.739229252475	29.8721872849
0.172641562843	27.6284380738
0.735258823143	41.2563756124
0.411306918172	31.1241129423
0.287779564047	53.2704969377
0.61351493772	45.5899122217
0.532643415245	28.3492826323
0.316679693387	33.4228766815
0.480239497346	32.6698443777
0.451382313426	43.5350663208
0.714051978473	33.4686417668
0.359944431305	38.9441813918
0.444121263409	45.3237183977
0.495732895557	27.3587321085
0.352790115984	22.7786989193
0.66932156522	33.8374055895
0.567965181521	39.4143837841
0.550137006133	44.3837425832
0.482929707915	43.3174413715
0.469553412506	22.1987536537
0.334863437844	40.2112504148
0.590704221336	41.2234988347
0.57493445653	40.2827598671
0.611590314526	32.2043862452
0.314419106122	45.7552228904
0.682228384114	29.808827158
0.587701565942	27.3432371971
0.260613761895	38.5160504386
0.439399446131	42.41347181
0.404464891429	22.651681203
0.363665727252	25.0553650465
0.444429172273	43.3906630618
0.396591184257	35.2531011807
0.461950477818	34.7147234889
0.462373420143	38.5279187148
0.675532368862	36.87357888
0.413683166574	33.13315091
0.715762354017	36.6553165335
0.609438031964	21.529067577
0.684046186601	28.9041738169
0.5376820974	39.333286243
0.502695561938	32.6835699768
0.470204551691	37.653110028
0.364443453614	40.287972825
0.524964232804	29.2285794673
0.50411565856	35.3687411086
0.445207781377	37.0604161807
0.507943627472	47.4828600983
0.365174630925	29.5430233694
0.564104750133	37.8214798896
0.472060867583	29.5847683432
0.372710195096	53.68472828
0.545955407724	31.7619583804
0.839735339516	35.1455696412
0.554068033057	38.7099991332
0.59357037739	43.7065935917
0.621878408953	20.9432727741
0.267862475783	29.9716650704
0.454174752566	50.7320374012
0.488365084079	36.2412653608
0.574409257643	26.2251472092
0.47295541199	41.4101661135
0.359694680275	34.3003987522
0.65382034907	26.8590144484
0.536225137291	43.9062039742
0.570133803191	29.5840931208
0.622491847254	48.629253163
0.501983595201	34.9497745802
0.513155732708	28.0677318482
0.516333772575	43.1559689814
0.684129321476	36.8364290988
0.430448271611	24.6071581464
0.405188156319	44.7078512757
0.636742185804	27.7516061232
0.414460172987	33.6606321559
0.626293549711	44.5857493132
0.367937822129	22.6421052077
0.691774939234	36.8630187516
0.427771954108	28.4343866932
0.406722284345	32.5934244283
0.28295744616	44.3877210288
0.228030048063	29.3829899926
0.3847403102	36.294015603
0.510773076072	27.6509808086
0.45382123596	36.3555790161
0.697037684409	26.1179538796
0.530170641572	44.4246761936
0.620736043088	30.6089123554
0.884587986367	44.0617744339
0.42411956619	22.4709366302
0.648401123939	28.6426585574
0.491415495702	28.5546369874
0.580062551342	37.6335058838
0.300714528282	36.9304580296
0.62250041083	32.5860162248
0.306338092504	35.373226559
0.49015344549	49.6901836883
0.34093806669	45.3175100809
0.221526320248	33.3568137905
0.451413766671	29.9150908067
0.848124975446	25.1411146235
0.27734310482	29.7040803336
0.591808779921	41.1369211095
0.671431224403	24.1505274363
0.381896981491	40.4517932363
0.566851202378	39.4741743672
0.357271630741	33.2782857321
0.410438981715	50.3664730649
0.611917420458	42.3139205511
0.461178978541	35.8944484828
0.466558395252	34.7443693581
0.352613696036	48.8011073309
0.177372751617	34.3895154552
0.53897522952	35.1380947412
0.571635279998	23.1597477504
0.482861747466	30.2446615241
0.541025384152	30.928281518
0.448609786396	32.2050048193
0.46283142151	34.7190861725
0.212968670173	38.7132374903
0.792643687818	43.9290412181
0.301325684289	41.6932676862
0.476981720778	30.6461168227
0.439729428063	60.9098204712
0.697674069914	28.8868716286
0.315509295136	33.3612570716
0.261045461931	21.8614900496
0.509616693008	29.6445334122
0.184489316273	38.2317796457
0.302483126776	46.8904792431
0.490456143132	27.0967427811
0.58709911237	23.4129423456
0.248513089855	50.8936880887
0.661740260804	36.1800073846
0.235004019851	27.855389403
0.762400314278	32.5984072751
0.259673896916	47.2557046259
0.379603875507	31.7289749693
0.614762793253	24.9764836421
0.595262743895	47.6101697051
0.648818562287	25.3800649359
0.397739290795	47.2335000169
0.576201763648	34.0491833735
0.510891706025	37.9495226399
0.684760669094	43.8623124834
0.577668401343	45.9999259546
0.595764069234	48.6299416904
0.232780763944	24.7134141023
0.494649972706	35.0505171112
0.381203380955	31.9690682965
0.553301171027	24.8830567979
0.516202545475	40.6790422771
0.425780371718	23.5000641175
0.050175563706	33.1726563099
0.360639784965	56.3112019844
0.886228207698	36.0114105354
0.600177852761	34.8189638215
0.536038945076	46.8560423081
0.887851937083	42.4311700331
0.524000514059	32.5489540584
0.406196385948	60.2022785184
0.350964392253	47.1033666132
0.416272223601	42.3908584529
0.533437350917	36.3095979609
0.459970618542	31.6210782129
0.391550583283	24.6953578941
0.366310387705	34.3895867436
0.77884038553	41.507074498
0.537194758058	37.3484603003
0.844108858103	37.1145064153
0.691491291342	29.2122893844
0.30959737651	24.9331039574
0.588133322989	45.1585364331
0.473790805052	53.8879908655
0.623358420099	39.1757930779
0.314516033386	44.7637909614
0.374619027848	37.045544835
0.185078888833	44.5992741503
0.377373723816	43.5256578009
0.512447159156	46.836861866
0.553443155855	35.7073014574
0.472882516338	53.404278955
0.631836642852	29.7203435095
0.856922923795	27.2462347844
0.502222007287	20.3318915074
0.695737481774	37.3427212026
0.511617709216	33.3489409948
0.448157877838	35.4308818434
0.546727327532	51.0944075745
0.277751619718	24.9981825458
0.728525747245	39.8364097844
0.687355540605	38.7559452372
0.286113993738	34.9079589543
0.486036847858	35.794031446
0.485253057771	42.1663442127
0.531465508332	32.742584541
0.592931414837	36.1466333121
0.531243007055	29.0589848946
0.637900010697	32.8421967151
0.611219677743	40.6586190579
0.758087900034	18.6155454412
0.375144567828	43.4736355976
0.659203391234	32.6149456291
0.42133703449	27.0512550853
0.74527497038	26.3413455255
0.662478750331	46.7871635271
0.462108305372	41.0143578713
0.612540992033	40.1897076424
0.578608239595	46.5288520022
0.781415735657	28.4605136128
0.538117662611	46.4256337706
0.617553376509	40.4687134462
0.49523509362	46.8450870978
0.370327764347	48.0788876273
0.275601106267	30.6246166257
0.133008638924	31.6011509521
0.673775637028	24.1392879093
0.402267860297	35.4292662718
0.409065119582	48.5120834763
0.565493541814	48.5343253982
0.211357309715	35.2143582497
0.861680587146	43.7327730909
0.447634082904	49.6701499305
0.227831653517	27.3668396966
0.73117263708	30.3621588105
0.35689405316	53.1557064476
0.390093778861	38.7555338614
0.410179380671	31.5877737195
0.667685656155	33.6982871841
0.517982448956	24.9696466504
0.431966467154	41.4321782699
0.321838706886	29.2507073107
0.735287974531	46.5858114241
0.197497789377	36.4969543627
0.464895471751	32.6953101321
0.262130229327	43.2557166973
0.810383361168	35.861160702
0.542493519836	33.4401115434
0.363428507039	31.8761388567
0.351390463871	41.8043204737
0.742770548089	39.7443187397
0.475101264249	32.1300142695
0.548085800408	32.013694339
0.682915917488	29.2377181765
0.43775750299	40.9571556515
0.482717848838	39.9514400976
0.742448573497	31.5837935612
0.538941867952	34.6496134643
0.432513373507	37.5114943533
0.577079072259	29.3980484796
0.709738063359	39.0933851247
0.43436810308	41.2051560275
0.467527951604	30.3837856298
0.384187931965	51.4959349123
0.261047030472	27.2165799737
0.571146491985	32.7317157436
0.68540246166	30.7822693839
0.473290956894	33.4312044793
0.374964801268	36.4371175366
0.650186040555	25.6555806312
0.499213543447	40.7322005736
0.767198433458	37.5978676535
0.545646169299	65.3147377594
0.229532598032	21.9659774503
0.783150332114	34.6844950413
0.608392819134	39.5927504982
0.448852606635	32.4038055271
0.367080434379	30.6781193254
0.857102341932	30.0703059948
0.388629254994	36.0947065406
0.348193338995	43.2800258195
0.481154475087	25.9749721744
0.585892840645	23.8372491733
0.319799096984	33.515790725
0.400487993827	48.3920700854
0.402533451567	46.9536548026
0.514178267139	23.8160326082
0.482812088445	37.0568475734

@target G0.S2
@type xy
0.530601618289	0.693609308443
0.613027064664	0.219975268489
0.47211131001	0.531221482053
0.757181958132	0.431660446541
0.522105118574	0.445733134468
0.470659358889	0.717342739728
0.612743067038	0.43667916636
0.587234419292	0.159813539307
0.363967379134	0.795688285818
0.433375657358	0.439306358945
0.565531739269	0.103771777474
0.526125509656	1.50899281094
0.554395660735	0.0994683652458
0.387052010825	0.744160496301
0.559491491311	0.112931717954
0.765218040899	0.347122696723
0.30775744683	0.489906154071
0.431441255641	0.364874252342
0.423745821297	0.204563369125
0.459979991265	0.574637905485
0.530941729762	0.0958714532554
0.497078290905	0.694211938552
0.264004325574	0.735540105333
0.565704584484	0.163796448623
0.371563737773	0.455647461048
0.471519337207	0.478607212025
0.531249993497	0.306903632409
0.501058419261	0.161881522841
0.861474722147	0.0555280398242
0.565851381119	0.264850819652
0.232183666231	0.7845863082
0.434441813966	1.36522156024
0.765005399817	0.53649417134
0.338831833157	0.402856466239
0.598329270583	0.511124418972
0.774823160549	1.21232553011
0.567332901482	0.245000789364
0.815866416596	0.31732141289
0.792518298001	0.620038186482
0.263616272402	0.425001976866
0.676146513106	0.0702291894409
0.466368921254	0.274706991491
0.523878227109	0.321518212864
0.695606747732	0.193455814986
0.525269499754	0.757356028727
0.590927095489	0.129228807613
0.693163770525	1.57820280335
0.627576598297	0.131597657539
0.332253656893	0.476049445765
0.165030582934	0.0428349836373
0.037458808105	0.296798337454
0.575177743715	0.328104100145
0.405048805495	0.197130750369
0.251263419827	0.164288766013
0.397238147665	0.640238116883
0.583560360699	0.449500485088
0.592072474808	0.369749274789
0.349523993731	0.425293436964
0.500032704972	0.602512030467
0.615889406188	0.0812508855125
0.638294682333	0.479711406621
0.649652574762	0.212574803649
0.584218810049	0.399679255155
0.407068556981	0.649709305038
0.427886643029	0.498763951636
0.680760014606	0.60269462397
0.425103334691	0.911529998679
0.42500309929	0.763790743255
0.682207013878	0.392936430339
0.536044358008	0.822587028964
0.700534762126	0.419480797401
0.491662065383	0.303068706147
0.583325858731	0.225220172664
0.723636160295	0.452583585345
0.565622473736	1.3299203154
0.495254043802	0.0602346687435
0.660429235047	0.17330538173
0.67803219125	0.191231880774
0.471726641072	0.223900566788
0.617470414211	0.409967345871
0.483617784058	0.581935327355
0.575840516923	0.2204574483
0.319247855702	0.787924830804
0.927112593409	0.3745545551
0.461067817787	1.04528088247
0.734454098702	0.246843203142
0.734050979446	0.630999236856
0.673078273642	0.399182800089
0.468857129239	1.35611089444
0.522734912472	0.814759717509
0.43177645377	0.422906838316
0.509672437547	0.0387758615598
0.62018410763	0.377198390139
0.256193381948	0.268984481405
0.569248280427	0.807306106901
0.617374618401	0.452860899261
0.537176587677	0.326853345696
0.817130970342	0.553876919766
0.519037408592	0.515163173659
0.650692366668	1.13681226671
0.606831819163	0.803748883748
0.456259519097	0.304828746916
0.550935150847	0.501028872151
0.829808088102	0.129661595186
0.536951296777	0.184726618723
0.520390571962	0.340122433679
0.391676374408	0.195727364186
0.325685803509	0.0972454404903
0.831846072807	0.393763490209
0.589164183778	0.0493064311675
0.358786623253	0.8294179902
0.323907062885	0.128967892905
0.480895763849	0.126304793532
0.42210454679	0.760121685448
0.208647897283	0.438236482688
0.50011131071	0.232917632973
0.330880430251	0.255708386044
0.63864381131	0.573861033218
0.376318564352	0.110865527959
0.81765336461	0.478403369888
0.500111490897	0.245029736079
0.847350076288	0.104925468772
0.556777316935	0.888514547747
0.535743374715	0.145291637247
0.440386534502	0.238926971423
0.518351439203	0.259718637983
0.471644685342	0.423700921241
0.417350240298	0.29805066371
0.616835366659	0.0977184366854
0.468106317302	0.121763248801
0.46986592064	0.201181116132
0.45914798132	0.247488111213
0.646981535486	0.316257510196
0.495366536113	0.0351146119852
0.305233354289	1.15697062192
0.58992356778	0.66719206076
0.579030932726	0.119532091455
0.442690118843	0.396640777533
0.697289681866	0.173066234869
0.638964766271	0.623554562845
0.489279298833	0.427798437083
0.498496594736	0.112417352566
0.494848962949	0.106662813442
0.557899313671	0.662354814886
0.366832361795	0.251725423667
0.578749205297	0.145336722074
0.730369334936	1.17290021126
0.611302929934	0.583602794859
0.678710436675	0.298177047132
0.236004515355	0.343380563428
0.572039626313	0.7624744665
0.645834277568	0.40793770069
0.811842091802	0.54230263392
0.551612990855	1.18324238002
0.883784812129	1.09209575036
0.43366022015	1.03506226055
0.745903124225	0.726133658221
0.171105256982	0.0783996879729
0.646548704959	0.119832832389
0.423373404068	0.358678580172
0.504761625713	0.260322111627
0.620140935747	0.854845815948
0.447066654347	0.536341338801
0.606118510802	0.333538901016
0.370109923249	0.338322403334
0.133950630594	0.651289938281
0.165125379809	0.248118672449
0.52980376484	0.234611355729
0.560597773212	0.453161178536
0.375377878513	0.229731024647
0.208063929904	0.146233409149
0.503339423228	0.608220786195
0.062587465152	0.305664155675
0.367014616432	0.146475030451
0.363762115329	0.128395034189
0.866275493494	0.313109939578
0.547501416426	0.863330088705
0.495874120022	1.32690450362
0.431894589657	0.122806232683
0.58975763255	0.385548122501
0.460462407909	0.0905129815115
0.471663401597	0.815584106038
0.463143030099	0.0925994782898
0.40989939968	0.400421624193
0.451840013978	1.04607775669
0.699043024897	0.526522394476
0.604291925025	0.330258308718
0.534034754721	0.754999177566
0.704725853498	0.300844433152
0.274998930982	0.819490114234
0.308877747939	0.195828871279
0.759802309089	0.205042116458
0.510406152302	0.212818244593
0.576932711596	0.612195309028
0.639905449703	0.109667137316
0.677741813448	0.34907782169
0.396596263236	0.0757552465491
0.379814337777	0.52044031073
0.5748898481	0.523499227123
0.587261802537	0.646541785412
0.660072132778	0.447854357192
0.498685734952	0.265500500863
0.51635942257	0.0634524910471
0.402938247094	0.646054298615
0.442713599257	1.54779825612
0.549792395034	0.413087946179
0.530642090878	0.168746326378
0.481442600312	0.600751036218
0.451577465554	0.714054514679
0.852266544974	0.332105173006
0.547921402546	0.298025518974
0.679120577702	0.173373485777
0.663153403818	0.546308140299
0.241712504076	0.881620507548
0.743955341989	0.304548167293
0.890119420959	0.470181225609
0.55202831747	0.460192739049
0.399740280179	0.181771188542
0.671730347622	0.536482878846
0.531098280127	0.532738607764
0.760901540155	0.530853504977
0.444645357018	0.210670801867
0.646948302771	0.564912568876
0.503658880623	0.68661006917
0.590845170239	0.449434100184
0.186239419227	0.170857523572
0.619958193582	0.433343281985
0.574732441447	0.102404938018
0.441233266862	0.756959772843
0.578864770122	0.244488873093
0.678800985113	0.319187103749
0.644539270403	0.989199107255
0.469181864624	0.0627143672111
0.326740096314	0.440292110608
0.699437806921	0.314039011386
0.621364801965	0.0590613192514
0.434938148115	0.116960082074
0.50431617391	0.262467434099
0.472504348517	0.381899996597
0.329075855772	0.3943249045
0.467332765407	0.164703905676
0.660187373094	0.210012396816
0.647204142093	0.828744860054
0.408054749697	0.496724617075
0.410638423427	0.919159957129
0.372409224976	0.339748080048
0.307526225265	0.150947519971
0.375744267203	0.147109171239
0.471002688741	0.776487822831
0.557265967046	0.856911718933
0.751532700455	0.664040922622
0.258115128933	0.156657954126
0.428633709084	0.888299641984
0.505939914862	0.290102555117
0.433639055616	0.333871449651
0.405106211644	0.287006770526
0.369283408555	0.804379823154
0.408109293808	0.1072012761
0.340969280124	0.423340265614
0.296271582037	0.130027817022
0.281753058426	0.0711610246904
0.313559926329	1.20654260491
0.153433415663	0.641227537139
0.497875837028	0.226323753157
0.659442362623	0.909042974349
0.425140320927	0.264334355163
0.360043399445	0.23147731869
0.592618494322	0.701772159439
0.203897698242	0.0480423796507
0.602648695417	0.377610691133
0.410715683407	0.274182260854
0.746047494034	0.797180868671
0.691219649519	0.158304713426
0.512148275345	0.319539790684
0.304985585151	0.629948435031
0.617201551827	0.315722842294
0.421146856412	0.264960461138
0.686763702085	0.109552921254
0.350546711052	0.22997308115
0.554534153683	0.191997079384
0.673168325038	0.218441376315
0.327611692898	0.377274509047
0.519817966429	0.431130523468
0.71234590422	0.933976145485
0.266388239139	0.377039768728
0.627490082031	0.0801208852975
0.548837823516	0.327187921161
0.727134913814	0.238464654442
0.277862712823	0.59290446138
0.36454110263	0.414031002594
0.941230677148	0.358784113059
0.370463224482	0.312960870929
0.488995432333	0.298117668602
0.779918595505	0.875724853861
0.599975496719	0.058651557318
0.444593284101	0.27467402463
0.533628842541	0.43464689817
0.636837807272	0.148097437642
0.522004966982	0.589728473444
0.628818020055	0.384125139437
0.370003206499	0.16952297065
0.682487387586	0.408193188131
0.538174215736	0.440062373777
0.528183729406	0.742110139144
0.678244021195	0.294514991169
0.439500059775	0.0509412026338
0.424973489776	0.196150828529
0.287630003352	0.490647601046
0.573827896186	0.262155179172
0.509039569887	0.654428066214
0.506333149249	0.794033142761
0.416886352639	0.272332409447
0.537866452296	0.0673795128614
0.578094006723	0.620039044535
0.589756637713	0.42950259026
0.506184933878	0.465953226002
0.462131607538	0.66994573638
0.430234653704	0.39949443514
0.444690640791	0.364358260553
0.603349376087	0.46610910286
0.453012251992	0.277590590172
0.375929442447	0.291099606281
0.400838778472	0.388724275252
0.448443652454	0.254177234933
0.273889570909	0.525949083807
0.191279987471	0.363978055126
0.508122322526	0.37941204618
0.55631419241	0.259626924457
0.560776294417	0.652765789299
0.462774443644	0.18669138722
0.528024817001	0.592093094255
0.507413629613	0.579556078947
0.378467345478	0.110452717241
0.384022649386	0.46144247288
0.607209667832	1.87695367701
0.392694337391	0.698721999941
0.554097011573	0.331491597692
0.542165884876	0.691876853783
0.487568197229	0.889480514456
0.631566099643	0.262487856039
0.47608766556	0.272210911429
0.599817200787	0.344431938527
0.383739156712	0.828809507451
0.496593256959	0.260749253393
0.547029101996	0.281791880951
0.950202146008	0.9549238052
0.54406072862	0.755191041104
0.614539760029	0.42259804254
0.449349386752	0.195934221736
0.587009044736	1.18526147334
0.498227085079	0.18743691291
0.824153580601	1.38100400704
0.87092962424	0.450613316812
0.55881268364	0.688948964985
0.328329699768	0.100353962004
0.468515092377	0.329211539517
0.151857715956	0.213618929565
0.314941030412	0.104610201186
0.727351430278	0.0928082176777
0.462367394398	0.454988193848
0.502367862683	0.50351968311
0.387945524497	0.650525405184
0.482796485427	0.930528022432
0.175449159971	0.0568448760593
0.385218676353	0.674942719075
0.884592784751	0.62365361192
0.655762861315	0.73964015469
0.470062394113	0.108192557974
0.3066457546	0.554329585622
0.520124422148	0.174061768281
0.595420225133	0.480181176999
0.45150703455	0.447404776771
0.50254985461	0.596063577787
0.348661323578	0.159143113971
0.574948951554	0.916588138038
0.171352322464	0.0279588540403
0.369884911025	0.783780439526
0.913764669019	0.572163963846
0.515765150667	0.537216282113
0.241791086556	0.119738259457
0.209520825028	0.136038442609
0.668480863035	0.339712235928
0.757867123706	0.821984353672
0.617876496305	0.455192862342
0.421812014492	0.229945646102
0.386242275419	0.245876825245
0.404075243351	0.888210248309
0.606607532148	0.0705264832338
0.688361703107	1.14944527368
0.369435095044	0.114303116367
0.473838827328	0.0838152974878
0.545313352931	0.258884040722
0.586664498423	0.119564225283
0.353740003262	0.0914039303629
0.442139442267	0.178952579688
0.439509239974	1.25118868021
0.357607984812	0.745531646877
0.237350319041	0.342789543297
0.35136733391	0.502835747869
0.631126344437	0.119019932651
0.411646924296	0.66688565194
0.250823805135	0.200771325235
0.432225800587	0.116486934347
0.610261739171	0.221123703982
0.526229384055	0.108192473475
0.29533015635	0.306786842552
0.586290354704	0.429503773045
0.351791427831	0.731372487016
0.571581229144	0.64291426753
0.512830872894	0.0883685933746
0.752555998681	0.903369225073
0.681791860147	0.238902951262
0.451280410991	0.101170926805
0.283605678472	0.0898370030126
0.48730336955	0.267357015075
0.553692579701	0.860126172591
0.415126449612	0.359761684755
0.434357283887	0.0759670444144
0.396059230964	1.11128425352
0.695272617314	1.02691941226
0.582809720564	0.393163163289
0.670413494885	0.234157592427
0.57854986869	0.919717643377
0.378448270715	1.03222202049
0.650922737901	0.427463457957
0.246602544093	0.209401567341
0.540761319399	0.677839572809
0.510256788723	1.04024147318
0.257345205524	0.266557480875
0.617253801451	0.528376567801
0.514731124051	0.468855293741
0.373506059619	0.37927164822
0.67962902293	0.386282785624
0.516260077272	0.187802193197
0.439560112549	0.368885065699
0.32663655671	0.754613053763
0.558424146614	0.431625682867
0.489531451737	0.318369847069
0.575007684694	0.767506996306
0.349468224964	0.903583499324
0.604308150502	0.441365711473
0.512156252673	0.300158140822
0.633081448945	0.28013675648
0.399838436706	0.419427349607
0.456638097359	0.467317147779
0.571664753649	0.248616071217
0.516088889876	0.133459286869
0.22645102508	1.15618758646
0.624392507711	0.112509757737
0.66563947784	0.224130952027
0.707744318675	0.4162087466
0.283559188796	1.17928860531
0.480805586607	0.303456349539
0.722702238362	0.117906480846
0.588999865732	0.181910844889
0.718646442901	0.743163026169
0.375729683799	1.02536203335

@target G0.S3
@type xy
0.567778577753	36.9451209972
0.514197780902	72.6669453366
0.539116556177	49.1827251719
0.575498971274	50.4798707848
0.51295325268	49.9469902628
0.332377357554	51.2237004778
0.48339885075	59.3757560977
0.550613551376	61.4499155517
0.521637726888	56.6602514587
0.526052164314	52.4844608538
0.405776431261	50.5510556352
0.554161089214	54.2320277348
0.585284856308	64.8632341499
0.458864841054	59.2889747779
0.507212947791	48.3803188617
0.404867220872	51.9719942912
0.465376580968	40.8147691817
0.490652178154	52.7409328896
0.457833968108	38.2413418
0.546111263576	59.2083529737
0.427700741419	66.1005069563
0.457451888598	69.1275297076
0.359479739063	87.0684860895
0.558857326271	63.0326084357
0.45403134704	36.7268906642
0.390435755824	45.8749138945
0.502648433683	62.282780059
0.418971343028	38.6323140985
0.520718315589	46.9430222569
0.501443410943	37.2866166774
0.490394245662	37.8457128043
0.552522665946	40.0689818541
0.528819719659	70.2344847914
0.542423395489	33.8563921149
0.453905940977	50.3770835901
0.529242829705	55.7802189114
0.478321060843	47.1353034141
0.722294097774	76.2028797435
0.592451637676	58.7138576639
0.480388262026	30.3723209292
0.627099772028	57.2418435513
0.548259860059	39.9233936911
0.592972875536	52.8639657959
0.403165470973	44.7361920056
0.579912510506	48.1769562859
0.570210357102	71.6904117042
0.581524338596	61.5787159428
0.584253004273	58.6051586862
0.341839935508	69.026316522
0.438666540614	39.3856961954
0.463334504713	54.5210080711
0.521480892863	65.7777746125
0.51071108805	75.1856429956
0.507505639047	82.0044542035
0.371979954177	61.5357662118
0.484348081487	53.6060207331
0.47913575252	56.4633778525
0.360968731389	67.4439333319
0.449506590009	56.2122364014
0.648065503326	53.1319347063
0.519417047768	48.3185028799
0.730353335088	62.8448483426
0.433573883708	60.8296592458
0.494364774902	37.1035220864
0.471786229755	42.6091706808
0.539449687376	47.4751119831
0.493805659157	54.7694879058
0.595245213028	50.4875500761
0.583742057058	53.2791821547
0.364566543456	43.1809649879
0.487906532729	66.0101039611
0.568583219157	66.9988926535
0.477934014236	41.7364919234
0.562195404502	59.1252816491
0.513530284281	56.4914738136
0.540996690903	28.4541963046
0.723656381539	41.7969360621
0.514436121006	55.6584501064
0.443247529898	51.3588705902
0.599702757998	45.3300433129
0.491819799825	37.5767283921
0.57159816088	55.3310906985
0.46394544977	46.1730782992
0.55891302969	39.0257153515
0.530044374708	74.3786519102
0.533377442313	64.8369845274
0.518174995182	45.9290565075
0.474051632597	31.294337228
0.40592355647	46.6841121653
0.466012399761	45.8903341657
0.365792252393	43.6831758175
0.352397908789	32.4539349792
0.656892524475	45.4061435912
0.557998737742	67.0372170402
0.559821363947	47.0175043104
0.531922789408	50.0247447785
0.488213089713	54.2513636117
0.761677136153	39.1548139679
0.471359906445	59.7551753917
0.511298162438	46.2819627924
0.442096514655	53.5619149578
0.439423099043	60.5006854577
0.4652681652	47.5605365183
0.656439959531	62.473266144
0.418889199354	60.0140791657
0.431159728499	57.8308677843
0.523780680201	55.9447907301
0.470280649055	71.2309565208
0.584510371548	35.5293349328
0.566266974395	44.9188153201
0.417911426633	68.6918862743
0.420688945226	51.6524018432
0.345130587839	40.9593602861
0.492975883652	41.5830722352
0.405944245005	44.96398261
0.439593779838	72.5786860593
0.425397226866	61.4943747583
0.610504250597	47.7258792917
0.464982873242	45.7599273919
0.675658906322	38.6130207236
0.611333667539	36.0831661606
0.502439172716	39.3804049627
0.604388232665	62.269322647
0.552183283935	84.7175520875
0.54444290088	70.2694994641
0.574781722563	65.146747584
0.536444798388	85.9456809402
0.585884479396	44.6705177189
0.547078201797	55.1631562662
0.467535635633	49.2594067429
0.342806380897	47.9575537109
0.46895261357	46.3362339832
0.611541683621	65.4980998974
0.594073935053	31.7949879706
0.409756053733	42.2457900514
0.447030323854	52.9760626505
0.478770575013	60.1600191434
0.478383152996	84.6393136884
0.664835813803	74.5438594108
0.503381416796	62.993936089
0.454588707147	45.5737832875
0.53675694904	71.1804290118
0.471321525341	41.5429472701
0.513829155909	46.649154798
0.379539206723	52.0385322079
0.63373348832	61.2561988437
0.629244582544	40.3161441206
0.485749753603	48.7618588096
0.535854468527	56.5857685134
0.395970221584	66.1626901101
0.532882025969	37.5944303652
0.493133881265	66.3175814705
0.561023815547	39.8002734204
0.647002125603	44.7119823747
0.547340334753	51.2659005617
0.543564876916	42.2211175104
0.495151053329	48.4119465703
0.418684459173	48.3143429109
0.42871019325	52.2116013071
0.327738817997	45.5459517014
0.527246121556	52.8096146681
0.591121096412	47.0008389215
0.333224540523	33.8282205378
0.46551090062	45.4036186623
0.616691408079	49.4509018208
0.427804374126	49.2471564391
0.273579490042	45.2890773657
0.471731244066	44.2357144823
0.681244277592	51.2345123684
0.395659086926	66.123540531
0.400561420181	66.4905922466
0.456466103856	82.7920082334
0.521900027592	42.003284468
0.468028830727	57.0125356505
0.605376889925	51.4698802931
0.65503274069	53.2898836994
0.606917495165	56.5715117056
0.416248946638	79.6416355403
0.577900125556	68.7175171655
0.581566348424	38.2468832533
0.337037961318	49.5973816802
0.562874729178	47.6647715173
0.522155312861	45.3587574776
0.403424344915	72.2306202152
0.500914480281	58.258181665
0.588107156524	44.1775738028
0.508644616541	56.0034231779
0.483906550803	45.4475615199
0.644767065072	61.6541900924
0.473580439887	50.9880926268
0.416525037209	50.0268063251
0.65804494163	68.123368219
0.541839583807	41.0292427946
0.43792990292	37.0163720881
0.678531522274	50.586837359
0.671237407407	64.839828087
0.562568435037	52.1750896568
0.512954074153	66.8581580876
0.555784248703	35.897742897
0.4558500502	60.4784008437
0.568939691601	55.3903806574
0.576601158033	60.2748242421
0.496802995898	51.1748034725
0.365402389196	68.0722595056
0.452397206185	41.9664283852
0.602790519826	47.5078039747
0.402115225457	45.1255878795
0.468074223852	63.1590985327
0.362810208042	37.026075912
0.51252741464	38.8377840995
0.543855032524	60.4191075388
0.466906011922	44.3405860275
0.606463696854	54.5597536561
0.363014393542	58.435516634
0.748023235053	53.9992533632
0.604935286798	58.5616212524
0.611980817147	48.849617645
0.500800614344	37.8291941047
0.70421067756	42.6046697352
0.529622521991	65.9238909426
0.627038006125	51.8981954978
0.602113471822	54.501553304
0.480227891751	63.2454467734
0.401217712679	46.146127889
0.555732457928	52.7319908995
0.375890139446	49.867232948
0.507369210225	68.0669852785
0.500946806169	57.8393888282
0.511977408795	57.0310390398
0.553283168114	37.0428612689
0.56154928788	86.6338435424
0.42437041414	49.4181819341
0.466321641908	42.3089948461
0.477719325186	49.2395726398
0.692826431481	62.8858232483
0.568824510856	41.2317176807
0.432600487207	42.3955298066
0.518470204527	63.1811223824
0.473629650205	47.2230182092
0.48548096517	32.7660455608
0.531623859943	63.0368363734
0.470256096859	45.3702667866
0.601069433103	44.5957165061
0.470473399873	65.0507903085
0.498879776298	43.6492841804
0.482061826353	63.5834885568
0.48531490891	50.0729560852
0.561668518875	46.9062896802
0.467028073735	50.9792396152
0.626190877383	58.5417094935
0.54663648462	44.3688801286
0.394907321432	55.0284140442
0.47592107561	41.0452274096
0.417351009684	40.2837674581
0.596426676121	63.8674032959
0.405912966254	38.9500768449
0.551929647469	54.2230472586
0.395604246023	38.092838807
0.406458734697	47.918737615
0.334745910771	58.75376779
0.331436018642	42.058443441
0.276503467134	49.3283692869
0.400124044729	41.0606045201
0.489209778388	49.0913211704
0.600477694059	39.012994014
0.494945314278	56.5929868214
0.55761286955	41.8147918618
0.698914143946	53.7789857198
0.392816857644	35.8387715118
0.558178427192	37.4256391356
0.396518617629	35.3650859395
0.550893213593	57.5345362982
0.484913417492	45.0397765536
0.563301506302	39.6891758805
0.348775927659	51.437952302
0.567422722061	70.4255644327
0.436440726231	64.2947840463
0.56620746761	40.4242781568
0.369703366168	46.9469989207
0.630307783788	41.7107393279
0.444605263449	42.4480279459
0.47725057931	56.312807489
0.557774320131	42.6632311865
0.452545668695	63.2876477553
0.407232258166	55.3915540554
0.458886119225	68.5761618471
0.535646339186	74.850417789
0.687981596486	62.1615732702
0.435565897823	47.8518566009
0.462530789852	51.7701360993
0.65654281209	79.9743151515
0.337085887244	49.2924166145
0.530893507265	52.079343565
0.663468384855	37.1118946556
0.544058756196	44.6524263834
0.52126051175	45.1970039332
0.490537719432	47.8844020977
0.592428860361	50.7679425491
0.358942915984	64.0080633898
0.710155737869	57.3856084306
0.410121221112	57.4085982874
0.470358969614	46.6955050499
0.55635283137	82.0832585146
0.527103454375	43.5004560922
0.395922328975	49.8439782432
0.331926598651	36.8107099046
0.529464233867	39.3225099981
0.30807615772	58.0406929767
0.532705241723	74.0218876224
0.427249804271	38.6880400998
0.51342699727	35.2289116784
0.400016917371	76.5951789879
0.550359986142	44.3025764538
0.29359782347	44.2241234068
0.618574099438	40.9476192579
0.433675285046	72.7047075973
0.45293029108	43.256302798
0.479956818927	37.1261439827
0.613095122134	67.5023646898
0.572644516448	42.4534374567
0.438736783513	65.7385231961
0.439760619373	44.8783735934
0.466087105582	49.9784884934
0.586450579034	64.9409829088
0.464090462482	56.7898903274
0.446251312697	70.6788764345
0.370875611836	40.4384853694
0.400959667481	48.918823685
0.484583851865	47.7149470312
0.605996459308	36.8682651133
0.49467821077	58.1795053729
0.460729991618	31.5985528758
0.219990162793	49.9759339242
0.400043845195	79.9846625173
0.622989768386	49.2172237731
0.527373228555	52.7393690023
0.480492250037	63.1937797373
0.654559096862	55.8420838788
0.479502659944	44.0650878791
0.561569604265	90.5181502797
0.430899680809	62.1296320746
0.455552948453	60.3951492582
0.466995759474	46.061233823
0.484794961075	44.963133811
0.470852035465	47.1956495717
0.551353113634	48.6682199338
0.595644821321	54.4359580208
0.542786603714	52.4467332676
0.675818961032	45.3053692843
0.526107349022	43.69439388
0.493500542942	44.5614614567
0.64735671092	62.9293827057
0.580778725843	72.7888315494
0.509289330114	48.310507268
0.48978867452	65.156027855
0.480892991247	50.5976475013
0.25841667059	80.4987282243
0.449196671197	65.2301962559
0.722479463345	68.5647131645
0.468024083263	47.5193500163
0.556628162454	69.3114033012
0.399229648496	35.2178511609
0.598075461477	41.022374367
0.410984661337	36.850321496
0.507945706938	50.9766640199
0.609081603009	44.0745195382
0.500159067822	63.4890486644
0.553388054191	67.5603775953
0.246760916324	33.7318543719
0.620902314366	49.1722253008
0.673520962653	46.9961196089
0.32222771923	51.9355694376
0.461917935705	48.975754552
0.434279223686	59.5153602356
0.45098271379	44.8001620348
0.447194806554	42.8441809442
0.462957602188	55.2588474353
0.608810959282	47.5058910948
0.545261127438	60.0111118914
0.600157575441	30.4783003261
0.393470232731	48.8867339418
0.580181581455	47.9670623798
0.594390838751	45.5735169382
0.552381318247	36.5913366708
0.518070544813	49.6423761329
0.42390928702	55.232716809
0.449394964021	54.6128697492
0.515529120511	57.1405732614
0.62434247887	48.6347061597
0.460122840345	53.2401320792
0.60472163992	58.9344705261
0.511165505736	62.2888548447
0.471014091294	59.956834056
0.37624259037	48.1258954059
0.336141219215	46.5692468632
0.457490596004	36.24386755
0.425961540515	50.323899811
0.349960047956	67.2958593643
0.455319965669	58.9503172544
0.54721675889	64.147400259
0.607684312375	57.4354191363
0.34451529177	65.5997519795
0.406088971069	41.6165938714
0.621265084419	36.1771821085
0.461119865347	72.4136942843
0.390860904871	72.5723805768
0.362151495016	48.3982415648
0.481179676405	43.9905463178
0.489158064203	45.3255450004
0.488834994066	44.026569514
0.377742967714	45.137632215
0.664137749845	57.7511938875
0.321589778013	49.1358908766
0.498661892991	46.2091193151
0.431602881021	65.4635746134
0.665422115388	44.5898954875
0.440162749123	41.5225500894
0.383707478478	43.8023766758
0.360706129067	59.221840344
0.655969710515	50.0866370177
0.521117748616	45.4045410725
0.586627500047	49.1449352385
0.586006911919	57.4946460263
0.421780783076	59.4467878869
0.518562843994	52.4907896227
0.508136866502	39.5787504084
0.561012907349	50.0252659057
0.463787596929	59.5844912182
0.432134571881	50.5267205534
0.669811029072	59.3197918427
0.475640322517	64.7279158352
0.427485131884	51.5121302941
0.531867544171	87.1601187799
0.423261306697	42.1716319409
0.518435413148	47.3998929706
0.42067221515	43.8954692602
0.482672922878	48.8922160632
0.404756285957	46.6233031103
0.492247618803	39.134235652
0.405704153648	60.138724831
0.658475819691	48.8991976472
0.586905879426	91.2040782289
0.46458216427	43.0629879305
0.587961737457	40.2298730117
0.474585348982	44.8758270283
0.524801103865	41.7615631136
0.462444718996	41.1614684061
0.527981155024	41.0975074039
0.42485459289	53.2270600767
0.574289294046	65.884838791
0.618711251184	39.779834745
0.394674538225	33.4841362706
0.380095210861	51.516674349
0.59403730227	68.7696850838
0.482466669664	57.6900848001
0.533548122731	39.9582229058
0.377819468051	56.8904540526
