# Supplementary material for: Do universal codon-usage patterns minimize the effects of mutation and translation error?
Source: Genome Biol. 2005 Oct 19;6(11):R91. doi: 10.1186/gb-2005-6-11-r91 (PMC1297647; doi:10.1186/gb-2005-6-11-r91)
Supplement: Additional data file 1 — A tar archive containing the used CUTG records, separated for archaea, bacteria, and eukaryotes, the data used to produce the histograms in Figure 1, the kinemages used to produce Figures 2 and 4, and the data used to produce the scatterplots in Figures 3 and 5. [file gb-2005-6-11-r91-S1.tgz › CodeError/data/abs_scatterplots/bac_p_rZ.dat]

0.650545916017	7.66419505432
0.457318185524	18.97876542
0.664809443295	10.2921256871
0.704973968348	16.7905814754
0.789201245745	31.1749185989
0.51904610714	13.100039456
0.500999392916	10.4248788223
0.549616331388	13.2396518857
0.685098558659	17.6979903543
0.234515754868	9.56101270618
0.286211299815	11.6359049391
0.601399362573	10.2826227155
0.055035289026	15.0847233646
0.354424000471	13.3498985969
0.407223635753	16.5434955309
0.48078008238	17.3918297086
0.554790243102	8.14854215577
0.556427724669	12.0995348569
0.736681656945	7.42200987909
0.52950138922	17.4406261888
0.162589249801	18.0333519493
0.63909219027	29.0037867437
0.3386850388	25.4750738353
0.301538609928	12.6288024262
0.789286669944	7.89801407525
0.514394568011	11.6647514846
0.312390882508	19.1015215125
0.536727119259	12.6529885861
0.550934247847	11.2688934857
0.657501294952	19.3920150631
0.491098672336	4.48667105433
0.474288729138	12.0768797179
0.24061273706	21.96608113
0.549184312369	8.46340769795
0.585564308134	12.1110326021
0.511639084442	21.220231377
0.388178597373	13.9507835602
0.595416335081	27.4612972991
0.725510796616	22.5440012389
0.789673368583	3.53569068167
0.374350311502	20.3390517073
0.408266950835	12.2384723065
0.416433822275	10.2205286511
0.4175723346	8.75670634629
0.568156750925	9.81558398514
0.489531451576	22.5967420563
0.471413700654	16.1103901451
0.53820222648	13.8080497577
0.487598729886	19.1461428808
0.437685658717	13.3566217085
0.386936767979	11.7835817273
0.570676942556	17.2117235285
0.370340048753	24.7340949503
0.19611790412	22.3674643087
0.372450705148	16.6380491609
0.755454019083	16.2796962823
0.571057006667	23.7359498527
0.659066275492	28.6549403341
0.554003836757	17.0086307764
0.48305121779	20.717721076
0.506127849593	15.8582035891
0.383145880118	13.8133312058
0.640146067791	13.2863547658
0.494407386279	6.24323671026
0.568568636533	11.2787956751
0.359251307115	9.13625281793
0.59757537756	16.1167298377
0.523585451769	9.63811500119
0.389968270389	20.0195465473
0.436601852527	15.8409158949
0.475871832665	26.0973360124
0.384619755084	16.0590127411
0.190884173054	10.6950855742
0.47668306482	15.6920826854
0.67784603099	11.2905088831
0.527310330785	4.92491525422
0.626335182087	11.1204761376
0.376064595742	16.754846362
0.121298400785	15.2087733854
0.627566755936	10.9037312593
0.715373260078	15.2394859401
0.643071221886	21.3940947122
0.67564104459	11.6931182829
0.536050524077	7.70232770028
0.453818015525	20.6983220672
0.311470990028	17.1467038628
0.650757623165	12.921434575
0.568567096849	6.0975955632
0.764741183445	13.790613076
0.631534768243	16.48875961
0.502049904205	14.8831935712
0.459348447111	11.784205769
0.544633159193	10.9475433842
0.367359085605	23.3588966035
0.55648146107	12.2845064362
0.466702693948	12.9838006176
0.613412256384	18.3170895389
0.675139288925	11.4212806168
0.46838110452	16.08437848
0.706039273236	17.9034340957
0.424309274479	14.4848271287
0.229395409172	20.49468782
0.673978136367	25.4958407785
0.1135557116	14.7558163013
0.74349130127	21.9681725836
0.505070204707	13.9766921671
0.411201125876	5.34543846907
0.355256067118	27.8110126866
0.697891031283	9.00102243798
0.539911975441	23.7543570041
0.293797626098	19.0221239014
0.431724972735	13.5550280311
0.594881592446	11.180723102
0.569282442365	12.6838299829
0.68613293215	17.6853484007
0.334645846736	17.305896174
0.107111429118	15.7490281184
0.53097894702	12.6836105257
0.412793486302	10.9772704641
0.710312330657	13.1159396479
0.600928586896	9.4041856429
0.790430187374	14.5752366873
0.533823968606	14.7537318221
0.051389472402	26.1945307028
0.166083678038	12.6761860873
0.276728954229	22.5962507855
0.458206426349	22.0109527109
0.523051015586	6.81933924186
0.252237229289	16.8517222235
0.540705396691	18.0329202229
0.781729557095	12.0701955482
0.494491081848	15.1967523999
0.350111170977	17.5581352511
0.587261518652	12.6166959844
0.717902298451	3.97970467642
0.481598179945	17.5917185152
0.22038632104	16.6046508327
0.336808402164	19.6658906472
0.339631406898	24.3783682737
0.46178765981	25.195857487
0.730436564052	8.90813317251
0.272381417262	19.2403456167
0.339576918805	4.65800394223
0.729902314377	20.6133440231
0.343861752567	15.8602325487
0.258259997014	13.0404917056
0.685051025114	9.83611058416
0.793211326322	14.6869248887
0.433527891978	16.4813653796
0.373417090276	23.1668337649
0.74474188327	17.1590147368
0.436322864722	22.8913488825
0.722673250312	13.2503452554
0.735687190238	11.7512854274
0.640888559698	18.7420438344
0.65749400801	6.93665258799
0.544131637505	16.4392908947
0.329217784456	9.3401322872
0.586963344977	12.9435511738
0.549579168135	11.1565755402
0.367502619009	16.5286592096
0.539232985154	4.28488607896
0.486896839284	4.64745654872
0.563315226548	7.32638672134
0.4354533573	8.1537044514
0.556796714354	13.951154628
0.539040424647	19.1986933525
0.53137986742	14.8115927
0.377167371654	12.7308392819
0.447228243981	22.5386827946
0.495612748416	18.2526610039
0.231676594501	33.9409902524
0.332455631507	8.30067585952
0.320514617172	19.2925046913
0.422975667083	14.2000589199
0.428535369415	14.3825804954
0.548145219023	17.266541238
0.658960160978	28.6640332159
0.460205585545	22.6340785609
0.585648048027	7.98914784597
0.348486277504	21.8784306249
0.567129912194	5.59281179887
0.515315057825	14.1420450571
0.303328586055	18.5597016533
0.497754846289	11.6221916866
0.524312074553	15.301768776
0.651508408585	22.2502881877
0.613016244094	12.0227179647
0.602723307648	17.8182793385
0.451429403588	16.6999607457
0.401416293632	10.886796062
0.419918961166	22.5946077049
0.455596842103	13.4576924415
0.801406107504	13.6254778598
0.438356766999	16.6397646321
0.464351474667	25.0763664813
0.413032968819	7.71559182707
0.544572444874	23.0202764054
0.737914396337	13.1754900162
0.610878171326	19.6206086435
0.290665401656	13.7190274656
0.391296064945	19.7265638741
0.217602450828	18.9069647362
0.47573535036	21.6709823166
0.546421222131	10.6098029711
0.649072588611	19.7514788314
0.199081333328	6.44079111456
0.333321032039	20.1448756865
0.517954806006	13.6603401944
0.717587443181	13.4503138801
0.529908280437	16.7304189581
0.889281517987	8.91411136106
0.5587233239	19.2987220269
0.485238594039	19.0259774116
0.554860423015	16.821126316
0.499002101146	24.9582891168
0.505802309248	11.7341083724
0.529653305664	16.1183553392
0.602809485428	13.1640130395
0.415928012644	26.0578660919
0.660223566653	18.683772016
0.428657462594	16.6377724742
0.81649165531	22.3925613796
0.49554606743	16.2309383526
0.609038226823	16.9138156907
0.501685920497	12.6359592436
0.205538138326	20.1507818982
0.437668235846	28.1939605207
0.728347849017	18.4525993774
0.477458398253	7.21360405253
0.472576491996	32.6299281587
0.564536501217	16.6670244464
0.0718650133773	7.10071083769
0.515253533532	10.089281396
0.442734886154	18.8651906452
0.433958464831	20.2293835874
0.563286641799	12.3069046542
0.178621327168	12.1866175471
0.427915981405	10.5998528518
0.470505926774	6.14657344708
0.417926504141	21.4619663542
0.471394302489	10.8598556375
0.554861379616	16.9079571977
0.33848360152	20.6478617173
0.568671862387	13.1460311025
0.438529688452	14.6144873138
0.302460084128	14.972233985
0.617947739731	18.6914486607
0.552846190888	7.04678281097
0.721643667595	20.8483686758
0.943997487534	19.0976810595
0.112820856875	10.1639048145
0.459074892237	12.4053216443
0.36450315355	6.33303274705
0.416173401953	18.9477825331
0.572253793877	16.0209648667
0.732566066286	16.5556486838
0.29017271641	9.55125083778
0.495767198714	14.9019729211
0.265120387735	14.2360189442
0.72182802638	12.6042924237
0.667518789277	11.827811079
0.786014144441	12.7683961744
0.392808498118	12.5094184012
0.871276715798	11.98599716
0.588854662238	11.9039762727
0.607375774878	10.9744021878
0.323978816409	9.0154391265
0.450947162758	13.319792502
0.622184051831	8.40536988706
0.55486665023	6.53626669124
0.663578832956	19.1038495457
0.39142849858	7.95101381056
0.359047287661	6.78361986501
0.618188623734	15.434777308
0.179674851412	20.419657902
0.473524157499	18.7123135042
0.517548244332	6.95791144503
0.70496251799	16.8019350328
0.459822085242	16.377627625
0.571243071198	12.5255062359
0.507495896507	14.7986118704
0.60900964349	18.0815732268
0.43374232136	21.9018783735
0.379302296989	15.5403399195
0.588009865452	35.2177552297
0.418440916703	24.1567568029
0.479967369347	19.6091880647
0.592030788668	11.3645036567
0.741957290128	16.6117357386
0.555792297512	30.8144237075
0.570517712977	14.5899402883
0.420060611174	16.6431311552
0.750190584866	13.0764220514
0.340867306497	14.3491133019
0.550364584783	13.9940483906
0.697346354732	15.2447503802
0.439686529928	15.9007589389
0.631930248505	24.705097426
0.410802848018	13.0724420731
0.53456092766	15.5458076305
0.333910295649	15.6411950391
0.314140954018	20.7333756696
0.70404903069	13.8714743245
0.200892482445	16.1882061804
0.306898553519	14.8982786523
0.591611754107	9.4818257574
0.578328942023	19.3182657299
0.383702838708	26.8692532001
0.43411860912	10.9368692525
0.820831542087	11.0219361901
0.196187591223	25.4291584897
0.156380251425	8.05518955629
0.460420776922	15.7486949592
0.514620024734	7.91970939254
0.494326336179	24.9830497454
0.566273389131	10.8573820924
0.621617143555	11.7501659054
0.32889273089	19.5278367241
0.481708318197	16.6072634179
0.117923737745	18.227432589
0.361763939795	10.5380906136
0.51041322842	11.6402415782
0.323602260703	20.8244931905
0.271810448026	10.2640152889
0.308419288194	21.684956689
0.579886747175	15.3456592209
0.145225868179	13.6086796493
0.671202073689	15.0931129454
0.752629648574	11.7985169282
0.483941470713	16.9083700015
0.71334344516	7.51893267936
0.413183329593	16.692824897
0.280938210826	23.21201806
0.510783380599	11.3288595607
0.623011534751	17.2216831809
0.38633077238	16.0062458315
0.268729806809	12.7190369919
0.689825139268	10.6266533063
0.126288784887	30.0533839053
0.354571198429	14.75405455
0.425238250435	17.6598588668
0.427999797631	8.9228263547
0.524493598801	13.0813063447
0.600329966719	22.2184997966
0.758812955744	13.323709385
0.450180534881	12.1736924817
0.365599792892	14.6756749247
0.482836059223	7.99492864721
0.464488365977	13.2968430222
0.640980915794	19.4409205865
0.471919123963	16.3898422656
0.346788808576	18.4502273671
0.57587060996	8.44576522506
0.381328428243	20.2918829316
0.604105646369	13.2228911268
0.437316437281	35.6858351444
0.576457994631	21.5999282539
0.435958578133	21.6350430809
0.348339996612	11.357060365
0.391103626212	15.4036046631
0.484981231066	4.84698224617
0.735577873412	12.8456115602
0.5827858336	16.4615851126
0.505157217473	12.9590000982
0.445082061543	10.1019249314
0.527289979016	27.3185266663
0.130257237177	16.3577774629
0.526595504186	8.17934224057
0.697368332025	9.16175374809
0.538190128901	7.75999319471
0.51168874544	16.5802057066
0.630674525393	12.5856595282
0.356673105645	17.1898729089
0.66859654165	11.1409893558
0.194645433679	6.66958877805
0.636662744299	25.4160821012
0.455850877045	14.0915304159
0.510239952759	18.8152765514
0.608452380465	11.7430166254
0.543701048299	5.27705990155
0.704519678038	15.0124045148
0.715442976625	17.7002774991
0.420973027811	9.79479828295
0.38994083916	2.62526695969
0.450099024721	13.9724821124
0.392489227128	13.5349518584
0.04418265353	10.541194776
0.434080015465	19.0247472732
0.150450486671	6.70019519226
0.378790975486	18.3819417824
0.434466756509	15.1848837061
0.229855628296	11.7583822034
0.698725747296	17.4098748498
0.554767459331	14.7891433314
0.603787984598	10.8533909605
0.525841209175	14.1491018923
0.18713725564	18.4409863447
0.514536393497	9.91315610836
0.680509564412	28.8140220767
0.537389001069	13.0357603934
0.386846085546	15.7288307238
0.573787945512	14.1332672404
0.492579823957	5.59389959403
0.090473962993	19.1497953633
0.520194670899	33.5100598728
0.535109116642	16.3809640723
0.363666125303	9.56088664671
0.58603483173	19.7129840825
0.235547544975	2.50602265069
0.51773365197	14.9835556792
0.209669966358	10.9264795121
0.517703844989	12.5377655871
0.403847395171	13.42397218
0.617403188517	21.940500901
0.652027132581	7.86860861296
0.427380906462	7.72267686127
0.430856684356	11.8502707747
0.522702366132	16.3062356168
0.572671219988	9.31539886578
0.506262073415	12.8813636397
0.648698972394	16.8970833071
0.536174193798	27.3372102064
0.533267144494	17.4574102149
0.452903894624	12.1118860671
0.364591640674	7.78555527982
0.498693211921	14.6978128686
0.765065186563	21.0327553917
0.508833696376	20.862114593
0.577161839615	19.6980301502
0.363675546637	23.053904514
0.408960208772	20.7490730161
0.407346448631	35.2779010819
0.509400225709	14.767249774
0.424015648549	14.2992921613
0.496197566328	12.3585868225
0.511040240498	15.0293859011
0.208768858932	9.86781572664
0.462731309716	12.7111480245
0.467671198897	18.502940758
0.459765706705	10.8599642822
0.151083010455	25.5891823286
0.638819335128	20.8168737237
0.426700557591	5.12595062077
0.512828469886	4.8157593823
0.541784996717	9.10914151531
0.630813059011	10.3498897939
0.638304569178	9.87101382264
0.583200039365	17.0198437784
0.6447760943	22.3806820195
0.765598858234	13.388653824
0.693097732571	8.46759849201
0.454358546307	17.6974272745
0.40156889945	20.2597085175
0.177735021216	10.5545191526
0.77875163421	15.3990272714
0.460478494867	18.8082444459
0.291360435504	28.5873166344
0.738455481051	53.4682046481
0.524736385236	38.3593780027
0.608289895917	33.2576288629
0.510639858107	18.3263385294
0.491888495034	37.4063182821
0.505145404635	48.5141981091
0.857650466758	48.0504501267
0.487173691839	38.1665728185
0.391400954198	42.4841417887
0.682615708085	38.8113789186
0.437559381848	42.4404122084
0.593022205242	49.6790424201
0.432234703594	45.1949156847
0.370881635747	31.7238916129
0.624849410749	34.2330418859
0.324580631503	32.1763208719
0.541715010821	40.2765237803
0.335771667882	30.6147685518
0.655024548088	41.1930888794
0.630036971946	47.9712835538
0.581867604564	39.4295310254
0.619812220652	60.8578721489
0.934690433276	50.2400095609
0.665034074033	28.3732291279
0.221292792103	33.7315551979
0.595348484871	42.8743549141
0.530982294008	25.8174439895
0.308076834242	35.6186007314
0.316282389932	17.6297507946
0.400636054267	32.5744554418
0.037460534525	26.626880576
0.346636807879	47.7319094901
0.492576535009	24.9901279507
0.666809641483	37.7549265691
0.512572832018	33.3476620043
0.304848392152	32.9395190645
0.836260792725	48.4242610315
0.566884469764	35.5498182385
0.398731234764	26.4116282707
0.54008792216	36.8325626546
0.16353355166	27.410214393
0.568656259712	42.321918932
0.268862086037	35.7860298443
0.380535276493	37.604016272
0.667031454795	48.9644408403
0.309676199155	43.8901229944
0.920456091398	44.665511271
0.425627940779	49.4041241955
0.525499317313	25.9862395032
0.452171334166	42.4406280064
0.768853462362	48.2379469839
0.632894931503	50.2544172949
0.443598627094	59.4727011288
0.482068944851	44.2574789341
0.630322970391	36.8768239657
0.721195884704	32.357678725
0.692443245093	38.3636995609
0.467742576095	38.6010935945
0.412867506538	32.3329627448
0.451846441599	31.9805878841
0.710926026981	48.8189423331
0.570928563704	47.1436252248
0.310417223388	30.2105760711
0.256760168792	30.831611054
0.27074851887	37.7361645413
0.30707452144	37.7412280694
0.559175574628	40.0856443316
0.378388176566	32.866699177
0.408704871519	26.5174620641
0.609001447784	39.4932871512
0.842244497969	50.6368112063
0.184675817971	30.8161861765
0.542532776122	42.9806153784
0.471894823693	43.8710446151
0.441763428226	23.4690463816
0.678013154129	30.5031545428
0.428812032107	38.7123718636
0.502787659189	35.9261966381
0.337904330803	34.0163447078
0.535493049014	21.7553071247
0.726365251183	33.7165385379
0.499327033481	33.6920351855
0.550345884097	30.9488330961
0.491034702828	52.6350489605
0.707666105047	47.4434374614
0.438339841648	32.3766226956
0.275765855362	24.7975588647
0.485414734293	31.5373881948
0.603127119478	28.5868148382
0.368935241042	28.3770754079
0.663564964364	20.6309533486
0.421051091636	34.0814018169
0.618440196206	43.4093359553
0.286348691193	33.9256917673
0.427683143599	36.5880832616
0.744178509633	35.6074207271
0.265587090317	27.1796564313
0.750768165291	43.155633738
0.416644208604	27.24171643
0.409011735	38.2733389454
0.641657539828	39.7011688908
0.545155854326	21.5636668676
0.43870424843	47.5877882475
0.47261784256	37.8611799634
0.769611346494	43.5140531835
0.6997912103	50.4036248968
0.748490388756	43.3226983936
0.509104422061	26.1345490046
0.858338318149	21.1151518848
0.455710602772	48.8403443827
0.612625494035	37.9684059192
0.227043607513	29.6523323906
0.448411491568	28.1391205668
0.281716320791	26.8403977266
0.804399649622	55.0398722524
0.371584759052	45.4896382539
0.484176451842	34.4684077328
0.474002880436	34.6717913999
0.469565114518	25.0186777058
0.279225152851	26.4339507816
0.578750946246	24.7002428066
0.477357859823	46.6270762772
0.507073628801	58.3777297474
0.703832918263	57.3543864054
0.504611858539	42.2907781605
0.835206913449	63.5110273081
0.744840166952	37.5531278133
0.804018528182	38.213715606
0.589875334831	31.1047232712
0.606255133713	35.6861770466
0.492402662406	30.891993472
0.533338572859	47.6237071362
0.493986840003	19.1431773741
0.499924969321	37.1091147531
0.54891110007	34.7171520745
0.531832158754	43.4358362192
0.67704445294	64.5767822637
0.665534193785	49.9924249023
0.477586574106	37.1745240392
0.558276045039	36.2378516779
0.598723388249	51.8276660425
0.461741898881	36.7782805145
0.459208858873	25.3734559599
0.759350714763	35.9265742355
0.824584475397	48.070370416
0.289838104074	29.3071333251
0.589974434735	33.491331126
0.775130392846	39.8062260866
0.719274543218	42.6524757817
0.308410287358	19.672941162
0.550951068304	43.0182948873
0.451316822471	26.007625531
0.499433462007	31.7774545673
0.593929795695	31.4317609769
0.392996854236	34.2494026619
0.421842905302	31.2465220173
0.634486525345	38.8958109357
0.810339542783	39.1482173009
0.484626593495	34.0306975811
0.400044521021	36.0206333469
0.479459923634	41.8611070266
0.356126704928	28.6444226503
0.521184807808	37.7436930399
0.594860755984	40.9588749661
0.617245571592	34.6447118729
0.506200380033	25.8422653408
0.587256457945	29.1895104266
0.522394273309	38.0505119079
0.607126179951	43.3551267117
0.631483989467	48.0916978336
0.431036895855	48.2427971948
0.362376968602	33.3969444528
0.448595499687	37.5735559287
0.460363468465	37.1414263389
0.50565918501	38.5941932644
0.421806671453	38.4416403789
0.664651289337	49.6506978208
0.472156930405	45.9606323719
0.657429628869	29.8721872849
0.616084143638	27.6284380738
0.497807084945	41.2563756124
0.551468871046	31.1241129423
0.525939196771	53.2704969377
0.461904832295	45.5899122217
0.244665040205	28.3492826323
0.612790855987	33.4228766815
0.459629257986	32.6698443777
0.602976571845	43.5350663208
0.389752632232	33.4686417668
0.430494984296	38.9441813918
0.646219390692	45.3237183977
0.200866515785	27.3587321085
0.432211039808	22.7786989193
0.503676590275	33.8374055895
0.424719504318	39.4143837841
0.659388325162	44.3837425832
0.562042419154	43.3174413715
0.194294128377	22.1987536537
0.541549862496	40.2112504148
0.492650646718	41.2234988347
0.578554412656	40.2827598671
0.534156272963	32.2043862452
0.4423328415	45.7552228904
0.208797272722	29.808827158
0.443903876149	27.3432371971
0.274035203522	38.5160504386
0.372836328069	42.41347181
0.237995778517	22.651681203
0.491364983521	25.0553650465
0.543191013159	43.3906630618
0.724593362596	35.2531011807
0.324552639025	34.7147234889
0.398866142419	38.5279187148
0.556760190152	36.87357888
0.44228640624	33.13315091
0.541125510206	36.6553165335
0.489354340275	21.529067577
0.285623536523	28.9041738169
0.506682903495	39.333286243
0.488707017813	32.6835699768
0.203029615584	37.653110028
0.620644850381	40.287972825
0.538737453243	29.2285794673
0.515573016705	35.3687411086
0.591802312194	37.0604161807
0.535557254869	47.4828600983
0.687844847799	29.5430233694
0.663760353809	37.8214798896
0.26767420878	29.5847683432
0.727052353635	53.68472828
0.551490497305	31.7619583804
0.641733929175	35.1455696412
0.471314808494	38.7099991332
0.519885776968	43.7065935917
0.390684407619	20.9432727741
0.450800100139	29.9716650704
0.471322881747	50.7320374012
0.43750781397	36.2412653608
0.185937972136	26.2251472092
0.830475808543	41.4101661135
0.475285024656	34.3003987522
0.214205867639	26.8590144484
0.509461176182	43.9062039742
0.313715924239	29.5840931208
0.755234547558	48.629253163
0.252272256559	34.9497745802
0.518251776077	28.0677318482
0.39022512015	43.1559689814
0.581997335283	36.8364290988
0.565744221922	24.6071581464
0.434824273013	44.7078512757
0.191124895968	27.7516061232
0.327300183	33.6606321559
0.593047609569	44.5857493132
0.475895399354	22.6421052077
0.643271178931	36.8630187516
0.364349954822	28.4343866932
0.384284459246	32.5934244283
0.592530935121	44.3877210288
0.494597722789	29.3829899926
0.393104471965	36.294015603
0.448240301344	27.6509808086
0.44501639416	36.3555790161
0.515005429274	26.1179538796
0.619764091813	44.4246761936
0.549874905367	30.6089123554
0.445711490765	44.0617744339
0.323905234125	22.4709366302
0.578956511006	28.6426585574
0.5054206329	28.5546369874
0.699101208831	37.6335058838
0.435160871218	36.9304580296
0.279804038402	32.5860162248
0.323467318208	35.373226559
0.395207229824	49.6901836883
0.583528728524	45.3175100809
0.21966761052	33.3568137905
0.727242389362	29.9150908067
0.493848061486	25.1411146235
0.46881115207	29.7040803336
0.699945604603	41.1369211095
0.62904374315	24.1505274363
0.442324541794	40.4517932363
0.607903380597	39.4741743672
0.919220436608	33.2782857321
0.695897526167	50.3664730649
0.672053580398	42.3139205511
0.356058585111	35.8944484828
0.575452107219	34.7443693581
0.620757861629	48.8011073309
0.322087660935	34.3895154552
0.441686676434	35.1380947412
0.1308902039	23.1597477504
0.500676334932	30.2446615241
0.554166041084	30.928281518
0.568472259328	32.2050048193
0.534859218082	34.7190861725
0.636060673119	38.7132374903
0.636293692145	43.9290412181
0.5852313113	41.6932676862
0.435121966278	30.6461168227
0.48138262927	60.9098204712
0.682332809235	28.8868716286
0.41972431308	33.3612570716
0.564481471975	21.8614900496
0.457511697195	29.6445334122
0.383641448594	38.2317796457
0.468684942518	46.8904792431
0.246452675041	27.0967427811
0.389569594769	23.4129423456
0.386743064479	50.8936880887
0.419532679607	36.1800073846
0.432297633964	27.855389403
0.54241640881	32.5984072751
0.480741199679	47.2557046259
0.173478975048	31.7289749693
0.5847978717	24.9764836421
0.3807632047	47.6101697051
0.36381535247	25.3800649359
0.424699056593	47.2335000169
0.540880613333	34.0491833735
0.565482319044	37.9495226399
0.596224842422	43.8623124834
0.3897461127	45.9999259546
0.655588633814	48.6299416904
0.360242570613	24.7134141023
0.526120939539	35.0505171112
0.386461846725	31.9690682965
0.530566758128	24.8830567979
0.630410054537	40.6790422771
0.234244944494	23.5000641175
0.496717368185	33.1726563099
0.677325722228	56.3112019844
0.258133612313	36.0114105354
0.504871997518	34.8189638215
0.821267697759	46.8560423081
0.390395255801	42.4311700331
0.444837813515	32.5489540584
0.488538016112	60.2022785184
0.685315241833	47.1033666132
0.610891630387	42.3908584529
0.221505469109	36.3095979609
0.531058864834	31.6210782129
0.516548546532	24.6953578941
0.360658777998	34.3895867436
0.547297915206	41.507074498
0.376803338464	37.3484603003
0.675420601625	37.1145064153
0.193374773858	29.2122893844
0.508993772495	24.9331039574
0.272911491677	45.1585364331
0.690282198516	53.8879908655
0.551253621338	39.1757930779
0.585345023059	44.7637909614
0.381749116328	37.045544835
0.756037616443	44.5992741503
0.676517261418	43.5256578009
0.671681514438	46.836861866
0.38508943924	35.7073014574
0.465335641736	53.404278955
0.371054480012	29.7203435095
0.558997209441	27.2462347844
0.791490335961	20.3318915074
0.555830581986	37.3427212026
0.255599813521	33.3489409948
0.529511892466	35.4308818434
0.524314651699	51.0944075745
0.290112806758	24.9981825458
0.827728420817	39.8364097844
0.445653043557	38.7559452372
0.485975765226	34.9079589543
0.511737636813	35.794031446
0.742481066188	42.1663442127
0.456315294925	32.742584541
0.395556963174	36.1466333121
0.493872035865	29.0589848946
0.578828317583	32.8421967151
0.667170132157	40.6586190579
0.101057396803	18.6155454412
0.53624966236	43.4736355976
0.885187695135	32.6149456291
0.190993671186	27.0512550853
0.345465540957	26.3413455255
0.602148166933	46.7871635271
0.605413878852	41.0143578713
0.377538145578	40.1897076424
0.69223962715	46.5288520022
0.106725908001	28.4605136128
0.576208429539	46.4256337706
0.702510105592	40.4687134462
0.767198354426	46.8450870978
0.607309803339	48.0788876273
0.819090769016	30.6246166257
0.448536326344	31.6011509521
0.187460179166	24.1392879093
0.316719559003	35.4292662718
0.495439154898	48.5120834763
0.584791867924	48.5343253982
0.607140754065	35.2143582497
0.68585438828	43.7327730909
0.765693373325	49.6701499305
0.395452375162	27.3668396966
0.547669877848	30.3621588105
0.683119876894	53.1557064476
0.811897488425	38.7555338614
0.695719089751	31.5877737195
0.227685679072	33.6982871841
0.374578962723	24.9696466504
0.415849095946	41.4321782699
0.367365936047	29.2507073107
0.606251094137	46.5858114241
0.598704667662	36.4969543627
0.281621279628	32.6953101321
0.590583593904	43.2557166973
0.497884927981	35.861160702
0.448836753691	33.4401115434
0.54791149784	31.8761388567
0.305906917708	41.8043204737
0.434010006018	39.7443187397
0.48719632143	32.1300142695
0.7019911452	32.013694339
0.298915462778	29.2377181765
0.352403395789	40.9571556515
0.537793538061	39.9514400976
0.415042058435	31.5837935612
0.25374290666	34.6496134643
0.637165445172	37.5114943533
0.69648013876	29.3980484796
0.637841642219	39.0933851247
0.428830199436	41.2051560275
0.399178186787	30.3837856298
0.745051522062	51.4959349123
0.447359311813	27.2165799737
0.358859248138	32.7317157436
0.499452000743	30.7822693839
0.520902955298	33.4312044793
0.23713118394	36.4371175366
0.330209199813	25.6555806312
0.467053919549	40.7322005736
0.5304523235	37.5978676535
0.634394124722	65.3147377594
0.318811370747	21.9659774503
0.430875551984	34.6844950413
0.506848465421	39.5927504982
0.423808450223	32.4038055271
0.536851539125	30.6781193254
0.366204749866	30.0703059948
0.786795747152	36.0947065406
0.609133289604	43.2800258195
0.423855442998	25.9749721744
0.204425457841	23.8372491733
0.543430079715	33.515790725
0.763348898105	48.3920700854
0.548204547501	46.9536548026
0.468725938266	23.8160326082
0.402188087937	37.0568475734
0.416538932915	0.693609308443
0.553998774108	0.219975268489
0.706927986656	0.531221482053
0.625346789345	0.431660446541
0.764558384216	0.445733134468
0.594616382828	0.717342739728
0.362996743039	0.43667916636
0.611688645202	0.159813539307
0.427750946585	0.795688285818
0.586526523476	0.439306358945
0.65290128311	0.103771777474
0.540071707858	1.50899281094
0.499934979387	0.0994683652458
0.952523723197	0.744160496301
0.699610019653	0.112931717954
0.530050721031	0.347122696723
0.517870543898	0.489906154071
0.368967429479	0.364874252342
0.508185859373	0.204563369125
0.550241954041	0.574637905485
0.489882763183	0.0958714532554
0.222699256661	0.694211938552
0.458112623695	0.735540105333
0.572071471662	0.163796448623
0.655193245324	0.455647461048
0.464390780837	0.478607212025
0.354068937835	0.306903632409
0.544844504401	0.161881522841
0.688019563275	0.0555280398242
0.155281290989	0.264850819652
0.82621455367	0.7845863082
0.406784833051	1.36522156024
0.672238655578	0.53649417134
0.572997826273	0.402856466239
0.625588125258	0.511124418972
0.449364270456	1.21232553011
0.287996295069	0.245000789364
0.602782674656	0.31732141289
0.763787820136	0.620038186482
0.589159178966	0.425001976866
0.686960315197	0.0702291894409
0.426495491594	0.274706991491
0.570938350226	0.321518212864
0.535557576666	0.193455814986
0.579985098735	0.757356028727
0.230292730187	0.129228807613
0.306424552226	1.57820280335
0.519258208781	0.131597657539
0.384779351516	0.476049445765
0.533893398751	0.0428349836373
0.328193505326	0.296798337454
0.388211865171	0.328104100145
0.277074169762	0.197130750369
0.536237680692	0.164288766013
0.356581196349	0.640238116883
0.520977639833	0.449500485088
0.348588825798	0.369749274789
0.765601457921	0.425293436964
0.622387033735	0.602512030467
0.290780052957	0.0812508855125
0.422545791951	0.479711406621
0.490875318083	0.212574803649
0.21982405471	0.399679255155
0.611800046205	0.649709305038
0.699437297691	0.498763951636
0.516018608129	0.60269462397
0.666826097114	0.911529998679
0.440200942565	0.763790743255
0.716810050681	0.392936430339
0.637333332775	0.822587028964
0.649609731675	0.419480797401
0.468098730327	0.303068706147
0.49225162419	0.225220172664
0.396945041655	0.452583585345
0.571136493805	1.3299203154
0.611303246827	0.0602346687435
0.306012993778	0.17330538173
0.714783432788	0.191231880774
0.359695883726	0.223900566788
0.47881223827	0.409967345871
0.865750236942	0.581935327355
0.530441810023	0.2204574483
0.465791754337	0.787924830804
0.546544505287	0.3745545551
0.433050651034	1.04528088247
0.491074609747	0.246843203142
0.388115454524	0.630999236856
0.591813828518	0.399182800089
0.335111688561	1.35611089444
0.794567415808	0.814759717509
0.822235787274	0.422906838316
0.490073509821	0.0387758615598
0.560319697489	0.377198390139
0.287767713614	0.268984481405
0.44700181463	0.807306106901
0.53413915104	0.452860899261
0.647447959739	0.326853345696
0.424638094639	0.553876919766
0.219776946938	0.515163173659
0.767776848305	1.13681226671
0.608289597911	0.803748883748
0.39765103692	0.304828746916
0.286063494704	0.501028872151
0.405597109397	0.129661595186
0.488200512244	0.184726618723
0.537079151715	0.340122433679
0.416182091431	0.195727364186
0.444665643617	0.0972454404903
0.391701201133	0.393763490209
0.43535140364	0.0493064311675
0.781023116105	0.8294179902
0.734192532647	0.128967892905
0.26293034913	0.126304793532
0.490933810652	0.760121685448
0.603409067436	0.438236482688
0.607958913286	0.232917632973
0.399256974023	0.255708386044
0.386116341816	0.573861033218
0.517620983071	0.110865527959
0.679487828833	0.478403369888
0.509460263731	0.245029736079
0.650399793504	0.104925468772
0.543328096899	0.888514547747
0.589468165235	0.145291637247
0.441017667369	0.238926971423
0.719397790737	0.259718637983
0.566604634368	0.423700921241
0.492839338038	0.29805066371
0.244887375686	0.0977184366854
0.223671111371	0.121763248801
0.453383385288	0.201181116132
0.35748911677	0.247488111213
0.353641120792	0.316257510196
0.539619340625	0.0351146119852
0.738614600146	1.15697062192
0.281264268666	0.66719206076
0.833302514062	0.119532091455
0.303938385879	0.396640777533
0.448016205623	0.173066234869
0.483943054046	0.623554562845
0.692739874907	0.427798437083
0.674852997439	0.112417352566
0.564005616409	0.106662813442
0.368869202944	0.662354814886
0.770577847255	0.251725423667
0.333114284512	0.145336722074
0.565906280292	1.17290021126
0.780647253555	0.583602794859
0.406395575442	0.298177047132
0.54169316103	0.343380563428
0.408009672715	0.7624744665
0.546993721933	0.40793770069
0.588779798241	0.54230263392
0.397014592857	1.18324238002
0.17329171547	1.09209575036
0.526781987776	1.03506226055
0.227261905503	0.726133658221
0.801021052376	0.0783996879729
0.425248586396	0.119832832389
0.368431441551	0.358678580172
0.405860470961	0.260322111627
0.62541294887	0.854845815948
0.367241358225	0.536341338801
0.382799723932	0.333538901016
0.307674208599	0.338322403334
0.450900503726	0.651289938281
0.450044759282	0.248118672449
0.502810741038	0.234611355729
0.199221207225	0.453161178536
0.540265158935	0.229731024647
0.519286746596	0.146233409149
0.497998328602	0.608220786195
0.45958523973	0.305664155675
0.456919130971	0.146475030451
0.506495932197	0.128395034189
0.786494835438	0.313109939578
0.515134398268	0.863330088705
0.553291464191	1.32690450362
0.461246011469	0.122806232683
0.474892889676	0.385548122501
0.320356529841	0.0905129815115
0.719090453973	0.815584106038
0.576598409367	0.0925994782898
0.565335337174	0.400421624193
0.273039721182	1.04607775669
0.540320853228	0.526522394476
0.69549092411	0.330258308718
0.420399475891	0.754999177566
0.5859814611	0.300844433152
0.47858776915	0.819490114234
0.635210025234	0.195828871279
0.559001164949	0.205042116458
0.591991718494	0.212818244593
0.560560154104	0.612195309028
0.554344395013	0.109667137316
0.386655945196	0.34907782169
0.42266091503	0.0757552465491
0.855318205036	0.52044031073
0.038783119211	0.523499227123
0.239947147905	0.646541785412
0.495731742171	0.447854357192
0.427991707467	0.265500500863
0.40921322392	0.0634524910471
0.607751838706	0.646054298615
0.587729826278	1.54779825612
0.6201418915	0.413087946179
0.530217326049	0.168746326378
0.553766791906	0.600751036218
0.419793903137	0.714054514679
0.581350844215	0.332105173006
0.617359511994	0.298025518974
0.311610896232	0.173373485777
0.540862381763	0.546308140299
0.635953430742	0.881620507548
0.533087759607	0.304548167293
0.484245008933	0.470181225609
0.318955156488	0.460192739049
0.421845203357	0.181771188542
0.562670918347	0.536482878846
0.568014361131	0.532738607764
0.764442237688	0.530853504977
0.220905046035	0.210670801867
0.440656125954	0.564912568876
0.850767931958	0.68661006917
0.531333788359	0.449434100184
0.525537159066	0.170857523572
0.437916023466	0.433343281985
0.694145848423	0.102404938018
0.455069024497	0.756959772843
0.60260553552	0.244488873093
0.826973895479	0.319187103749
0.52094647339	0.989199107255
0.487494458854	0.0627143672111
0.422619448029	0.440292110608
0.429915865379	0.314039011386
0.453680152682	0.0590613192514
0.549717800773	0.116960082074
0.56520542663	0.262467434099
0.375781560502	0.381899996597
0.638640573526	0.3943249045
0.650741138257	0.164703905676
0.401123770797	0.210012396816
0.53360779724	0.828744860054
0.395126537074	0.496724617075
0.68745559384	0.919159957129
0.677978310308	0.339748080048
0.344076615974	0.150947519971
0.733852796731	0.147109171239
0.475943235616	0.776487822831
0.396615644598	0.856911718933
0.600979364015	0.664040922622
0.805324228342	0.156657954126
0.341835518798	0.888299641984
0.425721566775	0.290102555117
0.494655262382	0.333871449651
0.425558464655	0.287006770526
0.280343703643	0.804379823154
0.492515473907	0.1072012761
0.380218097947	0.423340265614
0.588811242823	0.130027817022
0.505285861098	0.0711610246904
0.47693545712	1.20654260491
0.560852326692	0.641227537139
0.392648032711	0.226323753157
0.547825173128	0.909042974349
0.583762062193	0.264334355163
0.470966669144	0.23147731869
0.324102804423	0.701772159439
0.571245572585	0.0480423796507
0.250834219915	0.377610691133
0.435084774789	0.274182260854
0.686361804336	0.797180868671
0.338282521658	0.158304713426
0.441122770043	0.319539790684
0.329780707999	0.629948435031
0.499211017875	0.315722842294
0.296651183822	0.264960461138
0.450826786645	0.109552921254
0.612932367028	0.22997308115
0.367537475058	0.191997079384
0.634528435399	0.218441376315
0.822126927812	0.377274509047
0.55227360836	0.431130523468
0.855164088112	0.933976145485
0.552662725904	0.377039768728
0.654396124562	0.0801208852975
0.575263021876	0.327187921161
0.334114264879	0.238464654442
0.286024317471	0.59290446138
0.617153538887	0.414031002594
0.765061372037	0.358784113059
0.264467174175	0.312960870929
0.499983309475	0.298117668602
0.285099297132	0.875724853861
0.62282270499	0.058651557318
0.200340795023	0.27467402463
0.344259143187	0.43464689817
0.70751809038	0.148097437642
0.280525785632	0.589728473444
0.595008071694	0.384125139437
0.698986348261	0.16952297065
0.609034453512	0.408193188131
0.472065597292	0.440062373777
0.598039632036	0.742110139144
0.601981378296	0.294514991169
0.435739202357	0.0509412026338
0.545667720311	0.196150828529
0.546952096146	0.490647601046
0.238859583395	0.262155179172
0.651889972954	0.654428066214
0.437708420761	0.794033142761
0.464300517166	0.272332409447
0.628073285865	0.0673795128614
0.455554259742	0.620039044535
0.570953688849	0.42950259026
0.198073863052	0.465953226002
0.531151519995	0.66994573638
0.223160347719	0.39949443514
0.36500689468	0.364358260553
0.276017338485	0.46610910286
0.507090605353	0.277590590172
0.714917484938	0.291099606281
0.624997333686	0.388724275252
0.584094396176	0.254177234933
0.33625691304	0.525949083807
0.488004961306	0.363978055126
0.517515252802	0.37941204618
0.826852334394	0.259626924457
0.581456971846	0.652765789299
0.387594027138	0.18669138722
0.508497324861	0.592093094255
0.879485310571	0.579556078947
0.382378214717	0.110452717241
0.332252135192	0.46144247288
0.627909336207	1.87695367701
0.541837082678	0.698721999941
0.405805749749	0.331491597692
0.338488851744	0.691876853783
0.431515280399	0.889480514456
0.407616394894	0.262487856039
0.33257865484	0.272210911429
0.336802763913	0.344431938527
0.481891368777	0.828809507451
0.387618857985	0.260749253393
0.687812729805	0.281791880951
0.478172169093	0.9549238052
0.113370213738	0.755191041104
0.414257624071	0.42259804254
0.082223471103	0.195934221736
0.557292128761	1.18526147334
0.317413637567	0.18743691291
0.475101997357	1.38100400704
0.446668036426	0.450613316812
0.637406533151	0.688948964985
0.655127097425	0.100353962004
0.569615122648	0.329211539517
0.284578301944	0.213618929565
0.488202045842	0.104610201186
0.69839908605	0.0928082176777
0.164375404859	0.454988193848
0.711000443381	0.50351968311
0.583361862325	0.650525405184
0.29012641173	0.930528022432
0.435907912568	0.0568448760593
0.711749882196	0.674942719075
0.901936168608	0.62365361192
0.380772445294	0.73964015469
0.318724151233	0.108192557974
0.77853762846	0.554329585622
0.445539576336	0.174061768281
0.358003361214	0.480181176999
0.597900803527	0.447404776771
0.649843147974	0.596063577787
0.600758360834	0.159143113971
0.815714296951	0.916588138038
0.639181534955	0.0279588540403
0.433468477522	0.783780439526
0.494401992692	0.572163963846
0.386612723305	0.537216282113
0.659877439508	0.119738259457
0.758599926265	0.136038442609
0.473690653797	0.339712235928
0.417501257027	0.821984353672
0.446397514214	0.455192862342
0.350627846134	0.229945646102
0.250808869433	0.245876825245
0.424184308619	0.888210248309
0.767511067585	0.0705264832338
0.208061900751	1.14944527368
0.412740342842	0.114303116367
0.661519798776	0.0838152974878
0.643579045403	0.258884040722
0.411052660659	0.119564225283
0.369819885509	0.0914039303629
0.4862667747	0.178952579688
0.464064967456	1.25118868021
0.512647353075	0.745531646877
0.624395777112	0.342789543297
0.518853722775	0.502835747869
0.353634394165	0.119019932651
0.401266766107	0.66688565194
0.467220062386	0.200771325235
0.033293293277	0.116486934347
0.352827884563	0.221123703982
0.74456198708	0.108192473475
0.475474874166	0.306786842552
0.525989846768	0.429503773045
0.342045174521	0.731372487016
0.366768539896	0.64291426753
0.667597031073	0.0883685933746
0.306355576469	0.903369225073
0.473728176019	0.238902951262
0.543653876782	0.101170926805
0.529960435467	0.0898370030126
0.303042718764	0.267357015075
0.783916762558	0.860126172591
0.51673467159	0.359761684755
0.261006980039	0.0759670444144
0.378336413979	1.11128425352
0.393587690754	1.02691941226
0.610757757957	0.393163163289
0.62268045168	0.234157592427
0.580039717773	0.919717643377
0.340376634691	1.03222202049
0.407514576863	0.427463457957
0.682803897086	0.209401567341
0.184681959174	0.677839572809
0.424170357417	1.04024147318
0.543399417667	0.266557480875
0.39621174162	0.528376567801
0.4680370552	0.468855293741
0.615161016659	0.37927164822
0.702270019444	0.386282785624
0.250824213961	0.187802193197
0.552278058084	0.368885065699
0.402310864044	0.754613053763
0.315818064505	0.431625682867
0.426535754975	0.318369847069
0.663129279234	0.767506996306
0.507072831789	0.903583499324
0.371913675695	0.441365711473
0.908766785293	0.300158140822
0.507475311856	0.28013675648
0.944521911764	0.419427349607
0.69799120376	0.467317147779
0.610918385071	0.248616071217
0.463634022771	0.133459286869
0.4833153645	1.15618758646
0.748587052728	0.112509757737
0.697287873723	0.224130952027
0.725644661346	0.4162087466
0.521066600063	1.17928860531
0.554763730036	0.303456349539
0.506517461547	0.117906480846
0.452698317078	0.181910844889
0.507512399581	0.743163026169
0.500081534207	1.02536203335
0.452815094812	36.9451209972
0.583257480227	72.6669453366
0.632157938395	49.1827251719
0.646203551203	50.4798707848
0.688133162689	49.9469902628
0.535183661667	51.2237004778
0.45638051353	59.3757560977
0.672985147783	61.4499155517
0.533341065694	56.6602514587
0.404147744181	52.4844608538
0.540576097003	50.5510556352
0.526343484093	54.2320277348
0.382664157885	64.8632341499
0.579727475754	59.2889747779
0.492571763718	48.3803188617
0.545226738054	51.9719942912
0.465747139501	40.8147691817
0.489036721657	52.7409328896
0.526879728066	38.2413418
0.578255963783	59.2083529737
0.427502994977	66.1005069563
0.481219683831	69.1275297076
0.472203294382	87.0684860895
0.602766838288	63.0326084357
0.703171329767	36.7268906642
0.400026046984	45.8749138945
0.420602768405	62.282780059
0.537517972556	38.6323140985
0.515676881788	46.9430222569
0.376354991958	37.2866166774
0.572649760091	37.8457128043
0.306178032238	40.0689818541
0.419829400173	70.2344847914
0.538252891217	33.8563921149
0.625987358292	50.3770835901
0.491192062306	55.7802189114
0.327007761532	47.1353034141
0.678153267488	76.2028797435
0.685394362172	58.7138576639
0.592521260771	30.3723209292
0.533799516286	57.2418435513
0.332765331364	39.9233936911
0.518676144071	52.8639657959
0.407330665768	44.7361920056
0.509559042051	48.1769562859
0.462285212187	71.6904117042
0.362504817345	61.5787159428
0.659305508886	58.6051586862
0.43266867406	69.026316522
0.499026124927	39.3856961954
0.389100535824	54.5210080711
0.575914090029	65.7777746125
0.426769716673	75.1856429956
0.391984737302	82.0044542035
0.403700282116	61.5357662118
0.635584876436	53.6060207331
0.546947239056	56.4633778525
0.705703659502	67.4439333319
0.548044482195	56.2122364014
0.395566259095	53.1319347063
0.460173361047	48.3185028799
0.528315741727	62.8448483426
0.476966228735	60.8296592458
0.472208218624	37.1035220864
0.508255367672	42.6091706808
0.382006144704	47.4751119831
0.523825332038	54.7694879058
0.507653989654	50.4875500761
0.495055499212	53.2791821547
0.494213352274	43.1809649879
0.578161004041	66.0101039611
0.564987661128	66.9988926535
0.289270538406	41.7364919234
0.472053627533	59.1252816491
0.57362578283	56.4914738136
0.526792335279	28.4541963046
0.536787109998	41.7969360621
0.506553353545	55.6584501064
0.327927314567	51.3588705902
0.481427775003	45.3300433129
0.705538848678	37.5767283921
0.63329276103	55.3310906985
0.546919944136	46.1730782992
0.54431363782	39.0257153515
0.459301123129	74.3786519102
0.503403901607	64.8369845274
0.492404306446	45.9290565075
0.478715593577	31.294337228
0.528422535433	46.6841121653
0.676409767843	45.8903341657
0.564406977507	43.6831758175
0.537662307099	32.4539349792
0.508667982773	45.4061435912
0.424522331809	67.0372170402
0.429943988964	47.0175043104
0.476174996196	50.0247447785
0.668346241918	54.2513636117
0.455121491293	39.1548139679
0.479642072249	59.7551753917
0.630153443381	46.2819627924
0.48053686913	53.5619149578
0.42290132864	60.5006854577
0.501732495132	47.5605365183
0.319285689809	62.473266144
0.568103218691	60.0140791657
0.603920234305	57.8308677843
0.509058142536	55.9447907301
0.516137366497	71.2309565208
0.532898884826	35.5293349328
0.611200565743	44.9188153201
0.510177114992	68.6918862743
0.592847666472	51.6524018432
0.361618516364	40.9593602861
0.502875914862	41.5830722352
0.523752773459	44.96398261
0.582334803214	72.5786860593
0.292651054064	61.4943747583
0.467090580226	47.7258792917
0.468139116603	45.7599273919
0.619788424669	38.6130207236
0.463204667826	36.0831661606
0.673193642375	39.3804049627
0.518169975109	62.269322647
0.38264375548	84.7175520875
0.43697808789	70.2694994641
0.500246201169	65.146747584
0.620005991389	85.9456809402
0.586910173526	44.6705177189
0.433714377719	55.1631562662
0.451417280964	49.2594067429
0.613789358699	47.9575537109
0.448127620341	46.3362339832
0.412363621543	65.4980998974
0.540289233093	31.7949879706
0.652147289306	42.2457900514
0.437257849561	52.9760626505
0.528506997952	60.1600191434
0.439263746994	84.6393136884
0.484393935435	74.5438594108
0.474439095987	62.993936089
0.660484161333	45.5737832875
0.51531926765	71.1804290118
0.455108144699	41.5429472701
0.519326792065	46.649154798
0.624596771528	52.0385322079
0.471986252307	61.2561988437
0.513598469826	40.3161441206
0.721277671537	48.7618588096
0.538351286755	56.5857685134
0.544794931508	66.1626901101
0.487053947781	37.5944303652
0.511422551654	66.3175814705
0.587589957008	39.8002734204
0.544045081701	44.7119823747
0.469370023621	51.2659005617
0.525757616674	42.2211175104
0.39774548277	48.4119465703
0.588241787392	48.3143429109
0.607517158052	52.2116013071
0.467545734394	45.5459517014
0.39113587033	52.8096146681
0.548035285886	47.0008389215
0.403421634145	33.8282205378
0.48909991943	45.4036186623
0.445996107294	49.4509018208
0.541647596557	49.2471564391
0.49842852132	45.2890773657
0.540482355467	44.2357144823
0.36626095073	51.2345123684
0.531539860956	66.123540531
0.548794494826	66.4905922466
0.386903939653	82.7920082334
0.384805946613	42.003284468
0.408676415943	57.0125356505
0.463278355914	51.4698802931
0.573563129955	53.2898836994
0.495028762915	56.5715117056
0.625634304836	79.6416355403
0.464536175807	68.7175171655
0.572656855524	38.2468832533
0.428308983661	49.5973816802
0.594675817037	47.6647715173
0.547794112746	45.3587574776
0.464867706666	72.2306202152
0.410899799922	58.258181665
0.436432655995	44.1775738028
0.653263396228	56.0034231779
0.497681659323	45.4475615199
0.597227113531	61.6541900924
0.439923268323	50.9880926268
0.489040434387	50.0268063251
0.541713172269	68.123368219
0.416151692127	41.0292427946
0.598059100472	37.0163720881
0.498792584096	50.586837359
0.42524230806	64.839828087
0.498360736337	52.1750896568
0.653977689688	66.8581580876
0.323663881308	35.897742897
0.464125060575	60.4784008437
0.426349263515	55.3903806574
0.465947395023	60.2748242421
0.386990649237	51.1748034725
0.508606676856	68.0722595056
0.447649440377	41.9664283852
0.571039452086	47.5078039747
0.334444620966	45.1255878795
0.419974717338	63.1590985327
0.391914829221	37.026075912
0.596767756973	38.8377840995
0.56348626853	60.4191075388
0.641828592272	44.3405860275
0.474712781563	54.5597536561
0.506686055733	58.435516634
0.548236124259	53.9992533632
0.475177838773	58.5616212524
0.455294325314	48.849617645
0.480284283099	37.8291941047
0.483701313432	42.6046697352
0.496875092423	65.9238909426
0.637790940718	51.8981954978
0.284197374737	54.501553304
0.625930877215	63.2454467734
0.62835048421	46.146127889
0.551981677295	52.7319908995
0.539675130585	49.867232948
0.393003805554	68.0669852785
0.606552977356	57.8393888282
0.615725742441	57.0310390398
0.449246047518	37.0428612689
0.675534247036	86.6338435424
0.54565782397	49.4181819341
0.400364467136	42.3089948461
0.469729263351	49.2395726398
0.464178842833	62.8858232483
0.426107675044	41.2317176807
0.521268180904	42.3955298066
0.405049878514	63.1811223824
0.413735118626	47.2230182092
0.431694824145	32.7660455608
0.63304781698	63.0368363734
0.449267699314	45.3702667866
0.434225014832	44.5957165061
0.414357104926	65.0507903085
0.523281126821	43.6492841804
0.623914182106	63.5834885568
0.299602985554	50.0729560852
0.623350770847	46.9062896802
0.473004848884	50.9792396152
0.566752215826	58.5417094935
0.703573691157	44.3688801286
0.450989786077	55.0284140442
0.330678435668	41.0452274096
0.372508301108	40.2837674581
0.5012920913	63.8674032959
0.491235885962	38.9500768449
0.552060316287	54.2230472586
0.382346048379	38.092838807
0.420089918636	47.918737615
0.48215418856	58.75376779
0.57390387009	42.058443441
0.512519572787	49.3283692869
0.598368924159	41.0606045201
0.410157641663	49.0913211704
0.6447024394	39.012994014
0.597460272082	56.5929868214
0.542739116463	41.8147918618
0.364597703866	53.7789857198
0.448699323156	35.8387715118
0.483991594251	37.4256391356
0.49845735264	35.3650859395
0.683013948708	57.5345362982
0.388290630486	45.0397765536
0.359991365369	39.6891758805
0.423812216646	51.437952302
0.358031033038	70.4255644327
0.451234689948	64.2947840463
0.396014213833	40.4242781568
0.681712424794	46.9469989207
0.440402540594	41.7107393279
0.558194219555	42.4480279459
0.676522809641	56.312807489
0.596775665	42.6632311865
0.577076983755	63.2876477553
0.51328946783	55.3915540554
0.720542142208	68.5761618471
0.563200488249	74.850417789
0.495378404874	62.1615732702
0.411371230417	47.8518566009
0.644854312078	51.7701360993
0.647203843726	79.9743151515
0.385690849363	49.2924166145
0.453910199027	52.079343565
0.388726695299	37.1118946556
0.488122115473	44.6524263834
0.434957140297	45.1970039332
0.536692585748	47.8844020977
0.56068794613	50.7679425491
0.516172235752	64.0080633898
0.547368203952	57.3856084306
0.606259529074	57.4085982874
0.459355571813	46.6955050499
0.42252972686	82.0832585146
0.661473823987	43.5004560922
0.407532724607	49.8439782432
0.435706409284	36.8107099046
0.531597057204	39.3225099981
0.502974162254	58.0406929767
0.363749121541	74.0218876224
0.444153752372	38.6880400998
0.549369852539	35.2289116784
0.349077057623	76.5951789879
0.401328738966	44.3025764538
0.449424223542	44.2241234068
0.542663374131	40.9476192579
0.391047132969	72.7047075973
0.423634628058	43.256302798
0.476525120992	37.1261439827
0.358220943424	67.5023646898
0.373847003052	42.4534374567
0.349904466564	65.7385231961
0.539187346021	44.8783735934
0.566964293717	49.9784884934
0.501307166434	64.9409829088
0.332604491255	56.7898903274
0.484004294438	70.6788764345
0.48588152353	40.4384853694
0.499399714038	48.918823685
0.546373630754	47.7149470312
0.556930144614	36.8682651133
0.540949616704	58.1795053729
0.609024566742	31.5985528758
0.430759637499	49.9759339242
0.430172022749	79.9846625173
0.465608776373	49.2172237731
0.556573538315	52.7393690023
0.537801406629	63.1937797373
0.332537971452	55.8420838788
0.52205941106	44.0650878791
0.340814398631	90.5181502797
0.457488365034	62.1296320746
0.457644214912	60.3951492582
0.377132211839	46.061233823
0.481057107206	44.963133811
0.601563747685	47.1956495717
0.532547967612	48.6682199338
0.370282887942	54.4359580208
0.385553585143	52.4467332676
0.413493377317	45.3053692843
0.405051756199	43.69439388
0.489129441952	44.5614614567
0.406644204333	62.9293827057
0.494579681172	72.7888315494
0.588176921483	48.310507268
0.540600182909	65.156027855
0.518489961782	50.5976475013
0.492644118557	80.4987282243
0.580392433964	65.2301962559
0.602013059541	68.5647131645
0.299268280237	47.5193500163
0.522479903776	69.3114033012
0.479799191134	35.2178511609
0.528233831528	41.022374367
0.603394694043	36.850321496
0.590912560551	50.9766640199
0.534206014557	44.0745195382
0.479191438925	63.4890486644
0.32443201337	67.5603775953
0.531748646468	33.7318543719
0.656878776393	49.1722253008
0.447282177891	46.9961196089
0.531855104731	51.9355694376
0.597418436726	48.975754552
0.566637510889	59.5153602356
0.646875377842	44.8001620348
0.409794643936	42.8441809442
0.521334419229	55.2588474353
0.509693729107	47.5058910948
0.521340936074	60.0111118914
0.456462405592	30.4783003261
0.612850212308	48.8867339418
0.687799342323	47.9670623798
0.441312634946	45.5735169382
0.404278694327	36.5913366708
0.447572284075	49.6423761329
0.435440591002	55.232716809
0.398070560442	54.6128697492
0.501311116088	57.1405732614
0.249622608072	48.6347061597
0.379799753017	53.2401320792
0.580940293285	58.9344705261
0.615081385445	62.2888548447
0.416072697431	59.956834056
0.629212133941	48.1258954059
0.496523520125	46.5692468632
0.418437710407	36.24386755
0.451736040418	50.323899811
0.435657395884	67.2958593643
0.539393994733	58.9503172544
0.547094904214	64.147400259
0.541503385152	57.4354191363
0.539919840419	65.5997519795
0.334177871317	41.6165938714
0.464359195456	36.1771821085
0.506051942322	72.4136942843
0.602522344496	72.5723805768
0.58560601772	48.3982415648
0.311132326299	43.9905463178
0.442460778116	45.3255450004
0.439664557331	44.026569514
0.397151721495	45.137632215
0.429883078838	57.7511938875
0.553354129811	49.1358908766
0.405143036756	46.2091193151
0.503676500395	65.4635746134
0.644609607707	44.5898954875
0.464317443915	41.5225500894
0.413258387412	43.8023766758
0.402315232607	59.221840344
0.466756305587	50.0866370177
0.534738717601	45.4045410725
0.657790189758	49.1449352385
0.47170979145	57.4946460263
0.408682391658	59.4467878869
0.466070669849	52.4907896227
0.487479198732	39.5787504084
0.312372692585	50.0252659057
0.608800329718	59.5844912182
0.582904417601	50.5267205534
0.537071741152	59.3197918427
0.420180933758	64.7279158352
0.474433137406	51.5121302941
0.618222663379	87.1601187799
0.402527917161	42.1716319409
0.445050984924	47.3998929706
0.465986810372	43.8954692602
0.449253753434	48.8922160632
0.290811932616	46.6233031103
0.485356596255	39.134235652
0.480599316745	60.138724831
0.454043901967	48.8991976472
0.564747973489	91.2040782289
0.488368672577	43.0629879305
0.600699340446	40.2298730117
0.572556046355	44.8758270283
0.525503944003	41.7615631136
0.543766206969	41.1614684061
0.495941561182	41.0975074039
0.706194279748	53.2270600767
0.650399085876	65.884838791
0.638366320859	39.779834745
0.472863263491	33.4841362706
0.517517452019	51.516674349
0.557145086367	68.7696850838
0.392879295264	57.6900848001
0.584996657352	39.9582229058
0.454249372337	56.8904540526
