# Supplementary material for: Do universal codon-usage patterns minimize the effects of mutation and translation error?
Source: Genome Biol. 2005 Oct 19;6(11):R91. doi: 10.1186/gb-2005-6-11-r91 (PMC1297647; doi:10.1186/gb-2005-6-11-r91)
Supplement: Additional data file 1 — A tar archive containing the used CUTG records, separated for archaea, bacteria, and eukaryotes, the data used to produce the histograms in Figure 1, the kinemages used to produce Figures 2 and 4, and the data used to produce the scatterplots in Figures 3 and 5. [file gb-2005-6-11-r91-S1.tgz › CodeError/data/abs_scatterplots/bac_p_sX.dat]

0.392121575685	18.0871010898
0.481842794174	15.1727263568
0.459705230315	14.0416884849
0.596710468553	20.3792517066
0.401916572717	16.7685717177
0.530116475707	19.6920270705
0.540674712348	13.3839402771
0.55227596693	14.2658975608
0.200203644535	16.8097398703
0.501497763082	17.4641483904
0.604886467463	14.399406818
0.498966799834	13.3999677039
0.381199987546	20.792436169
0.396043380045	14.1537425893
0.386957969693	14.26706644
0.475043569188	13.6155223738
0.52165703496	16.2106907729
0.385701469878	17.216653858
0.302017624115	18.0681726056
0.520577258025	19.9556113851
0.458163239107	14.5069241763
0.430843985946	12.7772870307
0.550878815911	15.4807999406
0.515079193768	21.9568407674
0.473419857757	12.2069632476
0.466409213862	18.1509001169
0.662871541225	13.2636973195
0.534573808258	22.7496016905
0.346002855104	11.4496167817
0.341323901843	12.124681498
0.676260187811	11.9169108862
0.516352307991	21.0490455844
0.486291627838	20.4386109178
0.354209479799	16.3725301377
0.503061712399	24.2550264839
0.481557681521	22.2243923123
0.480358897355	17.7672900416
0.479463420223	14.494206786
0.519848106131	21.380080652
0.472378673359	16.8705846397
0.468725081953	19.2482122339
0.379385400558	14.8863346575
0.487567258157	10.1662756608
0.639880167021	18.1170197089
0.522998405103	20.4829528771
0.649493173865	16.0313827483
0.344058830369	17.9538948446
0.364627048419	16.1556700541
0.514465625372	18.2377076416
0.626976584697	18.2006601677
0.504587155963	18.1434582372
0.509415973559	14.9932375739
0.499179680379	12.8235279049
0.498570068771	12.4244957823
0.533845175359	14.3298085876
0.516865211355	13.776465968
0.619935759405	17.4885148385
0.664623708181	12.9304477416
0.409323581729	12.6837060927
0.475811605224	8.64940534553
0.539746563924	17.2852418853
0.478228901512	10.8913763133
0.511851618988	14.8599974146
0.406555029852	25.2150980345
0.375630275318	23.4209402923
0.498747416547	18.8870446368
0.405722398839	15.0066407127
0.360353570835	13.6183566644
0.478507570263	14.718177591
0.607884270793	16.3408468987
0.521055866484	13.697736358
0.623857472709	15.8292603379
0.612833344421	12.0667226781
0.370895057886	19.2695811603
0.367736606339	16.5302048472
0.354687753106	11.5166572102
0.516138079586	18.4787293279
0.402128143233	17.038416875
0.350050940076	16.5085487294
0.522428064644	12.3847863723
0.535268138802	15.01596638
0.516726099508	18.4808061012
0.593011093849	10.3974717273
0.512527010111	25.2643244295
0.610615036264	13.5886293991
0.670519117788	16.9988680072
0.388955163587	16.402410839
0.474933996202	9.41213228023
0.465183743704	12.7759037325
0.515505444973	17.5700278115
0.412130703943	17.2838383801
0.620026159989	21.0874929829
0.579729726027	18.9193969811
0.490646347582	16.7049766219
0.420020415107	10.9905437838
0.579630045845	19.433056131
0.621007515266	13.6966895665
0.613699864092	15.4539840361
0.643059068591	14.4023305671
0.484268526785	13.9689728362
0.431721252112	16.7238427489
0.490981520416	14.7540906012
0.506227069087	13.2364187482
0.564352737967	19.6219303701
0.34076523796	22.5785957457
0.519100804991	19.8096089239
0.475869033699	23.3517351174
0.532055071001	11.1776668519
0.466675594787	15.4253721312
0.668149555134	25.0676242289
0.299470554268	18.4423891172
0.666863332783	15.3874878166
0.360304157446	21.643327779
0.543581576012	12.4435412108
0.614390499476	15.6814796261
0.657885738813	18.2621102388
0.547787985711	15.3645933553
0.380223853648	15.3250359084
0.600459875833	15.1014094141
0.491678000129	15.1338690881
0.485773868288	12.2043654524
0.480347798648	13.4677154486
0.41054329682	15.733601598
0.346945566913	18.8938117871
0.630571941523	11.4612645015
0.383358306799	12.3419928565
0.525593008739	15.3123157747
0.481866695709	17.6007170435
0.376460838893	17.0654478991
0.355298407501	11.2048947536
0.512765341168	15.373021812
0.38975885032	12.6492428694
0.648350259154	18.4076138558
0.5365861758	11.2191061331
0.488232051669	21.3551538875
0.35499506713	14.9311695011
0.602430503717	16.0264599239
0.591306984737	10.3589375719
0.608414239482	14.1116696933
0.390520241816	15.6595104311
0.417257241379	17.6542578687
0.494206285344	13.1252582274
0.584020891883	17.5087498805
0.505193598771	16.6566331488
0.51821342605	16.3650966317
0.476640484372	11.943173579
0.458585589781	12.8112341938
0.399163657982	20.806380046
0.371996167694	15.25236539
0.517419023883	15.5794279233
0.422028085571	19.4603461729
0.314772071552	17.2313029914
0.496456829841	9.82601457187
0.679419570537	15.9781982683
0.477915133789	12.5732618335
0.469819431075	13.1189983091
0.477355460116	16.3886396738
0.387757441881	16.8156644033
0.464624001318	18.227415514
0.628030592597	21.8842177402
0.497729426937	11.8812698423
0.485462088233	14.2838009093
0.515226925491	21.8481115202
0.432496243829	15.6339552234
0.499106744082	12.2129778909
0.617401114946	15.2306351213
0.401459999801	16.8956698269
0.351822796492	18.1269227822
0.371425632586	17.9870663345
0.468705901884	19.8667539099
0.476130442091	9.68460332923
0.483388723866	15.4864196078
0.503424971994	15.6482052785
0.619015176788	12.7010368754
0.522788591251	13.825575336
0.359082821365	15.5434550465
0.480204909537	17.4687046497
0.514664315899	13.2588874635
0.483526074624	27.324846613
0.396961122048	16.5667884676
0.508133120231	22.1880864572
0.608343928402	13.4243970024
0.39122944767	12.6535114741
0.480486765958	12.2656979887
0.475163584083	16.2000608495
0.501012977057	13.393246576
0.477666144577	15.5032425047
0.316303728695	10.6488648723
0.606260452494	11.1699867572
0.360624667147	10.0218290286
0.611259798643	15.7859416084
0.536874268368	14.6042793128
0.288460368635	12.5846099467
0.510413956957	17.3368021661
0.548040415776	15.912708801
0.485660050344	13.0121234077
0.29916028045	21.4709307968
0.673272940479	10.3858179821
0.683532570479	9.90794478001
0.401458328527	18.1090035797
0.67647270892	15.69314356
0.679660036183	18.70058682
0.606764051725	14.6826573457
0.606207469179	10.1726070725
0.459597035594	11.3423944583
0.321827066098	16.650427551
0.678977729131	17.7383754566
0.66240925222	15.9671514327
0.285356035108	23.1175283628
0.288185676677	17.7807627573
0.692010380432	33.3574352786
0.50482845254	9.8596093641
0.43075558559	16.5072255767
0.355074474024	18.8242431795
0.639840940259	11.5701793616
0.697811024	14.2397891876
0.514519496405	7.41258333147
0.353744950952	21.2716252727
0.35724630493	13.7584945662
0.524731963607	13.2168425375
0.657266195598	8.83309783277
0.590306219457	16.5300213328
0.438071622374	12.5792173395
0.645230664564	13.726955769
0.472097350301	16.0729499627
0.425708566799	19.3792305589
0.500095955656	13.7841296946
0.273533639519	15.6687687105
0.59348534202	14.2570952934
0.400985047361	11.1962684653
0.64611194525	17.402388531
0.47015788125	13.4762767616
0.476703848001	17.4779619427
0.605613707958	6.03693275
0.589575318699	16.6404778561
0.582479445585	13.4894070926
0.394197570333	15.1095290226
0.466905566903	11.3045975131
0.514622104063	12.3897378778
0.497254621658	11.6685919404
0.485852090032	16.2884761638
0.500638400915	15.9496681006
0.510525572195	10.6814128383
0.395013612265	13.5483269572
0.398142440628	11.5296551556
0.595809080628	14.8013412428
0.407495289274	13.4313031825
0.506306965083	12.1781083811
0.582274888243	13.1562206951
0.555336204834	17.4731968738
0.407911001236	12.856250579
0.627931374969	11.8374363704
0.356485381759	15.9353702619
0.506769598041	13.2068966495
0.389951214041	15.3408748141
0.385674654901	14.5892496811
0.377785661676	15.2263266938
0.510504750934	11.967062599
0.506831294715	19.5918419946
0.493834001263	14.6012349448
0.546650639984	18.6129650471
0.640357122948	18.9837937843
0.427539697262	12.997483057
0.493019394763	14.3669568844
0.492122224874	14.2608690021
0.482555200435	15.983417565
0.485854269015	18.2104644747
0.655184520908	9.87698092783
0.597137875926	18.1442715408
0.603270183162	19.6715690423
0.61234768971	15.8596182941
0.513124034997	14.9934251878
0.357521657499	17.2594595407
0.506450428397	13.1651066596
0.503766325259	18.8300337214
0.399602697475	16.2282536914
0.504834581477	15.1350633367
0.495659498007	17.4053752747
0.485608170845	13.8876235611
0.408915627312	14.3243087963
0.5944552425	15.4774348332
0.378433265639	15.1250167686
0.37146074646	19.0846938406
0.634752638321	17.6569129122
0.481564768223	16.9658894284
0.514072052953	12.1438809408
0.397140964055	14.4699152099
0.534202150383	16.8914003644
0.47275994011	15.3165330235
0.666798610195	16.5114939001
0.54168707199	17.1319114265
0.330976400649	11.9298487979
0.463327069251	11.5410771303
0.523406270483	11.8220991518
0.723120837298	21.0692020639
0.387245555269	17.1972862939
0.49423849856	16.8869417758
0.654606227643	20.2022336217
0.509438254812	8.62570099998
0.444316097031	15.5270839105
0.505691360328	9.40389218663
0.689780229999	17.0941958886
0.414235331837	15.9778894525
0.602564893026	25.8759496733
0.511709057072	11.2379925307
0.40781612427	15.6560614064
0.454030161206	14.3823435622
0.504972056705	16.7828263429
0.598989675001	15.3634227212
0.492818477084	17.8971489278
0.435549484811	16.6894700928
0.38352673806	18.4097405139
0.609188106624	12.882016968
0.599749410587	18.1858032534
0.502297998517	13.4278519728
0.493668874473	15.7580662681
0.392953920002	10.519780493
0.562688380045	18.6638954661
0.486422200199	13.5647870531
0.499465201195	14.0296371308
0.602904964728	19.1224550151
0.485443959243	19.3032293113
0.502968133873	13.7891707914
0.402658889935	16.3134703966
0.526241521018	18.8702026043
0.416807472821	14.2998252081
0.352795093667	16.9575234496
0.410757397114	15.3065842599
0.403311291706	18.8330073821
0.385588947156	16.4026620707
0.39607691029	15.9489163122
0.52203567681	6.37350755879
0.502906976744	13.6717239292
0.442566915834	14.0821538784
0.522070918813	12.8603035904
0.34968074638	7.25337906663
0.521244943036	18.0150633755
0.493886462882	15.7571776203
0.571398578812	12.9237492276
0.455538101398	9.91653991863
0.598737121967	8.16820274438
0.347463042645	9.91847350238
0.644338894978	10.8765028619
0.309418105689	10.9593788314
0.555078100096	14.8234064344
0.478688135256	11.6586476091
0.364271420044	20.1632741743
0.534262610982	13.6891451201
0.51834728795	12.9973078242
0.492401085167	15.8873742518
0.519794567467	12.1378194122
0.473309259431	13.8483764224
0.470986541515	19.792862816
0.63245935369	18.7823701433
0.366106622899	13.932555683
0.636521422235	22.3335596501
0.497702340752	15.2532682819
0.502200071253	11.7033588304
0.472873276205	8.51340831558
0.505298279218	15.8307691457
0.517056632779	10.8968857742
0.39757851392	8.76600793172
0.414270631277	17.223814241
0.546321579802	26.1808244136
0.449914408585	17.6940670858
0.544082413934	18.9441290021
0.547583046965	11.5958071739
0.59459507766	19.5487469693
0.707754010696	18.6029300665
0.452707780963	9.60728807923
0.594945213976	14.5427333108
0.588643178411	19.1404200313
0.725192358716	13.720255483
0.59400446035	22.8262016288
0.540526166501	17.7570191621
0.596099753712	14.7487556104
0.408173543908	12.3753622674
0.723766741013	15.5540560402
0.453814933409	17.2858181289
0.538691624856	9.63343767504
0.714644764597	9.73601451093
0.455281223983	26.3777603152
0.279325513196	13.7784199159
0.397614552429	19.4164135681
0.467535842682	10.0946551779
0.713766157173	16.9767846106
0.368486935834	17.2481561356
0.518101297223	14.8952221456
0.421575440461	16.2694292369
0.584042909822	16.1099607286
0.428859036585	19.3837246526
0.559621656882	13.3049165057
0.479265055406	19.3568550692
0.517235588025	15.3512860999
0.524016013663	12.962566128
0.439948941947	11.5583198726
0.522826000478	12.5153861625
0.470725995316	12.1177533861
0.478231003239	21.0797256813
0.477670113138	15.8101958034
0.277867866841	15.7402304513
0.418209104552	14.8180599382
0.528210870876	13.8927982278
0.647933192426	20.1936774132
0.379362892451	15.8549210789
0.601999727	14.4685904687
0.481274039567	17.4453696189
0.519718807032	15.3267246643
0.619971569802	9.96760167838
0.431930748293	13.5822802697
0.472799082246	15.5008200327
0.403824416784	14.3147592634
0.517137238376	11.754638372
0.441497867804	17.7228290884
0.448943553816	12.5631840038
0.479723217596	16.942200146
0.60695055819	17.7104211518
0.39500655468	16.0938125541
0.520252067275	16.494481059
0.475207408836	21.0208431579
0.4838875008	23.6048393489
0.347696049594	14.603413307
0.342829485788	9.42228506982
0.502310450684	15.6279721879
0.328464324525	13.8666918196
0.655829102404	17.5433163249
0.351515000499	20.1443209333
0.476803721873	17.940072391
0.407368641406	16.337852712
0.668281426155	14.3820869592
0.530708529915	11.4840323755
0.563719436898	20.6287546116
0.586479424424	12.6630417241
0.398814872677	16.1145050446
0.545577796826	15.6046198549
0.503748165407	17.8056265349
0.434765595811	13.3787265963
0.43676070355	16.4422951193
0.596225987437	17.2053811712
0.395560467468	17.0168928232
0.557779502472	12.7173957495
0.527449811911	14.3734891925
0.521233419711	12.6137777391
0.387691173761	15.0928080897
0.45607920392	12.7011737583
0.381287756898	13.1002240977
0.525461881504	11.4475733477
0.457260447447	18.2759634258
0.47171225178	10.3897743021
0.349765155173	18.2182346448
0.6569213732	16.0906944191
0.533464487895	16.6079191102
0.614049052286	17.015102303
0.473067915691	10.6416840749
0.525966211525	11.5541610986
0.660349928586	15.0953179145
0.460079740486	19.2267639812
0.470855828834	39.64992495
0.524131295728	32.1837663329
0.616060431891	39.8075820933
0.510462700108	35.4401611423
0.536256021318	42.8121576445
0.455433316232	43.128168724
0.509152268809	39.2516419877
0.4924641262	33.3911521651
0.45226642323	45.505268247
0.476833300914	38.4119984277
0.528848431525	32.9199475057
0.528034164486	30.380519298
0.447229400837	43.4656944354
0.542983991629	38.4302937766
0.553828484307	43.4050625398
0.453990937609	32.3906747462
0.514390341592	37.8343839129
0.516279069767	44.1022579392
0.560769490056	46.3950364779
0.515476486689	38.7370909863
0.484248632828	34.8691019344
0.521492113329	32.5294646956
0.418257505677	35.0021205515
0.323651832514	42.5187239747
0.439124844297	31.5422017685
0.520780524319	44.1193452048
0.504829452663	29.6389898508
0.54371788056	33.584432701
0.529336188436	40.3117830799
0.461095100864	46.5704303613
0.525115166548	26.9402244055
0.437790923196	32.9308355929
0.38069547305	40.8607603741
0.509025471268	40.3349136193
0.309919331205	35.0748189795
0.4821399246	34.346753893
0.362456667223	34.1519016049
0.465835231054	40.7301638695
0.337296007643	41.3085434159
0.44001517495	41.5552992864
0.502746522548	45.6358536397
0.529519805603	43.0087974929
0.633188322839	33.265175319
0.45171755429	32.1021597023
0.354577352472	42.4936990175
0.498135339829	32.8816066784
0.515317986281	45.1400908386
0.482583175219	46.2089259435
0.51853163458	35.3523503874
0.516498481434	34.0036099678
0.441035299836	40.5056207297
0.503813605492	37.5730353831
0.547031658261	36.4549291751
0.544344454783	32.4854811936
0.471106669089	33.0542666467
0.474706020817	34.116295264
0.453799241132	31.3694898353
0.52923896274	32.3265804464
0.489360636034	39.1000423345
0.524459484078	32.065921187
0.482414520698	31.5939134594
0.472228019543	40.9450269022
0.492612386042	35.9008424661
0.299078973333	40.2261049248
0.276245930551	38.1787593232
0.353604308887	44.9650025857
0.433470168832	37.5952770212
0.531544189968	41.6322484053
0.515600803393	32.5219151709
0.516760631091	36.7743597832
0.443307013937	37.3308947512
0.555531266651	28.5096008607
0.558599089693	28.8393762944
0.511017054649	49.758688747
0.491400946743	37.7860247712
0.516639768657	44.8639762868
0.465547415776	43.2363861114
0.462335328693	35.533676521
0.537093637121	46.3339495068
0.522874786493	37.5861150417
0.558990536278	30.6205246304
0.451451859399	28.366948645
0.550088619505	30.2829876341
0.30446834895	31.2971371942
0.319892459378	28.8410682014
0.528411827025	22.0683118297
0.479893484149	46.3693582671
0.439932683845	32.7271882342
0.61611875396	38.3381275976
0.542517973998	38.2196103733
0.379304071992	40.8630044756
0.449814126394	33.1151234036
0.535390214558	36.2535161367
0.464255980769	35.1660660948
0.536190541	35.4913652763
0.381806660908	34.6745531501
0.477630342884	27.8972176421
0.531492777901	32.8622933252
0.50528195209	33.984846074
0.467928074915	32.8312203839
0.516407821679	42.685753863
0.528106672568	38.2526792154
0.493194010959	28.6134546014
0.508893142244	41.7929960939
0.28375566701	44.201144484
0.316844940846	28.5605266634
0.354576379292	40.7867603396
0.52281409933	28.34333178
0.509567840133	36.1126915769
0.267419774068	25.5732990834
0.302177776778	46.953776087
0.510749769901	29.2240759574
0.525071801873	46.3244793672
0.557003077832	35.9557788386
0.536658940082	33.5845719099
0.4744611042	27.2641541721
0.435863420434	38.2760251147
0.465066059221	42.3048859065
0.467785697861	34.8082482046
0.529240334176	40.3735422811
0.556244523078	32.5880249062
0.627045552157	35.0261094257
0.491855115312	33.3169316075
0.47387687188	42.6705263479
0.610618107207	31.8593989586
0.565133920209	35.895055526
0.499540048623	35.1434148852
0.444619908516	45.2218655154
0.557009901832	40.9712914739
0.540333382944	40.5147185203
0.546882111971	34.4042342106
0.563063635209	39.8411747085
0.438047279929	32.2485079532
0.653104047305	33.9637611103
0.345789435368	42.7330128273
0.478145240852	41.9345391077
0.511002956018	35.3445810561
0.569928232083	31.4535790802
0.503403637987	32.0476049205
0.524702172299	42.3544938893
0.408394351481	41.5611070307
0.592798307591	33.4238246431
0.410583344566	37.065705164
0.408805940789	38.5249573945
0.492859053223	34.4036576326
0.497913598429	32.9573500735
0.590113764885	36.79259752
0.297017531908	37.4439268695
0.509246094417	41.9208897529
0.539244342549	33.3879134887
0.462426925744	34.3832160476
0.528563185228	39.6668488004
0.553560559952	33.1905405452
0.538103608727	27.1924177561
0.639398578708	38.8113338555
0.521087811597	38.8088249497
0.426346714465	31.2228548064
0.535423697074	42.7159413529
0.579812206573	45.758750735
0.336497140428	31.6781291272
0.569709894959	41.0011624064
0.491768172139	32.5626140344
0.492301264857	41.69218439
0.476354010159	40.4988245752
0.478963823135	39.1500616658
0.529023980179	31.4952989938
0.419894744201	43.2979023002
0.491093677896	45.5152944729
0.52221765069	44.4990402904
0.491616170001	35.3434044777
0.592592592593	40.0082504526
0.553382520799	36.0761599443
0.474096927626	34.0703064433
0.542400124777	30.3906556228
0.479909423781	32.3012459009
0.56287977977	46.6020504865
0.506425631459	36.604754495
0.479223686788	43.2619878963
0.42843115863	41.7881672014
0.557732529528	43.1204089648
0.366538203753	40.3800817156
0.477264228554	31.5780595873
0.536750288488	35.079686545
0.653843894127	36.9622582185
0.347809424002	42.2808622908
0.505448173904	28.7655986189
0.477159239818	30.19507015
0.598387591465	38.769240745
0.625351046038	32.1342113199
0.558942389022	37.5288070255
0.53740333209	36.5983648454
0.544056665542	39.8178442613
0.559158099642	44.0980248048
0.513379463434	38.3864312451
0.44679350194	35.0058206026
0.518466553873	36.1805828028
0.384864666558	49.5174917697
0.540816721003	27.5629352301
0.53800421914	26.2907976847
0.518535808846	33.1712245858
0.490157906122	29.0535422666
0.498703560121	31.8544613982
0.470768733686	32.1381423514
0.521055576614	31.1170038269
0.541042107345	42.0831598724
0.502198031923	39.6094817635
0.559472063445	32.7419445704
0.577597232981	32.2037933529
0.362766448888	54.7805107578
0.394939021114	42.6805971186
0.311689028768	32.4322305847
0.53772473895	28.5613408561
0.360983232673	33.5378587879
0.308239234745	43.0688891709
0.697235731162	29.1020987784
0.479153180369	28.4177241298
0.687024188616	35.59642946
0.513442008079	40.1148406551
0.497777998214	40.5975237733
0.500174419433	29.4128125264
0.570216403355	26.5420929383
0.545285433122	31.5737743924
0.583748105822	42.2152358824
0.500450895741	29.8201977127
0.482210278279	42.7965165611
0.404271144668	44.5231950746
0.587808148505	39.9007939954
0.501525085019	43.2117426007
0.460235529942	33.3921535531
0.611058935826	40.9449923464
0.469359963686	31.9055733135
0.515823335752	32.8245237598
0.344238672146	38.5447250036
0.724663681353	32.0652975527
0.421965753942	32.1355975966
0.482876727831	33.3357771742
0.510629795396	37.1615668531
0.534887526001	33.1561762773
0.527028737815	30.6169649616
0.584814321453	32.9056266607
0.530747588424	40.0333630554
0.44705675164	30.6827596707
0.610836394461	34.7487795525
0.608941109042	39.3590001443
0.615564927448	38.5646379799
0.527829047759	35.5534678135
0.55610998674	40.5452956012
0.580293019247	32.2313637573
0.575072731143	34.2890755263
0.443287867911	38.3128654142
0.545117428925	36.0511100507
0.520982473463	30.4266018757
0.429061749197	40.5804167747
0.612844719342	33.6565766629
0.476756574889	38.0403408124
0.473615124472	42.8608491791
0.619904442019	41.8108146491
0.531111873657	38.1507463874
0.384283406416	36.9290508524
0.517132069636	37.1912612108
0.399356766941	38.7137499614
0.470825077156	29.1042109332
0.525283582506	39.5390173539
0.493132593766	40.7609641959
0.433396992122	38.6483302832
0.527012178563	31.4524196977
0.524914238039	42.8415590078
0.562525438436	32.1554086988
0.432529420311	36.4545417228
0.483043785866	37.503655129
0.473549282181	27.6753086139
0.483052716712	36.0928010228
0.493801947803	39.8236471984
0.478335373317	37.0279203221
0.468595892267	40.7409541335
0.447435830415	37.0121152301
0.529054886719	32.1621247398
0.477241844011	41.9336673978
0.519080779944	33.6395631668
0.56846694517	44.0222420534
0.553969399712	37.9796157444
0.48476212671	37.3354401421
0.447370840228	44.3743978548
0.51567742329	33.0439417522
0.512379213608	43.7840553669
0.530291546662	37.8633246965
0.548716249793	37.8217046415
0.514491314838	32.8793408841
0.491126268508	33.9345244546
0.452346395742	31.1151594164
0.548784110342	34.2380185741
0.469555035128	46.3850956679
0.454407763722	32.3679199518
0.560733114009	31.205239718
0.503881015574	31.8899313758
0.436640041226	45.2460809846
0.459732739933	28.634427291
0.321292441213	31.2320126737
0.533457660031	34.504193719
0.352789291296	39.6893642254
0.528316850158	36.0956364839
0.503859148817	28.0760799629
0.483121879724	45.0934749561
0.520069054813	34.8042511891
0.629333815826	35.0725059971
0.464750123006	40.457699722
0.458554342174	37.8024179162
0.516887195412	38.8861881617
0.468469870991	28.84602708
0.52178515578	41.6600062887
0.536894616504	44.3540276152
0.406158534486	43.1049384138
0.586862180805	31.951645558
0.411986053095	35.5081270777
0.519792438843	37.4756899935
0.483475506973	42.5249498262
0.609542578425	37.8523391241
0.46740744073	38.1295346793
0.519127849356	33.5083660016
0.520525209309	31.4643170317
0.388521008031	32.8714717467
0.409533051455	36.0007283325
0.485393955755	38.6490830882
0.485552464405	45.3321032545
0.381541813141	36.6528873177
0.434883795072	42.3877222811
0.446907191019	40.49021441
0.480040424457	41.2742639235
0.477209631013	47.5617652864
0.536481444131	44.0538279056
0.510334127556	45.9025125332
0.675673312347	29.9948690492
0.555534581697	34.9342416847
0.67716637825	34.3255491996
0.554214983614	35.461014361
0.676347856968	38.295552101
0.507647116866	32.3070902976
0.494061135371	30.2683950301
0.522835917312	39.4514174689
0.498157513035	32.7478601839
0.713193752077	29.2887486889
0.511566480637	43.174915258
0.529817724191	27.8909929698
0.514038812751	46.4264403494
0.486152374881	36.2359413318
0.517158931534	32.0217158746
0.339462183002	43.7489975957
0.523024834765	36.861178002
0.505191117583	37.1226959561
0.482620490938	30.3593520978
0.57176369751	31.131825321
0.514822363358	36.8464354231
0.34757737202	40.2837743592
0.387083544761	30.8218851262
0.520970227014	46.2487413874
0.45174245464	31.1828885339
0.452334250911	40.8448860813
0.649363294343	38.0344190587
0.63946427558	34.3463150732
0.359649664803	36.1527017183
0.666087131576	36.1323668106
0.507866756806	36.5607981401
0.476907211432	41.4530541776
0.478135264553	31.1833140717
0.516675712914	32.9105586499
0.490567848253	40.2762028765
0.491638029783	34.4454801971
0.528570662567	38.5383593234
0.467673796791	29.2029017318
0.445687381892	33.7005755981
0.544604093446	38.8100123386
0.486506746626	33.3013443502
0.453369594056	28.2336017643
0.495617447227	41.5894654378
0.493795206354	29.2009287307
0.52646595696	38.3525870168
0.515127531748	33.2885223012
0.475921213835	25.7464478086
0.48412228998	30.8868728504
0.496212852181	29.1207301799
0.497823257484	28.7165021893
0.447392485226	49.8430888816
0.462952101662	44.1459249871
0.443435523989	47.9550700321
0.46216485468	39.853220329
0.500368604708	28.2334237184
0.489439395826	41.4056708925
0.529628927055	32.1125691027
0.482810775457	34.8144036852
0.489797742764	33.1357738119
0.472899525554	35.5492746828
0.531180691455	35.7854647458
0.397576250201	41.1656560581
0.514548431793	39.4248071058
0.524579334078	33.7560292243
0.535154472464	37.0476982226
0.485943193572	34.6981726831
0.642926022868	38.4378697158
0.485165679893	32.7696659409
0.495588155686	30.9789722094
0.457509092719	49.0277541859
0.465343783003	37.2579774132
0.483547247825	37.3669331332
0.341873638746	31.6609610034
0.481650801603	40.1614204293
0.461316430066	34.5229229299
0.450104969582	38.3607897872
0.576993848903	33.9727281021
0.728341299801	27.8238344234
0.45749854982	34.6393719261
0.515891389831	38.479793981
0.473683443193	36.4276387636
0.642611321815	32.539384615
0.449227078891	37.6977537336
0.620854735359	35.2397579508
0.48701346843	33.3311788412
0.465975133098	34.5931152694
0.532227868927	43.5652188939
0.520570763255	35.7982592468
0.484854331468	45.3757439095
0.463002114165	42.5964024061
0.464482927384	31.4993510797
0.663814496494	39.5941047865
0.487078482022	33.6531701575
0.51630573282	39.8894897583
0.457879107194	30.3785960372
0.529378052427	47.3528848484
0.47494529114	33.7434329859
0.544588653967	42.7287165251
0.485238162345	30.5061064921
0.607824307962	35.1610963575
0.419177574709	36.7238730532
0.559969991854	30.2157503637
0.511786432977	40.4969950333
0.472086365597	35.9390667802
0.408678368577	38.3441577082
0.517618379198	34.9093567028
0.481047535722	44.4752920335
0.402142226504	31.5928186844
0.478249112328	44.2123517651
0.578839566544	34.56339281
0.462996759656	37.2519300726
0.554234259818	32.6331197906
0.445181499908	39.2278564776
0.551194625448	34.9735131696
0.57238699493	37.0956464995
0.6390741134	34.2056333148
0.480318699873	42.0039467116
0.631376117326	36.1734030297
0.476274088056	46.4516750689
0.498914728682	29.16359917
0.455092945759	33.636825962
0.435625093279	31.8644321411
0.449146871863	36.5491137421
0.506225410785	38.7070897306
0.548102428076	28.9875889122
0.442145276305	43.7416542392
0.764097180564	0.705780505642
0.674758910791	0.681600301762
0.538467854504	0.279291691317
0.630600837016	0.261709664489
0.534718663524	0.359556111414
0.520682513443	0.295828583924
0.483523470648	0.352645381647
0.485393899078	0.585956364839
0.466977985323	0.792304635985
0.553802762108	0.352048659564
0.512469967175	0.357606287766
0.492629838821	0.664797105885
0.661840562111	0.501685874088
0.501468493401	0.513708890604
0.575613526869	0.438091906408
0.434158243291	0.721881833264
0.539909595469	0.387992882232
0.53532537437	0.346630112315
0.856358645929	0.471166992445
0.608708633989	0.295298640644
0.550386402731	0.698775264782
0.501188607311	0.74642624359
0.498990833403	0.610986319273
0.550656316563	0.414411685288
0.238759191546	0.761523075988
0.549633384937	0.265050669019
0.462600905231	0.376389137991
0.900797448166	0.367110577931
0.480906495361	0.698241878156
0.180857567024	0.505590950863
0.43555102764	0.367329415199
0.598974495733	0.527702669454
0.487828404204	0.392603426814
0.541317218933	0.491013618454
0.540064473339	0.622709543552
0.738203179374	0.439220253001
0.514042600523	0.731292736607
0.46251137667	0.499339142073
0.484180654102	0.392833920768
0.569731811947	0.447777868512
0.542703995748	0.290871808276
0.425257085227	0.433438001131
0.50140812822	0.49533926917
0.492029244214	0.277511374519
0.505071770335	0.378553468097
0.574906766991	0.341255556327
0.49055342402	0.392783301371
0.446497741448	0.492222337935
0.554353804	0.354234519597
0.746120309591	0.323886161806
0.474269396683	0.33981989588
0.453619293212	0.452591908099
0.491128395212	0.398453122418
0.524571007255	0.638202622399
0.44848264583	0.409244072315
0.456031903607	0.548320754003
0.410794163853	0.313593297602
0.492698184585	0.259364231043
0.470174156456	0.66533924288
0.114571013831	0.733553708698
0.560520394959	0.444576961251
0.119430824379	0.293757486727
0.487205281358	0.286957885928
0.794850143867	0.804606649601
0.531369867429	0.904305166343
0.429792697439	0.359204832332
0.501435229483	0.507628515527
0.509484333287	0.500442646424
0.437409056571	0.547545116659
0.52856081465	0.244069856581
0.325932226856	0.474829617039
0.668083013402	0.419850652713
0.326340083735	0.345414655694
0.490194613884	0.294216923562
0.857104279406	0.861126035647
0.150348874183	0.312789426188
0.50381996253	0.356407809933
0.496032734004	0.691552122423
0.531953320367	0.420226605613
0.514571015636	0.418556883799
0.466624605678	0.363613396282
0.763355408389	0.832706054568
0.200669569594	0.294941020954
0.806449906652	0.866615643689
0.159557774973	0.591509018706
0.482952903785	0.190933889536
0.46936721175	0.428729339984
0.117123932745	0.7878714639
0.671558690775	0.373604617094
0.529539443458	0.294386597649
0.464552694859	0.616902049491
0.661159300564	0.318982378344
0.650247061435	0.276255379147
0.470177479559	0.492273709809
0.458338210275	0.630434249517
0.541797887292	0.457121789174
0.464478628465	0.464603126941
0.478262587314	0.334548063493
0.367554431384	0.243595461706
0.471904976511	0.643701470885
0.459209785145	0.346795783326
0.480967135111	0.381407516378
0.523988791194	0.905850475026
0.526025862471	0.18650424783
0.479051227578	0.709514952175
0.489531971203	0.945466953379
0.500318911448	0.427037103219
0.501737187342	0.696509838382
0.506011342595	0.495057430624
0.505298410476	0.547728641939
0.482425551381	0.880958331326
0.512212965804	0.274333016579
0.800767456095	0.406360639605
0.501352096018	0.428508208179
0.477820468041	0.222524614819
0.53415769503	0.381319648462
0.409502000913	0.466080564516
0.41016574689	0.464713041858
0.387997240745	0.318920863466
0.585454309954	0.293186812218
0.603210169605	0.617763982143
0.595924234588	0.36977575193
0.471462798867	0.717557961778
0.795222248633	0.691024743502
0.45196204155	0.278423481417
0.406068552163	0.664474244482
0.496320388988	0.432996213073
0.500381180571	0.382070620845
0.534380179338	0.373429109863
0.214392022622	0.417453231065
0.496565564613	0.34886576726
0.458456569469	0.498339070042
0.697846698412	0.391552432135
0.490391011478	0.332638933896
0.503946916829	0.443522919408
0.498820400635	0.700521618644
0.42159087516	0.247138950969
0.320287071667	0.428965331489
0.451065729271	0.316557058664
0.527866858802	0.469065690787
0.448323843027	0.535425154678
0.528457418032	0.454471175065
0.448978949575	0.359206983564
0.447307265329	0.503416032251
0.544370152447	0.349619169253
0.486908852888	0.724450615079
0.499833677067	0.411746823924
0.5393740285	0.844923582769
0.498112283065	0.574751687745
0.431409830497	0.376035010461
0.769512689485	0.734211527767
0.845758799769	0.710625014206
0.23824015303	0.52327414471
0.568331437631	0.283637726881
0.732148161689	0.307351906516
0.511036611677	0.480534249841
0.459058571191	0.748248262942
0.47904349521	0.360381008068
0.713985668396	0.26442472786
0.538099643848	0.444113400118
0.539112514762	0.297351803652
0.533943871438	0.529526246904
0.573428111837	0.225879719632
0.551334334979	0.481637502742
0.265029030818	0.484933922445
0.532165295107	0.333123132047
0.468458212249	0.534715334286
0.57254268574	0.536277037313
0.561749982857	0.403178713013
0.635178882709	0.417101708527
0.331708410377	0.379643237084
0.445360055273	0.364037793215
0.449121260536	0.485702299854
0.47316875566	0.391906490473
0.516525342069	0.672047816392
0.473117467352	0.374208104973
0.461934796126	0.358671188983
0.253173537067	0.298407413871
0.716943050404	0.314320672768
0.54373769685	0.324640485091
0.660877242731	0.440601360609
0.461807892703	0.339463556293
0.518032551306	0.676750856586
0.517985664346	0.273141518286
0.287752088377	0.447540444251
0.488035919619	0.79741542611
0.500975040514	0.702054265663
0.501161109408	0.618817573422
0.392966457354	0.252293978028
0.315200025062	0.592853250796
0.565895859551	0.228335669981
0.590821610683	0.316466231327
0.536285662145	0.619342435187
0.47295492777	0.275978622887
0.452996950144	0.570876655109
0.487021829736	0.646463264304
0.508356432414	0.600203304301
0.189180830638	0.307494472536
0.154318225404	0.364363726856
0.894995867662	0.755077358448
0.456593842382	0.36781123949
0.796135305477	0.279310823132
0.31659931945	0.287494158921
0.135972274869	0.274977059616
0.202517005767	0.259859674925
0.792689419518	0.766302909156
0.796723706396	0.22403443227
0.586604456774	0.196007829437
0.526166435689	0.569964750876
0.823510449685	0.969956196871
0.904146651206	0.268839132993
0.192706288765	0.437926135726
0.490623812139	0.85334511002
0.464732294224	0.788704873126
0.550149531578	0.218055338764
0.414035340095	0.293077737629
0.505978616167	0.423480049816
0.905100980958	0.482174691952
0.869444995536	0.620112930981
0.450443523699	0.589659041479
0.147191904924	0.274464340109
0.893689073428	0.487061601358
0.417306045197	0.297386580527
0.427944577493	0.353685352852
0.386116241801	0.328949908333
0.55855760786	0.489979315068
0.456984450199	0.247798766771
0.493496476528	0.669143532748
0.479679278376	0.476800471907
0.355255873933	0.367553533978
0.524162854848	0.280468090683
0.742664908736	0.74073501816
0.468484816139	0.681391793575
0.20084474015	0.310063640774
0.466847703101	0.496412773813
0.268179849808	0.303586552184
0.519948849105	0.555163157482
0.515207761396	0.671383723912
0.442144575262	0.660211177833
0.540238474285	0.538348065552
0.558440514469	0.342868383679
0.475982917272	0.672463636482
0.445676744843	0.453961608152
0.560803840091	0.406675794149
0.561041060333	0.48998808568
0.468364129174	0.280447049131
0.477109358643	0.469379713165
0.485100937557	0.522346467874
0.419144256014	0.256573133523
0.501016989711	0.354731007787
0.480075342869	0.618434814563
0.468649716119	0.461560969682
0.513255743809	0.803350403653
0.507660946535	0.363935462549
0.539954017832	0.664657386934
0.469271578717	0.558047850675
0.750317176913	0.396833499253
0.49261419806	0.305377254552
0.460304638818	0.459708296156
0.445975026739	0.412753551068
0.481742576831	0.411311265807
0.550504999315	0.369406815934
0.43435329035	0.369278477802
0.522488868764	0.431674392128
0.442508156282	0.56122448139
0.755776983977	0.669241956851
0.551712354605	0.25719618045
0.222231291847	0.246735640841
0.545023972105	0.31688356088
0.7064381731	0.294069143199
0.523072747014	0.469475536993
0.495772369678	0.513707142898
0.765418272451	0.684569710047
0.332178702571	0.470254129743
0.511569934428	0.302172127036
0.527314548591	0.686363572015
0.509052990805	0.497514026537
0.514178224493	0.278390733937
0.532636954503	0.509701028116
0.492609490822	0.356875020806
0.485359885777	0.220983549349
0.45252188967	0.660506505181
0.572979867622	0.476454306685
0.528731775758	0.223763939171
0.488912143207	0.253892844731
0.445960284978	0.408949236135
0.731084975981	0.659817290376
0.521946053922	0.420484467802
0.512274164033	0.6622652813
0.54840128425	0.371803439121
0.548462977385	0.322358505823
0.182489641506	0.513675888589
0.220121728887	0.752542437428
0.453288757726	0.452861280447
0.917822625069	0.210496753566
0.475109507858	0.429456247654
0.764226941057	0.826452698801
0.485603706093	0.346002567974
0.184250242725	0.476367755004
0.234864442482	0.471870883633
0.444299309573	0.648726290078
0.450327020242	0.311149074363
0.460388708225	0.419738041915
0.926793678196	0.221628665199
0.565825751309	0.414761738442
0.50432276657	0.557753539929
0.485127405096	0.681007433988
0.554551786184	0.359732905396
0.523722588935	0.501772503175
0.535931673283	0.273809228602
0.549158179172	0.341966497828
0.498605419924	0.604087133757
0.474217955468	0.319010893592
0.475996688591	0.343822581532
0.447887323944	0.369391985294
0.405282843246	0.320876793894
0.464616164246	0.528890363
0.549327455127	0.294479451852
0.569633300297	0.491629381332
0.546453730682	0.601734166203
0.514879763965	0.426897852064
0.536667359812	0.565092156526
0.448345892925	0.509613991301
0.475974898175	0.444297477648
0.417784819528	0.427659891312
0.330506583352	0.487641886687
0.568527126396	0.706359790356
0.488686766605	0.57590331618
0.558881429509	0.387093607408
0.552818676886	0.354020050167
0.434421233446	0.379693526665
0.132432668765	0.500005220334
0.514270613108	0.305206182389
0.77243114789	0.342942687351
0.511167666269	0.32000348102
0.226760087502	0.441377167726
0.511621846593	0.340068272861
0.503799126637	0.611642245735
0.501178940569	0.298686731098
0.213300067763	0.711615595103
0.503356596876	0.322043791301
0.221062497337	0.680849690249
0.234847562213	0.347925188332
0.177315179142	0.483238018559
0.526554032515	0.348908689458
0.532767734213	0.730962741488
0.45402048208	0.715033439891
0.640679309164	0.389444924447
0.428198034219	0.410415928741
0.565486485278	0.653604734417
0.660879697359	0.600259184742
0.541524097863	0.460196370102
0.458555319442	0.462135606698
0.494307083823	0.454395209501
0.319839700279	0.374424116279
0.677880562621	0.304972861085
0.53929238782	0.427170770499
0.677733861326	0.29719588028
0.427614777822	0.500756500329
0.470481015787	0.738949594355
0.553988268989	0.239470131791
0.106800442505	0.82333204649
0.433913619957	0.356156528107
0.927974989117	0.461850850516
0.897565863638	0.657302141331
0.910598130719	0.365981965747
0.451821305842	0.548517582081
0.919140645945	0.234856121804
0.428475935829	0.237499517162
0.071617698835	0.773779290189
0.575615050651	0.20595235642
0.547788605697	0.266771412885
0.446935526665	0.318080533672
0.932161194959	0.225619345898
0.566444475961	0.566977561647
0.42127504946	0.246285705254
0.43785300572	0.63979234944
0.453606844051	0.262170118952
0.557341273888	0.672936322791
0.080712080278	0.551728104558
0.092859386921	0.30001440216
0.920512085602	0.26534472845
0.409579667644	0.694607652586
0.61092630885	0.382076284713
0.108069476329	0.289219577402
0.432250454612	0.257075672235
0.60257687041	0.611589689536
0.588857597292	0.482599461479
0.627151207946	0.683124052707
0.482020337468	0.397884451583
0.692643357483	0.609101538529
0.506457925636	0.396737170954
0.492434141707	0.431887313264
0.561195784524	0.383581745856
0.489064542436	0.306508612532
0.444982762122	0.642365643294
0.473075025858	0.702692761257
0.476890756302	0.249101921895
0.880867488797	0.626247897752
0.541933787535	0.756091977249
0.456079228171	0.555539053922
0.418264687899	0.677830746577
0.365793780687	0.337789127438
0.521773178994	0.367768196599
0.498350868404	0.629006218736
0.415631540631	0.391745491095
0.538911534395	0.411222171861
0.575168798395	0.377024201417
0.46587732069	0.228577054152
0.460309669359	0.755775047195
0.467660900754	0.419403637468
0.49032961303	0.702501327328
0.736023317882	0.454487609639
0.511993603411	0.578047658242
0.514808926979	0.408175972483
0.546669961695	0.515378551201
0.467044174925	0.313713491835
0.474507056748	0.356454266054
0.509254931289	0.32558483714
0.718454562994	0.282978446936
0.791978986483	0.298662781527
0.51916868941	1.04372376268
0.479918453551	0.467786223532
0.557295072114	0.466757682797
0.497984395404	0.737061175089
0.526468052495	0.414695469018
0.789120901027	0.407454192925
0.816941092618	0.718349236146
0.463261461169	0.341374995893
0.488373731679	0.368314934681
0.446494927143	0.309455621135
0.556927636453	0.342413418131
0.457499419565	0.423689369647
0.539028494622	0.515294058163
0.447251214306	0.457008520089
0.544230984396	0.554253902663
0.528605209304	0.69849321093
0.472297536638	0.405623304341
0.445930144855	0.487182060827
0.466303759965	0.477508449615
0.435054590441	0.34979582431
0.533092480167	0.533228784654
0.457610071824	0.435295179818
0.467256311038	0.741422724369
0.42354902258	0.518459143977
0.546886858322	0.607873442153
0.461754087916	0.350670051284
0.542897847192	0.337997159311
0.484076433121	0.397938398592
0.541416092357	0.526590359859
0.726866002215	0.336269838365
0.494318866182	0.492148079099
0.449256255907	0.380692896157
0.215735474517	0.800453894858
0.481994908586	0.311065396287
0.480820240767	0.229277911423
0.520742529688	0.366981949094
0.542358195028	58.4428065454
0.560244333565	48.0380929914
0.538077838903	54.1285622695
0.579258001893	56.0811225135
0.49096375252	59.9402854736
0.502077435127	63.1160243784
0.511116817268	52.9882276465
0.51004466407	48.2430060907
0.37314935103	63.1073127533
0.510711275368	56.2281954776
0.548734955388	47.6769606115
0.506543601047	44.4452841078
0.496756650164	64.7598164785
0.480165288358	53.0977452565
0.505466660289	58.1102208863
0.454397583363	46.7280789533
0.525318990674	54.433067568
0.479101971339	61.6655419095
0.5730485867	64.9343760759
0.548254126234	58.9880010121
0.497599424889	50.0748013755
0.484508235529	46.0531779699
0.48937571833	51.0939068114
0.463129114282	64.8899764274
0.383767964533	44.510688092
0.512274374373	62.5352959907
0.543433966373	43.2790763083
0.659696378995	56.7011449694
0.452081846301	52.4596417397
0.327758856577	59.2007028102
0.545642127333	39.2244647069
0.517705908973	54.5075838467
0.451605168364	61.6919747187
0.468184056667	57.1984573755
0.451015172315	59.952555007
0.567300261832	57.0103664582
0.452286055033	52.6504843831
0.469270009316	55.7237097976
0.447108255959	63.0814579887
0.494041886752	58.8736617945
0.504725200083	65.1749376819
0.444720763796	58.3285701516
0.540721236405	43.926790249
0.527875655175	50.4966907857
0.460882509303	63.3552053626
0.574178426895	49.2542449831
0.44997674689	63.4867689847
0.431235988362	62.8568183356
0.529117021317	53.9442925486
0.62986512524	52.5281562972
0.473297284161	58.9888988628
0.488949624087	53.0188648651
0.512446577951	49.6769102025
0.522495176936	45.5481795984
0.484478163426	47.7933193065
0.482534378592	48.441081986
0.494843054796	49.1715979713
0.562186951835	45.5163924191
0.456286124739	52.4490876702
0.371614034378	41.4488802412
0.527560493194	49.323732306
0.356629248478	52.1301607022
0.497223095462	51.0477977666
0.50016138235	66.245809609
0.394415357766	62.5040047818
0.42738147429	64.2112520549
0.446875932384	53.1095462494
0.467127364696	55.7510477161
0.477172476742	47.7876378786
0.551068572177	53.3592765384
0.430098369093	51.5034607262
0.615823917588	44.7587118513
0.49925750595	41.2515136282
0.457368908807	69.3224868309
0.572080610829	55.177355654
0.340558798649	56.6934229233
0.495168485964	62.0715232493
0.45349873531	53.2636455184
0.473032632521	63.2627248418
0.519957955591	50.3894582978
0.520294426919	46.0001044067
0.577177789098	47.6804608008
0.447923094316	40.9754003824
0.541148421905	57.4280772674
0.363355090205	43.0212066192
0.560627949533	39.2581137264
0.446071953162	63.2004984461
0.343996870931	42.9271919783
0.584287062813	51.4876359472
0.52918762081	56.0840247825
0.418662490265	58.7637449052
0.576999862316	54.5215987649
0.58845566734	55.4491684969
0.475026602636	52.3633164265
0.471516388795	47.1123433097
0.501078198014	54.5647310703
0.521038828871	42.0585103355
0.541151743102	48.6508254248
0.505298484022	48.6307721028
0.47470052607	47.443894691
0.469112952979	59.7563923953
0.500018442699	53.388177333
0.507803290413	42.7557238246
0.533090580894	61.6014307119
0.367857377516	67.4892551819
0.44182590568	49.3156025406
0.443588108146	64.5655325603
0.518868785891	40.2175084703
0.494084925838	52.0331211388
0.480289246559	51.1886519543
0.361357960809	66.2771235356
0.563275356162	44.8858967906
0.562047805139	68.3741677858
0.533978916621	48.8278282576
0.542956635866	49.4885761509
0.555501512681	45.9075840593
0.46438446902	54.1066990345
0.418485219919	58.0946348568
0.48541427148	50.2285784822
0.535457548086	55.8005981814
0.548409520323	45.4101543407
0.567772528464	48.8636006263
0.457953737	49.7680911673
0.538681562475	62.2553628786
0.564384030093	43.5990869416
0.451520259724	48.901522627
0.507151148783	50.888726873
0.475622594932	63.2046531798
0.489283640021	58.4101684828
0.370007937689	52.1370665049
0.518737672584	50.1261217899
0.470426351666	52.9887566479
0.594748079165	51.0476742411
0.560027078194	45.5155061773
0.445989467955	64.5316896342
0.443986902873	57.5662302275
0.511674778299	51.6181799309
0.493840762829	42.2414819835
0.520961202247	46.4758316724
0.481029757639	58.4830700111
0.424658478629	59.7507900541
0.538487336989	47.0035540456
0.481194395341	54.933662028
0.453768934963	55.6850065755
0.51848087724	51.1183734335
0.487154311897	45.6249742676
0.516177677245	50.0155785377
0.411851739463	59.0952304982
0.459784848392	57.7480068306
0.496024398976	49.3433764224
0.551322566933	54.5777737483
0.563031352183	57.608776806
0.429419180941	43.5398292618
0.595284872299	43.4542537512
0.616487291395	51.6919475955
0.50064795145	52.4083575087
0.454253581924	48.3597427431
0.467408211388	59.8919867642
0.586140625429	64.2505909769
0.500875792291	54.0064602675
0.535517278886	53.1797840524
0.503724710603	47.3759411906
0.526985434061	63.7661756299
0.486728196322	56.6144173013
0.414366532679	51.8479734791
0.559530130077	47.0590572471
0.429937652084	60.7282874614
0.471819720044	64.1784942925
0.485131088711	62.889285338
0.531833651532	55.6272600961
0.466810481687	50.0724970189
0.494043766646	51.9266173453
0.475547720053	50.2042140217
0.544861352408	43.4835989887
0.506407785701	46.7988690533
0.465026689495	62.519713638
0.482855112375	54.4321303337
0.415687179918	56.8192827737
0.542966761219	69.4273344871
0.499477116141	60.0118379175
0.511849522239	63.0087695334
0.515805349886	45.341920146
0.482004095822	48.4099488757
0.550772108144	49.5010977254
0.370241698821	58.9284635845
0.498165690193	42.9562606209
0.485266808303	46.4003669204
0.471950809855	50.0369231908
0.541525985296	43.5564920551
0.411589027077	48.1434893048
0.571519663428	52.6126421238
0.557250848197	54.7385898055
0.461301376808	57.3019771867
0.498916116054	55.9992120341
0.482610289287	51.4894060587
0.497049477985	49.8391694748
0.397460459808	71.5886258709
0.467756830706	38.2562476847
0.458618338341	36.5631061915
0.604996668345	52.035305524
0.541074819141	45.1144970661
0.658166300594	50.8343590413
0.464710701621	47.108293856
0.42107844022	41.564587959
0.401052049569	53.6854140056
0.53890483918	57.0262122237
0.678391166324	50.7043544593
0.608870313992	48.3669526151
0.391429639895	78.4680038714
0.502211715826	61.4313160728
0.635948686802	66.0585049962
0.411753160085	38.8588763559
0.427454210133	50.8984294747
0.376015334331	62.6818372235
0.629075400999	40.8903334788
0.530333181488	42.9505910551
0.569174100396	43.4324928413
0.590762646663	61.8686406198
0.57482309956	54.9761312706
0.491783302246	43.2193141054
0.458224834625	35.6496551111
0.676426908668	48.5908573266
0.479708591131	55.0918398024
0.524542045932	43.9008388345
0.446807956793	59.1984164321
0.462845773109	64.3924049486
0.514962851453	53.9327224567
0.422851733688	59.5496548439
0.511133383446	48.1260493184
0.45576661904	52.5088143457
0.546544921261	49.5884299352
0.576215375246	47.0415355396
0.429809112095	56.7040787398
0.510374043153	38.4122939435
0.49279625858	49.2724882265
0.444512007741	47.1287708191
0.474925404945	52.8262590333
0.505666951434	45.1321575143
0.494598472381	43.6669140173
0.540769139132	45.1125666667
0.525013397642	56.6647076029
0.47455935661	47.3048914079
0.522346237167	45.884153999
0.521586187133	53.3140028956
0.524916142803	50.5842812212
0.530667419186	50.6352561054
0.480238211553	54.4459784968
0.523900307296	44.9318186063
0.5254972918	47.7018693549
0.499880354152	56.1407932958
0.477701257676	49.5257954443
0.53918785485	42.7255992158
0.432934291588	57.3191374403
0.542425087972	47.2274087749
0.468887268921	54.0458730135
0.44285378603	58.0081467109
0.582669093536	57.4339748422
0.511410274217	50.423186241
0.450473113316	56.9806011431
0.485647032546	52.2052497067
0.475916661252	57.7380262743
0.55389573314	48.4574115335
0.462392190039	52.9057788887
0.502880285765	55.5595954724
0.456009124427	53.4704237667
0.588448120992	48.1050792195
0.520826953886	61.309219663
0.479980417064	42.2791252675
0.524897089447	54.9156968245
0.597584047375	57.4692933145
0.536323239634	44.004402445
0.497316373796	51.5999333535
0.538913959251	57.7676764492
0.438988168095	50.6632811114
0.494644050652	59.8731599819
0.458117692161	53.9267324936
0.514314153001	47.794702103
0.495693188837	59.6174334065
0.512441968431	48.036887756
0.489997354434	58.7034258705
0.544594842663	53.678034127
0.43857242734	53.1209634159
0.463937151437	63.9355460022
0.559720612456	50.9246186036
0.494285375013	61.00383764
0.496774628198	50.4161548735
0.558980729943	52.9514371418
0.523546506381	50.1912257163
0.49205345755	49.9133227594
0.555848763396	47.9984567556
0.546311386572	51.6922885064
0.327673692428	58.8286203544
0.37928552062	44.6615395196
0.512476047407	43.4802001502
0.714941492647	53.1696301932
0.432998368118	62.8728235262
0.572732726516	46.3478217656
0.487167458316	51.7802488634
0.40904871919	43.606262474
0.343989943602	55.6883190195
0.492769173353	46.1482549606
0.547988799686	45.4814249259
0.452581973261	61.4911024505
0.683142542012	60.9018295276
0.568956208069	46.7252602662
0.458963004615	56.6715146683
0.465903969492	52.8657689123
0.525470346101	56.0287474101
0.530394044975	44.7112223044
0.516845102049	59.8309644451
0.507200760163	61.3854642059
0.429430230823	62.1187660615
0.556756080965	45.1526734196
0.495910717424	54.0377529126
0.489992587101	51.2729339516
0.460809074897	58.6038928883
0.489037554224	48.9010099801
0.5264744253	57.0879095972
0.525061116618	47.5647824361
0.522148047063	46.0956883287
0.502101912241	52.4208246139
0.47721479017	55.8690498004
0.478902660851	52.9478678708
0.454728750838	62.0898711287
0.441856051229	55.9507498133
0.394065950415	57.1751893759
0.456076470361	58.15409765
0.459828196059	57.1567514996
0.479800784076	66.781866276
0.491629689391	60.8105100265
0.446944090431	62.231122372
0.44338055264	36.8683818283
0.524237390516	48.9111717963
0.630721480657	48.7506457654
0.529151189565	48.6413214324
0.417596230284	45.9903083354
0.513504635498	50.662221946
0.497248908297	46.6372148962
0.531804478897	52.6738534276
0.388998560732	43.3760156976
0.60509582364	37.7789952246
0.360030673539	53.7742384506
0.469668060461	39.11542102
0.333590699194	57.8690571993
0.522594835831	51.4082564557
0.509538267001	44.4113262252
0.385918028376	64.6273052099
0.565988918304	50.9397680466
0.483912146585	50.530419709
0.513502687127	46.900331084
0.584145987445	43.8699039179
0.509885240218	51.1550082156
0.425706410992	60.5387727819
0.504616660758	50.058650479
0.402305516731	60.5557211866
0.588714813165	53.8214210451
0.49644299316	56.5253251336
0.609765742308	50.0349737694
0.513317443203	43.3604798891
0.445142986603	52.7224204583
0.579044011115	47.2687227167
0.337415237744	46.1501381183
0.441697154222	59.0330249467
0.650810611157	57.8259893358
0.621385328379	51.2619278771
0.648416130969	59.5863138443
0.49701412753	46.5898049531
0.680768795391	58.3219624145
0.534634581106	48.0433313154
0.323337620563	44.0816429676
0.571721452691	53.5586980058
0.540979510245	52.7085357944
0.541832493146	42.271937781
0.673927700846	64.6412864124
0.533588616272	47.5249254545
0.51461358671	53.3476283325
0.453718027125	46.3036769181
0.5510982663	41.5626739678
0.498426165759	48.8456273021
0.371872185771	39.3058959595
0.435109136335	38.7525311024
0.60772859827	76.4861939252
0.383952427501	58.6189525556
0.483992128423	67.7535598849
0.345923391231	50.2370950843
0.548795072165	45.4672840013
0.486834400689	59.2654167177
0.545529273857	47.4903907098
0.510512474622	51.7669569748
0.518620330018	49.643618992
0.531467306541	55.5421008739
0.532420091324	49.4871184225
0.456425149105	60.9543984406
0.530993268113	55.1596749515
0.512553296726	47.0251039649
0.473362058844	49.2483837385
0.493948073302	47.9162516069
0.530180924829	50.8047250238
0.614754723976	54.47563952
0.505064018787	47.5452599901
0.397152062577	65.3235236911
0.433939191818	52.7538680979
0.459183966462	51.5975204884
0.503860003389	52.2224066132
0.453121520819	56.645347727
0.492982565899	49.3832588897
0.490096847848	56.217381578
0.557293818111	49.6764769679
0.604730063431	38.0200131559
0.449912989157	48.977427243
0.48545045761	54.4000176512
0.455945824336	51.4448993543
0.631923959358	44.7485105967
0.467572850036	55.9986304802
0.528202405385	48.2111179271
0.504468882573	50.7887575384
0.513323288737	52.6172499131
0.467247160118	60.015485714
0.516692587273	52.6183251429
0.559505434434	66.6795655143
0.579622867149	66.4999045365
0.443782555463	47.1464881493
0.495520811944	49.4841760798
0.51556133494	49.7479000281
0.447584817583	54.493242753
0.546725420698	48.336607831
0.556671317984	67.9046599745
0.589563368543	52.4018546131
0.471739585514	59.407944233
0.547297773393	45.2565083859
0.52834258834	46.9545843541
0.513274882687	57.6950410829
0.534649611947	43.3024814574
0.483209933426	57.1267941361
0.488305125576	52.0006951551
0.485552506126	56.7040381457
0.493663061437	48.98657651
0.46336859197	61.3232104571
0.481432786265	49.2853819164
0.446704446587	61.7067530379
0.523891219818	47.6305843838
0.507846350578	52.1586480497
0.511025917117	45.6821927096
0.433376328235	55.0620872916
0.476940950649	48.1931460718
0.500187203384	50.8037440394
0.542096694273	46.0038767138
0.493492331504	60.6179072967
0.529054934075	46.9611157304
0.455818445195	65.1965000736
0.627567368033	45.5905634275
0.494292099945	50.7368931513
0.499643467157	49.2602273402
0.379316754024	47.9912517118
0.504728843631	50.5723162255
0.56309086581	44.3121847381
0.474322515493	63.3354001695
