# Supplementary material for: Do universal codon-usage patterns minimize the effects of mutation and translation error?
Source: Genome Biol. 2005 Oct 19;6(11):R91. doi: 10.1186/gb-2005-6-11-r91 (PMC1297647; doi:10.1186/gb-2005-6-11-r91)
Supplement: Additional data file 1 — A tar archive containing the used CUTG records, separated for archaea, bacteria, and eukaryotes, the data used to produce the histograms in Figure 1, the kinemages used to produce Figures 2 and 4, and the data used to produce the scatterplots in Figures 3 and 5. [file gb-2005-6-11-r91-S1.tgz › CodeError/data/abs_scatterplots/bac_p_sY.agr]

# Grace project file
#
@version 50114
@page size 792, 612
@page scroll 5%
@page inout 5%
@link page off
@map font 0 to "Times-Roman", "Times-Roman"
@map font 1 to "Times-Italic", "Times-Italic"
@map font 2 to "Times-Bold", "Times-Bold"
@map font 3 to "Times-BoldItalic", "Times-BoldItalic"
@map font 4 to "Helvetica", "Helvetica"
@map font 5 to "Helvetica-Oblique", "Helvetica-Oblique"
@map font 6 to "Helvetica-Bold", "Helvetica-Bold"
@map font 7 to "Helvetica-BoldOblique", "Helvetica-BoldOblique"
@map font 8 to "Courier", "Courier"
@map font 9 to "Courier-Oblique", "Courier-Oblique"
@map font 10 to "Courier-Bold", "Courier-Bold"
@map font 11 to "Courier-BoldOblique", "Courier-BoldOblique"
@map font 12 to "Symbol", "Symbol"
@map font 13 to "ZapfDingbats", "ZapfDingbats"
@map color 0 to (255, 255, 255), "white"
@map color 1 to (0, 0, 0), "black"
@map color 2 to (255, 0, 0), "red"
@map color 3 to (0, 255, 0), "green"
@map color 4 to (0, 0, 255), "blue"
@map color 5 to (255, 255, 0), "yellow"
@map color 6 to (188, 143, 143), "brown"
@map color 7 to (220, 220, 220), "grey"
@map color 8 to (148, 0, 211), "violet"
@map color 9 to (0, 255, 255), "cyan"
@map color 10 to (255, 0, 255), "magenta"
@map color 11 to (255, 165, 0), "orange"
@map color 12 to (114, 33, 188), "indigo"
@map color 13 to (103, 7, 72), "maroon"
@map color 14 to (64, 224, 208), "turquoise"
@map color 15 to (0, 139, 0), "green4"
@reference date 0
@date wrap off
@date wrap year 1950
@default linewidth 1.0
@default linestyle 1
@default color 1
@default pattern 1
@default font 0
@default char size 1.000000
@default symbol size 1.000000
@default sformat "%.8g"
@background color 0
@page background fill on
@timestamp off
@timestamp 0.03, 0.03
@timestamp color 1
@timestamp rot 0
@timestamp font 0
@timestamp char size 1.000000
@timestamp def "Thu Feb 17 16:35:08 2005"
@r0 off
@link r0 to g0
@r0 type above
@r0 linestyle 1
@r0 linewidth 1.0
@r0 color 1
@r0 line 0, 0, 0, 0
@r1 off
@link r1 to g0
@r1 type above
@r1 linestyle 1
@r1 linewidth 1.0
@r1 color 1
@r1 line 0, 0, 0, 0
@r2 off
@link r2 to g0
@r2 type above
@r2 linestyle 1
@r2 linewidth 1.0
@r2 color 1
@r2 line 0, 0, 0, 0
@r3 off
@link r3 to g0
@r3 type above
@r3 linestyle 1
@r3 linewidth 1.0
@r3 color 1
@r3 line 0, 0, 0, 0
@r4 off
@link r4 to g0
@r4 type above
@r4 linestyle 1
@r4 linewidth 1.0
@r4 color 1
@r4 line 0, 0, 0, 0
@g0 on
@g0 hidden false
@g0 type XY
@g0 stacked false
@g0 bar hgap 0.000000
@g0 fixedpoint off
@g0 fixedpoint type 0
@g0 fixedpoint xy 0.000000, 0.000000
@g0 fixedpoint format general general
@g0 fixedpoint prec 6, 6
@with g0
@    world xmin 0
@    world xmax 1
@    world ymin 0
@    world ymax 80
@    stack world 0, 0, 0, 0
@    znorm 1
@    view xmin 0.150000
@    view xmax 0.850000
@    view ymin 0.150000
@    view ymax 0.850000
@    title ""
@    title font 0
@    title size 1.500000
@    title color 1
@    subtitle ""
@    subtitle font 0
@    subtitle size 1.000000
@    subtitle color 1
@    xaxes scale Normal
@    yaxes scale Normal
@    xaxes invert off
@    yaxes invert off
@    xaxis  on
@    xaxis  type zero false
@    xaxis  offset 0.000000 , 0.000000
@    xaxis  bar on
@    xaxis  bar color 1
@    xaxis  bar linestyle 1
@    xaxis  bar linewidth 1.0
@    xaxis  label ""
@    xaxis  label layout para
@    xaxis  label place auto
@    xaxis  label char size 1.000000
@    xaxis  label font 0
@    xaxis  label color 1
@    xaxis  label place normal
@    xaxis  tick on
@    xaxis  tick major 0.1
@    xaxis  tick minor ticks 1
@    xaxis  tick default 6
@    xaxis  tick place rounded true
@    xaxis  tick in
@    xaxis  tick major size 1.000000
@    xaxis  tick major color 1
@    xaxis  tick major linewidth 1.0
@    xaxis  tick major linestyle 1
@    xaxis  tick major grid off
@    xaxis  tick minor color 1
@    xaxis  tick minor linewidth 1.0
@    xaxis  tick minor linestyle 1
@    xaxis  tick minor grid off
@    xaxis  tick minor size 0.500000
@    xaxis  ticklabel on
@    xaxis  ticklabel format general
@    xaxis  ticklabel prec 5
@    xaxis  ticklabel formula ""
@    xaxis  ticklabel append ""
@    xaxis  ticklabel prepend ""
@    xaxis  ticklabel angle 0
@    xaxis  ticklabel skip 0
@    xaxis  ticklabel stagger 0
@    xaxis  ticklabel place normal
@    xaxis  ticklabel offset auto
@    xaxis  ticklabel offset 0.000000 , 0.010000
@    xaxis  ticklabel start type auto
@    xaxis  ticklabel start 0.000000
@    xaxis  ticklabel stop type auto
@    xaxis  ticklabel stop 0.000000
@    xaxis  ticklabel char size 1.000000
@    xaxis  ticklabel font 0
@    xaxis  ticklabel color 1
@    xaxis  tick place both
@    xaxis  tick spec type none
@    yaxis  on
@    yaxis  type zero false
@    yaxis  offset 0.000000 , 0.000000
@    yaxis  bar on
@    yaxis  bar color 1
@    yaxis  bar linestyle 1
@    yaxis  bar linewidth 1.0
@    yaxis  label ""
@    yaxis  label layout para
@    yaxis  label place auto
@    yaxis  label char size 1.000000
@    yaxis  label font 0
@    yaxis  label color 1
@    yaxis  label place normal
@    yaxis  tick on
@    yaxis  tick major 10
@    yaxis  tick minor ticks 1
@    yaxis  tick default 6
@    yaxis  tick place rounded true
@    yaxis  tick in
@    yaxis  tick major size 1.000000
@    yaxis  tick major color 1
@    yaxis  tick major linewidth 1.0
@    yaxis  tick major linestyle 1
@    yaxis  tick major grid off
@    yaxis  tick minor color 1
@    yaxis  tick minor linewidth 1.0
@    yaxis  tick minor linestyle 1
@    yaxis  tick minor grid off
@    yaxis  tick minor size 0.500000
@    yaxis  ticklabel on
@    yaxis  ticklabel format general
@    yaxis  ticklabel prec 5
@    yaxis  ticklabel formula ""
@    yaxis  ticklabel append ""
@    yaxis  ticklabel prepend ""
@    yaxis  ticklabel angle 0
@    yaxis  ticklabel skip 0
@    yaxis  ticklabel stagger 0
@    yaxis  ticklabel place normal
@    yaxis  ticklabel offset auto
@    yaxis  ticklabel offset 0.000000 , 0.010000
@    yaxis  ticklabel start type auto
@    yaxis  ticklabel start 0.000000
@    yaxis  ticklabel stop type auto
@    yaxis  ticklabel stop 0.000000
@    yaxis  ticklabel char size 1.000000
@    yaxis  ticklabel font 0
@    yaxis  ticklabel color 1
@    yaxis  tick place both
@    yaxis  tick spec type none
@    altxaxis  off
@    altyaxis  off
@    legend on
@    legend loctype view
@    legend 0.85, 0.8
@    legend box color 1
@    legend box pattern 1
@    legend box linewidth 1.0
@    legend box linestyle 1
@    legend box fill color 0
@    legend box fill pattern 1
@    legend font 0
@    legend char size 1.000000
@    legend color 1
@    legend length 4
@    legend vgap 1
@    legend hgap 1
@    legend invert false
@    frame type 0
@    frame linestyle 1
@    frame linewidth 1.0
@    frame color 1
@    frame pattern 1
@    frame background color 0
@    frame background pattern 0
@    s0 hidden false
@    s0 type xy
@    s0 symbol 1
@    s0 symbol size 0.100000
@    s0 symbol color 2
@    s0 symbol pattern 1
@    s0 symbol fill color 2
@    s0 symbol fill pattern 0
@    s0 symbol linewidth 1.0
@    s0 symbol linestyle 1
@    s0 symbol char 65
@    s0 symbol char font 0
@    s0 symbol skip 0
@    s0 line type 0
@    s0 line linestyle 1
@    s0 line linewidth 1.0
@    s0 line color 1
@    s0 line pattern 1
@    s0 baseline type 0
@    s0 baseline off
@    s0 dropline off
@    s0 fill type 0
@    s0 fill rule 0
@    s0 fill color 1
@    s0 fill pattern 1
@    s0 avalue off
@    s0 avalue type 2
@    s0 avalue char size 1.000000
@    s0 avalue font 0
@    s0 avalue color 1
@    s0 avalue rot 0
@    s0 avalue format general
@    s0 avalue prec 3
@    s0 avalue prepend ""
@    s0 avalue append ""
@    s0 avalue offset 0.000000 , 0.000000
@    s0 errorbar on
@    s0 errorbar place both
@    s0 errorbar color 2
@    s0 errorbar pattern 1
@    s0 errorbar size 1.000000
@    s0 errorbar linewidth 1.0
@    s0 errorbar linestyle 1
@    s0 errorbar riser linewidth 1.0
@    s0 errorbar riser linestyle 1
@    s0 errorbar riser clip off
@    s0 errorbar riser clip length 0.100000
@    s0 comment "/Users/smit/Work/summerproject/scatterplots/bac_normal_X.dat"
@    s0 legend  ""
@    s1 hidden false
@    s1 type xy
@    s1 symbol 1
@    s1 symbol size 0.100000
@    s1 symbol color 3
@    s1 symbol pattern 1
@    s1 symbol fill color 3
@    s1 symbol fill pattern 0
@    s1 symbol linewidth 1.0
@    s1 symbol linestyle 1
@    s1 symbol char 65
@    s1 symbol char font 0
@    s1 symbol skip 0
@    s1 line type 0
@    s1 line linestyle 1
@    s1 line linewidth 1.0
@    s1 line color 1
@    s1 line pattern 1
@    s1 baseline type 0
@    s1 baseline off
@    s1 dropline off
@    s1 fill type 0
@    s1 fill rule 0
@    s1 fill color 1
@    s1 fill pattern 1
@    s1 avalue off
@    s1 avalue type 2
@    s1 avalue char size 1.000000
@    s1 avalue font 0
@    s1 avalue color 1
@    s1 avalue rot 0
@    s1 avalue format general
@    s1 avalue prec 3
@    s1 avalue prepend ""
@    s1 avalue append ""
@    s1 avalue offset 0.000000 , 0.000000
@    s1 errorbar on
@    s1 errorbar place both
@    s1 errorbar color 3
@    s1 errorbar pattern 1
@    s1 errorbar size 1.000000
@    s1 errorbar linewidth 1.0
@    s1 errorbar linestyle 1
@    s1 errorbar riser linewidth 1.0
@    s1 errorbar riser linestyle 1
@    s1 errorbar riser clip off
@    s1 errorbar riser clip length 0.100000
@    s1 comment "/Users/smit/Work/summerproject/scatterplots/bac_normal_X.dat"
@    s1 legend  ""
@    s2 hidden false
@    s2 type xy
@    s2 symbol 1
@    s2 symbol size 0.100000
@    s2 symbol color 4
@    s2 symbol pattern 1
@    s2 symbol fill color 4
@    s2 symbol fill pattern 0
@    s2 symbol linewidth 1.0
@    s2 symbol linestyle 1
@    s2 symbol char 65
@    s2 symbol char font 0
@    s2 symbol skip 0
@    s2 line type 0
@    s2 line linestyle 1
@    s2 line linewidth 1.0
@    s2 line color 1
@    s2 line pattern 1
@    s2 baseline type 0
@    s2 baseline off
@    s2 dropline off
@    s2 fill type 0
@    s2 fill rule 0
@    s2 fill color 1
@    s2 fill pattern 1
@    s2 avalue off
@    s2 avalue type 2
@    s2 avalue char size 1.000000
@    s2 avalue font 0
@    s2 avalue color 1
@    s2 avalue rot 0
@    s2 avalue format general
@    s2 avalue prec 3
@    s2 avalue prepend ""
@    s2 avalue append ""
@    s2 avalue offset 0.000000 , 0.000000
@    s2 errorbar on
@    s2 errorbar place both
@    s2 errorbar color 4
@    s2 errorbar pattern 1
@    s2 errorbar size 1.000000
@    s2 errorbar linewidth 1.0
@    s2 errorbar linestyle 1
@    s2 errorbar riser linewidth 1.0
@    s2 errorbar riser linestyle 1
@    s2 errorbar riser clip off
@    s2 errorbar riser clip length 0.100000
@    s2 comment "/Users/smit/Work/summerproject/scatterplots/bac_normal_X.dat"
@    s2 legend  ""
@    s3 hidden false
@    s3 type xy
@    s3 symbol 1
@    s3 symbol size 0.100000
@    s3 symbol color 1
@    s3 symbol pattern 1
@    s3 symbol fill color 1
@    s3 symbol fill pattern 0
@    s3 symbol linewidth 1.0
@    s3 symbol linestyle 1
@    s3 symbol char 65
@    s3 symbol char font 0
@    s3 symbol skip 0
@    s3 line type 0
@    s3 line linestyle 1
@    s3 line linewidth 1.0
@    s3 line color 1
@    s3 line pattern 1
@    s3 baseline type 0
@    s3 baseline off
@    s3 dropline off
@    s3 fill type 0
@    s3 fill rule 0
@    s3 fill color 1
@    s3 fill pattern 1
@    s3 avalue off
@    s3 avalue type 2
@    s3 avalue char size 1.000000
@    s3 avalue font 0
@    s3 avalue color 1
@    s3 avalue rot 0
@    s3 avalue format general
@    s3 avalue prec 3
@    s3 avalue prepend ""
@    s3 avalue append ""
@    s3 avalue offset 0.000000 , 0.000000
@    s3 errorbar on
@    s3 errorbar place both
@    s3 errorbar color 1
@    s3 errorbar pattern 1
@    s3 errorbar size 1.000000
@    s3 errorbar linewidth 1.0
@    s3 errorbar linestyle 1
@    s3 errorbar riser linewidth 1.0
@    s3 errorbar riser linestyle 1
@    s3 errorbar riser clip off
@    s3 errorbar riser clip length 0.100000
@    s3 comment "/Users/smit/Work/summerproject/scatterplots/bac_normal_X.dat"
@    s3 legend  ""

@target G0.S0
@type xy
0.340381923615	18.0871010898
0.399301904102	15.1727263568
0.598017078578	14.0416884849
0.545377388861	20.3792517066
0.514758634826	16.7685717177
0.527494347223	19.6920270705
0.504530281354	13.3839402771
0.255896607432	14.2658975608
0.40500684667	16.8097398703
0.594602217468	17.4641483904
0.379039626409	14.399406818
0.394452863112	13.3999677039
0.602640346234	20.792436169
0.484250774993	14.1537425893
0.522936384884	14.26706644
0.391390728477	13.6155223738
0.367797676947	16.2106907729
0.738623973501	17.216653858
0.603264795107	18.0681726056
0.604876835034	19.9556113851
0.464453516136	14.5069241763
0.415414517455	12.7772870307
0.327572674011	15.4807999406
0.495579077695	21.9568407674
0.391851167276	12.2069632476
0.609244483762	18.1509001169
0.533152909337	13.2636973195
0.620450115187	22.7496016905
0.401249107781	11.4496167817
0.531394638023	12.124681498
0.526333274274	11.9169108862
0.61016291699	21.0490455844
0.620988441479	20.4386109178
0.495684436199	16.3725301377
0.560270232752	24.2550264839
0.531329156444	22.2243923123
0.527649556013	17.7672900416
0.470806852135	14.494206786
0.529718365706	21.380080652
0.526745848776	16.8705846397
0.497740763711	19.2482122339
0.47094838734	14.8863346575
0.368506010304	10.1662756608
0.49018207783	18.1170197089
0.517384370016	20.4829528771
0.474987267739	16.0313827483
0.530839437275	17.9538948446
0.513720222557	16.1556700541
0.523065198127	18.2377076416
0.53304105026	18.2006601677
0.444316179598	18.1434582372
0.380897468492	14.9932375739
0.631068846084	12.8235279049
0.486534033969	12.4244957823
0.634699254952	14.3298085876
0.387191991349	13.776465968
0.624412049082	17.4885148385
0.470845573472	12.9304477416
0.308145897659	12.6837060927
0.308428780864	8.64940534553
0.625849547103	17.2852418853
0.586548663293	10.8913763133
0.722099968563	14.8599974146
0.308192869501	25.2150980345
0.488886433021	23.4209402923
0.433519133212	18.8870446368
0.700422852557	15.0066407127
0.590451373365	13.6183566644
0.392902378967	14.718177591
0.477688912198	16.3408468987
0.368864168422	13.697736358
0.520705531949	15.8292603379
0.521333828329	12.0667226781
0.645080708743	19.2695811603
0.484316258777	16.5302048472
0.626803616532	11.5166572102
0.363866856637	18.4787293279
0.481754906312	17.038416875
0.543391682875	16.5085487294
0.398134279333	12.3847863723
0.515520504732	15.01596638
0.454881983359	18.4808061012
0.336819763244	10.3974717273
0.426888063049	25.2643244295
0.498458959248	13.5886293991
0.569440431474	16.9988680072
0.535436719114	16.402410839
0.327564112462	9.41213228023
0.506070734644	12.7759037325
0.582816981859	17.5700278115
0.496805166307	17.2838383801
0.504509155996	21.0874929829
0.480885968062	18.9193969811
0.420465008573	16.7049766219
0.49137529772	10.9905437838
0.518656120274	19.433056131
0.501702677314	13.6966895665
0.405809286008	15.4539840361
0.489510489511	14.4023305671
0.411961225031	13.9689728362
0.607338858936	16.7238427489
0.372081442957	14.7540906012
0.305294419228	13.2364187482
0.523504971757	19.6219303701
0.665597144046	22.5785957457
0.406591156131	19.8096089239
0.706654618901	23.3517351174
0.309219346933	11.1776668519
0.700059391412	15.4253721312
0.522393282016	25.0676242289
0.403199922008	18.4423891172
0.535388100914	15.3874878166
0.606619897358	21.643327779
0.384053062376	12.4435412108
0.637665512971	15.6814796261
0.529609779266	18.2621102388
0.373177296923	15.3645933553
0.61515067592	15.3250359084
0.491653253621	15.1014094141
0.60151544589	15.1338690881
0.38428858249	12.2043654524
0.490906222335	13.4677154486
0.491927781884	15.733601598
0.406085096268	18.8938117871
0.479712746858	11.4612645015
0.467503277767	12.3419928565
0.380281227413	15.3123157747
0.410422565889	17.6007170435
0.548404232714	17.0654478991
0.517152850126	11.2048947536
0.609177804444	15.373021812
0.388543122063	12.6492428694
0.514883485736	18.4076138558
0.363459381152	11.2191061331
0.486505600566	21.3551538875
0.519452665895	14.9311695011
0.586008181302	16.0264599239
0.400899625998	10.3589375719
0.586485883272	14.1116696933
0.427242263941	15.6595104311
0.597947488025	17.6542578687
0.411122414842	13.1252582274
0.495141912678	17.5087498805
0.415648000656	16.6566331488
0.70516180797	16.3650966317
0.512027491409	11.943173579
0.411283347748	12.8112341938
0.52719891997	20.806380046
0.461875992528	15.25236539
0.614320742544	15.5794279233
0.475327740604	19.4603461729
0.482111944605	17.2313029914
0.342274584819	9.82601457187
0.539068693344	15.9781982683
0.485844206293	12.5732618335
0.502941713413	13.1189983091
0.527860714052	16.3886396738
0.536084857888	16.8156644033
0.493740219092	18.227415514
0.523305243679	21.8842177402
0.559973040586	11.8812698423
0.637205493638	14.2838009093
0.637920281914	21.8481115202
0.499892680833	15.6339552234
0.357704332291	12.2129778909
0.406379966375	15.2306351213
0.497425194151	16.8956698269
0.523119520073	18.1269227822
0.481176712611	17.9870663345
0.454345480202	19.8667539099
0.483750770438	9.68460332923
0.533201539167	15.4864196078
0.373826970048	15.6482052785
0.481496926083	12.7010368754
0.486606282521	13.825575336
0.481930036593	15.5434550465
0.515590299369	17.4687046497
0.526037556321	13.2588874635
0.641719397775	27.324846613
0.706539124016	16.5667884676
0.515821561146	22.1880864572
0.529441826839	13.4243970024
0.521187955618	12.6535114741
0.606583074658	12.2656979887
0.49850165208	16.2000608495
0.473470952198	13.393246576
0.498469593468	15.5032425047
0.486439118433	10.6488648723
0.508014893818	11.1699867572
0.533488925786	10.0218290286
0.471122940789	15.7859416084
0.38257177437	14.6042793128
0.426789950727	12.5846099467
0.573695437282	17.3368021661
0.271167451607	15.912708801
0.367639169727	13.0121234077
0.52248084135	21.4709307968
0.532067059263	10.3858179821
0.537396918749	9.90794478001
0.456992472224	18.1090035797
0.382976422237	15.69314356
0.445469855581	18.70058682
0.642841974674	14.6826573457
0.685077886681	10.1726070725
0.652656247622	11.3423944583
0.393840998748	16.650427551
0.445720668982	17.7383754566
0.594801030426	15.9671514327
0.493829604698	23.1175283628
0.521194863804	17.7807627573
0.58914471868	33.3574352786
0.380937426396	9.8596093641
0.49812053892	16.5072255767
0.411067843455	18.8242431795
0.519295907296	11.5701793616
0.505382531349	14.2397891876
0.349522343365	7.41258333147
0.335946335834	21.2716252727
0.487821148696	13.7584945662
0.504136232255	13.2168425375
0.612180238219	8.83309783277
0.301538034626	16.5300213328
0.542336741356	12.5792173395
0.445818312988	13.726955769
0.619830641985	16.0729499627
0.52911540635	19.3792305589
0.596442911369	13.7841296946
0.405251901974	15.6687687105
0.462240040091	14.2570952934
0.51716968873	11.1962684653
0.603320646671	17.402388531
0.356950315625	13.4762767616
0.352297592998	17.4779619427
0.387247908162	6.03693275
0.410141811873	16.6404778561
0.509025232628	13.4894070926
0.465680946292	15.1095290226
0.394520672873	11.3045975131
0.409418913786	12.3897378778
0.372331784659	11.6685919404
0.418689710611	16.2884761638
0.524281248624	15.9496681006
0.405905623057	10.6814128383
0.503202464537	13.5483269572
0.466211770091	11.5296551556
0.462293264097	14.8013412428
0.425116895806	13.4313031825
0.438980439268	12.1781083811
0.591925069183	13.1562206951
0.528236420196	17.4731968738
0.491082465124	12.856250579
0.383855838065	11.8374363704
0.477404391192	15.9353702619
0.546257111411	13.2068966495
0.470644311108	15.3408748141
0.510086323984	14.5892496811
0.487885577224	15.2263266938
0.646294435322	11.967062599
0.617055158089	19.5918419946
0.385049547053	14.6012349448
0.480962900396	18.6129650471
0.515958282445	18.9837937843
0.686595090611	12.997483057
0.428080899555	14.3669568844
0.359791517466	14.2608690021
0.410202419001	15.983417565
0.597238309524	18.2104644747
0.492565826844	9.87698092783
0.493694609909	18.1442715408
0.468626680293	19.6715690423
0.517854988539	15.8596182941
0.377582530696	14.9934251878
0.411970091242	17.2594595407
0.378751529988	13.1651066596
0.592803338211	18.8300337214
0.499712478436	16.2282536914
0.397857616836	15.1350633367
0.586366443933	17.4053752747
0.616759517177	13.8876235611
0.504647712053	14.3243087963
0.482289463795	15.4774348332
0.480474081966	15.1250167686
0.614416712631	19.0846938406
0.618587201854	17.6569129122
0.609186445206	16.9658894284
0.409226416048	12.1438809408
0.359751532218	14.4699152099
0.677599080643	16.8914003644
0.312287472966	15.3165330235
0.373400184721	16.5114939001
0.662585602004	17.1319114265
0.553503873176	11.9298487979
0.40501500575	11.5410771303
0.605527207951	11.8220991518
0.479342981622	21.0692020639
0.660551404277	17.1972862939
0.426425856607	16.8869417758
0.577845540374	20.2022336217
0.414350761501	8.62570099998
0.683223483047	15.5270839105
0.339802201903	9.40389218663
0.530764700412	17.0941958886
0.518939220446	15.9778894525
0.732659226832	25.8759496733
0.402553763441	11.2379925307
0.58374920925	15.6560614064
0.382007280291	14.3823435622
0.399761487021	16.7828263429
0.505011376029	15.3634227212
0.587200769878	17.8971489278
0.507527392582	16.6894700928
0.537274887228	18.4097405139
0.416763437991	12.882016968
0.495164544915	18.1858032534
0.596590066716	13.4278519728
0.567661598361	15.7580662681
0.45083650645	10.519780493
0.477214449593	18.6638954661
0.602338949455	13.5647870531
0.51565669605	14.0296371308
0.517242335507	19.1224550151
0.540433446547	19.3032293113
0.407384888629	13.7891707914
0.503027604129	16.3134703966
0.606575233946	18.8702026043
0.518092262569	14.2998252081
0.471690865415	16.9575234496
0.412834765032	15.3065842599
0.523396093079	18.8330073821
0.655834005647	16.4026620707
0.534936554552	15.9489163122
0.426941238195	6.37350755879
0.649992449411	13.6717239292
0.509530621023	14.0821538784
0.543718521419	12.8603035904
0.54428487929	7.25337906663
0.456256467475	18.0150633755
0.545720524017	15.7571776203
0.49938630491	12.9237492276
0.352477836954	9.91653991863
0.503356596876	8.16820274438
0.467217654326	9.91847350238
0.513213981244	10.8765028619
0.536934475642	10.9593788314
0.638820529168	14.8234064344
0.517967694416	11.6586476091
0.520749628063	20.1632741743
0.494588218344	13.6891451201
0.517903167091	12.9973078242
0.518490119692	15.8873742518
0.356691186848	12.1378194122
0.630361869646	13.8483764224
0.62886272614	19.792862816
0.537229864524	18.7823701433
0.503913733541	13.932555683
0.502873108369	22.3335596501
0.521875127699	15.2532682819
0.47726903915	11.7033588304
0.353214914023	8.51340831558
0.345608452532	15.8307691457
0.631086262273	10.8968857742
0.28037612931	8.76600793172
0.743806320132	17.223814241
0.59915311251	26.1808244136
0.266030645902	17.6940670858
0.401898954912	18.9441290021
0.296449026346	11.5958071739
0.468533843322	19.5487469693
0.600828877006	18.6029300665
0.273416898393	9.60728807923
0.462580111639	14.5427333108
0.73888055972	19.1404200313
0.404417617406	13.720255483
0.452362429335	22.8262016288
0.586087079846	17.7570191621
0.457410871701	14.7487556104
0.452890599705	12.3753622674
0.557032010806	15.5540560402
0.412922436825	17.2858181289
0.610924835971	9.63343767504
0.416049548943	9.73601451093
0.583657481336	26.3777603152
0.454398826979	13.7784199159
0.554856303755	19.4164135681
0.716333867545	10.0946551779
0.585098540325	16.9767846106
0.494024648326	17.2481561356
0.598079701157	14.8952221456
0.473449699546	16.2694292369
0.521108503743	16.1099607286
0.493882431303	19.3837246526
0.468754076974	13.3049165057
0.589765684751	19.3568550692
0.364991392703	15.3512860999
0.689144431513	12.962566128
0.373780429803	11.5583198726
0.332747235262	12.5153861625
0.667343986775	12.1177533861
0.390729776586	21.0797256813
0.406106209062	15.8101958034
0.528337923664	15.7402304513
0.334333833583	14.8180599382
0.669911275734	13.8927982278
0.542061770787	20.1936774132
0.440965263861	15.8549210789
0.461313586314	14.4685904687
0.613708107942	17.4453696189
0.545866598571	15.3267246643
0.509068030629	9.96760167838
0.369595288028	13.5822802697
0.393069156398	15.5008200327
0.433929885407	14.3147592634
0.374280095519	11.754638372
0.47424706823	17.7228290884
0.474801504964	12.5631840038
0.455628320771	16.942200146
0.560412886489	17.7104211518
0.522238293776	16.0938125541
0.662059030994	16.494481059
0.609010225738	21.0208431579
0.659363187904	23.6048393489
0.479545982608	14.603413307
0.50421518876	9.42228506982
0.618661287343	15.6279721879
0.415597465342	13.8666918196
0.415595363541	17.5433163249
0.516047044753	20.1443209333
0.324337925351	17.940072391
0.66689344777	16.337852712
0.420131059752	14.3820869592
0.606362991107	11.4840323755
0.628303284762	20.6287546116
0.522454440897	12.6630417241
0.411636461278	16.1145050446
0.399597752343	15.6046198549
0.39666054587	17.8056265349
0.485499135854	13.3787265963
0.513416885276	16.4422951193
0.513540148752	17.2053811712
0.513003503657	17.0168928232
0.38573937806	12.7173957495
0.344575216954	14.3734891925
0.598251156627	12.6137777391
0.392297770408	15.0928080897
0.39551447189	12.7011737583
0.470993594608	13.1002240977
0.368698237418	11.4475733477
0.60067539046	18.2759634258
0.30530428732	10.3897743021
0.481409946885	18.2182346448
0.553975636766	16.0906944191
0.597984502349	16.6079191102
0.585791751654	17.015102303
0.305509088881	10.6416840749
0.552117565378	11.5541610986
0.481024280759	15.0953179145
0.602583706075	19.2267639812

@target G0.S1
@type xy
0.528894221156	39.64992495
0.551607634305	32.1837663329
0.460054191641	39.8075820933
0.452778834616	35.4401611423
0.380367940966	42.8121576445
0.510279503696	43.128168724
0.635828962009	39.2516419877
0.503031454908	33.3911521651
0.413644183842	45.505268247
0.48314530247	38.4119984277
0.481709586816	32.9199475057
0.492951278872	30.380519298
0.466409274424	43.4656944354
0.482735015989	38.4302937766
0.553041810467	43.4050625398
0.479783896828	32.3906747462
0.438061452195	37.8343839129
0.567469463805	44.1022579392
0.520055857851	46.3950364779
0.461433192337	38.7370909863
0.603199055175	34.8691019344
0.527756597145	32.5294646956
0.558391500575	35.0021205515
0.478274150128	42.5187239747
0.48999477639	31.5422017685
0.451659549855	44.1193452048
0.640567402362	29.6389898508
0.469679248627	33.584432701
0.546823697359	40.3117830799
0.507772246965	46.5704303613
0.540297218284	26.9402244055
0.490787432118	32.9308355929
0.445338172544	40.8607603741
0.331648578697	40.3349136193
0.477580861598	35.0748189795
0.337895777778	34.346753893
0.556939732681	34.1519016049
0.663204854732	40.7301638695
0.46437044024	41.3085434159
0.588554586045	41.5552992864
0.445291042793	45.6358536397
0.480652167116	43.0087974929
0.502655981683	33.265175319
0.353321018891	32.1021597023
0.488421052631	42.4936990175
0.610162808655	32.8816066784
0.373357749099	45.1400908386
0.542948549333	46.2089259435
0.45902657308	35.3523503874
0.628534339179	34.0036099678
0.331885290723	40.5056207297
0.53540297098	37.5730353831
0.635535030686	36.4549291751
0.634860037956	32.4854811936
0.468698891513	33.0542666467
0.458821592929	34.116295264
0.457065764869	31.3694898353
0.526914216877	32.3265804464
0.523059644355	39.1000423345
0.509582103191	32.065921187
0.476049474825	31.5939134594
0.487321914309	40.9450269022
0.656900345803	35.9008424661
0.415618446233	40.2261049248
0.453701529237	38.1787593232
0.381411661552	44.9650025857
0.487854563412	37.5952770212
0.513167362824	41.6322484053
0.444261950249	32.5219151709
0.453738910012	36.7743597832
0.452879960059	37.3308947512
0.543713196617	28.5096008607
0.451189599933	28.8393762944
0.458317772521	49.758688747
0.693992311684	37.7860247712
0.306283335033	44.8639762868
0.507538956887	43.2363861114
0.460754917136	35.533676521
0.488607946652	46.3339495068
0.518079096045	37.5861150417
0.373312302839	30.6205246304
0.616505348956	28.366948645
0.295665302729	30.2829876341
0.531517835979	31.2971371942
0.518249704825	28.8410682014
0.203746508716	22.0683118297
0.553748047141	46.3693582671
0.533001899056	32.7271882342
0.533230627855	38.3381275976
0.46438106118	38.2196103733
0.460320392931	40.8630044756
0.402140988572	33.1151234036
0.464028786836	36.2535161367
0.380974566225	35.1660660948
0.535983667914	35.4913652763
0.536222308274	34.6745531501
0.468412400188	27.8972176421
0.484933152123	32.8622933252
0.457669989584	33.984846074
0.511227598286	32.8312203839
0.464086263781	42.685753863
0.451975213013	38.2526792154
0.538747161616	28.6134546014
0.335325148219	41.7929960939
0.530454017828	44.201144484
0.515855637297	28.5605266634
0.504571064101	40.7867603396
0.439861601672	28.34333178
0.692824119901	36.1126915769
0.456762971109	25.5732990834
0.490283495941	46.953776087
0.419701224837	29.2240759574
0.480366307264	46.3244793672
0.554292165638	35.9557788386
0.455847331153	33.5845719099
0.441039743338	27.2641541721
0.547121931886	38.2760251147
0.44219798697	42.3048859065
0.474453897447	34.8082482046
0.53312609287	40.3735422811
0.50366607137	32.5880249062
0.475414807738	35.0261094257
0.479259922102	33.3169316075
0.535892560019	42.6705263479
0.518338035393	31.8593989586
0.541814946619	35.895055526
0.401603259084	35.1434148852
0.508603790024	45.2218655154
0.35338489652	40.9712914739
0.363112070249	40.5147185203
0.435573302437	34.4042342106
0.464789243526	39.8411747085
0.665753655556	32.2485079532
0.483149635389	33.9637611103
0.446318811037	42.7330128273
0.643031784841	41.9345391077
0.470783195485	35.3445810561
0.524259577479	31.4535790802
0.52287691106	32.0476049205
0.476358250285	42.3544938893
0.527704674063	41.5611070307
0.484441478942	33.4238246431
0.520747295735	37.065705164
0.475157042835	38.5249573945
0.482107515379	34.4036576326
0.666830306005	32.9573500735
0.449404563901	36.79259752
0.494059525505	37.4439268695
0.551843312933	41.9208897529
0.438721995058	33.3879134887
0.4953388723	34.3832160476
0.505308713214	39.6668488004
0.473502304148	33.1905405452
0.427877158515	27.1924177561
0.492562210086	38.8113338555
0.636766853652	38.8088249497
0.507071541138	31.2228548064
0.361805924459	42.7159413529
0.513384399967	45.758750735
0.498128150263	31.6781291272
0.671767201193	41.0011624064
0.536685472525	32.5626140344
0.324535643862	41.69218439
0.480503684625	40.4988245752
0.524832514515	39.1500616658
0.428059463764	31.4952989938
0.474772894468	43.2979023002
0.568204891555	45.5152944729
0.447541658095	44.4990402904
0.362538391301	35.3434044777
0.649829102931	40.0082504526
0.492649617477	36.0761599443
0.362991938002	34.0703064433
0.537753506085	30.3906556228
0.659327423395	32.3012459009
0.502052069695	46.6020504865
0.432871398537	36.604754495
0.549679567906	43.2619878963
0.313931922322	41.7881672014
0.499108021654	43.1204089648
0.480659672097	40.3800817156
0.477837608755	31.5780595873
0.520071228167	35.079686545
0.479762149564	36.9622582185
0.453140901001	42.2808622908
0.570169194547	28.7655986189
0.45041831758	30.19507015
0.503395697323	38.769240745
0.457858698053	32.1342113199
0.502756805864	37.5288070255
0.446631791503	36.5983648454
0.477212753715	39.8178442613
0.534156578868	44.0980248048
0.358011203025	38.3864312451
0.502437809913	35.0058206026
0.634712994677	36.1805828028
0.4565261699	49.5174917697
0.483306057755	27.5629352301
0.547177651346	26.2907976847
0.502720286183	33.1712245858
0.460811882616	29.0535422666
0.511253982522	31.8544613982
0.440344116	32.1381423514
0.558094619231	31.1170038269
0.482834446761	42.0831598724
0.488351859567	39.6094817635
0.488796250002	32.7419445704
0.507304858497	32.2037933529
0.477463208606	54.7805107578
0.677859560522	42.6805971186
0.442548727293	32.4322305847
0.282366334302	28.5613408561
0.487604003885	33.5378587879
0.425493439642	43.0688891709
0.45319358694	29.1020987784
0.641300438754	28.4177241298
0.615639300702	35.59642946
0.275334679747	40.1148406551
0.576837615316	40.5975237733
0.442836700697	29.4128125264
0.489460361256	26.5420929383
0.518497011804	31.5737743924
0.448523290149	42.2152358824
0.439930413659	29.8201977127
0.533313074656	42.7965165611
0.533202047917	44.5231950746
0.470747232863	39.9007939954
0.438733653543	43.2117426007
0.616036081182	33.3921535531
0.476321644032	40.9449923464
0.520723488949	31.9055733135
0.539943701866	32.8245237598
0.504563163793	38.5447250036
0.579315638052	32.0652975527
0.473787433055	32.1355975966
0.342773250366	33.3357771742
0.442647058823	37.1615668531
0.521064482947	33.1561762773
0.529307507279	30.6169649616
0.504044965724	32.9056266607
0.404581993569	40.0333630554
0.479769295118	30.6827596707
0.542526137327	34.7487795525
0.451303911736	39.3590001443
0.529152784388	38.5646379799
0.451273399386	35.5534678135
0.483460115849	40.5452956012
0.524927528662	32.2313637573
0.483821755481	34.2890755263
0.544209140943	38.3128654142
0.528753899582	36.0511100507
0.551839052086	30.4266018757
0.5966488814	40.5804167747
0.475130601932	33.6565766629
0.484607188919	38.0403408124
0.562451953608	42.8608491791
0.481827401771	41.8108146491
0.662150624607	38.1507463874
0.485991230095	36.9290508524
0.462984678427	37.1912612108
0.511272821779	38.7137499614
0.439692743517	29.1042109332
0.49360726383	39.5390173539
0.557806957965	40.7609641959
0.515835123737	38.6483302832
0.511019197426	31.4524196977
0.437423723999	42.8415590078
0.528845508747	32.1554086988
0.473790498329	36.4545417228
0.521562770223	37.503655129
0.462450235252	27.6753086139
0.487353871039	36.0928010228
0.475542672684	39.8236471984
0.449082007344	37.0279203221
0.428927545656	40.7409541335
0.474881070626	37.0121152301
0.439283344393	32.1621247398
0.425638721994	41.9336673978
0.547632311977	33.6395631668
0.488057213227	44.0222420534
0.474701180449	37.9796157444
0.4579551886	37.3354401421
0.448152233867	44.3743978548
0.448026596718	33.0439417522
0.447277018302	43.7840553669
0.508564499014	37.8633246965
0.542256087461	37.8217046415
0.566006630446	32.8793408841
0.520818499418	33.9345244546
0.498152790605	31.1151594164
0.487495885484	34.2380185741
0.526211493424	46.3850956679
0.516646565506	32.3679199518
0.5186210833	31.205239718
0.567830136712	31.8899313758
0.504612213347	45.2460809846
0.483549245888	28.634427291
0.462733829825	31.2320126737
0.520278389265	34.504193719
0.471223754841	39.6893642254
0.668548236611	36.0956364839
0.512755339264	28.0760799629
0.535199010672	45.0934749561
0.455289064267	34.8042511891
0.532085745795	35.0725059971
0.569761720672	40.457699722
0.581747269891	37.8024179162
0.4111469083	38.8861881617
0.485195215081	28.84602708
0.430434259593	41.6600062887
0.48279241025	44.3540276152
0.518809613994	43.1049384138
0.472948508039	31.951645558
0.468781581746	35.5081270777
0.574153694094	37.4756899935
0.534902067619	42.5249498262
0.523258187347	37.8523391241
0.386477124477	38.1295346793
0.519326065412	33.5083660016
0.520193265223	31.4643170317
0.491825280625	32.8714717467
0.499988447587	36.0007283325
0.590940779443	38.6490830882
0.525332120095	45.3321032545
0.465910778829	36.6528873177
0.494341186598	42.3877222811
0.509027615004	40.49021441
0.537476840155	41.2742639235
0.501741456767	47.5617652864
0.461249495764	44.0538279056
0.480024380783	45.9025125332
0.5521598461	29.9948690492
0.49928269405	34.9342416847
0.434876114074	34.3255491996
0.50788791909	35.461014361
0.506174209634	38.295552101
0.323921497191	32.3070902976
0.43807860262	30.2683950301
0.676259689922	39.4514174689
0.446462873048	32.7478601839
0.574675972084	29.2887486889
0.670174242747	43.174915258
0.472861608412	27.8909929698
0.480021975085	46.4264403494
0.671310168951	36.2359413318
0.660260216248	32.0217158746
0.51698231093	43.7489975957
0.609361211663	36.861178002
0.646880232981	37.1226959561
0.454346338595	30.3593520978
0.506034236461	31.131825321
0.655690207786	36.8464354231
0.457761372906	40.2837743592
0.589585230393	30.8218851262
0.452840912386	46.2487413874
0.350771377141	31.1828885339
0.649665474187	40.8448860813
0.51994053559	38.0344190587
0.509647579593	34.3463150732
0.564104544472	36.1527017183
0.520305079473	36.1323668106
0.55369983406	36.5607981401
0.521030274756	41.4530541776
0.478531006371	31.1833140717
0.441856289925	32.9105586499
0.555631987501	40.2762028765
0.510332187858	34.4454801971
0.494664783999	38.5383593234
0.507700534759	29.2029017318
0.48650815891	33.7005755981
0.479946247674	38.8100123386
0.533504081292	33.3013443502
0.49960201645	28.2336017643
0.496654737824	41.5894654378
0.508580343214	29.2009287307
0.543369715893	38.3525870168
0.441234665611	33.2885223012
0.432507146672	25.7464478086
0.449205604618	30.8868728504
0.541115881899	29.1207301799
0.512409676406	28.7165021893
0.478674473516	49.8430888816
0.475464320626	44.1459249871
0.528844136773	47.9550700321
0.544310651016	39.853220329
0.552464736816	28.2334237184
0.538895113214	41.4056708925
0.518918445667	32.1125691027
0.476924334709	34.8144036852
0.544105486646	33.1357738119
0.456078259018	35.5492746828
0.600652315721	35.7854647458
0.522714723242	41.1656560581
0.477935928119	39.4248071058
0.507951139636	33.7560292243
0.572481354555	37.0476982226
0.655754634418	34.6981726831
0.483158837305	38.4378697158
0.514507212718	32.7696659409
0.566394196936	30.9789722094
0.449739963822	49.0277541859
0.469067867267	37.2579774132
0.634852269791	37.3669331332
0.486026941061	31.6609610034
0.520687207748	40.1614204293
0.56476078351	34.5229229299
0.492529537061	38.3607897872
0.495024296454	33.9727281021
0.431670896839	27.8238344234
0.469233858373	34.6393719261
0.464765274601	38.479793981
0.472367015027	36.4276387636
0.503652198342	32.539384615
0.517523987207	37.6977537336
0.463290485402	35.2397579508
0.381218336834	33.3311788412
0.522206320951	34.5931152694
0.381658784646	43.5652188939
0.462729567338	35.7982592468
0.529953694771	45.3757439095
0.464539688641	42.5964024061
0.494436012912	31.4993510797
0.532718312751	39.5941047865
0.4851785175	33.6531701575
0.523811598738	39.8894897583
0.524897020787	30.3785960372
0.445803847304	47.3528848484
0.540654390351	33.7434329859
0.471059242202	42.7287165251
0.543122886133	30.5061064921
0.550206671955	35.1610963575
0.509817238824	36.7238730532
0.535801087326	30.2157503637
0.464468302268	40.4969950333
0.524132058242	35.9390667802
0.517668042201	38.3441577082
0.597497471037	34.9093567028
0.527643792679	44.4752920335
0.527903082169	31.5928186844
0.52006960284	44.2123517651
0.46577812531	34.56339281
0.549014860889	37.2519300726
0.53007229657	32.6331197906
0.529832319882	39.2278564776
0.480527352629	34.9735131696
0.527124252451	37.0956464995
0.469059248248	34.2056333148
0.429928239764	42.0039467116
0.448000856394	36.1734030297
0.530178657653	46.4516750689
0.550963455149	29.16359917
0.564700686554	33.636825962
0.54228645341	31.8644321411
0.632151221144	36.5491137421
0.655426984495	38.7070897306
0.344470516221	28.9875889122
0.517712962831	43.7416542392

@target G0.S2
@type xy
0.52674465107	0.705780505642
0.522990177433	0.681600301762
0.380819443304	0.279291691317
0.53864614124	0.261709664489
0.351183765502	0.359556111414
0.46146611184	0.295828583924
0.470660161648	0.352645381647
0.500940796351	0.585956364839
0.531090902707	0.792304635985
0.512672631784	0.352048659564
0.337315150079	0.357606287766
0.480966156955	0.664797105885
0.497192556382	0.501685874088
0.355496011761	0.513708890604
0.498695957394	0.438091906408
0.499442314396	0.721881833264
0.398867082451	0.387992882232
0.462355945069	0.346630112315
0.496123657726	0.471166992445
0.461781537696	0.295298640644
0.497522401088	0.698775264782
0.457755849593	0.74642624359
0.32844167858	0.610986319273
0.459323849358	0.414411685288
0.556977538474	0.761523075988
0.665419098008	0.265050669019
0.245345527507	0.376389137991
0.437249689882	0.367110577931
0.183547466096	0.698241878156
0.522312461793	0.505590950863
0.115919560595	0.367329415199
0.852126163693	0.527702669454
0.47937613419	0.392603426814
0.255090365796	0.491013618454
0.733561612142	0.622709543552
0.485411576187	0.439220253001
0.255232374914	0.731292736607
0.484991806223	0.499339142073
0.741205271898	0.392833920768
0.476405871538	0.447777868512
0.670727385488	0.290871808276
0.486396349378	0.433438001131
0.498145392101	0.49533926917
0.512844791457	0.277511374519
0.463987240829	0.378553468097
0.479784455141	0.341255556327
0.523543773979	0.392783301371
0.480875407748	0.492222337935
0.504930127962	0.354234519597
0.52313608308	0.323886161806
0.248040585698	0.33981989588
0.56507645371	0.452591908099
0.495351522149	0.398453122418
0.449961502881	0.638202622399
0.393240050881	0.409244072315
0.415844514265	0.548320754003
0.761855161279	0.313593297602
0.454931631338	0.259364231043
0.114239570992	0.66533924288
0.52947427471	0.733553708698
0.146675837306	0.444576961251
0.546977946409	0.293757486727
0.541402074819	0.286957885928
0.506807887696	0.804606649601
0.789051743589	0.904305166343
0.198722364878	0.359204832332
0.218216611624	0.507628515527
0.551517706218	0.500442646424
0.824189482002	0.547545116659
0.429745203444	0.244069856581
0.431388816634	0.474829617039
0.58265134644	0.419850652713
0.477454790482	0.345414655694
0.513183119631	0.294216923562
0.483156657383	0.861126035647
0.491075660401	0.312789426188
0.51326609601	0.356407809933
0.52422034834	0.691552122423
0.76900991016	0.420226605613
0.171909078965	0.418556883799
0.625552050473	0.363613396282
0.459670572254	0.832706054568
0.528841819654	0.294941020954
0.464632672291	0.866615643689
0.55544424397	0.591509018706
0.495714148126	0.190933889536
0.867907153133	0.428729339984
0.422640460714	0.7878714639
0.547267043253	0.373604617094
0.460449753518	0.294386597649
0.462835898106	0.616902049491
0.4811372711	0.318982378344
0.530336622918	0.276255379147
0.650063680923	0.492273709809
0.349920381082	0.630434249517
0.529541903496	0.457121789174
0.426667449507	0.464603126941
0.72528366889	0.334548063493
0.449833854089	0.243595461706
0.480002110746	0.643701470885
0.527770177838	0.346795783326
0.429124709528	0.381407516378
0.522589734638	0.905850475026
0.823070818355	0.18650424783
0.859556713901	0.709514952175
0.824335607051	0.945466953379
0.814765600085	0.427037103219
0.532055071001	0.696509838382
0.836262533334	0.495057430624
0.514545636309	0.547728641939
0.442553388278	0.880958331326
0.507941377764	0.274333016579
0.473021328688	0.406360639605
0.56623523245	0.428508208179
0.283301051028	0.222524614819
0.794854286899	0.381319648462
0.518580699852	0.466080564516
0.421551720107	0.464713041858
0.553276615314	0.318920863466
0.282494657082	0.293186812218
0.503788088874	0.617763982143
0.474003628746	0.36977575193
0.840104473769	0.717557961778
0.464107439981	0.691024743502
0.474788407284	0.278423481417
0.823983892115	0.664474244482
0.502201195874	0.432996213073
0.460357220649	0.382070620845
0.472249373168	0.373429109863
0.51640869177	0.417453231065
0.272520379029	0.34886576726
0.528115984105	0.498339070042
0.519181661119	0.391552432135
0.493929717764	0.332638933896
0.653919356013	0.443522919408
0.675931883498	0.700521618644
0.54177241647	0.247138950969
0.459061963004	0.428965331489
0.525666778261	0.316557058664
0.47209557431	0.469065690787
0.55056932351	0.535425154678
0.557855685079	0.454471175065
0.477977244805	0.359206983564
0.476445901745	0.503416032251
0.458625300882	0.349619169253
0.456840124366	0.724450615079
0.374492715055	0.411746823924
0.504963555182	0.844923582769
0.494936193855	0.574751687745
0.775920192096	0.376035010461
0.476340825747	0.734211527767
0.473744950952	0.710625014206
0.446482914529	0.52327414471
0.568986316479	0.283637726881
0.479857413797	0.307351906516
0.475885418395	0.480534249841
0.522287060767	0.748248262942
0.709150389245	0.360381008068
0.480479367432	0.26442472786
0.438598684704	0.444113400118
0.37936827957	0.297351803652
0.580486865002	0.529526246904
0.464975750347	0.225879719632
0.464334263433	0.481637502742
0.544707458687	0.484933922445
0.383505884435	0.333123132047
0.386084397708	0.534715334286
0.449561605906	0.536277037313
0.541760954536	0.403178713013
0.544865941728	0.417101708527
0.542332044601	0.379643237084
0.539038137937	0.364037793215
0.601013718252	0.485702299854
0.555541715588	0.391906490473
0.336505106957	0.672047816392
0.519744351563	0.374208104973
0.715155014657	0.358671188983
0.468936277391	0.298407413871
0.460833515165	0.314320672768
0.450510580709	0.324640485091
0.47958986389	0.440601360609
0.484693241593	0.339463556293
0.483220953616	0.676750856586
0.515527027865	0.273141518286
0.499071110899	0.447540444251
0.732519301319	0.79741542611
0.501473222248	0.702054265663
0.499320860536	0.618817573422
0.474677353191	0.252293978028
0.532157513862	0.592853250796
0.214945683539	0.228335669981
0.56185393147	0.316466231327
0.522477036316	0.619342435187
0.468636734128	0.275978622887
0.538434407353	0.570876655109
0.583873230718	0.646463264304
0.595793249633	0.600203304301
0.531023285182	0.307494472536
0.565748258006	0.364363726856
0.46580337671	0.755077358448
0.806943543154	0.36781123949
0.486415399007	0.279310823132
0.486147674819	0.287494158921
0.534232234076	0.274977059616
0.538029004915	0.259859674925
0.51206022442	0.766302909156
0.463366350013	0.22403443227
0.281385671308	0.196007829437
0.458061110011	0.569964750876
0.425992585827	0.969956196871
0.499972392468	0.268839132993
0.50274789982	0.437926135726
0.467753516071	0.85334511002
0.486747425346	0.788704873126
0.767567895047	0.218055338764
0.553022129517	0.293077737629
0.180560534807	0.423480049816
0.488577611079	0.482174691952
0.526185398274	0.620112930981
0.490385573733	0.589659041479
0.521787200618	0.274464340109
0.505881325187	0.487061601358
0.418414101666	0.297386580527
0.437206775079	0.353685352852
0.559811764067	0.328949908333
0.619984885724	0.489979315068
0.476494602806	0.247798766771
0.907933948042	0.669143532748
0.358857429216	0.476800471907
0.522803132764	0.367553533978
0.240458814903	0.280468090683
0.528093316406	0.74073501816
0.320915834979	0.681391793575
0.461904291035	0.310063640774
0.449102361017	0.496412773813
0.530005899634	0.303586552184
0.551710358057	0.555163157482
0.526514841632	0.671383723912
0.499493606785	0.660211177833
0.46122356152	0.538348065552
0.411615755627	0.342868383679
0.526526658741	0.672463636482
0.520486012998	0.453961608152
0.455523713999	0.406675794149
0.406432143944	0.48998808568
0.383355596341	0.280447049131
0.481087305464	0.469379713165
0.471050638531	0.522346467874
0.452919889307	0.256573133523
0.519502273271	0.354731007787
0.463770675143	0.618434814563
0.275610960257	0.461560969682
0.525705430227	0.803350403653
0.547601109923	0.363935462549
0.719901306566	0.664657386934
0.455174425494	0.558047850675
0.522873372178	0.396833499253
0.513640040197	0.305377254552
0.683683360258	0.459708296156
0.460922902465	0.412753551068
0.542752257813	0.411311265807
0.493211775377	0.369406815934
0.441802725866	0.369278477802
0.51354614746	0.431674392128
0.460332617172	0.56122448139
0.555179545027	0.669241956851
0.736580971274	0.25719618045
0.481952128777	0.246735640841
0.506770303647	0.31688356088
0.495102586275	0.294069143199
0.221226927253	0.469475536993
0.673516653187	0.513707142898
0.551379601875	0.684569710047
0.537270501836	0.470254129743
0.549720912589	0.302172127036
0.388520048095	0.686363572015
0.535216608209	0.497514026537
0.468639451962	0.278390733937
0.488950789229	0.509701028116
0.71442181815	0.356875020806
0.532584179944	0.220983549349
0.687012684356	0.660506505181
0.516834436477	0.476454306685
0.594095040566	0.223763939171
0.428663668344	0.253892844731
0.479409832752	0.408949236135
0.556557892993	0.659817290376
0.529352659097	0.420484467802
0.880019963401	0.6622652813
0.204886308659	0.371803439121
0.736494352074	0.322358505823
0.568411097099	0.513675888589
0.546125150759	0.752542437428
0.162075400098	0.452861280447
0.492863939106	0.210496753566
0.181448080391	0.429456247654
0.509752002438	0.826452698801
0.469477511289	0.346002567974
0.486325665452	0.476367755004
0.537983284637	0.471870883633
0.195465571935	0.648726290078
0.9140758191	0.311149074363
0.720881234828	0.419738041915
0.467373656411	0.221628665199
0.543338158257	0.414761738442
0.457580656498	0.557753539929
0.532345293811	0.681007433988
0.588443191309	0.359732905396
0.406683151024	0.501772503175
0.568651509683	0.273809228602
0.519969118389	0.341966497828
0.544488826143	0.604087133757
0.577007133429	0.319010893592
0.595317728016	0.343822581532
0.534914751668	0.369391985294
0.479184757624	0.320876793894
0.475384117287	0.528890363
0.440865536012	0.294479451852
0.53910802775	0.491629381332
0.477446243499	0.601734166203
0.566845246018	0.426897852064
0.488805711513	0.565092156526
0.564115307733	0.509613991301
0.448927015167	0.444297477648
0.575877605585	0.427659891312
0.494149902764	0.487641886687
0.527635311463	0.706359790356
0.396496547078	0.57590331618
0.848013729746	0.387093607408
0.189617789431	0.354020050167
0.511885631961	0.379693526665
0.514078349073	0.500005220334
0.515667472063	0.305206182389
0.492861501264	0.342942687351
0.775381810878	0.32000348102
0.488887162528	0.441377167726
0.77467634163	0.340068272861
0.505502183406	0.611642245735
0.506411498708	0.298686731098
0.515766144162	0.711615595103
0.494782319707	0.322043791301
0.483789886252	0.680849690249
0.459749117038	0.347925188332
0.492375536386	0.483238018559
0.250717245776	0.348908689458
0.546601751678	0.730962741488
0.740171106719	0.715033439891
0.450051326381	0.389444924447
0.71429923553	0.410415928741
0.709319157861	0.653604734417
0.468713533832	0.600259184742
0.641563845172	0.460196370102
0.356572635198	0.462135606698
0.501098267101	0.454395209501
0.458976842374	0.374424116279
0.545401001998	0.304972861085
0.322171947382	0.427170770499
0.455286979197	0.29719588028
0.310112933432	0.500756500329
0.336572028793	0.738949594355
0.30085649186	0.239470131791
0.557663941983	0.82333204649
0.922164657353	0.356156528107
0.425026712573	0.461850850516
0.552970648407	0.657302141331
0.556705631545	0.365981965747
0.149140893471	0.548517582081
0.563298718476	0.234856121804
0.932139037433	0.237499517162
0.570271532553	0.773779290189
0.08853628282	0.20595235642
0.465787939363	0.266771412885
0.078203767578	0.318080533672
0.402987396919	0.225619345898
0.434583746986	0.566977561647
0.576140936436	0.246285705254
0.082526891391	0.63979234944
0.472685577859	0.262170118952
0.435928290266	0.672936322791
0.582087032034	0.551728104558
0.554059512589	0.30001440216
0.560509901868	0.26534472845
0.087194525904	0.694607652586
0.938775510204	0.382076284713
0.427968120588	0.289219577402
0.917924018283	0.257075672235
0.546820753282	0.611589689536
0.496563598955	0.482599461479
0.421044025671	0.683124052707
0.425321264946	0.397884451583
0.456725230807	0.609101538529
0.517742987606	0.396737170954
0.52195848038	0.431887313264
0.17848595541	0.383581745856
0.336900175781	0.306508612532
0.41748185588	0.642365643294
0.481944466545	0.702692761257
0.44837443174	0.249101921895
0.541101043472	0.626247897752
0.921561197423	0.756091977249
0.083381020258	0.555539053922
0.529820465788	0.677830746577
0.485528469291	0.337789127438
0.348362814253	0.367768196599
0.449169171677	0.629006218736
0.511394917645	0.391745491095
0.566946840952	0.411222171861
0.461933051439	0.377024201417
0.875272169757	0.228577054152
0.486680647897	0.755775047195
0.579360197925	0.419403637468
0.541033966419	0.702501327328
0.468429554713	0.454487609639
0.555303837953	0.578047658242
0.542638977868	0.408175972483
0.514222167305	0.515378551201
0.507061103711	0.313713491835
0.488026124123	0.356454266054
0.535846923947	0.32558483714
0.485095504534	0.282978446936
0.541290281248	0.298662781527
0.881547139404	1.04372376268
0.517036754568	0.467786223532
0.448810909549	0.466757682797
0.532782458628	0.737061175089
0.781952294281	0.414695469018
0.49870427589	0.407454192925
0.500828289353	0.718349236146
0.502930709651	0.341374995893
0.232225901916	0.368314934681
0.466201828733	0.309455621135
0.476784391207	0.342413418131
0.531846078072	0.423689369647
0.542485624533	0.515294058163
0.517807021967	0.457008520089
0.469932407974	0.554253902663
0.555345132218	0.69849321093
0.500141176333	0.405623304341
0.500155827529	0.487182060827
0.559573917747	0.477508449615
0.553478791133	0.34979582431
0.502085738762	0.533228784654
0.330126726066	0.435295179818
0.47658006265	0.741422724369
0.547860786988	0.518459143977
0.600103214838	0.607873442153
0.55400297303	0.350670051284
0.5345609962	0.337997159311
0.497243483381	0.397938398592
0.723848821386	0.526590359859
0.472203765227	0.336269838365
0.531858513671	0.492148079099
0.552882941147	0.380692896157
0.504349280696	0.800453894858
0.500254570701	0.311065396287
0.465007141399	0.229277911423
0.556282778627	0.366981949094

@target G0.S3
@type xy
0.46534026528	58.4428065454
0.49129990528	48.0380929914
0.479630237841	54.1285622695
0.512267454906	56.0811225135
0.415436780431	59.9402854736
0.499746654252	63.1160243784
0.537006468337	52.9882276465
0.419956286231	48.2430060907
0.44991397774	63.1073127533
0.530140050573	56.2281954776
0.399354787769	47.6769606115
0.45612343298	44.4452841078
0.52208072568	64.7598164785
0.44082726758	53.0977452565
0.524891384248	58.1102208863
0.456872313234	46.7280789533
0.401575403864	54.433067568
0.589483127459	61.6655419095
0.539814770228	64.9343760759
0.509363855022	58.9880010121
0.521724990799	50.0748013755
0.466975654731	46.0531779699
0.404801951055	51.0939068114
0.477725692394	64.8899764274
0.47960782738	44.510688092
0.575441043875	62.5352959907
0.473021946402	43.2790763083
0.509126351232	56.7011449694
0.377206757079	52.4596417397
0.520493115594	59.2007028102
0.394183351051	39.2244647069
0.651025504267	54.5075838467
0.515234249404	61.6919747187
0.360807793564	57.1984573755
0.590470902164	59.952555007
0.45154550347	57.0103664582
0.446607221203	52.6504843831
0.539667837696	55.7237097976
0.578431359281	63.0814579887
0.530568768786	58.8736617945
0.537919730664	65.1749376819
0.479332301278	58.3285701516
0.456435794696	43.926790249
0.452115962726	50.4966907857
0.489930887825	63.3552053626
0.521644843845	49.2542449831
0.475913653451	63.4867689847
0.512514726545	62.8568183356
0.495673966389	53.9442925486
0.561570490839	52.5281562972
0.341414018673	58.9888988628
0.493792297728	53.0188648651
0.587318466306	49.6769102025
0.523785191601	45.5481795984
0.498879399116	47.7933193065
0.42061936618	48.441081986
0.614444325077	49.1715979713
0.484230473896	45.5163924191
0.315148371002	52.4490876702
0.449161719588	41.4488802412
0.416191619745	49.323732306
0.540282841337	52.1301607022
0.640134129728	51.0477977666
0.410206401143	66.245809609
0.577213235283	62.5040047818
0.337884386547	64.2112520549
0.468831342531	53.1095462494
0.551712147469	55.7510477161
0.553784603739	47.7876378786
0.453724341884	53.3592765384
0.417710981705	51.5034607262
0.549023358336	44.7587118513
0.483326072915	41.2515136282
0.538860533632	69.3224868309
0.553821742614	55.177355654
0.474720870656	56.6934229233
0.461557303178	62.0715232493
0.488910057263	53.2636455184
0.600336513229	63.2627248418
0.362707484781	50.3894582978
0.504794952681	46.0001044067
0.510352634855	47.6804608008
0.387108961876	40.9754003824
0.47434619044	57.4280772674
0.524050969348	43.0212066192
0.422967029439	39.2581137264
0.65236397313	63.2004984461
0.427735490744	42.9271919783
0.528856135251	51.4876359472
0.502549265519	56.0840247825
0.473320485781	58.7637449052
0.462595805223	54.5215987649
0.491750459272	55.4491684969
0.483834418574	52.3633164265
0.459093115572	47.1123433097
0.528140110681	54.5647310703
0.465594175669	42.0585103355
0.538675369007	48.6508254248
0.465671444395	48.6307721028
0.467730311354	47.443894691
0.533065100185	59.7563923953
0.417727121833	53.388177333
0.455543771827	42.7557238246
0.56063364611	61.6014307119
0.685202625258	67.4892551819
0.58226080016	49.3156025406
0.675330427695	64.5655325603
0.427045339868	40.2175084703
0.743048681549	52.0331211388
0.497900629811	51.1886519543
0.445345602075	66.2771235356
0.487676901171	44.8858967906
0.520002511104	68.3741677858
0.501526820156	48.8278282576
0.45893796505	49.4885761509
0.588501269834	45.9075840593
0.479626642887	54.1066990345
0.492966794332	58.0946348568
0.506461255461	50.2285784822
0.472378731947	55.8005981814
0.463914247577	45.4101543407
0.480108219606	48.8636006263
0.603764059252	49.7680911673
0.468695032089	62.2553628786
0.490946396512	43.5990869416
0.611100705501	48.901522627
0.42802856079	50.888726873
0.459794525521	63.2046531798
0.458012834133	58.4101684828
0.465557870715	52.1370665049
0.439090495304	50.1261217899
0.460482783231	52.9887566479
0.56660626747	51.0476742411
0.446846244768	45.5155061773
0.528914589205	64.5316896342
0.612805444745	57.5662302275
0.532854597752	51.6181799309
0.461407055494	42.2414819835
0.545009857531	46.4758316724
0.458565362845	58.4830700111
0.558740495199	59.7507900541
0.484473192954	47.0035540456
0.497955484407	54.933662028
0.455750315079	55.6850065755
0.54863154141	51.1183734335
0.545232640594	45.6249742676
0.411726875568	50.0155785377
0.508740666885	59.0952304982
0.502885166438	57.7480068306
0.609654309899	49.3433764224
0.482335812883	54.5777737483
0.487055202924	57.608776806
0.420753267832	43.5398292618
0.511977389446	43.4542537512
0.486087943392	51.6919475955
0.538531328487	52.4083575087
0.519073105319	48.3597427431
0.535680390531	59.8919867642
0.495867995498	64.2505909769
0.486677359548	54.0064602675
0.537036173783	53.1797840524
0.584792610388	47.3759411906
0.475810558707	63.7661756299
0.481576876296	56.6144173013
0.475748101831	51.8479734791
0.405981771525	47.0590572471
0.452760828776	60.7282874614
0.513628672512	64.1784942925
0.490159775081	62.889285338
0.453916604411	55.6272600961
0.558637305989	50.0724970189
0.52162976486	51.9266173453
0.445944208768	50.2042140217
0.524930715919	43.4835989887
0.494146270958	46.7988690533
0.501242152617	62.519713638
0.554538904188	54.4321303337
0.514884467206	56.8192827737
0.472161611754	69.4273344871
0.552052575459	60.0118379175
0.492023699045	63.0087695334
0.497324225729	45.341920146
0.508160045801	48.4099488757
0.533957417363	49.5010977254
0.483571221327	58.9284635845
0.592053149355	42.9562606209
0.483453711099	46.4003669204
0.49638522543	50.0369231908
0.480183648354	43.5564920551
0.522801081837	48.1434893048
0.377566805277	52.6126421238
0.473879486518	54.7385898055
0.494474521971	57.3019771867
0.466781124812	55.9992120341
0.437346556291	51.4894060587
0.528741798374	49.8391694748
0.524933420295	71.5886258709
0.5154654674	38.2562476847
0.550107609368	36.5631061915
0.475172045039	52.035305524
0.550243949336	45.1144970661
0.48104641237	50.8343590413
0.523111255165	47.108293856
0.592468246662	41.564587959
0.557839899766	53.6854140056
0.464751027579	57.0262122237
0.465961089665	50.7043544593
0.46116385341	48.3669526151
0.476451307771	78.4680038714
0.541682336718	61.4313160728
0.51055527948	66.0585049962
0.388683886839	38.8588763559
0.484492686292	50.8984294747
0.441102902815	62.6818372235
0.580019129761	40.8903334788
0.56656836654	42.9505910551
0.381907392958	43.4324928413
0.36661954222	61.8686406198
0.530281387428	54.9761312706
0.479119502228	43.2193141054
0.541142600031	35.6496551111
0.441972123872	48.5908573266
0.46975804439	55.0918398024
0.440985167242	43.9008388345
0.570985160236	59.1984164321
0.560767446663	64.3924049486
0.514561582346	53.9327224567
0.583973167853	59.5496548439
0.479044516829	48.1260493184
0.505431488509	52.5088143457
0.454834316841	49.5884299352
0.474995777966	47.0415355396
0.392592197256	56.7040787398
0.476155945749	38.4122939435
0.444343868648	49.2724882265
0.460601460876	47.1287708191
0.486679454391	52.8262590333
0.480699999151	45.1321575143
0.479406675951	43.6669140173
0.445866770634	45.1125666667
0.411629153269	56.6647076029
0.510192400828	47.3048914079
0.489639257794	45.884153999
0.470010030091	53.3140028956
0.467265566141	50.5842812212
0.432307419941	50.6352561054
0.46322143904	54.4459784968
0.478319535487	44.9318186063
0.509555571324	47.7018693549
0.530649278137	56.1407932958
0.494535679949	49.5257954443
0.403768616802	42.7255992158
0.533252900939	57.3191374403
0.522996274421	47.2274087749
0.558384268865	54.0458730135
0.509237567695	58.0081467109
0.497528783724	57.4339748422
0.607361700041	50.423186241
0.595576582814	56.9806011431
0.436319042649	52.2052497067
0.511662659996	57.7380262743
0.482954267113	48.4574115335
0.540668360102	52.9057788887
0.499811334994	55.5595954724
0.445319752792	53.4704237667
0.492133720485	48.1050792195
0.590414334933	61.309219663
0.50112115479	42.2791252675
0.491418470628	54.9156968245
0.495097345596	57.4692933145
0.400510717014	44.004402445
0.512817684974	51.5999333535
0.479630788601	57.7676764492
0.455034679723	50.6632811114
0.523817265486	59.8731599819
0.454371199052	53.9267324936
0.457452523146	47.794702103
0.493548205963	59.6174334065
0.551114206128	48.036887756
0.56904224781	58.7034258705
0.496524941396	53.678034127
0.541813984974	53.1209634159
0.526467794325	63.9355460022
0.553569613046	50.9246186036
0.495042377284	61.00383764
0.465733582604	50.4161548735
0.486188504224	52.9514371418
0.590986123395	50.1912257163
0.571041978595	49.9133227594
0.358813094662	47.9984567556
0.628858613187	51.6922885064
0.5493754879	58.8286203544
0.489262240672	44.6615395196
0.42874123045	43.4802001502
0.513345685813	53.1696301932
0.448870566005	62.8728235262
0.473242368311	46.3478217656
0.503352293829	51.7802488634
0.473651605406	43.606262474
0.564143507508	55.6883190195
0.401272003483	46.1482549606
0.652531952925	45.4814249259
0.591673155315	61.4911024505
0.551773982503	60.9018295276
0.492659222497	46.7252602662
0.537030528807	56.6715146683
0.498699947998	52.8657689123
0.466450528877	56.0287474101
0.465629914044	44.7112223044
0.528762179719	59.8309644451
0.503429640407	61.3854642059
0.533524442455	62.1187660615
0.488906359819	45.1526734196
0.519754618225	54.0377529126
0.568552837492	51.2729339516
0.527249474534	58.6038928883
0.483159603694	48.9010099801
0.434852370027	57.0879095972
0.553591014206	47.5647824361
0.504432068258	46.0956883287
0.525304287383	52.4208246139
0.509742535216	55.8690498004
0.520813658602	52.9478678708
0.49242891313	62.0898711287
0.549454539453	55.9507498133
0.502194450644	57.1751893759
0.502784597294	58.15409765
0.448936050755	57.1567514996
0.624383759864	66.781866276
0.435567096948	60.8105100265
0.508948855765	62.231122372
0.497726477789	36.8683818283
0.554980871841	48.9111717963
0.47908941212	48.7506457654
0.608996083795	48.6413214324
0.513115417151	45.9903083354
0.518284768765	50.662221946
0.496433770015	46.6372148962
0.56068583118	52.6738534276
0.438235618055	43.3760156976
0.524271629555	37.7789952246
0.540393927775	53.7742384506
0.481941568898	39.11542102
0.50311066237	57.8690571993
0.520282647966	51.4082564557
0.574943220781	44.4113262252
0.592634348571	64.6273052099
0.518000252129	50.9397680466
0.626360878535	50.530419709
0.560718538716	46.900331084
0.443812985714	43.8699039179
0.642538640868	51.1550082156
0.481065578081	60.5387727819
0.542637787339	50.058650479
0.4719104961	60.5557211866
0.466348495836	53.8214210451
0.497904183089	56.5253251336
0.484165517979	50.0349737694
0.390991809016	43.3604798891
0.415428341933	52.7224204583
0.484082611202	47.2687227167
0.463913301785	46.1501381183
0.729000417413	59.0330249467
0.500903610484	57.8259893358
0.420285861412	51.2619278771
0.504745524653	59.5863138443
0.318640702559	46.5898049531
0.508832448599	58.3219624145
0.6802228164	48.0433313154
0.443398863285	44.0816429676
0.343687547378	53.5586980058
0.579390860126	52.7085357944
0.327407800478	42.271937781
0.450668188026	64.6412864124
0.509750390016	47.5249254545
0.52564050801	53.3476283325
0.325550718902	46.3036769181
0.487408245113	41.5626739678
0.432685443902	48.8456273021
0.578042583301	39.3058959595
0.494172912646	38.7525311024
0.540947285573	76.4861939252
0.339019224503	58.6189525556
0.674158650245	67.7535598849
0.562870879716	50.2370950843
0.685162431808	45.4672840013
0.526580171607	59.2654167177
0.53785391526	47.4903907098
0.45713935331	51.7669569748
0.496845085112	49.643618992
0.468895307043	55.5421008739
0.529049793433	49.4871184225
0.544812962791	60.9543984406
0.340471092077	55.1596749515
0.511331915644	47.0251039649
0.454581213413	49.2483837385
0.490148778741	47.9162516069
0.532959085274	50.8047250238
0.482112677592	54.47563952
0.631353867807	47.5452599901
0.353819635914	65.3235236911
0.444407388879	52.7538680979
0.596764004938	51.5975204884
0.458817175367	52.2224066132
0.470273881095	56.645347727
0.512489762489	49.3832588897
0.557728161985	56.217381578
0.500941315489	49.6764769679
0.605337032408	38.0200131559
0.441836598099	48.977427243
0.479064876308	54.4000176512
0.482443622284	51.4448993543
0.448787282858	44.7485105967
0.51569163113	55.9986304802
0.493576989412	48.2111179271
0.45035627497	50.7887575384
0.529893437049	52.6172499131
0.463974400848	60.015485714
0.553545174093	52.6183251429
0.541353141682	66.6795655143
0.555064385931	66.4999045365
0.618509711642	47.1464881493
0.517990085359	49.4841760798
0.517550238131	49.7479000281
0.490730507569	54.493242753
0.574148226203	48.336607831
0.486851722648	67.9046599745
0.455273535018	52.4018546131
0.546961133208	59.407944233
0.3984932826	45.2565083859
0.540923830599	46.9545843541
0.538301638265	57.6950410829
0.530033868765	43.3024814574
0.472863462694	57.1267941361
0.480512277517	52.0006951551
0.461420332015	56.7040381457
0.546113913036	48.98657651
0.513733951429	61.3232104571
0.513866352816	49.2853819164
0.530882341415	61.7067530379
0.468332098167	47.6305843838
0.465225272201	52.1586480497
0.486150059754	45.6821927096
0.466236717646	55.0620872916
0.474634203836	48.1931460718
0.532740353966	50.8037440394
0.463920152899	46.0038767138
0.521721542141	60.6179072967
0.416849542365	46.9611157304
0.578479141975	65.1965000736
0.525714285714	45.5905634275
0.564847900857	50.7368931513
0.56032038207	49.2602273402
0.480669863574	47.9912517118
0.569266373524	50.5723162255
0.430167312793	44.3121847381
0.558859815844	63.3354001695
