# Supplementary material for: Do universal codon-usage patterns minimize the effects of mutation and translation error?
Source: Genome Biol. 2005 Oct 19;6(11):R91. doi: 10.1186/gb-2005-6-11-r91 (PMC1297647; doi:10.1186/gb-2005-6-11-r91)
Supplement: Additional data file 1 — A tar archive containing the used CUTG records, separated for archaea, bacteria, and eukaryotes, the data used to produce the histograms in Figure 1, the kinemages used to produce Figures 2 and 4, and the data used to produce the scatterplots in Figures 3 and 5. [file gb-2005-6-11-r91-S1.tgz › CodeError/data/abs_scatterplots/bac_p_sZ.agr]

# Grace project file
#
@version 50114
@page size 792, 612
@page scroll 5%
@page inout 5%
@link page off
@map font 0 to "Times-Roman", "Times-Roman"
@map font 1 to "Times-Italic", "Times-Italic"
@map font 2 to "Times-Bold", "Times-Bold"
@map font 3 to "Times-BoldItalic", "Times-BoldItalic"
@map font 4 to "Helvetica", "Helvetica"
@map font 5 to "Helvetica-Oblique", "Helvetica-Oblique"
@map font 6 to "Helvetica-Bold", "Helvetica-Bold"
@map font 7 to "Helvetica-BoldOblique", "Helvetica-BoldOblique"
@map font 8 to "Courier", "Courier"
@map font 9 to "Courier-Oblique", "Courier-Oblique"
@map font 10 to "Courier-Bold", "Courier-Bold"
@map font 11 to "Courier-BoldOblique", "Courier-BoldOblique"
@map font 12 to "Symbol", "Symbol"
@map font 13 to "ZapfDingbats", "ZapfDingbats"
@map color 0 to (255, 255, 255), "white"
@map color 1 to (0, 0, 0), "black"
@map color 2 to (255, 0, 0), "red"
@map color 3 to (0, 255, 0), "green"
@map color 4 to (0, 0, 255), "blue"
@map color 5 to (255, 255, 0), "yellow"
@map color 6 to (188, 143, 143), "brown"
@map color 7 to (220, 220, 220), "grey"
@map color 8 to (148, 0, 211), "violet"
@map color 9 to (0, 255, 255), "cyan"
@map color 10 to (255, 0, 255), "magenta"
@map color 11 to (255, 165, 0), "orange"
@map color 12 to (114, 33, 188), "indigo"
@map color 13 to (103, 7, 72), "maroon"
@map color 14 to (64, 224, 208), "turquoise"
@map color 15 to (0, 139, 0), "green4"
@reference date 0
@date wrap off
@date wrap year 1950
@default linewidth 1.0
@default linestyle 1
@default color 1
@default pattern 1
@default font 0
@default char size 1.000000
@default symbol size 1.000000
@default sformat "%.8g"
@background color 0
@page background fill on
@timestamp off
@timestamp 0.03, 0.03
@timestamp color 1
@timestamp rot 0
@timestamp font 0
@timestamp char size 1.000000
@timestamp def "Thu Feb 17 16:35:08 2005"
@r0 off
@link r0 to g0
@r0 type above
@r0 linestyle 1
@r0 linewidth 1.0
@r0 color 1
@r0 line 0, 0, 0, 0
@r1 off
@link r1 to g0
@r1 type above
@r1 linestyle 1
@r1 linewidth 1.0
@r1 color 1
@r1 line 0, 0, 0, 0
@r2 off
@link r2 to g0
@r2 type above
@r2 linestyle 1
@r2 linewidth 1.0
@r2 color 1
@r2 line 0, 0, 0, 0
@r3 off
@link r3 to g0
@r3 type above
@r3 linestyle 1
@r3 linewidth 1.0
@r3 color 1
@r3 line 0, 0, 0, 0
@r4 off
@link r4 to g0
@r4 type above
@r4 linestyle 1
@r4 linewidth 1.0
@r4 color 1
@r4 line 0, 0, 0, 0
@g0 on
@g0 hidden false
@g0 type XY
@g0 stacked false
@g0 bar hgap 0.000000
@g0 fixedpoint off
@g0 fixedpoint type 0
@g0 fixedpoint xy 0.000000, 0.000000
@g0 fixedpoint format general general
@g0 fixedpoint prec 6, 6
@with g0
@    world xmin 0
@    world xmax 1
@    world ymin 0
@    world ymax 80
@    stack world 0, 0, 0, 0
@    znorm 1
@    view xmin 0.150000
@    view xmax 0.850000
@    view ymin 0.150000
@    view ymax 0.850000
@    title ""
@    title font 0
@    title size 1.500000
@    title color 1
@    subtitle ""
@    subtitle font 0
@    subtitle size 1.000000
@    subtitle color 1
@    xaxes scale Normal
@    yaxes scale Normal
@    xaxes invert off
@    yaxes invert off
@    xaxis  on
@    xaxis  type zero false
@    xaxis  offset 0.000000 , 0.000000
@    xaxis  bar on
@    xaxis  bar color 1
@    xaxis  bar linestyle 1
@    xaxis  bar linewidth 1.0
@    xaxis  label ""
@    xaxis  label layout para
@    xaxis  label place auto
@    xaxis  label char size 1.000000
@    xaxis  label font 0
@    xaxis  label color 1
@    xaxis  label place normal
@    xaxis  tick on
@    xaxis  tick major 0.1
@    xaxis  tick minor ticks 1
@    xaxis  tick default 6
@    xaxis  tick place rounded true
@    xaxis  tick in
@    xaxis  tick major size 1.000000
@    xaxis  tick major color 1
@    xaxis  tick major linewidth 1.0
@    xaxis  tick major linestyle 1
@    xaxis  tick major grid off
@    xaxis  tick minor color 1
@    xaxis  tick minor linewidth 1.0
@    xaxis  tick minor linestyle 1
@    xaxis  tick minor grid off
@    xaxis  tick minor size 0.500000
@    xaxis  ticklabel on
@    xaxis  ticklabel format general
@    xaxis  ticklabel prec 5
@    xaxis  ticklabel formula ""
@    xaxis  ticklabel append ""
@    xaxis  ticklabel prepend ""
@    xaxis  ticklabel angle 0
@    xaxis  ticklabel skip 0
@    xaxis  ticklabel stagger 0
@    xaxis  ticklabel place normal
@    xaxis  ticklabel offset auto
@    xaxis  ticklabel offset 0.000000 , 0.010000
@    xaxis  ticklabel start type auto
@    xaxis  ticklabel start 0.000000
@    xaxis  ticklabel stop type auto
@    xaxis  ticklabel stop 0.000000
@    xaxis  ticklabel char size 1.000000
@    xaxis  ticklabel font 0
@    xaxis  ticklabel color 1
@    xaxis  tick place both
@    xaxis  tick spec type none
@    yaxis  on
@    yaxis  type zero false
@    yaxis  offset 0.000000 , 0.000000
@    yaxis  bar on
@    yaxis  bar color 1
@    yaxis  bar linestyle 1
@    yaxis  bar linewidth 1.0
@    yaxis  label ""
@    yaxis  label layout para
@    yaxis  label place auto
@    yaxis  label char size 1.000000
@    yaxis  label font 0
@    yaxis  label color 1
@    yaxis  label place normal
@    yaxis  tick on
@    yaxis  tick major 10
@    yaxis  tick minor ticks 1
@    yaxis  tick default 6
@    yaxis  tick place rounded true
@    yaxis  tick in
@    yaxis  tick major size 1.000000
@    yaxis  tick major color 1
@    yaxis  tick major linewidth 1.0
@    yaxis  tick major linestyle 1
@    yaxis  tick major grid off
@    yaxis  tick minor color 1
@    yaxis  tick minor linewidth 1.0
@    yaxis  tick minor linestyle 1
@    yaxis  tick minor grid off
@    yaxis  tick minor size 0.500000
@    yaxis  ticklabel on
@    yaxis  ticklabel format general
@    yaxis  ticklabel prec 5
@    yaxis  ticklabel formula ""
@    yaxis  ticklabel append ""
@    yaxis  ticklabel prepend ""
@    yaxis  ticklabel angle 0
@    yaxis  ticklabel skip 0
@    yaxis  ticklabel stagger 0
@    yaxis  ticklabel place normal
@    yaxis  ticklabel offset auto
@    yaxis  ticklabel offset 0.000000 , 0.010000
@    yaxis  ticklabel start type auto
@    yaxis  ticklabel start 0.000000
@    yaxis  ticklabel stop type auto
@    yaxis  ticklabel stop 0.000000
@    yaxis  ticklabel char size 1.000000
@    yaxis  ticklabel font 0
@    yaxis  ticklabel color 1
@    yaxis  tick place both
@    yaxis  tick spec type none
@    altxaxis  off
@    altyaxis  off
@    legend on
@    legend loctype view
@    legend 0.85, 0.8
@    legend box color 1
@    legend box pattern 1
@    legend box linewidth 1.0
@    legend box linestyle 1
@    legend box fill color 0
@    legend box fill pattern 1
@    legend font 0
@    legend char size 1.000000
@    legend color 1
@    legend length 4
@    legend vgap 1
@    legend hgap 1
@    legend invert false
@    frame type 0
@    frame linestyle 1
@    frame linewidth 1.0
@    frame color 1
@    frame pattern 1
@    frame background color 0
@    frame background pattern 0
@    s0 hidden false
@    s0 type xy
@    s0 symbol 1
@    s0 symbol size 0.100000
@    s0 symbol color 2
@    s0 symbol pattern 1
@    s0 symbol fill color 2
@    s0 symbol fill pattern 0
@    s0 symbol linewidth 1.0
@    s0 symbol linestyle 1
@    s0 symbol char 65
@    s0 symbol char font 0
@    s0 symbol skip 0
@    s0 line type 0
@    s0 line linestyle 1
@    s0 line linewidth 1.0
@    s0 line color 1
@    s0 line pattern 1
@    s0 baseline type 0
@    s0 baseline off
@    s0 dropline off
@    s0 fill type 0
@    s0 fill rule 0
@    s0 fill color 1
@    s0 fill pattern 1
@    s0 avalue off
@    s0 avalue type 2
@    s0 avalue char size 1.000000
@    s0 avalue font 0
@    s0 avalue color 1
@    s0 avalue rot 0
@    s0 avalue format general
@    s0 avalue prec 3
@    s0 avalue prepend ""
@    s0 avalue append ""
@    s0 avalue offset 0.000000 , 0.000000
@    s0 errorbar on
@    s0 errorbar place both
@    s0 errorbar color 2
@    s0 errorbar pattern 1
@    s0 errorbar size 1.000000
@    s0 errorbar linewidth 1.0
@    s0 errorbar linestyle 1
@    s0 errorbar riser linewidth 1.0
@    s0 errorbar riser linestyle 1
@    s0 errorbar riser clip off
@    s0 errorbar riser clip length 0.100000
@    s0 comment "/Users/smit/Work/summerproject/scatterplots/bac_normal_X.dat"
@    s0 legend  ""
@    s1 hidden false
@    s1 type xy
@    s1 symbol 1
@    s1 symbol size 0.100000
@    s1 symbol color 3
@    s1 symbol pattern 1
@    s1 symbol fill color 3
@    s1 symbol fill pattern 0
@    s1 symbol linewidth 1.0
@    s1 symbol linestyle 1
@    s1 symbol char 65
@    s1 symbol char font 0
@    s1 symbol skip 0
@    s1 line type 0
@    s1 line linestyle 1
@    s1 line linewidth 1.0
@    s1 line color 1
@    s1 line pattern 1
@    s1 baseline type 0
@    s1 baseline off
@    s1 dropline off
@    s1 fill type 0
@    s1 fill rule 0
@    s1 fill color 1
@    s1 fill pattern 1
@    s1 avalue off
@    s1 avalue type 2
@    s1 avalue char size 1.000000
@    s1 avalue font 0
@    s1 avalue color 1
@    s1 avalue rot 0
@    s1 avalue format general
@    s1 avalue prec 3
@    s1 avalue prepend ""
@    s1 avalue append ""
@    s1 avalue offset 0.000000 , 0.000000
@    s1 errorbar on
@    s1 errorbar place both
@    s1 errorbar color 3
@    s1 errorbar pattern 1
@    s1 errorbar size 1.000000
@    s1 errorbar linewidth 1.0
@    s1 errorbar linestyle 1
@    s1 errorbar riser linewidth 1.0
@    s1 errorbar riser linestyle 1
@    s1 errorbar riser clip off
@    s1 errorbar riser clip length 0.100000
@    s1 comment "/Users/smit/Work/summerproject/scatterplots/bac_normal_X.dat"
@    s1 legend  ""
@    s2 hidden false
@    s2 type xy
@    s2 symbol 1
@    s2 symbol size 0.100000
@    s2 symbol color 4
@    s2 symbol pattern 1
@    s2 symbol fill color 4
@    s2 symbol fill pattern 0
@    s2 symbol linewidth 1.0
@    s2 symbol linestyle 1
@    s2 symbol char 65
@    s2 symbol char font 0
@    s2 symbol skip 0
@    s2 line type 0
@    s2 line linestyle 1
@    s2 line linewidth 1.0
@    s2 line color 1
@    s2 line pattern 1
@    s2 baseline type 0
@    s2 baseline off
@    s2 dropline off
@    s2 fill type 0
@    s2 fill rule 0
@    s2 fill color 1
@    s2 fill pattern 1
@    s2 avalue off
@    s2 avalue type 2
@    s2 avalue char size 1.000000
@    s2 avalue font 0
@    s2 avalue color 1
@    s2 avalue rot 0
@    s2 avalue format general
@    s2 avalue prec 3
@    s2 avalue prepend ""
@    s2 avalue append ""
@    s2 avalue offset 0.000000 , 0.000000
@    s2 errorbar on
@    s2 errorbar place both
@    s2 errorbar color 4
@    s2 errorbar pattern 1
@    s2 errorbar size 1.000000
@    s2 errorbar linewidth 1.0
@    s2 errorbar linestyle 1
@    s2 errorbar riser linewidth 1.0
@    s2 errorbar riser linestyle 1
@    s2 errorbar riser clip off
@    s2 errorbar riser clip length 0.100000
@    s2 comment "/Users/smit/Work/summerproject/scatterplots/bac_normal_X.dat"
@    s2 legend  ""
@    s3 hidden false
@    s3 type xy
@    s3 symbol 1
@    s3 symbol size 0.100000
@    s3 symbol color 1
@    s3 symbol pattern 1
@    s3 symbol fill color 1
@    s3 symbol fill pattern 0
@    s3 symbol linewidth 1.0
@    s3 symbol linestyle 1
@    s3 symbol char 65
@    s3 symbol char font 0
@    s3 symbol skip 0
@    s3 line type 0
@    s3 line linestyle 1
@    s3 line linewidth 1.0
@    s3 line color 1
@    s3 line pattern 1
@    s3 baseline type 0
@    s3 baseline off
@    s3 dropline off
@    s3 fill type 0
@    s3 fill rule 0
@    s3 fill color 1
@    s3 fill pattern 1
@    s3 avalue off
@    s3 avalue type 2
@    s3 avalue char size 1.000000
@    s3 avalue font 0
@    s3 avalue color 1
@    s3 avalue rot 0
@    s3 avalue format general
@    s3 avalue prec 3
@    s3 avalue prepend ""
@    s3 avalue append ""
@    s3 avalue offset 0.000000 , 0.000000
@    s3 errorbar on
@    s3 errorbar place both
@    s3 errorbar color 1
@    s3 errorbar pattern 1
@    s3 errorbar size 1.000000
@    s3 errorbar linewidth 1.0
@    s3 errorbar linestyle 1
@    s3 errorbar riser linewidth 1.0
@    s3 errorbar riser linestyle 1
@    s3 errorbar riser clip off
@    s3 errorbar riser clip length 0.100000
@    s3 comment "/Users/smit/Work/summerproject/scatterplots/bac_normal_X.dat"
@    s3 legend  ""

@target G0.S0
@type xy
0.527944411118	18.0871010898
0.630389546462	15.1727263568
0.480211840053	14.0416884849
0.523603266118	20.3792517066
0.461258583581	16.7685717177
0.375116380702	19.6920270705
0.372387904576	13.3839402771
0.405530742184	14.2658975608
0.579895368843	16.8097398703
0.40887959541	17.4641483904
0.490710974248	14.399406818
0.633466501354	13.3999677039
0.481354630466	20.792436169
0.611887462228	14.1537425893
0.368928046973	14.26706644
0.607877309167	13.6155223738
0.399153172741	16.2106907729
0.432213097785	17.216653858
0.447248037752	18.0681726056
0.537297835283	19.9556113851
0.612955403219	14.5069241763
0.686028257457	12.7772870307
0.449219297508	15.4807999406
0.331424591813	21.9568407674
0.657732952947	12.2069632476
0.361290212824	18.1509001169
0.555877000606	13.2636973195
0.657097288677	22.7496016905
0.519486081371	11.4496167817
0.397825517422	12.124681498
0.601778437279	11.9169108862
0.658371314973	21.0490455844
0.450962120097	20.4386109178
0.550114970618	16.3725301377
0.639951876359	24.2550264839
0.643856340229	22.2243923123
0.640453812358	17.7672900416
0.35762909544	14.494206786
0.355217697855	21.380080652
0.372311553389	16.8705846397
0.36914149021	19.2482122339
0.543774035976	14.8863346575
0.532249570693	10.1662756608
0.471927727675	18.1170197089
0.365869218501	20.4829528771
0.460776421496	16.0313827483
0.514940123242	17.9538948446
0.476056539254	16.1556700541
0.636325137125	18.2377076416
0.480043107671	18.2006601677
0.379852967981	18.1434582372
0.511894817129	14.9932375739
0.511059123777	12.8235279049
0.622504040994	12.4244957823
0.549155006361	14.3298085876
0.446556682462	13.776465968
0.535909185035	17.4885148385
0.401504744595	12.9304477416
0.524853698434	12.6837060927
0.588474873274	8.64940534553
0.685011832457	17.2852418853
0.309870629997	10.8913763133
0.432505501415	14.8599974146
0.511796208509	25.2150980345
0.663160148641	23.4209402923
0.257875618463	18.8870446368
0.499490725022	15.0066407127
0.483562617888	13.6183566644
0.648274543982	14.718177591
0.384248940169	16.3408468987
0.388348842478	13.697736358
0.618488106786	15.8292603379
0.631011573036	12.0667226781
0.489489190423	19.2695811603
0.625999428142	16.5302048472
0.481158394278	11.5166572102
0.363317141031	18.4787293279
0.648087810265	17.038416875
0.416273038807	16.5085487294
0.349625541979	12.3847863723
0.675520504732	15.01596638
0.754695194431	18.4808061012
0.498396096365	10.3974717273
0.65880573682	25.2643244295
0.612439751184	13.5886293991
0.80482519503	16.9988680072
0.318235068613	16.402410839
0.637125785484	9.41213228023
0.4225639732	12.7759037325
0.536910334894	17.5700278115
0.474790943044	17.2838383801
0.468952223599	21.0874929829
0.491727621277	18.9193969811
0.519184222569	16.7049766219
0.518834977883	10.9905437838
0.506882143795	19.433056131
0.589713480508	13.6966895665
0.494419861564	15.4539840361
0.416257501364	14.4023305671
0.663383126014	13.9689728362
0.499959765028	16.7238427489
0.497344251411	14.7540906012
0.581493204641	13.2364187482
0.297091639046	19.6219303701
0.488414113318	22.5785957457
0.67913798264	19.8096089239
0.535239715106	23.3517351174
0.57686152959	11.1776668519
0.588700492599	15.4253721312
0.662901129662	25.0676242289
0.487924987688	18.4423891172
0.488896231091	15.3874878166
0.475987570036	21.643327779
0.381468489174	12.4435412108
0.531927729971	15.6814796261
0.612671599119	18.2621102388
0.371889225892	15.3645933553
0.454820605842	15.3250359084
0.398666360082	15.1014094141
0.369211838611	15.1338690881
0.512162926646	12.2043654524
0.589764131511	13.4677154486
0.698157590958	15.733601598
0.515188970763	18.8938117871
0.457963580405	11.4612645015
0.624040082412	12.3419928565
0.447171299034	15.3123157747
0.354062295796	17.6007170435
0.558114827249	17.0654478991
0.578806369995	11.2048947536
0.61902594447	15.373021812
0.511767160821	12.6492428694
0.467451856222	18.4076138558
0.512337216916	11.2191061331
0.358217803247	21.3551538875
0.522927122207	14.9311695011
0.488758173837	16.0264599239
0.501455574649	10.3589375719
0.484934717108	14.1116696933
0.505645914717	15.6595104311
0.49589048547	17.6542578687
0.599875506958	13.1252582274
0.395913779415	17.5087498805
0.396331871551	16.6566331488
0.531692966034	16.3650966317
0.663762068401	11.943173579
0.524116825227	12.8112341938
0.695543328152	20.806380046
0.555684368478	15.25236539
0.633772868569	15.5794279233
0.658955363051	19.4603461729
0.597114829775	17.2313029914
0.577754108338	9.82601457187
0.602385137697	15.9781982683
0.356739711628	12.5732618335
0.390127626382	13.1189983091
0.64087446441	16.3886396738
0.489929718223	16.8156644033
0.357507618812	18.227415514
0.508923436344	21.8842177402
0.332525327863	11.8812698423
0.556069354881	14.2838009093
0.445983720541	21.8481115202
0.390570222508	15.6339552234
0.407771326485	12.2129778909
0.502499778781	15.2306351213
0.408846546898	16.8956698269
0.520996769727	18.1269227822
0.528320647329	17.9870663345
0.63667303063	19.8667539099
0.334453969855	9.68460332923
0.651908745989	15.4864196078
0.513690705746	15.6482052785
0.470976504789	12.7010368754
0.631239159762	13.825575336
0.471220666734	15.5434550465
0.647478605904	17.4687046497
0.358855959478	13.2588874635
0.516910320751	27.324846613
0.452848179134	16.5667884676
0.380419931945	22.1880864572
0.426794306085	13.4243970024
0.548449956326	12.6535114741
0.552996549912	12.2656979887
0.342113753189	16.2000608495
0.662870284181	13.393246576
0.659294093929	15.5032425047
0.467861367918	10.6488648723
0.506121611814	11.1699867572
0.493499577081	10.0218290286
0.356222086864	15.7859416084
0.322255510804	14.6042793128
0.513230731796	12.5846099467
0.512945909855	17.3368021661
0.408805161933	15.912708801
0.512317913589	13.0121234077
0.50271074515	21.4709307968
0.58687164156	10.3858179821
0.616250079908	9.90794478001
0.697300477289	18.1090035797
0.461496863509	15.69314356
0.39060235471	18.70058682
0.547585203459	14.6826573457
0.540324181874	10.1726070725
0.385684719918	11.3423944583
0.552388056784	16.650427551
0.390547980787	17.7383754566
0.509412548864	15.9671514327
0.422358608856	23.1175283628
0.497931553215	17.7807627573
0.489978466126	33.3574352786
0.681871712334	9.8596093641
0.663597584154	16.5072255767
0.506238419623	18.8242431795
0.583211706973	11.5701793616
0.397588050541	14.2397891876
0.452455766676	7.41258333147
0.508277553376	21.2716252727
0.330674040274	13.7584945662
0.617807868096	13.2168425375
0.514113907967	8.83309783277
0.473491641787	16.5300213328
0.370001018214	12.5792173395
0.469623325122	13.726955769
0.427333595904	16.0729499627
0.381458459569	19.3792305589
0.408125574799	13.7841296946
0.548259299513	15.6687687105
0.479679278377	14.2570952934
0.473382261911	11.1962684653
0.528387862705	17.402388531
0.488441081597	13.4762767616
0.486310508619	17.4779619427
0.47119925791	6.03693275
0.497077015916	16.6404778561
0.471923929427	13.4894070926
0.656489769821	15.1095290226
0.514659238586	11.3045975131
0.602101531839	12.3897378778
0.553494265571	11.6685919404
0.404863344051	16.2884761638
0.615154316911	15.9496681006
0.463337100876	10.6814128383
0.532074795816	13.5483269572
0.508593357833	11.5296551556
0.413619602049	14.8013412428
0.477528089888	13.4313031825
0.610561228487	12.1781083811
0.49379124388	13.1562206951
0.40242881072	17.4731968738
0.60003531697	12.856250579
0.478585534436	11.8374363704
0.539455209211	15.9353702619
0.608360073788	13.2068966495
0.491111983401	15.3408748141
0.422012160105	14.5892496811
0.481356938752	15.2263266938
0.414027713098	11.967062599
0.507362104778	19.5918419946
0.529064598018	14.6012349448
0.402378013124	18.6129650471
0.584672903353	18.9837937843
0.492813801105	12.997483057
0.355331673082	14.3669568844
0.417283361184	14.2608690021
0.631317499112	15.983417565
0.363819325177	18.2104644747
0.415240809736	9.87698092783
0.385209937527	18.1442715408
0.372470717711	19.6715690423
0.653245264809	15.8596182941
0.406698036909	14.9934251878
0.504584033291	17.2594595407
0.409167686659	13.1651066596
0.392348127676	18.8300337214
0.598881279733	16.2282536914
0.625604322685	15.1350633367
0.35074400584	17.4053752747
0.601439182916	13.8876235611
0.367943511427	14.3243087963
0.323007125027	15.4774348332
0.598914671905	15.1250167686
0.475972145615	19.0846938406
0.525102177759	17.6569129122
0.376987130961	16.9658894284
0.360770046991	12.1438809408
0.524512174921	14.4699152099
0.611168270128	16.8914003644
0.597211778406	15.3165330235
0.455557021594	16.5114939001
0.601626538428	17.1319114265
0.394388398487	11.9298487979
0.659916416571	11.5410771303
0.660103682192	11.8220991518
0.397966848616	21.0692020639
0.45583612471	17.1972862939
0.654307038577	16.8869417758
0.507828534569	20.2022336217
0.344359316973	8.62570099998
0.501868587348	15.5270839105
0.423026684083	9.40389218663
0.582220017979	17.0941958886
0.347837371563	15.9778894525
0.572106788334	25.8759496733
0.470921215881	11.2379925307
0.51985661067	15.6560614064
0.495839833593	14.3823435622
0.409858349636	16.7828263429
0.593575809308	15.3634227212
0.40327198364	17.8971489278
0.392344923835	16.6894700928
0.49948348886	18.4097405139
0.497931137285	12.882016968
0.406562707936	18.1858032534
0.438102297999	13.4278519728
0.388153899418	15.7580662681
0.520843333638	10.519780493
0.36866255792	18.6638954661
0.531813676908	13.5647870531
0.610555821931	14.0296371308
0.492623896357	19.1224550151
0.595111018692	19.3032293113
0.402576335156	13.7891707914
0.4105620902	16.3134703966
0.51287319899	18.8702026043
0.369432843434	14.2998252081
0.611524088076	16.9575234496
0.501600134748	15.3065842599
0.325879561859	18.8330073821
0.468712182331	16.4026620707
0.3734138638	15.9489163122
0.671869534803	6.37350755879
0.417170039263	13.6717239292
0.654255448365	14.0821538784
0.34912654485	12.8603035904
0.520800193352	7.25337906663
0.650156737433	18.0150633755
0.650436681223	15.7571776203
0.344589793282	12.9237492276
0.491315390086	9.91653991863
0.639415088069	8.16820274438
0.467004643633	9.91847350238
0.62529939512	10.8765028619
0.425455463333	10.9593788314
0.488281797896	14.8234064344
0.636923234924	11.6586476091
0.517011694767	20.1632741743
0.363102634754	13.6891451201
0.359963596651	12.9973078242
0.634500792557	15.8873742518
0.510813778575	12.1378194122
0.486838566729	13.8483764224
0.487771880529	19.792862816
0.516248097148	18.7823701433
0.476835607726	13.932555683
0.523157879238	22.3335596501
0.364921040021	15.2532682819
0.363697238859	11.7033588304
0.495176210204	8.51340831558
0.47820445488	15.8307691457
0.467286769214	10.8968857742
0.556173560322	8.76600793172
0.451199449997	17.223814241
0.72903557719	26.1808244136
0.591399106509	17.6940670858
0.285739995476	18.9441290021
0.405498281787	11.5958071739
0.29033584157	19.5487469693
0.540187165776	18.6029300665
0.598852148046	9.60728807923
0.268606574323	14.5427333108
0.549995835415	19.1404200313
0.451180684532	13.720255483
0.268761993673	22.8262016288
0.702276272869	17.7570191621
0.284779887757	14.7487556104
0.730510486743	12.3753622674
0.599817799139	15.5540560402
0.737574187758	17.2858181289
0.690720281745	9.63343767504
0.470266146044	9.73601451093
0.257503173239	26.3777603152
0.593939393939	13.7784199159
0.266055320806	19.4164135681
0.409581149565	10.0946551779
0.543126750872	16.9767846106
0.559110336528	17.2481561356
0.61297806832	14.8952221456
0.620937742713	16.2694292369
0.572555592803	16.1099607286
0.657750558252	19.3837246526
0.401369863014	13.3049165057
0.442112266911	19.3568550692
0.38514506445	15.3512860999
0.470518498034	12.962566128
0.497508798902	11.5583198726
0.484078287852	12.5153861625
0.480679156909	12.1177533861
0.680317948383	21.0797256813
0.698958325278	15.8101958034
0.430233163047	15.7402304513
0.522149963871	14.8180599382
0.489792402446	13.8927982278
0.479575713947	20.1936774132
0.581141449566	15.8549210789
0.423918236418	14.4685904687
0.453441776361	17.4453696189
0.612387060917	15.3267246643
0.647551438473	9.96760167838
0.535005131409	13.5822802697
0.520576913774	15.5008200327
0.517779069907	14.3147592634
0.518120522545	11.754638372
0.625766257996	17.7228290884
0.613143737612	12.5631840038
0.614605214383	16.942200146
0.522829470653	17.7104211518
0.445271458348	16.0938125541
0.590207959751	16.494481059
0.347192745514	21.0208431579
0.411941828432	23.6048393489
0.690834128424	14.603413307
0.550954797454	9.42228506982
0.547200044567	15.6279721879
0.524974219011	13.8666918196
0.486828240253	17.5433163249
0.398958437158	20.1443209333
0.585438394762	17.940072391
0.493876910194	16.337852712
0.483599915445	14.3820869592
0.506492422028	11.4840323755
0.51061990615	20.6287546116
0.600629956343	12.6630417241
0.525631734805	16.1145050446
0.497745060141	15.6046198549
0.441539808215	17.8056265349
0.596720502723	13.3787265963
0.402549094528	16.4422951193
0.563603283787	17.2053811712
0.481588167517	17.0168928232
0.46592984647	12.7173957495
0.405080263697	14.3734891925
0.609610355804	12.6137777391
0.541440943431	15.0928080897
0.60665757438	12.7011737583
0.597613915788	13.1002240977
0.506859205776	11.4475733477
0.397741663149	18.2759634258
0.475619547182	10.3897743021
0.49005750406	18.2182346448
0.484208194906	16.0906944191
0.59678002168	16.6079191102
0.547584697278	17.015102303
0.472900635664	10.6416840749
0.321916223097	11.5541610986
0.551290552949	15.0953179145
0.403146748217	19.2267639812

@target G0.S1
@type xy
0.540441911618	39.64992495
0.486899514465	32.1837663329
0.524386238608	39.8075820933
0.619508911586	35.4401611423
0.517577124116	42.8121576445
0.642868000532	43.128168724
0.551862856584	39.2516419877
0.43673857265	33.3911521651
0.503669112742	45.505268247
0.416057187318	38.4119984277
0.568982437143	32.9199475057
0.43050006888	30.380519298
0.475646334755	43.4656944354
0.551032182986	38.4302937766
0.48460801926	43.4050625398
0.441826420355	32.3906747462
0.523259140585	37.8343839129
0.496694500034	44.1022579392
0.485265084027	46.3950364779
0.60711619806	38.7370909863
0.523197001207	34.8691019344
0.475921357554	32.5294646956
0.515123482746	35.0021205515
0.498729315744	42.5187239747
0.481456181943	31.5422017685
0.527619468876	44.1193452048
0.546404740797	29.6389898508
0.526103136629	33.584432701
0.486937901499	40.3117830799
0.554493057375	46.5704303613
0.484087083628	26.9402244055
0.49301784329	32.9308355929
0.49073847009	40.8607603741
0.435077702365	40.3349136193
0.557293353693	35.0748189795
0.466375284456	34.346753893
0.510093988098	34.1519016049
0.514903277382	40.7301638695
0.484353875905	41.3085434159
0.495257828231	41.5552992864
0.638212102419	45.6358536397
0.639396031103	43.0087974929
0.447464224384	33.265175319
0.491936109775	32.1021597023
0.561850079745	42.4936990175
0.56074520692	32.8816066784
0.565864434368	45.1400908386
0.639406701018	46.2089259435
0.641092069854	35.3523503874
0.567125502107	34.0036099678
0.507108572817	40.5056207297
0.64645153089	37.5730353831
0.512335176521	36.4549291751
0.502383397067	32.4854811936
0.39355805924	33.0542666467
0.392698024446	34.116295264
0.443918707465	31.3694898353
0.478411564553	32.3265804464
0.553769988335	39.1000423345
0.446562876815	32.065921187
0.509565055199	31.5939134594
0.449177192806	40.9450269022
0.393209682489	35.9008424661
0.521428669766	40.2261049248
0.508795074758	38.1787593232
0.513997620091	44.9650025857
0.315102317972	37.5952770212
0.45878626081	41.6322484053
0.532599402582	32.5219151709
0.552292294917	36.7743597832
0.483603170074	37.3308947512
0.479144180454	28.5096008607
0.516867061376	28.8393762944
0.701929540644	49.758688747
0.534322083259	37.7860247712
0.525303127568	44.8639762868
0.700853741993	43.2363861114
0.474762126411	35.533676521
0.550940075947	46.3339495068
0.444054657732	37.5861150417
0.500252365931	30.6205246304
0.517948717949	28.366948645
0.473556377322	30.2829876341
0.493181600017	31.2971371942
0.516987226995	28.8410682014
0.488490802273	22.0683118297
0.519373601052	46.3693582671
0.536105235529	32.7271882342
0.459555963975	38.3381275976
0.607676356276	38.2196103733
0.464635123843	40.8630044756
0.46540685667	33.1151234036
0.619317107394	36.2535161367
0.463784576536	35.1660660948
0.382070091868	35.4913652763
0.535339530828	34.6745531501
0.402947393142	27.8972176421
0.589645690446	32.8622933252
0.54471060854	33.984846074
0.548286873159	32.8312203839
0.590359700652	42.685753863
0.611928737413	38.2526792154
0.318012669189	28.6134546014
0.529993931189	41.7929960939
0.4236185637	44.201144484
0.429307329983	28.5605266634
0.543531412777	40.7867603396
0.332083903986	28.34333178
0.534231579928	36.1126915769
0.510546835949	25.5732990834
0.538309823243	46.953776087
0.391027305124	29.2240759574
0.550331936531	46.3244793672
0.465458382054	35.9557788386
0.548121804845	33.5845719099
0.460818396194	27.2641541721
0.54778798571	38.2760251147
0.437501331473	42.3048859065
0.467141871694	34.8082482046
0.463376724306	40.3735422811
0.368858914488	32.5880249062
0.528173618841	35.0261094257
0.461168021726	33.3169316075
0.538935108153	42.6705263479
0.479712746858	31.8593989586
0.488761940438	35.895055526
0.458275839411	35.1434148852
0.65884338924	45.2218655154
0.502507330756	40.9712914739
0.524371186189	40.5147185203
0.518516985972	34.4042342106
0.529240986373	39.8411747085
0.499039231385	32.2485079532
0.549265329292	33.9637611103
0.508897463365	42.7330128273
0.551580663149	41.9345391077
0.582902869427	35.3445810561
0.477650864248	31.4535790802
0.426459100547	32.0476049205
0.591723314944	42.3544938893
0.514765474638	41.5611070307
0.529435577649	33.4238246431
0.523262587295	37.065705164
0.480099633696	38.5249573945
0.373254880984	34.4036576326
0.52892325315	32.9573500735
0.518528374692	36.79259752
0.545741808431	37.4439268695
0.609249156762	41.9208897529
0.506171964113	33.3879134887
0.457429183044	34.3832160476
0.452106174264	39.6668488004
0.52167202852	33.1905405452
0.483886533622	27.1924177561
0.428786874758	38.8113338555
0.462577173299	38.8088249497
0.374275601295	31.2228548064
0.519767944019	42.7159413529
0.643068939956	45.758750735
0.469796775703	31.6781291272
0.529531046056	41.0011624064
0.323294176206	32.5626140344
0.536447138177	41.69218439
0.418616298204	40.4988245752
0.57119249665	39.1500616658
0.521148570923	31.4952989938
0.483527567233	43.2979023002
0.642685740655	45.5152944729
0.633065898649	44.4990402904
0.554162862124	35.3434044777
0.505266991652	40.0082504526
0.661668910866	36.0761599443
0.457991295246	34.0703064433
0.385038970942	30.3906556228
0.541385623434	32.3012459009
0.669843388055	46.6020504865
0.65976725593	36.604754495
0.655506114796	43.2619878963
0.51718306786	41.7881672014
0.491141732284	43.1204089648
0.453186223964	40.3800817156
0.338443895993	31.5780595873
0.348630190943	35.079686545
0.534934180677	36.9622582185
0.480431619471	42.2808622908
0.360455565899	28.7655986189
0.353908691236	30.19507015
0.359242869036	38.769240745
0.506421381465	32.1342113199
0.367798627862	37.5288070255
0.514848026741	36.5983648454
0.527489533937	39.8178442613
0.536164000244	44.0980248048
0.548011723289	38.3864312451
0.503475175833	35.0058206026
0.550901663022	36.1805828028
0.615644872004	49.5174917697
0.512892542814	27.5629352301
0.498913251934	26.2907976847
0.439517907477	33.1712245858
0.459081404572	29.0535422666
0.440595150149	31.8544613982
0.48677661011	32.1381423514
0.474666522265	31.1170038269
0.529803843988	42.0831598724
0.44092309821	39.6094817635
0.498897191855	32.7419445704
0.565275350832	32.2037933529
0.682439120966	54.7805107578
0.43061301241	42.6805971186
0.503285296229	32.4322305847
0.42706288765	28.5613408561
0.422350804578	33.5378587879
0.501412763159	43.0688891709
0.499237196186	29.1020987784
0.289673691529	28.4177241298
0.515194331386	35.59642946
0.432146566648	40.1148406551
0.306894157326	40.5975237733
0.341093218288	29.4128125264
0.279063627273	26.5420929383
0.478820548924	31.5737743924
0.494696302685	42.2152358824
0.41377389462	29.8201977127
0.594613681737	42.7965165611
0.519614517875	44.5231950746
0.516819655706	39.9007939954
0.509834168916	43.2117426007
0.511350538712	33.3921535531
0.531524142234	40.9449923464
0.534899961591	31.9055733135
0.337177503438	32.8245237598
0.561722794471	38.5447250036
0.509297321223	32.0652975527
0.480500867467	32.1355975966
0.456467190643	33.3357771742
0.536141304347	37.1615668531
0.364728776258	33.1561762773
0.422331940752	30.6169649616
0.459371649501	32.9056266607
0.527451768489	40.0333630554
0.349755646546	30.6827596707
0.463337100876	34.7487795525
0.500207766156	39.3590001443
0.485232116894	38.5646379799
0.529233972471	35.5534678135
0.534789587549	40.5452956012
0.495077172181	32.2313637573
0.51202724757	34.2890755263
0.527219430486	38.3128654142
0.474601212549	36.0511100507
0.449765490003	30.4266018757
0.503104621049	40.5804167747
0.512905176022	33.6565766629
0.39068019963	38.0403408124
0.49878003944	42.8608491791
0.519128949286	41.8108146491
0.493384233274	38.1507463874
0.454304177245	36.9290508524
0.611973763901	37.1912612108
0.536189981158	38.7137499614
0.493805966745	29.1042109332
0.45088841019	39.5390173539
0.521922873745	40.7609641959
0.516670645341	38.6483302832
0.440011698105	31.4524196977
0.513908304598	42.8415590078
0.495479785669	32.1554086988
0.490280400988	36.4545417228
0.545570316799	37.503655129
0.462782000241	27.6753086139
0.436695831189	36.0928010228
0.434796930071	39.8236471984
0.474785801713	37.0279203221
0.478783937571	40.7409541335
0.453029431753	37.0121152301
0.522513982368	32.1621247398
0.471177494525	41.9336673978
0.437836583101	33.6395631668
0.530498049255	44.0222420534
0.519410833869	37.9796157444
0.459786263608	37.3354401421
0.486371575657	44.3743978548
0.548099798694	33.0439417522
0.55831143964	43.7840553669
0.459451265726	37.8633246965
0.489614046712	37.8217046415
0.47460635488	32.8793408841
0.561883214108	33.9345244546
0.546268197211	31.1151594164
0.52369559807	34.2380185741
0.535759322644	46.3850956679
0.504137099262	32.3679199518
0.467904622419	31.205239718
0.515398868246	31.8899313758
0.530739500129	45.2460809846
0.325260331315	28.634427291
0.473641001584	31.2320126737
0.320397589088	34.504193719
0.458653258137	39.6893642254
0.466225041985	36.0956364839
0.558569170205	28.0760799629
0.536160857418	45.0934749561
0.493885771832	34.8042511891
0.485085814723	35.0725059971
0.514163210796	40.457699722
0.523296931877	37.8024179162
0.529822530648	38.8861881617
0.411856282332	28.84602708
0.526548779021	41.6600062887
0.580603973038	44.3540276152
0.537825832444	43.1049384138
0.525890236074	31.951645558
0.484026109495	35.5081270777
0.466271312083	37.4756899935
0.588752107064	42.5249498262
0.469813272898	37.8523391241
0.484952089613	38.1295346793
0.34917740337	33.5083660016
0.400177036846	31.4643170317
0.467728160078	32.8714717467
0.53060234283	36.0007283325
0.52579236434	38.6490830882
0.591136390492	45.3321032545
0.489231073922	36.6528873177
0.45500047821	42.3877222811
0.543726814393	40.49021441
0.587951266072	41.2742639235
0.556811872192	47.5617652864
0.511849536103	44.0538279056
0.557100903197	45.9025125332
0.491649178035	29.9948690492
0.308441558441	34.9342416847
0.493796058	34.3255491996
0.323976731592	35.461014361
0.445215141672	38.295552101
0.553919447839	32.3070902976
0.348209606987	30.2683950301
0.584722222222	39.4514174689
0.318295223535	32.7478601839
0.528880026587	29.2887486889
0.573680398756	43.174915258
0.539114196403	27.8909929698
0.542457942954	46.4264403494
0.548179789608	36.2359413318
0.455155381964	32.0217158746
0.54776574587	43.7489975957
0.422911376448	36.861178002
0.428096104842	37.1226959561
0.340792418965	30.3593520978
0.362164339143	31.131825321
0.46018080797	36.8464354231
0.48270438668	40.2837743592
0.459447529942	30.8218851262
0.649320195406	46.2487413874
0.480670477845	31.1828885339
0.519664768358	40.8448860813
0.452479766619	38.0344190587
0.434396458771	34.3463150732
0.505730791807	36.1527017183
0.467744296917	36.1323668106
0.499339315346	36.5607981401
0.436958283202	41.4530541776
0.548537733982	31.1833140717
0.473884180201	32.9105586499
0.475732214832	40.2762028765
0.441282932417	34.4454801971
0.453091208064	38.5383593234
0.547406417112	29.2029017318
0.52297392454	33.7005755981
0.48516642547	38.8100123386
0.451919873396	33.3013443502
0.488790130008	28.2336017643
0.546185363829	41.5894654378
0.44153311587	29.2009287307
0.511352166131	38.3525870168
0.490232758931	33.2885223012
0.511722635839	25.7464478086
0.513287511982	30.8868728504
0.463708510228	29.1207301799
0.549436739824	28.7165021893
0.526457301178	49.8430888816
0.553470185728	44.1459249871
0.482154095118	47.9550700321
0.47938233638	39.853220329
0.515800855162	28.2334237184
0.558937438622	41.4056708925
0.42720812479	32.1125691027
0.435555737236	34.8144036852
0.59553022684	33.1357738119
0.502505991996	35.5492746828
0.475994781474	35.7854647458
0.524352392025	41.1656560581
0.558886509636	39.4248071058
0.32667847079	33.7560292243
0.490535235455	37.0476982226
0.507146153234	34.6981726831
0.489358038297	38.4378697158
0.574596840143	32.7696659409
0.527139995824	30.9789722094
0.516032467735	49.0277541859
0.498249124562	37.2579774132
0.558489103282	37.3669331332
0.454877058701	31.6609610034
0.577404809619	40.1614204293
0.507962507962	34.5229229299
0.422743920193	38.3607897872
0.548829489211	33.9727281021
0.487260093364	27.8238344234
0.391950381509	34.6393719261
0.61831639035	38.479793981
0.386353228122	36.4276387636
0.438369152971	32.539384615
0.617004264392	37.6977537336
0.523294096113	35.2397579508
0.459013962684	33.3311788412
0.617480207955	34.5931152694
0.522139222553	43.5652188939
0.533616052079	35.7982592468
0.554746285935	45.3757439095
0.472227561022	42.5964024061
0.281743893456	31.4993510797
0.500378398991	39.5941047865
0.368722127256	33.6531701575
0.461677764706	39.8894897583
0.507347447073	30.3785960372
0.525764975581	47.3528848484
0.516617294125	33.7434329859
0.540140255391	42.7287165251
0.534914036076	30.5061064921
0.499561604943	35.1610963575
0.547172141269	36.7238730532
0.487452541902	30.2157503637
0.562160446833	40.4969950333
0.604038163107	35.9390667802
0.531818271566	38.3441577082
0.471753144231	34.9093567028
0.597001341359	44.4752920335
0.517812962553	31.5928186844
0.61540903426	44.2123517651
0.534653696452	34.56339281
0.510726656487	37.2519300726
0.474542378096	32.6331197906
0.519992629446	39.2278564776
0.547052583725	34.9735131696
0.488388330651	37.0956464995
0.532172435762	34.2056333148
0.460268045589	42.0039467116
0.502007172296	36.1734030297
0.641280014047	46.4516750689
0.339224806201	29.16359917
0.515076083029	33.636825962
0.512412317795	31.8644321411
0.502509200401	36.5491137421
0.45010414256	38.7070897306
0.512242399511	28.9875889122
0.55030938737	43.7416542392

@target G0.S2
@type xy
0.511397720456	0.705780505642
0.462980779988	0.681600301762
0.470728302816	0.279291691317
0.534841523018	0.261709664489
0.451137644768	0.359556111414
0.347878546049	0.295828583924
0.667021263588	0.352645381647
0.084329563813	0.585956364839
0.02587690039	0.792304635985
0.335255786812	0.352048659564
0.558661297418	0.357606287766
0.322220691556	0.664797105885
0.445112142063	0.501685874088
0.552388216848	0.513708890604
0.285347813519	0.438091906408
0.654409201813	0.721881833264
0.155747553928	0.387992882232
0.059844041129	0.346630112315
0.481244281793	0.471166992445
0.505623289375	0.295298640644
0.605150324783	0.698775264782
0.5635942289	0.74642624359
0.401003560115	0.610986319273
0.479343235439	0.414411685288
0.439968658336	0.761523075988
0.544614756469	0.265050669019
0.454155195744	0.376389137991
0.448130427078	0.367110577931
0.542255531763	0.698241878156
0.432014671207	0.505590950863
0.540419029057	0.367329415199
0.575518813034	0.527702669454
0.502623963902	0.392603426814
0.514624040523	0.491013618454
0.483550043959	0.622709543552
0.537205617117	0.439220253001
0.513690376879	0.731292736607
0.263932317983	0.499339142073
0.536619495302	0.392833920768
0.537514226515	0.447777868512
0.508106671392	0.290871808276
0.470246097925	0.433438001131
0.486262163709	0.49533926917
0.689163807957	0.277511374519
0.672472089314	0.378553468097
0.484368069132	0.341255556327
0.264475061039	0.392783301371
0.495756618434	0.492222337935
0.4802231858	0.354234519597
0.492387577153	0.323886161806
0.475028859591	0.33981989588
0.475311444448	0.452591908099
0.570000607645	0.398453122418
0.466868667304	0.638202622399
0.702253316373	0.409244072315
0.464643182446	0.548320754003
0.462541629494	0.313593297602
0.815901261703	0.259364231043
0.541888657436	0.66533924288
0.457914650967	0.733553708698
0.469509565055	0.444576961251
0.46598612427	0.293757486727
0.193964162213	0.286957885928
0.488075297487	0.804606649601
0.51318570501	0.904305166343
0.551418550761	0.359204832332
0.476218401803	0.507628515527
0.761407811429	0.500442646424
0.476136067203	0.547545116659
0.646213015166	0.244069856581
0.477357208186	0.474829617039
0.490265462544	0.419850652713
0.430683030149	0.345414655694
0.863347026848	0.294216923562
0.498930413327	0.861126035647
0.484374156312	0.312789426188
0.126726275284	0.356407809933
0.188859181	0.691552122423
0.475456145225	0.420226605613
0.515175404021	0.418556883799
0.457728706625	0.363613396282
0.482289013415	0.832706054568
0.480287083434	0.294941020954
0.453060688755	0.866615643689
0.498361845569	0.591509018706
0.931378214389	0.190933889536
0.429128622837	0.428729339984
0.540582686161	0.7878714639
0.531134475106	0.373604617094
0.339719121354	0.294386597649
0.682443763537	0.616902049491
0.463720225802	0.318982378344
0.540797338369	0.276255379147
0.459056750454	0.492273709809
0.529450833617	0.630434249517
0.65025224147	0.457121789174
0.739314232034	0.464603126941
0.43952716584	0.334548063493
0.446858106433	0.243595461706
0.856228981679	0.643701470885
0.547984227891	0.346795783326
0.626811995131	0.381407516378
0.211222379672	0.905850475026
0.499136361514	0.18650424783
0.454313497886	0.709514952175
0.5133351187	0.945466953379
0.527373232699	0.427037103219
0.822172565415	0.696509838382
0.543848330635	0.495057430624
0.161301609517	0.547728641939
0.832950872535	0.880958331326
0.594293535978	0.274333016579
0.432553321719	0.406360639605
0.438755157722	0.428508208179
0.576985361827	0.222524614819
0.589043430725	0.381319648462
0.404679991413	0.466080564516
0.516112505657	0.464713041858
0.459461945275	0.318920863466
0.430088724824	0.293186812218
0.513915541703	0.617763982143
0.476031869856	0.36977575193
0.455617333676	0.717557961778
0.48504872831	0.691024743502
0.464631956912	0.278423481417
0.416978834988	0.664474244482
0.45183652014	0.432996213073
0.792583315182	0.382070620845
0.209425863754	0.373429109863
0.490437565114	0.417453231065
0.46346257293	0.34886576726
0.627025457712	0.498339070042
0.504003202563	0.391552432135
0.303806755504	0.332638933896
0.485787979324	0.443522919408
0.514820057479	0.700521618644
0.523782508734	0.247138950969
0.476731021935	0.428965331489
0.586932262024	0.316557058664
0.551004434966	0.469065690787
0.527657238343	0.535425154678
0.448599049077	0.454471175065
0.447147703312	0.359206983564
0.448263515488	0.503416032251
0.469537309441	0.349619169253
0.790582556046	0.724450615079
0.45419466436	0.411746823924
0.874366008781	0.844923582769
0.456250027342	0.574751687745
0.468269162589	0.376035010461
0.44258932178	0.734211527767
0.498268897865	0.710625014206
0.462264150943	0.52327414471
0.800124082308	0.283637726881
0.487580833124	0.307351906516
0.295972051648	0.480534249841
0.278294975656	0.748248262942
0.474423012983	0.360381008068
0.511160530434	0.26442472786
0.276594376592	0.444113400118
0.490125240848	0.297351803652
0.521010579048	0.529526246904
0.480468079868	0.225879719632
0.539529226586	0.481637502742
0.516927199643	0.484933922445
0.528006371118	0.333123132047
0.469060720147	0.534715334286
0.290309183202	0.536277037313
0.548892546115	0.403178713013
0.568357267369	0.417101708527
0.406062643582	0.379643237084
0.243417436166	0.364037793215
0.479312434576	0.485702299854
0.45165458618	0.391906490473
0.486148583542	0.672047816392
0.263088763555	0.374208104973
0.476962482603	0.358671188983
0.53800828366	0.298407413871
0.488271874319	0.314320672768
0.103377214567	0.324640485091
0.466823056301	0.440601360609
0.721785954678	0.339463556293
0.300133055046	0.676750856586
0.700633060133	0.273141518286
0.498902221972	0.447540444251
0.502327109456	0.79741542611
0.2976742473	0.702054265663
0.266617009158	0.618817573422
0.532596005175	0.252293978028
0.500375928072	0.592853250796
0.47542995578	0.228335669981
0.899168667288	0.316466231327
0.797737088631	0.619342435187
0.673880998214	0.275978622887
0.057034378307	0.570876655109
0.452440886394	0.646463264304
0.367927604761	0.600203304301
0.453732458796	0.307494472536
0.448699098638	0.364363726856
0.469940464478	0.755077358448
0.472132093157	0.36781123949
0.46379765017	0.279310823132
0.470800231253	0.287494158921
0.446147181459	0.274977059616
0.486364950618	0.259859674925
0.534078894532	0.766302909156
0.485893214539	0.22403443227
0.402550845778	0.196007829437
0.172837061968	0.569964750876
0.391769193574	0.969956196871
0.508365081994	0.268839132993
0.507340818089	0.437926135726
0.77300756008	0.85334511002
0.763450361496	0.788704873126
0.534805333569	0.218055338764
0.142942770146	0.293077737629
0.512537168646	0.423480049816
0.490626081939	0.482174691952
0.512910425553	0.620112930981
0.57390756482	0.589659041479
0.507648540094	0.274464340109
0.485994275407	0.487061601358
0.602075958769	0.297386580527
0.5322715785	0.353685352852
0.439942076028	0.328949908333
0.560072439594	0.489979315068
0.461257592335	0.247798766771
0.51004452547	0.669143532748
0.510749185668	0.476800471907
0.491995870691	0.367553533978
0.431684067181	0.280468090683
0.482748671282	0.74073501816
0.551208838128	0.681391793575
0.474857915083	0.310063640774
0.419646224636	0.496412773813
0.475511993156	0.303586552184
0.871275575448	0.555163157482
0.657605087716	0.671383723912
0.401823015571	0.660211177833
0.557425517399	0.538348065552
0.509204180064	0.342868383679
0.327961960111	0.672463636482
0.359352924555	0.453961608152
0.465718584324	0.406675794149
0.474316159623	0.48998808568
0.508403403107	0.280447049131
0.492986251657	0.469379713165
0.427541719986	0.522346467874
0.496132831903	0.256573133523
0.476848528356	0.354731007787
0.436282300312	0.618434814563
0.52061219452	0.461560969682
0.431193901006	0.803350403653
0.454970624254	0.363935462549
0.538664274098	0.664657386934
0.486761225005	0.558047850675
0.498658023515	0.396833499253
0.801155257073	0.305377254552
0.458366028156	0.459708296156
0.534322126722	0.412753551068
0.460333961406	0.411311265807
0.253128056474	0.369406815934
0.876741463038	0.369278477802
0.719304203456	0.431674392128
0.785947322352	0.56122448139
0.514695744814	0.669241956851
0.511372058243	0.25719618045
0.548590766574	0.246735640841
0.669286648264	0.31688356088
0.449886015251	0.294069143199
0.459826275787	0.469475536993
0.457723696787	0.513707142898
0.522623714	0.684569710047
0.509596083231	0.470254129743
0.349374085515	0.302172127036
0.508965445136	0.686363572015
0.341928144848	0.497514026537
0.686888651805	0.278390733937
0.65557103064	0.509701028116
0.543701433566	0.356875020806
0.125722531447	0.220983549349
0.496987049306	0.660506505181
0.727477477477	0.476454306685
0.743701579942	0.223763939171
0.727835418801	0.253892844731
0.709666009802	0.408949236135
0.514437634586	0.659817290376
0.162054836555	0.420484467802
0.545599733822	0.6622652813
0.446694814619	0.371803439121
0.542232998017	0.322358505823
0.420509818051	0.513675888589
0.456455277256	0.752542437428
0.511557145948	0.452861280447
0.469577845661	0.210496753566
0.597655243493	0.429456247654
0.530940757735	0.826452698801
0.77018706386	0.346002567974
0.543259602475	0.476367755004
0.471495549365	0.471870883633
0.524631461094	0.648726290078
0.435758345991	0.311149074363
0.516939189911	0.419738041915
0.468401257784	0.221628665199
0.51623242349	0.414761738442
0.59084838687	0.557753539929
0.555798231929	0.681007433988
0.476140994523	0.359732905396
0.556189075975	0.501772503175
0.477011909058	0.273809228602
0.480090269323	0.341966497828
0.527874384491	0.604087133757
0.546751969687	0.319010893592
0.555071118791	0.343822581532
0.5377810724	0.369391985294
0.45878099584	0.320876793894
0.544922895009	0.528890363
0.445004273697	0.294479451852
0.642338949455	0.491629381332
0.436838416995	0.601734166203
0.544933226851	0.426897852064
0.480037429819	0.565092156526
0.524270244406	0.509613991301
0.440093790216	0.444297477648
0.477694707135	0.427659891312
0.45927248382	0.487641886687
0.777274789179	0.706359790356
0.448430745045	0.57590331618
0.515925495937	0.387093607408
0.506050826947	0.354020050167
0.266803346817	0.379693526665
0.504765652326	0.500005220334
0.145009060707	0.305206182389
0.502998726774	0.342942687351
0.492843032317	0.32000348102
0.49382455725	0.441377167726
0.493672311239	0.340068272861
0.252096069869	0.611642245735
0.776033591731	0.298686731098
0.494434737319	0.711615595103
0.789099368561	0.322043791301
0.503301665743	0.680849690249
0.510656436487	0.347925188332
0.459695021456	0.483238018559
0.453879502709	0.348908689458
0.740061363279	0.730962741488
0.468584039319	0.715033439891
0.457939380841	0.389444924447
0.417662904987	0.410415928741
0.584889506277	0.653604734417
0.452340547109	0.600259184742
0.545965648177	0.460196370102
0.545199560896	0.462135606698
0.280363957376	0.454395209501
0.546724120933	0.374424116279
0.539584844123	0.304972861085
0.454917956662	0.427170770499
0.460373536473	0.29719588028
0.548124397026	0.500756500329
0.545660971918	0.738949594355
0.447718309343	0.239470131791
0.463708438326	0.82333204649
0.439217226901	0.356156528107
0.424630970755	0.461850850516
0.556795123377	0.657302141331
0.559313438162	0.365981965747
0.554364261169	0.548517582081
0.557221755527	0.234856121804
0.426336898396	0.237499517162
0.42610096786	0.773779290189
0.430742195575	0.20595235642
0.10998667333	0.266771412885
0.552334836827	0.318080533672
0.415642342202	0.225619345898
0.098248475393	0.566977561647
0.083011453104	0.246285705254
0.561931143649	0.63979234944
0.863307469188	0.262170118952
0.093940568212	0.672936322791
0.417044577384	0.551728104558
0.44508774292	0.30001440216
0.568125673886	0.26534472845
0.593157380254	0.694607652586
0.610177110492	0.382076284713
0.569129813315	0.289219577402
0.431169214134	0.257075672235
0.482523479536	0.611589689536
0.577840685237	0.482599461479
0.510280832277	0.683124052707
0.455827466756	0.397884451583
0.524606766724	0.609101538529
0.419243313764	0.396737170954
0.452888298985	0.431887313264
0.42549439476	0.383581745856
0.446731013221	0.306508612532
0.46819155254	0.642365643294
0.473670140823	0.702692761257
0.463149194104	0.249101921895
0.530175656668	0.626247897752
0.552195868874	0.756091977249
0.551795431271	0.555539053922
0.188983380579	0.677830746577
0.532173313808	0.337789127438
0.499490571549	0.367768196599
0.381387775551	0.629006218736
0.541112134862	0.391745491095
0.577118163569	0.411222171861
0.431417906524	0.377024201417
0.468836294454	0.228577054152
0.556869394494	0.755775047195
0.452305098099	0.419403637468
0.470062622531	0.702501327328
0.468745610339	0.454487609639
0.537513326226	0.578047658242
0.528804817289	0.408175972483
0.5121957247	0.515378551201
0.475811554584	0.313713491835
0.532118570997	0.356454266054
0.803666278565	0.32558483714
0.513505691684	0.282978446936
0.528284963803	0.298662781527
0.535111699945	1.04372376268
0.721246076677	0.467786223532
0.520131414213	0.466757682797
0.195818000082	0.737061175089
0.486943193792	0.414695469018
0.540341871823	0.407454192925
0.532339478915	0.718349236146
0.215197822902	0.341374995893
0.477927705749	0.368314934681
0.557680263872	0.309455621135
0.5244504816	0.342413418131
0.572743584685	0.423689369647
0.444061166483	0.515294058163
0.453402578195	0.457008520089
0.50846052086	0.554253902663
0.500585337556	0.69849321093
0.553455959951	0.405623304341
0.527985016054	0.487182060827
0.403143885062	0.477508449615
0.42790618964	0.34979582431
0.764814332005	0.533228784654
0.502680061056	0.435295179818
0.445107794362	0.741422724369
0.520381876042	0.518459143977
0.482195440332	0.607873442153
0.282140581864	0.350670051284
0.480054875474	0.337997159311
0.784617031526	0.397938398592
0.552697423291	0.526590359859
0.490276854928	0.336269838365
0.560163809371	0.492148079099
0.532709815432	0.380692896157
0.481654957065	0.800453894858
0.795070585513	0.311065396287
0.759691899612	0.229277911423
0.456435686011	0.366981949094

@target G0.S3
@type xy
0.526594681064	58.4428065454
0.526756613639	48.0380929914
0.491775460492	54.1285622695
0.559317900241	56.0811225135
0.476657784155	59.9402854736
0.455287642427	63.1160243784
0.530424008249	52.9882276465
0.308866292883	48.2430060907
0.369813793992	63.1073127533
0.386730856513	56.2281954776
0.539451569603	47.6769606115
0.462062420597	44.4452841078
0.467371035762	64.7598164785
0.571769287354	53.0977452565
0.379627959917	58.1102208863
0.568037643779	46.7280789533
0.359386622418	54.433067568
0.32958387965	61.6655419095
0.471252467858	64.9343760759
0.550012440906	58.9880010121
0.58043424307	50.0748013755
0.575181281304	46.0531779699
0.455115446789	51.0939068114
0.436499047666	64.8899764274
0.526385931075	44.510688092
0.47784147939	62.5352959907
0.518812312383	43.2790763083
0.543776950795	56.7011449694
0.516226504878	52.4596417397
0.461444415335	59.2007028102
0.542094849988	39.2244647069
0.575635990432	54.5075838467
0.48144151803	61.6919747187
0.499938904503	57.1984573755
0.560265091337	59.952555007
0.549145747268	57.0103664582
0.554746059112	52.6504843831
0.378821563602	55.7237097976
0.458730356354	63.0814579887
0.468361202712	58.8736617945
0.505153421341	65.1749376819
0.551138721668	58.3285701516
0.488658652929	43.926790249
0.551009215135	50.4966907857
0.533397129186	63.3552053626
0.501963232516	49.2542449831
0.448426539549	63.4867689847
0.537073286235	62.8568183356
0.585880130926	53.9442925486
0.513185395643	52.5281562972
0.45399680013	58.9888988628
0.544552597489	53.0188648651
0.531131635981	49.6769102025
0.530585368455	45.5481795984
0.548322127324	47.7933193065
0.434632629784	48.441081986
0.480789840665	49.1715979713
0.565272523617	45.5163924191
0.540170781401	52.4490876702
0.497650800352	41.4488802412
0.554695484237	49.323732306
0.408344649025	52.1301607022
0.339893115372	51.0477977666
0.507100058587	66.245809609
0.561713642803	62.5040047818
0.441097263105	64.2112520549
0.430270481599	53.1095462494
0.567918896709	55.7510477161
0.552336671255	47.7876378786
0.527584750083	53.3592765384
0.449769740246	51.5034607262
0.529299249928	44.7587118513
0.526187221521	41.2515136282
0.684921919305	69.3224868309
0.553083974909	55.177355654
0.496945226053	56.6934229233
0.396965719436	62.0715232493
0.437236372559	53.2636455184
0.480889753326	63.2627248418
0.436285201244	50.3894582978
0.544500525762	46.0001044067
0.584977641931	47.6804608008
0.484079852374	40.9754003824
0.535016008531	57.4280772674
0.542596274583	43.0212066192
0.74156473723	39.2581137264
0.422245764168	63.2004984461
0.571271235725	42.9271919783
0.471084804094	51.4876359472
0.494768604175	56.0840247825
0.540623276808	58.7637449052
0.466026435357	54.5215987649
0.550614022346	55.4491684969
0.480675183186	52.3633164265
0.476785301123	47.1123433097
0.564157972031	54.5647310703
0.577325035228	42.0585103355
0.507864239283	48.6508254248
0.469275405445	48.6307721028
0.689299660284	47.443894691
0.54610123119	59.7563923953
0.578694994652	53.388177333
0.370242751168	42.7557238246
0.44207397725	61.6014307119
0.455448724968	67.4892551819
0.540593477108	49.3156025406
0.535381453527	64.5655325603
0.577039332997	40.2175084703
0.555593467721	52.0331211388
0.444916525042	51.1886519543
0.619728561156	66.2771235356
0.491405690731	44.8858967906
0.486290942763	68.3741677858
0.428560676317	48.8278282576
0.552344965548	49.4885761509
0.554177808679	45.9075840593
0.441452401005	54.1066990345
0.469478147657	58.0946348568
0.441756725685	50.2285784822
0.420892429247	55.8005981814
0.464979127612	45.4101543407
0.531323206736	48.8636006263
0.538314315454	49.7680911673
0.513057602408	62.2553628786
0.467436094725	43.5990869416
0.509926952613	48.901522627
0.452427886195	50.888726873
0.601829666739	63.2046531798
0.423349340586	58.4101684828
0.531205040432	52.1370665049
0.533668501124	50.1261217899
0.556011201635	52.9887566479
0.490164763389	51.0476742411
0.455136433904	45.5155061773
0.450967748646	64.5316896342
0.529775947612	57.5662302275
0.531814517333	51.6181799309
0.485279153611	42.2414819835
0.49944202656	46.4758316724
0.549457888208	58.4830700111
0.51277106615	59.7507900541
0.525970044561	47.0035540456
0.455441356674	54.933662028
0.441565006912	55.6850065755
0.45816171882	51.1183734335
0.661089292533	45.6249742676
0.498946621427	50.0155785377
0.705217048454	59.0952304982
0.540394517528	57.7480068306
0.536071331757	49.3433764224
0.519657955958	54.5777737483
0.515829967301	57.608776806
0.520563429267	43.5398292618
0.628798584543	43.4542537512
0.424369139837	51.6919475955
0.382892283777	52.4083575087
0.431148347121	48.3597427431
0.494706891741	59.8919867642
0.503912363067	64.2505909769
0.418438196213	54.0064602675
0.450727204923	53.1797840524
0.466791370045	47.3759411906
0.487632979528	63.7661756299
0.449571915766	56.6144173013
0.498630340926	51.8479734791
0.517218240274	47.0590572471
0.453811611426	60.7282874614
0.484663897862	64.1784942925
0.570093030698	62.889285338
0.586397720041	55.6272600961
0.415261201696	50.0724970189
0.51899836434	51.9266173453
0.483664811857	50.2042140217
0.435890020637	43.4835989887
0.552924455579	46.7988690533
0.468050939448	62.519713638
0.594736114813	54.4321303337
0.517456785978	56.8192827737
0.507455087643	69.4273344871
0.349122375328	60.0118379175
0.43347640407	63.0087695334
0.495674718919	45.341920146
0.399071067439	48.4099488757
0.596187930241	49.5010977254
0.440482531544	58.9284635845
0.508550986512	42.9562606209
0.436959010822	46.4003669204
0.364573748703	50.0369231908
0.515046332818	43.5564920551
0.453891377672	48.1434893048
0.448833356461	52.6126421238
0.582971237343	54.7385898055
0.615710606891	57.3019771867
0.578279543786	55.9992120341
0.323104905358	51.4894060587
0.505220154335	49.8391694748
0.495427740639	71.5886258709
0.51783221439	38.2562476847
0.521287476827	36.5631061915
0.53558628308	52.035305524
0.464236787079	45.1144970661
0.431665051676	50.8343590413
0.501720681608	47.108293856
0.487045961866	41.564587959
0.467284504841	53.6854140056
0.509130016509	57.0262122237
0.458446129061	50.7043544593
0.492412915158	48.3669526151
0.42587826393	78.4680038714
0.4401045864	61.4313160728
0.500542948116	66.0585049962
0.538758472692	38.8588763559
0.619651982937	50.8984294747
0.590367181426	62.6818372235
0.539084745576	40.8903334788
0.276734837406	42.9505910551
0.49339575557	43.4324928413
0.477016733987	61.8686406198
0.383492874384	54.9761312706
0.510936217068	43.2193141054
0.433608691778	35.6496551111
0.479435488706	48.5908573266
0.488924426555	55.0918398024
0.471889599414	43.9008388345
0.487296451223	59.1984164321
0.487048472346	64.3924049486
0.462067607613	53.9327224567
0.522712664633	59.5496548439
0.500593000919	48.1260493184
0.498967424945	52.5088143457
0.498323963826	49.5884299352
0.436122418772	47.0415355396
0.533080713739	56.7040787398
0.485118164738	38.4122939435
0.46574136934	49.2724882265
0.467967704409	47.1287708191
0.687968883206	52.8262590333
0.512331034187	45.1321575143
0.475418829388	43.6669140173
0.52343047749	45.1125666667
0.480506430869	56.6647076029
0.430957307856	47.3048914079
0.428675708769	45.884153999
0.499333715432	53.3140028956
0.489380544784	50.5842812212
0.483752325875	50.6352561054
0.501767976365	54.4459784968
0.511060040219	44.9318186063
0.500650441118	47.7018693549
0.468832256521	56.1407932958
0.503639609943	49.5257954443
0.482987739652	42.7255992158
0.491251243755	57.3191374403
0.525411958021	47.2274087749
0.47348548571	54.0458730135
0.469184474849	58.0081467109
0.499714637184	57.4339748422
0.569522401148	50.423186241
0.473344103392	56.9806011431
0.558453496213	52.2052497067
0.466300651896	57.7380262743
0.443868975525	48.4574115335
0.606814558111	52.9057788887
0.532186250095	55.5595954724
0.573300442959	53.4704237667
0.528674980677	48.1050792195
0.463033229339	61.309219663
0.48643712066	42.2791252675
0.514925662259	54.9156968245
0.455975683253	57.4692933145
0.525284513612	44.004402445
0.433705854962	51.5999333535
0.487334892454	57.7676764492
0.464516523868	50.6632811114
0.406835383588	59.8731599819
0.520292052207	53.9267324936
0.496682149967	47.794702103
0.50293671739	59.6174334065
0.564948932219	48.036887756
0.480714331416	58.7034258705
0.322713496781	53.678034127
0.518562661606	53.1209634159
0.563273732916	63.9355460022
0.605634518798	50.9246186036
0.554377996467	61.00383764
0.50996244084	50.4161548735
0.509521285407	52.9514371418
0.415943153854	50.1912257163
0.568231575445	49.9133227594
0.482840011142	47.9984567556
0.555851711505	51.6922885064
0.450219179728	58.8286203544
0.540169597696	44.6615395196
0.546521816853	43.4802001502
0.460981187508	53.1696301932
0.528076956111	62.8728235262
0.503502709209	46.3478217656
0.583885533337	51.7802488634
0.402672169512	43.606262474
0.477339131616	55.6883190195
0.47129439572	46.1482549606
0.525515844725	45.4814249259
0.46697913963	61.4911024505
0.511464605983	60.9018295276
0.490746484698	46.7252602662
0.541622736112	56.6715146683
0.524978332466	52.8657689123
0.471940624936	56.0287474101
0.520540389205	44.7112223044
0.468944223906	59.8309644451
0.484346388732	61.3854642059
0.521727901932	62.1187660615
0.523524447682	45.1526734196
0.481886645407	54.0377529126
0.480718227493	51.2729339516
0.478562334107	58.6038928883
0.511859833848	48.9010099801
0.432872973743	57.0879095972
0.507776676578	47.5647824361
0.482523758591	46.0956883287
0.501761761096	52.4208246139
0.53525026378	55.8690498004
0.484212981301	52.9478678708
0.480597423636	62.0898711287
0.493266326682	55.9507498133
0.427901935155	57.1751893759
0.644175230549	58.15409765
0.512660715288	57.1567514996
0.46620564333	66.781866276
0.495537515127	60.8105100265
0.399106037938	62.231122372
0.556094788387	36.8683818283
0.290206886137	48.9111717963
0.550350077713	48.7506457654
0.388648769586	48.6413214324
0.486613297425	45.9903083354
0.565916165503	50.662221946
0.41691411936	46.6372148962
0.568448535745	52.6738534276
0.434681783647	43.3760156976
0.652464827739	37.7789952246
0.514662236044	53.7742384506
0.558356676003	39.11542102
0.475869475914	57.8690571993
0.496780363405	51.4082564557
0.610713326722	44.4113262252
0.511120493319	64.6273052099
0.414651130681	50.9397680466
0.401907535494	50.530419709
0.520060905933	46.900331084
0.441772888275	43.8699039179
0.497661674292	51.1550082156
0.505225276035	60.5387727819
0.418686528155	50.058650479
0.557626641355	60.5557211866
0.514471067069	53.8214210451
0.446501255013	56.5253251336
0.425516847317	50.0349737694
0.492565688667	43.3604798891
0.509865406202	52.7224204583
0.460916458491	47.2687227167
0.506407104665	46.1501381183
0.442458320033	59.0330249467
0.567401427309	57.8259893358
0.540692803363	51.2619278771
0.440261882824	59.5863138443
0.467048491791	46.5898049531
0.43354960172	58.3219624145
0.504643493762	48.0433313154
0.515975680148	44.0816429676
0.394838398457	53.5586980058
0.370634127381	52.7085357944
0.497435217122	42.271937781
0.410196566568	64.6412864124
0.414019288044	47.5249254545
0.293047835664	53.3476283325
0.594224796441	46.3036769181
0.658282634723	41.5626739678
0.448267422651	48.8456273021
0.523824456452	39.3058959595
0.488263542929	38.7525311024
0.450695382767	76.4861939252
0.58018898664	58.6189525556
0.452795508806	67.7535598849
0.486031099753	50.2370950843
0.496698940057	45.4672840013
0.533523751562	59.2654167177
0.539342292783	47.4903907098
0.522258104076	51.7669569748
0.5413044288	49.643618992
0.561621105658	55.5421008739
0.432202652751	49.4871184225
0.47311765264	60.9543984406
0.456508656282	55.1596749515
0.414642660682	47.0251039649
0.485411862299	49.2483837385
0.488298193969	47.9162516069
0.477728796437	50.8047250238
0.595030148398	54.47563952
0.592764729992	47.5452599901
0.499353687351	65.3235236911
0.403127489671	52.7538680979
0.526818273178	51.5975204884
0.477981114732	52.2224066132
0.513311344912	56.645347727
0.490997626414	49.3832588897
0.484434620041	56.217381578
0.530878152218	49.6764769679
0.534549275431	38.0200131559
0.49460830247	48.977427243
0.530399467408	54.4000176512
0.45806497352	51.4448993543
0.475078428618	44.7485105967
0.593427949538	55.9986304802
0.555080883671	48.2111179271
0.528604967255	50.7887575384
0.53870707773	52.6172499131
0.499843083966	60.015485714
0.642496763466	52.6183251429
0.471814907712	66.6795655143
0.470818117752	66.4999045365
0.502563240609	47.1464881493
0.590859757707	49.4841760798
0.478684528679	49.7479000281
0.394156661266	54.493242753
0.493706293707	48.336607831
0.488355094854	67.9046599745
0.544798389267	52.4018546131
0.416404996162	59.407944233
0.498813885757	45.2565083859
0.521244763615	46.9545843541
0.52741417634	57.6950410829
0.55360869431	43.3024814574
0.510617782708	57.1267941361
0.518395267147	52.0006951551
0.493939533547	56.7040381457
0.523019661503	48.98657651
0.517668798613	61.3232104571
0.536467087465	49.2853819164
0.500047028946	61.7067530379
0.476163244187	47.6305843838
0.560207084063	52.1586480497
0.528944264985	45.6821927096
0.502180455745	55.0620872916
0.558030678049	48.1931460718
0.522732562258	50.8037440394
0.440390741134	46.0038767138
0.446021528071	60.6179072967
0.587414583668	46.9611157304
0.561344980466	65.1965000736
0.437903285345	45.5905634275
0.55733997136	50.7368931513
0.530902276835	49.2602273402
0.485688264376	47.9912517118
0.522363650389	50.5723162255
0.607741617357	44.3121847381
0.469963940533	63.3354001695
