# Supplementary material for: Do universal codon-usage patterns minimize the effects of mutation and translation error?
Source: Genome Biol. 2005 Oct 19;6(11):R91. doi: 10.1186/gb-2005-6-11-r91 (PMC1297647; doi:10.1186/gb-2005-6-11-r91)
Supplement: Additional data file 1 — A tar archive containing the used CUTG records, separated for archaea, bacteria, and eukaryotes, the data used to produce the histograms in Figure 1, the kinemages used to produce Figures 2 and 4, and the data used to produce the scatterplots in Figures 3 and 5. [file gb-2005-6-11-r91-S1.tgz › CodeError/data/abs_scatterplots/euk_normal_X.dat]

0.408163532041	19.230739214
0.423064580826	18.589341055
0.40289521748	19.0146554826
0.386398197175	18.6238164929
0.388124716247	18.9581092801
0.387895918198	16.5925446837
0.369722287906	19.0936202412
0.366050656248	16.4610071551
0.379738191106	18.4366762332
0.377460493485	19.1386183809
0.377562897305	18.9987748232
0.410319608222	18.32835318
0.388038683758	18.4777502951
0.385636264337	19.3394251593
0.406791715488	17.7822630834
0.388227645529	17.390489898
0.367609820544	15.9205181108
0.393750466972	18.3292622264
0.414137048243	18.4749633275
0.451583154012	18.0706025208
0.371027521488	19.0470208974
0.386976996921	17.9552448832
0.375254781322	18.5756739706
0.392613878246	18.65150745
0.380066101157	19.3732706473
0.410049744978	18.3251088722
0.399501417539	18.010251833
0.411999684409	18.1486460469
0.32091503268	15.2778533333
0.377596086794	17.7589313875
0.398922639533	17.3866509053
0.390094928043	18.1806703685
0.447771568121	19.1759448082
0.413078859135	17.8285988563
0.376523307285	18.0183907317
0.39209656925	18.2559012961
0.357460088825	18.0984671708
0.40020800832	18.3570785231
0.360915174535	16.7319784771
0.349220538447	18.255643522
0.335924347517	18.2654637563
0.372290709855	18.5697940537
0.381559050587	18.4694944014
0.396751463036	19.5466973606
0.391298975557	18.9407112689
0.370296656895	19.3265438799
0.387131770008	18.2839005257
0.374479530349	17.7476985543
0.379494560855	18.7719838348
0.391096979332	19.4890606875
0.383847740958	17.4701850183
0.395245406248	17.6674637618
0.383819589163	17.6507371241
0.420888946035	16.6568992232
0.39812982789	17.5924945928
0.392903044422	18.4278266527
0.381524384308	18.7566590091
0.37258368694	18.4205865158
0.393681510841	19.1719510375
0.416501076337	18.9014071866
0.338937013655	16.2417321979
0.383838383838	19.1722715152
0.372315228508	18.7766312106
0.37887493319	18.1320912614
0.370002379145	18.3324790012
0.362280267393	17.7605895024
0.342764435994	21.2108212293
0.317921917079	22.5135617401
0.316832365339	24.6487582272
0.332672922227	19.995971639
0.362681669011	19.1289676512
0.376304974255	19.0506876092
0.393524084315	18.6044287712
0.380445884549	18.2076570986
0.379034227567	18.7066901018
0.378326350356	18.8798385989
0.383783010773	16.1746189341
0.384518385942	18.9723901725
0.358913492767	18.4993086035
0.372908284329	19.7068635097
0.391286206525	16.6366756488
0.422231739861	18.3658485158
0.367425023484	17.7047491007
0.399476377412	17.3690243759
0.389924510861	16.4241155886
0.388089351934	17.1232767085
0.409020762965	17.8644483224
0.410523269242	17.3222853234
0.428401578922	17.8145737385
0.415600595581	17.7566806649
0.41735315676	17.443942674
0.410518075603	17.5296384394
0.423819530506	17.1553470434
0.420729001484	17.5516218176
0.426750330251	17.7150483487
0.453626060078	17.6023172545
0.381745172352	17.5722445407
0.38864526964	18.6294760216
0.393779939033	17.9809422267
0.390198842917	17.507458419
0.435057920811	16.8146553432
0.413428301377	17.8082655685
0.391020544793	18.8761128918
0.400310015761	18.5175885623
0.426051086044	17.3321810385
0.405338232116	17.7011306102
0.373923466217	17.6834924976
0.319930355297	18.3222732466
0.401383162654	17.4933899455
0.385800395711	17.0305954631
0.381825529121	18.0569490327
0.37858332003	17.5601789779
0.376914726812	17.1886459052
0.392960849104	17.9059936918
0.37674846984	18.268001635
0.37840724166	18.5787841063
0.371713735398	18.2301428321
0.38080358719	18.1601085337
0.377052939322	17.6471748689
0.391543543856	16.4540097154
0.370809758471	17.834985703
0.384477745471	17.2315600089
0.391582425783	17.4038726171
0.431631233156	17.1045017878
0.403859635457	17.2796321078
0.413010051005	17.4157188719
0.371720205984	17.1038800883
0.396611758403	17.7881467792
0.387882170326	17.3011336484
0.36985497527	17.6676378014
0.409421308491	17.8820070149
0.409747475652	18.3958855771
0.378127991249	18.281715028
0.391357966134	17.0268705592
0.382177646757	17.9169234812
0.419610154507	18.3187093841
0.398487250799	17.1317870715
0.430265899659	18.4915731714
0.38220979021	17.8278598825
0.383809047545	17.9741949146
0.39948192364	17.0016339678
0.379490616622	17.9894113367
0.386754796343	18.4416259067
0.367435114033	18.4326185847
0.392698156319	17.7841419004
0.380354206307	17.6975117394
0.39565922099	18.478706073
0.370939565628	18.3471575071
0.389425366994	17.3127074005
0.390984216504	18.3049039282
0.376733245296	19.0452530813
0.412369840672	17.8319752436
0.40310919251	17.9615495114
0.347630870001	17.1500330675
0.39772643931	17.9630888155
0.383484557669	17.6598174257
0.366496104198	18.22160414
0.384781195542	17.8914860832
0.400315000315	17.6706779563
0.377291208425	18.2801425715
0.371464287465	17.8774669837
0.385689802034	17.1787660225
0.371572998209	17.183964475
0.387608215922	18.7243032422
0.398246980072	17.6987618116
0.373864783047	17.3218140599
0.379817230806	17.2670696808
0.377740653413	17.8095331191
0.400904281942	17.3425141725
0.387711529338	18.894507565
0.399160875836	17.9478306018
0.377616484532	18.2453219159
0.378310111627	17.6909150167
0.406692140865	17.1160967675
0.390655884996	18.1236181941
0.380361106112	17.0686149121
0.376152533955	17.8585079139
0.380647705859	17.3986467418
0.383553878585	18.3831023011
0.377971519907	18.6902917369
0.378710254533	16.9164005855
0.373911208458	17.697945162
0.375114326667	19.1893160603
0.4031743188	17.7725724197
0.389043162262	17.4828339676
0.378796619948	16.7365302202
0.385308204915	16.7165466472
0.403502458918	18.0277238815
0.373101811205	17.5637900693
0.375682062299	17.8213728034
0.384155398972	17.668870996
0.38145499218	18.6770665841
0.376931620629	18.4689010044
0.398723029502	18.4642057831
0.391855163949	18.3658842714
0.430166880616	17.4758317073
0.414642668757	18.1820923411
0.515974440894	17.1375985623
0.398719639999	18.3931906009
0.378896057927	17.8862549544
0.403044228134	17.3427107215
0.360028190521	16.7871681447
0.423273265768	17.248689569
0.413158024327	17.6184025213
0.419437483114	17.5102285656
0.367556695106	18.215367844
0.380053507729	17.5589148335
0.383041978832	17.8875289174
0.389808486401	16.8975227111
0.42271121105	16.7272326373
0.407361123185	17.733766061
0.392035192166	17.7996385075
0.38509196515	18.6236486609
0.430702542274	16.6906936385
0.424926655491	16.7296186085
0.440649660488	16.6584459534
0.419160567705	17.3144517232
0.422942535048	17.0638984194
0.426537477148	16.9611218428
0.434935981186	17.4807423569
0.429235088698	17.5798956035
0.420537010159	17.7156939042
0.421660630906	17.1423723748
0.503015931119	13.3646792609
0.403035672446	17.7686238285
0.433206995146	16.9664530886
0.415769561622	17.3888889149
0.418877907391	17.2713119524
0.421353475553	18.3929138308
0.413066536937	17.4594403018
0.41193978652	17.4918859489
0.404489751058	17.5989875804
0.410047144293	17.6163110905
0.40230286113	18.3577166783
0.378555198621	17.8505981352
0.409300425929	17.3226580314
0.434538878842	19.868915009
0.404296976298	17.6509863596
0.394683470955	18.2650899609
0.431045145331	17.6967197391
0.398360344391	18.1836413016
0.388233618711	18.1101695847
0.400022244451	18.0276110799
0.400830610437	17.1627543286
0.394694734036	17.9321076108
0.393657669078	17.3976881658
0.404026503568	17.8120291539
0.417437795599	17.988679416
0.401937222343	17.1236483869
0.393469380009	17.7571974891
0.387936334449	17.1303936061
0.414855920305	17.4417671993
0.405782792665	17.8969118947
0.377268385865	17.3565425024
0.406673605584	18.2799280475
0.412282361847	18.1372611658
0.396708374436	18.1017883461
0.40077776693	17.5776071463
0.406262211801	16.9171510356
0.408574048602	17.5879198533
0.409204230095	17.6625277322
0.417946903847	17.5357356647
0.39525767757	18.1558329171
0.388462151726	18.3297456169
0.499294219132	45.8017643738
0.500932611311	45.4718332732
0.487654738551	46.1761428668
0.472673641011	45.5997196827
0.490091659816	46.7862317877
0.506775293042	44.8805057777
0.495756811434	47.0507392869
0.534699969272	46.6701575875
0.495609911843	45.9114965145
0.47778624896	47.2160668145
0.482809562181	46.4726627272
0.491913138733	44.4840427218
0.482470127772	47.0801032119
0.50347715274	47.7842889496
0.511932728205	45.3395482144
0.515753150631	44.0702658532
0.537817901575	44.0914840912
0.48863909943	45.3116008202
0.493799248595	43.9876652592
0.510759299108	43.2342440824
0.472951659964	46.9618519044
0.509871400109	46.9862311176
0.491276337902	45.4911998569
0.49419965943	45.2411100468
0.482858219394	44.1839501811
0.492916063221	45.1875480133
0.488073125428	45.5726886304
0.492767543638	45.5757742901
0.580588235294	46.0225490196
0.525978554176	45.6439362487
0.483540326201	44.1699557085
0.49742903216	46.35921444
0.509378669046	43.3412390927
0.488700740833	44.1712232371
0.51106617848	45.7301426307
0.501448538755	45.8358819822
0.492858000241	49.3130546153
0.50015600624	47.3373940718
0.512705733405	47.1415677338
0.484578809775	48.4916273791
0.490875333097	47.2754367238
0.498710821046	47.3061176376
0.504906852452	46.244358191
0.489072017198	46.1708486803
0.484094176851	45.4914653127
0.527366127861	45.7681015572
0.536885587916	46.0387750981
0.497038818631	46.0014166085
0.466271763501	46.0843065851
0.456773203223	44.2701759772
0.520358751948	46.715812371
0.532034410489	45.9820868061
0.515071449836	47.1952075022
0.536819760887	44.7833016093
0.517116140399	45.5893478249
0.504438107479	45.3653341634
0.514971283949	46.7142322593
0.473361621877	46.246412777
0.446257868967	41.8253471672
0.511032455705	44.8545566319
0.4295991778	41.0340405227
0.48	47.2499995152
0.479975238198	48.3653490876
0.480925975414	45.9571606093
0.484858440867	43.7183067284
0.50931542461	47.8034054221
0.45254825776	47.3010279833
0.419238496728	49.9540369609
0.391826316057	49.4898958627
0.451418508021	48.6651996184
0.477637130801	45.6025950305
0.482923142331	46.7500635835
0.498196681894	45.5806477697
0.483710773783	46.271229951
0.478579093432	46.9515354228
0.483712678821	46.7171233156
0.535465725999	45.6953890743
0.485559713635	45.771607875
0.460702686744	46.174996398
0.523181677499	49.3230665429
0.517746581243	46.4498792936
0.500477712252	43.3333568346
0.515590991363	48.243183724
0.508048133463	45.9779652678
0.538657921958	45.4621681889
0.515145829654	46.4616935664
0.4992209784	45.5424621065
0.504398338308	45.0400174238
0.493151662149	43.3184186047
0.496459934972	45.3042890395
0.513910313215	44.3792332754
0.508819341058	45.7806363519
0.502188216559	43.4553233591
0.50450198259	44.9188609229
0.50891677675	43.6661677675
0.458286438931	41.2602681462
0.524363833243	45.1475053239
0.509936555328	46.9999708901
0.491036434896	45.273420961
0.509717172588	46.094211686
0.528625172272	43.5457840355
0.520490143127	45.6632927491
0.522751997992	45.8856063434
0.519605465977	45.7098794576
0.53558776918	44.5060974177
0.511814710756	44.4402191485
0.523439580929	45.5541061884
0.474454540508	48.6556297949
0.526965021944	44.6634886288
0.533032715226	45.6125405236
0.511870485427	46.6888820528
0.510068644667	45.7034790759
0.512435170667	45.5404189603
0.501927505758	44.8123265245
0.520771954411	44.971626073
0.512764442636	45.2764665717
0.520749430923	45.1426499237
0.505825654062	45.9109969283
0.513141677893	46.6508218636
0.535759806472	45.9441331677
0.504897487376	45.6519413518
0.526369939611	44.9492240662
0.527368664168	46.7489136746
0.556813978476	45.1637066916
0.522744975853	46.1509396323
0.521789678968	45.5049186169
0.520015939186	45.245351643
0.515936788536	45.1546191241
0.514885675916	45.3721765701
0.509444770448	46.6650219912
0.519184629368	45.9902813018
0.51271706576	46.2801395107
0.519725146999	47.256379598
0.531565716454	46.2088884884
0.51143937452	44.8972605742
0.5291542121	45.0216343199
0.528006654017	46.5566379539
0.5339810148	44.7032889277
0.505586013986	46.3628707469
0.503183182028	45.5156814895
0.515148102264	45.3195481473
0.496648793566	42.5092860973
0.492510408172	45.9099910726
0.51023053421	46.7382048576
0.515019303498	45.878290104
0.509681696471	46.2760986164
0.515043306489	45.1332092387
0.509749763928	46.6836187913
0.51712640194	45.8995468757
0.497591352368	45.7416897349
0.503019423352	46.1225564818
0.5430100782	44.8430590892
0.520140893561	46.1052510925
0.506999102002	47.849171412
0.50529886322	47.2625788045
0.515500494387	45.6927970686
0.502849168508	46.7468947552
0.510173184464	45.5990053084
0.519145719146	45.794181415
0.498200359928	46.186018263
0.50459581352	46.7519181823
0.532352910992	44.9158672427
0.52299294415	46.2940581318
0.494483109829	45.9323894755
0.510524687629	46.2629551652
0.52273797511	45.8530415069
0.506372873204	45.6811323273
0.507982338791	46.2462765323
0.509190668042	45.7122491419
0.506721492962	46.565246033
0.531401599581	46.1636787203
0.505300929701	46.3636313815
0.492079012001	45.7754303873
0.555277290096	44.3548654343
0.508793800539	45.814621743
0.511259072641	46.2150187511
0.537388525404	46.4377674419
0.50146807485	45.7104765327
0.514853589839	47.3646176684
0.511692337499	47.3916313475
0.528340245588	45.4893346345
0.509663593431	46.3497341348
0.475735444679	47.3149301481
0.515692437988	46.0613625303
0.51695292948	44.8390318489
0.529948756236	44.9799247972
0.534048313203	44.2223465223
0.507316780617	44.3353371716
0.512795499626	45.4322865412
0.512180451128	45.2357748657
0.523557417635	44.7027185679
0.504635726456	45.920828746
0.514511299981	45.6071976048
0.532731542639	43.5738115368
0.513282482904	44.5784089076
0.555519897304	45.2755899872
0.518991684461	45.1804271685
0.425119808307	38.207435623
0.503190855337	45.9758977855
0.51190712162	46.2251173722
0.518700089779	45.8102406322
0.52601162859	46.6799545193
0.5025649517	43.9705929194
0.500073866155	44.8224901758
0.530133502269	45.3713176758
0.498298041643	46.8300768313
0.514900416171	46.3393055886
0.518769572284	46.015775003
0.520165883526	44.7229844084
0.538676517828	44.0904475426
0.523070068677	47.1525317309
0.514282657537	46.403986195
0.457244272346	40.5898160697
0.525910883743	42.5501881517
0.524753772004	43.2701502515
0.511653514406	42.5028084419
0.499029410831	45.0357496098
0.499041943411	44.2795342472
0.515809872029	42.9778536015
0.500522602561	43.178556833
0.500560896928	43.6210041386
0.489822206096	43.6664975327
0.519099416507	44.1072231092
0.638342908981	38.4643022616
0.501559571228	46.1655634958
0.506283662478	43.8293538134
0.506192739087	44.8391453268
0.504778758337	44.8927600905
0.463509237522	43.8901152598
0.4982574229	43.9970919618
0.503829589688	45.443301971
0.506196076277	45.7281861845
0.507241672464	45.164210279
0.470807164457	45.8891665504
0.490832876283	46.1960946486
0.518349962075	44.6490233969
0.472513562387	39.7657772152
0.507066542191	45.6264194285
0.476531942633	46.9274396639
0.494996345645	43.8249705965
0.482907065079	44.5255008863
0.493650208588	45.9880014073
0.491954476595	46.0631132986
0.508474058693	45.4451320732
0.488134751241	46.1264243774
0.498917120067	44.8486726181
0.497910295617	45.0543202854
0.492083076291	38.131528686
0.497778748816	44.6050845532
0.500756781378	45.4391167626
0.526094678598	44.9901180408
0.514575115331	44.0781634018
0.50361340587	44.9067574451
0.493342322603	46.0474246868
0.501230637359	44.6386882018
0.484812641938	45.6732004164
0.494297630791	45.7929073257
0.506866477919	45.013264994
0.478604923799	42.1276023837
0.51045392022	45.3885340669
0.501898888172	45.3101350485
0.504059699481	44.3107959032
0.48829973774	46.0739942304
0.485202465216	46.80196402
0.548894930141	0.31216274784
0.500742077818	0.306880545527
0.505039572482	0.324073327471
0.488485003939	0.502019090892
0.539025976416	0.43391103967
0.49958433785	0.3167239172
0.57754656998	0.378810015501
0.584566085773	0.274727887274
0.53206094684	0.389738652287
0.522906847796	0.412411699473
0.53205300385	0.380477750918
0.521215928862	0.422036858045
0.47108037027	0.345888960219
0.528964136173	0.338927070817
0.508352669851	0.357028346292
0.563712742548	0.312105621124
0.529010238908	0.287269844765
0.507932291192	0.423478718547
0.52176081391	0.4273742727
0.523055640947	0.342214571165
0.52590489709	0.407709802066
0.518067379098	0.284920847673
0.513727327927	0.481674419073
0.519742443593	0.316056619838
0.518630792856	0.390611674623
0.547667023487	0.369103708834
0.537051520187	0.354007625379
0.524872530364	0.374523452269
0.596928104575	0.183760522876
0.59624849667	0.26890840551
0.521846476134	0.434452790663
0.546596890498	0.326492287096
0.543962804678	0.262910815761
0.508915786946	0.369634635053
0.556314552707	0.305694518826
0.557814485387	0.320846963151
0.531988956908	0.351689353019
0.548413936558	0.338952054082
0.533866883704	0.37651437873
0.474094163474	0.633504621123
0.495185138866	0.414735302889
0.536298444928	0.436944323584
0.56282179218	0.364921765855
0.532216648752	0.321447032127
0.522735442128	0.429194913731
0.611764073048	0.399501465802
0.552032045397	0.37002253192
0.517650709907	0.288753096956
0.511445733108	0.412374346057
0.518502275095	0.396680883723
0.538885847825	0.304490799613
0.548898474436	0.316593654043
0.527165823162	0.29516225067
0.519148066595	0.350675866249
0.542891990784	0.369339368478
0.5460880392	0.456979677082
0.543200622992	0.357120996788
0.520744931636	0.31782272513
0.543483329448	0.370065749592
0.543136280841	0.312000496771
0.476581999706	0.393649097049
0.596484848485	0.318388040404
0.48732303386	0.314067718146
0.559927846072	0.42009433458
0.502894626531	0.405984569545
0.561277543946	0.307149789552
0.489501095358	0.401292439962
0.498234976889	0.413667168529
0.515800328211	0.404858142201
0.479183291599	0.4342914064
0.501078293483	0.390918330989
0.507133071945	0.363552175351
0.525963328079	0.36082405849
0.54450040503	0.365244672983
0.53873080481	0.435530360777
0.538746083872	0.441095836636
0.52631328058	0.369454476118
0.559306866254	0.36520240807
0.569105403012	0.42234038382
0.562550294027	0.271708160528
0.52881043394	0.359970980941
0.533588113202	0.393269594439
0.604852567187	0.236079089055
0.509913689745	0.383081018229
0.531615203468	0.321758742875
0.508660015304	0.338454087939
0.533496869615	0.420498044237
0.534770114102	0.418604564683
0.555642745042	0.438957721025
0.532265742907	0.418047828861
0.538306694236	0.422649381338
0.535350184478	0.398695757007
0.54755704031	0.42689637253
0.534357737827	0.411559061781
0.553368560106	0.457158256275
0.488610604739	0.401388475866
0.647175600073	0.29568020213
0.610654972942	0.294799402874
0.509616780374	0.47205806358
0.525513935082	0.448935260439
0.570901776734	0.348098186017
0.571121388063	0.344253092087
0.643280053559	0.297707268087
0.609510036543	0.303846343026
0.558776918057	0.303318169106
0.546358331533	0.411892803112
0.55882091805	0.398121992364
0.54866967735	0.467804777191
0.538469211332	0.358071020082
0.55809138177	0.380621175171
0.57208162853	0.399666818205
0.546568906931	0.41184163835
0.545048848149	0.421432782535
0.54528386903	0.464376489436
0.538865797143	0.397373125455
0.556092351505	0.443627746135
0.583310403482	0.41114420792
0.538361049324	0.412629594323
0.535039697326	0.423590014045
0.549237202165	0.27006302674
0.545476668492	0.401430187991
0.541936926862	0.409835473049
0.560937694317	0.356780499938
0.602310957673	0.305375865288
0.596412992678	0.344158280106
0.589127662766	0.369446144614
0.504597842079	0.550555664541
0.546672023571	0.404546404178
0.539302719012	0.426238414985
0.532595635286	0.411960320787
0.57273563507	0.335249832815
0.498204358503	0.367381231324
0.572986462464	0.261080814987
0.643219655647	0.32940018024
0.564534734684	0.400564470649
0.57293815518	0.36605397213
0.574155901541	0.383649000598
0.599200341947	0.331963739336
0.539239160839	0.428792346853
0.548949838437	0.429793737498
0.606825092916	0.268005856515
0.507947146687	0.405251168135
0.525451736126	0.412617193871
0.558312501928	0.366433725272
0.553685392373	0.381693744091
0.552730591406	0.375300266042
0.6353137821	0.305703692448
0.548040604343	0.389640604344
0.52894816611	0.417304637769
0.516978028434	0.459316179062
0.535758501156	0.420782271377
0.601304729645	0.299488980889
0.565004369819	0.343618422098
0.53024140299	0.390901273044
0.493582691602	0.468967510084
0.540001744896	0.437478625022
0.535527386906	0.382888242819
0.530009253162	0.427754894965
0.572292572293	0.363059283059
0.544524428448	0.406342331534
0.543727633708	0.400964753174
0.542225551872	0.396153651953
0.550742443922	0.404563765928
0.545917501273	0.45860356476
0.572656519099	0.387712138525
0.545206861756	0.416225227043
0.544429748091	0.423665003307
0.528390413846	0.423346232729
0.521838594041	0.417208610556
0.599715325004	0.327361273657
0.620060312049	0.283512783532
0.536399717284	0.427950850867
0.524635960471	0.457510307178
0.645745120314	0.242392853455
0.560500898473	0.410599460916
0.495039289785	0.402066342751
0.569713459005	0.259005938114
0.513738551207	0.442981024585
0.54254131902	0.385450744894
0.546798411314	0.403236268527
0.535293160934	0.39930909978
0.541474134606	0.415872248459
0.46121083885	0.374713425705
0.572680336814	0.375088258766
0.542870856046	0.445856354349
0.552719991856	0.395879051142
0.561484798001	0.416596001666
0.546659469834	0.361832313782
0.559067408058	0.453924885377
0.554887218045	0.413546552095
0.551437821367	0.40937299562
0.520570327147	0.448350017033
0.558552250338	0.396240486768
0.538749449582	0.408088654044
0.551332631948	0.406226898124
0.585975609756	0.286064698331
0.56503461047	0.358045154393
0.402995207668	0.263141214058
0.51967749928	0.463616320572
0.538269857002	0.405846224793
0.523620233427	0.4046145159
0.547448170552	0.40067084043
0.521110083603	0.351369040627
0.525631555621	0.418466144679
0.587801265151	0.339740746607
0.531364661155	0.436187259626
0.551724137932	0.397757728894
0.547706822055	0.39253466524
0.544585647159	0.401510465613
0.53292643752	0.299308705429
0.605961488308	0.236332521951
0.539708871673	0.395043211096
0.617554049694	0.376774443369
0.549381028625	0.435206310774
0.542304065381	0.39041387259
0.517948247384	0.445027711507
0.521236014519	0.443363231638
0.51017794236	0.467585521152
0.534742230347	0.428064292505
0.525411549517	0.446440031356
0.521228522718	0.44457347116
0.520627721335	0.45574862119
0.537180503075	0.410069927505
0.635796476374	0.298477296962
0.532824215089	0.403710754452
0.531684287519	0.452974798856
0.533435780085	0.428413539674
0.527804606157	0.444394154784
0.482168010615	0.470729570277
0.533507723963	0.452438603067
0.529740787395	0.432717416734
0.545199758202	0.402145518492
0.536471133781	0.420609197001
0.515410560596	0.453800883926
0.528519940453	0.452744652511
0.535241262617	0.441410817434
0.576311030742	0.339266546112
0.529692443338	0.439122348426
0.508740161282	0.466087015307
0.507083825265	0.454868162141
0.556976449734	0.431043808559
0.534538509224	0.436687787961
0.522250481908	0.448384451128
0.557272421901	0.466721714966
0.51559782119	0.445755397993
0.536404134312	0.430629549416
0.521712538226	0.435324770642
0.495167592022	0.334198642813
0.557788944724	0.408124098755
0.549760154868	0.448243384687
0.551335473735	0.400109570326
0.544393929264	0.430622985893
0.540795217947	0.459588098596
0.548289229732	0.419708522951
0.543317210556	0.458185122145
0.526353141559	0.378847842544
0.542339442397	0.407265666372
0.549041621921	0.438660678838
0.549775302852	0.657805392732
0.549426868409	0.435732599725
0.533670443285	0.46206180114
0.535930867192	0.504827167981
0.513098152156	0.459342748812
0.51045429021	0.447172696833
0.485450893771	65.3446663356
0.474913089985	64.3680548736
0.465196509505	65.5148716769
0.449185614042	64.7255552665
0.472414117493	66.1782521074
0.464751849697	61.7897743786
0.48100855644	66.5231695436
0.495105570432	63.4058926298
0.46913634993	64.7379114
0.45938453008	66.7670968949
0.464141821112	65.8519153013
0.474482891939	63.2344327598
0.447196393934	65.9037424672
0.47269251775	67.4626411797
0.475692371181	63.4788396441
0.489231179569	61.7728613723
0.478145987008	60.2992720467
0.463440619197	64.0643417651
0.476565703583	62.8900028593
0.495132698022	61.6470611743
0.456628026181	66.4165826039
0.471638592042	65.2263968484
0.46008614905	64.5485482466
0.468851993756	64.2086741166
0.460518371136	63.947832503
0.483544277229	63.8817605944
0.474875354384	63.9369480888
0.476546586137	64.0989437893
0.499477124183	61.4841628758
0.499941045879	63.6717760417
0.46810314729	61.9910594045
0.478040283567	64.8663770956
0.500371013948	62.7800947166
0.470231795638	62.3694567284
0.481301346158	64.0542278813
0.48378653113	64.4126302414
0.460769015325	67.7632111391
0.482925983706	66.033424649
0.469162597215	64.2500605896
0.435964503899	67.3807755222
0.440661606493	65.9556357829
0.469099991943	66.3128560148
0.483095898406	65.0787743583
0.472680042995	66.038993073
0.466042864845	64.8613714953
0.503142285935	65.494146903
0.492016467773	64.6926981557
0.463056352962	64.0378682598
0.452404019155	65.268664766
0.455457485884	64.1559175484
0.481030780244	64.490488189
0.492059430391	63.9661442219
0.475352287387	65.141106877
0.492285591173	61.7908766988
0.486045986358	63.5511817861
0.481143063699	64.2501404932
0.479898763749	65.8280122652
0.455563413485	64.9848220179
0.461140903086	61.3673639543
0.490223270961	64.0679643153
0.415039397053	57.6694218176
0.486774410774	66.7406590707
0.446537833522	67.4560480164
0.473242918226	64.5093462052
0.452585148848	62.4567702992
0.477624411984	65.871144714
0.428271263038	68.9131416525
0.411798463565	72.8812658695
0.408153003202	74.5435122321
0.421091573949	69.0954626638
0.447132364432	65.1224810127
0.45545372951	66.1643033681
0.472561364763	64.5459005993
0.469552354453	64.8441317226
0.465448041937	66.0937558853
0.466928371016	66.0380577511
0.481854005784	62.2394624845
0.476461655277	65.1092004556
0.462907194174	65.0966453853
0.486213418618	69.3016382131
0.479281073902	63.4465259233
0.485432521771	62.0924749448
0.495956194011	66.1840119138
0.472479400207	63.7300706619
0.48673254543	62.2080425204
0.470631732297	63.9234243628
0.480579536994	63.8274084732
0.483230573884	62.7809073119
0.492398662037	61.5719500642
0.481442091154	63.4790175332
0.489856721404	62.2458253307
0.484895867047	63.7089705483
0.491188262459	61.037566775
0.486529573968	62.8820418022
0.496345222369	61.8383743725
0.466841034583	59.2639738765
0.517761535222	63.0154300668
0.503078932637	65.9242463146
0.464811051435	63.7264212513
0.475143316862	64.0506053654
0.51152828994	60.7085375647
0.50167994419	63.8158114097
0.519017532114	65.0594265032
0.509808506094	64.5313143629
0.506805257761	62.1415966253
0.487837091468	62.5532425618
0.485394655066	63.6357206783
0.447684857718	67.4457078187
0.488939131977	62.5149495944
0.492308164236	63.0237571619
0.488592547692	65.1454979037
0.478406957209	63.6754996921
0.478132915209	63.1504976481
0.480057407964	63.1826967057
0.478795407131	63.6370008334
0.482421345267	64.2988784242
0.491924523268	63.7839369638
0.474996763526	64.4837350563
0.475078104847	64.7215867465
0.492180184164	62.6682059099
0.473727971446	63.8883572428
0.484261537315	62.5906195482
0.493296261422	64.5095667916
0.530252056436	62.5735843447
0.507672534663	63.7747300203
0.50797579758	63.2900836334
0.465444662416	62.8997873958
0.486406856837	63.3473123075
0.480690188419	63.0995486335
0.470631793668	64.7446201134
0.500447190977	64.2075381495
0.473556299972	65.0434063191
0.490279866904	65.799175441
0.522047779412	63.5651592278
0.48605058532	63.214748526
0.507234173929	63.7063976761
0.50021660212	64.0720740259
0.521149085469	63.5268258384
0.475678321679	64.6195229762
0.478647356004	63.9196701416
0.507151706273	62.5891879716
0.461362185625	60.9039486021
0.468238980214	64.7642341731
0.478659383391	65.5372571675
0.487134284064	64.0441257485
0.480922164728	64.3489106219
0.51533876986	63.9176190042
0.4762433113	65.4204169027
0.478499978348	63.629558914
0.468517865768	64.5059098422
0.471837056601	65.5885918345
0.518894882839	62.9745233137
0.49608481863	64.4104190259
0.461623791665	65.3901057525
0.465535998044	65.6946351302
0.47966226565	63.7900931193
0.468290886538	65.351387138
0.474987877723	63.9182462866
0.497251097252	63.8279186543
0.4733386656	64.872503166
0.473262578231	65.0303499191
0.4867560883	62.4907869172
0.481769462094	63.8825863727
0.476002942341	65.1152962825
0.4938093956	64.3494291154
0.480603206638	63.5910807938
0.476873284033	63.3718670114
0.47137113535	64.4791558842
0.477311181341	63.4719719249
0.498049449102	65.7871148716
0.516874262489	64.3950221057
0.473105710506	65.0369041483
0.465008361366	63.9238557111
0.535904850425	61.7133550553
0.486650194669	64.348839398
0.462219822846	63.685700006
0.494418172788	64.5552812939
0.465284777305	63.552104299
0.480316262481	66.1331707144
0.47882075624	66.4851593529
0.480781220352	62.8050443198
0.475016312165	64.4635515452
0.437353536733	66.8789596342
0.497182364534	64.2090232088
0.482955649262	62.7677221708
0.48715512268	62.1123340686
0.493613772039	61.3554891712
0.485826236456	62.7248933669
0.481654906296	63.4500014958
0.480916577157	63.4706942213
0.486383545991	62.7809625595
0.468887015261	65.0462453472
0.483331723649	64.472339096
0.490068007241	62.4461059739
0.485490092934	63.3505200772
0.523887462559	63.0374863928
0.49955632123	63.720564664
0.448029818957	55.6081753994
0.473862664872	64.8327047069
0.47635767885	64.5172185514
0.481788183779	63.5575658697
0.477829329888	63.8677935044
0.482316100357	61.570651529
0.479621148701	62.8593588418
0.512457416844	63.221286988
0.465739799301	65.4816319349
0.482226020611	64.295978151
0.483172791057	64.2958385856
0.484853339029	62.0220175851
0.498104722133	61.1169888853
0.51213089339	65.1226303138
0.482008907126	64.5986679136
0.48663009573	59.5902391739
0.501998151547	59.6760881009
0.497328164292	60.3901827326
0.490083807427	59.6062821068
0.479808664351	62.7935645646
0.477387473606	61.8110181877
0.492363193175	60.3670397367
0.486956711088	61.1057392213
0.483674836114	61.6454732132
0.476995645863	61.8379400581
0.492646850163	61.6596654115
0.592385105491	52.1274588194
0.479139819588	64.3378980787
0.490391648381	61.2487817009
0.485132693598	62.6564477814
0.483820423962	62.6084661977
0.455676907897	62.7537586608
0.481610561267	61.9089708667
0.481836721201	63.3679053366
0.485295195178	63.7293192834
0.48458665018	63.2011305665
0.462840195395	64.7006841126
0.465969338453	64.4994374363
0.487630550207	62.4130922458
0.494454490657	59.9739587703
0.480351987276	63.7165281365
0.459985191624	65.6586166401
0.477708438747	61.9765584978
0.479414619735	63.1401859965
0.47214077884	64.53485878
0.471409067652	64.5391088296
0.488859030344	63.0746081168
0.466142435489	64.5042873861
0.47632630782	62.6769903333
0.474549779137	63.30167421
0.468229487971	56.4544067448
0.485834971961	62.1368570388
0.481328772085	63.6445576364
0.488455495594	62.5206212173
0.491274988299	61.9505535869
0.483397138828	63.2632574384
0.472966646066	63.8236757121
0.4837404845	63.3768013715
0.474482715115	64.1893094247
0.477781815874	64.3019613381
0.48556195559	63.0295328192
0.478214146151	59.702558812
0.489484945743	63.4121865199
0.481591187184	63.4347245819
0.48597915684	62.3513587359
0.465551855822	64.6891698963
0.461372969051	65.5788823338
