# Supplementary material for: Do universal codon-usage patterns minimize the effects of mutation and translation error?
Source: Genome Biol. 2005 Oct 19;6(11):R91. doi: 10.1186/gb-2005-6-11-r91 (PMC1297647; doi:10.1186/gb-2005-6-11-r91)
Supplement: Additional data file 1 — A tar archive containing the used CUTG records, separated for archaea, bacteria, and eukaryotes, the data used to produce the histograms in Figure 1, the kinemages used to produce Figures 2 and 4, and the data used to produce the scatterplots in Figures 3 and 5. [file gb-2005-6-11-r91-S1.tgz › CodeError/data/abs_scatterplots/euk_normal_Y.dat]

0.516311380063	19.230739214
0.488838748496	18.589341055
0.50321315024	19.0146554826
0.477308953665	18.6238164929
0.503343681363	18.9581092801
0.521988527725	16.5925446837
0.51491027561	19.0936202412
0.509723014793	16.4610071551
0.523121130958	18.4366762332
0.502391183809	19.1386183809
0.507431283016	18.9987748232
0.483955151749	18.32835318
0.515272629377	18.4777502951
0.51063171309	19.3394251593
0.499739644948	17.7822630834
0.528355671134	17.390489898
0.536992183199	15.9205181108
0.49744722183	18.3292622264
0.487482129202	18.4749633275
0.517061174301	18.0706025208
0.502168598691	19.0470208974
0.500588661474	17.9552448832
0.497504465759	18.5756739706
0.513250319284	18.65150745
0.480412466241	19.3732706473
0.487878597065	18.3251088722
0.487633199727	18.010251833
0.477969449754	18.1486460469
0.476732026144	15.2778533333
0.487250750402	17.7589313875
0.462666467155	17.3866509053
0.488795752578	18.1806703685
0.460846287512	19.1759448082
0.453179889898	17.8285988563
0.498333242254	18.0183907317
0.488157560356	18.2559012961
0.517824990997	18.0984671708
0.511128445137	18.3570785231
0.548381262435	16.7319784771
0.500347100745	18.255643522
0.524218607202	18.2654637563
0.50330352107	18.5697940537
0.511341165523	18.4694944014
0.522542696763	19.5466973606
0.49445093458	18.9407112689
0.506898684812	19.3265438799
0.504506384044	18.2839005257
0.519771381281	17.7476985543
0.509009881806	18.7719838348
0.508908502823	19.4890606875
0.515095372437	17.4701850183
0.52145781547	17.6674637618
0.520839535576	17.6507371241
0.515047287539	16.6568992232
0.511153272801	17.5924945928
0.497208611134	18.4278266527
0.517852623381	18.7566590091
0.5142621405	18.4205865158
0.563884355327	19.1719510375
0.520678092399	18.9014071866
0.541770665101	16.2417321979
0.520444444444	19.1722715152
0.508532055768	18.7766312106
0.504242383752	18.1320912614
0.570904188428	18.3324790012
0.517826194603	17.7605895024
0.494295870706	21.2108212293
0.484094377274	22.5135617401
0.444708576267	24.6487582272
0.502549920659	19.995971639
0.535208626348	19.1289676512
0.514431479994	19.0506876092
0.512347163224	18.6044287712
0.490508223858	18.2076570986
0.505250693802	18.7066901018
0.506095949873	18.8798385989
0.498760606349	16.1746189341
0.535551578262	18.9723901725
0.520897549454	18.4993086035
0.572021046116	19.7068635097
0.528574889631	16.6366756488
0.475801403486	18.3658485158
0.500378032855	17.7047491007
0.519280682519	17.3690243759
0.537579505689	16.4241155886
0.518287568427	17.1232767085
0.492983509739	17.8644483224
0.493090413698	17.3222853234
0.484044323964	17.8145737385
0.487080535213	17.7566806649
0.493638342796	17.443942674
0.492711906919	17.5296384394
0.486418688746	17.1553470434
0.48941902873	17.5516218176
0.495310435931	17.7150483487
0.491511452802	17.6023172545
0.524363833243	17.5722445407
0.515301362194	18.6294760216
0.494447670199	17.9809422267
0.520226987932	17.507458419
0.49510187358	16.8146553432
0.506018768566	17.8082655685
0.531622662036	18.8761128918
0.522913455377	18.5175885623
0.508366738137	17.3321810385
0.505258987105	17.7011306102
0.534893012519	17.6834924976
0.517111921215	18.3222732466
0.497905306556	17.4933899455
0.513035476004	17.0305954631
0.530964287519	18.0569490327
0.51976099797	17.5601789779
0.528307803642	17.1886459052
0.51281666166	17.9059936918
0.536994569458	18.268001635
0.5113574722	18.5787841063
0.564674687946	18.2301428321
0.530999541009	18.1601085337
0.527472842443	17.6471748689
0.518884611383	16.4540097154
0.52156719596	17.834985703
0.522478192798	17.2315600089
0.501421287331	17.4038726171
0.507529987846	17.1045017878
0.517292413148	17.2796321078
0.514476447645	17.4157188719
0.529272927906	17.1038800883
0.519452256595	17.7881467792
0.518164535989	17.3011336484
0.519210886634	17.6676378014
0.502100387323	17.8820070149
0.50576865825	18.3958855771
0.532647340353	18.281715028
0.54404022198	17.0268705592
0.522366059985	17.9169234812
0.502252347072	18.3187093841
0.501221635952	17.1317870715
0.5056902171	18.4915731714
0.515535664336	17.8278598825
0.518810586244	17.9741949146
0.497578556144	17.0016339678
0.464075067024	17.9894113367
0.512017683162	18.4416259067
0.53383945931	18.4326185847
0.518426961865	17.7841419004
0.523862002462	17.6975117394
0.514308868966	18.478706073
0.534867799812	18.3471575071
0.511410384099	17.3127074005
0.517957153488	18.3049039282
0.530448717949	19.0452530813
0.52314640572	17.8319752436
0.507243306231	17.9615495114
0.513760498653	17.1500330675
0.509002566923	17.9630888155
0.522043855057	17.6598174257
0.516164670311	18.22160414
0.524071984094	17.8914860832
0.500888300889	17.6706779563
0.514530427248	18.2801425715
0.521202019706	17.8774669837
0.529048347205	17.1787660225
0.536876469968	17.183964475
0.52772025123	18.7243032422
0.499354475129	17.6987618116
0.524487050118	17.3218140599
0.532465580472	17.2670696808
0.520718205179	17.8095331191
0.520824720594	17.3425141725
0.52888924034	18.894507565
0.520492985446	17.9478306018
0.512559125755	18.2453219159
0.510912455914	17.6909150167
0.516059072601	17.1160967675
0.522675202157	18.1236181941
0.527802771279	17.0686149121
0.529658180562	17.8585079139
0.516893816556	17.3986467418
0.517439903634	18.3831023011
0.530039717137	18.6902917369
0.513092624217	16.9164005855
0.523580477795	17.697945162
0.517002252406	19.1893160603
0.50344468151	17.7725724197
0.525557955364	17.4828339676
0.526792683341	16.7365302202
0.521865889213	16.7165466472
0.503538443085	18.0277238815
0.523981400189	17.5637900693
0.528979591837	17.8213728034
0.540087602362	17.668870996
0.507185142453	18.6770665841
0.537666602279	18.4689010044
0.525392631733	18.4642057831
0.542477643346	18.3658842714
0.513671373556	17.4758317073
0.518574215058	18.1820923411
0.45946485623	17.1375985623
0.511681945719	18.3931906009
0.524969155154	17.8862549544
0.511009781222	17.3427107215
0.530381159336	16.7871681447
0.500287424552	17.248689569
0.501354212833	17.6184025213
0.502389625392	17.5102285656
0.512930462844	18.215367844
0.535040130797	17.5589148335
0.539977008761	17.8875289174
0.517442688309	16.8975227111
0.508223578542	16.7272326373
0.508106580892	17.733766061
0.515670960799	17.7996385075
0.574120684092	18.6236486609
0.485804662788	16.6906936385
0.472888725901	16.7296186085
0.46995779042	16.6584459534
0.486908324648	17.3144517232
0.480813251715	17.0638984194
0.484577696527	16.9611218428
0.485301802979	17.4807423569
0.485210700773	17.5798956035
0.469267053701	17.7156939042
0.490304582158	17.1423723748
0.458437445292	13.3646792609
0.493263823805	17.7686238285
0.48706695924	16.9664530886
0.483217384768	17.3888889149
0.486642567092	17.2713119524
0.429845871185	18.3929138308
0.488583528061	17.4594403018
0.488613872124	17.4918859489
0.493309336704	17.5989875804
0.489736455677	17.6163110905
0.487962316817	18.3577166783
0.489775131239	17.8505981352
0.488826652663	17.3226580314
0.520795660036	19.868915009
0.489912348945	17.6509863596
0.481071031919	18.2650899609
0.490386237139	17.6967197391
0.504083312231	18.1836413016
0.49778846315	18.1101695847
0.486904584032	18.0276110799
0.481509756619	17.1627543286
0.490504241835	17.9321076108
0.479830260771	17.3976881658
0.489398572885	17.8120291539
0.484268969771	17.988679416
0.514092200131	17.1236483869
0.4889851538	17.7571974891
0.500034155338	17.1303936061
0.489436384301	17.4417671993
0.486647860836	17.8969118947
0.50536546997	17.3565425024
0.498340782465	18.2799280475
0.514808856926	18.1372611658
0.504110205424	18.1017883461
0.484883985812	17.5776071463
0.503077373974	16.9171510356
0.48431911967	17.5879198533
0.481457189504	17.6625277322
0.493514587965	17.5357356647
0.488883828815	18.1558329171
0.493698309151	18.3297456169
0.445635268132	45.8017643738
0.453319294023	45.4718332732
0.440979503483	46.1761428668
0.445283157143	45.5997196827
0.455599592624	46.7862317877
0.451450660903	44.8805057777
0.424082394052	47.0507392869
0.445546727536	46.6701575875
0.44243663196	45.9114965145
0.437482672581	47.2160668145
0.455680902498	46.4726627272
0.435965590566	44.4840427218
0.444324794466	47.0801032119
0.418004733297	47.7842889496
0.441253787143	45.3395482144
0.432436487298	44.0702658532
0.401133986569	44.0914840912
0.439542741394	45.3116008202
0.425009143199	43.9876652592
0.498924070089	43.2342440824
0.4494125069	46.9618519044
0.442854555334	46.9862311176
0.437911460814	45.4911998569
0.457801191997	45.2411100468
0.398757273381	44.1839501811
0.441407971791	45.1875480133
0.445400332388	45.5726886304
0.434160186757	45.5757742901
0.446078431373	46.0225490196
0.453646901877	45.6439362487
0.424584767321	44.1699557085
0.462538412389	46.35921444
0.440285539849	43.3412390927
0.413550217448	44.1712232371
0.430733919887	45.7301426307
0.437611181703	45.8358819822
0.447725363102	49.3130546153
0.440301612065	47.3373940718
0.434300958582	47.1415677338
0.500414592556	48.4916273791
0.441120164697	47.2754367238
0.462976391911	47.3061176376
0.445253240115	46.244358191
0.452764839364	46.1708486803
0.43744383537	45.4914653127
0.446383905759	45.7681015572
0.47033297171	46.0387750981
0.42377220886	46.0014166085
0.436266504277	46.0843065851
0.425305630173	44.2701759772
0.472651480062	46.715812371
0.472108495394	45.9820868061
0.459623399821	47.1952075022
0.444205525719	44.7833016093
0.468681393143	45.5893478249
0.472708651297	45.3653341634
0.451357928551	46.7142322593
0.416136256483	46.246412777
0.533923991607	41.8253471672
0.447176684882	44.8545566319
0.42585523418	41.0340405227
0.423515151515	47.2499995152
0.438310814448	48.3653490876
0.445984767504	45.9571606093
0.430024811085	43.7183067284
0.432161426096	47.8034054221
0.405964535196	47.3010279833
0.376592135908	49.9540369609
0.373483311565	49.4898958627
0.398301275877	48.6651996184
0.429910923581	45.6025950305
0.445746138221	46.7500635835
0.451942685652	45.5806477697
0.449160004227	46.271229951
0.442804810361	46.9515354228
0.448042879251	46.7171233156
0.466059681571	45.6953890743
0.420639440286	45.771607875
0.400803070564	46.174996398
0.373382853606	49.3230665429
0.454694734575	46.4498792936
0.432807300761	43.3333568346
0.425985749307	48.243183724
0.468173187567	45.9779652678
0.472940555054	45.4621681889
0.45655644829	46.4616935664
0.46294325058	45.5424621065
0.465799959656	45.0400174238
0.478028249394	43.3184186047
0.458841046522	45.3042890395
0.471736300283	44.3792332754
0.471393779533	45.7806363519
0.486502505523	43.4553233591
0.469515191905	44.9188609229
0.458982826948	43.6661677675
0.48109693271	41.2602681462
0.452174697708	45.1475053239
0.441313677925	46.9999708901
0.440121933517	45.273420961
0.456680138944	46.094211686
0.446642082914	43.5457840355
0.444865649474	45.6632927491
0.43591782083	45.8856063434
0.437979528569	45.7098794576
0.460753239489	44.5060974177
0.462646783373	44.4402191485
0.463997158839	45.5541061884
0.439088089668	48.6556297949
0.453451256816	44.6634886288
0.444835043482	45.6125405236
0.456154972976	46.6888820528
0.45532965404	45.7034790759
0.467543119045	45.5404189603
0.47056173025	44.8123265245
0.415263909459	44.971626073
0.415886899918	45.2764665717
0.432623758662	45.1426499237
0.451346961833	45.9109969283
0.452406202528	46.6508218636
0.449458953282	45.9441331677
0.451207641297	45.6519413518
0.464370386938	44.9492240662
0.442890898431	46.7489136746
0.428372641925	45.1637066916
0.450225891883	46.1509396323
0.436618661867	45.5049186169
0.491233447768	45.245351643
0.465749296906	45.1546191241
0.456964961543	45.3721765701
0.447201497751	46.6650219912
0.440898458078	45.9902813018
0.443960204149	46.2801395107
0.449541911664	47.256379598
0.457572451739	46.2088884884
0.455139707768	44.8972605742
0.455521407822	45.0216343199
0.449471057625	46.5566379539
0.461112397371	44.7032889277
0.452984615385	46.3628707469
0.452483074319	45.5156814895
0.455794571461	45.3195481473
0.469954040598	42.5092860973
0.446135027254	45.9099910726
0.445730333612	46.7382048576
0.468415143398	45.878290104
0.463597854443	46.2760986164
0.432988907461	45.1332092387
0.453375826251	46.6836187913
0.461438531157	45.8995468757
0.462225355423	45.7416897349
0.424693243095	46.1225564818
0.429849872454	44.8430590892
0.451203686538	46.1052510925
0.434578205061	47.849171412
0.493931059773	47.2625788045
0.457933461292	45.6927970686
0.421618792883	46.7468947552
0.456900804835	45.5990053084
0.448913248913	45.794181415
0.450626541359	46.186018263
0.448465611059	46.7519181823
0.467944705001	44.9158672427
0.466633903184	46.2940581318
0.472924800543	45.9323894755
0.427406153219	46.2629551652
0.467003027245	45.8530415069
0.461371971382	45.6811323273
0.447685262227	46.2462765323
0.46394334167	45.7122491419
0.450471822447	46.565246033
0.443660679166	46.1636787203
0.438645136736	46.3636313815
0.452642851323	45.7754303873
0.441366312093	44.3548654343
0.447809973046	45.814621743
0.46687061364	46.2150187511
0.411392541728	46.4377674419
0.468293965555	45.7104765327
0.439744202937	47.3646176684
0.430863121186	47.3916313475
0.451939497438	45.4893346345
0.446435458402	46.3497341348
0.421281823766	47.3149301481
0.439217251096	46.0613625303
0.470190956152	44.8390318489
0.47408965962	44.9799247972
0.47350062474	44.2223465223
0.457358762145	44.3353371716
0.479562969466	45.4322865412
0.469129967777	45.2357748657
0.451075985527	44.7027185679
0.423782938297	45.920828746
0.438719335523	45.6071976048
0.4416556583	43.5738115368
0.453094862354	44.5784089076
0.423331193838	45.2755899872
0.43533102785	45.1804271685
0.379592651757	38.207435623
0.46083585008	45.9758977855
0.457268259137	46.2251173722
0.461843783962	45.8102406322
0.445210547953	46.6799545193
0.440056360205	43.9705929194
0.457970158074	44.8224901758
0.430505221774	45.3713176758
0.448609698952	46.8300768313
0.460575208086	46.3393055886
0.449320172831	46.015775003
0.464918838104	44.7229844084
0.419755862512	44.0904475426
0.427779709641	47.1525317309
0.454174035078	46.403986195
0.479444982252	40.5898160697
0.47768188386	42.5501881517
0.471133696564	43.2701502515
0.471756285557	42.5028084419
0.456654141193	45.0357496098
0.45954542008	44.2795342472
0.475129798903	42.9778536015
0.475045727725	43.178556833
0.455993357966	43.6210041386
0.439277939042	43.6664975327
0.481686432964	44.1072231092
0.587732560916	38.4643022616
0.455219072165	46.1655634958
0.455814881309	43.8293538134
0.459632360925	44.8391453268
0.459968558522	44.8927600905
0.42559967337	43.8901152598
0.449106380943	43.9970919618
0.462471004983	45.443301971
0.462713634116	45.7281861845
0.461140737306	45.164210279
0.446033961387	45.8891665504
0.450521037374	46.1960946486
0.483575471147	44.6490233969
0.487160940325	39.7657772152
0.466573310513	45.6264194285
0.432613839393	46.9274396639
0.467335694608	43.8249705965
0.448721195239	44.5255008863
0.456447802704	45.9880014073
0.449358026461	46.0631132986
0.474180840994	45.4451320732
0.446567570617	46.1264243774
0.464740372933	44.8486726181
0.470132517839	45.0543202854
0.51881554596	38.131528686
0.476804311412	44.6050845532
0.471600533306	45.4391167626
0.482375845345	44.9901180408
0.476298723006	44.0781634018
0.458868963665	44.9067574451
0.467891454577	46.0474246868
0.458850180615	44.6386882018
0.43943981832	45.6732004164
0.468199989616	45.7929073257
0.466936769826	45.013264994
0.499267291911	42.1276023837
0.472122879413	45.3885340669
0.457464552324	45.3101350485
0.473283471464	44.3107959032
0.44127980488	46.0739942304
0.442730178097	46.80196402
0.497111526448	0.31216274784
0.531077015644	0.306880545527
0.541432726781	0.324073327471
0.495044062952	0.502019090892
0.489833981619	0.43391103967
0.50868733893	0.3167239172
0.538162423478	0.378810015501
0.523813704403	0.274727887274
0.479171470636	0.389738652287
0.477647629609	0.412411699473
0.493732652878	0.380477750918
0.47511115407	0.422036858045
0.53351695003	0.345888960219
0.502912798107	0.338927070817
0.511540337629	0.357028346292
0.514302860572	0.312105621124
0.446548497192	0.287269844765
0.490083598297	0.423478718547
0.464840243375	0.4273742727
0.535198278512	0.342214571165
0.488171279868	0.407709802066
0.508875203767	0.284920847673
0.530154267099	0.481674419073
0.519210302256	0.316056619838
0.506148589222	0.390611674623
0.492695674076	0.369103708834
0.485335809952	0.354007625379
0.511811017066	0.374523452269
0.474509803922	0.183760522876
0.500530587082	0.26890840551
0.500598533593	0.434452790663
0.491960020689	0.326492287096
0.51551214014	0.262910815761
0.504673562135	0.369634635053
0.531613749385	0.305694518826
0.486912325286	0.320846963151
0.547593326132	0.351689353019
0.547581903276	0.338952054082
0.48114487249	0.37651437873
0.544372422571	0.633504621123
0.513117009302	0.414735302889
0.494198694707	0.436944323584
0.499696956711	0.364921765855
0.508479636928	0.321447032127
0.488227893601	0.429194913731
0.460019902638	0.399501465802
0.479470917132	0.37002253192
0.495461246023	0.288753096956
0.529853018518	0.412374346057
0.477715037553	0.396680883723
0.521748284139	0.304490799613
0.513354778964	0.316593654043
0.535055075916	0.29516225067
0.517818642702	0.350675866249
0.52318742377	0.369339368478
0.488553297454	0.456979677082
0.468772510464	0.357120996788
0.532472890146	0.31782272513
0.526229890418	0.370065749592
0.522499586024	0.312000496771
0.406621641462	0.393649097049
0.42	0.318388040404
0.529983312699	0.314067718146
0.482262159273	0.42009433458
0.500107627993	0.405984569545
0.463542956177	0.307149789552
0.483569627578	0.401292439962
0.501958963	0.413667168529
0.533323465477	0.404858142201
0.470818084258	0.4342914064
0.508673230192	0.390918330989
0.532146062639	0.363552175351
0.539178755577	0.36082405849
0.495227696968	0.365244672983
0.484233117484	0.435530360777
0.521873702488	0.441095836636
0.513061302317	0.369454476118
0.430564594858	0.36520240807
0.496297608504	0.42234038382
0.444609512019	0.271708160528
0.504414773339	0.359970980941
0.473725826113	0.393269594439
0.425779549568	0.236079089055
0.553070325591	0.383081018229
0.545348504523	0.321758742875
0.573974336335	0.338454087939
0.501651779993	0.420498044237
0.50038735781	0.418604564683
0.497907452323	0.438957721025
0.506477458041	0.418047828861
0.497270449747	0.422649381338
0.491633762703	0.398695757007
0.493094096306	0.42689637253
0.498847664234	0.411559061781
0.501651254954	0.457158256275
0.509281128636	0.401388475866
0.497067316369	0.29568020213
0.48143310319	0.294799402874
0.546668602119	0.47205806358
0.554349277253	0.448935260439
0.500577345699	0.348098186017
0.509789359978	0.344253092087
0.483901000042	0.297707268087
0.498172812137	0.303846343026
0.514449519903	0.303318169106
0.494704992436	0.411892803112
0.557489123679	0.398121992364
0.502965340879	0.467804777191
0.502360686262	0.358071020082
0.505885059587	0.380621175171
0.525635197252	0.399666818205
0.528518324249	0.41184163835
0.529996381619	0.421432782535
0.529037749074	0.464376489436
0.536150526332	0.397373125455
0.500711960944	0.443627746135
0.501513370188	0.41114420792
0.558962680507	0.412629594323
0.56135171544	0.423590014045
0.495704791385	0.27006302674
0.552442659853	0.401430187991
0.544218295683	0.409835473049
0.490903761082	0.356780499938
0.481179433886	0.305375865288
0.521985511762	0.344158280106
0.522914791479	0.369446144614
0.576814615007	0.550555664541
0.544797107272	0.404546404178
0.544691909238	0.426238414985
0.56432503423	0.411960320787
0.50746667904	0.335249832815
0.536480952125	0.367381231324
0.527519485847	0.261080814987
0.506332115923	0.32940018024
0.534766726481	0.400564470649
0.513114132952	0.36605397213
0.506472071323	0.383649000598
0.512012680546	0.331963739336
0.539784615385	0.428792346853
0.551767579628	0.429793737498
0.455681946165	0.268005856515
0.501378782076	0.405251168135
0.540345079188	0.412617193871
0.572014936888	0.366433725272
0.499881815317	0.381693744091
0.492332991812	0.375300266042
0.446031504837	0.305703692448
0.529981114258	0.389640604344
0.53314857316	0.417304637769
0.551952375358	0.459316179062
0.526975349401	0.420782271377
0.511395475264	0.299488980889
0.485129373129	0.343618422098
0.5535893508	0.390901273044
0.553630363036	0.468967510084
0.548013726516	0.437478625022
0.554483079428	0.382888242819
0.566075410093	0.427754894965
0.474554274554	0.363059283059
0.520629207492	0.406342331534
0.560370606403	0.400964753174
0.558584168882	0.396153651953
0.554954891705	0.404563765928
0.504837888304	0.45860356476
0.488470549776	0.387712138525
0.568449377733	0.416225227043
0.559189562917	0.423665003307
0.555424683765	0.423346232729
0.518531573745	0.417208610556
0.496388844957	0.327361273657
0.494611249509	0.283512783532
0.568123742729	0.427950850867
0.556040553597	0.457510307178
0.443405969224	0.242392853455
0.520361635221	0.410599460916
0.566876612081	0.402066342751
0.521776683725	0.259005938114
0.543231517595	0.442981024585
0.516394749429	0.385450744894
0.532403371113	0.403236268527
0.531511750834	0.39930909978
0.559968127606	0.415872248459
0.555634427684	0.374713425705
0.495610677699	0.375088258766
0.550413109808	0.445856354349
0.53517494146	0.395879051142
0.502551020408	0.416596001666
0.512294590381	0.361832313782
0.539134393393	0.453924885377
0.563136412459	0.413546552095
0.488783088935	0.40937299562
0.514676575168	0.448350017033
0.506495074367	0.396240486768
0.515631880229	0.408088654044
0.512756443977	0.406226898124
0.476861360719	0.286064698331
0.562915882736	0.358045154393
0.424520766774	0.263141214058
0.574749050779	0.463616320572
0.561537994782	0.405846224793
0.514417851912	0.4046145159
0.555341516415	0.40067084043
0.483835493183	0.351369040627
0.49135765992	0.418466144679
0.482247831637	0.339740746607
0.538084081163	0.436187259626
0.540836801427	0.397757728894
0.537004003647	0.39253466524
0.52114480991	0.401510465613
0.522132990684	0.299308705429
0.501249673998	0.236332521951
0.511107055425	0.395043211096
0.391610196838	0.376774443369
0.492638731597	0.435206310774
0.497249580889	0.39041387259
0.509689851348	0.445027711507
0.508982632957	0.443363231638
0.513219131621	0.467585521152
0.501886654479	0.428064292505
0.508296315652	0.446440031356
0.510067624522	0.44457347116
0.508345428157	0.45574862119
0.500009823118	0.410069927505
0.454808778827	0.298477296962
0.51959348641	0.403710754452
0.50867743866	0.452974798856
0.508639768827	0.428413539674
0.509700869803	0.444394154784
0.450566499949	0.470729570277
0.504478064264	0.452438603067
0.505987738068	0.432717416734
0.501140297851	0.402145518492
0.504482572069	0.420609197001
0.491102581996	0.453800883926
0.498589673274	0.452744652511
0.495507322481	0.441410817434
0.480650994575	0.339266546112
0.516531818889	0.439122348426
0.510599256362	0.466087015307
0.513240006746	0.454868162141
0.484964547987	0.431043808559
0.518362457487	0.436687787961
0.517362397631	0.448384451128
0.493541393105	0.466721714966
0.505888134903	0.445755397993
0.513531597203	0.430629549416
0.499337410805	0.435324770642
0.517170470903	0.334198642813
0.492170999927	0.408124098755
0.500291799717	0.448243384687
0.497370038937	0.400109570326
0.499832854182	0.430622985893
0.494640338505	0.459588098596
0.491375919995	0.419708522951
0.489879385294	0.458185122145
0.47705336866	0.378847842544
0.512399840784	0.407265666372
0.496859643985	0.438660678838
0.489400156311	0.657805392732
0.490600641908	0.435732599725
0.492850518536	0.46206180114
0.488056734721	0.504827167981
0.519004006456	0.459342748812
0.52177514957	0.447172696833
0.486352724881	65.3446663356
0.491078352721	64.3680548736
0.495208460169	65.5148716769
0.472545391254	64.7255552665
0.482925751868	66.1782521074
0.494042175853	61.7897743786
0.492385031047	66.5231695436
0.493027815578	63.4058926298
0.481576411184	64.7379114
0.472507162	66.7670968949
0.485614946131	65.8519153013
0.465010632128	63.2344327598
0.497704791292	65.9037424672
0.477183081497	67.4626411797
0.48417792324	63.4788396441
0.491698339668	61.7728613723
0.46155822232	60.2992720467
0.475691187173	64.0643417651
0.459110505259	62.8900028593
0.5170611743	61.6470611743
0.479917461819	66.4165826039
0.484106140192	65.2263968484
0.48852339789	64.5485482466
0.496753937846	64.2086741166
0.461772776282	63.947832503
0.473994080978	63.8817605944
0.472789780689	63.9369480888
0.474646884525	64.0989437893
0.465773420479	61.4841628758
0.480476079786	63.6717760417
0.462616589357	61.9910594045
0.481098061886	64.8663770956
0.472214655833	62.7800947166
0.457134556493	62.3694567284
0.486893637175	64.0542278813
0.470893689114	64.4126302414
0.504381226744	67.7632111391
0.499670653492	66.033424649
0.487942364502	64.2500605896
0.515044705291	67.3807755222
0.492818593734	65.9556357829
0.486826202562	66.3128560148
0.485430454116	65.0787743583
0.494595724352	66.038993073
0.473374221183	64.8613714953
0.47110083107	65.494146903
0.484770090962	64.6926981557
0.479668278721	64.0378682598
0.491709801534	65.268664766
0.47064305685	64.1559175484
0.503165045546	64.490488189
0.502307029942	63.9661442219
0.505172670438	65.141106877
0.492357151987	61.7908766988
0.501007363238	63.5511817861
0.486156853294	64.2501404932
0.479327687465	65.8280122652
0.487623762377	64.9848220179
0.541346079117	61.3673639543
0.496784787769	64.0679643153
0.458082513581	57.6694218176
0.454653198653	66.7406590707
0.492275394305	67.4560480164
0.477496436843	64.5093462052
0.500345542502	62.4567702992
0.471176858959	65.871144714
0.461276677827	68.9131416525
0.454215158728	72.8812658695
0.450505117769	74.5435122321
0.457223093598	69.0954626638
0.491264260041	65.1224810127
0.497441226951	66.1643033681
0.501156201485	64.5459005993
0.478298641684	64.8441317226
0.477429540549	66.0937558853
0.492004177204	66.0380577511
0.492627196746	62.2394624845
0.462251871136	65.1092004556
0.472666076174	65.0966453853
0.463337803913	69.3016382131
0.495894799181	63.4465259233
0.460778176786	62.0924749448
0.45071444391	66.1840119138
0.513508065226	63.7300706619
0.518622855089	62.2080425204
0.516272784351	63.9234243628
0.485859513438	63.8274084732
0.486425910388	62.7809073119
0.48666000856	61.5719500642
0.484133013259	63.4790175332
0.487548364276	62.2458253307
0.485246483052	63.7089705483
0.488671763525	61.037566775
0.485927294956	62.8820418022
0.485314839278	61.8383743725
0.493963171382	59.2639738765
0.491201949106	63.0154300668
0.479349381103	65.9242463146
0.493746068612	63.7264212513
0.510418801376	64.0506053654
0.480773767398	60.7085375647
0.48689125934	63.8158114097
0.483813827636	65.0594265032
0.486355265361	64.5313143629
0.494523165843	62.1415966253
0.487536920971	62.5532425618
0.518793098346	63.6357206783
0.486388450587	67.4457078187
0.484572416545	62.5149495944
0.487918526358	63.0237571619
0.504251485915	65.1454979037
0.501202992087	63.6754996921
0.508615768102	63.1504976481
0.504138713661	63.1826967057
0.496136335083	63.6370008334
0.475985444354	64.2988784242
0.499603938932	63.7839369638
0.513769727783	64.4837350563
0.513743586804	64.7215867465
0.488016118683	62.6682059099
0.50840583237	63.8883572428
0.51035562514	62.5906195482
0.478405315614	64.5095667916
0.472360687886	62.5735843447
0.496501272265	63.7747300203
0.491336633664	63.2900836334
0.532440330227	62.8997873958
0.509999553592	63.3473123075
0.506607135591	63.0995486335
0.510245806205	64.7446201134
0.483488508147	64.2075381495
0.495403271508	65.0434063191
0.503236245955	65.799175441
0.502648263214	63.5651592278
0.504090831411	63.214748526
0.490295962615	63.7063976761
0.4857215883	64.0720740259
0.492938431672	63.5268258384
0.502768298369	64.6195229762
0.507687080064	63.9196701416
0.46968502459	62.5891879716
0.478469296566	60.9039486021
0.499499263201	64.7642341731
0.517194909936	65.5372571675
0.495574640194	64.0441257485
0.493264282906	64.3489106219
0.464443093755	63.9176190042
0.50607491344	65.4204169027
0.501999162805	63.629558914
0.510711628089	64.5059098422
0.494039103481	65.5885918345
0.48813058448	62.9745233137
0.481192121966	64.4104190259
0.500642684838	65.3901057525
0.518854663244	65.6946351302
0.509330347622	63.7900931193
0.497422180874	65.351387138
0.515682733007	63.9182462866
0.474785274786	63.8279186543
0.4952620587	64.872503166
0.510012745723	65.0303499191
0.518525740363	62.4907869172
0.51948842162	63.8825863727
0.501827646693	65.1152962825
0.471743726042	64.3494291154
0.519979818365	63.5910807938
0.517675704924	63.3718670114
0.507942717057	64.4791558842
0.501099878669	63.4719719249
0.491916635915	65.7871148716
0.486254971374	64.3950221057
0.506442668407	65.0369041483
0.506531953611	63.9238557111
0.466943784639	61.7133550553
0.496948936807	64.348839398
0.520516665667	63.685700006
0.487609135339	64.5552812939
0.509473099902	63.552104299
0.491192951999	66.1331707144
0.497768736479	66.4851593529
0.498847957497	62.8050443198
0.509994687935	64.4635515452
0.497972834619	66.8789596342
0.479424203434	64.2090232088
0.515387340441	62.7677221708
0.512019094807	62.1123340686
0.499305844787	61.3554891712
0.49106393187	62.7248933669
0.514226254349	63.4500014958
0.520415324024	63.4706942213
0.493315558941	62.7809625595
0.481881551973	65.0462453472
0.494293670723	64.472339096
0.494226723421	62.4461059739
0.502776316559	63.3505200772
0.471287976038	63.0374863928
0.505607041882	63.720564664
0.421192758254	55.6081753994
0.515755615526	64.8327047069
0.514591803025	64.5172185514
0.495757139032	63.5575658697
0.510311074568	63.8677935044
0.47472642598	61.570651529
0.483560676943	62.8593588418
0.471714226267	63.221286988
0.499874747653	65.4816319349
0.512150713437	64.295978151
0.508767061746	64.2958385856
0.501168778774	62.0220175851
0.483370810579	61.1169888853
0.47904532151	65.1226303138
0.493650683768	64.5986679136
0.481725287727	59.5902391739
0.485375092748	59.6760881009
0.480424001117	60.3901827326
0.483801309109	59.6062821068
0.484181699599	62.7935645646
0.484525934472	61.8110181877
0.48719804997	60.3670397367
0.489547948785	61.1057392213
0.483757227753	61.6454732132
0.472296806966	61.8379400581
0.49066694608	61.6596654115
0.500326261677	52.1274588194
0.489358794127	64.3378980787
0.483853093069	61.2487817009
0.483829838173	62.6564477814
0.485437331806	62.6084661977
0.435337348168	62.7537586608
0.480722657756	61.9089708667
0.485690871725	63.3679053366
0.485721089557	63.7293192834
0.485119921684	63.2011305665
0.4750329534	64.7006841126
0.479628613963	64.4994374363
0.489303148764	62.4130922458
0.496202531645	59.9739587703
0.491005826116	63.7165281365
0.474761375891	65.6586166401
0.490320646164	61.9765584978
0.479256351819	63.1401859965
0.490866241113	64.53485878
0.484541669375	64.5391088296
0.483077330239	63.0746081168
0.480986649118	64.5042873861
0.48603407697	62.6769903333
0.486289500509	63.30167421
0.506751662212	56.4544067448
0.494355837156	62.1368570388
0.486959162274	63.6445576364
0.493260013206	62.5206212173
0.48852265383	61.9505535869
0.480052387669	63.2632574384
0.48821094818	63.8236757121
0.482356782792	63.3768013715
0.477100681302	64.1893094247
0.494903345274	64.3019613381
0.482893466541	63.0295328192
0.497248274066	59.702558812
0.482347546997	63.4121865199
0.477257420122	63.4347245819
0.48495159805	62.3513587359
0.483055880051	64.6891698963
0.486067878939	65.5788823338
