# Supplementary material for: Do universal codon-usage patterns minimize the effects of mutation and translation error?
Source: Genome Biol. 2005 Oct 19;6(11):R91. doi: 10.1186/gb-2005-6-11-r91 (PMC1297647; doi:10.1186/gb-2005-6-11-r91)
Supplement: Additional data file 1 — A tar archive containing the used CUTG records, separated for archaea, bacteria, and eukaryotes, the data used to produce the histograms in Figure 1, the kinemages used to produce Figures 2 and 4, and the data used to produce the scatterplots in Figures 3 and 5. [file gb-2005-6-11-r91-S1.tgz › CodeError/data/abs_scatterplots/euk_normal_Z.agr]

# Grace project file
#
@version 50114
@page size 792, 612
@page scroll 5%
@page inout 5%
@link page off
@map font 0 to "Times-Roman", "Times-Roman"
@map font 1 to "Times-Italic", "Times-Italic"
@map font 2 to "Times-Bold", "Times-Bold"
@map font 3 to "Times-BoldItalic", "Times-BoldItalic"
@map font 4 to "Helvetica", "Helvetica"
@map font 5 to "Helvetica-Oblique", "Helvetica-Oblique"
@map font 6 to "Helvetica-Bold", "Helvetica-Bold"
@map font 7 to "Helvetica-BoldOblique", "Helvetica-BoldOblique"
@map font 8 to "Courier", "Courier"
@map font 9 to "Courier-Oblique", "Courier-Oblique"
@map font 10 to "Courier-Bold", "Courier-Bold"
@map font 11 to "Courier-BoldOblique", "Courier-BoldOblique"
@map font 12 to "Symbol", "Symbol"
@map font 13 to "ZapfDingbats", "ZapfDingbats"
@map color 0 to (255, 255, 255), "white"
@map color 1 to (0, 0, 0), "black"
@map color 2 to (255, 0, 0), "red"
@map color 3 to (0, 255, 0), "green"
@map color 4 to (0, 0, 255), "blue"
@map color 5 to (255, 255, 0), "yellow"
@map color 6 to (188, 143, 143), "brown"
@map color 7 to (220, 220, 220), "grey"
@map color 8 to (148, 0, 211), "violet"
@map color 9 to (0, 255, 255), "cyan"
@map color 10 to (255, 0, 255), "magenta"
@map color 11 to (255, 165, 0), "orange"
@map color 12 to (114, 33, 188), "indigo"
@map color 13 to (103, 7, 72), "maroon"
@map color 14 to (64, 224, 208), "turquoise"
@map color 15 to (0, 139, 0), "green4"
@reference date 0
@date wrap off
@date wrap year 1950
@default linewidth 1.0
@default linestyle 1
@default color 1
@default pattern 1
@default font 0
@default char size 1.000000
@default symbol size 1.000000
@default sformat "%.8g"
@background color 0
@page background fill on
@timestamp off
@timestamp 0.03, 0.03
@timestamp color 1
@timestamp rot 0
@timestamp font 0
@timestamp char size 1.000000
@timestamp def "Thu Feb 17 16:35:08 2005"
@r0 off
@link r0 to g0
@r0 type above
@r0 linestyle 1
@r0 linewidth 1.0
@r0 color 1
@r0 line 0, 0, 0, 0
@r1 off
@link r1 to g0
@r1 type above
@r1 linestyle 1
@r1 linewidth 1.0
@r1 color 1
@r1 line 0, 0, 0, 0
@r2 off
@link r2 to g0
@r2 type above
@r2 linestyle 1
@r2 linewidth 1.0
@r2 color 1
@r2 line 0, 0, 0, 0
@r3 off
@link r3 to g0
@r3 type above
@r3 linestyle 1
@r3 linewidth 1.0
@r3 color 1
@r3 line 0, 0, 0, 0
@r4 off
@link r4 to g0
@r4 type above
@r4 linestyle 1
@r4 linewidth 1.0
@r4 color 1
@r4 line 0, 0, 0, 0
@g0 on
@g0 hidden false
@g0 type XY
@g0 stacked false
@g0 bar hgap 0.000000
@g0 fixedpoint off
@g0 fixedpoint type 0
@g0 fixedpoint xy 0.000000, 0.000000
@g0 fixedpoint format general general
@g0 fixedpoint prec 6, 6
@with g0
@    world xmin 0
@    world xmax 1
@    world ymin 0
@    world ymax 80
@    stack world 0, 0, 0, 0
@    znorm 1
@    view xmin 0.150000
@    view xmax 0.850000
@    view ymin 0.150000
@    view ymax 0.850000
@    title ""
@    title font 0
@    title size 1.500000
@    title color 1
@    subtitle ""
@    subtitle font 0
@    subtitle size 1.000000
@    subtitle color 1
@    xaxes scale Normal
@    yaxes scale Normal
@    xaxes invert off
@    yaxes invert off
@    xaxis  on
@    xaxis  type zero false
@    xaxis  offset 0.000000 , 0.000000
@    xaxis  bar on
@    xaxis  bar color 1
@    xaxis  bar linestyle 1
@    xaxis  bar linewidth 1.0
@    xaxis  label ""
@    xaxis  label layout para
@    xaxis  label place auto
@    xaxis  label char size 1.000000
@    xaxis  label font 0
@    xaxis  label color 1
@    xaxis  label place normal
@    xaxis  tick on
@    xaxis  tick major 0.1
@    xaxis  tick minor ticks 1
@    xaxis  tick default 6
@    xaxis  tick place rounded true
@    xaxis  tick in
@    xaxis  tick major size 1.000000
@    xaxis  tick major color 1
@    xaxis  tick major linewidth 1.0
@    xaxis  tick major linestyle 1
@    xaxis  tick major grid off
@    xaxis  tick minor color 1
@    xaxis  tick minor linewidth 1.0
@    xaxis  tick minor linestyle 1
@    xaxis  tick minor grid off
@    xaxis  tick minor size 0.500000
@    xaxis  ticklabel on
@    xaxis  ticklabel format general
@    xaxis  ticklabel prec 5
@    xaxis  ticklabel formula ""
@    xaxis  ticklabel append ""
@    xaxis  ticklabel prepend ""
@    xaxis  ticklabel angle 0
@    xaxis  ticklabel skip 0
@    xaxis  ticklabel stagger 0
@    xaxis  ticklabel place normal
@    xaxis  ticklabel offset auto
@    xaxis  ticklabel offset 0.000000 , 0.010000
@    xaxis  ticklabel start type auto
@    xaxis  ticklabel start 0.000000
@    xaxis  ticklabel stop type auto
@    xaxis  ticklabel stop 0.000000
@    xaxis  ticklabel char size 1.000000
@    xaxis  ticklabel font 0
@    xaxis  ticklabel color 1
@    xaxis  tick place both
@    xaxis  tick spec type none
@    yaxis  on
@    yaxis  type zero false
@    yaxis  offset 0.000000 , 0.000000
@    yaxis  bar on
@    yaxis  bar color 1
@    yaxis  bar linestyle 1
@    yaxis  bar linewidth 1.0
@    yaxis  label ""
@    yaxis  label layout para
@    yaxis  label place auto
@    yaxis  label char size 1.000000
@    yaxis  label font 0
@    yaxis  label color 1
@    yaxis  label place normal
@    yaxis  tick on
@    yaxis  tick major 10
@    yaxis  tick minor ticks 1
@    yaxis  tick default 6
@    yaxis  tick place rounded true
@    yaxis  tick in
@    yaxis  tick major size 1.000000
@    yaxis  tick major color 1
@    yaxis  tick major linewidth 1.0
@    yaxis  tick major linestyle 1
@    yaxis  tick major grid off
@    yaxis  tick minor color 1
@    yaxis  tick minor linewidth 1.0
@    yaxis  tick minor linestyle 1
@    yaxis  tick minor grid off
@    yaxis  tick minor size 0.500000
@    yaxis  ticklabel on
@    yaxis  ticklabel format general
@    yaxis  ticklabel prec 5
@    yaxis  ticklabel formula ""
@    yaxis  ticklabel append ""
@    yaxis  ticklabel prepend ""
@    yaxis  ticklabel angle 0
@    yaxis  ticklabel skip 0
@    yaxis  ticklabel stagger 0
@    yaxis  ticklabel place normal
@    yaxis  ticklabel offset auto
@    yaxis  ticklabel offset 0.000000 , 0.010000
@    yaxis  ticklabel start type auto
@    yaxis  ticklabel start 0.000000
@    yaxis  ticklabel stop type auto
@    yaxis  ticklabel stop 0.000000
@    yaxis  ticklabel char size 1.000000
@    yaxis  ticklabel font 0
@    yaxis  ticklabel color 1
@    yaxis  tick place both
@    yaxis  tick spec type none
@    altxaxis  off
@    altyaxis  off
@    legend on
@    legend loctype view
@    legend 0.85, 0.8
@    legend box color 1
@    legend box pattern 1
@    legend box linewidth 1.0
@    legend box linestyle 1
@    legend box fill color 0
@    legend box fill pattern 1
@    legend font 0
@    legend char size 1.000000
@    legend color 1
@    legend length 4
@    legend vgap 1
@    legend hgap 1
@    legend invert false
@    frame type 0
@    frame linestyle 1
@    frame linewidth 1.0
@    frame color 1
@    frame pattern 1
@    frame background color 0
@    frame background pattern 0
@    s0 hidden false
@    s0 type xy
@    s0 symbol 1
@    s0 symbol size 0.100000
@    s0 symbol color 2
@    s0 symbol pattern 1
@    s0 symbol fill color 2
@    s0 symbol fill pattern 0
@    s0 symbol linewidth 1.0
@    s0 symbol linestyle 1
@    s0 symbol char 65
@    s0 symbol char font 0
@    s0 symbol skip 0
@    s0 line type 0
@    s0 line linestyle 1
@    s0 line linewidth 1.0
@    s0 line color 1
@    s0 line pattern 1
@    s0 baseline type 0
@    s0 baseline off
@    s0 dropline off
@    s0 fill type 0
@    s0 fill rule 0
@    s0 fill color 1
@    s0 fill pattern 1
@    s0 avalue off
@    s0 avalue type 2
@    s0 avalue char size 1.000000
@    s0 avalue font 0
@    s0 avalue color 1
@    s0 avalue rot 0
@    s0 avalue format general
@    s0 avalue prec 3
@    s0 avalue prepend ""
@    s0 avalue append ""
@    s0 avalue offset 0.000000 , 0.000000
@    s0 errorbar on
@    s0 errorbar place both
@    s0 errorbar color 2
@    s0 errorbar pattern 1
@    s0 errorbar size 1.000000
@    s0 errorbar linewidth 1.0
@    s0 errorbar linestyle 1
@    s0 errorbar riser linewidth 1.0
@    s0 errorbar riser linestyle 1
@    s0 errorbar riser clip off
@    s0 errorbar riser clip length 0.100000
@    s0 comment "/Users/smit/Work/summerproject/scatterplots/bac_normal_X.dat"
@    s0 legend  ""
@    s1 hidden false
@    s1 type xy
@    s1 symbol 1
@    s1 symbol size 0.100000
@    s1 symbol color 3
@    s1 symbol pattern 1
@    s1 symbol fill color 3
@    s1 symbol fill pattern 0
@    s1 symbol linewidth 1.0
@    s1 symbol linestyle 1
@    s1 symbol char 65
@    s1 symbol char font 0
@    s1 symbol skip 0
@    s1 line type 0
@    s1 line linestyle 1
@    s1 line linewidth 1.0
@    s1 line color 1
@    s1 line pattern 1
@    s1 baseline type 0
@    s1 baseline off
@    s1 dropline off
@    s1 fill type 0
@    s1 fill rule 0
@    s1 fill color 1
@    s1 fill pattern 1
@    s1 avalue off
@    s1 avalue type 2
@    s1 avalue char size 1.000000
@    s1 avalue font 0
@    s1 avalue color 1
@    s1 avalue rot 0
@    s1 avalue format general
@    s1 avalue prec 3
@    s1 avalue prepend ""
@    s1 avalue append ""
@    s1 avalue offset 0.000000 , 0.000000
@    s1 errorbar on
@    s1 errorbar place both
@    s1 errorbar color 3
@    s1 errorbar pattern 1
@    s1 errorbar size 1.000000
@    s1 errorbar linewidth 1.0
@    s1 errorbar linestyle 1
@    s1 errorbar riser linewidth 1.0
@    s1 errorbar riser linestyle 1
@    s1 errorbar riser clip off
@    s1 errorbar riser clip length 0.100000
@    s1 comment "/Users/smit/Work/summerproject/scatterplots/bac_normal_X.dat"
@    s1 legend  ""
@    s2 hidden false
@    s2 type xy
@    s2 symbol 1
@    s2 symbol size 0.100000
@    s2 symbol color 4
@    s2 symbol pattern 1
@    s2 symbol fill color 4
@    s2 symbol fill pattern 0
@    s2 symbol linewidth 1.0
@    s2 symbol linestyle 1
@    s2 symbol char 65
@    s2 symbol char font 0
@    s2 symbol skip 0
@    s2 line type 0
@    s2 line linestyle 1
@    s2 line linewidth 1.0
@    s2 line color 1
@    s2 line pattern 1
@    s2 baseline type 0
@    s2 baseline off
@    s2 dropline off
@    s2 fill type 0
@    s2 fill rule 0
@    s2 fill color 1
@    s2 fill pattern 1
@    s2 avalue off
@    s2 avalue type 2
@    s2 avalue char size 1.000000
@    s2 avalue font 0
@    s2 avalue color 1
@    s2 avalue rot 0
@    s2 avalue format general
@    s2 avalue prec 3
@    s2 avalue prepend ""
@    s2 avalue append ""
@    s2 avalue offset 0.000000 , 0.000000
@    s2 errorbar on
@    s2 errorbar place both
@    s2 errorbar color 4
@    s2 errorbar pattern 1
@    s2 errorbar size 1.000000
@    s2 errorbar linewidth 1.0
@    s2 errorbar linestyle 1
@    s2 errorbar riser linewidth 1.0
@    s2 errorbar riser linestyle 1
@    s2 errorbar riser clip off
@    s2 errorbar riser clip length 0.100000
@    s2 comment "/Users/smit/Work/summerproject/scatterplots/bac_normal_X.dat"
@    s2 legend  ""
@    s3 hidden false
@    s3 type xy
@    s3 symbol 1
@    s3 symbol size 0.100000
@    s3 symbol color 1
@    s3 symbol pattern 1
@    s3 symbol fill color 1
@    s3 symbol fill pattern 0
@    s3 symbol linewidth 1.0
@    s3 symbol linestyle 1
@    s3 symbol char 65
@    s3 symbol char font 0
@    s3 symbol skip 0
@    s3 line type 0
@    s3 line linestyle 1
@    s3 line linewidth 1.0
@    s3 line color 1
@    s3 line pattern 1
@    s3 baseline type 0
@    s3 baseline off
@    s3 dropline off
@    s3 fill type 0
@    s3 fill rule 0
@    s3 fill color 1
@    s3 fill pattern 1
@    s3 avalue off
@    s3 avalue type 2
@    s3 avalue char size 1.000000
@    s3 avalue font 0
@    s3 avalue color 1
@    s3 avalue rot 0
@    s3 avalue format general
@    s3 avalue prec 3
@    s3 avalue prepend ""
@    s3 avalue append ""
@    s3 avalue offset 0.000000 , 0.000000
@    s3 errorbar on
@    s3 errorbar place both
@    s3 errorbar color 1
@    s3 errorbar pattern 1
@    s3 errorbar size 1.000000
@    s3 errorbar linewidth 1.0
@    s3 errorbar linestyle 1
@    s3 errorbar riser linewidth 1.0
@    s3 errorbar riser linestyle 1
@    s3 errorbar riser clip off
@    s3 errorbar riser clip length 0.100000
@    s3 comment "/Users/smit/Work/summerproject/scatterplots/bac_normal_X.dat"
@    s3 legend  ""

@target G0.S0
@type xy
0.4634954451	19.230739214
0.421119133574	18.589341055
0.43090035852	19.0146554826
0.529653176014	18.6238164929
0.461133538658	18.9581092801
0.420899492893	16.5925446837
0.50342870655	19.0936202412
0.451867784557	16.4610071551
0.470111925076	18.4366762332
0.447705849736	19.1386183809
0.457023905453	18.9987748232
0.443053676139	18.32835318
0.483526268923	18.4777502951
0.464664117969	19.3394251593
0.500710602306	17.7822630834
0.466993398679	17.390489898
0.502422107233	15.9205181108
0.488373444466	18.3292622264
0.483924593543	18.4749633275
0.502305564095	18.0706025208
0.489787871619	19.0470208974
0.389648614381	17.9552448832
0.596753915885	18.5756739706
0.482386121754	18.65150745
0.62492906072	19.3732706473
0.447704804483	18.3251088722
0.442223091212	18.010251833
0.441255300869	18.1486460469
0.478954248366	15.2778533333
0.458053301262	17.7589313875
0.457728565016	17.3866509053
0.453372683847	18.1806703685
0.462940872587	19.1759448082
0.441351464323	17.8285988563
0.496201978251	18.0183907317
0.451842439644	18.2559012961
0.459128555996	18.0984671708
0.452054082163	18.3570785231
0.4236751673	16.7319784771
0.508824898694	18.255643522
0.549865799575	18.2654637563
0.449842881315	18.5697940537
0.462205298054	18.4694944014
0.474650662845	19.5466973606
0.504931254493	18.9407112689
0.486592614507	19.3265438799
0.485229074522	18.2839005257
0.47417694675	17.7476985543
0.516012954301	18.7719838348
0.501726879009	19.4890606875
0.413743736579	17.4701850183
0.402495491544	17.6674637618
0.398407264067	17.6507371241
0.363292057668	16.6568992232
0.416452093779	17.5924945928
0.495702466062	18.4278266527
0.471303416723	18.7566590091
0.5186232909	18.4205865158
0.581953835392	19.1719510375
0.499689518132	18.9014071866
0.455953604464	16.2417321979
0.462585858586	19.1722715152
0.481536308338	18.7766312106
0.456741047568	18.1320912614
0.609831533869	18.3324790012
0.45116365437	17.7605895024
0.62476749473	21.2108212293
0.621398714893	22.5135617401
0.679794212338	24.6487582272
0.52859029746	19.995971639
0.542991092359	19.1289676512
0.511502668997	19.0506876092
0.520833889913	18.6044287712
0.462226605149	18.2076570986
0.449702127659	18.7066901018
0.464651039897	18.8798385989
0.456764229192	16.1746189341
0.44618451025	18.9723901725
0.595299675229	18.4993086035
0.544330960487	19.7068635097
0.420157209002	16.6366756488
0.491187032583	18.3658485158
0.454464224345	17.7047491007
0.440274298607	17.3690243759
0.440081871602	16.4241155886
0.418274324563	17.1232767085
0.445897982594	17.8644483224
0.447089846548	17.3222853234
0.462785941884	17.8145737385
0.448813394512	17.7566806649
0.464581487194	17.443942674
0.43972506311	17.5296384394
0.448557453406	17.1553470434
0.43723865677	17.5516218176
0.47252311757	17.7150483487
0.433431085044	17.6023172545
0.449602959755	17.5722445407
0.4338962493	18.6294760216
0.495935549426	17.9809422267
0.490906212819	17.507458419
0.411703356055	16.8146553432
0.429979071023	17.8082655685
0.437853048245	18.8761128918
0.434056703442	18.5175885623
0.409014635965	17.3321810385
0.448022476767	17.7011306102
0.482109562284	17.6834924976
0.483540997878	18.3222732466
0.483807687192	17.4933899455
0.470390650163	17.0305954631
0.46555033591	18.0569490327
0.475096353394	17.5601789779
0.483391629478	17.1886459052
0.510713928106	17.9059936918
0.562568014482	18.268001635
0.552498643884	18.5787841063
0.546489231308	18.2301428321
0.493274017583	18.1601085337
0.485797815931	17.6471748689
0.355361044637	16.4540097154
0.498205268601	17.834985703
0.488481324089	17.2315600089
0.424423046174	17.4038726171
0.434889824388	17.1045017878
0.444091758841	17.2796321078
0.447926042604	17.4157188719
0.511341343796	17.1038800883
0.49574795768	17.7881467792
0.484800390673	17.3011336484
0.473943051946	17.6676378014
0.429344280642	17.8820070149
0.4477195353	18.3958855771
0.41815944209	18.281715028
0.443769861974	17.0268705592
0.46779671879	17.9169234812
0.459142003115	18.3187093841
0.430990564811	17.1317870715
0.453436392455	18.4915731714
0.473415384616	17.8278598825
0.479669949223	17.9741949146
0.433382137628	17.0016339678
0.71380697051	17.9894113367
0.482917721791	18.4416259067
0.477826127211	18.4326185847
0.432260479042	17.7841419004
0.420587703513	17.6975117394
0.428075773692	18.478706073
0.46761095373	18.3471575071
0.479712466981	17.3127074005
0.497121372342	18.3049039282
0.547767414989	19.0452530813
0.446200811274	17.8319752436
0.436266850287	17.9615495114
0.457978976282	17.1500330675
0.515089842317	17.9630888155
0.490155877392	17.6598174257
0.473659727875	18.22160414
0.49880682913	17.8914860832
0.428765828766	17.6706779563
0.482570152637	18.2801425715
0.474851708417	17.8774669837
0.502786301455	17.1787660225
0.463544774809	17.183964475
0.472517399422	18.7243032422
0.420898259765	17.6987618116
0.475277497477	17.3218140599
0.464378043648	17.2670696808
0.488008662032	17.8095331191
0.416136871232	17.3425141725
0.44572723918	18.894507565
0.423757702898	17.9478306018
0.478823465449	18.2453219159
0.500133859459	17.6909150167
0.411700919136	17.1160967675
0.488443396227	18.1236181941
0.447711594985	17.0686149121
0.420634406513	17.8585079139
0.469258074411	17.3986467418
0.476785176525	18.3831023011
0.512060447544	18.6902917369
0.465438724892	16.9164005855
0.486941778305	17.697945162
0.551348030851	19.1893160603
0.427376667372	17.7725724197
0.49343481093	17.4828339676
0.473207316659	16.7365302202
0.48516243232	16.7165466472
0.509535804247	18.0277238815
0.486554157318	17.5637900693
0.480386680988	17.8213728034
0.531060750334	17.668870996
0.554046718273	18.6770665841
0.546141587792	18.4689010044
0.560546014971	18.4642057831
0.540592670525	18.3658842714
0.414955070604	17.4758317073
0.519453933097	18.1820923411
0.308107028754	17.1375985623
0.514193112038	18.3931906009
0.487672174915	17.8862549544
0.425252799698	17.3427107215
0.474258530569	16.7871681447
0.407333699904	17.248689569
0.422908356724	17.6184025213
0.419614492402	17.5102285656
0.489655629724	18.215367844
0.47447235434	17.5589148335
0.460379751853	17.8875289174
0.463316958564	16.8975227111
0.383424349502	16.7272326373
0.418119186299	17.733766061
0.426918986275	17.7996385075
0.4298160697	18.6236486609
0.477994298434	16.6906936385
0.460262992456	16.7296186085
0.449348504312	16.6584459534
0.439210340415	17.3144517232
0.464879797199	17.0638984194
0.478910420475	16.9611218428
0.441141886595	17.4807423569
0.435325732177	17.5798956035
0.468541364296	17.7156939042
0.461221603002	17.1423723748
0.434230420321	13.3646792609
0.447084407217	17.7686238285
0.445840813884	16.9664530886
0.447990178474	17.3888889149
0.444407015131	17.2713119524
0.48886393794	18.3929138308
0.455191444226	17.4594403018
0.442584107074	17.4918859489
0.445691597516	17.5989875804
0.455591622228	17.6163110905
0.452256338683	18.3577166783
0.464976886312	17.8505981352
0.456210980804	17.3226580314
0.567631103074	19.868915009
0.471409677921	17.6509863596
0.4463759718	18.2650899609
0.416849384382	17.6967197391
0.461699164346	18.1836413016
0.468912828589	18.1101695847
0.454306411963	18.0276110799
0.449048767826	17.1627543286
0.448542524745	17.9321076108
0.478879439367	17.3976881658
0.473853211009	17.8120291539
0.618136952498	17.988679416
0.448547083242	17.1236483869
0.459382902909	17.7571974891
0.479540952251	17.1303936061
0.47225379421	17.4417671993
0.467203976089	17.8969118947
0.438058317883	17.3565425024
0.486193595787	18.2799280475
0.400028387585	18.1372611658
0.471574684596	18.1017883461
0.464951674314	17.5776071463
0.474306369675	16.9171510356
0.460247592848	17.5879198533
0.452266852853	17.6625277322
0.449228488646	17.5357356647
0.472256676157	18.1558329171
0.461604054157	18.3297456169

@target G0.S1
@type xy
0.600273163336	45.8017643738
0.582440834336	45.4718332732
0.586822701752	46.1761428668
0.60914970411	45.5997196827
0.590205774446	46.7862317877
0.532837309835	44.8805057777
0.61876986942	47.0507392869
0.58733154822	46.6701575875
0.573953030491	45.9114965145
0.580988355975	47.2160668145
0.602112991315	46.4726627272
0.551050325407	44.4840427218
0.614487771542	47.0801032119
0.585235754597	47.7842889496
0.610912333962	45.3395482144
0.569513902781	44.0702658532
0.569580535066	44.0914840912
0.585877117976	45.3116008202
0.558832330352	43.9876652592
0.581770673225	43.2342440824
0.60267329075	46.9618519044
0.563937692447	46.9862311176
0.651832032028	45.4911998569
0.603767560665	45.2411100468
0.665900479251	44.1839501811
0.578427051194	45.1875480133
0.583488122006	45.5726886304
0.584929501115	45.5757742901
0.602614379085	46.0225490196
0.592781994401	45.6439362487
0.565913511896	44.1699557085
0.603393981805	46.35921444
0.580801202273	43.3412390927
0.575315054117	44.1712232371
0.598994480573	45.7301426307
0.602134688692	45.8358819822
0.628375945265	49.3130546153
0.603172126885	47.3373940718
0.536263338759	47.1415677338
0.633551143641	48.4916273791
0.645807078472	47.2754367238
0.584441221497	47.3061176376
0.568466356073	46.244358191
0.599725307536	46.1708486803
0.593918493889	45.4914653127
0.59159248003	45.7681015572
0.612659601102	46.0387750981
0.586598391393	46.0014166085
0.60910122623	46.0843065851
0.56055040842	44.2701759772
0.572655690766	46.715812371
0.554247697031	45.9820868061
0.562816314379	47.1952075022
0.50101141835	44.7833016093
0.552920449926	45.5893478249
0.598803116716	45.3653341634
0.607524578994	46.7142322593
0.617574257426	46.246412777
0.574259734204	41.8253471672
0.616637688359	44.8545566319
0.467846131258	41.0340405227
0.577050505051	47.2499995152
0.632717876944	48.3653490876
0.555184393372	45.9571606093
0.624231026318	43.7183067284
0.607111908888	47.8034054221
0.689703633282	47.3010279833
0.72147509999	49.9540369609
0.777956747142	49.4898958627
0.66366729956	48.6651996184
0.626910454758	45.6025950305
0.62426189239	46.7500635835
0.61666354982	45.5806477697
0.603035959568	46.271229951
0.565365402405	46.9515354228
0.595704525724	46.7171233156
0.57546000572	45.6953890743
0.577611454605	45.771607875
0.673953351048	46.174996398
0.679603837821	49.3230665429
0.547223269086	46.4498792936
0.596086054097	43.3333568346
0.618415927784	48.243183724
0.57208331511	45.9779652678
0.56880956049	45.4621681889
0.557544587674	46.4616935664
0.585432349044	45.5424621065
0.576826940224	45.0400174238
0.581870927855	43.3184186047
0.592006239428	45.3042890395
0.587154156684	44.3792332754
0.594860508771	45.7806363519
0.57227101556	43.4553233591
0.582103724533	44.9188609229
0.572787318362	43.6661677675
0.554997225965	41.2602681462
0.556127052879	45.1475053239
0.582431423773	46.9999708901
0.605494266221	45.273420961
0.594843486112	46.094211686
0.531679517264	43.5457840355
0.559860248447	45.6632927491
0.5510586217	45.8856063434
0.56005472904	45.7098794576
0.547846555421	44.5060974177
0.577876233701	44.4402191485
0.584169404244	45.5541061884
0.628706676098	48.6556297949
0.58727889347	44.6634886288
0.571527170662	45.6125405236
0.590493509117	46.6888820528
0.581729343885	45.7034790759
0.58034012785	45.5404189603
0.583683788926	44.8123265245
0.617555566172	44.971626073
0.603217385408	45.2764665717
0.618255496911	45.1426499237
0.597288422837	45.9109969283
0.601966235777	46.6508218636
0.5216028509	45.9441331677
0.602147593843	45.6519413518
0.590069335719	44.9492240662
0.567004814611	46.7489136746
0.550279182005	45.1637066916
0.57360959651	46.1509396323
0.559705970597	45.5049186169
0.613321481118	45.245351643
0.60275210928	45.1546191241
0.593299265745	45.3721765701
0.595677201219	46.6650219912
0.565682482578	45.9902813018
0.595931613783	46.2801395107
0.584199370983	47.256379598
0.584878812313	46.2088884884
0.57584593694	44.8972605742
0.583673641224	45.0216343199
0.562797286408	46.5566379539
0.590420132149	44.7032889277
0.603806993007	46.3628707469
0.583955223881	45.5156814895
0.562675977025	45.3195481473
0.737303715052	42.5092860973
0.604639684106	45.9099910726
0.607135141808	46.7382048576
0.571935077214	45.878290104
0.56552902787	46.2760986164
0.543737020716	45.1332092387
0.587299338999	46.6836187913
0.606460832287	45.8995468757
0.598049582893	45.7416897349
0.633611202817	46.1225564818
0.547944632626	44.8430590892
0.572578722953	46.1052510925
0.588664095927	47.849171412
0.635680234691	47.2625788045
0.591883324609	45.6927970686
0.604430747761	46.7468947552
0.600782178029	45.5990053084
0.556126756127	45.794181415
0.606162100913	46.186018263
0.603657042011	46.7519181823
0.601871901971	44.9158672427
0.587267876576	46.2940581318
0.578170089968	45.9323894755
0.547473779156	46.2629551652
0.588731920619	45.8530415069
0.574550592196	45.6811323273
0.600889543968	46.2462765323
0.537833122284	45.7122491419
0.574885339237	46.565246033
0.563865215681	46.1636787203
0.601478823465	46.3636313815
0.601843768552	45.7754303873
0.525095528245	44.3548654343
0.598158131177	45.814621743
0.581020934557	46.2150187511
0.54440629656	46.4377674419
0.583548797055	45.7104765327
0.61956386955	47.3646176684
0.629371306791	47.3916313475
0.582784418964	45.4893346345
0.598516987695	46.3497341348
0.637471844925	47.3149301481
0.556206127136	46.0613625303
0.587987246734	44.8390318489
0.581497946856	44.9799247972
0.583975426905	44.2223465223
0.601835192516	44.3353371716
0.582544792378	45.4322865412
0.585306122449	45.2357748657
0.614587697582	44.7027185679
0.634107088817	45.920828746
0.633257678192	45.6071976048
0.606120651695	43.5738115368
0.614106610556	44.5784089076
0.52718228498	45.2755899872
0.617809230587	45.1804271685
0.535782747604	38.207435623
0.628474617131	45.9758977855
0.605392285755	46.2251173722
0.568858384917	45.8102406322
0.583426322899	46.6799545193
0.571050099349	43.9705929194
0.566701137539	44.8224901758
0.541769533907	45.3713176758
0.609698952301	46.8300768313
0.598171819263	46.3393055886
0.589170333373	46.015775003
0.574327210594	44.7229844084
0.501188564086	44.0904475426
0.588466052334	47.1525317309
0.572075343457	46.403986195
0.465634075508	40.5898160697
0.582653180771	42.5501881517
0.57530909472	43.2701502515
0.583189576069	42.5028084419
0.574569463824	45.0357496098
0.586769187261	44.2795342472
0.584124314442	42.9778536015
0.5692448393	43.178556833
0.557328736302	43.6210041386
0.59267053701	43.6664975327
0.592203063503	44.1072231092
0.622746009263	38.4643022616
0.595661023899	46.1655634958
0.580756699249	43.8293538134
0.582693737108	44.8391453268
0.577970696953	44.8927600905
0.615249566194	43.8901152598
0.560352184003	43.9970919618
0.582844520515	45.443301971
0.585082705941	45.7281861845
0.585895355128	45.164210279
0.575831588742	45.8891665504
0.591357831231	46.1960946486
0.5874905187	44.6490233969
0.523508137432	39.7657772152
0.602886261086	45.6264194285
0.58870539379	46.9274396639
0.555461854163	43.8249705965
0.545074702456	44.5255008863
0.60085948364	45.9880014073
0.590209962164	46.0631132986
0.591138119523	45.4451320732
0.581872374648	46.1264243774
0.593347771732	44.8486726181
0.597094801224	45.0543202854
0.581328398109	38.131528686
0.551817056296	44.6050845532
0.586692983996	45.4391167626
0.591980326525	44.9901180408
0.588052416929	44.0781634018
0.585573241991	44.9067574451
0.57688634193	46.0474246868
0.585734402742	44.6386882018
0.546035200606	45.6732004164
0.602685911081	45.7929073257
0.593901526245	45.013264994
0.509915982806	42.1276023837
0.593122420907	45.3885340669
0.584490826448	45.3101350485
0.559615255037	44.3107959032
0.598712193432	46.0739942304
0.602269024659	46.80196402

@target G0.S2
@type xy
0.415626511221	0.31216274784
0.297593261132	0.306880545527
0.376851789217	0.324073327471
0.610963522105	0.502019090892
0.376946390665	0.43391103967
0.516626485992	0.3167239172
0.539607472216	0.378810015501
0.508888986436	0.274727887274
0.499649679834	0.389738652287
0.296645411699	0.412411699473
0.315963828454	0.380477750918
0.296281976932	0.422036858045
0.678705295202	0.345888960219
0.608501729474	0.338927070817
0.601060987994	0.357028346292
0.544408881776	0.312105621124
0.668941979522	0.287269844765
0.569373303337	0.423478718547
0.484257073511	0.4273742727
0.449277589917	0.342214571165
0.481783770996	0.407709802066
0.153731208115	0.284920847673
0.75307186282	0.481674419073
0.409429544487	0.316056619838
0.85112676195	0.390611674623
0.312322901581	0.369103708834
0.342555479519	0.354007625379
0.354723230648	0.374523452269
0.313529411765	0.183760522876
0.30102984426	0.26890840551
0.362711357175	0.434452790663
0.314122067727	0.326492287096
0.28634762598	0.262910815761
0.376108359051	0.369634635053
0.494617192196	0.305694518826
0.296365946633	0.320846963151
0.45216660665	0.351689353019
0.452418096724	0.338952054082
0.401157533008	0.37651437873
0.430676267951	0.633504621123
0.857584007542	0.414735302889
0.447546531303	0.436944323584
0.405784147469	0.364921765855
0.530126597396	0.321447032127
0.573575664989	0.429194913731
0.420779430354	0.399501465802
0.401026454143	0.37002253192
0.424056689166	0.288753096956
0.761701774296	0.412374346057
0.45814374212	0.396680883723
0.194450292644	0.304490799613
0.21941560657	0.316593654043
0.18070854421	0.29516225067
0.242187051549	0.350675866249
0.232822875728	0.369339368478
0.461181621014	0.456979677082
0.405665336318	0.357120996788
0.722241867044	0.31782272513
0.644439263232	0.370065749592
0.524693657891	0.312000496771
0.660035237116	0.393649097049
0.445252525253	0.318388040404
0.683560316521	0.314067718146
0.504442811331	0.42009433458
0.717765416294	0.405984569545
0.420215399851	0.307149789552
0.826954077626	0.401292439962
0.835812871824	0.413667168529
0.827406246023	0.404858142201
0.498573695459	0.4342914064
0.669104547585	0.390918330989
0.701615569938	0.363552175351
0.73868362231	0.36082405849
0.392772866552	0.365244672983
0.477609620722	0.435530360777
0.554259615748	0.441095836636
0.461245113929	0.369454476118
0.454563944028	0.36520240807
0.695459108356	0.42234038382
0.518209016816	0.271708160528
0.378465866265	0.359970980941
0.351596217837	0.393269594439
0.515613902445	0.236079089055
0.493190040916	0.383081018229
0.471752096309	0.321758742875
0.393872505739	0.338454087939
0.375238446278	0.420498044237
0.386340448048	0.418604564683
0.380177866553	0.438957721025
0.374112451508	0.418047828861
0.383843688121	0.422649381338
0.326133568515	0.398695757007
0.35719118008	0.42689637253
0.346682084161	0.411559061781
0.443527080582	0.457158256275
0.460252040897	0.401388475866
0.468011189316	0.29568020213
0.405486098152	0.294799402874
0.544092030773	0.47205806358
0.576335893679	0.448935260439
0.380638432599	0.348098186017
0.391962597893	0.344253092087
0.320055232437	0.297707268087
0.387233932004	0.303846343026
0.393073552718	0.303318169106
0.399538938117	0.411892803112
0.613690846133	0.398121992364
0.430654551391	0.467804777191
0.592299507914	0.358071020082
0.562333778125	0.380621175171
0.472622114462	0.399666818205
0.512942142352	0.41184163835
0.513689542878	0.421432782535
0.504280564734	0.464376489436
0.712104321607	0.397373125455
0.576061160835	0.443627746135
0.547389749106	0.41114420792
0.605815061963	0.412629594323
0.61970821749	0.423590014045
0.141263916346	0.27006302674
0.633114315265	0.401430187991
0.525251621561	0.409835473049
0.446675075951	0.356780499938
0.403959628697	0.305375865288
0.474606636548	0.344158280106
0.488017551755	0.369446144614
0.551986267778	0.550555664541
0.568836212669	0.404546404178
0.567173029632	0.426238414985
0.564632408416	0.411960320787
0.416166022038	0.335249832815
0.375289925726	0.367381231324
0.295022562559	0.261080814987
0.426077882654	0.32940018024
0.505351192003	0.400564470649
0.46764619206	0.36605397213
0.458919242066	0.383649000598
0.441192185079	0.331963739336
0.546766433566	0.428792346853
0.554864209879	0.429793737498
0.328302736795	0.268005856515
0.799559555725	0.405251168135
0.532683806172	0.412617193871
0.565348887448	0.366433725272
0.34579853451	0.381693744091
0.308720845136	0.375300266042
0.256597274983	0.305703692448
0.461260623229	0.389640604344
0.47027237691	0.417304637769
0.559119570752	0.459316179062
0.632875261363	0.420782271377
0.520260945929	0.299488980889
0.416192166106	0.343618422098
0.44207912947	0.390901273044
0.55139347268	0.468967510084
0.553670098296	0.437478625022
0.610652401442	0.382888242819
0.623790154381	0.427754894965
0.325181125181	0.363059283059
0.46600679864	0.406342331534
0.635668415119	0.400964753174
0.653472357632	0.396153651953
0.531575806509	0.404563765928
0.374028178577	0.45860356476
0.347592706145	0.387712138525
0.605684493777	0.416225227043
0.598418805988	0.423665003307
0.600805257733	0.423346232729
0.388230130866	0.417208610556
0.420211924719	0.327361273657
0.372125344172	0.283512783532
0.592372098081	0.427950850867
0.619047619048	0.457510307178
0.23042961892	0.242392853455
0.532502246182	0.410599460916
0.455437586228	0.402066342751
0.2698494958	0.259005938114
0.509663000132	0.442981024585
0.420027988875	0.385450744894
0.575414123801	0.403236268527
0.505529804018	0.39930909978
0.617520356854	0.415872248459
0.754542352058	0.374713425705
0.343800387629	0.375088258766
0.563714902808	0.445856354349
0.527776835104	0.395879051142
0.483860891295	0.416596001666
0.485486385991	0.361832313782
0.508503235457	0.453924885377
0.594758324382	0.413546552095
0.529194439154	0.40937299562
0.619877604009	0.448350017033
0.563646899749	0.396240486768
0.620945251725	0.408088654044
0.578292126951	0.406226898124
0.246983311939	0.286064698331
0.668641771762	0.358045154393
0.429353035144	0.263141214058
0.623177730307	0.463616320572
0.621237434518	0.405846224793
0.396080423381	0.4046145159
0.575732659893	0.40067084043
0.356303345372	0.351369040627
0.379622790171	0.418466144679
0.349556079338	0.339740746607
0.593342469386	0.436187259626
0.526047859691	0.397757728894
0.565307012328	0.39253466524
0.498629503061	0.401510465613
0.307998715066	0.299308705429
0.351712596714	0.236332521951
0.368041334432	0.395043211096
0.057954178768	0.376774443369
0.392236497832	0.435206310774
0.376938390612	0.39041387259
0.394127362818	0.445027711507
0.409985718936	0.443363231638
0.457205097885	0.467585521152
0.418771480804	0.428064292505
0.331460674157	0.446440031356
0.3561980695	0.44457347116
0.429880261248	0.45574862119
0.388320967119	0.410069927505
0.267136695685	0.298477296962
0.418309219775	0.403710754452
0.353148480617	0.452974798856
0.390689594696	0.428413539674
0.407942917874	0.444394154784
0.450525671124	0.470729570277
0.403296939923	0.452438603067
0.387531085857	0.432717416734
0.381202945541	0.402145518492
0.387379241054	0.420609197001
0.34310304722	0.453800883926
0.426937240461	0.452744652511
0.327206954898	0.441410817434
0.505786618445	0.339266546112
0.412206317099	0.439122348426
0.404727413202	0.466087015307
0.326502501827	0.454868162141
0.420834388453	0.431043808559
0.434893695445	0.436687787961
0.423065687465	0.448384451128
0.341893913946	0.466721714966
0.398359909643	0.445755397993
0.408747556917	0.430629549416
0.399643221203	0.435324770642
0.511207073823	0.334198642813
0.359915519627	0.408124098755
0.348740990981	0.448243384687
0.34524216135	0.400109570326
0.380925319248	0.430622985893
0.389912015582	0.459588098596
0.362717006573	0.419708522951
0.397563215576	0.458185122145
0.245931112793	0.378847842544
0.505321634391	0.407265666372
0.338198444466	0.438660678838
0.362543962485	0.657805392732
0.310545621275	0.435732599725
0.331485575855	0.46206180114
0.304292163601	0.504827167981
0.51684082496	0.459342748812
0.49644706649	0.447172696833

@target G0.S3
@type xy
0.493131706552	65.3446663356
0.433717743014	64.3680548736
0.464858283164	65.5148716769
0.58325546741	64.7255552665
0.476095234589	66.1782521074
0.49012109624	61.7897743786
0.553935349395	66.5231695436
0.516029439738	63.4058926298
0.514571545134	64.7379114
0.44177987247	66.7670968949
0.458366908407	65.8519153013
0.430128659493	63.2344327598
0.592239778556	65.9037424672
0.552800534013	67.4626411797
0.570894641421	63.4788396441
0.526972061079	61.7728613723
0.58031487394	60.2992720467
0.547874621926	64.0643417651
0.509004665802	62.8900028593
0.511117942412	61.6470611743
0.524748311122	66.4165826039
0.369105838314	65.2263968484
0.667219270244	64.5485482466
0.498527742302	64.2086741166
0.713985433974	63.947832503
0.446151585753	63.8817605944
0.456088897579	63.9369480888
0.460302677544	64.0989437893
0.465032679738	61.4841628758
0.450621713307	63.6717760417
0.462117811363	61.9910594045
0.456962911127	64.8663770956
0.443363233613	62.7800947166
0.464258292497	62.3694567284
0.529937883673	64.0542278813
0.450114358322	64.4126302414
0.513223702637	67.7632111391
0.502548101924	66.033424649
0.453698679689	64.2500605896
0.524350770096	67.3807755222
0.684418961863	65.9556357829
0.493943544705	66.3128560148
0.478818600532	65.0787743583
0.534834189259	66.038993073
0.55747513779	64.8613714953
0.499654841631	65.494146903
0.499638376589	64.6926981557
0.494944009103	64.0378682598
0.628938651609	65.268664766
0.50680700985	64.1559175484
0.39361657333	64.490488189
0.392052931715	63.9661442219
0.380644040885	65.141106877
0.368830175856	61.7908766988
0.400731806478	63.5511817861
0.518562401263	64.2501404932
0.494831110678	65.8280122652
0.619479805124	64.9848220179
0.600217610943	61.3673639543
0.547006954794	64.0679643153
0.527944990946	57.6694218176
0.494962962963	66.7406590707
0.599271500601	67.4560480164
0.505456084091	64.5093462052
0.650609325494	62.4567702992
0.492830321037	65.871144714
0.713808401879	68.9131416525
0.726228895569	72.8812658695
0.761719068501	74.5435122321
0.563610430827	69.0954626638
0.613002031567	65.1224810127
0.612460043775	66.1643033681
0.625393687348	64.5459005993
0.486011810423	64.8441317226
0.497559050262	66.0937558853
0.538205060456	66.0380577511
0.49782311628	62.2394624845
0.492786636295	65.1092004556
0.654904044878	65.0966453853
0.580714605041	69.3016382131
0.448615448117	63.4465259233
0.479623101505	62.0924749448
0.529498018191	66.1840119138
0.501849218211	63.7300706619
0.493547842801	62.2080425204
0.456563805992	63.9234243628
0.468856259306	63.8274084732
0.47008574494	62.7809073119
0.474944912097	61.5719500642
0.471644028483	63.4790175332
0.478526444	62.2458253307
0.453573046799	63.7089705483
0.459339883016	61.037566775
0.455341488488	62.8820418022
0.496279172171	61.8383743725
0.482893450635	59.2639738765
0.491247067316	63.0154300668
0.473937923742	65.9242463146
0.548507282141	63.7264212513
0.55402853087	64.0506053654
0.441340435306	60.7085375647
0.460600639122	63.8158114097
0.436322300794	65.0594265032
0.460448454829	64.5313143629
0.449978248034	62.1415966253
0.475145882861	62.5532425618
0.559989937554	63.6357206783
0.514300741789	67.4457078187
0.554462029526	62.5149495944
0.534750532984	63.0237571619
0.509555319829	65.1454979037
0.523255946544	63.6754996921
0.525807100069	63.1504976481
0.532892760589	63.1826967057
0.630742634086	63.6370008334
0.577259063375	64.2988784242
0.570711492442	63.7839369638
0.565459167461	64.4837350563
0.569157423065	64.7215867465
0.339409270627	62.6682059099
0.57782239257	63.8883572428
0.534600760457	62.5906195482
0.479367645578	64.5095667916
0.463042878364	62.5735843447
0.4974359973	63.7747300203
0.498549854986	63.2900836334
0.558883030897	62.8997873958
0.555778759877	63.3473123075
0.548424228684	63.0995486335
0.544750887193	64.7446201134
0.470397595086	64.2075381495
0.47298035827	65.0434063191
0.432460458545	65.799175441
0.484908852314	63.5651592278
0.516331282577	63.214748526
0.5034872788	63.7063976761
0.484235697762	64.0720740259
0.495016236561	63.5268258384
0.54132960373	64.6195229762
0.539496460994	63.9196701416
0.441453617149	62.5891879716
0.750223413763	60.9039486021
0.540080404023	64.7642341731
0.550103385489	65.5372571675
0.449998030256	64.0441257485
0.431612525506	64.3489106219
0.409470023131	63.9176190042
0.50539030532	65.4204169027
0.518815225393	63.629558914
0.551430175329	64.5059098422
0.604751293056	65.5885918345
0.504802129943	62.9745233137
0.475012579782	64.4104190259
0.496240733893	65.3901057525
0.567387849896	65.6946351302
0.545236433432	63.7900931193
0.56291429236	65.351387138
0.574459720514	63.9182462866
0.436691236692	63.8279186543
0.51824635073	64.872503166
0.571392388516	65.0303499191
0.586043520353	62.4907869172
0.527462819298	63.8825863727
0.474905222656	65.1152962825
0.438654915022	64.3494291154
0.556564637291	63.5910807938
0.545782480611	63.3718670114
0.563234487911	64.4791558842
0.44740004146	63.4719719249
0.480274834379	65.7871148716
0.453249420917	64.3950221057
0.557558128999	65.0369041483
0.573675082353	63.9238557111
0.389075355434	61.7133550553
0.539701257862	64.348839398
0.494723371923	63.685700006
0.411630066291	64.5552812939
0.520823290533	63.552104299
0.50545901165	66.1331707144
0.572281959379	66.4851593529
0.517917649291	62.8050443198
0.567659707618	64.4635515452
0.647787409278	66.8789596342
0.442461060712	64.2090232088
0.548378986823	62.7677221708
0.527494032873	62.1123340686
0.517666250174	61.3554891712
0.53228579425	62.7248933669
0.525867395051	63.4500014958
0.553483709273	63.4706942213
0.558280962356	62.7809625595
0.602677137034	65.0462453472
0.581015388578	64.472339096
0.595870639464	62.4461059739
0.577663802677	63.3505200772
0.396373555841	63.0374863928
0.601968311816	63.720564664
0.424414270501	55.6081753994
0.588615153158	64.8327047069
0.571433965063	64.5172185514
0.463397202665	63.5575658697
0.544472504454	63.8677935044
0.444895714875	61.570651529
0.456410761478	62.8593588418
0.436980035215	63.221286988
0.56423235047	65.4816319349
0.532897344432	64.295978151
0.538285699185	64.2958385856
0.512091224073	62.0220175851
0.397537209552	61.1169888853
0.452765945116	65.1226303138
0.455678554722	64.5986679136
0.317801441325	59.5902391739
0.484294659013	59.6760881009
0.470836825929	60.3901827326
0.475555147734	59.6062821068
0.474588507724	62.7935645646
0.502951360782	61.8110181877
0.493935405241	60.3670397367
0.447282466685	61.1057392213
0.449617512659	61.6454732132
0.497030720851	61.8379400581
0.480581877875	61.6596654115
0.441371041756	52.1274588194
0.487018216963	64.3378980787
0.45991533125	61.2487817009
0.473791170093	62.6564477814
0.47677354332	62.6084661977
0.518213058419	62.7537586608
0.472946856051	61.9089708667
0.470986571148	63.3679053366
0.470659082999	63.7293192834
0.47628873947	63.2011305665
0.457063658215	64.7006841126
0.494423986002	64.4994374363
0.456969484801	62.4130922458
0.53230861965	59.9739587703
0.495500752036	63.7165281365
0.479936259597	65.6586166401
0.432937913457	61.9765584978
0.475869418418	63.1401859965
0.501555335891	64.53485878
0.489194020531	64.5391088296
0.460693600431	63.0746081168
0.476258269679	64.5042873861
0.493658256006	62.6769903333
0.490197077812	63.30167421
0.570224141477	56.4544067448
0.453426553055	62.1368570388
0.464938959295	63.6445576364
0.472254480042	62.5206212173
0.480410510129	61.9505535869
0.480896411221	63.2632574384
0.459220555462	63.8236757121
0.489830404702	63.3768013715
0.397331566995	64.1893094247
0.526527410022	64.3019613381
0.465683881675	63.0295328192
0.448922104989	59.702558812
0.45463854501	63.4121865199
0.456081085052	63.4347245819
0.437711969094	62.3513587359
0.529269898183	64.6891698963
0.520106715102	65.5788823338
