# Supplementary material for: Do universal codon-usage patterns minimize the effects of mutation and translation error?
Source: Genome Biol. 2005 Oct 19;6(11):R91. doi: 10.1186/gb-2005-6-11-r91 (PMC1297647; doi:10.1186/gb-2005-6-11-r91)
Supplement: Additional data file 1 — A tar archive containing the used CUTG records, separated for archaea, bacteria, and eukaryotes, the data used to produce the histograms in Figure 1, the kinemages used to produce Figures 2 and 4, and the data used to produce the scatterplots in Figures 3 and 5. [file gb-2005-6-11-r91-S1.tgz › CodeError/data/abs_scatterplots/euk_p_rX.agr]

# Grace project file
#
@version 50114
@page size 792, 612
@page scroll 5%
@page inout 5%
@link page off
@map font 0 to "Times-Roman", "Times-Roman"
@map font 1 to "Times-Italic", "Times-Italic"
@map font 2 to "Times-Bold", "Times-Bold"
@map font 3 to "Times-BoldItalic", "Times-BoldItalic"
@map font 4 to "Helvetica", "Helvetica"
@map font 5 to "Helvetica-Oblique", "Helvetica-Oblique"
@map font 6 to "Helvetica-Bold", "Helvetica-Bold"
@map font 7 to "Helvetica-BoldOblique", "Helvetica-BoldOblique"
@map font 8 to "Courier", "Courier"
@map font 9 to "Courier-Oblique", "Courier-Oblique"
@map font 10 to "Courier-Bold", "Courier-Bold"
@map font 11 to "Courier-BoldOblique", "Courier-BoldOblique"
@map font 12 to "Symbol", "Symbol"
@map font 13 to "ZapfDingbats", "ZapfDingbats"
@map color 0 to (255, 255, 255), "white"
@map color 1 to (0, 0, 0), "black"
@map color 2 to (255, 0, 0), "red"
@map color 3 to (0, 255, 0), "green"
@map color 4 to (0, 0, 255), "blue"
@map color 5 to (255, 255, 0), "yellow"
@map color 6 to (188, 143, 143), "brown"
@map color 7 to (220, 220, 220), "grey"
@map color 8 to (148, 0, 211), "violet"
@map color 9 to (0, 255, 255), "cyan"
@map color 10 to (255, 0, 255), "magenta"
@map color 11 to (255, 165, 0), "orange"
@map color 12 to (114, 33, 188), "indigo"
@map color 13 to (103, 7, 72), "maroon"
@map color 14 to (64, 224, 208), "turquoise"
@map color 15 to (0, 139, 0), "green4"
@reference date 0
@date wrap off
@date wrap year 1950
@default linewidth 1.0
@default linestyle 1
@default color 1
@default pattern 1
@default font 0
@default char size 1.000000
@default symbol size 1.000000
@default sformat "%.8g"
@background color 0
@page background fill on
@timestamp off
@timestamp 0.03, 0.03
@timestamp color 1
@timestamp rot 0
@timestamp font 0
@timestamp char size 1.000000
@timestamp def "Thu Feb 17 16:35:08 2005"
@r0 off
@link r0 to g0
@r0 type above
@r0 linestyle 1
@r0 linewidth 1.0
@r0 color 1
@r0 line 0, 0, 0, 0
@r1 off
@link r1 to g0
@r1 type above
@r1 linestyle 1
@r1 linewidth 1.0
@r1 color 1
@r1 line 0, 0, 0, 0
@r2 off
@link r2 to g0
@r2 type above
@r2 linestyle 1
@r2 linewidth 1.0
@r2 color 1
@r2 line 0, 0, 0, 0
@r3 off
@link r3 to g0
@r3 type above
@r3 linestyle 1
@r3 linewidth 1.0
@r3 color 1
@r3 line 0, 0, 0, 0
@r4 off
@link r4 to g0
@r4 type above
@r4 linestyle 1
@r4 linewidth 1.0
@r4 color 1
@r4 line 0, 0, 0, 0
@g0 on
@g0 hidden false
@g0 type XY
@g0 stacked false
@g0 bar hgap 0.000000
@g0 fixedpoint off
@g0 fixedpoint type 0
@g0 fixedpoint xy 0.000000, 0.000000
@g0 fixedpoint format general general
@g0 fixedpoint prec 6, 6
@with g0
@    world xmin 0
@    world xmax 1
@    world ymin 0
@    world ymax 80
@    stack world 0, 0, 0, 0
@    znorm 1
@    view xmin 0.150000
@    view xmax 0.850000
@    view ymin 0.150000
@    view ymax 0.850000
@    title ""
@    title font 0
@    title size 1.500000
@    title color 1
@    subtitle ""
@    subtitle font 0
@    subtitle size 1.000000
@    subtitle color 1
@    xaxes scale Normal
@    yaxes scale Normal
@    xaxes invert off
@    yaxes invert off
@    xaxis  on
@    xaxis  type zero false
@    xaxis  offset 0.000000 , 0.000000
@    xaxis  bar on
@    xaxis  bar color 1
@    xaxis  bar linestyle 1
@    xaxis  bar linewidth 1.0
@    xaxis  label ""
@    xaxis  label layout para
@    xaxis  label place auto
@    xaxis  label char size 1.000000
@    xaxis  label font 0
@    xaxis  label color 1
@    xaxis  label place normal
@    xaxis  tick on
@    xaxis  tick major 0.1
@    xaxis  tick minor ticks 1
@    xaxis  tick default 6
@    xaxis  tick place rounded true
@    xaxis  tick in
@    xaxis  tick major size 1.000000
@    xaxis  tick major color 1
@    xaxis  tick major linewidth 1.0
@    xaxis  tick major linestyle 1
@    xaxis  tick major grid off
@    xaxis  tick minor color 1
@    xaxis  tick minor linewidth 1.0
@    xaxis  tick minor linestyle 1
@    xaxis  tick minor grid off
@    xaxis  tick minor size 0.500000
@    xaxis  ticklabel on
@    xaxis  ticklabel format general
@    xaxis  ticklabel prec 5
@    xaxis  ticklabel formula ""
@    xaxis  ticklabel append ""
@    xaxis  ticklabel prepend ""
@    xaxis  ticklabel angle 0
@    xaxis  ticklabel skip 0
@    xaxis  ticklabel stagger 0
@    xaxis  ticklabel place normal
@    xaxis  ticklabel offset auto
@    xaxis  ticklabel offset 0.000000 , 0.010000
@    xaxis  ticklabel start type auto
@    xaxis  ticklabel start 0.000000
@    xaxis  ticklabel stop type auto
@    xaxis  ticklabel stop 0.000000
@    xaxis  ticklabel char size 1.000000
@    xaxis  ticklabel font 0
@    xaxis  ticklabel color 1
@    xaxis  tick place both
@    xaxis  tick spec type none
@    yaxis  on
@    yaxis  type zero false
@    yaxis  offset 0.000000 , 0.000000
@    yaxis  bar on
@    yaxis  bar color 1
@    yaxis  bar linestyle 1
@    yaxis  bar linewidth 1.0
@    yaxis  label ""
@    yaxis  label layout para
@    yaxis  label place auto
@    yaxis  label char size 1.000000
@    yaxis  label font 0
@    yaxis  label color 1
@    yaxis  label place normal
@    yaxis  tick on
@    yaxis  tick major 10
@    yaxis  tick minor ticks 1
@    yaxis  tick default 6
@    yaxis  tick place rounded true
@    yaxis  tick in
@    yaxis  tick major size 1.000000
@    yaxis  tick major color 1
@    yaxis  tick major linewidth 1.0
@    yaxis  tick major linestyle 1
@    yaxis  tick major grid off
@    yaxis  tick minor color 1
@    yaxis  tick minor linewidth 1.0
@    yaxis  tick minor linestyle 1
@    yaxis  tick minor grid off
@    yaxis  tick minor size 0.500000
@    yaxis  ticklabel on
@    yaxis  ticklabel format general
@    yaxis  ticklabel prec 5
@    yaxis  ticklabel formula ""
@    yaxis  ticklabel append ""
@    yaxis  ticklabel prepend ""
@    yaxis  ticklabel angle 0
@    yaxis  ticklabel skip 0
@    yaxis  ticklabel stagger 0
@    yaxis  ticklabel place normal
@    yaxis  ticklabel offset auto
@    yaxis  ticklabel offset 0.000000 , 0.010000
@    yaxis  ticklabel start type auto
@    yaxis  ticklabel start 0.000000
@    yaxis  ticklabel stop type auto
@    yaxis  ticklabel stop 0.000000
@    yaxis  ticklabel char size 1.000000
@    yaxis  ticklabel font 0
@    yaxis  ticklabel color 1
@    yaxis  tick place both
@    yaxis  tick spec type none
@    altxaxis  off
@    altyaxis  off
@    legend on
@    legend loctype view
@    legend 0.85, 0.8
@    legend box color 1
@    legend box pattern 1
@    legend box linewidth 1.0
@    legend box linestyle 1
@    legend box fill color 0
@    legend box fill pattern 1
@    legend font 0
@    legend char size 1.000000
@    legend color 1
@    legend length 4
@    legend vgap 1
@    legend hgap 1
@    legend invert false
@    frame type 0
@    frame linestyle 1
@    frame linewidth 1.0
@    frame color 1
@    frame pattern 1
@    frame background color 0
@    frame background pattern 0
@    s0 hidden false
@    s0 type xy
@    s0 symbol 1
@    s0 symbol size 0.100000
@    s0 symbol color 2
@    s0 symbol pattern 1
@    s0 symbol fill color 2
@    s0 symbol fill pattern 0
@    s0 symbol linewidth 1.0
@    s0 symbol linestyle 1
@    s0 symbol char 65
@    s0 symbol char font 0
@    s0 symbol skip 0
@    s0 line type 0
@    s0 line linestyle 1
@    s0 line linewidth 1.0
@    s0 line color 1
@    s0 line pattern 1
@    s0 baseline type 0
@    s0 baseline off
@    s0 dropline off
@    s0 fill type 0
@    s0 fill rule 0
@    s0 fill color 1
@    s0 fill pattern 1
@    s0 avalue off
@    s0 avalue type 2
@    s0 avalue char size 1.000000
@    s0 avalue font 0
@    s0 avalue color 1
@    s0 avalue rot 0
@    s0 avalue format general
@    s0 avalue prec 3
@    s0 avalue prepend ""
@    s0 avalue append ""
@    s0 avalue offset 0.000000 , 0.000000
@    s0 errorbar on
@    s0 errorbar place both
@    s0 errorbar color 2
@    s0 errorbar pattern 1
@    s0 errorbar size 1.000000
@    s0 errorbar linewidth 1.0
@    s0 errorbar linestyle 1
@    s0 errorbar riser linewidth 1.0
@    s0 errorbar riser linestyle 1
@    s0 errorbar riser clip off
@    s0 errorbar riser clip length 0.100000
@    s0 comment "/Users/smit/Work/summerproject/scatterplots/bac_normal_X.dat"
@    s0 legend  ""
@    s1 hidden false
@    s1 type xy
@    s1 symbol 1
@    s1 symbol size 0.100000
@    s1 symbol color 3
@    s1 symbol pattern 1
@    s1 symbol fill color 3
@    s1 symbol fill pattern 0
@    s1 symbol linewidth 1.0
@    s1 symbol linestyle 1
@    s1 symbol char 65
@    s1 symbol char font 0
@    s1 symbol skip 0
@    s1 line type 0
@    s1 line linestyle 1
@    s1 line linewidth 1.0
@    s1 line color 1
@    s1 line pattern 1
@    s1 baseline type 0
@    s1 baseline off
@    s1 dropline off
@    s1 fill type 0
@    s1 fill rule 0
@    s1 fill color 1
@    s1 fill pattern 1
@    s1 avalue off
@    s1 avalue type 2
@    s1 avalue char size 1.000000
@    s1 avalue font 0
@    s1 avalue color 1
@    s1 avalue rot 0
@    s1 avalue format general
@    s1 avalue prec 3
@    s1 avalue prepend ""
@    s1 avalue append ""
@    s1 avalue offset 0.000000 , 0.000000
@    s1 errorbar on
@    s1 errorbar place both
@    s1 errorbar color 3
@    s1 errorbar pattern 1
@    s1 errorbar size 1.000000
@    s1 errorbar linewidth 1.0
@    s1 errorbar linestyle 1
@    s1 errorbar riser linewidth 1.0
@    s1 errorbar riser linestyle 1
@    s1 errorbar riser clip off
@    s1 errorbar riser clip length 0.100000
@    s1 comment "/Users/smit/Work/summerproject/scatterplots/bac_normal_X.dat"
@    s1 legend  ""
@    s2 hidden false
@    s2 type xy
@    s2 symbol 1
@    s2 symbol size 0.100000
@    s2 symbol color 4
@    s2 symbol pattern 1
@    s2 symbol fill color 4
@    s2 symbol fill pattern 0
@    s2 symbol linewidth 1.0
@    s2 symbol linestyle 1
@    s2 symbol char 65
@    s2 symbol char font 0
@    s2 symbol skip 0
@    s2 line type 0
@    s2 line linestyle 1
@    s2 line linewidth 1.0
@    s2 line color 1
@    s2 line pattern 1
@    s2 baseline type 0
@    s2 baseline off
@    s2 dropline off
@    s2 fill type 0
@    s2 fill rule 0
@    s2 fill color 1
@    s2 fill pattern 1
@    s2 avalue off
@    s2 avalue type 2
@    s2 avalue char size 1.000000
@    s2 avalue font 0
@    s2 avalue color 1
@    s2 avalue rot 0
@    s2 avalue format general
@    s2 avalue prec 3
@    s2 avalue prepend ""
@    s2 avalue append ""
@    s2 avalue offset 0.000000 , 0.000000
@    s2 errorbar on
@    s2 errorbar place both
@    s2 errorbar color 4
@    s2 errorbar pattern 1
@    s2 errorbar size 1.000000
@    s2 errorbar linewidth 1.0
@    s2 errorbar linestyle 1
@    s2 errorbar riser linewidth 1.0
@    s2 errorbar riser linestyle 1
@    s2 errorbar riser clip off
@    s2 errorbar riser clip length 0.100000
@    s2 comment "/Users/smit/Work/summerproject/scatterplots/bac_normal_X.dat"
@    s2 legend  ""
@    s3 hidden false
@    s3 type xy
@    s3 symbol 1
@    s3 symbol size 0.100000
@    s3 symbol color 1
@    s3 symbol pattern 1
@    s3 symbol fill color 1
@    s3 symbol fill pattern 0
@    s3 symbol linewidth 1.0
@    s3 symbol linestyle 1
@    s3 symbol char 65
@    s3 symbol char font 0
@    s3 symbol skip 0
@    s3 line type 0
@    s3 line linestyle 1
@    s3 line linewidth 1.0
@    s3 line color 1
@    s3 line pattern 1
@    s3 baseline type 0
@    s3 baseline off
@    s3 dropline off
@    s3 fill type 0
@    s3 fill rule 0
@    s3 fill color 1
@    s3 fill pattern 1
@    s3 avalue off
@    s3 avalue type 2
@    s3 avalue char size 1.000000
@    s3 avalue font 0
@    s3 avalue color 1
@    s3 avalue rot 0
@    s3 avalue format general
@    s3 avalue prec 3
@    s3 avalue prepend ""
@    s3 avalue append ""
@    s3 avalue offset 0.000000 , 0.000000
@    s3 errorbar on
@    s3 errorbar place both
@    s3 errorbar color 1
@    s3 errorbar pattern 1
@    s3 errorbar size 1.000000
@    s3 errorbar linewidth 1.0
@    s3 errorbar linestyle 1
@    s3 errorbar riser linewidth 1.0
@    s3 errorbar riser linestyle 1
@    s3 errorbar riser clip off
@    s3 errorbar riser clip length 0.100000
@    s3 comment "/Users/smit/Work/summerproject/scatterplots/bac_normal_X.dat"
@    s3 legend  ""

@target G0.S0
@type xy
0.558473368533	9.03870755926
0.485503549841	6.64195055314
0.575599833177	10.1875829862
0.589594718917	8.94485078983
0.543351393394	10.0704566346
0.30240778858	15.6302038885
0.685629096046	32.3409409854
0.504919672373	10.384010177
0.69923560843	13.6924127317
0.833478831864	5.04258753272
0.426409646576	10.8842045582
0.357209197754	20.6498050818
0.474997675694	8.72184834423
0.626826835137	27.9786638436
0.557767018684	14.5033170947
0.502245856847	16.9183669689
0.317483345662	17.3187345108
0.641769188274	19.9037454425
0.26536995758	12.6123345822
0.794011718896	25.9733373833
0.400000031379	12.4955350908
0.71308957274	8.76728576234
0.498954539792	23.3221054405
0.810984832122	11.1335485797
0.532016676408	11.8456350164
0.416599380159	9.72556252436
0.281621651787	18.1313869038
0.313204235199	14.1523597812
0.456467505289	16.3099511586
0.591229347848	16.8293941983
0.444577440224	11.3116863095
0.160412968718	9.11804449788
0.527429516801	12.5937624807
0.776723409616	12.1799208714
0.286698618517	18.5485842869
0.655531935085	8.59213597061
0.60403512042	10.0102570552
0.546998214053	10.6518591549
0.47021415673	22.8533013935
0.483609454777	15.7255667773
0.473412895222	25.4666215888
0.406975513567	20.1831714056
0.6032813214	20.1194878484
0.401446488619	9.69393846056
0.617236736398	9.23220520054
0.612741724936	13.4627381404
0.417066948436	9.4821198758
0.66278436248	6.3987344695
0.488542501419	10.8835399786
0.431065544346	7.1125549996
0.375843630165	12.566278979
0.774874916821	15.1122990709
0.387379871048	14.5721604132
0.589823326618	28.2315333178
0.273281410782	6.57935553424
0.425487843603	25.5665239987
0.401124117498	8.38133167804
0.511643200048	17.2925110084
0.699671698978	14.4894012706
0.59606954782	20.4182648058
0.482633787195	12.9642236537
0.468757121482	11.4473931539
0.396522407491	10.5539180077
0.45723782264	4.85663360929
0.095035554673	9.22279475695
0.332438600654	22.2845595479
0.506396843181	13.7123951819
0.630046472298	31.6393321547
0.663782072278	22.3697505458
0.402595248977	4.20580906347
0.060269471787	32.2281526832
0.172242795642	21.2839158676
0.66665237337	20.0392515207
0.512738487618	8.04608069411
0.575199251478	17.2043461635
0.704467381699	12.5952976849
0.438043183427	11.5208286447
0.359393648376	21.6511252322
0.344547993046	17.0248413311
0.82397324379	25.0530659921
0.571735264653	9.24168476471
0.154370416332	10.6449913288
0.580874851733	12.7350928954
0.046948653592	16.3751990148
0.560153672936	4.60463494337
0.478005836972	19.3432166737
0.220255266712	16.6534217069
0.639598999267	11.4461433734
0.192341467817	11.9390220935
0.362540194659	13.2927091024
0.45864418499	6.74459270155
0.740012619588	16.5118886776
0.376230924479	31.4421676999
0.334313787038	20.7663931379
0.581934993313	12.464058243
0.631796755391	21.4546954725
0.439040564887	13.367585121
0.421958846963	20.7838602009
0.796251213113	10.5491837268
0.551567687607	11.7098191674
0.735790769233	18.6457726144
0.763749581775	8.42861184212
0.211259356196	20.7169083639
0.479378448456	18.7360449634
0.265149842658	15.6639996468
0.426699233549	16.4255067392
0.630204324002	19.9744559305
0.701368870629	11.3333620388
0.253250452809	7.80472146784
0.337798975486	6.9843844607
0.41725517985	27.3482236539
0.417746989146	7.52212131247
0.629475675277	28.7004894706
0.724704922458	14.993603141
0.373577985664	9.24359586592
0.369851747019	13.6379455909
0.575352532337	12.1204639557
0.484526249376	13.4810121398
0.375367363651	11.9955809177
0.69226031453	5.86433760911
0.388007181304	13.7665374329
0.691229159476	3.4049194379
0.567967657716	10.0354309521
0.67095037515	10.6076517426
0.428160245833	14.0958727919
0.12943121939	13.9018849933
0.557902701838	11.0453110216
0.531905561106	15.0122933525
0.587145939639	16.2654471819
0.481186686499	14.6543907847
0.199786756118	14.5024899072
0.505404397321	7.80253869532
0.604584834298	11.9796617947
0.58324218278	14.6242474213
0.616906368502	19.7858321809
0.425079079832	9.60452413726
0.654017031375	20.3803548151
0.52192504413	17.8133790731
0.405772323786	12.4754591849
0.649205602532	14.9891974004
0.629842193352	13.6705522672
0.557148870198	6.52731585982
0.432848744558	14.1474398573
0.640631415515	4.71827787581
0.543402765378	13.4980287885
0.48036372572	19.8157152186
0.650856606212	14.184693398
0.38578437192	24.7718010496
0.58152459087	8.68817346446
0.531662330774	8.53805804463
0.644189818761	42.3370199873
0.339837430087	14.2321597303
0.495437079161	14.711017415
0.750708061202	20.3200753641
0.572602841952	12.0053181756
0.752097486576	14.5797980862
0.679682194832	6.00455921779
0.732719917114	7.8582005476
0.450593443368	6.35565024883
0.255799449877	9.00010185692
0.677707118011	16.2488458364
0.496006788315	16.2333407693
0.486793627753	16.6016550007
0.48053329861	18.2359727002
0.50874366677	11.9861044311
0.507299741111	8.1094949225
0.519344096886	18.4200948667
0.445765944476	13.4366357465
0.400340900798	9.21784143314
0.401221174564	18.0056264026
0.712711777943	20.5530171845
0.561567964902	17.3484258725
0.757939145527	18.5811990025
0.748706661827	14.0057778486
0.329342764759	10.8465161838
0.681697252465	20.2145212591
0.610796466511	9.51860875802
0.690600445371	18.7340309037
0.306321210566	29.337035503
0.487254897573	16.2583331497
0.498588522216	8.81578134192
0.25926688679	15.5739175472
0.548758788714	9.99904787668
0.658678243082	22.0028824668
0.439787418177	27.6522936307
0.470697440924	11.2340065372
0.832891961961	15.7838580674
0.429825852158	12.2236686237
0.192432991378	25.7318234848
0.584692777738	6.56369082898
0.57156860186	9.64441865232
0.445048930411	22.5930421195
0.324173197869	9.49975679798
0.600587205182	11.9634772673
0.717502928793	23.5662666806
0.534928637793	9.94900225265
0.44661536771	23.9802388873
0.548299234514	15.5941670267
0.415484099079	29.2530809082
0.383897767586	17.6184527365
0.596432951523	14.7911805005
0.328234814936	23.3989768174
0.195923944286	19.9597256587
0.412854151496	11.3796727751
0.510186317682	23.1057569856
0.228263087191	14.1816047572
0.543082212652	19.9607830842
0.167926800527	7.04801013841
0.309932678857	25.2089139725
0.231383937945	13.0596438699
0.51479315989	19.4432107968
0.574270840938	12.30749105
0.645344658576	30.0069677075
0.411616133635	19.593916811
0.512344950868	13.4701842941
0.635932205666	6.37526709112
0.61664670268	22.9259357666
0.507565178204	29.2126340115
0.631292004413	9.72998648472
0.76297758932	18.5163198609
0.063461024289	8.59589594943
0.52018992301	10.5697653967
0.570389498624	22.4438748329
0.5330573256	9.01991100125
0.703325937361	14.2757558903
0.698123581595	7.5942456906
0.412219378332	11.8395415259
0.54339829178	15.7913842231
0.472087687777	23.0332180247
0.361713953135	17.7425726932
0.556708520514	27.3135609712
0.542017316444	10.4930802498
0.557738000585	10.3209963651
0.435329426294	18.6701064171
0.163495104764	10.568224106
0.365829606735	5.73172765463
0.216198442938	18.1197178288
0.430180534665	17.9943748314
0.702517341042	10.2934972251
0.419278256199	15.8586705764
0.474865439617	10.9033942204
0.784246282927	9.07740285779
0.394626913335	18.7942215506
0.771867053551	13.7642170822
0.444669237274	30.8055517821
0.501179594351	11.7161054039
0.481257546012	12.3938109863
0.695954088651	31.8143894747
0.501091671435	16.8099363241
0.323735564554	14.5880848826
0.410739915649	23.8244909326
0.5047767797	23.8598193488
0.392588414152	16.8505487426
0.656794194749	8.28721518931
0.060528187004	16.9684025781
0.525707975268	18.7093920135
0.351917105692	21.6372338574
0.480535451162	9.82612003085
0.577138533253	12.7954667475
0.435879176189	13.4818157524
0.598223612641	31.6943974878
0.583310744131	17.0840977223
0.597566976928	28.9641170225
0.652895694131	8.35055027866

@target G0.S1
@type xy
0.504874377921	27.1127886317
0.702710891982	27.806794827
0.605743800118	33.772311442
0.457303652517	34.3866364942
0.519227000281	22.6975061673
0.446003954705	46.9023054073
0.124327115398	34.3428889849
0.535278957205	39.4401377958
0.734670356596	18.6789533395
0.636490985792	23.074905074
0.767615394334	36.6533517784
0.580410899734	48.5704745287
0.547287843125	35.1320933233
0.436979163157	33.5941470354
0.623652644033	41.4551873563
0.421843083562	37.9745998801
0.450480459962	41.1369790123
0.480694610781	29.7230282531
0.309046901626	44.2706413277
0.302676399532	24.4020453216
0.567437248406	43.6209588691
0.651586637397	28.2044617339
0.128105782809	36.5317021828
0.684811855462	29.869575669
0.666397415029	33.7517922655
0.766653099022	32.9563385853
0.348975958446	55.8537075977
0.518123757625	48.7856675586
0.195671164487	27.7968712137
0.385667102911	34.1980346738
0.635221610611	35.9186657859
0.482449726792	50.5305994502
0.614766859984	31.8556880103
0.546966891371	26.6754635354
0.390471592296	47.1197345251
0.684096305515	29.3621990116
0.601894064301	32.5499252238
0.523996422328	24.5450003598
0.386010092709	30.4908142479
0.621156350581	42.2783743514
0.237967928172	46.088906699
0.260323111655	39.8369320254
0.471915173364	29.6974663216
0.694455137225	31.936829178
0.752430196051	32.7027246001
0.686866053597	36.415563093
0.60747124972	41.9373848844
0.869901802144	34.3522605708
0.446102762332	34.1789260231
0.724179563199	36.7051006633
0.56189217696	43.5329263548
0.350024307511	22.1777913794
0.46448161815	37.8675768001
0.329727889454	46.8884848421
0.640540405835	32.338599397
0.474231550381	39.924753748
0.674632759849	34.9021098523
0.47958436862	39.7267636522
0.645421150346	33.6396369062
0.534625975136	29.4858258319
0.743228818301	44.1841783261
0.545236320391	39.5782777085
0.733467372179	48.434059205
0.659262612708	35.2059854133
0.45823008854	37.7906832248
0.375432931706	48.8514822625
0.526900301754	23.724527742
0.097636671771	30.2120636493
0.45640812837	33.1869470486
0.90945943184	29.6210430733
0.343521090798	77.7705887019
0.418505446938	65.5187714422
0.473229133136	28.3230085524
0.698253082584	32.7714752225
0.583583992994	39.8057971414
0.621092435133	24.0843338821
0.476295804329	40.8481216473
0.248829001385	43.4495704858
0.293630897628	42.1313473254
0.431759294293	34.4180149207
0.624324724828	33.2185700606
0.386470381378	40.9850673016
0.522604708431	26.136195969
0.447441948407	50.1933878162
0.865856684697	34.024518212
0.639876254183	43.2354235145
0.50135134512	50.645387383
0.477102972164	37.4637007399
0.653108404703	48.8054052259
0.562043662102	30.927944092
0.900955018531	29.624872179
0.433991266102	32.0307708227
0.327536630475	54.3168063636
0.377367524182	42.1626505096
0.392825677661	36.1691832465
0.355978977499	27.7082487809
0.529797505619	32.0974485561
0.229017264635	34.1580581155
0.627650446527	23.9821457974
0.48057812264	34.590807296
0.420568488814	37.9028939898
0.602649227484	26.2937738803
0.290540360237	69.8200690809
0.43912737467	36.974425645
0.433153397979	42.0062360307
0.431095914824	33.3491909326
0.378505075606	25.239358062
0.536964121851	26.7456859805
0.684078267752	37.2938629391
0.797658762425	30.515427624
0.242179327229	41.7399884458
0.524897265569	33.9918435644
0.181456244567	23.8263909764
0.451798020978	28.3586868378
0.654036637411	30.5192790723
0.431657727886	40.307420635
0.550360090534	26.7113829736
0.529505893153	38.3800358265
0.644354816519	43.2616239458
0.797835492361	26.1075919096
0.576180607859	39.1910551211
0.915816893433	33.8211585017
0.712445937575	35.3778092731
0.46899125446	27.1187946975
0.432124128429	38.8369811365
0.484365964004	51.7520934799
0.633019851054	34.3069000398
0.512881303109	24.7078874455
0.524205771264	37.6470018584
0.614036299269	43.7542142766
0.508130392496	50.3936552298
0.625035678697	29.7655893721
0.529587467597	28.8179615116
0.535054009827	25.0221829355
0.290589778238	40.4207765506
0.656679004364	36.7627365704
0.552799826673	35.8845798188
0.45624509566	45.5177019946
0.472555867254	41.547199074
0.566755333331	28.7001589136
0.547026826807	25.2433216077
0.632797168591	26.2428255357
0.622365584595	47.0663657179
0.687505419659	33.5104998261
0.523478281175	37.9093545919
0.620458289539	32.8182514217
0.441772878549	23.1057372272
0.134374494368	40.3676017915
0.62678617331	29.7761760835
0.427210412068	25.6821263971
0.180050590044	42.1461440387
0.544187060417	43.3338962198
0.341962657253	44.7351397058
0.419124524355	30.0159662775
0.555729511177	32.5989241116
0.606931972254	25.2790306783
0.687251170884	29.7749900529
0.867859098476	34.1130245469
0.881799450846	34.7554876015
0.72850155942	41.5714541677
0.462346799749	36.0086191956
0.506366299432	33.83877547
0.306583919475	34.8622192162
0.641644244017	40.8512592038
0.501202232394	28.7696501963
0.476917449679	30.8567036148
0.245005585831	26.9957365463
0.697788498824	42.272912547
0.737772489422	41.4963863328
0.242129694145	49.5780073262
0.335580477365	25.2443502231
0.370432014516	33.1889516914
0.559291268357	24.9457953112
0.483600289487	26.4918407431
0.535407962732	40.5689691708
0.411641048528	23.6695035074
0.757594781871	33.5704015126
0.284168480267	20.9963820021
0.294276754095	57.5558651809
0.416724069673	47.7198393797
0.704139035678	40.325294148
0.451814854141	52.0116711187
0.682072751858	31.4824549239
0.442933435189	34.6016355957
0.27307254282	48.6476074412
0.71206416284	42.5935579234
0.528095197616	14.1617908481
0.695449315017	46.5120467793
0.296128869919	54.9458055871
0.747105181961	28.2171178759
0.384551094351	37.8743598641
0.543364157134	47.6100493769
0.410159846476	39.1928704225
0.673164518475	41.8855501608
0.313637293539	21.7103993002
0.794177738966	40.8816019677
0.174159895105	34.4241604589
0.355139111053	35.7081014381
0.308018899506	48.8757254615
0.587664367336	45.366420563
0.312133749327	25.8449053265
0.058342982435	49.2500242809
0.450377753783	62.9509812567
0.540451342616	25.1092339105
0.263775767739	35.5291872554
0.355523287729	47.6305583589
0.490358269096	24.6997294159
0.58822719676	36.5138152593
0.535047245923	55.3785852099
0.493325085332	40.5100937677
0.483298592154	38.2792932523
0.435544168783	29.0353099852
0.259034584319	37.8014062189
0.5707947448	47.5792226215
0.523680275129	29.4547255193
0.730896474896	31.2463805971
0.238664548062	34.9841252849
0.168191665624	34.4172076783
0.377128317137	33.9182398337
0.36283495123	27.1644557224
0.643401879738	47.5398434505
0.541740609488	28.6926382878
0.33409296721	42.0535258763
0.6213472315	33.7305763957
0.583664990347	26.5998697579
0.736140483567	25.9827131808
0.678417052867	34.5080519112
0.650293564076	37.6194476972
0.412052778828	31.8439499368
0.477794326707	44.1251215546
0.322475211541	42.0983717412
0.409808966692	36.5134758687
0.59072219216	37.947732662
0.380834854433	47.9921861092
0.573267790854	34.9704708375
0.629347084886	32.1245228879
0.376942738509	49.0044460064
0.479824671385	32.9923733203
0.63146153122	24.0475141037
0.605358978602	33.3238850481
0.402539582404	36.6331911247
0.673152472974	26.7822348591
0.563616343713	49.8420612938
0.476235792057	33.4813561997
0.367520824762	53.2317085984
0.568351785037	36.0241796491
0.523128619956	35.1511705698
0.0855715989027	37.3129872332
0.342097135847	42.2880652128
0.391236407811	43.579864073
0.350788080911	42.7527611193
0.461350594149	29.6710517638
0.547823098283	44.316489903
0.756770582199	30.866281412
0.610509046499	53.506863943
0.431411614449	38.1822778284
0.382750864251	42.6142790131
0.558885588815	26.7482538399
0.760893227932	29.4836176604
0.515686769485	41.7767900399
0.516646182734	41.3294694045
0.418887455152	38.8962337175
0.177015249669	40.7582218651
0.567185713872	25.5020175503

@target G0.S2
@type xy
0.136987748251	0.57883810258
0.351779129835	0.416073599278
0.457392727895	0.450998601835
0.212551975839	0.499328475275
0.151991895056	1.1528202712
0.216946945193	0.300241064332
0.56468190307	0.311031745018
0.252096665581	0.416077882559
0.708047785628	0.195069341035
0.314938348067	0.020442121204
0.550941768026	0.116738175299
0.745240224687	0.267159512533
0.598334208041	0.635440024819
0.740535367843	0.25097959734
0.800288515566	0.19544093759
0.40654420469	0.380412720937
0.854786243174	0.950223678906
0.524518334577	0.259193774812
0.359745175542	1.11541487676
0.53483865577	0.142948798447
0.865091765512	0.758869286961
0.487820287905	0.0521427092052
0.481802381581	0.711073734841
0.623014813197	0.0366775304534
0.51842622019	0.122914246654
0.550492307722	0.149808804226
0.346917353238	0.614321232555
0.477539298483	0.534350840531
0.407145738313	1.33951932015
0.391473219126	0.328495765442
0.629045169552	0.45056726387
0.263827174812	0.870894028234
0.505134659986	0.359085405648
0.403386435028	0.0649232849633
0.612154231468	0.787304089579
0.360456639634	0.248509707455
0.326572769206	0.263376481543
0.565322730815	0.811483165264
0.605838526283	0.74834267408
0.478558012059	0.100770301464
0.570440040975	0.486774042673
0.358064458118	0.683358281797
0.551559266994	0.371405722852
0.505140465324	0.459666794075
0.256895715945	0.0584556604892
0.740765602786	0.147460419739
0.3214349065	0.371686794734
0.698216144545	0.0286964979284
0.151416824012	0.523896710517
0.286205771286	0.331862592722
0.323237251846	0.326008611928
0.223845952517	0.289295251738
0.363880152163	0.549944292907
0.545215651837	0.177225483488
0.791475752652	0.941625056246
0.707888155166	0.336381181162
0.468142968562	0.544513431483
0.419705501271	0.285567908308
0.451687312166	0.0873337814066
0.819453774751	0.408164342376
0.682092522213	0.174165619543
0.382121437952	0.164960561217
0.266694089529	0.102467667215
0.331615046972	0.868770751465
0.531517411661	1.43088614568
0.629061384701	0.570597628396
0.509442718795	0.647735747698
0.652780249299	0.693222672755
0.666373588453	0.26223934446
0.502012832233	0.0372600925856
0.580820517112	0.348711968995
0.493134375804	0.248006170464
0.6172173332	0.400373216711
0.372727808529	0.377741651372
0.482201182953	0.114602673408
0.489811892768	0.257633500067
0.413484603296	0.4180241915
0.679746072558	0.829868729569
0.675172031039	1.06235637848
0.624407969872	0.0766209326884
0.475531735205	0.21220168932
0.395291047229	1.30566406394
0.405896361783	0.543885975286
0.519521199846	0.814095396498
0.430400544668	0.0956506900756
0.625792028602	0.124473494898
0.566157044951	0.568419531228
0.132268998996	0.123006006117
0.502113293176	0.369867452154
0.643105271734	0.694252301012
0.796893791836	0.0722095134451
0.481700705069	0.28977974952
0.876468605019	0.403978386918
0.656498600981	0.744281833044
0.243702511903	0.610609382444
0.502218486881	0.357526188334
0.358903473938	0.511439091893
0.439544934096	0.761941655777
0.282785165262	0.161358107756
0.616895162309	0.437100662654
0.627564071482	0.158513520554
0.606859870039	0.271841304056
0.300853169822	0.205025643312
0.801060288182	0.59858690011
0.50634702665	0.837503644841
0.60479798681	1.0715701592
0.519327288598	0.419363879706
0.581760620086	0.563395666435
0.187090057387	0.383953823001
0.510772425885	0.242711136228
0.560427070773	0.530494548146
0.320139925785	0.836817449619
0.618158701345	0.817942976895
0.312206701677	0.281936186721
0.405119303079	0.448180110907
0.368445582244	0.684384720459
0.517707943473	0.579768633803
0.363657238972	0.363640002265
0.357168411319	0.217160732038
0.360337105274	0.227516115026
0.557075623553	0.423503309541
0.271093779121	0.0468580278953
0.574819033014	0.218927215872
0.393061424181	0.568090498961
0.302005137021	0.507554140489
0.473379451287	0.59043568587
0.252482529368	0.117581861642
0.532236675192	0.665417821674
0.461785032765	0.255660850369
0.472400962627	0.221611362033
0.415416884013	0.665039522761
0.467653254626	0.497165424112
0.50404952208	0.753978187242
0.46772459674	0.367798225849
0.313485268723	0.248563646924
0.413841776807	0.349808407695
0.494597767355	0.0997996831806
0.599187230873	0.314535714334
0.351113256189	0.275092478844
0.647171420929	0.304816249767
0.568709803311	0.491723060056
0.589842343678	0.622900969228
0.355206220657	0.160411361943
0.229622237402	0.201049321954
0.493563502359	0.138493210271
0.690087168365	0.164174309081
0.249996910298	0.298669415472
0.659734478758	0.948591565008
0.414274249542	0.435395306825
0.560663078402	1.21504295926
0.666501042564	0.179997585787
0.401879805928	0.35890175862
0.244356544469	0.222696233368
0.543192993329	0.103739745247
0.48582155761	0.574392296201
0.40580770396	0.0720082845793
0.021954403811	0.214136051496
0.669520640257	0.0280082016736
0.530799096203	0.0755933385844
0.464328244922	0.372227218548
0.388219244285	0.240747088939
0.544566077327	0.292857224495
0.363527484125	0.467202325084
0.613415450419	0.156909197963
0.364119745292	0.700234845286
0.120168384422	0.578454068111
0.596158991668	1.24878465326
0.526824083636	0.164972659305
0.429524273985	0.219765344554
0.261431908721	0.524220951122
0.628138069269	0.485154007165
0.440009044463	0.514559389999
0.640400175711	0.183274693829
0.477318696977	0.228712477996
0.288475109646	0.644474958487
0.66452508593	0.641082056244
0.441182298555	0.0880257164285
0.702813083251	0.826017425575
0.569326425795	0.443868789521
0.256763269617	0.299704103478
0.53702645782	0.240292240808
0.225666114082	0.348587066945
0.49684054423	0.246698807944
0.4634310847	0.170436840423
0.396209064338	0.313111671527
0.635298202758	0.176235570532
0.519554866309	0.285524805834
0.499893753899	0.146851547183
0.525041379218	0.559256836111
0.282417031636	0.265193278945
0.112951384718	0.330449518547
0.478694344696	0.134476752541
0.429626492992	1.07185511797
0.313663323382	0.105775825589
0.588105885624	0.549526672718
0.584763948734	0.121019435987
0.396220872566	0.530483439838
0.443211124287	0.565371049419
0.74984776963	0.404681588337
0.602007470592	0.183862777321
0.214513729913	0.435884880317
0.49176147151	1.1912043162
0.598900911548	0.511646662969
0.428554224978	0.943282427212
0.636093757463	0.721627627001
0.235951232972	0.863125979998
0.574904462221	0.363300999876
0.254670526933	1.30254599942
0.604791387843	0.208879640426
0.58555995492	0.956842491326
0.470292054984	0.274905873623
0.48536972323	0.888937733357
0.516317492274	0.21405399874
0.495342832535	0.157465599305
0.645639041461	0.711097686095
0.2902858276	0.109330874626
0.517098309073	0.423274338982
0.596435114611	0.763567106972
0.124380586475	0.477848012365
0.361770483494	0.206631765937
0.607981744262	0.923015365501
0.259601691996	0.34270044389
0.523115563045	0.268840230253
0.225726208619	0.264040395843
0.633470319817	0.298352911273
0.508275992382	0.264978726089
0.480493157556	0.253838059398
0.5149553862	0.101681724203
0.708219839368	0.609036157847
0.451163049799	0.436429975457
0.664027149754	0.22580282075
0.187056792776	0.56783136655
0.40757483752	0.254838312817
0.475217667521	0.426476528023
0.596398717704	1.11838891925
0.714939994301	0.897883978342
0.367412290276	0.685245190299
0.483875577815	0.419309938475
0.33800197211	0.252199956136
0.669770857555	0.310876461882
0.363782583389	0.688144785455
0.212357044417	0.0412601661034
0.563907330529	0.221225028367
0.382491415675	0.0783959420417
0.684540986795	0.286809280666
0.609540069191	0.32373444
0.454848237768	0.809941162006
0.465539399039	0.197558490127
0.191404544677	0.387833423802
0.22024966516	0.520748480339
0.764604042257	0.776202124609
0.89707246551	0.650951058482
0.749539624757	0.372378825802
0.428234720985	0.135197915874
0.589268836023	0.305834523222
0.461823806253	0.346989419667
0.486649209391	0.353085113242
0.37683713594	0.649792836793
0.910835780259	0.195723145099
0.472576834144	0.547538983311
0.859191799408	0.132401540879
0.437527325865	0.307190454037
0.562973708764	0.291477471257
0.113130315269	0.664455640072

@target G0.S3
@type xy
0.400111831569	36.7303342936
0.513331190553	34.8648189794
0.54624545373	44.4108930301
0.419816782425	43.8308157593
0.40485676291	33.9207830732
0.321786229493	62.8327503602
0.458212704838	66.9948617154
0.430765098387	50.2402258554
0.713984583551	32.5664354122
0.594969388574	28.137934728
0.581655602979	47.6542945118
0.560953440725	69.487439123
0.54020657562	44.4893816924
0.601447122045	61.8237904764
0.660569392761	56.1539453886
0.4435443817	55.2733795699
0.540916682933	59.405937202
0.548994044544	49.8859674704
0.311387344916	57.9983907866
0.543842258067	50.5183315034
0.610843015098	56.8753632469
0.617498832681	37.0238902055
0.369620901393	60.5648813581
0.706270500261	41.0398017792
0.572280103875	45.7203415286
0.577914928967	42.8317099139
0.325838321157	74.5994157341
0.436289097102	63.4723781803
0.353094802696	45.4463416924
0.456123223295	51.3559246376
0.569614740129	47.6809193592
0.302229956774	60.5195379763
0.549110345591	44.8085358966
0.575692245339	38.9203076918
0.429774814094	66.4556229016
0.566694960078	38.2028446896
0.510833984642	42.8235587605
0.545439122399	36.0083426799
0.487354258575	54.0924583154
0.527774605805	58.1047114302
0.427273621457	72.0423023305
0.341787694447	60.7034617128
0.542251920586	50.1883598929
0.533680697056	42.0904344327
0.542187549465	41.9933854611
0.68012446044	50.0257616532
0.448657701552	51.7911915549
0.743634103056	40.7796915383
0.362020695921	45.5863627123
0.480483626277	44.1495182557
0.420324352991	56.4252139457
0.449581725617	37.5793857021
0.405247213787	52.9896815062
0.488255622636	75.2972436434
0.56843252309	39.8595799874
0.53586918305	65.827658928
0.514633281969	43.8279549618
0.470311023313	57.3048425689
0.598926720497	48.2163719581
0.650049765902	50.3122549801
0.63598504257	57.3225675994
0.465371626608	51.1906314236
0.465561289733	59.0904448798
0.482705160774	40.931389774
0.361594351625	48.4443641274
0.445644305687	71.7066394388
0.514246621244	38.0846586716
0.460154464456	62.5446184767
0.595521263033	55.8189369388
0.604689171016	33.8641122294
0.328203693232	110.347453354
0.361294206127	87.0506934803
0.585699613236	48.7626332898
0.527906459576	41.195297568
0.546994809142	57.1247459783
0.6051239032	36.937265067
0.442607863684	52.7869744835
0.42932290744	65.9305644476
0.437783640571	60.218545035
0.626713502652	59.5477018455
0.557197241562	42.6724565146
0.312043948313	52.9357226944
0.503125307316	39.4151748397
0.337970600615	67.3826822275
0.618803634101	38.7248038454
0.581224706586	62.7031136831
0.42925455226	67.8672286211
0.416323656809	49.0328501195
0.449187721899	61.1142947716
0.522563042832	44.9149054955
0.718830998453	36.441674394
0.551901530253	48.8324392498
0.526745386658	86.1629524504
0.456059970733	63.6733254805
0.406154394292	49.243850872
0.496664739924	49.5204704418
0.442580514815	45.9764727689
0.363507015232	55.7038599722
0.568895608301	34.6926876319
0.549680324185	46.737727126
0.594641109843	56.7071801248
0.657752893099	34.9942270265
0.267550962085	90.7420030881
0.57318870377	56.3090575086
0.401550089096	58.5077393224
0.487531045061	50.8462678311
0.509345562735	45.6331778722
0.606697870856	38.6424436858
0.374806259316	45.48253823
0.548743387932	37.7425232209
0.406620525951	69.6187066479
0.420928060167	42.3507823265
0.476363540396	53.3448234239
0.496236548371	43.6342261655
0.477577975385	40.2110550491
0.389985019049	54.6297509463
0.547806855448	39.4116155631
0.459229793834	52.2246879686
0.458963530496	55.4743655955
0.616810970721	32.1994456337
0.507087804239	53.3810958635
0.626046610677	37.2729359675
0.618410876101	45.6321674411
0.51100101793	38.2945369391
0.387429837094	53.4404080689
0.36239221156	66.2444141591
0.48113502742	45.469792923
0.525674513135	40.3855986196
0.524378914556	54.1681098907
0.522541316132	58.6302164233
0.374444677542	65.5611846597
0.532697776881	38.0652934915
0.546073941325	41.5516014936
0.528673596448	40.0142285826
0.406993805155	60.4551723784
0.498533287	46.7170691153
0.567138208468	56.3647343171
0.525785790221	63.645616782
0.409813815743	54.2977507377
0.621044118931	43.9941725638
0.581859607823	39.405596935
0.593262794156	33.3930423648
0.47014018327	61.3742169372
0.519253024192	38.4298270239
0.520148182971	51.5458765906
0.596969727875	52.7981409493
0.447542131686	37.5891000406
0.393297781682	66.0879944061
0.540861671241	38.8997448548
0.506511940415	35.435227401
0.496913817123	84.6631616118
0.428634765477	57.9249577087
0.360585426961	59.6688533542
0.571008526295	50.4397813868
0.53805130358	45.1786345834
0.588279054263	39.9308370491
0.462962589842	35.9936853222
0.756699885282	41.9992332962
0.621063996805	41.1867311889
0.482876418073	50.9437832431
0.509424387349	52.4982121209
0.515646388358	50.3649734638
0.385635010451	51.931076542
0.578530997682	59.2441411019
0.458021881485	41.4559894726
0.368128525071	39.5446526054
0.453502891461	46.6646160662
0.556792842312	55.8745209529
0.522545888068	50.9339931105
0.301594259143	68.1078546799
0.558810108193	46.2825214148
0.457336341293	51.051936954
0.652543529865	43.7102690076
0.569875216097	40.7263310697
0.384408612378	52.0599603131
0.585954462307	44.5251068228
0.603191182313	43.177035987
0.559194002962	40.5564303314
0.389974796819	87.3367694734
0.386914078954	64.2778766329
0.579918005238	49.3813677307
0.312249285004	67.9341757328
0.575890694935	41.7282016085
0.52168092099	56.7749549029
0.369689675111	76.6130127434
0.606019935507	54.0038000311
0.626847341962	30.2311737213
0.541722973691	58.8825669502
0.337867746839	81.2368859079
0.538071663778	35.0460019838
0.356357026976	47.849228035
0.489035810747	70.3375682489
0.387986512446	49.7644823384
0.529138349013	53.9548032537
0.539748702652	45.8261926536
0.637956775164	50.9516236564
0.338998711794	58.934882786
0.448883156618	51.8676395143
0.491116922738	78.5334879581
0.524523201837	63.1687360768
0.374360143587	41.0719707073
0.292779756294	73.8402054145
0.415067536538	83.4223535784
0.460619906363	37.4321891129
0.470018614294	59.356571868
0.273245869298	62.6752890961
0.536114981323	45.0238135
0.336941508074	44.8643713971
0.483257104207	80.7963788228
0.436756326066	54.5265801289
0.489461269009	57.9974099227
0.498394910983	42.2317387685
0.47356557839	68.0224279251
0.492584570324	67.3306050319
0.560554755819	43.6360074995
0.55237150272	37.7309785629
0.457469853272	58.3333353905
0.424063986147	64.3934087968
0.377600302674	44.1260743307
0.495861008015	45.8874073492
0.43828154943	57.0587547655
0.440510741498	39.6051041284
0.475866009626	64.7662409395
0.460043588573	43.0145277928
0.640153749175	41.1739785595
0.647513352515	33.8419375974
0.523709862918	46.6014314965
0.569549080685	53.5125136445
0.530786768658	55.4862041193
0.430223776548	62.3041242232
0.51440362727	69.6377355332
0.379627691971	47.574387485
0.518678343421	48.5235673399
0.430460649416	67.0887690544
0.44438720444	46.6570838628
0.570038895308	38.7541345209
0.320184490574	67.8094090255
0.464626927955	51.4060580902
0.557326948124	34.593211285
0.564802697452	49.4934320864
0.413729201804	48.2247301306
0.556585266773	35.9008978829
0.507383529192	68.8575078728
0.543531420427	47.3239692239
0.49891034961	84.3240696612
0.55969048286	48.064019493
0.486411467912	48.3549227181
0.415688362197	69.324935198
0.344864450653	59.4858349607
0.311740545842	58.6886974359
0.508710679606	67.3534541765
0.62106661312	54.1818221711
0.56331704573	61.5394174713
0.613933165978	39.2886945172
0.420102023175	70.7811010443
0.47298113199	57.2386592616
0.407105726444	64.6045979837
0.47208605864	37.2241667075
0.749622513815	42.474807553
0.474714259939	55.8061447756
0.658020531594	73.1562684331
0.479908508383	56.2875218939
0.445851978454	70.0138163588
0.444403907758	34.517023469
