# Supplementary material for: Do universal codon-usage patterns minimize the effects of mutation and translation error?
Source: Genome Biol. 2005 Oct 19;6(11):R91. doi: 10.1186/gb-2005-6-11-r91 (PMC1297647; doi:10.1186/gb-2005-6-11-r91)
Supplement: Additional data file 1 — A tar archive containing the used CUTG records, separated for archaea, bacteria, and eukaryotes, the data used to produce the histograms in Figure 1, the kinemages used to produce Figures 2 and 4, and the data used to produce the scatterplots in Figures 3 and 5. [file gb-2005-6-11-r91-S1.tgz › CodeError/data/abs_scatterplots/euk_p_rY.agr]

# Grace project file
#
@version 50114
@page size 792, 612
@page scroll 5%
@page inout 5%
@link page off
@map font 0 to "Times-Roman", "Times-Roman"
@map font 1 to "Times-Italic", "Times-Italic"
@map font 2 to "Times-Bold", "Times-Bold"
@map font 3 to "Times-BoldItalic", "Times-BoldItalic"
@map font 4 to "Helvetica", "Helvetica"
@map font 5 to "Helvetica-Oblique", "Helvetica-Oblique"
@map font 6 to "Helvetica-Bold", "Helvetica-Bold"
@map font 7 to "Helvetica-BoldOblique", "Helvetica-BoldOblique"
@map font 8 to "Courier", "Courier"
@map font 9 to "Courier-Oblique", "Courier-Oblique"
@map font 10 to "Courier-Bold", "Courier-Bold"
@map font 11 to "Courier-BoldOblique", "Courier-BoldOblique"
@map font 12 to "Symbol", "Symbol"
@map font 13 to "ZapfDingbats", "ZapfDingbats"
@map color 0 to (255, 255, 255), "white"
@map color 1 to (0, 0, 0), "black"
@map color 2 to (255, 0, 0), "red"
@map color 3 to (0, 255, 0), "green"
@map color 4 to (0, 0, 255), "blue"
@map color 5 to (255, 255, 0), "yellow"
@map color 6 to (188, 143, 143), "brown"
@map color 7 to (220, 220, 220), "grey"
@map color 8 to (148, 0, 211), "violet"
@map color 9 to (0, 255, 255), "cyan"
@map color 10 to (255, 0, 255), "magenta"
@map color 11 to (255, 165, 0), "orange"
@map color 12 to (114, 33, 188), "indigo"
@map color 13 to (103, 7, 72), "maroon"
@map color 14 to (64, 224, 208), "turquoise"
@map color 15 to (0, 139, 0), "green4"
@reference date 0
@date wrap off
@date wrap year 1950
@default linewidth 1.0
@default linestyle 1
@default color 1
@default pattern 1
@default font 0
@default char size 1.000000
@default symbol size 1.000000
@default sformat "%.8g"
@background color 0
@page background fill on
@timestamp off
@timestamp 0.03, 0.03
@timestamp color 1
@timestamp rot 0
@timestamp font 0
@timestamp char size 1.000000
@timestamp def "Thu Feb 17 16:35:08 2005"
@r0 off
@link r0 to g0
@r0 type above
@r0 linestyle 1
@r0 linewidth 1.0
@r0 color 1
@r0 line 0, 0, 0, 0
@r1 off
@link r1 to g0
@r1 type above
@r1 linestyle 1
@r1 linewidth 1.0
@r1 color 1
@r1 line 0, 0, 0, 0
@r2 off
@link r2 to g0
@r2 type above
@r2 linestyle 1
@r2 linewidth 1.0
@r2 color 1
@r2 line 0, 0, 0, 0
@r3 off
@link r3 to g0
@r3 type above
@r3 linestyle 1
@r3 linewidth 1.0
@r3 color 1
@r3 line 0, 0, 0, 0
@r4 off
@link r4 to g0
@r4 type above
@r4 linestyle 1
@r4 linewidth 1.0
@r4 color 1
@r4 line 0, 0, 0, 0
@g0 on
@g0 hidden false
@g0 type XY
@g0 stacked false
@g0 bar hgap 0.000000
@g0 fixedpoint off
@g0 fixedpoint type 0
@g0 fixedpoint xy 0.000000, 0.000000
@g0 fixedpoint format general general
@g0 fixedpoint prec 6, 6
@with g0
@    world xmin 0
@    world xmax 1
@    world ymin 0
@    world ymax 80
@    stack world 0, 0, 0, 0
@    znorm 1
@    view xmin 0.150000
@    view xmax 0.850000
@    view ymin 0.150000
@    view ymax 0.850000
@    title ""
@    title font 0
@    title size 1.500000
@    title color 1
@    subtitle ""
@    subtitle font 0
@    subtitle size 1.000000
@    subtitle color 1
@    xaxes scale Normal
@    yaxes scale Normal
@    xaxes invert off
@    yaxes invert off
@    xaxis  on
@    xaxis  type zero false
@    xaxis  offset 0.000000 , 0.000000
@    xaxis  bar on
@    xaxis  bar color 1
@    xaxis  bar linestyle 1
@    xaxis  bar linewidth 1.0
@    xaxis  label ""
@    xaxis  label layout para
@    xaxis  label place auto
@    xaxis  label char size 1.000000
@    xaxis  label font 0
@    xaxis  label color 1
@    xaxis  label place normal
@    xaxis  tick on
@    xaxis  tick major 0.1
@    xaxis  tick minor ticks 1
@    xaxis  tick default 6
@    xaxis  tick place rounded true
@    xaxis  tick in
@    xaxis  tick major size 1.000000
@    xaxis  tick major color 1
@    xaxis  tick major linewidth 1.0
@    xaxis  tick major linestyle 1
@    xaxis  tick major grid off
@    xaxis  tick minor color 1
@    xaxis  tick minor linewidth 1.0
@    xaxis  tick minor linestyle 1
@    xaxis  tick minor grid off
@    xaxis  tick minor size 0.500000
@    xaxis  ticklabel on
@    xaxis  ticklabel format general
@    xaxis  ticklabel prec 5
@    xaxis  ticklabel formula ""
@    xaxis  ticklabel append ""
@    xaxis  ticklabel prepend ""
@    xaxis  ticklabel angle 0
@    xaxis  ticklabel skip 0
@    xaxis  ticklabel stagger 0
@    xaxis  ticklabel place normal
@    xaxis  ticklabel offset auto
@    xaxis  ticklabel offset 0.000000 , 0.010000
@    xaxis  ticklabel start type auto
@    xaxis  ticklabel start 0.000000
@    xaxis  ticklabel stop type auto
@    xaxis  ticklabel stop 0.000000
@    xaxis  ticklabel char size 1.000000
@    xaxis  ticklabel font 0
@    xaxis  ticklabel color 1
@    xaxis  tick place both
@    xaxis  tick spec type none
@    yaxis  on
@    yaxis  type zero false
@    yaxis  offset 0.000000 , 0.000000
@    yaxis  bar on
@    yaxis  bar color 1
@    yaxis  bar linestyle 1
@    yaxis  bar linewidth 1.0
@    yaxis  label ""
@    yaxis  label layout para
@    yaxis  label place auto
@    yaxis  label char size 1.000000
@    yaxis  label font 0
@    yaxis  label color 1
@    yaxis  label place normal
@    yaxis  tick on
@    yaxis  tick major 10
@    yaxis  tick minor ticks 1
@    yaxis  tick default 6
@    yaxis  tick place rounded true
@    yaxis  tick in
@    yaxis  tick major size 1.000000
@    yaxis  tick major color 1
@    yaxis  tick major linewidth 1.0
@    yaxis  tick major linestyle 1
@    yaxis  tick major grid off
@    yaxis  tick minor color 1
@    yaxis  tick minor linewidth 1.0
@    yaxis  tick minor linestyle 1
@    yaxis  tick minor grid off
@    yaxis  tick minor size 0.500000
@    yaxis  ticklabel on
@    yaxis  ticklabel format general
@    yaxis  ticklabel prec 5
@    yaxis  ticklabel formula ""
@    yaxis  ticklabel append ""
@    yaxis  ticklabel prepend ""
@    yaxis  ticklabel angle 0
@    yaxis  ticklabel skip 0
@    yaxis  ticklabel stagger 0
@    yaxis  ticklabel place normal
@    yaxis  ticklabel offset auto
@    yaxis  ticklabel offset 0.000000 , 0.010000
@    yaxis  ticklabel start type auto
@    yaxis  ticklabel start 0.000000
@    yaxis  ticklabel stop type auto
@    yaxis  ticklabel stop 0.000000
@    yaxis  ticklabel char size 1.000000
@    yaxis  ticklabel font 0
@    yaxis  ticklabel color 1
@    yaxis  tick place both
@    yaxis  tick spec type none
@    altxaxis  off
@    altyaxis  off
@    legend on
@    legend loctype view
@    legend 0.85, 0.8
@    legend box color 1
@    legend box pattern 1
@    legend box linewidth 1.0
@    legend box linestyle 1
@    legend box fill color 0
@    legend box fill pattern 1
@    legend font 0
@    legend char size 1.000000
@    legend color 1
@    legend length 4
@    legend vgap 1
@    legend hgap 1
@    legend invert false
@    frame type 0
@    frame linestyle 1
@    frame linewidth 1.0
@    frame color 1
@    frame pattern 1
@    frame background color 0
@    frame background pattern 0
@    s0 hidden false
@    s0 type xy
@    s0 symbol 1
@    s0 symbol size 0.100000
@    s0 symbol color 2
@    s0 symbol pattern 1
@    s0 symbol fill color 2
@    s0 symbol fill pattern 0
@    s0 symbol linewidth 1.0
@    s0 symbol linestyle 1
@    s0 symbol char 65
@    s0 symbol char font 0
@    s0 symbol skip 0
@    s0 line type 0
@    s0 line linestyle 1
@    s0 line linewidth 1.0
@    s0 line color 1
@    s0 line pattern 1
@    s0 baseline type 0
@    s0 baseline off
@    s0 dropline off
@    s0 fill type 0
@    s0 fill rule 0
@    s0 fill color 1
@    s0 fill pattern 1
@    s0 avalue off
@    s0 avalue type 2
@    s0 avalue char size 1.000000
@    s0 avalue font 0
@    s0 avalue color 1
@    s0 avalue rot 0
@    s0 avalue format general
@    s0 avalue prec 3
@    s0 avalue prepend ""
@    s0 avalue append ""
@    s0 avalue offset 0.000000 , 0.000000
@    s0 errorbar on
@    s0 errorbar place both
@    s0 errorbar color 2
@    s0 errorbar pattern 1
@    s0 errorbar size 1.000000
@    s0 errorbar linewidth 1.0
@    s0 errorbar linestyle 1
@    s0 errorbar riser linewidth 1.0
@    s0 errorbar riser linestyle 1
@    s0 errorbar riser clip off
@    s0 errorbar riser clip length 0.100000
@    s0 comment "/Users/smit/Work/summerproject/scatterplots/bac_normal_X.dat"
@    s0 legend  ""
@    s1 hidden false
@    s1 type xy
@    s1 symbol 1
@    s1 symbol size 0.100000
@    s1 symbol color 3
@    s1 symbol pattern 1
@    s1 symbol fill color 3
@    s1 symbol fill pattern 0
@    s1 symbol linewidth 1.0
@    s1 symbol linestyle 1
@    s1 symbol char 65
@    s1 symbol char font 0
@    s1 symbol skip 0
@    s1 line type 0
@    s1 line linestyle 1
@    s1 line linewidth 1.0
@    s1 line color 1
@    s1 line pattern 1
@    s1 baseline type 0
@    s1 baseline off
@    s1 dropline off
@    s1 fill type 0
@    s1 fill rule 0
@    s1 fill color 1
@    s1 fill pattern 1
@    s1 avalue off
@    s1 avalue type 2
@    s1 avalue char size 1.000000
@    s1 avalue font 0
@    s1 avalue color 1
@    s1 avalue rot 0
@    s1 avalue format general
@    s1 avalue prec 3
@    s1 avalue prepend ""
@    s1 avalue append ""
@    s1 avalue offset 0.000000 , 0.000000
@    s1 errorbar on
@    s1 errorbar place both
@    s1 errorbar color 3
@    s1 errorbar pattern 1
@    s1 errorbar size 1.000000
@    s1 errorbar linewidth 1.0
@    s1 errorbar linestyle 1
@    s1 errorbar riser linewidth 1.0
@    s1 errorbar riser linestyle 1
@    s1 errorbar riser clip off
@    s1 errorbar riser clip length 0.100000
@    s1 comment "/Users/smit/Work/summerproject/scatterplots/bac_normal_X.dat"
@    s1 legend  ""
@    s2 hidden false
@    s2 type xy
@    s2 symbol 1
@    s2 symbol size 0.100000
@    s2 symbol color 4
@    s2 symbol pattern 1
@    s2 symbol fill color 4
@    s2 symbol fill pattern 0
@    s2 symbol linewidth 1.0
@    s2 symbol linestyle 1
@    s2 symbol char 65
@    s2 symbol char font 0
@    s2 symbol skip 0
@    s2 line type 0
@    s2 line linestyle 1
@    s2 line linewidth 1.0
@    s2 line color 1
@    s2 line pattern 1
@    s2 baseline type 0
@    s2 baseline off
@    s2 dropline off
@    s2 fill type 0
@    s2 fill rule 0
@    s2 fill color 1
@    s2 fill pattern 1
@    s2 avalue off
@    s2 avalue type 2
@    s2 avalue char size 1.000000
@    s2 avalue font 0
@    s2 avalue color 1
@    s2 avalue rot 0
@    s2 avalue format general
@    s2 avalue prec 3
@    s2 avalue prepend ""
@    s2 avalue append ""
@    s2 avalue offset 0.000000 , 0.000000
@    s2 errorbar on
@    s2 errorbar place both
@    s2 errorbar color 4
@    s2 errorbar pattern 1
@    s2 errorbar size 1.000000
@    s2 errorbar linewidth 1.0
@    s2 errorbar linestyle 1
@    s2 errorbar riser linewidth 1.0
@    s2 errorbar riser linestyle 1
@    s2 errorbar riser clip off
@    s2 errorbar riser clip length 0.100000
@    s2 comment "/Users/smit/Work/summerproject/scatterplots/bac_normal_X.dat"
@    s2 legend  ""
@    s3 hidden false
@    s3 type xy
@    s3 symbol 1
@    s3 symbol size 0.100000
@    s3 symbol color 1
@    s3 symbol pattern 1
@    s3 symbol fill color 1
@    s3 symbol fill pattern 0
@    s3 symbol linewidth 1.0
@    s3 symbol linestyle 1
@    s3 symbol char 65
@    s3 symbol char font 0
@    s3 symbol skip 0
@    s3 line type 0
@    s3 line linestyle 1
@    s3 line linewidth 1.0
@    s3 line color 1
@    s3 line pattern 1
@    s3 baseline type 0
@    s3 baseline off
@    s3 dropline off
@    s3 fill type 0
@    s3 fill rule 0
@    s3 fill color 1
@    s3 fill pattern 1
@    s3 avalue off
@    s3 avalue type 2
@    s3 avalue char size 1.000000
@    s3 avalue font 0
@    s3 avalue color 1
@    s3 avalue rot 0
@    s3 avalue format general
@    s3 avalue prec 3
@    s3 avalue prepend ""
@    s3 avalue append ""
@    s3 avalue offset 0.000000 , 0.000000
@    s3 errorbar on
@    s3 errorbar place both
@    s3 errorbar color 1
@    s3 errorbar pattern 1
@    s3 errorbar size 1.000000
@    s3 errorbar linewidth 1.0
@    s3 errorbar linestyle 1
@    s3 errorbar riser linewidth 1.0
@    s3 errorbar riser linestyle 1
@    s3 errorbar riser clip off
@    s3 errorbar riser clip length 0.100000
@    s3 comment "/Users/smit/Work/summerproject/scatterplots/bac_normal_X.dat"
@    s3 legend  ""

@target G0.S0
@type xy
0.406750246414	9.03870755926
0.738361646296	6.64195055314
0.213359047233	10.1875829862
0.412407783952	8.94485078983
0.590304088975	10.0704566346
0.589172280732	15.6302038885
0.587814780776	32.3409409854
0.424039512143	10.384010177
0.659348384778	13.6924127317
0.525535010353	5.04258753272
0.560077331085	10.8842045582
0.659442955827	20.6498050818
0.556982167981	8.72184834423
0.779994017533	27.9786638436
0.323098082628	14.5033170947
0.580409540874	16.9183669689
0.236194472966	17.3187345108
0.735686205974	19.9037454425
0.409738868612	12.6123345822
0.730924976395	25.9733373833
0.263348223842	12.4955350908
0.629111616395	8.76728576234
0.595128437522	23.3221054405
0.40426193568	11.1335485797
0.239471811736	11.8456350164
0.369779268755	9.72556252436
0.460540275857	18.1313869038
0.451463859086	14.1523597812
0.597658008173	16.3099511586
0.504035349417	16.8293941983
0.37238882293	11.3116863095
0.570742541842	9.11804449788
0.428556460703	12.5937624807
0.676869212813	12.1799208714
0.406667010916	18.5485842869
0.311960238429	8.59213597061
0.559184600574	10.0102570552
0.436620454261	10.6518591549
0.569584506773	22.8533013935
0.40794829508	15.7255667773
0.549929062855	25.4666215888
0.65571873039	20.1831714056
0.654498409953	20.1194878484
0.309815375578	9.69393846056
0.923372978232	9.23220520054
0.501873896465	13.4627381404
0.668932702918	9.4821198758
0.683578869408	6.3987344695
0.636692824475	10.8835399786
0.545045262345	7.1125549996
0.322544664696	12.566278979
0.531050034058	15.1122990709
0.353589362389	14.5721604132
0.70075857332	28.2315333178
0.50181289694	6.57935553424
0.598621845931	25.5665239987
0.697710703668	8.38133167804
0.57136929691	17.2925110084
0.706271423625	14.4894012706
0.40669542033	20.4182648058
0.688537883736	12.9642236537
0.757641106247	11.4473931539
0.784419010249	10.5539180077
0.231885464984	4.85663360929
0.451170290347	9.22279475695
0.369188052432	22.2845595479
0.414712279984	13.7123951819
0.441446674578	31.6393321547
0.46445876777	22.3697505458
0.179436819231	4.20580906347
0.537511896576	32.2281526832
0.91785103991	21.2839158676
0.454471360147	20.0392515207
0.329202603819	8.04608069411
0.474582104253	17.2043461635
0.44870839782	12.5952976849
0.570709931121	11.5208286447
0.617421194998	21.6511252322
0.440888151701	17.0248413311
0.50631555927	25.0530659921
0.595549903792	9.24168476471
0.616483788701	10.6449913288
0.452723354142	12.7350928954
0.275824547965	16.3751990148
0.583264022606	4.60463494337
0.806247983095	19.3432166737
0.497331300781	16.6534217069
0.707873925763	11.4461433734
0.436867515047	11.9390220935
0.585192365164	13.2927091024
0.548683157408	6.74459270155
0.265427646605	16.5118886776
0.474166844821	31.4421676999
0.463529155551	20.7663931379
0.241128138161	12.464058243
0.792907016469	21.4546954725
0.617193622693	13.367585121
0.267902700456	20.7838602009
0.565911205577	10.5491837268
0.633291187671	11.7098191674
0.206802438528	18.6457726144
0.608188472255	8.42861184212
0.855913563115	20.7169083639
0.465236633453	18.7360449634
0.258448436819	15.6639996468
0.445600121315	16.4255067392
0.334568360735	19.9744559305
0.214054056682	11.3333620388
0.479201020749	7.80472146784
0.262362096772	6.9843844607
0.454921101908	27.3482236539
0.31818340762	7.52212131247
0.559737226204	28.7004894706
0.465637147595	14.993603141
0.217319929969	9.24359586592
0.32523433908	13.6379455909
0.543323827423	12.1204639557
0.496804533649	13.4810121398
0.447567131838	11.9955809177
0.47359399484	5.86433760911
0.318156770149	13.7665374329
0.287413075712	3.4049194379
0.457321136159	10.0354309521
0.285120136629	10.6076517426
0.789649254076	14.0958727919
0.681317094633	13.9018849933
0.515640180872	11.0453110216
0.367163353117	15.0122933525
0.536463429263	16.2654471819
0.66845501439	14.6543907847
0.515750786688	14.5024899072
0.423275715212	7.80253869532
0.265160559104	11.9796617947
0.415496743265	14.6242474213
0.571932943849	19.7858321809
0.659359817727	9.60452413726
0.639385516519	20.3803548151
0.535234550256	17.8133790731
0.831745900401	12.4754591849
0.211436540742	14.9891974004
0.311164553282	13.6705522672
0.456067720187	6.52731585982
0.590337162797	14.1474398573
0.502977722844	4.71827787581
0.645878697866	13.4980287885
0.578625706765	19.8157152186
0.72558185659	14.184693398
0.094484572481	24.7718010496
0.21284584766	8.68817346446
0.523178530972	8.53805804463
0.799344240715	42.3370199873
0.322659985851	14.2321597303
0.667434121038	14.711017415
0.672352032254	20.3200753641
0.51098783925	12.0053181756
0.575352035038	14.5797980862
0.397759966041	6.00455921779
0.590168659243	7.8582005476
0.609806246944	6.35565024883
0.401104607984	9.00010185692
0.392713345091	16.2488458364
0.858100480766	16.2333407693
0.678132167641	16.6016550007
0.688525829722	18.2359727002
0.547020679812	11.9861044311
0.106650188259	8.1094949225
0.401070157517	18.4200948667
0.586082514906	13.4366357465
0.326187969215	9.21784143314
0.578244463623	18.0056264026
0.275151347872	20.5530171845
0.642972667981	17.3484258725
0.407322868508	18.5811990025
0.415800264568	14.0057778486
0.525914727885	10.8465161838
0.421229219106	20.2145212591
0.63769474995	9.51860875802
0.533652846339	18.7340309037
0.773259776758	29.337035503
0.512057381433	16.2583331497
0.490457325936	8.81578134192
0.639580415934	15.5739175472
0.32626520006	9.99904787668
0.697388411802	22.0028824668
0.767749320063	27.6522936307
0.465897322393	11.2340065372
0.823045031166	15.7838580674
0.439986773731	12.2236686237
0.393431541275	25.7318234848
0.405877312322	6.56369082898
0.32262058295	9.64441865232
0.788937554696	22.5930421195
0.353853711082	9.49975679798
0.618840368805	11.9634772673
0.535505936113	23.5662666806
0.551869996073	9.94900225265
0.374049636076	23.9802388873
0.533110905436	15.5941670267
0.3098552901	29.2530809082
0.724292906364	17.6184527365
0.517597821136	14.7911805005
0.303815366487	23.3989768174
0.592990109874	19.9597256587
0.270205953517	11.3796727751
0.352784564437	23.1057569856
0.625489327562	14.1816047572
0.512510413508	19.9607830842
0.127228047921	7.04801013841
0.719332924713	25.2089139725
0.450580341487	13.0596438699
0.813598780899	19.4432107968
0.189037370435	12.30749105
0.55453185776	30.0069677075
0.600859615167	19.593916811
0.153424330425	13.4701842941
0.618369146697	6.37526709112
0.535335139442	22.9259357666
0.364927393859	29.2126340115
0.468789730221	9.72998648472
0.503012912866	18.5163198609
0.277336576811	8.59589594943
0.515829049125	10.5697653967
0.54374343734	22.4438748329
0.344113869494	9.01991100125
0.290454959081	14.2757558903
0.249783280921	7.5942456906
0.603053822071	11.8395415259
0.5399648732	15.7913842231
0.624590344668	23.0332180247
0.706627175893	17.7425726932
0.643446973099	27.3135609712
0.500746349923	10.4930802498
0.362971950855	10.3209963651
0.490603012861	18.6701064171
0.346798022928	10.568224106
0.406098993681	5.73172765463
0.572389338064	18.1197178288
0.412259819683	17.9943748314
0.40421706126	10.2934972251
0.385593848147	15.8586705764
0.532400199494	10.9033942204
0.707311505213	9.07740285779
0.486091822547	18.7942215506
0.248560079097	13.7642170822
0.490125241261	30.8055517821
0.561419234478	11.7161054039
0.408578230547	12.3938109863
0.316038974653	31.8143894747
0.545070805634	16.8099363241
0.695441584809	14.5880848826
0.451694292226	23.8244909326
0.650286751963	23.8598193488
0.520443051843	16.8505487426
0.546125121578	8.28721518931
0.449861604481	16.9684025781
0.491107187281	18.7093920135
0.391264085786	21.6372338574
0.656761117198	9.82612003085
0.677142235398	12.7954667475
0.446652567485	13.4818157524
0.715606608087	31.6943974878
0.530243494185	17.0840977223
0.640635160431	28.9641170225
0.47114862686	8.35055027866

@target G0.S1
@type xy
0.359512132014	27.1127886317
0.53324352583	27.806794827
0.663184145865	33.772311442
0.647819163774	34.3866364942
0.82652975543	22.6975061673
0.208651288873	46.9023054073
0.449852477371	34.3428889849
0.603290866195	39.4401377958
0.191659618909	18.6789533395
0.518896202993	23.074905074
0.527742715676	36.6533517784
0.390131625885	48.5704745287
0.846339493929	35.1320933233
0.581537001406	33.5941470354
0.426015771734	41.4551873563
0.37891530702	37.9745998801
0.567096118893	41.1369790123
0.457193927048	29.7230282531
0.667102992998	44.2706413277
0.382348350947	24.4020453216
0.835995190506	43.6209588691
0.596179290027	28.2044617339
0.56547946667	36.5317021828
0.419444652914	29.869575669
0.349205203848	33.7517922655
0.343157227483	32.9563385853
0.538794690422	55.8537075977
0.57370360313	48.7856675586
0.723592808116	27.7968712137
0.308763117697	34.1980346738
0.452286693905	35.9186657859
0.744503946546	50.5305994502
0.450086352729	31.8556880103
0.615760772271	26.6754635354
0.500714951316	47.1197345251
0.42468071773	29.3621990116
0.52638298236	32.5499252238
0.495669650095	24.5450003598
0.496535253563	30.4908142479
0.319873665208	42.2783743514
0.600257622602	46.088906699
0.446255207974	39.8369320254
0.440341831647	29.6974663216
0.379851042248	31.936829178
0.187429632672	32.7027246001
0.467694652167	36.415563093
0.758314288014	41.9373848844
0.533894731782	34.3522605708
0.607528885654	34.1789260231
0.546223875455	36.7051006633
0.342793124407	43.5329263548
0.352678148805	22.1777913794
0.29125645839	37.8675768001
0.547402302058	46.8884848421
0.609210196573	32.338599397
0.193883150653	39.924753748
0.787969832371	34.9021098523
0.378580169456	39.7267636522
0.518604745316	33.6396369062
0.538145783299	29.4858258319
0.809754440978	44.1841783261
0.596198972933	39.5782777085
0.377091202648	48.434059205
0.769408090702	35.2059854133
0.501745975485	37.7906832248
0.362554736879	48.8514822625
0.349904405484	23.724527742
0.455625579817	30.2120636493
0.585277891941	33.1869470486
0.14667186666	29.6210430733
0.272318393513	77.7705887019
0.631592194664	65.5187714422
0.599666555939	28.3230085524
0.474594234117	32.7714752225
0.373787272202	39.8057971414
0.400236129086	24.0843338821
0.726642690052	40.8481216473
0.764193760773	43.4495704858
0.692601379808	42.1313473254
0.536526920477	34.4180149207
0.473930382635	33.2185700606
0.819792117115	40.9850673016
0.517213413294	26.136195969
0.377734183507	50.1933878162
0.468997388806	34.024518212
0.263649024711	43.2354235145
0.447576926768	50.645387383
0.43333795706	37.4637007399
0.374459357198	48.8054052259
0.334470102335	30.927944092
0.45623416691	29.624872179
0.538238098138	32.0307708227
0.27731821012	54.3168063636
0.400307658777	42.1626505096
0.622082109665	36.1691832465
0.48561320733	27.7082487809
0.414493320981	32.0974485561
0.335669242782	34.1580581155
0.520086054438	23.9821457974
0.865528442609	34.590807296
0.408853948625	37.9028939898
0.939940594583	26.2937738803
0.61738589473	69.8200690809
0.541241286369	36.974425645
0.518640074229	42.0062360307
0.764912930675	33.3491909326
0.228856214232	25.239358062
0.596629298493	26.7456859805
0.289839742362	37.2938629391
0.168978107813	30.515427624
0.204429066823	41.7399884458
0.539301749465	33.9918435644
0.487391511486	23.8263909764
0.489167928361	28.3586868378
0.183494258733	30.5192790723
0.386506115197	40.307420635
0.530741071744	26.7113829736
0.433755873622	38.3800358265
0.371846638273	43.2616239458
0.513993366988	26.1075919096
0.373131482614	39.1910551211
0.508032219561	33.8211585017
0.498989054553	35.3778092731
0.518689621008	27.1187946975
0.739162591104	38.8369811365
0.482556799997	51.7520934799
0.192388083692	34.3069000398
0.28509811754	24.7078874455
0.533753137954	37.6470018584
0.629331434958	43.7542142766
0.608377876998	50.3936552298
0.452213404258	29.7655893721
0.663860002733	28.8179615116
0.316459023178	25.0221829355
0.549520939346	40.4207765506
0.529413430394	36.7627365704
0.122268449363	35.8845798188
0.705868968587	45.5177019946
0.728415466085	41.547199074
0.411203590312	28.7001589136
0.461571220364	25.2433216077
0.542724297671	26.2428255357
0.490231681453	47.0663657179
0.757607154487	33.5104998261
0.616895104084	37.9093545919
0.1554982079	32.8182514217
0.250261091717	23.1057372272
0.339352702804	40.3676017915
0.493758086295	29.7761760835
0.918942114388	25.6821263971
0.296421478401	42.1461440387
0.235841421723	43.3338962198
0.533576818194	44.7351397058
0.518278917578	30.0159662775
0.851878552452	32.5989241116
0.318519968399	25.2790306783
0.560700607944	29.7749900529
0.499858425651	34.1130245469
0.382059501246	34.7554876015
0.42271427371	41.5714541677
0.525118722928	36.0086191956
0.431094845583	33.83877547
0.638241910214	34.8622192162
0.358238681643	40.8512592038
0.54947519224	28.7696501963
0.344632107493	30.8567036148
0.61851044638	26.9957365463
0.415017477187	42.272912547
0.445106322818	41.4963863328
0.468792050421	49.5780073262
0.370947018775	25.2443502231
0.75266108269	33.1889516914
0.554602902674	24.9457953112
0.491427119434	26.4918407431
0.565754579946	40.5689691708
0.58968909851	23.6695035074
0.343057138391	33.5704015126
0.658589665022	20.9963820021
0.439452152	57.5558651809
0.504223794801	47.7198393797
0.63767392479	40.325294148
0.186469260206	52.0116711187
0.238087617649	31.4824549239
0.467946526891	34.6016355957
0.268617163781	48.6476074412
0.442276345917	42.5935579234
0.652166347031	14.1617908481
0.340506199598	46.5120467793
0.268773948147	54.9458055871
0.40065510209	28.2171178759
0.426087613696	37.8743598641
0.391520446638	47.6100493769
0.686378970095	39.1928704225
0.5596793461	41.8855501608
0.557297586331	21.7103993002
0.672103619796	40.8816019677
0.173740986097	34.4241604589
0.681876254691	35.7081014381
0.276035663346	48.8757254615
0.237730458422	45.366420563
0.249739882099	25.8449053265
0.512380575849	49.2500242809
0.65363230675	62.9509812567
0.347831436035	25.1092339105
0.412283699479	35.5291872554
0.596459919818	47.6305583589
0.157806289607	24.6997294159
0.592764624917	36.5138152593
0.454511688294	55.3785852099
0.538699278086	40.5100937677
0.569400457005	38.2792932523
0.587003297656	29.0353099852
0.175751786613	37.8014062189
0.465333263694	47.5792226215
0.475924409417	29.4547255193
0.540454520579	31.2463805971
0.474366642943	34.9841252849
0.415008153644	34.4172076783
0.715744705386	33.9182398337
0.360054064725	27.1644557224
0.650796964019	47.5398434505
0.496691871735	28.6926382878
0.570047365647	42.0535258763
0.345672810184	33.7305763957
0.419409924189	26.5998697579
0.464827742259	25.9827131808
0.182102648828	34.5080519112
0.316119317864	37.6194476972
0.384509689357	31.8439499368
0.49605399062	44.1251215546
0.31356450225	42.0983717412
0.827272132933	36.5134758687
0.460554296527	37.947732662
0.554630590894	47.9921861092
0.44755792972	34.9704708375
0.645966367558	32.1245228879
0.351936126422	49.0044460064
0.212079091746	32.9923733203
0.390665952822	24.0475141037
0.194143749497	33.3238850481
0.892159580531	36.6331911247
0.467046788792	26.7822348591
0.387986042488	49.8420612938
0.343491245979	33.4813561997
0.398121739834	53.2317085984
0.593001951741	36.0241796491
0.801353169223	35.1511705698
0.114851363001	37.3129872332
0.487752001128	42.2880652128
0.361559590241	43.579864073
0.662326628139	42.7527611193
0.544711031396	29.6710517638
0.461804543128	44.316489903
0.483787720284	30.866281412
0.23667012438	53.506863943
0.395001715374	38.1822778284
0.146008855172	42.6142790131
0.515552677664	26.7482538399
0.433970246136	29.4836176604
0.658003954342	41.7767900399
0.250137420503	41.3294694045
0.577378416824	38.8962337175
0.446392779954	40.7582218651
0.732410177006	25.5020175503

@target G0.S2
@type xy
0.401293895288	0.57883810258
0.475838588224	0.416073599278
0.248063825452	0.450998601835
0.225250814021	0.499328475275
0.493999119773	1.1528202712
0.907190075722	0.300241064332
0.585222335069	0.311031745018
0.418827525681	0.416077882559
0.629104551387	0.195069341035
0.36319806909	0.020442121204
0.134990126111	0.116738175299
0.670865366436	0.267159512533
0.30635237528	0.635440024819
0.389140991547	0.25097959734
0.497399829813	0.19544093759
0.396806807241	0.380412720937
0.626100148428	0.950223678906
0.700701049782	0.259193774812
0.434953430093	1.11541487676
0.22261995196	0.142948798447
0.472427150603	0.758869286961
0.566599895628	0.0521427092052
0.507048324187	0.711073734841
0.510552396455	0.0366775304534
0.165100058405	0.122914246654
0.710516156512	0.149808804226
0.758293664794	0.614321232555
0.497983588691	0.534350840531
0.344965567805	1.33951932015
0.338264941345	0.328495765442
0.489684913763	0.45056726387
0.223527037935	0.870894028234
0.670511870089	0.359085405648
0.275780366284	0.0649232849633
0.374186797348	0.787304089579
0.304010031298	0.248509707455
0.398607231965	0.263376481543
0.391204801744	0.811483165264
0.834738265228	0.74834267408
0.505341565068	0.100770301464
0.712711936535	0.486774042673
0.570597800649	0.683358281797
0.616299162501	0.371405722852
0.737432544159	0.459666794075
0.758873875424	0.0584556604892
0.509130394099	0.147460419739
0.471470897674	0.371686794734
0.748519783463	0.0286964979284
0.512771772655	0.523896710517
0.518526972356	0.331862592722
0.62085806517	0.326008611928
0.501924949389	0.289295251738
0.42864084747	0.549944292907
0.425289464571	0.177225483488
0.625385261259	0.941625056246
0.974946980972	0.336381181162
0.585884614992	0.544513431483
0.476565798867	0.285567908308
0.545664618177	0.0873337814066
0.297516289721	0.408164342376
0.629854793763	0.174165619543
0.542755297408	0.164960561217
0.637090077478	0.102467667215
0.566089124465	0.868770751465
0.397383873472	1.43088614568
0.340238689417	0.570597628396
0.594269808332	0.647735747698
0.518002279657	0.693222672755
0.387191205892	0.26223934446
0.812826102683	0.0372600925856
0.548299920549	0.348711968995
0.686815814227	0.248006170464
0.941538834542	0.400373216711
0.546559465443	0.377741651372
0.21633471487	0.114602673408
0.519466115777	0.257633500067
0.654902714864	0.4180241915
0.57141789777	0.829868729569
0.458946413829	1.06235637848
0.295421665656	0.0766209326884
0.064156923684	0.21220168932
0.763069750627	1.30566406394
0.440962366777	0.543885975286
0.429426093239	0.814095396498
0.557326540009	0.0956506900756
0.311310887356	0.124473494898
0.15425695281	0.568419531228
0.404309954981	0.123006006117
0.188052206614	0.369867452154
0.498372824369	0.694252301012
0.565506970043	0.0722095134451
0.25960877913	0.28977974952
0.802077303413	0.403978386918
0.372212784778	0.744281833044
0.561421445878	0.610609382444
0.413323440761	0.357526188334
0.633056234886	0.511439091893
0.428629674979	0.761941655777
0.537560798366	0.161358107756
0.307171857801	0.437100662654
0.285645735639	0.158513520554
0.386771467819	0.271841304056
0.430374788116	0.205025643312
0.216225208413	0.59858690011
0.281759856977	0.837503644841
0.734214858605	1.0715701592
0.420472578945	0.419363879706
0.410777775018	0.563395666435
0.717957681671	0.383953823001
0.475768094882	0.242711136228
0.285422831245	0.530494548146
0.335521734826	0.836817449619
0.481355491342	0.817942976895
0.552796523004	0.281936186721
0.515207134048	0.448180110907
0.368712136989	0.684384720459
0.556842564961	0.579768633803
0.661766450506	0.363640002265
0.732790833853	0.217160732038
0.571401737228	0.227516115026
0.528639610917	0.423503309541
0.485038961202	0.0468580278953
0.65149282543	0.218927215872
0.575835468679	0.568090498961
0.573671124114	0.507554140489
0.555969719373	0.59043568587
0.422397524646	0.117581861642
0.539094158969	0.665417821674
0.367628663349	0.255660850369
0.374755992381	0.221611362033
0.518633256734	0.665039522761
0.554751596655	0.497165424112
0.721781793488	0.753978187242
0.43015658705	0.367798225849
0.706583810305	0.248563646924
0.441914375813	0.349808407695
0.199687164373	0.0997996831806
0.358481116522	0.314535714334
0.523146452936	0.275092478844
0.566785634546	0.304816249767
0.258161745973	0.491723060056
0.316207930068	0.622900969228
0.420952445702	0.160411361943
0.239885995653	0.201049321954
0.444094130258	0.138493210271
0.604156202021	0.164174309081
0.454035647239	0.298669415472
0.376448940597	0.948591565008
0.4035287106	0.435395306825
0.192228317812	1.21504295926
0.199833964296	0.179997585787
0.593328393342	0.35890175862
0.195814618445	0.222696233368
0.369457926347	0.103739745247
0.672930972748	0.574392296201
0.595880328841	0.0720082845793
0.855428066733	0.214136051496
0.542123583734	0.0280082016736
0.604813702907	0.0755933385844
0.780993430697	0.372227218548
0.722243086568	0.240747088939
0.362789763872	0.292857224495
0.570823248971	0.467202325084
0.395098168692	0.156909197963
0.51417037463	0.700234845286
0.182455153771	0.578454068111
0.539306893644	1.24878465326
0.586019960387	0.164972659305
0.648907567823	0.219765344554
0.33426958792	0.524220951122
0.709384781921	0.485154007165
0.617116656634	0.514559389999
0.900762991023	0.183274693829
0.544466177348	0.228712477996
0.556606177229	0.644474958487
0.675320585778	0.641082056244
0.630260328901	0.0880257164285
0.468393249671	0.826017425575
0.463755977839	0.443868789521
0.523800985467	0.299704103478
0.469982112966	0.240292240808
0.573963934515	0.348587066945
0.410269102549	0.246698807944
0.476381990695	0.170436840423
0.47124252019	0.313111671527
0.459547033398	0.176235570532
0.332281168598	0.285524805834
0.507654427067	0.146851547183
0.415664425353	0.559256836111
0.604441305898	0.265193278945
0.24218069293	0.330449518547
0.540147980791	0.134476752541
0.464610899443	1.07185511797
0.676873566596	0.105775825589
0.515568206493	0.549526672718
0.617501224627	0.121019435987
0.543961990436	0.530483439838
0.314724117469	0.565371049419
0.25878644344	0.404681588337
0.443738152761	0.183862777321
0.44645535687	0.435884880317
0.2597387131	1.1912043162
0.510978272181	0.511646662969
0.595648455547	0.943282427212
0.434714801083	0.721627627001
0.433341257606	0.863125979998
0.594940058094	0.363300999876
0.579183073958	1.30254599942
0.427644137623	0.208879640426
0.14683570422	0.956842491326
0.9018592729	0.274905873623
0.258018414096	0.888937733357
0.602695315273	0.21405399874
0.51343275598	0.157465599305
0.487259610021	0.711097686095
0.422793797501	0.109330874626
0.193563011617	0.423274338982
0.953396267081	0.763567106972
0.278667147326	0.477848012365
0.36670105221	0.206631765937
0.529504515683	0.923015365501
0.287286439283	0.34270044389
0.860036296085	0.268840230253
0.482397542113	0.264040395843
0.500122095878	0.298352911273
0.239016182947	0.264978726089
0.606183864845	0.253838059398
0.534622629899	0.101681724203
0.071989506738	0.609036157847
0.394774464478	0.436429975457
0.355931458832	0.22580282075
0.533252494578	0.56783136655
0.421537763361	0.254838312817
0.649491240302	0.426476528023
0.515860663755	1.11838891925
0.255474611411	0.897883978342
0.371291800258	0.685245190299
0.875076987777	0.419309938475
0.459941153715	0.252199956136
0.504691871811	0.310876461882
0.589320702393	0.688144785455
0.542215891901	0.0412601661034
0.363244941678	0.221225028367
0.34563958435	0.0783959420417
0.544435142354	0.286809280666
0.60058209031	0.32373444
0.603846789244	0.809941162006
0.455310034311	0.197558490127
0.840403917602	0.387833423802
0.499506666804	0.520748480339
0.335419877345	0.776202124609
0.542358535348	0.650951058482
0.547986379907	0.372378825802
0.507466952236	0.135197915874
0.450410190304	0.305834523222
0.371244884395	0.346989419667
0.263658006495	0.353085113242
0.380286359425	0.649792836793
0.0856090114177	0.195723145099
0.642225311088	0.547538983311
0.550976197009	0.132401540879
0.419215296993	0.307190454037
0.266681666766	0.291477471257
0.564354814629	0.664455640072

@target G0.S3
@type xy
0.389185424572	36.7303342936
0.58248125345	34.8648189794
0.374869006183	44.4108930301
0.428492587249	43.8308157593
0.636944321393	33.9207830732
0.568337881775	62.8327503602
0.540963197738	66.9948617154
0.482052634673	50.2402258554
0.493370851691	32.5664354122
0.469209760811	28.137934728
0.407603390957	47.6542945118
0.573479982716	69.487439123
0.56989134573	44.4893816924
0.583557336828	61.8237904764
0.415504561391	56.1539453886
0.452043885045	55.2733795699
0.476463580096	59.405937202
0.631193727601	49.8859674704
0.503931763901	57.9983907866
0.445297759767	50.5183315034
0.523923521651	56.8753632469
0.597296934017	37.0238902055
0.555885409459	60.5648813581
0.444752995017	41.0398017792
0.251259024662	45.7203415286
0.474484217583	42.8317099139
0.585876210358	74.5994157341
0.507717016968	63.4723781803
0.555405461364	45.4463416924
0.38368780282	51.3559246376
0.438120143533	47.6809193592
0.512924508774	60.5195379763
0.516384894507	44.8085358966
0.522803450456	38.9203076918
0.427189586527	66.4556229016
0.346883662486	38.2028446896
0.494724938299	42.8235587605
0.4411649687	36.0083426799
0.633619341855	54.0924583154
0.411054508452	58.1047114302
0.620966207331	72.0423023305
0.557523913004	60.7034617128
0.570379801367	50.1883598929
0.475699653995	42.0904344327
0.623225495442	41.9933854611
0.492899647577	50.0257616532
0.632905962869	51.7911915549
0.655331128218	40.7796915383
0.585664494261	45.5863627123
0.536598703385	44.1495182557
0.428731951424	56.4252139457
0.461884377418	37.5793857021
0.357828889416	52.9896815062
0.557816779983	75.2972436434
0.578802784924	39.8595799874
0.589150659186	65.827658928
0.69052171701	43.8279549618
0.475505088411	57.3048425689
0.590180262372	48.2163719581
0.41411916445	50.3122549801
0.709382372826	57.3225675994
0.632198458863	51.1906314236
0.599533430125	59.0904448798
0.522460893384	40.931389774
0.450100046435	48.4443641274
0.357327159576	71.7066394388
0.4529621646	38.0846586716
0.47169151135	62.5446184767
0.4789759552	55.8189369388
0.379644929524	33.8641122294
0.452710070212	110.347453354
0.745419682933	87.0506934803
0.665225583543	48.7626332898
0.450118767793	41.195297568
0.354901363775	57.1247459783
0.456136880894	36.937265067
0.650751778679	52.7869744835
0.65101095118	65.9305644476
0.53081198178	60.218545035
0.446088048467	59.5477018455
0.377879070037	42.6724565146
0.733115218814	52.9357226944
0.470299711405	39.4151748397
0.36099494157	67.3826822275
0.536529317141	38.7248038454
0.460402631721	62.7031136831
0.366388393452	67.8672286211
0.515173945934	49.0328501195
0.33312635962	61.1142947716
0.472678430623	44.9149054955
0.523474764787	36.441674394
0.354424841291	48.8324392498
0.517854119451	86.1629524504
0.412016533035	63.6733254805
0.474877231235	49.243850872
0.563947888187	49.5204704418
0.554914392853	45.9764727689
0.344067206073	55.7038599722
0.54118601946	34.6926876319
0.601997162694	46.737727126
0.30043404093	56.7071801248
0.644966844885	34.9942270265
0.634558081987	90.7420030881
0.407567709412	56.3090575086
0.352949456008	58.5077393224
0.648242636865	50.8462678311
0.327965717971	45.6331778722
0.407153710064	38.6424436858
0.49566614826	45.48253823
0.302369433156	37.7425232209
0.314924333326	69.6187066479
0.397668963971	42.3507823265
0.509494743011	53.3448234239
0.50253386632	43.6342261655
0.305340440917	40.2110550491
0.360150863755	54.6297509463
0.543635821377	39.4116155631
0.53077561926	52.2246879686
0.517401534654	55.4743655955
0.519663033018	32.1994456337
0.406642621227	53.3810958635
0.426828085491	37.2729359675
0.535934338714	45.6321674411
0.459881742106	38.2945369391
0.700827656431	53.4404080689
0.573281204668	66.2444141591
0.376808596404	45.469792923
0.397118543209	40.3855986196
0.479281743522	54.1681098907
0.557514147243	58.6302164233
0.547587306807	65.5611846597
0.476746905375	38.0652934915
0.550267451775	41.5516014936
0.387370784498	40.0142285826
0.609345897834	60.4551723784
0.543562541311	46.7170691153
0.320447043418	56.3647343171
0.533194878454	63.645616782
0.694435939807	54.2977507377
0.3964752552	43.9941725638
0.343632506539	39.405596935
0.438333315976	33.3930423648
0.50050709665	61.3742169372
0.500156957662	38.4298270239
0.568955977403	51.5458765906
0.446093372229	52.7981409493
0.476626198515	37.5891000406
0.270095405294	66.0879944061
0.370044214852	38.8997448548
0.544782987724	35.435227401
0.431866561137	84.6631616118
0.383943266972	57.9249577087
0.465608519226	59.6688533542
0.520029625392	50.4397813868
0.678599121483	45.1786345834
0.496584110759	39.9308370491
0.604629546906	35.9936853222
0.544050222876	41.9992332962
0.532226483698	41.1867311889
0.534937437464	50.9437832431
0.546691718196	52.4982121209
0.55066169674	50.3649734638
0.629065775609	51.931076542
0.480620893352	59.2441411019
0.536888748894	41.4559894726
0.211245816508	39.5446526054
0.519629165847	46.6646160662
0.52903998416	55.8745209529
0.473400619952	50.9339931105
0.460435367321	68.1078546799
0.45182771619	46.2825214148
0.670916802434	51.051936954
0.620896254068	43.7102690076
0.483897853783	40.7263310697
0.549425161686	52.0599603131
0.562079634464	44.5251068228
0.537004072414	43.177035987
0.553545253677	40.5564303314
0.558822635533	87.3367694734
0.513360720567	64.2778766329
0.532704454564	49.3813677307
0.466671203551	67.9341757328
0.32487397342	41.7282016085
0.547238976462	56.7749549029
0.502536334678	76.6130127434
0.455906900569	54.0038000311
0.602497515598	30.2311737213
0.429382466799	58.8825669502
0.359289971592	81.2368859079
0.470324573436	35.0460019838
0.330296296526	47.849228035
0.573535327375	70.3375682489
0.501614526874	49.7644823384
0.618464427167	53.9548032537
0.536123909646	45.8261926536
0.613824946832	50.9516236564
0.363917537536	58.934882786
0.509903759199	51.8676395143
0.281559132295	78.5334879581
0.468587172515	63.1687360768
0.404597686701	41.0719707073
0.358644885145	73.8402054145
0.585866896268	83.4223535784
0.404561948366	37.4321891129
0.399927688333	59.356571868
0.551763501662	62.6752890961
0.421752253736	45.0238135
0.433058582266	44.8643713971
0.533829583544	80.7963788228
0.378705107931	54.5265801289
0.761619503601	57.9974099227
0.344686360728	42.2317387685
0.444326319882	68.0224279251
0.526541878281	67.3306050319
0.372202783287	43.6360074995
0.527205821592	37.7309785629
0.401088264667	58.3333353905
0.577777271528	64.3934087968
0.487733860977	44.1260743307
0.4099226766	45.8874073492
0.485879352171	57.0587547655
0.433269120048	39.6051041284
0.657942366357	64.7662409395
0.390728073931	43.0145277928
0.403328993049	41.1739785595
0.317875735376	33.8419375974
0.463780111914	46.6014314965
0.463568940321	53.5125136445
0.360363180255	55.4862041193
0.532485210331	62.3041242232
0.437647644727	69.6377355332
0.620423659145	47.574387485
0.415021336914	48.5235673399
0.564908281352	67.0887690544
0.436738872134	46.6570838628
0.435846657551	38.7541345209
0.431872421581	67.8094090255
0.499805299736	51.4060580902
0.4182747226	34.593211285
0.361476489819	49.4934320864
0.67129349414	48.2247301306
0.572191395302	35.9008978829
0.412440935571	68.8575078728
0.312563636475	47.3239692239
0.477560707816	84.3240696612
0.585001092177	48.064019493
0.604592729671	48.3549227181
0.295400123988	69.324935198
0.624408908122	59.4858349607
0.518835947285	58.6886974359
0.48314693257	67.3534541765
0.579118772903	54.1818221711
0.510077991626	61.5394174713
0.512459931366	39.2886945172
0.378980639721	70.7811010443
0.419117929016	57.2386592616
0.266976982484	64.6045979837
0.517533384763	37.2241667075
0.398907164317	42.474807553
0.582293944305	55.8061447756
0.505573408533	73.1562684331
0.508945736001	56.2875218939
0.451236535717	70.0138163588
0.589304539498	34.517023469
