# Supplementary material for: Do universal codon-usage patterns minimize the effects of mutation and translation error?
Source: Genome Biol. 2005 Oct 19;6(11):R91. doi: 10.1186/gb-2005-6-11-r91 (PMC1297647; doi:10.1186/gb-2005-6-11-r91)
Supplement: Additional data file 1 — A tar archive containing the used CUTG records, separated for archaea, bacteria, and eukaryotes, the data used to produce the histograms in Figure 1, the kinemages used to produce Figures 2 and 4, and the data used to produce the scatterplots in Figures 3 and 5. [file gb-2005-6-11-r91-S1.tgz › CodeError/data/abs_scatterplots/euk_p_rZ.dat]

0.507303315081	9.03870755926
0.668923862729	6.64195055314
0.57489024613	10.1875829862
0.524727286763	8.94485078983
0.896116219155	10.0704566346
0.6028066538	15.6302038885
0.468067001724	32.3409409854
0.33392588427	10.384010177
0.946702555013	13.6924127317
0.372263196193	5.04258753272
0.762922770975	10.8842045582
0.398016259065	20.6498050818
0.509142978565	8.72184834423
0.687069047862	27.9786638436
0.14285934547	14.5033170947
0.497023155057	16.9183669689
0.516583137522	17.3187345108
0.620488372054	19.9037454425
0.349324953316	12.6123345822
0.627044078789	25.9733373833
0.431852313859	12.4955350908
0.379868330241	8.76728576234
0.468549273776	23.3221054405
0.230367766594	11.1335485797
0.542411281004	11.8456350164
0.693124709988	9.72556252436
0.29710814799	18.1313869038
0.400184602709	14.1523597812
0.74633116216	16.3099511586
0.434170525597	16.8293941983
0.46387210634	11.3116863095
0.474540521936	9.11804449788
0.636596228378	12.5937624807
0.486870746741	12.1799208714
0.472063470175	18.5485842869
0.4598198447	8.59213597061
0.462888413932	10.0102570552
0.724342232524	10.6518591549
0.809856096081	22.8533013935
0.445925662931	15.7255667773
0.320957649125	25.4666215888
0.599579702835	20.1831714056
0.653860855739	20.1194878484
0.632089531315	9.69393846056
0.600143558193	9.23220520054
0.342172758841	13.4627381404
0.465879307254	9.4821198758
0.381101086149	6.3987344695
0.530450885476	10.8835399786
0.550750084845	7.1125549996
0.423818047181	12.566278979
0.556907339303	15.1122990709
0.500649614191	14.5721604132
0.37196920862	28.2315333178
0.598132068442	6.57935553424
0.57710595504	25.5665239987
0.67923419213	8.38133167804
0.487277452584	17.2925110084
0.501780214257	14.4894012706
0.672973188404	20.4182648058
0.514006810649	12.9642236537
0.340863063561	11.4473931539
0.37512704871	10.5539180077
0.480483208542	4.85663360929
0.604979329758	9.22279475695
0.39607844622	22.2845595479
0.872381335565	13.7123951819
0.550166197392	31.6393321547
0.575682229722	22.3697505458
0.460164123562	4.20580906347
0.425557596335	32.2281526832
0.205379091768	21.2839158676
0.644390936784	20.0392515207
0.522612167955	8.04608069411
0.457780887321	17.2043461635
0.652861556093	12.5952976849
0.296945782796	11.5208286447
0.426867496364	21.6511252322
0.449269695529	17.0248413311
0.338252948558	25.0530659921
0.392691716241	9.24168476471
0.516143523557	10.6449913288
0.778722680065	12.7350928954
0.737865611085	16.3751990148
0.39195795377	4.60463494337
0.434111874415	19.3432166737
0.469316323219	16.6534217069
0.417565821278	11.4461433734
0.442144550658	11.9390220935
0.674661937993	13.2927091024
0.841835885112	6.74459270155
0.342971072945	16.5118886776
0.20873410666	31.4421676999
0.472757591499	20.7663931379
0.444510072512	12.464058243
0.684586603748	21.4546954725
0.77485869628	13.367585121
0.709279993955	20.7838602009
0.523834323394	10.5491837268
0.479957725808	11.7098191674
0.070389074691	18.6457726144
0.583470702588	8.42861184212
0.092376072335	20.7169083639
0.454115101611	18.7360449634
0.710890494915	15.6639996468
0.684438873098	16.4255067392
0.609125627227	19.9744559305
0.493729699041	11.3333620388
0.683046599128	7.80472146784
0.582077884464	6.9843844607
0.58003918742	27.3482236539
0.457441139372	7.52212131247
0.740204746805	28.7004894706
0.457195408069	14.993603141
0.558607802869	9.24359586592
0.380568317767	13.6379455909
0.645241544242	12.1204639557
0.466393386777	13.4810121398
0.497380388613	11.9955809177
0.587404599004	5.86433760911
0.511165853235	13.7665374329
0.298645455236	3.4049194379
0.378901201129	10.0354309521
0.401318255693	10.6076517426
0.613044574317	14.0958727919
0.319746440703	13.9018849933
0.490253775648	11.0453110216
0.675037303765	15.0122933525
0.484508201674	16.2654471819
0.499571882407	14.6543907847
0.61084484921	14.5024899072
0.394451066371	7.80253869532
0.5660132097	11.9796617947
0.762950527773	14.6242474213
0.341814636477	19.7858321809
0.525329133035	9.60452413726
0.414145348462	20.3803548151
0.329279439636	17.8133790731
0.417243846917	12.4754591849
0.498893653912	14.9891974004
0.664066150106	13.6705522672
0.582994215333	6.52731585982
0.491250777345	14.1474398573
0.341366792291	4.71827787581
0.27525633913	13.4980287885
0.713855430715	19.8157152186
0.831938704538	14.184693398
0.534288402665	24.7718010496
0.58172094462	8.68817346446
0.751015280966	8.53805804463
0.517544483778	42.3370199873
0.372978520672	14.2321597303
0.279324589837	14.711017415
0.475791591484	20.3200753641
0.520317293558	12.0053181756
0.647226365514	14.5797980862
0.563087224127	6.00455921779
0.334229876773	7.8582005476
0.59945094012	6.35565024883
0.527644160087	9.00010185692
0.311886012322	16.2488458364
0.612724230481	16.2333407693
0.41633291908	16.6016550007
0.546274265528	18.2359727002
0.696275374512	11.9861044311
0.556322210864	8.1094949225
0.611114844697	18.4200948667
0.457058155668	13.4366357465
0.413151002633	9.21784143314
0.443194800063	18.0056264026
0.466974372383	20.5530171845
0.527636572237	17.3484258725
0.637250252823	18.5811990025
0.326299229101	14.0057778486
0.590798419472	10.8465161838
0.684771920107	20.2145212591
0.418166825301	9.51860875802
0.653463731252	18.7340309037
0.452579464428	29.337035503
0.389934109158	16.2583331497
0.29071495771	8.81578134192
0.36191179838	15.5739175472
0.321303335366	9.99904787668
0.606096711406	22.0028824668
0.588565135584	27.6522936307
0.254704379931	11.2340065372
0.96082611418	15.7838580674
0.195595946155	12.2236686237
0.598900150367	25.7318234848
0.605844059334	6.56369082898
0.134177223444	9.64441865232
0.620034087581	22.5930421195
0.359830411727	9.49975679798
0.415670952791	11.9634772673
0.745928883726	23.5662666806
0.473623354506	9.94900225265
0.716758303282	23.9802388873
0.482701126452	15.5941670267
0.400128343159	29.2530809082
0.296812409036	17.6184527365
0.742916419393	14.7911805005
0.390017976331	23.3989768174
0.283153029828	19.9597256587
0.802967076297	11.3796727751
0.496368115751	23.1057569856
0.574528511127	14.1816047572
0.836353285358	19.9607830842
0.83991908615	7.04801013841
0.580598698698	25.2089139725
0.66465831317	13.0596438699
0.570610222439	19.4432107968
0.555475617499	12.30749105
0.435347928746	30.0069677075
0.582817127166	19.593916811
0.594261644723	13.4701842941
0.382172365539	6.37526709112
0.47664655577	22.9259357666
0.629076152621	29.2126340115
0.488896052604	9.72998648472
0.462842170338	18.5163198609
0.664656717458	8.59589594943
0.881074833073	10.5697653967
0.276734410218	22.4438748329
0.494117753122	9.01991100125
0.49911661717	14.2757558903
0.538161342124	7.5942456906
0.542556497641	11.8395415259
0.524763460096	15.7913842231
0.753191707815	23.0332180247
0.61283431737	17.7425726932
0.340107103481	27.3135609712
0.407560843969	10.4930802498
0.198305891554	10.3209963651
0.267703270967	18.6701064171
0.759624068673	10.568224106
0.549879553264	5.73172765463
0.543363656765	18.1197178288
0.678769702408	17.9943748314
0.642406581064	10.2934972251
0.618827326492	15.8586705764
0.399412725595	10.9033942204
0.503250907862	9.07740285779
0.3802777137	18.7942215506
0.048960787038	13.7642170822
0.397053523571	30.8055517821
0.327752369111	11.7161054039
0.567783273443	12.3938109863
0.332857609544	31.8143894747
0.347466385309	16.8099363241
0.492881274483	14.5880848826
0.549230175235	23.8244909326
0.792888211415	23.8598193488
0.309735266869	16.8505487426
0.507464184667	8.28721518931
0.570209237621	16.9684025781
0.522985416343	18.7093920135
0.593042761042	21.6372338574
0.65033286058	9.82612003085
0.699838374741	12.7954667475
0.454436636746	13.4818157524
0.459173866542	31.6943974878
0.3646101467	17.0840977223
0.402573819643	28.9641170225
0.693643554039	8.35055027866
0.195574907811	27.1127886317
0.269295445148	27.806794827
0.747491953797	33.772311442
0.646809072703	34.3866364942
0.389945663631	22.6975061673
0.608294992322	46.9023054073
0.597295863181	34.3428889849
0.510455664166	39.4401377958
0.259693764275	18.6789533395
0.182237722597	23.074905074
0.72953822242	36.6533517784
0.514061362329	48.5704745287
0.490992373916	35.1320933233
0.734954514257	33.5941470354
0.462076924749	41.4551873563
0.484609146924	37.9745998801
0.524145383203	41.1369790123
0.441473520461	29.7230282531
0.347738698252	44.2706413277
0.532000063061	24.4020453216
0.691299368541	43.6209588691
0.275930909236	28.2044617339
0.333971133901	36.5317021828
0.41867524382	29.869575669
0.628513956845	33.7517922655
0.524982618389	32.9563385853
0.633445329106	55.8537075977
0.610373143647	48.7856675586
0.314169590217	27.7968712137
0.427078111274	34.1980346738
0.418035495392	35.9186657859
0.585601786416	50.5305994502
0.551604346277	31.8556880103
0.438282496498	26.6754635354
0.529359255302	47.1197345251
0.474243168901	29.3621990116
0.461576226227	32.5499252238
0.282953036465	24.5450003598
0.538175511038	30.4908142479
0.696846325909	42.2783743514
0.525349920802	46.088906699
0.471878463405	39.8369320254
0.457343724109	29.6974663216
0.407388980325	31.936829178
0.412587203433	32.7027246001
0.499109028652	36.415563093
0.644091043588	41.9373848844
0.52471863054	34.3522605708
0.426468158702	34.1789260231
0.527526517236	36.7051006633
0.576102665387	43.5329263548
0.35637438975	22.1777913794
0.41691306258	37.8675768001
0.779365739658	46.8884848421
0.250860246178	32.338599397
0.419084233948	39.924753748
0.58840352497	34.9021098523
0.58124022751	39.7267636522
0.696414181088	33.6396369062
0.666583127981	29.4858258319
0.900171403747	44.1841783261
0.408260389712	39.5782777085
0.635218529675	48.434059205
0.44411094473	35.2059854133
0.187479101247	37.7906832248
0.553019641273	48.8514822625
0.401747494934	23.724527742
0.501623886726	30.2120636493
0.847648538921	33.1869470486
0.235824547496	29.6210430733
0.833294115045	77.7705887019
0.613141260265	65.5187714422
0.713825481357	28.3230085524
0.474547852031	32.7714752225
0.749427804666	39.8057971414
0.496378466501	24.0843338821
0.422328612399	40.8481216473
0.428721698298	43.4495704858
0.421925291776	42.1313473254
0.881556222082	34.4180149207
0.340755704829	33.2185700606
0.350328142021	40.9850673016
0.569380093723	26.136195969
0.605434002886	50.1933878162
0.433157600521	34.024518212
0.44667451018	43.2354235145
0.540825233682	50.645387383
0.645088202696	37.4637007399
0.497465591333	48.8054052259
0.181500431323	30.927944092
0.541821601772	29.624872179
0.658768448942	32.0307708227
0.453559842235	54.3168063636
0.380463228491	42.1626505096
0.672574875728	36.1691832465
0.378017734095	27.7082487809
0.484146872096	32.0974485561
0.659555109607	34.1580581155
0.368576336797	23.9821457974
0.512590800767	34.590807296
0.545037733335	37.9028939898
0.594124961336	26.2937738803
0.6407918115	69.8200690809
0.410111284775	36.974425645
0.68083769714	42.0062360307
0.542813335415	33.3491909326
0.463210065472	25.239358062
0.465824724748	26.7456859805
0.398774921322	37.2938629391
0.235114928628	30.515427624
0.55999181355	41.7399884458
0.295143183604	33.9918435644
0.391558426357	23.8263909764
0.479134305217	28.3586868378
0.250998916388	30.5192790723
0.372148070827	40.307420635
0.311656757236	26.7113829736
0.520992951045	38.3800358265
0.616894200632	43.2616239458
0.428630104187	26.1075919096
0.512014179715	39.1910551211
0.591243068518	33.8211585017
0.47533029222	35.3778092731
0.259086727562	27.1187946975
0.622133148463	38.8369811365
0.357549730441	51.7520934799
0.486411425802	34.3069000398
0.234905350139	24.7078874455
0.693381354918	37.6470018584
0.774162214023	43.7542142766
0.712283749328	50.3936552298
0.161095565534	29.7655893721
0.483463153154	28.8179615116
0.503197520073	25.0221829355
0.622189490306	40.4207765506
0.442747884822	36.7627365704
0.48741165063	35.8845798188
0.692898101699	45.5177019946
0.495744610663	41.547199074
0.585255662771	28.7001589136
0.509936798593	25.2433216077
0.221810986638	26.2428255357
0.814825391682	47.0663657179
0.48611398548	33.5104998261
0.369596388125	37.9093545919
0.425753040591	32.8182514217
0.443495954482	23.1057372272
0.661687194718	40.3676017915
0.546934021625	29.7761760835
0.3949942053	25.6821263971
0.698646153649	42.1461440387
0.444360800706	43.3338962198
0.501689374069	44.7351397058
0.526490362153	30.0159662775
0.533498121319	32.5989241116
0.669765953391	25.2790306783
0.711520297436	29.7749900529
0.598569013207	34.1130245469
0.47582828284	34.7554876015
0.484069369088	41.5714541677
0.607628675577	36.0086191956
0.329706216783	33.83877547
0.266293597123	34.8622192162
0.587592399488	40.8512592038
0.391191520988	28.7696501963
0.498932684302	30.8567036148
0.227828389775	26.9957365463
0.594503158085	42.272912547
0.590542933126	41.4963863328
0.676205500696	49.5780073262
0.425881341204	25.2443502231
0.474383482668	33.1889516914
0.826528378669	24.9457953112
0.189720103215	26.4918407431
0.54111613859	40.5689691708
0.512960969384	23.6695035074
0.420696976104	33.5704015126
0.159093610791	20.9963820021
0.639513996369	57.5558651809
0.802580372152	47.7198393797
0.521830610966	40.325294148
0.430891423557	52.0116711187
0.252393176945	31.4824549239
0.80768382757	34.6016355957
0.713230481637	48.6476074412
0.491323909287	42.5935579234
0.589691241945	14.1617908481
0.513250491885	46.5120467793
0.702350759168	54.9458055871
0.425288561627	28.2171178759
0.318133894067	37.8743598641
0.834137356112	47.6100493769
0.294934988151	39.1928704225
0.855600031335	41.8855501608
0.57643692428	21.7103993002
0.808217992672	40.8816019677
0.659689863018	34.4241604589
0.515174820112	35.7081014381
0.68913800542	48.8757254615
0.304958509652	45.366420563
0.535401968282	25.8449053265
0.52324418562	49.2500242809
0.709551492379	62.9509812567
0.276630953631	25.1092339105
0.474528586708	35.5291872554
0.569989195447	47.6305583589
0.387336270241	24.6997294159
0.503140177193	36.5138152593
0.839601775169	55.3785852099
0.457211801342	40.5100937677
0.579648248067	38.2792932523
0.457577829765	29.0353099852
0.625431812976	37.8014062189
0.869216992474	47.5792226215
0.4890827038	29.4547255193
0.379698413295	31.2463805971
0.541782876483	34.9841252849
0.656168201096	34.4172076783
0.655304742109	33.9182398337
0.505028564681	27.1644557224
0.601815296213	47.5398434505
0.752758742245	28.6926382878
0.507797801519	42.0535258763
0.513540776278	33.7305763957
0.504010614548	26.5998697579
0.478892511708	25.9827131808
0.250849870317	34.5080519112
0.630834692924	37.6194476972
0.423513038215	31.8439499368
0.619033304955	44.1251215546
0.412385717097	42.0983717412
0.512536031076	36.5134758687
0.389988808975	37.947732662
0.553169459947	47.9921861092
0.321408077822	34.9704708375
0.289647998172	32.1245228879
0.482434414293	49.0044460064
0.452219513499	32.9923733203
0.50725343085	24.0475141037
0.379067173323	33.3238850481
0.425178626709	36.6331911247
0.489585248608	26.7822348591
0.679155370289	49.8420612938
0.385582023798	33.4813561997
0.831496749864	53.2317085984
0.318720420922	36.0241796491
0.584830174305	35.1511705698
0.870935776682	37.3129872332
0.533934231831	42.2880652128
0.390767655422	43.579864073
0.66450151701	42.7527611193
0.475866561785	29.6710517638
0.419470937845	44.316489903
0.534490939887	30.866281412
0.507790380837	53.506863943
0.625423566395	38.1822778284
0.561175513593	42.6142790131
0.168779234823	26.7482538399
0.444312313696	29.4836176604
0.615634963951	41.7767900399
0.555573222721	41.3294694045
0.55940257942	38.8962337175
0.540012450435	40.7582218651
0.479545665344	25.5020175503
0.461931203571	0.57883810258
0.446530920993	0.416073599278
0.465672596293	0.450998601835
0.947389728251	0.499328475275
0.390662101449	1.1528202712
0.185390162143	0.300241064332
0.550775388709	0.311031745018
0.344511841352	0.416077882559
0.340536117759	0.195069341035
0.950800027809	0.020442121204
0.471305195573	0.116738175299
0.619052040057	0.267159512533
0.527325461691	0.635440024819
0.604721985766	0.25097959734
0.463535321183	0.19544093759
0.734419059893	0.380412720937
0.509215639308	0.950223678906
0.367274489557	0.259193774812
0.525155680481	1.11541487676
0.511105504568	0.142948798447
0.382267681614	0.758869286961
0.410456849555	0.0521427092052
0.55473454714	0.711073734841
0.674906630952	0.0366775304534
0.621734170085	0.122914246654
0.36090050678	0.149808804226
0.53067699427	0.614321232555
0.645373680252	0.534350840531
0.53752345305	1.33951932015
0.806611755201	0.328495765442
0.530545495053	0.45056726387
0.698535356247	0.870894028234
0.754201817237	0.359085405648
0.365808984834	0.0649232849633
0.62011759241	0.787304089579
0.363292488296	0.248509707455
0.512277940639	0.263376481543
0.775176789481	0.811483165264
0.520107463967	0.74834267408
0.450741012857	0.100770301464
0.39346504361	0.486774042673
0.588253223525	0.683358281797
0.300151537233	0.371405722852
0.306778099655	0.459666794075
0.463178176659	0.0584556604892
0.399374778165	0.147460419739
0.522296934148	0.371686794734
0.581559644498	0.0286964979284
0.476533402203	0.523896710517
0.5231665894	0.331862592722
0.645354971998	0.326008611928
0.447365009468	0.289295251738
0.299158099341	0.549944292907
0.33075232916	0.177225483488
0.431680185999	0.941625056246
0.696913023614	0.336381181162
0.453464857336	0.544513431483
0.686655184378	0.285567908308
0.384727530909	0.0873337814066
0.144430869534	0.408164342376
0.388873758105	0.174165619543
0.581962793622	0.164960561217
0.584402441985	0.102467667215
0.762731377597	0.868770751465
0.664735217557	1.43088614568
0.38358758085	0.570597628396
0.758595535613	0.647735747698
0.422217085296	0.693222672755
0.675494635999	0.26223934446
0.645159045704	0.0372600925856
0.636124612277	0.348711968995
0.483073394033	0.248006170464
0.646124002156	0.400373216711
0.487877860262	0.377741651372
0.455855792519	0.114602673408
0.539655862273	0.257633500067
0.568697917234	0.4180241915
0.392540048038	0.829868729569
0.75254756506	1.06235637848
0.505524335558	0.0766209326884
0.507461726881	0.21220168932
0.590654842762	1.30566406394
0.562861543722	0.543885975286
0.602577317905	0.814095396498
0.533423756707	0.0956506900756
0.19674153839	0.124473494898
0.532077445191	0.568419531228
0.618361365553	0.123006006117
0.506087481776	0.369867452154
0.448932031733	0.694252301012
0.665693260887	0.0722095134451
0.298579725825	0.28977974952
0.680494712266	0.403978386918
0.250334192009	0.744281833044
0.679051112927	0.610609382444
0.389354714098	0.357526188334
0.623823763074	0.511439091893
0.490673188197	0.761941655777
0.222777127972	0.161358107756
0.524201318588	0.437100662654
0.553180356543	0.158513520554
0.638118908172	0.271841304056
0.446620463508	0.205025643312
0.267805582629	0.59858690011
0.376202245093	0.837503644841
0.395446616151	1.0715701592
0.405403847305	0.419363879706
0.637084854672	0.563395666435
0.364150422601	0.383953823001
0.220739341903	0.242711136228
0.617402096184	0.530494548146
0.761618534529	0.836817449619
0.275341409811	0.817942976895
0.273574094947	0.281936186721
0.447962953859	0.448180110907
0.392888840669	0.684384720459
0.51754740453	0.579768633803
0.690205665312	0.363640002265
0.61550861819	0.217160732038
0.447863668916	0.227516115026
0.751643049662	0.423503309541
0.375367200563	0.0468580278953
0.419680694702	0.218927215872
0.792132943043	0.568090498961
0.575648791085	0.507554140489
0.530733660698	0.59043568587
0.40432574124	0.117581861642
0.228684554111	0.665417821674
0.453771560444	0.255660850369
0.522870490866	0.221611362033
0.579682707683	0.665039522761
0.519722937993	0.497165424112
0.549086106038	0.753978187242
0.512036204178	0.367798225849
0.563360036804	0.248563646924
0.44133840942	0.349808407695
0.371527147328	0.0997996831806
0.617752550633	0.314535714334
0.580963388165	0.275092478844
0.499788596939	0.304816249767
0.361200085444	0.491723060056
0.658510247924	0.622900969228
0.313791835445	0.160411361943
0.599768934115	0.201049321954
0.127908562059	0.138493210271
0.551802404294	0.164174309081
0.454314053013	0.298669415472
0.552592441587	0.948591565008
0.882188536216	0.435395306825
0.572638339753	1.21504295926
0.429486362884	0.179997585787
0.432390785272	0.35890175862
0.565346510994	0.222696233368
0.54819501202	0.103739745247
0.247410350352	0.574392296201
0.535450219739	0.0720082845793
0.145835423128	0.214136051496
0.564185516831	0.0280082016736
0.531427223334	0.0755933385844
0.436986355645	0.372227218548
0.379502482657	0.240747088939
0.580673344473	0.292857224495
0.366387832636	0.467202325084
0.455933453325	0.156909197963
0.523973488926	0.700234845286
0.829272608115	0.578454068111
0.507576788148	1.24878465326
0.373126480851	0.164972659305
0.206228111432	0.219765344554
0.901919381999	0.524220951122
0.826084226632	0.485154007165
0.380777836527	0.514559389999
0.564076677958	0.183274693829
0.289009335063	0.228712477996
0.593911743197	0.644474958487
0.47576630364	0.641082056244
0.547688375214	0.0880257164285
0.52198448664	0.826017425575
0.70324424114	0.443868789521
0.502628694462	0.299704103478
0.17419681222	0.240292240808
0.508817416679	0.348587066945
0.259353850967	0.246698807944
0.625878293003	0.170436840423
0.390553606164	0.313111671527
0.514446818616	0.176235570532
0.521093203789	0.285524805834
0.74788588298	0.146851547183
0.309183557519	0.559256836111
0.665529229576	0.265193278945
0.812251154406	0.330449518547
0.719126377933	0.134476752541
0.655988718677	1.07185511797
0.013714387246	0.105775825589
0.505872843123	0.549526672718
0.400380166633	0.121019435987
0.487399506036	0.530483439838
0.564735329346	0.565371049419
0.464588391198	0.404681588337
0.342689662049	0.183862777321
0.563967311435	0.435884880317
0.520118223728	1.1912043162
0.570328217135	0.511646662969
0.415013326265	0.943282427212
0.606600608094	0.721627627001
0.446820626206	0.863125979998
0.492865029101	0.363300999876
0.578436512661	1.30254599942
0.630485462482	0.208879640426
0.510928252776	0.956842491326
0.504954951322	0.274905873623
0.46420995654	0.888937733357
0.570755199837	0.21405399874
0.224378729427	0.157465599305
0.438669313138	0.711097686095
0.441409234255	0.109330874626
0.637741116964	0.423274338982
0.570923756052	0.763567106972
0.693278559279	0.477848012365
0.348740007728	0.206631765937
0.830508685788	0.923015365501
0.523637070753	0.34270044389
0.436756430674	0.268840230253
0.730038529348	0.264040395843
0.502105255597	0.298352911273
0.453382460969	0.264978726089
0.486620868867	0.253838059398
0.668492751013	0.101681724203
0.256792762078	0.609036157847
0.586241036483	0.436429975457
0.664026758124	0.22580282075
0.592078491924	0.56783136655
0.541239553985	0.254838312817
0.568978298699	0.426476528023
0.437709000205	1.11838891925
0.467710542976	0.897883978342
0.308665132292	0.685245190299
0.475504023326	0.419309938475
0.389673764349	0.252199956136
0.715854468644	0.310876461882
0.583611000694	0.688144785455
0.331126110518	0.0412601661034
0.657332067275	0.221225028367
0.548460584257	0.0783959420417
0.277205443863	0.286809280666
0.318960618185	0.32373444
0.237568620924	0.809941162006
0.645513656656	0.197558490127
0.235757798153	0.387833423802
0.43921059151	0.520748480339
0.246337875096	0.776202124609
0.449252787658	0.650951058482
0.394421297272	0.372378825802
0.615612912757	0.135197915874
0.511095804167	0.305834523222
0.652077961142	0.346989419667
0.570589004634	0.353085113242
0.288642962593	0.649792836793
0.0395476137533	0.195723145099
0.634811133684	0.547538983311
0.478456300669	0.132401540879
0.411618647622	0.307190454037
0.572178471916	0.291477471257
0.51359190167	0.664455640072
0.388269808821	36.7303342936
0.461583409623	34.8648189794
0.596018265407	44.4108930301
0.706308695906	43.8308157593
0.558907994745	33.9207830732
0.465497269422	62.8327503602
0.538712751204	66.9948617154
0.396297796596	50.2402258554
0.515644145682	32.5664354122
0.501766982199	28.137934728
0.654588729656	47.6542945118
0.510376553817	69.487439123
0.509153604724	44.4893816924
0.675581849295	61.8237904764
0.356157197134	56.1539453886
0.572017120625	55.2733795699
0.516648053345	59.405937202
0.476412127357	49.8859674704
0.407406444017	57.9983907866
0.556716548806	50.5183315034
0.501806454671	56.8753632469
0.355418696344	37.0238902055
0.452418318272	60.5648813581
0.441316547122	41.0398017792
0.597553135977	45.7203415286
0.526335945052	42.8317099139
0.487076823789	74.5994157341
0.551977142202	63.4723781803
0.532674735142	45.4463416924
0.555953464023	51.3559246376
0.470817698928	47.6809193592
0.5862258882	60.5195379763
0.647467463964	44.8085358966
0.430320742691	38.9203076918
0.540513439295	66.4556229016
0.432451833966	38.2028446896
0.478914193599	42.8235587605
0.594157352823	36.0083426799
0.622713023696	54.0924583154
0.531171000565	58.1047114302
0.413257537846	72.0423023305
0.553237129921	60.7034617128
0.470452039027	50.1883598929
0.448752203765	42.0904344327
0.491969646095	41.9933854611
0.413552188553	50.0257616532
0.544089094997	51.7911915549
0.495793120396	40.7796915383
0.477817482126	45.5863627123
0.53381439716	44.1495182557
0.548425228189	56.4252139457
0.453548912841	37.5793857021
0.405573592037	52.9896815062
0.494029092479	75.2972436434
0.42689083354	39.8595799874
0.564367737534	65.827658928
0.573700858145	43.8279549618
0.58505762149	57.3048425689
0.527640642085	48.2163719581
0.494662395306	50.3122549801
0.601017324168	57.3225675994
0.443695415631	51.1906314236
0.531582673456	59.0904448798
0.562441843624	40.931389774
0.485731216188	48.4443641274
0.444228556115	71.7066394388
0.677574788704	38.0846586716
0.491335723138	62.5446184767
0.699608468213	55.8189369388
0.44704923892	33.8641122294
0.631658774552	110.347453354
0.433864582022	87.0506934803
0.668113473433	48.7626332898
0.495012626749	41.195297568
0.554354828169	57.1247459783
0.562965294956	36.937265067
0.429324104143	52.7869744835
0.4160430809	65.9305644476
0.541247517455	60.218545035
0.575111168733	59.5477018455
0.413636382651	42.6724565146
0.485708836113	52.9357226944
0.636988105837	39.4151748397
0.648625643959	67.3826822275
0.452846437	38.7248038454
0.359175974329	62.7031136831
0.514073000696	67.8672286211
0.560338463175	49.0328501195
0.481899207923	61.1142947716
0.435031467017	44.9149054955
0.683116915924	36.441674394
0.433439749238	48.8324392498
0.447596220387	86.1629524504
0.367851670666	63.6733254805
0.598712020389	49.243850872
0.483986350647	49.5204704418
0.62760977715	45.9764727689
0.619836097253	55.7038599722
0.371729262721	34.6926876319
0.505583281721	46.737727126
0.389535721523	56.7071801248
0.605238190698	34.9942270265
0.393262782448	90.7420030881
0.377343989672	56.3090575086
0.589310145716	58.5077393224
0.540899608222	50.8462678311
0.492579846668	45.6331778722
0.53221309282	38.6424436858
0.481990647684	45.48253823
0.345977384998	37.7425232209
0.585811032385	69.6187066479
0.504734285836	42.3507823265
0.469034860991	53.3448234239
0.403301269411	43.6342261655
0.419189891038	40.2110550491
0.381868409754	54.6297509463
0.491481902003	39.4116155631
0.559197334378	52.2246879686
0.576594402478	55.4743655955
0.487966124035	32.1994456337
0.591607694204	53.3810958635
0.421751908106	37.2729359675
0.424637396017	45.6321674411
0.484179308766	38.2945369391
0.603608837955	53.4404080689
0.402676610614	66.2444141591
0.46033031423	45.469792923
0.379542402672	40.3855986196
0.543887039012	54.1681098907
0.598868195765	58.6302164233
0.634270435407	65.5611846597
0.358423189966	38.0652934915
0.532854156298	41.5516014936
0.592728084008	40.0142285826
0.509121387863	60.4551723784
0.469805142425	46.7170691153
0.42436138214	56.3647343171
0.546643363989	63.645616782
0.497983948582	54.2977507377
0.527979304541	43.9941725638
0.511734344714	39.405596935
0.487771816632	33.3930423648
0.53995600149	61.3742169372
0.475749903962	38.4298270239
0.257587096438	51.5458765906
0.5638036252	52.7981409493
0.576582904011	37.5891000406
0.58285601299	66.0879944061
0.670281167487	38.8997448548
0.572882608673	35.435227401
0.548559000104	84.6631616118
0.416576702217	57.9249577087
0.448786824967	59.6688533542
0.516825655219	50.4397813868
0.433741921743	45.1786345834
0.617480846214	39.9308370491
0.473480981564	35.9936853222
0.49899480227	41.9992332962
0.535568815431	41.1867311889
0.482899961607	50.9437832431
0.433005723519	52.4982121209
0.507701263912	50.3649734638
0.349671449612	51.931076542
0.52993337278	59.2441411019
0.537146794809	41.4559894726
0.628175834427	39.5446526054
0.44884000754	46.6646160662
0.474895931534	55.8745209529
0.403307349064	50.9339931105
0.673773227586	68.1078546799
0.572979980073	46.2825214148
0.460932630477	51.051936954
0.675951769817	43.7102690076
0.268342889126	40.7263310697
0.575275433752	52.0599603131
0.557833064377	44.5251068228
0.462184058873	43.177035987
0.444847276227	40.5564303314
0.598445900646	87.3367694734
0.565047725257	64.2778766329
0.328914126966	49.3813677307
0.433873546205	67.9341757328
0.277683454427	41.7282016085
0.679886277326	56.7749549029
0.564116407795	76.6130127434
0.420158369278	54.0038000311
0.690536853304	30.2311737213
0.48557744034	58.8825669502
0.536811489019	81.2368859079
0.565553950178	35.0460019838
0.421520757306	47.849228035
0.724432607209	70.3375682489
0.436918039518	49.7644823384
0.428328457124	53.9548032537
0.60941288371	45.8261926536
0.560740504604	50.9516236564
0.621282557446	58.934882786
0.520870425303	51.8676395143
0.517951579925	78.5334879581
0.314820193578	63.1687360768
0.614095233036	41.0719707073
0.477793461893	73.8402054145
0.521010913114	83.4223535784
0.498203785397	37.4321891129
0.525832436851	59.356571868
0.530446110926	62.6752890961
0.572184861567	45.0238135
0.640498592002	44.8643713971
0.683561978783	80.7963788228
0.544266122429	54.5265801289
0.551737807276	57.9974099227
0.492421134601	42.2317387685
0.54384498052	68.0224279251
0.558804283023	67.3306050319
0.50733788722	43.6360074995
0.401093337696	37.7309785629
0.552056849739	58.3333353905
0.618722703257	64.3934087968
0.612493117997	44.1260743307
0.438870247583	45.8874073492
0.698993566487	57.0587547655
0.719156882024	39.6051041284
0.407096214137	64.7662409395
0.579232352916	43.0145277928
0.501744162438	41.1739785595
0.490145438267	33.8419375974
0.426675745608	46.6014314965
0.608030301344	53.5125136445
0.477832502703	55.4862041193
0.606036219603	62.3041242232
0.472173192901	69.6377355332
0.504058455656	47.574387485
0.376511418171	48.5235673399
0.463283676538	67.0887690544
0.5062470489	46.6570838628
0.435746031471	38.7541345209
0.444821067783	67.8094090255
0.535497746411	51.4060580902
0.513111258754	34.593211285
0.571249656153	49.4934320864
0.469400784334	48.2247301306
0.441320755663	35.9008978829
0.572255050421	68.8575078728
0.327667798364	47.3239692239
0.501918572432	84.3240696612
0.321811136073	48.064019493
0.463394022891	48.3549227181
0.616435680961	69.324935198
0.372386138431	59.4858349607
0.440953173805	58.6886974359
0.48668985578	67.3534541765
0.572669186953	54.1818221711
0.374542500662	61.5394174713
0.552522679104	39.2886945172
0.529698474208	70.7811010443
0.600162314626	57.2386592616
0.574935759756	64.6045979837
0.369251685999	37.2241667075
0.39456610073	42.474807553
0.568294244794	55.8061447756
0.497734463311	73.1562684331
0.445210457914	56.2875218939
0.504921580665	70.0138163588
0.562260373684	34.517023469
