# Supplementary material for: Do universal codon-usage patterns minimize the effects of mutation and translation error?
Source: Genome Biol. 2005 Oct 19;6(11):R91. doi: 10.1186/gb-2005-6-11-r91 (PMC1297647; doi:10.1186/gb-2005-6-11-r91)
Supplement: Additional data file 1 — A tar archive containing the used CUTG records, separated for archaea, bacteria, and eukaryotes, the data used to produce the histograms in Figure 1, the kinemages used to produce Figures 2 and 4, and the data used to produce the scatterplots in Figures 3 and 5. [file gb-2005-6-11-r91-S1.tgz › CodeError/data/abs_scatterplots/euk_p_sX.agr]

# Grace project file
#
@version 50114
@page size 792, 612
@page scroll 5%
@page inout 5%
@link page off
@map font 0 to "Times-Roman", "Times-Roman"
@map font 1 to "Times-Italic", "Times-Italic"
@map font 2 to "Times-Bold", "Times-Bold"
@map font 3 to "Times-BoldItalic", "Times-BoldItalic"
@map font 4 to "Helvetica", "Helvetica"
@map font 5 to "Helvetica-Oblique", "Helvetica-Oblique"
@map font 6 to "Helvetica-Bold", "Helvetica-Bold"
@map font 7 to "Helvetica-BoldOblique", "Helvetica-BoldOblique"
@map font 8 to "Courier", "Courier"
@map font 9 to "Courier-Oblique", "Courier-Oblique"
@map font 10 to "Courier-Bold", "Courier-Bold"
@map font 11 to "Courier-BoldOblique", "Courier-BoldOblique"
@map font 12 to "Symbol", "Symbol"
@map font 13 to "ZapfDingbats", "ZapfDingbats"
@map color 0 to (255, 255, 255), "white"
@map color 1 to (0, 0, 0), "black"
@map color 2 to (255, 0, 0), "red"
@map color 3 to (0, 255, 0), "green"
@map color 4 to (0, 0, 255), "blue"
@map color 5 to (255, 255, 0), "yellow"
@map color 6 to (188, 143, 143), "brown"
@map color 7 to (220, 220, 220), "grey"
@map color 8 to (148, 0, 211), "violet"
@map color 9 to (0, 255, 255), "cyan"
@map color 10 to (255, 0, 255), "magenta"
@map color 11 to (255, 165, 0), "orange"
@map color 12 to (114, 33, 188), "indigo"
@map color 13 to (103, 7, 72), "maroon"
@map color 14 to (64, 224, 208), "turquoise"
@map color 15 to (0, 139, 0), "green4"
@reference date 0
@date wrap off
@date wrap year 1950
@default linewidth 1.0
@default linestyle 1
@default color 1
@default pattern 1
@default font 0
@default char size 1.000000
@default symbol size 1.000000
@default sformat "%.8g"
@background color 0
@page background fill on
@timestamp off
@timestamp 0.03, 0.03
@timestamp color 1
@timestamp rot 0
@timestamp font 0
@timestamp char size 1.000000
@timestamp def "Thu Feb 17 16:35:08 2005"
@r0 off
@link r0 to g0
@r0 type above
@r0 linestyle 1
@r0 linewidth 1.0
@r0 color 1
@r0 line 0, 0, 0, 0
@r1 off
@link r1 to g0
@r1 type above
@r1 linestyle 1
@r1 linewidth 1.0
@r1 color 1
@r1 line 0, 0, 0, 0
@r2 off
@link r2 to g0
@r2 type above
@r2 linestyle 1
@r2 linewidth 1.0
@r2 color 1
@r2 line 0, 0, 0, 0
@r3 off
@link r3 to g0
@r3 type above
@r3 linestyle 1
@r3 linewidth 1.0
@r3 color 1
@r3 line 0, 0, 0, 0
@r4 off
@link r4 to g0
@r4 type above
@r4 linestyle 1
@r4 linewidth 1.0
@r4 color 1
@r4 line 0, 0, 0, 0
@g0 on
@g0 hidden false
@g0 type XY
@g0 stacked false
@g0 bar hgap 0.000000
@g0 fixedpoint off
@g0 fixedpoint type 0
@g0 fixedpoint xy 0.000000, 0.000000
@g0 fixedpoint format general general
@g0 fixedpoint prec 6, 6
@with g0
@    world xmin 0
@    world xmax 1
@    world ymin 0
@    world ymax 80
@    stack world 0, 0, 0, 0
@    znorm 1
@    view xmin 0.150000
@    view xmax 0.850000
@    view ymin 0.150000
@    view ymax 0.850000
@    title ""
@    title font 0
@    title size 1.500000
@    title color 1
@    subtitle ""
@    subtitle font 0
@    subtitle size 1.000000
@    subtitle color 1
@    xaxes scale Normal
@    yaxes scale Normal
@    xaxes invert off
@    yaxes invert off
@    xaxis  on
@    xaxis  type zero false
@    xaxis  offset 0.000000 , 0.000000
@    xaxis  bar on
@    xaxis  bar color 1
@    xaxis  bar linestyle 1
@    xaxis  bar linewidth 1.0
@    xaxis  label ""
@    xaxis  label layout para
@    xaxis  label place auto
@    xaxis  label char size 1.000000
@    xaxis  label font 0
@    xaxis  label color 1
@    xaxis  label place normal
@    xaxis  tick on
@    xaxis  tick major 0.1
@    xaxis  tick minor ticks 1
@    xaxis  tick default 6
@    xaxis  tick place rounded true
@    xaxis  tick in
@    xaxis  tick major size 1.000000
@    xaxis  tick major color 1
@    xaxis  tick major linewidth 1.0
@    xaxis  tick major linestyle 1
@    xaxis  tick major grid off
@    xaxis  tick minor color 1
@    xaxis  tick minor linewidth 1.0
@    xaxis  tick minor linestyle 1
@    xaxis  tick minor grid off
@    xaxis  tick minor size 0.500000
@    xaxis  ticklabel on
@    xaxis  ticklabel format general
@    xaxis  ticklabel prec 5
@    xaxis  ticklabel formula ""
@    xaxis  ticklabel append ""
@    xaxis  ticklabel prepend ""
@    xaxis  ticklabel angle 0
@    xaxis  ticklabel skip 0
@    xaxis  ticklabel stagger 0
@    xaxis  ticklabel place normal
@    xaxis  ticklabel offset auto
@    xaxis  ticklabel offset 0.000000 , 0.010000
@    xaxis  ticklabel start type auto
@    xaxis  ticklabel start 0.000000
@    xaxis  ticklabel stop type auto
@    xaxis  ticklabel stop 0.000000
@    xaxis  ticklabel char size 1.000000
@    xaxis  ticklabel font 0
@    xaxis  ticklabel color 1
@    xaxis  tick place both
@    xaxis  tick spec type none
@    yaxis  on
@    yaxis  type zero false
@    yaxis  offset 0.000000 , 0.000000
@    yaxis  bar on
@    yaxis  bar color 1
@    yaxis  bar linestyle 1
@    yaxis  bar linewidth 1.0
@    yaxis  label ""
@    yaxis  label layout para
@    yaxis  label place auto
@    yaxis  label char size 1.000000
@    yaxis  label font 0
@    yaxis  label color 1
@    yaxis  label place normal
@    yaxis  tick on
@    yaxis  tick major 10
@    yaxis  tick minor ticks 1
@    yaxis  tick default 6
@    yaxis  tick place rounded true
@    yaxis  tick in
@    yaxis  tick major size 1.000000
@    yaxis  tick major color 1
@    yaxis  tick major linewidth 1.0
@    yaxis  tick major linestyle 1
@    yaxis  tick major grid off
@    yaxis  tick minor color 1
@    yaxis  tick minor linewidth 1.0
@    yaxis  tick minor linestyle 1
@    yaxis  tick minor grid off
@    yaxis  tick minor size 0.500000
@    yaxis  ticklabel on
@    yaxis  ticklabel format general
@    yaxis  ticklabel prec 5
@    yaxis  ticklabel formula ""
@    yaxis  ticklabel append ""
@    yaxis  ticklabel prepend ""
@    yaxis  ticklabel angle 0
@    yaxis  ticklabel skip 0
@    yaxis  ticklabel stagger 0
@    yaxis  ticklabel place normal
@    yaxis  ticklabel offset auto
@    yaxis  ticklabel offset 0.000000 , 0.010000
@    yaxis  ticklabel start type auto
@    yaxis  ticklabel start 0.000000
@    yaxis  ticklabel stop type auto
@    yaxis  ticklabel stop 0.000000
@    yaxis  ticklabel char size 1.000000
@    yaxis  ticklabel font 0
@    yaxis  ticklabel color 1
@    yaxis  tick place both
@    yaxis  tick spec type none
@    altxaxis  off
@    altyaxis  off
@    legend on
@    legend loctype view
@    legend 0.85, 0.8
@    legend box color 1
@    legend box pattern 1
@    legend box linewidth 1.0
@    legend box linestyle 1
@    legend box fill color 0
@    legend box fill pattern 1
@    legend font 0
@    legend char size 1.000000
@    legend color 1
@    legend length 4
@    legend vgap 1
@    legend hgap 1
@    legend invert false
@    frame type 0
@    frame linestyle 1
@    frame linewidth 1.0
@    frame color 1
@    frame pattern 1
@    frame background color 0
@    frame background pattern 0
@    s0 hidden false
@    s0 type xy
@    s0 symbol 1
@    s0 symbol size 0.100000
@    s0 symbol color 2
@    s0 symbol pattern 1
@    s0 symbol fill color 2
@    s0 symbol fill pattern 0
@    s0 symbol linewidth 1.0
@    s0 symbol linestyle 1
@    s0 symbol char 65
@    s0 symbol char font 0
@    s0 symbol skip 0
@    s0 line type 0
@    s0 line linestyle 1
@    s0 line linewidth 1.0
@    s0 line color 1
@    s0 line pattern 1
@    s0 baseline type 0
@    s0 baseline off
@    s0 dropline off
@    s0 fill type 0
@    s0 fill rule 0
@    s0 fill color 1
@    s0 fill pattern 1
@    s0 avalue off
@    s0 avalue type 2
@    s0 avalue char size 1.000000
@    s0 avalue font 0
@    s0 avalue color 1
@    s0 avalue rot 0
@    s0 avalue format general
@    s0 avalue prec 3
@    s0 avalue prepend ""
@    s0 avalue append ""
@    s0 avalue offset 0.000000 , 0.000000
@    s0 errorbar on
@    s0 errorbar place both
@    s0 errorbar color 2
@    s0 errorbar pattern 1
@    s0 errorbar size 1.000000
@    s0 errorbar linewidth 1.0
@    s0 errorbar linestyle 1
@    s0 errorbar riser linewidth 1.0
@    s0 errorbar riser linestyle 1
@    s0 errorbar riser clip off
@    s0 errorbar riser clip length 0.100000
@    s0 comment "/Users/smit/Work/summerproject/scatterplots/bac_normal_X.dat"
@    s0 legend  ""
@    s1 hidden false
@    s1 type xy
@    s1 symbol 1
@    s1 symbol size 0.100000
@    s1 symbol color 3
@    s1 symbol pattern 1
@    s1 symbol fill color 3
@    s1 symbol fill pattern 0
@    s1 symbol linewidth 1.0
@    s1 symbol linestyle 1
@    s1 symbol char 65
@    s1 symbol char font 0
@    s1 symbol skip 0
@    s1 line type 0
@    s1 line linestyle 1
@    s1 line linewidth 1.0
@    s1 line color 1
@    s1 line pattern 1
@    s1 baseline type 0
@    s1 baseline off
@    s1 dropline off
@    s1 fill type 0
@    s1 fill rule 0
@    s1 fill color 1
@    s1 fill pattern 1
@    s1 avalue off
@    s1 avalue type 2
@    s1 avalue char size 1.000000
@    s1 avalue font 0
@    s1 avalue color 1
@    s1 avalue rot 0
@    s1 avalue format general
@    s1 avalue prec 3
@    s1 avalue prepend ""
@    s1 avalue append ""
@    s1 avalue offset 0.000000 , 0.000000
@    s1 errorbar on
@    s1 errorbar place both
@    s1 errorbar color 3
@    s1 errorbar pattern 1
@    s1 errorbar size 1.000000
@    s1 errorbar linewidth 1.0
@    s1 errorbar linestyle 1
@    s1 errorbar riser linewidth 1.0
@    s1 errorbar riser linestyle 1
@    s1 errorbar riser clip off
@    s1 errorbar riser clip length 0.100000
@    s1 comment "/Users/smit/Work/summerproject/scatterplots/bac_normal_X.dat"
@    s1 legend  ""
@    s2 hidden false
@    s2 type xy
@    s2 symbol 1
@    s2 symbol size 0.100000
@    s2 symbol color 4
@    s2 symbol pattern 1
@    s2 symbol fill color 4
@    s2 symbol fill pattern 0
@    s2 symbol linewidth 1.0
@    s2 symbol linestyle 1
@    s2 symbol char 65
@    s2 symbol char font 0
@    s2 symbol skip 0
@    s2 line type 0
@    s2 line linestyle 1
@    s2 line linewidth 1.0
@    s2 line color 1
@    s2 line pattern 1
@    s2 baseline type 0
@    s2 baseline off
@    s2 dropline off
@    s2 fill type 0
@    s2 fill rule 0
@    s2 fill color 1
@    s2 fill pattern 1
@    s2 avalue off
@    s2 avalue type 2
@    s2 avalue char size 1.000000
@    s2 avalue font 0
@    s2 avalue color 1
@    s2 avalue rot 0
@    s2 avalue format general
@    s2 avalue prec 3
@    s2 avalue prepend ""
@    s2 avalue append ""
@    s2 avalue offset 0.000000 , 0.000000
@    s2 errorbar on
@    s2 errorbar place both
@    s2 errorbar color 4
@    s2 errorbar pattern 1
@    s2 errorbar size 1.000000
@    s2 errorbar linewidth 1.0
@    s2 errorbar linestyle 1
@    s2 errorbar riser linewidth 1.0
@    s2 errorbar riser linestyle 1
@    s2 errorbar riser clip off
@    s2 errorbar riser clip length 0.100000
@    s2 comment "/Users/smit/Work/summerproject/scatterplots/bac_normal_X.dat"
@    s2 legend  ""
@    s3 hidden false
@    s3 type xy
@    s3 symbol 1
@    s3 symbol size 0.100000
@    s3 symbol color 1
@    s3 symbol pattern 1
@    s3 symbol fill color 1
@    s3 symbol fill pattern 0
@    s3 symbol linewidth 1.0
@    s3 symbol linestyle 1
@    s3 symbol char 65
@    s3 symbol char font 0
@    s3 symbol skip 0
@    s3 line type 0
@    s3 line linestyle 1
@    s3 line linewidth 1.0
@    s3 line color 1
@    s3 line pattern 1
@    s3 baseline type 0
@    s3 baseline off
@    s3 dropline off
@    s3 fill type 0
@    s3 fill rule 0
@    s3 fill color 1
@    s3 fill pattern 1
@    s3 avalue off
@    s3 avalue type 2
@    s3 avalue char size 1.000000
@    s3 avalue font 0
@    s3 avalue color 1
@    s3 avalue rot 0
@    s3 avalue format general
@    s3 avalue prec 3
@    s3 avalue prepend ""
@    s3 avalue append ""
@    s3 avalue offset 0.000000 , 0.000000
@    s3 errorbar on
@    s3 errorbar place both
@    s3 errorbar color 1
@    s3 errorbar pattern 1
@    s3 errorbar size 1.000000
@    s3 errorbar linewidth 1.0
@    s3 errorbar linestyle 1
@    s3 errorbar riser linewidth 1.0
@    s3 errorbar riser linestyle 1
@    s3 errorbar riser clip off
@    s3 errorbar riser clip length 0.100000
@    s3 comment "/Users/smit/Work/summerproject/scatterplots/bac_normal_X.dat"
@    s3 legend  ""

@target G0.S0
@type xy
0.4634954451	19.2689785769
0.423064580826	12.2903007947
0.40289521748	17.575139805
0.470346823986	11.8762304602
0.503343681363	17.2916385773
0.612104081803	15.0568665968
0.48508972439	11.9939748511
0.509723014793	12.7982199289
0.529888074924	14.3576384422
0.447705849736	15.8674593812
0.507431283016	15.4890880726
0.443053676139	12.5774255467
0.388038683758	15.4921299541
0.385636264337	14.750395281
0.406791715488	20.8637501592
0.388227645529	15.799034383
0.463007816801	15.7124720772
0.488373444466	14.9938642741
0.516075406457	16.4801125618
0.548416845988	15.519645906
0.371027521488	14.9400775916
0.499411338526	16.803470534
0.596753915885	22.6148577202
0.513250319284	13.706461936
0.62492906072	29.8346558147
0.487878597065	14.3526777517
0.399501417539	15.6114610872
0.441255300869	14.9795971037
0.32091503268	12.2274394951
0.458053301262	19.930459799
0.398922639533	13.8431379321
0.609905071957	17.7171318879
0.552228431879	15.7069582557
0.413078859135	21.7127194353
0.376523307285	15.449234656
0.39209656925	12.1099861186
0.482175009003	13.7725608262
0.547945917836	20.4160143636
0.360915174535	11.5986932523
0.508824898694	10.9733129103
0.524218607202	10.8103230868
0.449842881315	18.602378264
0.511341165523	16.4331354883
0.396751463036	18.0418259524
0.495068745507	11.7428148453
0.486592614507	12.5105033289
0.495493615956	18.9130126581
0.625520469651	11.5313526609
0.620505439146	13.5405869026
0.608903020668	13.9932724267
0.616152259043	16.6223954242
0.604754593752	19.0566955604
0.398407264067	22.945218536
0.579111053965	12.7789516135
0.488846727199	15.6881981432
0.497208611134	18.9914809559
0.618475615691	19.9246426219
0.37258368694	14.1024587572
0.581953835392	20.6763159732
0.499689518132	16.7171942843
0.541770665101	13.6322618224
0.520444444444	18.1144493405
0.518463691662	20.8628362987
0.543258952432	16.7930562347
0.429095811572	10.0920261543
0.362280267393	11.0048016229
0.494295870706	15.0648765573
0.317921917079	20.2062764421
0.320205787663	14.4947325652
0.47140970254	11.5399666252
0.362681669011	20.9213115859
0.376304974255	13.9649114122
0.487652836776	17.5996714756
0.619554115451	12.7707843885
0.449702127659	16.1714233152
0.535348960102	17.7635485062
0.383783010773	14.9726158884
0.44618451025	15.756653501
0.479102450546	10.7873882701
0.455669039513	15.1287880098
0.420157209002	13.2924032399
0.475801403486	12.0954733719
0.500378032855	12.0788194812
0.519280682519	18.4021275936
0.559918128398	15.0528800529
0.418274324563	17.2945488006
0.492983509739	15.8922309046
0.506909586302	15.6567430869
0.537214058115	18.1321462794
0.415600595581	13.2703690189
0.535418512805	12.5526953972
0.43972506311	14.8871399851
0.423819530506	13.3897611828
0.510580971271	16.5527549528
0.504689564069	15.6548101873
0.566568914956	15.9685906819
0.381745172352	13.8491366386
0.61135473036	15.0755732307
0.494447670199	15.3066580739
0.479773012068	14.6683554229
0.50489812642	16.4735863236
0.506018768566	16.4548092696
0.562146951755	13.8457660324
0.434056703442	18.6415992233
0.491633261862	13.2655274859
0.405338232116	15.7715227834
0.534893012519	13.1463957622
0.319930355297	14.897390469
0.598616837345	13.353126005
0.385800395711	17.8204241329
0.534449664091	13.4692311924
0.480239002029	15.9256012347
0.623085273188	16.4544186994
0.607039150896	18.301873716
0.437431985518	12.5820123941
0.5113574722	20.8464917586
0.628286264602	10.9263865698
0.61919641281	17.6415633132
0.485797815931	19.7043129613
0.391543543856	21.7760577065
0.498205268601	14.5202990824
0.615522254529	13.9767674571
0.424423046174	17.8969820633
0.565110175611	20.23897738
0.596140364543	17.6597327243
0.552073957396	14.5614281567
0.371720205984	12.1366756912
0.480547743404	14.6247983255
0.612117829674	12.0205199508
0.630145024729	11.318696844
0.429344280642	15.7818644009
0.590252524348	13.5470482134
0.532647340353	13.5094634335
0.608642033866	19.5796473574
0.382177646757	12.6418936076
0.419610154507	13.2513723893
0.430990564811	15.6666238134
0.453436392455	17.5371329546
0.473415384616	16.5917964841
0.383809047545	17.52260467
0.433382137628	14.0382833075
0.28619302949	10.4097874427
0.386754796343	19.0953331077
0.53383945931	20.9496289661
0.567739520958	20.2409761048
0.619645793692	22.0451938736
0.485691131034	12.9964760527
0.46761095373	13.074370517
0.479712466981	12.438507444
0.517957153488	13.4770815864
0.547767414989	19.8854533807
0.553799188725	17.1950301175
0.436266850287	15.6465012687
0.513760498653	15.3936906638
0.515089842317	17.3669110515
0.477956144943	10.5131974175
0.516164670311	14.9080928425
0.49880682913	18.6641345338
0.428765828766	13.310928078
0.485469572752	12.2395740502
0.525148291583	10.730195404
0.529048347205	15.8194454317
0.536876469968	17.0363350761
0.612391784077	13.6496027431
0.499354475129	17.3842646954
0.524722502523	11.8880419385
0.535621956352	17.0530451105
0.520718205179	16.0271101596
0.416136871232	15.6537719688
0.554272760821	13.6450255449
0.576242297102	13.8658552669
0.487440874245	17.2593600089
0.621689888373	14.4223716747
0.516059072601	23.1636275233
0.477324797844	12.1989601099
0.47219722872	12.118888392
0.420634406513	19.5586491235
0.469258074411	15.3035387712
0.517439903634	16.621974772
0.469960282863	13.110616044
0.378710254533	14.5726383959
0.626088791542	15.1170851995
0.375114326667	24.9540400448
0.50344468151	14.6955693434
0.474442044637	12.615267028
0.473207316659	16.1546894516
0.614691795085	13.8115802142
0.403502458918	17.8700913003
0.486554157318	14.6706495986
0.375682062299	17.6189485772
0.384155398972	14.8684770615
0.618545007819	18.3775070053
0.62306837937	17.7618092135
0.474607368266	16.3819190607
0.391855163949	18.8986655277
0.486328626444	9.91731372625
0.480546066902	18.8404903104
0.45946485623	9.55108147493
0.514193112038	17.187191858
0.475030844845	20.0665529248
0.403044228134	13.3533604398
0.530381159336	16.9560271874
0.592666300097	16.1182263545
0.422908356724	14.0570629211
0.419437483114	14.5749059607
0.510344370275	17.5730280162
0.380053507729	17.3600386615
0.460022991239	13.2528693461
0.536683041435	17.0020781601
0.383424349502	16.1558141042
0.581880813701	17.3018245476
0.426918986275	16.5213486761
0.38509196515	14.2462258381
0.569297457726	17.4163647208
0.460262992456	17.5910028667
0.440649660488	16.6380862793
0.580839432294	15.7065764652
0.480813251715	16.1659426176
0.515422303473	13.9405378351
0.514698197021	13.5766365336
0.485210700773	14.4690022049
0.530732946299	15.0959466337
0.421660630906	17.1734861246
0.496984068881	13.9134556983
0.506736176195	16.6654452866
0.554159186116	12.8132205184
0.584230438377	14.4724767053
0.581122092609	16.3512055332
0.578646524447	12.2639786549
0.488583528061	13.2053965326
0.442584107074	15.7134888603
0.445691597516	15.2776197104
0.589952855708	19.0829649816
0.547743661316	15.1118186372
0.510224868761	15.3585007388
0.409300425929	11.2787346177
0.434538878842	13.6385244311
0.489912348945	19.2385132873
0.481071031919	12.0189707576
0.583150615618	17.1093797043
0.601639655609	17.0606737387
0.531087171411	18.1196474658
0.486904584032	14.8473121535
0.449048767826	19.3095862938
0.448542524745	13.5898948502
0.520169739228	14.603793563
0.595973496432	11.2401030408
0.5825622044	14.6376621968
0.514092200131	11.9472791678
0.4889851538	16.5433193321
0.520459047749	14.4631720048
0.585144079695	14.8702752296
0.486647860836	17.712539183
0.377268385865	17.750657336
0.501659217535	14.2552738709
0.514808856926	20.0140483327
0.396708374436	13.3239725521
0.40077776693	12.1080201697
0.474306369675	16.7507604068
0.408574048602	16.0957424873
0.518542810496	12.8818147248
0.506485412034	12.884490009
0.488883828815	12.6481246418
0.506301690849	16.0336660802

@target G0.S1
@type xy
0.499294219132	41.7753127662
0.499067388688	37.795846099
0.440979503483	42.1487307562
0.60914970411	36.5354921808
0.509908340185	41.5615880191
0.532837309835	34.427157561
0.495756811434	31.4394413585
0.534699969272	31.314668906
0.504390088157	36.4083191397
0.419011644025	36.0083541548
0.544319097502	41.4581216527
0.564034409433	37.7483738871
0.517529872227	43.8682912111
0.49652284726	42.115799474
0.389087666038	42.8194411309
0.432436487298	40.5067299443
0.537817901575	38.6150105729
0.511360900571	33.0916839076
0.506200751405	36.3091896065
0.498924070089	35.758805073
0.4494125069	39.1411083048
0.557145444666	42.1353502414
0.348167967973	35.9889055769
0.505800340571	33.294337301
0.482858219394	36.6004969972
0.55859202821	38.9849271081
0.511926874572	42.4319708061
0.507232456362	43.0376415545
0.580588235294	45.9065306701
0.407218005599	39.1831500277
0.424584767321	39.6167080298
0.49742903216	35.3378481316
0.559714460151	34.5195205188
0.424684945883	42.4967418265
0.430733919887	41.3058266772
0.498551461246	38.9312254882
0.492858000241	30.1098029563
0.396827873115	33.48938463
0.565699041418	37.7930667934
0.633551143641	39.1481717433
0.441120164697	38.948601353
0.415558778503	43.9860451351
0.431533643928	38.3024017346
0.400274692464	40.7592818479
0.593918493889	32.0900848701
0.553616094241	31.2399899862
0.387340398898	33.3206830234
0.586598391393	29.6729133314
0.466271763501	30.2887166207
0.543226796776	33.439489989
0.479641248052	30.5092291817
0.527891504606	33.5756591264
0.437183685621	45.7935463414
0.444205525719	36.8212317559
0.531318606858	32.9180567313
0.504438107479	39.1743748674
0.392475421007	33.4351855896
0.583863743517	43.9396693139
0.466076008393	36.3533073408
0.511032455705	37.8247690677
0.4295991778	35.5578177375
0.48	37.7544549857
0.367282123056	36.3142298889
0.519074024586	36.9332971634
0.624231026318	37.5655180671
0.567838573904	37.1157558719
0.45254825776	29.0257286741
0.419238496728	47.6294289506
0.222043252859	43.0609284763
0.66366729956	43.3831477819
0.373089545241	44.0902338692
0.445746138221	38.3967832485
0.498196681894	37.1031701906
0.516289226218	31.4566756493
0.434634597595	38.8261143819
0.448042879251	39.6261404433
0.535465725999	40.8544997153
0.422388545395	40.1429097668
0.673953351048	40.1825717252
0.626617146394	38.6407016908
0.517746581243	41.1640706559
0.567192699239	38.5587702984
0.515590991363	30.4644302446
0.508048133463	36.4441359775
0.472940555054	37.7690499765
0.515145829654	37.6722358892
0.4992209784	34.3125246788
0.495601661692	33.3386641639
0.506848337852	39.4750958839
0.496459934972	38.1864982901
0.513910313215	33.7192865384
0.528606220467	40.493011196
0.513497494477	39.5225371134
0.469515191905	33.8961083633
0.50891677675	35.9743138523
0.445002774035	34.6681482302
0.547825302292	40.7166870033
0.509936555328	35.1310907173
0.559878066483	39.6976681719
0.490282827412	36.5428885679
0.468320482735	40.6773413165
0.440139751553	35.410110908
0.477248002009	30.1285631131
0.437979528569	41.2896761615
0.547846555421	38.4795021894
0.488185289244	39.281736074
0.523439580929	36.1686751307
0.560911910332	43.9349214111
0.526965021944	31.522548445
0.428472829338	39.386447902
0.543845027024	34.382056817
0.54467034596	42.9405030677
0.487564829333	33.0283223246
0.47056173025	33.3357545227
0.584736090541	35.2908730558
0.396782614591	40.0077507607
0.618255496911	31.6514517046
0.451346961833	31.4463430901
0.398033764223	43.0882925743
0.449458953282	36.5826340602
0.451207641297	32.6711127751
0.526369939611	31.2420153653
0.432995185389	42.754869715
0.443186021524	36.3735287057
0.522744975853	34.5653134302
0.559705970597	35.2337655085
0.508766552232	37.912263105
0.465749296906	36.0519787819
0.593299265745	31.4498303673
0.595677201219	30.7438941603
0.480815370631	39.9881845237
0.556039795851	31.0015598335
0.550458088336	38.2690995104
0.531565716454	33.7162570197
0.544860292233	40.4859662072
0.5291542121	38.1594977735
0.528006654017	41.8343948712
0.461112397371	39.2823934623
0.505586013986	38.4421630858
0.503183182028	42.9654244215
0.455794571461	36.5628508422
0.496648793566	42.9466115796
0.446135027254	44.9574305656
0.445730333612	37.0801366916
0.515019303498	36.6820784132
0.463597854443	32.9130560087
0.567011092539	33.0210450568
0.509749763928	32.5339022637
0.606460832287	34.5449630446
0.462225355423	32.9551778238
0.424693243095	39.6227726462
0.456989921799	33.0787654362
0.451203686538	37.7074275416
0.565421794939	40.1093138167
0.506068940228	39.8516902937
0.591883324609	34.6421263074
0.497150831492	37.962772048
0.399217821971	35.443487259
0.556126756127	40.0647319445
0.549373458641	37.4598944698
0.603657042011	31.6533435326
0.532055294999	36.4247574848
0.47700705585	33.9649549808
0.578170089968	32.5415465634
0.452526220845	39.0191783096
0.52273797511	36.3820406384
0.493627126796	33.4938872152
0.447685262227	35.0787181655
0.509190668042	41.6709786935
0.574885339237	31.7660246576
0.468598400419	31.7397273316
0.505300929701	37.5942971314
0.452642851323	30.2247567442
0.441366312093	35.0894001921
0.598158131177	33.5106380594
0.511259072641	32.7248386456
0.455593703439	43.7295701436
0.50146807485	36.9918773603
0.485146410161	38.2363450261
0.511692337499	31.290165167
0.582784418964	42.8079645096
0.509663593431	30.3085928491
0.421281823766	43.4246093125
0.484307562013	36.1012985249
0.587987246734	37.3197975145
0.47408965962	41.8649298691
0.534048313203	31.2691858714
0.507316780617	43.6053157752
0.520437030534	34.7762285568
0.487819548872	42.46599305
0.451075985527	42.0488231077
0.504635726456	36.5028299975
0.485488700019	29.5507600676
0.5583443417	37.9487133787
0.385893389445	39.8980638491
0.576668806161	32.6073274686
0.382190769414	40.0204247921
0.620407348243	36.1084272745
0.496809144663	42.1018971508
0.457268259137	40.1786276059
0.538156216038	39.7150118402
0.445210547953	39.9454662233
0.559943639795	34.0093254244
0.566701137539	35.8329852632
0.458230466093	38.9627833238
0.448609698952	37.7846522358
0.485099583829	44.9763433048
0.518769572284	32.2642148477
0.479834116475	34.5559135964
0.461323482172	36.8952390653
0.523070068677	35.9809110664
0.514282657537	43.0097370349
0.520555017748	41.359808596
0.417346819229	35.5345360825
0.471133696564	35.0599303827
0.471756285557	41.3556547193
0.50097058917	32.9794297357
0.499041943411	41.3934762495
0.475129798903	33.0177832271
0.5692448393	38.5160309997
0.499439103072	37.6687340546
0.510177793904	38.8304839533
0.481686432964	38.7446025039
0.377253990737	35.2683686911
0.404338976101	34.1958549132
0.544185118692	33.0414819559
0.493807260914	30.9667622525
0.459968558522	33.1039011556
0.574400326631	33.0509449311
0.5017425771	36.0016977481
0.496170410312	37.9750553546
0.493803923724	37.3903288045
0.414104644873	32.6224245932
0.553966038614	36.9572782356
0.490832876283	35.9246261882
0.5874905187	39.557937502
0.523508137432	39.0472097535
0.397113738914	37.7173337699
0.58870539379	38.603059644
0.494996345645	35.7149508283
0.454925297543	32.2436790717
0.39914051636	39.0538007378
0.550641973538	34.7575635123
0.491525941308	36.2469766236
0.553432429383	38.4107917089
0.498917120067	37.687732902
0.597094801224	31.4607042578
0.51881554596	33.437650496
0.497778748816	35.7578944286
0.499243218622	36.8881926116
0.473905321402	33.0149981998
0.485424884669	32.3026028806
0.414426758009	38.6139403803
0.423113658071	41.6499955376
0.585734402742	38.2821631838
0.43943981832	35.9200143281
0.494297630791	38.5864874936
0.593901526245	41.3284998355
0.521395076201	40.2101378617
0.527877120586	43.2357854068
0.584490826448	34.3578237549
0.559615255037	37.3625189025
0.558720195119	36.8590308558
0.442730178097	39.3287881369

@target G0.S2
@type xy
0.548894930141	0.316546030941
0.297593261132	0.535458265529
0.494960427518	0.566815728589
0.488485003939	0.44690784993
0.623053609335	0.367178428987
0.483373514007	0.271218676941
0.461837576522	0.743921696676
0.523813704403	0.59197361775
0.499649679834	0.487734200414
0.477093152204	0.760708818109
0.506267347122	0.318651100993
0.47511115407	0.538974025273
0.47108037027	0.476061318559
0.502912798107	0.594315274867
0.601060987994	0.604472678453
0.436287257452	0.604115809523
0.553451502808	0.375671434003
0.492067708809	0.49771303343
0.515742926488	0.349895942263
0.449277589917	0.385423709097
0.518216229004	0.712329050318
0.508875203767	0.24156236632
0.469845732901	0.335925457478
0.480257556407	0.547220357186
0.85112676195	0.182770894572
0.492695674076	0.394168551341
0.514664190048	0.477952233265
0.511811017066	0.440694770754
0.313529411765	0.383233555744
0.59624849667	0.482993460622
0.362711357175	0.677374811569
0.50803997931	0.256208284669
0.543962804678	0.354140903268
0.623891640949	0.514611126106
0.468386250614	0.715458404105
0.296365946633	0.547742912195
0.54783339335	0.79181692158
0.547581903276	0.523388974168
0.48114487249	0.635749568505
0.430676267951	0.262235550439
0.142415992458	0.356289603315
0.505801305293	0.443637122468
0.500303043289	0.456615899768
0.469873402604	0.628693495966
0.488227893601	0.486285278821
0.539980097362	0.617015023444
0.520529082867	0.653244225942
0.424056689166	0.330818696884
0.511445733108	0.484509415353
0.481497724906	0.334831467066
0.521748284139	0.44940398999
0.78058439343	0.336337984326
0.819291455791	0.469888157635
0.242187051549	0.342483813484
0.767177124271	0.630421347799
0.5460880392	0.308637978154
0.594334663681	0.427903835001
0.479255068364	0.411690781454
0.644439263232	0.263551099866
0.522499586024	0.377202304606
0.406621641462	0.606328551771
0.58	0.390016629478
0.529983312699	0.471886209675
0.559927846072	0.321072863265
0.282234583707	0.355103383901
0.438722456053	0.657896681731
0.826954077626	1.05134266619
0.498234976889	0.404142533614
0.172593753977	0.779827774016
0.501426304541	0.231012910002
0.508673230192	0.633379153298
0.507133071945	0.731781184537
0.525963328079	0.387820161164
0.392772866552	0.411654120866
0.46126919519	0.586595851776
0.445740384253	0.319941911127
0.461245113929	0.445100619474
0.440693133745	0.492614367569
0.569105403012	0.299304828781
0.481790983184	0.20701798891
0.504414773339	0.458079033815
0.351596217837	0.391051577503
0.515613902445	0.657167561308
0.553070325591	0.336145055623
0.454651495477	0.38418363734
0.573974336335	0.499489637333
0.624761553722	0.506408417594
0.50038735781	0.514093928169
0.619822133447	0.324596828676
0.506477458041	0.599217105567
0.383843688121	0.403206988003
0.508366237297	0.445055863252
0.35719118008	0.475822668107
0.534357737827	0.501394966273
0.501651254954	0.415745336453
0.460252040897	0.421150296865
0.468011189316	0.478859610515
0.405486098152	0.251050021369
0.509616780374	0.287802777655
0.445650722747	0.411016374941
0.429098223265	0.350349829772
0.428878611936	0.511323347321
0.320055232437	0.483554295176
0.501827187862	0.441187966629
0.485550480097	0.34058245157
0.546358331533	0.525855109191
0.44117908195	0.384360515793
0.502965340879	0.419302135638
0.502360686262	0.442642298061
0.562333778125	0.674472447879
0.472622114462	0.385106929128
0.512942142352	0.29307328488
0.470003618381	0.327193873416
0.529037749074	0.318681409166
0.536150526332	0.460997754883
0.500711960944	0.34492061084
0.416689596518	0.233169112281
0.605815061963	0.454225306228
0.535039697326	0.406910842463
0.858736083654	0.734099946826
0.447557340148	0.704671917473
0.544218295683	0.393547461477
0.490903761082	0.471890382628
0.602310957673	0.3816449407
0.521985511762	0.269487497784
0.511982448245	0.35359551107
0.423185384992	0.684607043274
0.431163787331	0.456708155734
0.455308090762	0.330254737926
0.467404364713	0.315487621194
0.57273563507	0.600255570554
0.624710074273	0.431774963276
0.427013537535	0.298070654382
0.643219655647	0.265190783407
0.46523327352	0.544445824091
0.57293815518	0.554244145368
0.425844098459	0.347993066153
0.487987319454	0.428348593711
0.539784615385	0.429476239686
0.548949838437	0.46057010449
0.455681946165	0.674091107139
0.507947146687	0.722098397639
0.532683806172	0.497287652569
0.558312501928	0.327670786424
0.65420146549	0.272855689377
0.691279154864	0.301828610324
0.6353137821	0.576163603335
0.53873937677	0.725967901934
0.47027237691	0.403622508614
0.448047624643	0.63036559444
0.4730246506	0.291536719635
0.520260945929	0.511902378452
0.434995630181	0.584930942931
0.53024140299	0.270876308561
0.506417308397	0.283046030554
0.446329901704	0.523071342738
0.464472613094	0.343700956355
0.623790154381	0.690189577564
0.525445725446	0.438934893687
0.455475571552	0.375936485126
0.456272366293	0.461004705236
0.558584168882	0.372852221089
0.531575806509	0.389892552279
0.495162111696	0.294590960097
0.511529450223	0.433309124904
0.431550622267	0.397875697629
0.544429748091	0.469393761861
0.471609586155	0.48158307334
0.611769869135	0.473680557962
0.496388844957	0.357161268211
0.379939687951	0.48208532215
0.568123742729	0.413644310426
0.443959446404	0.419366344149
0.76957038108	0.461496653451
0.560500898473	0.519042465209
0.433123387919	0.710752359199
0.569713459005	0.412327323987
0.486261448793	0.465944784716
0.516394749429	0.343596172263
0.575414123801	0.724948727636
0.531511750834	0.384624506358
0.617520356854	0.426395883173
0.754542352058	0.511045245872
0.427319663187	0.450751502057
0.449586890192	0.354176430757
0.527776835104	0.413076658918
0.502551020408	0.38744908073
0.546659469834	0.411232636257
0.440932591943	0.469592695674
0.563136412459	0.488746706402
0.488783088935	0.678879099067
0.514676575168	0.216759613326
0.563646899749	0.364497305633
0.484368119771	0.306134502203
0.551332631948	0.681610374906
0.414024390244	0.573531022028
0.437084117264	0.483993065547
0.429353035144	0.553332670096
0.51967749928	0.322782364791
0.538269857002	0.355327720089
0.476379766574	0.504723588422
0.547448170552	0.406427448648
0.521110083603	0.249977590181
0.620377209829	0.54862887039
0.41219873485	0.517739226847
0.531364661155	0.491939062745
0.540836801427	0.487571981479
0.565307012328	0.719398208992
0.52114480991	0.381556599803
0.53292643752	0.736804297704
0.501249673998	0.234210074929
0.460291128327	0.345821086462
0.391610196838	0.485591951901
0.492638731597	0.419701438946
0.623061609388	0.585587990417
0.490310148651	0.496152857966
0.521236014519	0.41815065771
0.457205097885	0.362017047475
0.465257769653	0.583297236369
0.474588450483	0.293096683758
0.478771477282	0.447866608007
0.491654571843	0.359193346072
0.500009823118	0.495095719203
0.454808778827	0.570446785159
0.532824215089	0.694630367956
0.468315712481	0.499421420297
0.508639768827	0.45800392256
0.527804606157	0.385990636006
0.549433500051	0.445504085166
0.403296939923	0.496265294349
0.470259212606	0.532109392436
0.454800241798	0.465980607286
0.536471133781	0.459137221603
0.491102581996	0.277662737489
0.528519940453	0.391770786744
0.327206954898	0.405332592086
0.494213381555	0.5352295659
0.470307556662	0.473292819784
0.404727413202	0.333274926638
0.507083825265	0.286319973597
0.556976449734	0.398775603369
0.534538509224	0.428146540531
0.48263760237	0.387247470836
0.658106086054	0.498706666235
0.484402178811	0.433397946433
0.513531597203	0.402834896928
0.399643221203	0.345579663393
0.488792926178	0.334228494762
0.359915519627	0.536033376888
0.500291799717	0.373151365422
0.551335473735	0.59731170648
0.499832854182	0.387599156643
0.540795217947	0.559622687613
0.491375919995	0.611460611903
0.510120614707	0.293985164053
0.52294663134	0.442823898333
0.49467836561	0.696271243299
0.450958378079	0.40322636352
0.637456037514	0.392257898639
0.490600641908	0.417814725836
0.533670443285	0.415671068905
0.464069132808	0.323224270781
0.51684082496	0.408371732003
0.50355293351	0.425411463488

@target G0.S3
@type xy
0.503894864791	61.360837374
0.406575076882	50.6216051592
0.446278382827	60.2906862898
0.522660510678	48.8586304909
0.545435210294	59.2204050254
0.542771635215	49.7552428348
0.480894704115	44.1773379062
0.522745562823	44.7048624527
0.511309280971	51.2536917824
0.447936881989	52.6365223541
0.519339242546	57.2658608263
0.494066413214	50.8647734591
0.458882975419	59.8364824838
0.461690636568	57.4605100298
0.46564678984	64.2876639685
0.41898379676	56.9098801368
0.51809240706	54.7031540841
0.497267351282	48.5832612152
0.512673028117	53.1391981105
0.498872835331	51.6638746881
0.446218752465	54.7935149466
0.52181066232	59.1803831417
0.471589205586	58.9396887546
0.499769405421	47.5480195943
0.652971347355	66.6179237064
0.513055433118	53.7317734112
0.47536416072	58.5213841265
0.486766258099	58.4579334289
0.405010893247	58.517203721
0.487173267844	59.5966032872
0.395406254676	54.1372207734
0.538458027809	53.3111883041
0.551968565569	50.5806196778
0.487218481989	64.7240723879
0.425214492596	57.4705197372
0.395671325709	51.588954519
0.507622134198	44.674180704
0.497451898076	54.4287879678
0.469253029481	50.0275096142
0.524350770096	50.383720204
0.369251588119	50.1152140432
0.457067655037	63.0320605216
0.481059284247	55.1921531226
0.422299852701	59.4298012963
0.525738377666	44.3191849942
0.526729602037	44.3675083385
0.467787699241	52.8869399075
0.54539185007	41.5350846892
0.532740978585	44.3138129386
0.544542514117	47.7675938828
0.539180597078	47.581028596
0.637743497262	52.9686926712
0.551627468492	69.208653035
0.421834543744	49.9426671829
0.595780819443	49.2366762223
0.515911585938	58.4744938014
0.53509523346	53.7877320465
0.478567499607	58.4538188525
0.564156369006	57.2931744138
0.511073853287	54.9191656566
0.459330494788	49.7964081117
0.526814814814	56.2589209558
0.471909709139	57.6489523973
0.540753607697	54.0474262614
0.445187140532	48.0126476053
0.456280432451	48.7784541766
0.591266068698	45.1419478976
0.411798463565	68.2398479263
0.238280931499	58.3354888155
0.545501102214	55.1541273171
0.414814814815	65.6449246084
0.443061394807	53.0934758453
0.503937615583	55.0906618274
0.509538736074	44.6391141587
0.448535306815	55.584133549
0.476377407868	57.7096308606
0.4601646169	56.2722162232
0.436422063131	56.3921776354
0.574053734869	51.2692648241
0.521359056363	53.9765076895
0.480772854528	54.9145529296
0.464863440187	51.0452952478
0.510527642221	43.2004172871
0.526799713858	55.1824086267
0.495836726309	53.2061136667
0.502464830184	55.4662743271
0.538988680621	50.7111640011
0.500966201935	49.5095011789
0.554628176471	57.931838992
0.472845996198	52.0560844146
0.47772417138	46.6751889236
0.492232506958	55.8252070443
0.431502735021	53.3881209643
0.504817967001	50.9502582824
0.505085865258	52.044869376
0.490607909963	51.057889209
0.465860554653	55.0446832525
0.508925794614	50.4577139694
0.521314172352	55.2921290235
0.471902187409	51.6222603657
0.46743894414	57.5012774699
0.458345710685	52.3762435249
0.453150062066	44.4578834406
0.457954473291	60.3724633514
0.50834343246	52.0856121269
0.479960617631	55.5791139666
0.499837225133	49.6994314088
0.461269202169	59.2516140158
0.542647515184	45.3183167481
0.458869001058	57.8813444827
0.516972268526	48.2363949385
0.512617163447	59.1591775873
0.526884573634	49.8099348974
0.535546210073	51.9563096479
0.519439534131	48.3338832049
0.469617349245	61.1991631301
0.554410452677	42.8110073866
0.558786145535	49.5421317095
0.472957092493	63.1995163781
0.566579526931	59.0927917136
0.465656750015	47.896083775
0.562036829941	45.6123302839
0.449440664215	61.1237421608
0.536869051603	56.9941510264
0.54695695072	52.4945336523
0.541254125412	50.1487891763
0.434557381069	50.7335458395
0.459153609214	51.1334852632
0.55357506206	43.800605056
0.564408863553	42.3780786256
0.494298428781	56.3703044952
0.590334131491	44.9803830102
0.503372988742	52.0766335983
0.594475801989	53.5610951606
0.464090404169	53.6723056389
0.507234173929	51.9651143083
0.461613772429	57.8490117507
0.467512036427	57.2478750107
0.506262004662	55.4634358096
0.478647356003	60.9485991959
0.448286218418	51.2752252568
0.430262989915	54.07849742
0.455191209923	64.5500513259
0.512627431616	58.3574364441
0.578986763315	57.1959102073
0.591507601	55.2600784926
0.562672001891	46.5936847129
0.505366698142	46.3342406826
0.518815225393	47.3870929972
0.476076711184	47.0626250047
0.481828436228	59.7997627465
0.510350018818	50.7856979321
0.440822055669	53.9388597533
0.536474565527	55.773880789
0.509192030314	57.5016473757
0.505389790419	45.6783950676
0.492596038299	53.2145658469
0.507271601828	54.7978113703
0.503446103446	53.8145949162
0.496772867649	50.0754050052
0.528359233296	42.8445436418
0.539895937029	52.6170551376
0.515153110776	51.3911826092
0.561907995247	46.4857402666
0.487803382066	56.8367521299
0.493003699966	48.6679582745
0.524559610413	51.0163260875
0.480004351187	51.5874113985
0.512365802803	57.7984312203
0.541848981672	45.7682114707
0.474926795157	46.0876679206
0.520288515559	55.2673014507
0.506097395366	45.0664947631
0.575665255259	58.7145243688
0.545327942498	46.2286406345
0.47219322976	45.5544793967
0.481980522985	63.700546591
0.485662532684	52.7613609162
0.506327021074	55.2019159703
0.519022248054	45.1257299387
0.49766880811	57.7652274119
0.584424247275	45.8520739318
0.51697950083	68.8896946032
0.471690635569	51.2476193703
0.504005393854	50.2892409733
0.491691270461	58.4326959796
0.550430376232	45.4682151664
0.485826236456	61.8866397118
0.482641259932	49.916470851
0.475546007876	60.5736883336
0.441338157811	57.5961792682
0.545952436482	55.0970966161
0.55740132638	47.6770665867
0.505773276579	54.6367669415
0.443027061781	59.4783397517
0.492340607616	43.0981722168
0.433273651193	59.3449081681
0.503075079872	46.2128414195
0.510226585327	59.6118713735
0.490189653662	60.6005082508
0.472526736915	53.5730958684
0.50767995928	57.3079208594
0.557906674498	50.3775293691
0.536662234697	50.4386770546
0.429955561353	54.0554285113
0.496772910128	55.8496193148
0.468663297662	62.8239539478
0.514699858617	46.2364824027
0.512553989274	51.9395483563
0.459224756398	53.7878574672
0.535400185458	53.516945689
0.46716425738	59.8769067975
0.432419059912	56.0916263859
0.493094336184	53.3706022422
0.518152766136	53.2365212398
0.467572031565	58.4898938566
0.534348678661	49.1041568586
0.47902009767	57.9214359147
0.485269957343	47.5416182986
0.519510495602	52.385764217
0.487807093709	52.5856028675
0.510855104016	54.2856239331
0.467785628996	56.4131843477
0.443015612814	49.7522711745
0.481299789128	51.5559305677
0.522220005763	46.3541238946
0.528892489373	45.8972428803
0.522965085762	49.8410973249
0.567493450376	45.7604276712
0.464541015028	49.7033595751
0.46967124333	54.2206536073
0.464765254346	53.1339291222
0.513509544787	52.1645267964
0.530937427309	52.3467596103
0.509859228499	51.6748977137
0.441332633176	51.2420047118
0.484086799277	53.2209637505
0.452444548174	57.429139877
0.491501279637	50.9553053283
0.528410262177	53.1106505062
0.537847134296	49.7031284138
0.488255398998	57.6015947442
0.506728053314	49.9921231367
0.532893598396	56.0552695836
0.495459044313	52.4340845055
0.510872818834	52.694361362
0.53090383962	43.046386962
0.530056892179	48.4095411875
0.457262156192	48.2412069733
0.496173390712	53.8046633091
0.515233280962	48.0754819111
0.523467272849	47.5604772668
0.48062327893	56.8861022508
0.430585987977	60.0121134855
0.532504744995	52.8314222187
0.492398435529	56.3768865591
0.461894790278	52.606731289
0.481879223752	53.8397463687
0.544385827797	57.3531561671
0.475683937032	59.7493426199
0.545568026743	47.6553095486
0.51005659996	50.5702331823
0.521481616298	49.9155272297
0.484194934153	55.7878656806
