# Supplementary material for: Do universal codon-usage patterns minimize the effects of mutation and translation error?
Source: Genome Biol. 2005 Oct 19;6(11):R91. doi: 10.1186/gb-2005-6-11-r91 (PMC1297647; doi:10.1186/gb-2005-6-11-r91)
Supplement: Additional data file 1 — A tar archive containing the used CUTG records, separated for archaea, bacteria, and eukaryotes, the data used to produce the histograms in Figure 1, the kinemages used to produce Figures 2 and 4, and the data used to produce the scatterplots in Figures 3 and 5. [file gb-2005-6-11-r91-S1.tgz › CodeError/data/abs_scatterplots/euk_p_sY.agr]

# Grace project file
#
@version 50114
@page size 792, 612
@page scroll 5%
@page inout 5%
@link page off
@map font 0 to "Times-Roman", "Times-Roman"
@map font 1 to "Times-Italic", "Times-Italic"
@map font 2 to "Times-Bold", "Times-Bold"
@map font 3 to "Times-BoldItalic", "Times-BoldItalic"
@map font 4 to "Helvetica", "Helvetica"
@map font 5 to "Helvetica-Oblique", "Helvetica-Oblique"
@map font 6 to "Helvetica-Bold", "Helvetica-Bold"
@map font 7 to "Helvetica-BoldOblique", "Helvetica-BoldOblique"
@map font 8 to "Courier", "Courier"
@map font 9 to "Courier-Oblique", "Courier-Oblique"
@map font 10 to "Courier-Bold", "Courier-Bold"
@map font 11 to "Courier-BoldOblique", "Courier-BoldOblique"
@map font 12 to "Symbol", "Symbol"
@map font 13 to "ZapfDingbats", "ZapfDingbats"
@map color 0 to (255, 255, 255), "white"
@map color 1 to (0, 0, 0), "black"
@map color 2 to (255, 0, 0), "red"
@map color 3 to (0, 255, 0), "green"
@map color 4 to (0, 0, 255), "blue"
@map color 5 to (255, 255, 0), "yellow"
@map color 6 to (188, 143, 143), "brown"
@map color 7 to (220, 220, 220), "grey"
@map color 8 to (148, 0, 211), "violet"
@map color 9 to (0, 255, 255), "cyan"
@map color 10 to (255, 0, 255), "magenta"
@map color 11 to (255, 165, 0), "orange"
@map color 12 to (114, 33, 188), "indigo"
@map color 13 to (103, 7, 72), "maroon"
@map color 14 to (64, 224, 208), "turquoise"
@map color 15 to (0, 139, 0), "green4"
@reference date 0
@date wrap off
@date wrap year 1950
@default linewidth 1.0
@default linestyle 1
@default color 1
@default pattern 1
@default font 0
@default char size 1.000000
@default symbol size 1.000000
@default sformat "%.8g"
@background color 0
@page background fill on
@timestamp off
@timestamp 0.03, 0.03
@timestamp color 1
@timestamp rot 0
@timestamp font 0
@timestamp char size 1.000000
@timestamp def "Thu Feb 17 16:35:08 2005"
@r0 off
@link r0 to g0
@r0 type above
@r0 linestyle 1
@r0 linewidth 1.0
@r0 color 1
@r0 line 0, 0, 0, 0
@r1 off
@link r1 to g0
@r1 type above
@r1 linestyle 1
@r1 linewidth 1.0
@r1 color 1
@r1 line 0, 0, 0, 0
@r2 off
@link r2 to g0
@r2 type above
@r2 linestyle 1
@r2 linewidth 1.0
@r2 color 1
@r2 line 0, 0, 0, 0
@r3 off
@link r3 to g0
@r3 type above
@r3 linestyle 1
@r3 linewidth 1.0
@r3 color 1
@r3 line 0, 0, 0, 0
@r4 off
@link r4 to g0
@r4 type above
@r4 linestyle 1
@r4 linewidth 1.0
@r4 color 1
@r4 line 0, 0, 0, 0
@g0 on
@g0 hidden false
@g0 type XY
@g0 stacked false
@g0 bar hgap 0.000000
@g0 fixedpoint off
@g0 fixedpoint type 0
@g0 fixedpoint xy 0.000000, 0.000000
@g0 fixedpoint format general general
@g0 fixedpoint prec 6, 6
@with g0
@    world xmin 0
@    world xmax 1
@    world ymin 0
@    world ymax 80
@    stack world 0, 0, 0, 0
@    znorm 1
@    view xmin 0.150000
@    view xmax 0.850000
@    view ymin 0.150000
@    view ymax 0.850000
@    title ""
@    title font 0
@    title size 1.500000
@    title color 1
@    subtitle ""
@    subtitle font 0
@    subtitle size 1.000000
@    subtitle color 1
@    xaxes scale Normal
@    yaxes scale Normal
@    xaxes invert off
@    yaxes invert off
@    xaxis  on
@    xaxis  type zero false
@    xaxis  offset 0.000000 , 0.000000
@    xaxis  bar on
@    xaxis  bar color 1
@    xaxis  bar linestyle 1
@    xaxis  bar linewidth 1.0
@    xaxis  label ""
@    xaxis  label layout para
@    xaxis  label place auto
@    xaxis  label char size 1.000000
@    xaxis  label font 0
@    xaxis  label color 1
@    xaxis  label place normal
@    xaxis  tick on
@    xaxis  tick major 0.1
@    xaxis  tick minor ticks 1
@    xaxis  tick default 6
@    xaxis  tick place rounded true
@    xaxis  tick in
@    xaxis  tick major size 1.000000
@    xaxis  tick major color 1
@    xaxis  tick major linewidth 1.0
@    xaxis  tick major linestyle 1
@    xaxis  tick major grid off
@    xaxis  tick minor color 1
@    xaxis  tick minor linewidth 1.0
@    xaxis  tick minor linestyle 1
@    xaxis  tick minor grid off
@    xaxis  tick minor size 0.500000
@    xaxis  ticklabel on
@    xaxis  ticklabel format general
@    xaxis  ticklabel prec 5
@    xaxis  ticklabel formula ""
@    xaxis  ticklabel append ""
@    xaxis  ticklabel prepend ""
@    xaxis  ticklabel angle 0
@    xaxis  ticklabel skip 0
@    xaxis  ticklabel stagger 0
@    xaxis  ticklabel place normal
@    xaxis  ticklabel offset auto
@    xaxis  ticklabel offset 0.000000 , 0.010000
@    xaxis  ticklabel start type auto
@    xaxis  ticklabel start 0.000000
@    xaxis  ticklabel stop type auto
@    xaxis  ticklabel stop 0.000000
@    xaxis  ticklabel char size 1.000000
@    xaxis  ticklabel font 0
@    xaxis  ticklabel color 1
@    xaxis  tick place both
@    xaxis  tick spec type none
@    yaxis  on
@    yaxis  type zero false
@    yaxis  offset 0.000000 , 0.000000
@    yaxis  bar on
@    yaxis  bar color 1
@    yaxis  bar linestyle 1
@    yaxis  bar linewidth 1.0
@    yaxis  label ""
@    yaxis  label layout para
@    yaxis  label place auto
@    yaxis  label char size 1.000000
@    yaxis  label font 0
@    yaxis  label color 1
@    yaxis  label place normal
@    yaxis  tick on
@    yaxis  tick major 10
@    yaxis  tick minor ticks 1
@    yaxis  tick default 6
@    yaxis  tick place rounded true
@    yaxis  tick in
@    yaxis  tick major size 1.000000
@    yaxis  tick major color 1
@    yaxis  tick major linewidth 1.0
@    yaxis  tick major linestyle 1
@    yaxis  tick major grid off
@    yaxis  tick minor color 1
@    yaxis  tick minor linewidth 1.0
@    yaxis  tick minor linestyle 1
@    yaxis  tick minor grid off
@    yaxis  tick minor size 0.500000
@    yaxis  ticklabel on
@    yaxis  ticklabel format general
@    yaxis  ticklabel prec 5
@    yaxis  ticklabel formula ""
@    yaxis  ticklabel append ""
@    yaxis  ticklabel prepend ""
@    yaxis  ticklabel angle 0
@    yaxis  ticklabel skip 0
@    yaxis  ticklabel stagger 0
@    yaxis  ticklabel place normal
@    yaxis  ticklabel offset auto
@    yaxis  ticklabel offset 0.000000 , 0.010000
@    yaxis  ticklabel start type auto
@    yaxis  ticklabel start 0.000000
@    yaxis  ticklabel stop type auto
@    yaxis  ticklabel stop 0.000000
@    yaxis  ticklabel char size 1.000000
@    yaxis  ticklabel font 0
@    yaxis  ticklabel color 1
@    yaxis  tick place both
@    yaxis  tick spec type none
@    altxaxis  off
@    altyaxis  off
@    legend on
@    legend loctype view
@    legend 0.85, 0.8
@    legend box color 1
@    legend box pattern 1
@    legend box linewidth 1.0
@    legend box linestyle 1
@    legend box fill color 0
@    legend box fill pattern 1
@    legend font 0
@    legend char size 1.000000
@    legend color 1
@    legend length 4
@    legend vgap 1
@    legend hgap 1
@    legend invert false
@    frame type 0
@    frame linestyle 1
@    frame linewidth 1.0
@    frame color 1
@    frame pattern 1
@    frame background color 0
@    frame background pattern 0
@    s0 hidden false
@    s0 type xy
@    s0 symbol 1
@    s0 symbol size 0.100000
@    s0 symbol color 2
@    s0 symbol pattern 1
@    s0 symbol fill color 2
@    s0 symbol fill pattern 0
@    s0 symbol linewidth 1.0
@    s0 symbol linestyle 1
@    s0 symbol char 65
@    s0 symbol char font 0
@    s0 symbol skip 0
@    s0 line type 0
@    s0 line linestyle 1
@    s0 line linewidth 1.0
@    s0 line color 1
@    s0 line pattern 1
@    s0 baseline type 0
@    s0 baseline off
@    s0 dropline off
@    s0 fill type 0
@    s0 fill rule 0
@    s0 fill color 1
@    s0 fill pattern 1
@    s0 avalue off
@    s0 avalue type 2
@    s0 avalue char size 1.000000
@    s0 avalue font 0
@    s0 avalue color 1
@    s0 avalue rot 0
@    s0 avalue format general
@    s0 avalue prec 3
@    s0 avalue prepend ""
@    s0 avalue append ""
@    s0 avalue offset 0.000000 , 0.000000
@    s0 errorbar on
@    s0 errorbar place both
@    s0 errorbar color 2
@    s0 errorbar pattern 1
@    s0 errorbar size 1.000000
@    s0 errorbar linewidth 1.0
@    s0 errorbar linestyle 1
@    s0 errorbar riser linewidth 1.0
@    s0 errorbar riser linestyle 1
@    s0 errorbar riser clip off
@    s0 errorbar riser clip length 0.100000
@    s0 comment "/Users/smit/Work/summerproject/scatterplots/bac_normal_X.dat"
@    s0 legend  ""
@    s1 hidden false
@    s1 type xy
@    s1 symbol 1
@    s1 symbol size 0.100000
@    s1 symbol color 3
@    s1 symbol pattern 1
@    s1 symbol fill color 3
@    s1 symbol fill pattern 0
@    s1 symbol linewidth 1.0
@    s1 symbol linestyle 1
@    s1 symbol char 65
@    s1 symbol char font 0
@    s1 symbol skip 0
@    s1 line type 0
@    s1 line linestyle 1
@    s1 line linewidth 1.0
@    s1 line color 1
@    s1 line pattern 1
@    s1 baseline type 0
@    s1 baseline off
@    s1 dropline off
@    s1 fill type 0
@    s1 fill rule 0
@    s1 fill color 1
@    s1 fill pattern 1
@    s1 avalue off
@    s1 avalue type 2
@    s1 avalue char size 1.000000
@    s1 avalue font 0
@    s1 avalue color 1
@    s1 avalue rot 0
@    s1 avalue format general
@    s1 avalue prec 3
@    s1 avalue prepend ""
@    s1 avalue append ""
@    s1 avalue offset 0.000000 , 0.000000
@    s1 errorbar on
@    s1 errorbar place both
@    s1 errorbar color 3
@    s1 errorbar pattern 1
@    s1 errorbar size 1.000000
@    s1 errorbar linewidth 1.0
@    s1 errorbar linestyle 1
@    s1 errorbar riser linewidth 1.0
@    s1 errorbar riser linestyle 1
@    s1 errorbar riser clip off
@    s1 errorbar riser clip length 0.100000
@    s1 comment "/Users/smit/Work/summerproject/scatterplots/bac_normal_X.dat"
@    s1 legend  ""
@    s2 hidden false
@    s2 type xy
@    s2 symbol 1
@    s2 symbol size 0.100000
@    s2 symbol color 4
@    s2 symbol pattern 1
@    s2 symbol fill color 4
@    s2 symbol fill pattern 0
@    s2 symbol linewidth 1.0
@    s2 symbol linestyle 1
@    s2 symbol char 65
@    s2 symbol char font 0
@    s2 symbol skip 0
@    s2 line type 0
@    s2 line linestyle 1
@    s2 line linewidth 1.0
@    s2 line color 1
@    s2 line pattern 1
@    s2 baseline type 0
@    s2 baseline off
@    s2 dropline off
@    s2 fill type 0
@    s2 fill rule 0
@    s2 fill color 1
@    s2 fill pattern 1
@    s2 avalue off
@    s2 avalue type 2
@    s2 avalue char size 1.000000
@    s2 avalue font 0
@    s2 avalue color 1
@    s2 avalue rot 0
@    s2 avalue format general
@    s2 avalue prec 3
@    s2 avalue prepend ""
@    s2 avalue append ""
@    s2 avalue offset 0.000000 , 0.000000
@    s2 errorbar on
@    s2 errorbar place both
@    s2 errorbar color 4
@    s2 errorbar pattern 1
@    s2 errorbar size 1.000000
@    s2 errorbar linewidth 1.0
@    s2 errorbar linestyle 1
@    s2 errorbar riser linewidth 1.0
@    s2 errorbar riser linestyle 1
@    s2 errorbar riser clip off
@    s2 errorbar riser clip length 0.100000
@    s2 comment "/Users/smit/Work/summerproject/scatterplots/bac_normal_X.dat"
@    s2 legend  ""
@    s3 hidden false
@    s3 type xy
@    s3 symbol 1
@    s3 symbol size 0.100000
@    s3 symbol color 1
@    s3 symbol pattern 1
@    s3 symbol fill color 1
@    s3 symbol fill pattern 0
@    s3 symbol linewidth 1.0
@    s3 symbol linestyle 1
@    s3 symbol char 65
@    s3 symbol char font 0
@    s3 symbol skip 0
@    s3 line type 0
@    s3 line linestyle 1
@    s3 line linewidth 1.0
@    s3 line color 1
@    s3 line pattern 1
@    s3 baseline type 0
@    s3 baseline off
@    s3 dropline off
@    s3 fill type 0
@    s3 fill rule 0
@    s3 fill color 1
@    s3 fill pattern 1
@    s3 avalue off
@    s3 avalue type 2
@    s3 avalue char size 1.000000
@    s3 avalue font 0
@    s3 avalue color 1
@    s3 avalue rot 0
@    s3 avalue format general
@    s3 avalue prec 3
@    s3 avalue prepend ""
@    s3 avalue append ""
@    s3 avalue offset 0.000000 , 0.000000
@    s3 errorbar on
@    s3 errorbar place both
@    s3 errorbar color 1
@    s3 errorbar pattern 1
@    s3 errorbar size 1.000000
@    s3 errorbar linewidth 1.0
@    s3 errorbar linestyle 1
@    s3 errorbar riser linewidth 1.0
@    s3 errorbar riser linestyle 1
@    s3 errorbar riser clip off
@    s3 errorbar riser clip length 0.100000
@    s3 comment "/Users/smit/Work/summerproject/scatterplots/bac_normal_X.dat"
@    s3 legend  ""

@target G0.S0
@type xy
0.591836467959	19.2689785769
0.421119133574	12.2903007947
0.43090035852	17.575139805
0.386398197175	11.8762304602
0.461133538658	17.2916385773
0.478011472276	15.0568665968
0.50342870655	11.9939748511
0.548132215443	12.7982199289
0.379738191106	14.3576384422
0.377460493485	15.8674593812
0.457023905453	15.4890880726
0.410319608222	12.5774255467
0.515272629377	15.4921299541
0.464664117969	14.750395281
0.500710602306	20.8637501592
0.53300660132	15.799034383
0.367609820544	15.7124720772
0.50255277817	14.9938642741
0.585862951757	16.4801125618
0.497694435905	15.519645906
0.502168598691	14.9400775916
0.613023003079	16.803470534
0.624745218678	22.6148577202
0.392613878246	13.706461936
0.619933898844	29.8346558147
0.410049744978	14.3526777517
0.557776908789	15.6114610872
0.477969449754	14.9795971037
0.478954248366	12.2274394951
0.622403913206	19.930459799
0.462666467155	13.8431379321
0.546627316153	17.7171318879
0.462940872587	15.7069582557
0.558648535677	21.7127194353
0.496201978251	15.449234656
0.488157560356	12.1099861186
0.459128555996	13.7725608262
0.511128445137	20.4160143636
0.451618737566	11.5986932523
0.500347100745	10.9733129103
0.549865799575	10.8103230868
0.50330352107	18.602378264
0.462205298054	16.4331354883
0.477457303237	18.0418259524
0.49445093458	11.7428148453
0.493101315188	12.5105033289
0.485229074522	18.9130126581
0.519771381281	11.5313526609
0.490990118195	13.5405869026
0.491091497177	13.9932724267
0.413743736579	16.6223954242
0.402495491544	19.0566955604
0.520839535576	22.945218536
0.484952712461	12.7789516135
0.416452093779	15.6881981432
0.607096955579	18.9914809559
0.482147376618	19.9246426219
0.4857378595	14.1024587572
0.606318489158	20.6763159732
0.416501076337	16.7171942843
0.338937013655	13.6322618224
0.383838383838	18.1144493405
0.627684771492	20.8628362987
0.62112506681	16.7930562347
0.629997620855	10.0920261543
0.45116365437	11.0048016229
0.37523250527	15.0648765573
0.378601285107	20.2062764421
0.683167634662	14.4947325652
0.497450079341	11.5399666252
0.535208626348	20.9213115859
0.485568520006	13.9649114122
0.520833889913	17.5996714756
0.490508223858	12.7707843885
0.379034227567	16.1714233152
0.493904050126	17.7635485062
0.50123939365	14.9726158884
0.615481614058	15.756653501
0.358913492767	10.7873882701
0.627091715671	15.1287880098
0.528574889631	13.2924032399
0.422231739861	12.0954733719
0.545535775655	12.0788194812
0.600523622588	18.4021275936
0.462420494311	15.0528800529
0.481712431573	17.2945488006
0.590979237036	15.8922309046
0.410523269242	15.6567430869
0.515955676035	18.1321462794
0.551186605487	13.2703690189
0.582646843239	12.5526953972
0.410518075603	14.8871399851
0.513581311253	13.3897611828
0.420729001484	16.5527549528
0.426750330251	15.6548101873
0.508488547198	15.9685906819
0.475636166757	13.8491366386
0.484698637806	15.0755732307
0.495935549426	15.3066580739
0.609801157083	14.6683554229
0.564942079189	16.4735863236
0.586571698623	16.4548092696
0.531622662036	13.8457660324
0.59968998424	18.6415992233
0.573948913955	13.2655274859
0.551977523233	15.7715227834
0.482109562284	13.1463957622
0.517111921215	14.897390469
0.483807687192	13.353126005
0.486964523995	17.8204241329
0.61817447088	13.4692311924
0.524903646605	15.9256012347
0.528307803642	16.4544186994
0.510713928106	18.301873716
0.62325153016	12.5820123941
0.62159275834	20.8464917586
0.564674687946	10.9263865698
0.506725982417	17.6415633132
0.527472842443	19.7043129613
0.481115388617	21.7760577065
0.370809758471	14.5202990824
0.522478192798	13.9767674571
0.501421287331	17.8969820633
0.568368766843	20.23897738
0.555908241159	17.6597327243
0.413010051005	14.5614281567
0.470727072094	12.1366756912
0.603388241596	14.6247983255
0.481835464011	12.0205199508
0.473943051946	11.318696844
0.409421308491	15.7818644009
0.4477195353	13.5470482134
0.41815944209	13.5094634335
0.556230138026	19.5796473574
0.53220328121	12.6418936076
0.502252347072	13.2513723893
0.6015127492	15.6666238134
0.56973410034	17.5371329546
0.38220979021	16.5917964841
0.479669949223	17.52260467
0.502421443856	14.0382833075
0.620509383378	10.4097874427
0.517082278209	19.0953331077
0.632564885968	20.9496289661
0.607301843681	20.2409761048
0.579412296486	22.0451938736
0.428075773692	12.9964760527
0.465132200188	13.074370517
0.488589615901	12.438507444
0.390984216504	13.4770815864
0.530448717949	19.8854533807
0.52314640572	17.1950301175
0.40310919251	15.6465012687
0.457978976282	15.3936906638
0.509002566923	17.3669110515
0.383484557669	10.5131974175
0.473659727875	14.9080928425
0.384781195542	18.6641345338
0.500888300889	13.310928078
0.517429847363	12.2395740502
0.521202019706	10.730195404
0.385689802034	15.8194454317
0.62842700179	17.0363350761
0.472517399422	13.6496027431
0.420898259765	17.3842646954
0.475512949882	11.8880419385
0.532465580472	17.0530451105
0.377740653413	16.0271101596
0.520824720594	15.6537719688
0.52888924034	13.6450255449
0.520492985446	13.8658552669
0.377616484532	17.2593600089
0.510912455914	14.4223716747
0.588299080863	23.1636275233
0.488443396227	12.1989601099
0.447711594985	12.118888392
0.529658180562	19.5586491235
0.380647705859	15.3035387712
0.476785176525	16.621974772
0.512060447544	13.110616044
0.513092624217	14.5726383959
0.513058221695	15.1170851995
0.517002252406	24.9540400448
0.5968256812	14.6955693434
0.610956837739	12.615267028
0.526792683341	16.1546894516
0.521865889213	13.8115802142
0.496461556915	17.8700913003
0.476018599811	14.6706495986
0.519613319012	17.6189485772
0.468939249667	14.8684770615
0.507185142453	18.3775070053
0.453858412207	17.7618092135
0.601276970497	16.3819190607
0.542477643346	18.8986655277
0.430166880616	9.91731372625
0.481425784941	18.8404903104
0.308107028754	9.55108147493
0.511681945719	17.187191858
0.621103942072	20.0665529248
0.574747200302	13.3533604398
0.474258530569	16.9560271874
0.576726734233	16.1182263545
0.498645787167	14.0570629211
0.580385507597	14.5749059607
0.367556695106	17.5730280162
0.535040130797	17.3600386615
0.460379751853	13.2528693461
0.610191513598	17.0020781601
0.491776421458	16.1558141042
0.592638876815	17.3018245476
0.607964807834	16.5213486761
0.5701839303	14.2462258381
0.514195337212	17.4163647208
0.527111274099	17.5910028667
0.449348504312	16.6380862793
0.486908324648	15.7065764652
0.464879797199	16.1659426176
0.426537477148	13.9405378351
0.558858113405	13.5766365336
0.435325732177	14.4690022049
0.531458635704	15.0959466337
0.509695417842	17.1734861246
0.565769579679	13.9134556983
0.403035672446	16.6654452866
0.433206995146	12.8132205184
0.447990178474	14.4724767053
0.555592984869	16.3512055332
0.429845871185	12.2639786549
0.413066536937	13.2053965326
0.511386127876	15.7134888603
0.595510248942	15.2776197104
0.455591622228	19.0829649816
0.512037683182	15.1118186372
0.621444801379	15.3585007388
0.543789019196	11.2787346177
0.432368896926	13.6385244311
0.595703023702	19.2385132873
0.4463759718	12.0189707576
0.568954854669	17.1093797043
0.538300835654	17.0606737387
0.50221153685	18.1196474658
0.545693588036	14.8473121535
0.518490243381	19.3095862938
0.605305265964	13.5898948502
0.521120560632	14.603793563
0.473853211009	11.2401030408
0.618136952498	14.6376621968
0.401937222343	11.9472791678
0.606530619991	16.5433193321
0.387936334449	14.4631720048
0.52774620579	14.8702752296
0.405782792665	17.712539183
0.561941682117	17.750657336
0.593326394416	14.2552738709
0.599971612415	20.0140483327
0.471574684596	13.3239725521
0.484883985812	12.1080201697
0.503077373974	16.7507604068
0.48431911967	16.0957424873
0.409204230095	12.8818147248
0.582053096152	12.884490009
0.472256676157	12.6481246418
0.538395945843	16.0336660802

@target G0.S1
@type xy
0.399726836664	41.7753127662
0.417559165663	37.795846099
0.487654738551	42.1487307562
0.52732635899	36.5354921808
0.544400407377	41.5615880191
0.451450660903	34.427157561
0.61876986942	31.4394413585
0.58733154822	31.314668906
0.55756336804	36.4083191397
0.52221375104	36.0083541548
0.517190437819	41.4581216527
0.551050325407	37.7483738871
0.555675205533	43.8682912111
0.581995266703	42.115799474
0.511932728205	42.8194411309
0.48424684937	40.5067299443
0.401133986569	38.6150105729
0.414122882025	33.0916839076
0.425009143199	36.3091896065
0.510759299108	35.758805073
0.527048340036	39.1411083048
0.490128599891	42.1353502414
0.491276337902	35.9889055769
0.457801191997	33.294337301
0.334099520748	36.6004969972
0.50708393678	38.9849271081
0.554599667612	42.4319708061
0.565839813243	43.0376415545
0.446078431373	45.9065306701
0.474021445824	39.1831500277
0.5164596738	39.6167080298
0.462538412389	35.3378481316
0.490621330954	34.5195205188
0.488700740833	42.4967418265
0.598994480573	41.3058266772
0.437611181703	38.9312254882
0.552274636899	30.1098029563
0.50015600624	33.48938463
0.512705733405	37.7930667934
0.515421190225	39.1481717433
0.645807078472	38.948601353
0.498710821046	43.9860451351
0.495093147549	38.3024017346
0.452764839364	40.7592818479
0.484094176851	32.0900848701
0.527366127861	31.2399899862
0.463114412084	33.3206830234
0.497038818631	29.6729133314
0.60910122623	30.2887166207
0.56055040842	33.439489989
0.472651480062	30.5092291817
0.467965589511	33.5756591264
0.459623399821	45.7935463414
0.536819760887	36.8212317559
0.552920449926	32.9180567313
0.401196883284	39.1743748674
0.54864207145	33.4351855896
0.526638378123	43.9396693139
0.425740265796	36.3533073408
0.447176684882	37.8247690677
0.57414476582	35.5578177375
0.422949494949	37.7544549857
0.520024761802	36.3142298889
0.555184393372	36.9332971634
0.515141559133	37.5655180671
0.50931542461	37.1157558719
0.689703633282	29.0257286741
0.278524900011	47.6294289506
0.608173683944	43.0609284763
0.548581491978	43.3831477819
0.477637130801	44.0902338692
0.517076857669	38.3967832485
0.451942685652	37.1031701906
0.603035959568	31.4566756493
0.478579093432	38.8261143819
0.404295474276	39.6261404433
0.42453999428	40.8544997153
0.579360559714	40.1429097668
0.539297313256	40.1825717252
0.320396162179	38.6407016908
0.547223269086	41.1640706559
0.499522287748	38.5587702984
0.574014250693	30.4644302446
0.427916684889	36.4441359775
0.56880956049	37.7690499765
0.442455412326	37.6722358892
0.53705674942	34.3125246788
0.423173059776	33.3386641639
0.521971750607	39.4750958839
0.592006239428	38.1864982901
0.528263699717	33.7192865384
0.491180658942	40.493011196
0.497811783441	39.5225371134
0.417896275467	33.8961083633
0.427212681638	35.9743138523
0.51890306729	34.6681482302
0.475636166757	40.7166870033
0.417568576227	35.1310907173
0.394505733779	39.6976681719
0.456680138944	36.5428885679
0.528625172272	40.6773413165
0.555134350526	35.410110908
0.448941378301	30.1285631131
0.439945270961	41.2896761615
0.53558776918	38.4795021894
0.462646783373	39.281736074
0.536002841161	36.1686751307
0.371293323902	43.9349214111
0.58727889347	31.522548445
0.466967284774	39.386447902
0.590493509117	34.382056817
0.489931355333	42.9405030677
0.532456880955	33.0283223246
0.416316211075	33.3357545227
0.520771954411	35.2908730558
0.415886899918	40.0077507607
0.520749430923	31.6514517046
0.597288422837	31.4463430901
0.513141677893	43.0882925743
0.4783971491	36.5826340602
0.495102512624	32.6711127751
0.590069335719	31.2420153653
0.442890898431	42.754869715
0.550279182005	36.3735287057
0.450225891883	34.5653134302
0.478210321032	35.2337655085
0.520015939186	37.912263105
0.484063211463	36.0519787819
0.514885675916	31.4498303673
0.509444770448	30.7438941603
0.559101541921	39.9881845237
0.51271706576	31.0015598335
0.415800629017	38.2690995104
0.457572451739	33.7162570197
0.57584593694	40.4859662072
0.544478592178	38.1594977735
0.449471057625	41.8343948712
0.409579867851	39.2823934623
0.452984615385	38.4421630858
0.452483074319	42.9654244215
0.562675977025	36.5628508422
0.737303715052	42.9466115796
0.492510408172	44.9574305656
0.392864858193	37.0801366916
0.468415143398	36.6820784132
0.43447097213	32.9130560087
0.543737020716	33.0210450568
0.587299338999	32.5339022637
0.48287359806	34.5449630446
0.502408647633	32.9551778238
0.366388797183	39.6227726462
0.570150127545	33.0787654362
0.427421277046	37.7074275416
0.411335904073	40.1093138167
0.36431976531	39.8516902937
0.515500494387	34.6421263074
0.395569252239	37.962772048
0.543099195165	35.443487259
0.519145719146	40.0647319445
0.498200359928	37.4598944698
0.55153438894	31.6533435326
0.467647089008	36.4247574848
0.466633903184	33.9649549808
0.472924800543	32.5415465634
0.427406153219	39.0191783096
0.532996972755	36.3820406384
0.538628028618	33.4938872152
0.399110456031	35.0787181655
0.537833122284	41.6709786935
0.450471822447	31.7660246576
0.563865215681	31.7397273316
0.438645136736	37.5942971314
0.507920988	30.2247567442
0.444722709904	35.0894001921
0.552190026954	33.5106380594
0.581020934557	32.7248386456
0.411392541728	43.7295701436
0.416451202945	36.9918773603
0.38043613045	38.2363450261
0.569136878814	31.290165167
0.451939497438	42.8079645096
0.598516987695	30.3085928491
0.362528155074	43.4246093125
0.560782748905	36.1012985249
0.529809043848	37.3197975145
0.581497946856	41.8649298691
0.583975426905	31.2691858714
0.457358762145	43.6053157752
0.487204500374	34.7762285568
0.414693877551	42.46599305
0.614587697582	42.0488231077
0.423782938297	36.5028299975
0.366742321808	29.5507600676
0.393879348305	37.9487133787
0.486717517097	39.8980638491
0.52718228498	32.6073274686
0.43533102785	40.0204247921
0.574880191693	36.1084272745
0.53916414992	42.1018971508
0.394607714245	40.1786276059
0.568858384917	39.7150118402
0.583426322899	39.9454662233
0.428949900651	34.0093254244
0.500073866155	35.8329852632
0.469866497731	38.9627833238
0.498298041643	37.7846522358
0.539424791914	44.9763433048
0.550679827169	32.2642148477
0.464918838104	34.5559135964
0.498811435914	36.8952390653
0.411533947666	35.9809110664
0.454174035078	43.0097370349
0.534365924492	41.359808596
0.52231811614	35.5345360825
0.475246227997	35.0599303827
0.511653514406	41.3556547193
0.543345858808	32.9794297357
0.45954542008	41.3934762495
0.484190127971	33.0177832271
0.49947739744	38.5160309997
0.442671263698	37.6687340546
0.59267053701	38.8304839533
0.407796936497	38.7446025039
0.587732560916	35.2683686911
0.544780927835	34.1958549132
0.580756699249	33.0414819559
0.459632360925	30.9667622525
0.495221241663	33.1039011556
0.615249566194	33.0509449311
0.449106380943	36.0016977481
0.537528995017	37.9750553546
0.462713634116	37.3903288045
0.461140737306	32.6224245932
0.424168411259	36.9572782356
0.549478962626	35.9246261882
0.483575471147	39.557937502
0.527486437613	39.0472097535
0.466573310513	37.7173337699
0.432613839393	38.603059644
0.467335694608	35.7149508283
0.51709293492	32.2436790717
0.543552197296	39.0538007378
0.409790037835	34.7575635123
0.408861880478	36.2469766236
0.581872374648	38.4107917089
0.593347771732	37.687732902
0.497910295617	31.4607042578
0.581328398109	33.437650496
0.551817056296	35.7578944286
0.413307016004	36.8881926116
0.482375845345	33.0149981998
0.476298723006	32.3026028806
0.50361340587	38.6139403803
0.506657677398	41.6499955376
0.49876936264	38.2821631838
0.484812641938	35.9200143281
0.602685911081	38.5864874936
0.49313352208	41.3284998355
0.499267291911	40.2101378617
0.489546079779	43.2357854068
0.498101111828	34.3578237549
0.504059699481	37.3625189025
0.48829973774	36.8590308558
0.602269024659	39.3287881369

@target G0.S2
@type xy
0.502888473553	0.316546030941
0.499257922183	0.535458265529
0.458567273219	0.566815728589
0.610963522105	0.44690784993
0.510166018381	0.367178428987
0.500415662149	0.271218676941
0.42245343002	0.743921696676
0.508888986436	0.59197361775
0.479171470636	0.487734200414
0.703354588301	0.760708818109
0.684036171546	0.318651100993
0.703718023069	0.538974025273
0.678705295202	0.476061318559
0.391498270526	0.594315274867
0.491647330149	0.604472678453
0.514302860572	0.604115809523
0.470989761092	0.375671434003
0.430626696664	0.49771303343
0.52176081391	0.349895942263
0.476944359053	0.385423709097
0.52590489709	0.712329050318
0.846268791886	0.24156236632
0.513727327927	0.335925457478
0.590570455513	0.547220357186
0.493851410778	0.182770894572
0.547667023487	0.394168551341
0.342555479519	0.477952233265
0.475127469637	0.440694770754
0.525490196078	0.383233555744
0.499469412918	0.482993460622
0.478153523866	0.677374811569
0.546596890498	0.256208284669
0.71365237402	0.354140903268
0.491084213054	0.514611126106
0.494617192196	0.715458404105
0.513087674714	0.547742912195
0.547593326132	0.79181692158
0.548413936558	0.523388974168
0.466133116296	0.635749568505
0.544372422571	0.262235550439
0.513117009302	0.356289603315
0.463701555072	0.443637122468
0.56282179218	0.456615899768
0.532216648752	0.628693495966
0.426424335011	0.486285278821
0.388235926952	0.617015023444
0.447967954602	0.653244225942
0.482349290092	0.330818696884
0.238298225704	0.484509415353
0.45814374212	0.334831467066
0.805549707356	0.44940398999
0.451101525564	0.336337984326
0.464944924085	0.469888157635
0.519148066595	0.342483813484
0.457108009215	0.630421347799
0.488553297454	0.308637978154
0.468772510464	0.427903835001
0.722241867044	0.411690781454
0.473770109583	0.263551099866
0.456863719159	0.377202304606
0.476581999706	0.606328551771
0.554747474747	0.390016629478
0.683560316521	0.471886209675
0.495557188669	0.321072863265
0.49710537347	0.355103383901
0.579784600148	0.657896681731
0.516430372422	1.05134266619
0.501958963	0.404142533614
0.466676534524	0.779827774016
0.479183291599	0.231012910002
0.669104547585	0.633379153298
0.298384430063	0.731781184537
0.26131637769	0.387820161164
0.455499594971	0.411654120866
0.484233117484	0.586595851776
0.521873702488	0.319941911127
0.513061302317	0.445100619474
0.430564594858	0.492614367569
0.496297608504	0.299304828781
0.555390487981	0.20701798891
0.47118956606	0.458079033815
0.533588113202	0.391051577503
0.395147432813	0.657167561308
0.493190040916	0.336145055623
0.468384796532	0.38418363734
0.508660015304	0.499489637333
0.466503130385	0.506408417594
0.534770114102	0.514093928169
0.502092547677	0.324596828676
0.467734257093	0.599217105567
0.497270449747	0.403206988003
0.326133568515	0.445055863252
0.45244295969	0.475822668107
0.501152335766	0.501394966273
0.443527080582	0.415745336453
0.509281128636	0.421150296865
0.352824399927	0.478859610515
0.48143310319	0.251050021369
0.455907969226	0.287802777655
0.423664106321	0.411016374941
0.4994226543	0.350349829772
0.608037402106	0.511323347321
0.643280053559	0.483554295176
0.390489963456	0.441187966629
0.393073552718	0.34058245157
0.505295007565	0.525855109191
0.557489123679	0.384360515793
0.451330322651	0.419302135638
0.592299507914	0.442642298061
0.55809138177	0.674472447879
0.57208162853	0.385106929128
0.528518324249	0.29307328488
0.513689542878	0.327193873416
0.54528386903	0.318681409166
0.461134202857	0.460997754883
0.443907648495	0.34492061084
0.501513370188	0.233169112281
0.558962680507	0.454225306228
0.38029178251	0.406910842463
0.549237202165	0.734099946826
0.633114315265	0.704671917473
0.458063073138	0.393547461477
0.560937694317	0.471890382628
0.596040371303	0.3816449407
0.596412992678	0.269487497784
0.589127662766	0.35359551107
0.551986267778	0.684607043274
0.455202892728	0.456708155734
0.539302719012	0.330254737926
0.435367591583	0.315487621194
0.492533320959	0.600255570554
0.501795641496	0.431774963276
0.295022562559	0.298070654382
0.573922117346	0.265190783407
0.564534734684	0.544445824091
0.46764619206	0.554244145368
0.493527928677	0.347993066153
0.558807814921	0.428348593711
0.546766433566	0.429476239686
0.554864209879	0.46057010449
0.393174907084	0.674091107139
0.200440444275	0.722098397639
0.540345079188	0.497287652569
0.434651112551	0.327670786424
0.500118184683	0.272855689377
0.492332991812	0.301828610324
0.553968495163	0.576163603335
0.470018885741	0.725967901934
0.53314857316	0.403622508614
0.440880429249	0.63036559444
0.535758501156	0.291536719635
0.488604524736	0.511902378452
0.514870626871	0.584930942931
0.55792087053	0.270876308561
0.448606527319	0.283046030554
0.459998255104	0.523071342738
0.389347598558	0.343700956355
0.566075410093	0.690189577564
0.674818874819	0.438934893687
0.46600679864	0.375936485126
0.439629393598	0.461004705236
0.346527642368	0.372852221089
0.449257556078	0.389892552279
0.625971821423	0.294590960097
0.4273434809	0.433309124904
0.454793138244	0.397875697629
0.440810437083	0.469393761861
0.444575316236	0.48158307334
0.518531573745	0.473680557962
0.400284674996	0.357161268211
0.372125344172	0.48208532215
0.463600282717	0.413644310426
0.47536403953	0.419366344149
0.556594030776	0.461496653451
0.520361635221	0.519042465209
0.455437586228	0.710752359199
0.7301505042	0.412327323987
0.456768482405	0.465944784716
0.45745868098	0.343596172263
0.532403371113	0.724948727636
0.535293160934	0.384624506358
0.458525865394	0.426395883173
0.46121083885	0.511045245872
0.343800387629	0.450751502057
0.542870856046	0.354176430757
0.464825058541	0.413076658918
0.561484798001	0.38744908073
0.51451361401	0.411232636257
0.508503235457	0.469592695674
0.594758324382	0.488746706402
0.470805560845	0.678879099067
0.520570327147	0.216759613326
0.558552250338	0.364497305633
0.538749449582	0.306134502203
0.512756443977	0.681610374906
0.476861360719	0.573531022028
0.56503461047	0.483993065547
0.402995207668	0.553332670096
0.376822269693	0.322782364791
0.438462005219	0.355327720089
0.60391957662	0.504723588422
0.444658483585	0.406427448648
0.643696654628	0.249977590181
0.50864234008	0.54862887039
0.349556079338	0.517739226847
0.593342469386	0.491939062745
0.526047859691	0.487571981479
0.537004003647	0.719398208992
0.544585647159	0.381556599803
0.522132990684	0.736804297704
0.394038511692	0.234210074929
0.511107055425	0.345821086462
0.942045821233	0.485591951901
0.392236497832	0.419701438946
0.542304065381	0.585587990417
0.605872637181	0.496152857966
0.491017367044	0.41815065771
0.489822057639	0.362017047475
0.501886654479	0.583297236369
0.508296315652	0.293096683758
0.3561980695	0.447866608007
0.570119738752	0.359193346072
0.537180503075	0.495095719203
0.364203523626	0.570446785159
0.48040651359	0.694630367956
0.49132256134	0.499421420297
0.466564219916	0.45800392256
0.490299130196	0.385990636006
0.482168010615	0.445504085166
0.466492276037	0.496265294349
0.612468914144	0.532109392436
0.618797054459	0.465980607286
0.612620758946	0.459137221603
0.515410560596	0.277662737489
0.573062759539	0.391770786744
0.504492677519	0.405332592086
0.519349005425	0.5352295659
0.483468181111	0.473292819784
0.508740161282	0.333274926638
0.486759993253	0.286319973597
0.515035452013	0.398775603369
0.434893695445	0.428146540531
0.522250481908	0.387247470836
0.493541393105	0.498706666235
0.601640090358	0.433397946433
0.591252443082	0.402834896928
0.500662589195	0.345579663393
0.517170470903	0.334228494762
0.492170999927	0.536033376888
0.450239845133	0.373151365422
0.34524216135	0.59731170648
0.380925319248	0.387599156643
0.389912015582	0.559622687613
0.548289229732	0.611460611903
0.397563215576	0.293985164053
0.754068887207	0.442823898333
0.542339442397	0.696271243299
0.338198444466	0.40322636352
0.549775302852	0.392257898639
0.549426868409	0.417814725836
0.507149481464	0.415671068905
0.304292163601	0.323224270781
0.486901847845	0.408371732003
0.52177514957	0.425411463488

@target G0.S3
@type xy
0.498150592725	61.360837374
0.445978740474	50.6216051592
0.459040790097	60.2906862898
0.508229359423	48.8586304909
0.505233321472	59.2204050254
0.476625931776	49.7552428348
0.514884001997	44.1773379062
0.548117583366	44.7048624527
0.472157676594	51.2536917824
0.534342944275	52.6365223541
0.552750171606	57.2658608263
0.555029318899	50.8647734591
0.583217710037	59.8364824838
0.479385885066	57.4605100298
0.501430220221	64.2876639685
0.510518770421	56.9098801368
0.413244522734	54.7031540841
0.449100785619	48.5832612152
0.510877636289	53.1391981105
0.495132698022	51.6638746881
0.518373945273	54.7935149466
0.649806798286	59.1803831417
0.543249628169	58.9396887546
0.480328508586	47.5480195943
0.482628276791	66.6179237064
0.488266901749	53.7317734112
0.484977351973	58.5213841265
0.506312244212	58.4579334289
0.483507625273	58.517203721
0.531964923983	59.5966032872
0.485759888274	54.1372207734
0.51858753968	53.3111883041
0.55573819252	50.5806196778
0.512811163188	64.7240723879
0.529937883674	57.4705197372
0.479618805591	51.588954519
0.519665506342	44.674180704
0.519899462645	54.4287879678
0.476819195756	50.0275096142
0.520046904514	50.383720204
0.569596629117	50.1152140432
0.48857196573	63.0320605216
0.506706745927	55.1921531226
0.487479597118	59.4298012963
0.468323148814	44.3191849942
0.46956779	44.3675083385
0.46543714707	52.8869399075
0.499719830001	41.5350846892
0.446129856709	44.3138129386
0.503261882573	47.7675938828
0.563981641332	47.581028596
0.440520868873	52.9686926712
0.481802619827	69.208653035
0.513640179981	49.9426671829
0.47549351764	49.2366762223
0.498949045439	58.4744938014
0.499853986178	53.7877320465
0.57820603489	58.4538188525
0.501942954846	57.2931744138
0.440180493459	54.9191656566
0.463221259727	49.7964081117
0.453845117845	56.2589209558
0.610423283272	57.6489523973
0.557288882951	54.0474262614
0.547414851153	48.0126476053
0.513421226377	48.7784541766
0.527122170325	45.1419478976
0.386361716039	68.2398479263
0.586005951043	58.3354888155
0.508404954306	55.1541273171
0.560650101578	65.6449246084
0.433676602579	53.0934758453
0.411364317752	55.0906618274
0.516347926132	44.6391141587
0.447282146161	55.584133549
0.473357742296	57.7096308606
0.479613563415	56.2722162232
0.54180225621	56.3921776354
0.464836138176	51.2692648241
0.500959455277	53.9765076895
0.515662574926	54.9145529296
0.485114046936	51.0452952478
0.504899153054	43.2004172871
0.507210116131	55.1824086267
0.499871617111	53.2061136667
0.477609286401	55.4662743271
0.531513038947	50.7111640011
0.45615548104	49.5095011789
0.513339991439	57.931838992
0.536975700669	52.0560844146
0.536060330901	46.6751889236
0.409277434354	55.8252070443
0.487945351462	53.3881209643
0.446592537572	50.9502582824
0.432496697491	52.044869376
0.512224247708	51.057889209
0.434698911147	55.0446832525
0.461233439075	50.4577139694
0.448783084144	55.2921290235
0.496715134116	51.6222603657
0.530996635254	57.5012774699
0.583247817085	52.3762435249
0.541281364631	44.4578834406
0.476708406219	60.3724633514
0.500870078617	52.0856121269
0.50663977139	55.5791139666
0.525200509042	49.6994314088
0.446578522589	59.2516140158
0.554462029525	45.3183167481
0.50400773018	57.8813444827
0.593583202842	48.2363949385
0.514451108729	59.1591775873
0.524818075825	49.8099348974
0.49077133607	51.9563096479
0.535052562476	48.3338832049
0.493795768917	61.1991631301
0.528979163019	42.8110073866
0.554325695254	49.5421317095
0.473635434282	63.1995163781
0.502916579961	59.0927917136
0.499675528786	47.896083775
0.523536867218	45.6123302839
0.501749960026	61.1237421608
0.571562773384	56.9941510264
0.534182375241	52.4945336523
0.493449344934	50.1487891763
0.514243093019	50.7335458395
0.514218115263	51.1334852632
0.51200795298	43.800605056
0.472918471325	42.3780786256
0.487018723791	56.3703044952
0.487410747518	44.9803830102
0.376327544556	52.0766335983
0.529241569037	53.5610951606
0.557527984277	53.6723056389
0.504792377103	51.9651143083
0.514837245168	57.8490117507
0.512707261037	57.2478750107
0.460653613054	55.4634358096
0.49567241114	60.9485991959
0.486090775989	51.2752252568
0.519417847568	54.07849742
0.516645921856	64.5500513259
0.486693618903	58.3574364441
0.525278390587	57.1959102073
0.50207208681	55.2600784926
0.508593763191	46.5936847129
0.507483474976	46.3342406826
0.501537262374	47.3870929972
0.444757764461	47.0626250047
0.477532005429	59.7997627465
0.527300352667	50.7856979321
0.448467032143	53.9388597533
0.475745250295	55.773880789
0.440642953184	57.5016473757
0.45299443572	45.6783950676
0.419525526224	53.2145658469
0.497985266934	54.7978113703
0.564950964951	53.8145949162
0.493879001978	50.0754050052
0.504121934082	42.8445436418
0.39995484447	52.6170551376
0.514772820351	51.3911826092
0.523804673796	46.4857402666
0.425215964628	56.8367521299
0.48776768696	48.6679582745
0.503968015391	51.0163260875
0.407142141893	51.5874113985
0.525729805541	57.7984312203
0.459881912594	45.7682114707
0.4854945151	46.0876679206
0.426620634662	55.2673014507
0.498065827814	45.0664947631
0.529871940514	58.7145243688
0.520331686133	46.2286406345
0.494723371923	45.5544793967
0.557067075496	63.700546591
0.417955797069	52.7613609162
0.438226662651	55.2019159703
0.537866899157	45.1257299387
0.500108427529	57.7652274119
0.523367024928	45.8520739318
0.446913748777	68.8896946032
0.500469605911	51.2476193703
0.561212245878	50.2892409733
0.524371896246	58.4326959796
0.555775371373	45.4682151664
0.489444644357	61.8866397118
0.490575445214	49.916470851
0.509688506981	60.5736883336
0.518110836031	57.5961792682
0.483846135966	55.0970966161
0.459717661451	47.6770665867
0.511301922794	54.6367669415
0.51398386814	59.4783397517
0.478070175438	43.0981722168
0.49393047442	59.3449081681
0.428660809371	46.2128414195
0.47588945511	59.6118713735
0.484724553846	60.6005082508
0.58250838728	53.5730958684
0.500781112351	57.3079208594
0.549791096504	50.3775293691
0.5024539978	50.4386770546
0.466602694889	54.0554285113
0.486399068712	55.8496193148
0.533504260801	62.8239539478
0.516021194223	46.2364824027
0.539898666287	51.9395483563
0.504240282685	53.7878574672
0.466070445391	53.516945689
0.524415299446	59.8769067975
0.682198558675	56.0916263859
0.476249983729	53.3706022422
0.514887189159	53.2365212398
0.522291551967	58.4898938566
0.507090516833	49.1041568586
0.471415758306	57.9214359147
0.470871419866	47.5416182986
0.522210608832	52.385764217
0.411398355125	52.5856028675
0.564749637156	54.2856239331
0.484890952472	56.4131843477
0.505901888073	49.7522711745
0.47607437129	51.5559305677
0.501762085245	46.3541238946
0.458062253105	45.8972428803
0.513704452242	49.8410973249
0.509087815998	45.7604276712
0.442888397972	49.7033595751
0.553794679012	54.2206536073
0.559006979172	53.1339291222
0.509784372826	52.1645267964
0.483872218346	52.3467596103
0.581328841182	51.6748977137
0.510619055954	51.2420047118
0.493068113322	53.2209637505
0.515248171775	57.429139877
0.462576657492	50.9553053283
0.507683514177	53.1106505062
0.523476407529	49.7031284138
0.493552476531	57.6015947442
0.492578035927	49.9921231367
0.473631172321	56.0552695836
0.59627257699	52.4340845055
0.568573591816	52.694361362
0.490808698607	43.046386962
0.572211940503	48.4095411875
0.481975092856	48.2412069733
0.490025827042	53.8046633091
0.405184780382	48.0754819111
0.461656749348	47.5604772668
0.433102738039	56.8861022508
0.538962863082	60.0121134855
0.496552990878	52.8314222187
0.612951047187	56.3768865591
0.538866679358	52.606731289
0.438738650786	53.8397463687
0.517373322913	57.3531561671
0.50776402262	59.7493426199
0.471484941129	47.6553095486
0.463468319745	50.5702331823
0.482486087247	49.9155272297
0.554146706691	55.7878656806
