# Supplementary material for: Do universal codon-usage patterns minimize the effects of mutation and translation error?
Source: Genome Biol. 2005 Oct 19;6(11):R91. doi: 10.1186/gb-2005-6-11-r91 (PMC1297647; doi:10.1186/gb-2005-6-11-r91)
Supplement: Additional data file 1 — A tar archive containing the used CUTG records, separated for archaea, bacteria, and eukaryotes, the data used to produce the histograms in Figure 1, the kinemages used to produce Figures 2 and 4, and the data used to produce the scatterplots in Figures 3 and 5. [file gb-2005-6-11-r91-S1.tgz › CodeError/data/abs_scatterplots/euk_p_sZ.dat]

0.483688619937	19.2689785769
0.488838748496	12.2903007947
0.50321315024	17.575139805
0.522691046335	11.8762304602
0.388124716247	17.2916385773
0.420899492893	15.0568665968
0.630277712094	11.9939748511
0.633949343752	12.7982199289
0.476878869042	14.3576384422
0.502391183809	15.8674593812
0.377562897305	15.4890880726
0.483955151749	12.5774255467
0.483526268923	15.4921299541
0.51063171309	14.750395281
0.499739644948	20.8637501592
0.471644328865	15.799034383
0.497577892767	15.7124720772
0.606249533028	14.9938642741
0.487482129202	16.4801125618
0.517061174301	15.519645906
0.489787871619	14.9400775916
0.389648614381	16.803470534
0.502495534241	22.6148577202
0.482386121754	13.706461936
0.51958753376	29.8346558147
0.447704804483	14.3526777517
0.512366800274	15.6114610872
0.411999684409	14.9795971037
0.476732026144	12.2274394951
0.512749249598	19.930459799
0.457728565016	13.8431379321
0.488795752578	17.7171318879
0.539153712488	15.7069582557
0.546820110102	21.7127194353
0.498333242254	15.449234656
0.451842439644	12.1099861186
0.642539911175	13.7725608262
0.599791991679	20.4160143636
0.576324832701	11.5986932523
0.349220538447	10.9733129103
0.335924347517	10.8103230868
0.372290709855	18.602378264
0.381559050587	16.4331354883
0.525349337155	18.0418259524
0.608701024443	11.7428148453
0.629703343105	12.5105033289
0.612868229992	18.9130126581
0.52582305325	11.5313526609
0.516012954301	13.5405869026
0.501726879009	13.9932724267
0.484904627564	16.6223954242
0.47854218453	19.0566955604
0.383819589163	22.945218536
0.363292057668	12.7789516135
0.60187017211	15.6881981432
0.504297533939	18.9914809559
0.471303416723	19.9246426219
0.4813767091	14.1024587572
0.436115644672	20.6763159732
0.520678092399	16.7171942843
0.455953604464	13.6322618224
0.462585858586	18.1144493405
0.508532055768	20.8628362987
0.504242383752	16.7930562347
0.609831533869	10.0920261543
0.517826194603	11.0048016229
0.657235564006	15.0648765573
0.515905622726	20.2062764421
0.444708576267	14.4947325652
0.332672922227	11.5399666252
0.542991092359	20.9213115859
0.488497331003	13.9649114122
0.606475915685	17.5996714756
0.537773394851	12.7707843885
0.505250693802	16.1714233152
0.378326350356	17.7635485062
0.543235770807	14.9726158884
0.464448421738	15.756653501
0.404700324771	10.7873882701
0.572021046116	15.1287880098
0.391286206525	13.2924032399
0.491187032583	12.0954733719
0.632574976516	12.0788194812
0.559725701393	18.4021275936
0.389924510861	15.0528800529
0.611910648066	17.2945488006
0.554102017407	15.8922309046
0.552910153452	15.6567430869
0.428401578922	18.1321462794
0.512919464786	13.2703690189
0.493638342796	12.5526953972
0.492711906919	14.8871399851
0.551442546593	13.3897611828
0.562761343231	16.5527549528
0.52747688243	15.6548101873
0.453626060078	15.9685906819
0.550397040245	13.8491366386
0.4338962493	15.0755732307
0.393779939033	15.3066580739
0.490906212819	14.6683554229
0.411703356055	16.4735863236
0.570020928977	16.4548092696
0.608979455207	13.8457660324
0.477086544624	18.6415992233
0.409014635965	13.2655274859
0.494741012895	15.7715227834
0.373923466217	13.1463957622
0.483540997878	14.897390469
0.502094693443	13.353126005
0.529609349836	17.8204241329
0.530964287519	13.4692311924
0.37858332003	15.9256012347
0.516608370522	16.4544186994
0.48718333834	18.301873716
0.536994569458	12.5820123941
0.447501356116	20.8464917586
0.453510768692	10.9263865698
0.530999541009	17.6415633132
0.377052939322	19.7043129613
0.644638955363	21.7760577065
0.52156719596	14.5202990824
0.511518675911	13.9767674571
0.391582425783	17.8969820633
0.507529987846	20.23897738
0.517292413148	17.6597327243
0.485523552355	14.5614281567
0.488658656204	12.1366756912
0.49574795768	14.6247983255
0.484800390673	12.0205199508
0.480789113365	11.318696844
0.502100387323	15.7818644009
0.49423134175	13.5470482134
0.378127991249	13.5094634335
0.54404022198	19.5796473574
0.477633940015	12.6418936076
0.459142003115	13.2513723893
0.498778364047	15.6666238134
0.494309782899	17.5371329546
0.515535664336	16.5917964841
0.518810586244	17.52260467
0.60051807636	14.0382833075
0.464075067024	10.4097874427
0.487982316838	19.0953331077
0.52217387279	20.9496289661
0.518426961865	20.2409761048
0.523862002462	22.0451938736
0.60434077901	12.9964760527
0.629060434372	13.074370517
0.610574633006	12.438507444
0.497121372342	13.4770815864
0.376733245296	19.8854533807
0.587630159327	17.1950301175
0.507243306231	15.6465012687
0.347630870001	15.3936906638
0.39772643931	17.3669110515
0.509844122608	10.5131974175
0.366496104198	14.9080928425
0.524071984094	18.6641345338
0.400315000315	13.310928078
0.377291208425	12.2395740502
0.628535712535	10.730195404
0.502786301455	15.8194454317
0.53645522519	17.0363350761
0.472279748769	13.6496027431
0.398246980072	17.3842646954
0.373864783047	11.8880419385
0.620182769194	17.0530451105
0.488008662032	16.0271101596
0.400904281942	15.6537719688
0.612288470663	13.6450255449
0.600839124164	13.8658552669
0.521176534551	17.2593600089
0.499866140541	14.4223716747
0.593307859134	23.1636275233
0.609344115005	12.1989601099
0.619638893887	12.118888392
0.376152533955	19.5586491235
0.516893816556	15.3035387712
0.383553878585	16.621974772
0.622028480093	13.110616044
0.465438724892	14.5726383959
0.523580477795	15.1170851995
0.551348030851	24.9540400448
0.572623332628	14.6955693434
0.49343481093	12.615267028
0.378796619948	16.1546894516
0.51483756768	13.8115802142
0.490464195753	17.8700913003
0.626898188795	14.6706495986
0.471020408163	17.6189485772
0.459912397639	14.8684770615
0.445953281726	18.3775070053
0.537666602279	17.7618092135
0.560546014971	16.3819190607
0.540592670525	18.8986655277
0.585044929396	9.91731372625
0.414642668757	18.8404903104
0.515974440894	9.55108147493
0.398719639999	17.187191858
0.487672174915	20.0665529248
0.488990218778	13.3533604398
0.360028190521	16.9560271874
0.500287424552	16.1182263545
0.586841975673	14.0570629211
0.497610374607	14.5749059607
0.487069537155	17.5730280162
0.47447235434	17.3600386615
0.616958021168	13.2528693461
0.517442688309	17.0020781601
0.57728878895	16.1558141042
0.508106580892	17.3018245476
0.484329039201	16.5213486761
0.425879315908	14.2462258381
0.477994298434	17.4163647208
0.575073344509	17.5910028667
0.46995779042	16.6380862793
0.560789659584	15.7065764652
0.422942535048	16.1659426176
0.521089579525	13.9405378351
0.434935981186	13.5766365336
0.429235088698	14.4690022049
0.420537010159	15.0959466337
0.538778396998	17.1734861246
0.458437445292	13.9134556983
0.552915592783	16.6654452866
0.51293304076	12.8132205184
0.516782615231	14.4724767053
0.486642567092	16.3512055332
0.51113606206	12.2639786549
0.455191444226	13.2053965326
0.58806021348	15.7134888603
0.506690663296	15.2776197104
0.510263544324	19.0829649816
0.40230286113	15.1118186372
0.464976886312	15.3585007388
0.511173347337	11.2787346177
0.479204339964	13.6385244311
0.528590322079	19.2385132873
0.394683470955	12.0189707576
0.490386237139	17.1093797043
0.504083312231	17.0606737387
0.388233618711	18.1196474658
0.599977755548	14.8473121535
0.599169389563	19.3095862938
0.509495758165	13.5898948502
0.393657669078	14.603793563
0.510601427115	11.2401030408
0.515731030228	14.6376621968
0.448547083242	11.9472791678
0.540617097091	16.5433193321
0.499965844662	14.4631720048
0.489436384301	14.8702752296
0.467203976089	17.712539183
0.49463453003	17.750657336
0.486193595787	14.2552738709
0.587717638153	20.0140483327
0.504110205424	13.3239725521
0.464951674314	12.1080201697
0.406262211801	16.7507604068
0.460247592848	16.0957424873
0.547733147147	12.8818147248
0.449228488646	12.884490009
0.39525767757	12.6481246418
0.388462151726	16.0336660802
0.554364731868	41.7753127662
0.453319294023	37.795846099
0.586822701752	42.1487307562
0.554716842858	36.5354921808
0.590205774446	41.5615880191
0.506775293042	34.427157561
0.424082394052	31.4394413585
0.445546727536	31.314668906
0.573953030491	36.4083191397
0.437482672581	36.0083541548
0.602112991315	41.4581216527
0.508086861266	37.7483738871
0.614487771542	43.8682912111
0.585235754597	42.115799474
0.558746212857	42.8194411309
0.43048609722	40.5067299443
0.569580535066	38.6150105729
0.439542741394	33.0916839076
0.441167669648	36.3091896065
0.581770673225	35.758805073
0.39732670925	39.1411083048
0.563937692447	42.1353502414
0.562088539187	35.9889055769
0.396232439336	33.294337301
0.601242726618	36.6004969972
0.578427051194	38.9849271081
0.583488122006	42.4319708061
0.584929501115	43.0376415545
0.602614379085	45.9065306701
0.453646901877	39.1831500277
0.434086488105	39.6167080298
0.603393981805	35.3378481316
0.580801202273	34.5195205188
0.586449782552	42.4967418265
0.51106617848	41.3058266772
0.397865311309	38.9312254882
0.371624054736	30.1098029563
0.559698387935	33.48938463
0.463736661241	37.7930667934
0.499585407444	39.1481717433
0.490875333097	38.948601353
0.537023608089	43.9860451351
0.445253240115	38.3024017346
0.510927982802	40.7592818479
0.43744383537	32.0900848701
0.40840751997	31.2399899862
0.47033297171	33.3206830234
0.42377220886	29.6729133314
0.436266504277	30.2887166207
0.574694369826	33.439489989
0.427344309234	30.5092291817
0.554247697031	33.5756591264
0.484928550164	45.7935463414
0.50101141835	36.8212317559
0.482883859602	32.9180567313
0.527291348703	39.1743748674
0.514971283949	33.4351855896
0.617574257426	43.9396693139
0.446257868967	36.3533073408
0.616637688359	37.8247690677
0.532153868742	35.5578177375
0.576484848485	37.7544549857
0.438310814448	36.3142298889
0.554015232496	36.9332971634
0.569975188915	37.5655180671
0.392888091112	37.1157558719
0.405964535196	29.0257286741
0.623407864093	47.6294289506
0.373483311565	43.0609284763
0.601698724122	43.3831477819
0.570089076418	44.0902338692
0.37573810761	38.3967832485
0.61666354982	37.1031701906
0.550839995774	31.4566756493
0.557195189639	38.8261143819
0.516287321179	39.6261404433
0.533940318429	40.8544997153
0.485559713635	40.1429097668
0.599196929436	40.1825717252
0.523181677499	38.6407016908
0.454694734575	41.1640706559
0.596086054097	38.5587702984
0.381584072216	30.4644302446
0.531826812432	36.4441359775
0.538657921958	37.7690499765
0.54344355171	37.6722358892
0.414567650956	34.3125246788
0.465799959656	33.3386641639
0.581870927855	39.4750958839
0.458841046522	38.1864982901
0.412845843316	33.7192865384
0.594860508771	40.493011196
0.57227101556	39.5225371134
0.49549801741	33.8961083633
0.541017173052	35.9743138523
0.458286438931	34.6681482302
0.556127052879	40.7166870033
0.558686322075	35.1310907173
0.491036434896	39.6976681719
0.405156513888	36.5428885679
0.553357917085	40.6773413165
0.520490143127	35.410110908
0.43591782083	30.1285631131
0.480394534024	41.2896761615
0.460753239489	38.4795021894
0.422123766299	39.281736074
0.415830595756	36.1686751307
0.474454540508	43.9349214111
0.453451256816	31.522548445
0.444835043482	39.386447902
0.488129514573	34.382056817
0.581729343885	42.9405030677
0.58034012785	33.0283223246
0.498072494243	33.3357545227
0.382444433828	35.2908730558
0.487235557363	40.0077507607
0.432623758662	31.6514517046
0.505825654062	31.4463430901
0.547593797472	43.0882925743
0.464240193528	36.5826340602
0.397852406157	32.6711127751
0.464370386938	31.2420153653
0.472631335832	42.754869715
0.571627358075	36.3735287057
0.57360959651	34.5653134302
0.563381338133	35.2337655085
0.386678518882	37.912263105
0.397247890719	36.0519787819
0.456964961543	31.4498303673
0.447201497751	30.7438941603
0.565682482578	39.9881845237
0.404068386217	31.0015598335
0.519725146999	38.2690995104
0.584878812313	33.7162570197
0.488560625481	40.4859662072
0.416326358776	38.1594977735
0.562797286408	41.8343948712
0.4660189852	39.2823934623
0.603806993007	38.4421630858
0.583955223881	42.9654244215
0.515148102264	36.5628508422
0.469954040598	42.9466115796
0.604639684106	44.9574305656
0.489769465791	37.0801366916
0.571935077214	36.6820784132
0.490318303529	32.9130560087
0.484956693511	33.0210450568
0.453375826251	32.5339022637
0.538561468843	34.5449630446
0.401950417108	32.9551778238
0.496980576648	39.6227726462
0.547944632626	33.0787654362
0.479859106438	37.7074275416
0.506999102002	40.1093138167
0.50529886322	39.8516902937
0.457933461292	34.6421263074
0.421618792883	37.962772048
0.510173184464	35.443487259
0.448913248913	40.0647319445
0.393837899087	37.4598944698
0.495404186479	31.6533435326
0.601871901971	36.4247574848
0.412732123424	33.9649549808
0.494483109829	32.5415465634
0.489475312372	39.0191783096
0.411268079381	36.3820406384
0.574550592196	33.4938872152
0.492017661208	35.0787181655
0.46394334167	41.6709786935
0.506721492962	31.7660246576
0.556339320834	31.7397273316
0.601478823465	37.5942971314
0.398156231449	30.2247567442
0.474904471755	35.0894001921
0.491206199461	33.5106380594
0.46687061364	32.7248386456
0.462611474595	43.7295701436
0.531706034445	36.9918773603
0.439744202937	38.2363450261
0.370628693209	31.290165167
0.528340245588	42.8079645096
0.446435458402	30.3085928491
0.52426455532	43.4246093125
0.556206127136	36.1012985249
0.48304707052	37.3197975145
0.529948756236	41.8649298691
0.47350062474	31.2691858714
0.601835192516	43.6053157752
0.582544792378	34.7762285568
0.469129967777	42.46599305
0.523557417635	42.0488231077
0.634107088817	36.5028299975
0.438719335523	29.5507600676
0.532731542639	37.9487133787
0.453094862354	39.8980638491
0.444480102695	32.6073274686
0.48100831554	40.0204247921
0.535782747604	36.1084272745
0.628474617131	42.1018971508
0.48809287838	40.1786276059
0.481299910221	39.7150118402
0.52601162859	39.9454662233
0.5025649517	34.0093254244
0.457970158074	35.8329852632
0.430505221774	38.9627833238
0.609698952301	37.7846522358
0.598171819263	44.9763433048
0.410829666627	32.2642148477
0.425672789407	34.5559135964
0.419755862512	36.8952390653
0.572220290359	35.9809110664
0.572075343457	43.0097370349
0.457244272346	41.359808596
0.525910883743	35.5345360825
0.424690905281	35.0599303827
0.583189576069	41.3556547193
0.574569463824	32.9794297357
0.586769187261	41.3934762495
0.415875685558	33.0177832271
0.524954272276	38.5160309997
0.455993357966	37.6687340546
0.560722060958	38.8304839533
0.480900583493	38.7446025039
0.361657091019	35.2683686911
0.501559571228	34.1958549132
0.493716337523	33.0414819559
0.417306262893	30.9667622525
0.422029303047	33.1039011556
0.536490762479	33.0509449311
0.439647815997	36.0016977481
0.582844520515	37.9750553546
0.41491729406	37.3903288045
0.492758327537	32.6224245932
0.470807164457	36.9572782356
0.408642168769	35.9246261882
0.518349962075	39.557937502
0.512839059675	39.0472097535
0.492933457809	37.7173337699
0.476531942633	38.603059644
0.555461854163	35.7149508283
0.448721195239	32.2436790717
0.493650208588	39.0538007378
0.491954476595	34.7575635123
0.474180840994	36.2469766236
0.511865248759	38.4107917089
0.464740372933	37.687732902
0.470132517839	31.4607042578
0.492083076291	33.437650496
0.476804311412	35.7578944286
0.471600533306	36.8881926116
0.408019673475	33.0149981998
0.411947583071	32.3026028806
0.541131036335	38.6139403803
0.467891454577	41.6499955376
0.541149819384	38.2821631838
0.546035200606	35.9200143281
0.468199989616	38.5864874936
0.533063230173	41.3284998355
0.490084017194	40.2101378617
0.593122420907	43.2357854068
0.542535447676	34.3578237549
0.473283471464	37.3625189025
0.401287806567	36.8590308558
0.485202465216	39.3287881369
0.58437348878	0.316546030941
0.468922984357	0.535458265529
0.376851789217	0.566815728589
0.495044062952	0.44690784993
0.539025976416	0.367178428987
0.50868733893	0.271218676941
0.539607472216	0.743921696676
0.584566085773	0.59197361775
0.53206094684	0.487734200414
0.477647629609	0.760708818109
0.53205300385	0.318651100993
0.478784071139	0.538974025273
0.53351695003	0.476061318559
0.471035863827	0.594315274867
0.488459662371	0.604472678453
0.455591118224	0.604115809523
0.668941979522	0.375671434003
0.490083598297	0.49771303343
0.535159756624	0.349895942263
0.464801721488	0.385423709097
0.511828720132	0.712329050318
0.481932620902	0.24156236632
0.24692813718	0.335925457478
0.519210302256	0.547220357186
0.481369207144	0.182770894572
0.312322901581	0.394168551341
0.462948479813	0.477952233265
0.645276769353	0.440694770754
0.403071895425	0.383233555744
0.69897015574	0.482993460622
0.499401466407	0.677374811569
0.685877932272	0.256208284669
0.48448785986	0.354140903268
0.504673562135	0.514611126106
0.443685447292	0.715458404105
0.442185514613	0.547742912195
0.468011043092	0.79181692158
0.452418096724	0.523388974168
0.598842466992	0.635749568505
0.474094163474	0.262235550439
0.504814861134	0.356289603315
0.447546531303	0.443637122468
0.594215852531	0.456615899768
0.491520363072	0.628693495966
0.477264557872	0.486285278821
0.420779430354	0.617015023444
0.401026454143	0.653244225942
0.504538753976	0.330818696884
0.470146981482	0.484509415353
0.522284962448	0.334831467066
0.461114152175	0.44940398999
0.513354778964	0.336337984326
0.527165823162	0.469888157635
0.517818642702	0.342483813484
0.52318742377	0.630421347799
0.461181621014	0.308637978154
0.456799377007	0.427903835001
0.467527109854	0.411690781454
0.456516670553	0.263551099866
0.475306342109	0.377202304606
0.660035237116	0.606328551771
0.596484848485	0.390016629478
0.48732303386	0.471886209675
0.517737840727	0.321072863265
0.500107627993	0.355103383901
0.463542956177	0.657896681731
0.510498904642	1.05134266619
0.835812871824	0.404142533614
0.515800328211	0.779827774016
0.529181915742	0.231012910002
0.501078293483	0.633379153298
0.467853937362	0.731781184537
0.460821244423	0.387820161164
0.504772303033	0.411654120866
0.522390379278	0.586595851776
0.461253916129	0.319941911127
0.52631328058	0.445100619474
0.545436055971	0.492614367569
0.695459108356	0.299304828781
0.562550294027	0.20701798891
0.621534133735	0.458079033815
0.473725826113	0.391051577503
0.574220450432	0.657167561308
0.509913689745	0.336145055623
0.471752096309	0.38418363734
0.393872505739	0.499489637333
0.501651779993	0.506408417594
0.386340448048	0.514093928169
0.555642745042	0.324596828676
0.625887548492	0.599217105567
0.538306694236	0.403206988003
0.464649815522	0.445055863252
0.506905903694	0.475822668107
0.653317915839	0.501394966273
0.553368560106	0.415745336453
0.488610604739	0.421150296865
0.502932683631	0.478859610515
0.610654972942	0.251050021369
0.45333139788	0.287802777655
0.525513935082	0.411016374941
0.380638432599	0.350349829772
0.509789359978	0.511323347321
0.483901000042	0.483554295176
0.387233932004	0.441187966629
0.441223081943	0.34058245157
0.600461061884	0.525855109191
0.386309153867	0.384360515793
0.56934544861	0.419302135638
0.538469211332	0.442642298061
0.505885059587	0.674472447879
0.525635197252	0.385106929128
0.546568906931	0.29307328488
0.454951151851	0.327193873416
0.504280564734	0.318681409166
0.287895678393	0.460997754883
0.423938839165	0.34492061084
0.452610250894	0.233169112281
0.538361049324	0.454225306228
0.43864828456	0.406910842463
0.504295208616	0.734099946826
0.454523331509	0.704671917473
0.474748378439	0.393547461477
0.446675075951	0.471890382628
0.518820566114	0.3816449407
0.474606636548	0.269487497784
0.477085208521	0.35359551107
0.49540215792	0.684607043274
0.546672023571	0.456708155734
0.432826970368	0.330254737926
0.56432503423	0.315487621194
0.583833977961	0.600255570554
0.536480952125	0.431774963276
0.472480514152	0.298070654382
0.493667884077	0.265190783407
0.494648807998	0.544445824091
0.513114132952	0.554244145368
0.458919242066	0.347993066153
0.599200341947	0.428348593711
0.539239160839	0.429476239686
0.551767579628	0.46057010449
0.671697263205	0.674091107139
0.498621217924	0.722098397639
0.525451736126	0.497287652569
0.427985063111	0.327670786424
0.553685392373	0.272855689377
0.447269408594	0.301828610324
0.743402725017	0.576163603335
0.548040604343	0.725967901934
0.52894816611	0.403622508614
0.516978028434	0.63036559444
0.367124738638	0.291536719635
0.398695270355	0.511902378452
0.416192166106	0.584930942931
0.4464106492	0.270876308561
0.553630363036	0.283046030554
0.548013726516	0.523071342738
0.554483079428	0.343700956355
0.530009253162	0.690189577564
0.572292572293	0.438934893687
0.479370792508	0.375936485126
0.635668415119	0.461004705236
0.457774448128	0.372852221089
0.445045108295	0.389892552279
0.545917501273	0.294590960097
0.347592706145	0.433309124904
0.605684493777	0.397875697629
0.401581194012	0.469393761861
0.600805257733	0.48158307334
0.47816140596	0.473680557962
0.579788075281	0.357161268211
0.505388750491	0.48208532215
0.40762790192	0.413644310426
0.619047619048	0.419366344149
0.645745120314	0.461496653451
0.532502246182	0.519042465209
0.504960710215	0.710752359199
0.478223316275	0.412327323987
0.509663000132	0.465944784716
0.579972011125	0.343596172263
0.546798411314	0.724948727636
0.505529804018	0.384624506358
0.440031872394	0.426395883173
0.555634427684	0.511045245872
0.504389322302	0.450751502057
0.436285097192	0.354176430757
0.447280008145	0.413076658918
0.483860891295	0.38744908073
0.48770540962	0.411232636257
0.460865606608	0.469592695674
0.554887218045	0.488746706402
0.448562178632	0.678879099067
0.619877604009	0.216759613326
0.506495074367	0.364497305633
0.379054748275	0.306134502203
0.578292126951	0.681610374906
0.753016688061	0.573531022028
0.331358228238	0.483993065547
0.424520766774	0.553332670096
0.425250949221	0.322782364791
0.378762565483	0.355327720089
0.514417851912	0.504723588422
0.424267340107	0.406427448648
0.516164506817	0.249977590181
0.525631555621	0.54862887039
0.517752168364	0.517739226847
0.538084081163	0.491939062745
0.551724137932	0.487571981479
0.547706822055	0.719398208992
0.498629503061	0.381556599803
0.307998715066	0.736804297704
0.648287403286	0.234210074929
0.631958665568	0.345821086462
0.382445950307	0.485591951901
0.549381028625	0.419701438946
0.502750419111	0.585587990417
0.517948247384	0.496152857966
0.590014281065	0.41815065771
0.486780868378	0.362017047475
0.581228519196	0.583297236369
0.668539325843	0.293096683758
0.489932375478	0.447866608007
0.520627721335	0.359193346072
0.388320967119	0.495095719203
0.732863304314	0.570446785159
0.581690780225	0.694630367956
0.353148480617	0.499421420297
0.609310405305	0.45800392256
0.592057082125	0.385990636006
0.549474328876	0.445504085166
0.495521935736	0.496265294349
0.505987738068	0.532109392436
0.501140297851	0.465980607286
0.495517427931	0.459137221603
0.34310304722	0.277662737489
0.501410326726	0.391770786744
0.464758737383	0.405332592086
0.576311030742	0.5352295659
0.412206317099	0.473292819784
0.510599256362	0.333274926638
0.673497498172	0.286319973597
0.579165611547	0.398775603369
0.518362457487	0.428146540531
0.576934312536	0.387247470836
0.442727578099	0.498706666235
0.505888134903	0.433397946433
0.463595865687	0.402834896928
0.478287461774	0.345579663393
0.504832407979	0.334228494762
0.557788944724	0.536033376888
0.65125900902	0.373151365422
0.497370038937	0.59731170648
0.544393929264	0.387599156643
0.494640338505	0.559622687613
0.362717006573	0.611460611903
0.456682789445	0.293985164053
0.526353141559	0.442823898333
0.487600159217	0.696271243299
0.503140356015	0.40322636352
0.510599843688	0.392257898639
0.310545621275	0.417814725836
0.668514424145	0.415671068905
0.511943265279	0.323224270781
0.480995993545	0.408371732003
0.48954570979	0.425411463488
0.540808946862	61.360837374
0.470360342292	50.6216051592
0.48896254707	60.2906862898
0.524150650715	48.8586304909
0.505785489036	59.2204050254
0.478787374955	49.7552428348
0.53132252612	44.1773379062
0.554687385687	44.7048624527
0.527630948791	51.2536917824
0.472507162	52.6365223541
0.503909630824	57.2658608263
0.490275361385	50.8647734591
0.543843663498	59.8364824838
0.522301110504	57.4605100298
0.515648506725	64.2876639685
0.452573848103	56.9098801368
0.578700135784	54.7031540841
0.511958624239	48.5832612152
0.487936518492	53.1391981105
0.521211189671	51.6638746881
0.466314433668	54.7935149466
0.478506309244	59.1803831417
0.437170736869	58.9396887546
0.465942954449	47.5480195943
0.534066489174	66.6179237064
0.446151585753	53.7317734112
0.519601134031	58.5213841265
0.547401984959	58.4579334289
0.494139433552	58.517203721
0.555122102405	59.5966032872
0.463738839842	54.1372207734
0.592689222219	53.3111883041
0.534814258207	50.5806196778
0.545981151597	64.7240723879
0.484361622676	57.4705197372
0.430631088522	51.588954519
0.494058336334	44.674180704
0.537302825447	54.4287879678
0.546301320311	50.0275096142
0.440966703122	50.383720204
0.443871513916	50.1152140432
0.452286949749	63.0320605216
0.473676047744	55.1921531226
0.509265894343	59.4298012963
0.507803139228	44.3191849942
0.486296764477	44.3675083385
0.494742551949	52.8869399075
0.484711338695	41.5350846892
0.474142146686	44.3138129386
0.532902070428	47.7675938828
0.457787696324	47.581028596
0.515381553509	52.9686926712
0.465304654163	69.208653035
0.460707372907	49.9426671829
0.535980485161	49.2366762223
0.497590167885	58.4744938014
0.48102469256	53.7877320465
0.522159358793	58.4538188525
0.446296728064	57.2931744138
0.537540707622	54.9191656566
0.549380903441	49.7964081117
0.545185185185	56.2589209558
0.478055301359	57.6489523973
0.525331818992	54.0474262614
0.559971450259	48.0126476053
0.458085747298	48.7784541766
0.524566334615	45.1419478976
0.65837545288	68.2398479263
0.444664072014	58.3354888155
0.487851187364	55.1541273171
0.538052820753	65.6449246084
0.444029791992	53.0934758453
0.561320236643	55.0906618274
0.531128564552	44.6391141587
0.52827875424	55.584133549
0.451955862554	57.7096308606
0.534496456605	56.2722162232
0.498481397115	56.3921776354
0.566452120855	51.2692648241
0.552584339214	53.9765076895
0.489171691612	54.9145529296
0.520332970931	51.0452952478
0.529459833055	43.2004172871
0.533822067857	55.1824086267
0.466778176376	53.2061136667
0.516408901839	55.4662743271
0.490107149452	50.7111640011
0.468350187053	49.5095011789
0.521971750606	57.931838992
0.532549353267	52.0560844146
0.481596960117	46.6751889236
0.517407410404	55.8252070443
0.543539821949	53.3881209643
0.570525758827	50.9502582824
0.540620871863	52.044869376
0.466841034583	51.057889209
0.536485592252	55.0446832525
0.534412514773	50.4577139694
0.44604925727	55.2921290235
0.473858887263	51.6222603657
0.44856656858	57.5012774699
0.53343347736	52.3762435249
0.509599425359	44.4578834406
0.448238336884	60.3724633514
0.436996985799	52.0856121269
0.505775280359	55.5791139666
0.392021071947	49.6994314088
0.509113662332	59.2516140158
0.498005053863	45.3183167481
0.493443150968	57.8813444827
0.514909666448	48.2363949385
0.502293856948	59.1591775873
0.517299883407	49.8099348974
0.496512132439	51.9563096479
0.402444893893	48.3338832049
0.452891917548	61.1991631301
0.446248259416	42.8110073866
0.525062081465	49.5421317095
0.454431673785	63.1995163781
0.537724785836	59.0927917136
0.457980977875	47.896083775
0.483545813763	45.6123302839
0.436962945855	61.1237421608
0.532659304011	56.9941510264
0.521836215403	52.4945336523
0.508663366336	50.1487891763
0.456913111002	50.7335458395
0.479889290657	51.1334852632
0.458197440862	43.800605056
0.497438548448	42.3780786256
0.550538949288	56.3703044952
0.478260226697	44.9803830102
0.456777884134	52.0766335983
0.540862306124	53.5610951606
0.486947791164	53.6723056389
0.462860831614	51.9651143083
0.506831630841	57.8490117507
0.519843036682	57.2478750107
0.55286060606	55.4634358096
0.551511129917	60.9485991959
0.595787813943	51.2752252568
0.477550108515	54.07849742
0.539357912357	64.5500513259
0.479976133897	58.3574364441
0.548015810484	57.1959102073
0.487149904862	55.2600784926
0.610900065846	46.5936847129
0.543492288322	46.3342406826
0.559361422653	47.3870929972
0.472016605961	47.0626250047
0.413612853527	59.7997627465
0.511423354103	50.7856979321
0.467764859592	53.9388597533
0.433680207068	55.773880789
0.485551888522	57.5016473757
0.505263770139	45.6783950676
0.447532658837	53.2145658469
0.521418140574	54.7978113703
0.473840273841	53.8145949162
0.416833300007	50.0754050052
0.586536104712	42.8445436418
0.520810883851	52.6170551376
0.464744152303	51.3911826092
0.504226786623	46.4857402666
0.411771666196	56.8367521299
0.463605785402	48.6679582745
0.5321048518	51.0163260875
0.526943860324	51.5874113985
0.447669676524	57.7984312203
0.566266012968	45.7682114707
0.554189065163	46.0876679206
0.510094419979	55.2673014507
0.505689997012	45.0664947631
0.571319150401	58.7145243688
0.544350853549	46.2286406345
0.530490072581	45.5544793967
0.438995774941	63.700546591
0.519420950377	52.7613609162
0.467756697549	55.2019159703
0.513151861539	45.1257299387
0.499769591499	57.7652274119
0.470015936197	45.8520739318
0.543749004619	68.8896946032
0.544406260688	51.2476193703
0.470922326214	50.2892409733
0.452008461443	58.4326959796
0.490733027905	45.4682151664
0.526668265963	61.8866397118
0.55676952926	49.916470851
0.498345864661	60.5736883336
0.477343997968	57.5961792682
0.566645991518	55.0970966161
0.494293670723	47.6770665867
0.490777435295	54.6367669415
0.523993219943	59.4783397517
0.594180573384	43.0981722168
0.409003070845	59.3449081681
0.492092651757	46.2128414195
0.484148402117	59.6118713735
0.45150920626	60.6005082508
0.494902660303	53.5730958684
0.436769053073	57.3079208594
0.506338961022	50.3775293691
0.523481229789	50.4386770546
0.481955921582	54.0554285113
0.544950856874	55.8496193148
0.541456103845	62.8239539478
0.525164836616	46.2364824027
0.480581660259	51.9395483563
0.435014455509	53.7878574672
0.576204758179	53.516945689
0.562787682742	59.8769067975
0.421856512853	56.0916263859
0.517762070267	53.3706022422
0.500838222967	53.2365212398
0.523698537958	58.4898938566
0.575124468158	49.1041568586
0.498830863562	57.9214359147
0.506064594759	47.5416182986
0.542809859768	52.385764217
0.458386940714	52.5856028675
0.500628930818	54.2856239331
0.46933331587	56.4131843477
0.517652613541	49.7522711745
0.545388648078	51.5559305677
0.453265952966	46.3541238946
0.51446642781	45.8972428803
0.500242984088	49.8410973249
0.532367051138	45.7604276712
0.463453731986	49.7033595751
0.558964157354	54.2206536073
0.474249418402	53.1339291222
0.499513099931	52.1645267964
0.405404357603	52.3467596103
0.458343127269	51.6748977137
0.498094015598	51.2420047118
0.522784810127	53.2209637505
0.477910032329	57.429139877
0.460604889983	50.9553053283
0.573115196492	53.1106505062
0.510656706339	49.7031284138
0.466748761595	57.6015947442
0.556288848227	49.9921231367
0.505359269551	56.0552695836
0.509083047275	52.4340845055
0.4406646359	52.694361362
0.486340468909	43.046386962
0.504215504832	48.4095411875
0.494380113126	48.2412069733
0.554492213138	53.8046633091
0.468451852358	48.0754819111
0.481925965545	47.5604772668
0.500991783643	56.8861022508
0.441747663727	60.0121134855
0.494675401539	52.8314222187
0.553368660106	56.3768865591
0.486636784752	52.606731289
0.500385086834	53.8397463687
0.468982024228	57.3531561671
0.45463854501	59.7493426199
0.586261006322	47.6553095486
0.478151741797	50.5702331823
0.425847159227	49.9155272297
0.454403442244	55.7878656806
