# Supplementary material for: Do universal codon-usage patterns minimize the effects of mutation and translation error?
Source: Genome Biol. 2005 Oct 19;6(11):R91. doi: 10.1186/gb-2005-6-11-r91 (PMC1297647; doi:10.1186/gb-2005-6-11-r91)
Supplement: Additional data file 1 — A tar archive containing the used CUTG records, separated for archaea, bacteria, and eukaryotes, the data used to produce the histograms in Figure 1, the kinemages used to produce Figures 2 and 4, and the data used to produce the scatterplots in Figures 3 and 5. [file gb-2005-6-11-r91-S1.tgz › CodeError/data/cutg/arch.spsum]

Acidianus ambivalens: 73
10 19 6 22 420 224 365 93 107 271 788 216 271 103 74 296 137 194 285 80 109 430 339 73 104 322 538 154 97 437 608 181 126 330 583 127 148 479 785 645 311 494 347 142 111 159 816 413 309 550 361 511 95 124 418 459 891 145 511 483 302 36 8 29
Aeropyrum pernix: 2713
1700 4358 4523 2445 7271 29474 11681 24822 18138 10912 3073 4645 4515 9981 6963 5879 16693 4333 6884 10462 7174 5820 5883 15621 8486 11553 8780 23814 12695 16070 7796 21138 16585 9673 9510 14638 18740 13618 5040 17982 10343 2915 1987 10402 8450 3986 7473 35247 16889 8230 13484 8177 3957 2089 13917 3924 20506 8024 5193 12767 8483 555 1568 590
Archaeoglobus fulgidus DSM 4304: 2407
865 1621 738 564 14726 19756 3220 16240 17010 15673 3717 7189 6067 6161 4638 4223 12403 3034 6559 7870 7836 5338 5549 7621 7350 5074 13911 13196 11147 13788 16713 11742 10726 8875 7001 10036 14836 25739 16030 29489 14665 6628 1894 9949 7204 2814 18704 40344 17793 14637 18592 5578 6115 1675 18337 12098 15197 13867 18819 16794 6891 816 369 1222
Haloarcula marismortui: 73
148 443 230 142 20 12 28 628 456 91 15 25 36 222 258 39 196 61 97 389 402 65 90 236 443 38 201 740 451 158 114 795 281 265 50 897 292 117 137 402 460 33 51 500 350 35 557 1046 1287 183 357 27 47 51 444 30 29 579 82 334 166 32 7 33
Halobacterium salinarum: 198
434 1622 937 396 70 67 101 2183 1641 263 80 359 201 910 1104 94 975 219 357 1872 1801 231 269 723 1167 119 684 2890 2850 423 362 2276 1094 541 177 2693 1661 422 505 864 1405 123 371 1877 1017 148 1583 3890 4757 827 1116 137 118 127 1449 112 58 2462 218 1219 500 59 30 109
Halobacterium sp. NRC-1: 2605
4464 22605 15072 3799 879 1018 1190 29801 22286 3352 812 5098 2233 8635 13412 1286 11305 2561 3654 21779 21481 2744 3385 12386 17161 1204 6931 38279 40529 4832 4323 33693 16063 6116 1941 35386 24940 5553 4684 8417 14715 1596 3571 16746 14540 1849 13755 37362 56096 8796 16640 2305 3051 2462 21153 1787 783 24207 2587 12649 8080 605 723 1277
Haloferax volcanii: 78
139 1006 307 101 23 18 17 1611 524 102 7 51 12 464 596 43 308 45 41 750 811 45 25 487 585 14 146 1423 1267 115 142 1653 321 289 27 1800 480 100 112 535 645 20 97 635 452 21 778 1675 2273 73 589 31 72 44 820 39 32 1069 137 577 232 30 10 37
Methanocaldococcus jannaschii: 1773
180 38 61 165 13856 4994 4320 1640 1111 4733 26402 9559 7286 1410 401 5350 2638 5579 9954 2141 877 7365 11193 658 708 4284 11269 2726 1184 12199 17911 2126 5162 6556 7536 2333 2879 21669 36712 15549 7790 18838 4658 2641 2025 5162 26060 17429 4861 22859 5019 16984 2048 4392 4442 16972 22933 5366 24535 11067 3677 1374 169 230
Methanococcus maripaludis: 1801
1373 260 664 835 9241 3527 2511 3564 2003 13002 19686 5784 11990 2538 2167 6417 3534 5253 10008 3773 3045 8647 8061 1544 1906 5977 18444 1788 2304 7294 18052 4248 3703 8583 12663 2282 2532 18284 40276 4929 10158 18556 4912 4749 4479 3215 37931 3599 8517 20097 9203 10271 2778 4275 4851 16658 14709 8520 24680 13194 3336 1529 136 149
Methanococcus vannielii: 50
22 2 15 9 392 134 57 79 15 226 501 116 287 53 21 89 58 138 241 97 62 199 255 28 40 183 582 37 46 350 435 118 92 402 411 50 39 589 944 159 300 223 202 141 136 78 913 70 300 376 227 139 37 87 161 258 194 233 538 345 58 41 5 4
Methanococcus voltae: 73
34 7 11 41 499 110 91 80 17 251 1147 242 509 107 48 239 116 258 471 203 81 356 347 50 58 408 726 82 92 617 473 196 101 755 669 52 127 742 1544 238 462 725 416 100 204 125 1431 215 460 857 381 417 91 307 280 449 629 333 802 636 114 66 5 5
Methanopyrus kandleri AV19: 1687
5326 8128 11265 5631 2976 8496 4566 17616 17761 2825 2650 5706 1786 6891 7161 1434 4024 1865 1811 9272 9773 2172 2460 9087 13045 2787 3199 17223 16763 4622 8883 9713 10726 11033 7228 18970 21712 4997 4690 15469 8333 1270 1627 5430 7726 1951 12979 37126 20947 8110 12564 1569 4234 2375 13218 1182 4772 17058 2357 8338 6209 387 321 986
Methanosarcina acetivorans C2A: 4540
4327 6898 7987 5654 18141 20523 6372 25436 34693 42874 13220 11336 17536 20673 10145 17218 17585 14588 22347 24154 11140 19308 8591 13989 13809 20164 36157 25581 10074 25626 38312 21272 25438 17472 25149 22643 19822 29649 60458 32353 31092 32373 9304 26766 10895 12795 77724 35211 34457 41126 23887 28909 9554 8262 27798 35134 30038 36096 38168 33165 14957 2217 237 2099
Methanosarcina barkeri: 114
97 178 130 241 451 434 138 651 632 1088 266 247 424 454 175 411 312 259 525 605 197 567 407 261 265 619 1279 623 207 870 1010 660 436 755 740 583 480 848 1330 949 692 635 198 747 324 251 1804 766 940 942 551 582 337 269 657 646 562 840 1152 1076 372 64 10 43
Methanosarcina mazei: 95
40 143 81 133 380 486 95 573 748 973 203 173 506 457 175 354 472 283 678 603 229 462 263 327 385 513 1254 536 242 624 1134 568 533 525 718 566 449 727 1124 718 835 713 96 640 287 211 1396 609 851 722 592 583 225 195 676 598 623 841 982 834 363 42 4 50
Methanosarcina mazei Goe1: 3371
2152 5461 4151 4341 14472 17136 3876 17613 23793 35439 9391 6260 14325 13440 5492 13637 12758 9371 17614 14204 6123 14296 6635 8748 8508 17018 29380 15977 6481 20399 28563 14966 17388 12916 19259 15083 13251 22990 47283 22374 20428 24019 5228 20122 7886 9240 58431 24988 24600 29074 15300 20762 7043 5688 18260 25647 24752 22789 30656 24470 9586 1800 126 1445
Methanothermobacter thermautotrophicus: 246
80 238 205 268 781 2426 355 2092 1354 1730 364 213 1287 739 176 392 650 451 1547 1239 265 327 1000 930 357 792 2358 1724 491 747 1485 1096 1088 1845 737 1331 1430 1723 1555 2025 1594 753 162 1272 830 500 2573 3074 2185 2003 1527 614 722 455 1639 814 2816 1378 820 2079 542 91 63 92
Methanothermobacter thermautotrophicus str. Delta H: 1869
586 1962 2503 2477 6503 21660 2434 18494 12355 12995 2214 1290 10915 7060 1472 2866 5932 4034 10947 10114 2505 2509 5906 8514 3381 4814 15001 14236 3554 5736 10822 8756 9291 13031 5383 10862 12073 12394 9107 14876 11688 5716 700 9286 5658 4197 16809 25977 14968 16095 11807 5139 3957 2390 13723 5456 22552 11682 6272 15449 4422 554 428 887
Nanoarchaeum equitans Kin4-M: 536
133 92 31 106 3742 1807 2821 252 179 975 7979 3646 769 775 446 2450 1390 1184 2522 1085 251 2364 2853 1097 230 1887 2782 1198 784 3098 2525 1586 1579 2347 3821 441 772 4030 13575 2831 2688 5289 3139 220 352 1684 9020 2920 1733 5799 1871 6687 439 792 2091 4633 10111 1141 4596 2475 1458 305 120 111
Pyrobaculum aerophilum str. IM2: 2613
1202 5945 3720 2086 12294 17806 8625 13212 12617 9709 13505 11934 4573 5451 5017 6741 8032 2619 6995 4989 8108 8884 5464 11749 9179 6387 9732 25757 19284 10305 8368 24214 14652 3259 13528 11761 24587 12297 18951 18436 10648 6477 6666 7041 7509 2438 13080 32943 18292 9967 16953 11373 3100 2651 11155 12736 19065 7429 14859 11684 9692 1142 783 688
Pyrococcus abyssi: 1791
478 632 343 567 9162 19896 10047 11244 5757 11616 9095 7977 4848 3863 2833 3740 7576 4060 4405 5916 6433 6017 9165 5372 3510 4990 9110 10453 5605 10975 16340 5904 8729 8405 7392 8142 7352 21254 13333 29034 11048 7064 3984 5078 5060 3101 19356 28668 10066 14977 13170 7647 1646 1341 14689 8909 26224 8337 11485 12549 6401 517 354 920
Pyrococcus furiosus: 134
37 42 20 44 1364 1046 780 828 356 1100 718 611 426 258 91 335 557 509 772 379 256 668 1124 407 167 510 1356 697 265 1155 1831 407 574 785 823 531 645 1773 1591 2404 903 767 507 463 480 347 2425 2238 961 1468 1107 1009 113 233 903 1111 1735 607 1409 1068 728 37 23 74
Pyrococcus furiosus DSM 3638: 2064
704 652 433 670 16233 12314 10358 9919 4824 14110 11387 8137 5962 3649 1466 5305 6311 5958 9258 4432 3340 8653 11587 5360 1770 6203 14402 7996 3440 12349 21567 4477 8195 7235 11159 6204 8059 20616 22155 24873 9859 10389 5561 4623 4694 4090 28190 23539 9324 16098 10750 12495 1304 2153 10634 15111 23684 7913 19027 12724 7183 688 420 956
Pyrococcus horikoshii: 2059
566 610 521 691 11473 17164 10365 9987 4912 14605 12252 6717 6590 5523 2602 5791 6885 5893 6018 6105 5783 7745 9981 5811 2904 6918 10503 9289 4123 12288 17993 4069 8944 8632 9992 6426 6872 20242 17780 26227 9575 10521 4512 4760 3909 4568 23250 23912 6622 17634 10605 11246 1805 1772 12534 13628 25411 9747 14794 13075 6677 701 435 923
Sulfolobus acidocaldarius: 143
50 11 8 53 1375 565 755 201 274 649 1650 539 674 225 104 581 274 705 767 260 164 732 649 213 116 730 973 265 201 901 1189 262 264 1084 1189 318 480 1058 1911 1415 584 1319 699 439 193 381 1703 1195 605 1525 540 1243 51 185 594 961 2305 348 1223 918 404 67 9 66
Sulfolobus islandicus: 68
29 23 13 69 287 180 271 126 175 189 400 207 155 72 55 187 125 172 219 69 110 220 160 84 64 129 250 91 86 213 217 118 145 121 251 108 167 215 617 515 278 392 218 185 73 105 594 383 235 322 253 376 49 74 283 371 498 206 327 231 150 34 7 27
Sulfolobus solfataricus: 3594
1312 622 526 1755 25845 17565 19291 6938 5462 15387 41504 15833 15723 7586 4854 15446 7278 16712 13956 6849 6339 20333 16476 5454 4168 12625 19597 7214 7146 22802 26079 6798 9774 22072 28615 7299 12190 27736 40457 37696 16588 33053 15628 5491 4703 8439 39086 29654 12622 34849 16696 31367 1975 4281 17771 26622 49778 11129 33980 20799 10517 1790 738 1066
Sulfolobus sp. NOB8H2: 51
14 22 3 27 275 249 209 106 155 191 467 173 127 79 59 166 114 195 170 61 84 245 116 66 62 151 230 87 78 237 231 81 137 155 336 94 128 217 488 559 249 354 218 175 67 73 527 444 213 318 258 348 28 39 222 261 497 159 342 245 118 26 7 18
Sulfolobus tokodaii: 2833
702 355 271 1104 20024 9118 12544 4248 2922 14213 36721 7705 12937 3719 2516 14593 4336 12706 12994 3375 3103 16765 13072 3215 2627 10921 15983 3941 2977 19407 20017 4112 5595 18066 22529 4221 6371 22371 39414 21424 10531 26551 11869 3972 2639 7309 35824 17627 7241 27984 9716 27474 1402 3593 10470 24051 37823 6946 30640 15630 7740 1536 482 815
Thermoplasma acidophilum: 1522
941 2476 1228 1491 7349 12499 2895 8929 13259 9528 1850 3116 7508 7521 5810 4847 7477 2248 6339 6342 6658 3215 5879 3039 5924 3901 10545 9800 6431 5989 10592 11816 4667 7135 6671 7687 9798 9975 8145 18648 11143 8830 1324 8929 3654 4121 13217 15208 9505 17710 12291 9400 2200 657 14867 7065 26137 10425 5835 14566 4015 341 208 973
Thermoplasma volcanium: 1526
1024 1099 838 1436 7631 9155 5902 5626 5272 11322 6251 5359 8447 4668 4036 7777 5679 3516 7720 3613 3943 6492 6589 1827 3313 5337 10702 5919 3573 8634 10176 8702 4995 7671 11369 4731 5389 10944 15446 15825 9737 11838 3812 5674 3060 3861 18289 10503 8068 16785 9931 11616 1816 1020 9908 11576 25378 6588 9864 12292 3784 685 256 585
Thermoproteus tenax: 103
68 377 200 107 861 1281 356 1024 936 384 243 828 177 472 520 263 529 76 273 442 504 380 234 814 631 360 502 1950 1184 580 611 1881 842 190 553 1188 1532 403 514 1391 730 209 266 446 490 160 322 2522 1313 669 911 590 152 116 996 317 1306 649 253 826 521 20 30 53
uncultured crenarchaeote: 125
150 63 56 136 752 357 495 250 344 626 710 759 753 292 239 615 307 469 697 339 195 577 517 209 169 369 878 328 246 538 935 329 258 685 766 340 344 746 1635 914 641 1382 675 329 226 486 1580 627 621 1300 384 851 146 231 445 1064 1193 619 1426 803 281 61 30 34
