# Supplementary material for: Do universal codon-usage patterns minimize the effects of mutation and translation error?
Source: Genome Biol. 2005 Oct 19;6(11):R91. doi: 10.1186/gb-2005-6-11-r91 (PMC1297647; doi:10.1186/gb-2005-6-11-r91)
Supplement: Additional data file 1 — A tar archive containing the used CUTG records, separated for archaea, bacteria, and eukaryotes, the data used to produce the histograms in Figure 1, the kinemages used to produce Figures 2 and 4, and the data used to produce the scatterplots in Figures 3 and 5. [file gb-2005-6-11-r91-S1.tgz › CodeError/data/cutg/bac.spsum]

Achromobacter denitrificans: 69
157 674 307 182 37 78 62 401 914 241 29 296 77 217 314 55 351 81 106 390 388 71 127 297 466 108 355 1118 866 222 168 975 306 216 103 516 619 209 170 652 383 117 229 598 306 170 487 726 742 328 351 115 163 23 478 160 44 662 215 459 258 15 14 40
Acidithiobacillus ferrooxidans: 144
245 1272 775 661 114 172 174 775 1978 393 178 792 163 570 423 228 679 343 238 1189 683 269 323 712 854 345 724 1965 1583 583 535 1605 639 918 428 923 1461 461 630 1000 772 555 488 1291 591 554 1341 1281 1159 1137 587 625 344 185 892 658 236 1357 694 1173 628 37 32 73
Acinetobacter baumannii: 148
340 576 236 776 214 116 513 490 702 964 1592 828 634 267 375 683 543 639 731 658 502 738 748 267 528 600 1368 844 746 1230 611 880 390 1257 809 650 706 1175 1863 675 712 1509 1546 847 351 807 1932 1015 823 1594 459 1130 168 250 600 1395 404 764 1985 1050 763 101 21 26
Acinetobacter calcoaceticus: 117
204 381 152 687 129 32 291 300 563 532 1091 643 500 128 191 393 306 444 489 532 304 533 573 135 272 444 1033 678 545 736 379 654 269 993 454 455 593 684 1415 450 440 1023 1195 622 237 674 1494 514 544 1348 307 863 183 246 439 992 174 527 1437 781 425 66 20 31
Acinetobacter sp. ADP1: 113
227 346 79 923 124 22 341 363 688 682 1118 805 541 133 282 476 380 523 628 634 335 497 675 155 297 481 1392 716 526 705 494 778 239 1263 608 428 654 683 1600 459 496 1226 1231 811 234 778 1716 479 476 1558 338 960 147 332 290 1364 229 663 1841 970 476 87 7 19
Actinobacillus actinomycetemcomitans: 393
329 1082 305 1761 975 178 895 546 976 1409 4449 2071 1153 950 483 1775 1137 1570 1467 1674 921 1819 859 306 1245 1002 2752 1758 1558 1960 1064 1797 733 2878 1859 912 1824 2383 6044 1427 1888 4366 3218 1087 576 1114 4659 1336 1322 3954 1316 2978 364 577 1651 3495 1135 1969 4396 2059 1119 306 47 40
Actinobacillus pleuropneumoniae: 206
438 635 216 1450 585 102 665 488 653 1185 4186 1264 1129 492 736 1083 786 1248 985 1202 939 1116 665 164 1177 734 2069 978 1626 1543 1139 1529 648 2897 1585 658 1192 1465 4971 1049 1230 3208 2499 888 475 1047 3688 1294 1054 3777 751 2372 192 367 1085 2314 615 1371 3343 1436 899 169 23 14
Actinoplanes teichomyceticus: 105
180 1674 2278 344 30 166 22 1497 3638 102 11 320 54 677 885 26 717 79 63 1823 909 40 74 816 2325 65 225 3590 3315 209 355 2892 1152 536 128 2111 2585 120 96 616 626 64 59 1372 1053 216 445 2474 2840 459 870 160 320 75 1358 35 26 1634 48 905 726 7 14 84
Actinosynnema pretiosum subsp. auranticum: 51
36 1332 1035 28 8 174 2 959 2348 26 1 62 10 449 437 10 288 6 10 1110 310 6 24 871 1031 28 50 2373 2294 69 73 1758 964 157 3 1252 1589 22 2 193 289 3 5 479 692 3 73 1433 1743 27 313 1 246 3 683 4 0 427 3 237 366 0 7 44
Aeromonas hydrophila: 312
485 2056 1048 1198 478 353 506 2012 5519 973 565 1493 736 1524 865 781 2221 862 637 3117 778 773 736 1393 1771 772 1411 4657 2042 1454 748 3580 1384 2029 904 1928 2989 1101 1808 2975 2501 1648 1330 3563 1209 1032 2271 3179 2478 3021 1558 1628 664 405 2323 1573 920 3068 1403 2419 1653 115 29 168
Aeromonas salmonicida: 85
128 604 326 377 78 79 114 572 1464 313 144 440 193 419 258 231 651 235 219 941 308 275 165 341 496 213 488 1306 721 491 254 1120 408 720 282 594 773 387 455 895 747 417 418 931 335 216 723 871 798 926 404 373 140 81 595 385 196 907 395 690 440 45 9 31
Aeromonas salmonicida subsp. salmonicida: 86
202 530 390 234 106 102 145 444 1004 268 96 432 103 220 186 93 511 172 142 540 229 137 167 272 375 118 386 945 631 372 261 687 428 306 163 371 591 207 364 638 453 231 335 754 284 215 552 946 569 643 319 241 109 54 349 245 123 650 260 471 320 29 10 47
Agrobacterium rhizogenes: 296
804 2591 1443 1037 491 689 448 2823 2810 1785 266 1292 671 1307 1709 678 1517 545 802 1935 1718 572 757 1080 2039 769 1766 3722 3179 1633 1202 3569 1119 1378 575 3045 1668 1343 1287 2418 1793 1240 1120 2353 1003 1106 2863 3210 2773 2609 1039 1238 795 265 2341 1275 490 3331 1327 2256 1146 77 56 163
Agrobacterium tumefaciens: 979
2586 7976 4251 3803 1594 2042 1563 7946 9422 5961 1100 4103 2320 4426 5349 2133 4855 1796 2791 6329 5750 1940 2711 3253 6349 2447 5938 11067 10023 5282 3874 11070 3429 5011 1937 8832 5980 5073 4243 7319 5488 4081 3625 7348 2867 3387 9336 8454 8725 8187 3160 3918 2130 884 7502 4214 1868 11044 4673 7249 3785 243 196 539
Agrobacterium tumefaciens str. C58: 10705
12045 106233 43262 38118 8753 14482 6536 88919 142661 60749 4145 30182 13497 57425 57751 12368 49002 9992 19022 83485 66901 10414 14126 42418 87302 17532 51011 169886 126730 38879 24295 165502 29044 58531 11330 104281 85629 45096 40824 89907 56328 43676 19743 85281 29549 38786 109322 84978 92168 94291 29340 47866 21834 6044 96973 39194 11185 138897 43780 85922 41944 2686 1354 6665
Agrobacterium vitis: 67
148 749 351 275 121 166 151 559 1102 443 118 394 174 387 454 176 436 138 218 757 431 169 261 344 637 222 545 1239 781 493 355 1104 295 478 165 802 678 381 404 721 458 408 284 599 269 410 858 726 854 882 292 437 231 82 791 395 170 1068 505 655 427 17 18 32
Allochromatium vinosum: 66
33 621 168 215 12 20 12 465 1003 33 2 69 22 226 309 16 249 52 28 615 211 29 32 333 535 45 88 1047 494 127 89 941 161 332 16 712 463 39 67 618 429 104 53 468 282 156 307 770 673 336 294 254 188 64 655 47 3 880 47 542 310 18 4 44
Amycolatopsis mediterranei: 116
91 2343 2552 206 9 56 8 2400 4894 96 3 310 28 1157 1540 33 932 88 56 2418 1551 69 58 1104 2808 49 250 5100 4553 254 227 4645 1534 731 37 3796 3118 121 64 1357 1254 17 89 1962 1463 39 1225 3180 4358 226 1094 31 454 47 1999 23 2 2186 54 1041 949 9 11 96
Amycolatopsis orientalis: 87
213 950 1336 374 36 168 25 1148 2269 242 12 536 74 564 778 43 548 109 156 1305 934 121 167 671 1558 137 420 2226 2319 283 383 1967 711 595 98 1602 1848 211 118 725 727 86 151 1086 747 181 704 1668 2170 530 790 149 245 77 1211 45 34 1383 109 762 612 8 4 75
Anabaena sp.: 123
221 596 298 619 337 108 567 404 544 305 1265 921 347 369 165 598 390 537 727 661 186 731 617 520 165 599 872 705 481 1238 497 561 356 1273 808 495 578 812 1458 592 763 1009 1466 568 385 402 1964 617 660 1401 608 676 184 246 565 979 341 878 1462 812 558 62 33 28
Anabaena variabilis: 139
205 535 268 538 297 116 481 410 548 325 1134 883 317 382 127 543 357 463 639 675 154 686 558 523 141 569 872 704 436 1160 570 627 359 1479 790 488 567 880 1388 587 686 840 1213 457 481 408 2016 535 692 1269 536 674 202 329 566 988 271 855 1567 849 595 72 38 29
Anaplasma marginale: 186
112 306 326 448 659 846 705 649 1486 992 639 907 696 747 424 1256 1547 1513 1012 1012 408 1241 482 437 443 738 2298 1655 1452 3016 1094 2091 1619 2515 1214 843 1747 1542 874 2608 1036 907 724 1247 537 352 1755 2240 1390 1613 1277 838 334 491 1310 1564 784 876 1195 1283 347 73 92 21
Anaplasma phagocytophilum: 97
127 295 180 684 651 925 843 394 615 1018 1371 1259 1023 471 384 2055 650 1450 1400 370 711 1797 1312 156 663 1534 2622 473 1052 3186 1866 838 992 2532 1762 335 1234 1911 2386 2410 787 2030 1092 1155 440 1174 2786 2074 959 2992 481 1437 312 514 673 1334 1182 515 1804 1293 278 34 59 4
Aquifex aeolicus VF5: 1553
275 609 379 744 9389 12723 3804 15145 7121 13203 8631 3998 3502 6274 1695 4359 3867 3850 4286 5559 6007 4779 2750 8375 3436 5325 8226 6077 6702 7763 16465 3966 4882 7636 12459 4130 7537 14782 22228 23970 12346 5350 3590 6432 6285 1287 30766 16418 13185 7954 16537 3760 1979 1897 11024 14194 22535 4789 8532 9162 4590 789 194 571
Arthrobacter aurescens: 184
247 1335 1042 359 134 300 161 1281 2503 460 103 465 264 961 534 182 805 194 346 1708 725 244 331 948 1254 301 949 3184 1600 640 691 2260 853 608 324 1669 1291 508 488 920 953 275 361 1304 820 309 1317 1284 1811 733 759 225 407 95 1204 321 160 1752 412 1132 784 38 42 104
Arthrobacter nicotinovorans: 204
528 1190 1058 544 270 517 404 1519 1982 873 134 777 516 1098 715 394 860 361 603 1606 888 550 497 1092 1110 518 1443 2679 1497 1111 1052 1997 991 925 638 1783 1286 996 672 1102 1223 396 661 1217 898 483 1822 1563 2124 1063 986 375 420 165 1226 503 295 1626 724 1149 882 59 53 92
Aster yellows phytoplasma: 133
147 269 18 383 457 60 297 65 73 287 1058 202 262 107 67 452 182 235 244 266 35 617 191 70 48 351 302 322 69 894 444 278 86 421 287 126 116 941 2056 175 693 939 703 76 235 156 1023 122 243 475 102 282 47 124 191 574 344 325 1046 383 198 124 9 57
Azoarcus evansii: 82
28 1421 184 158 13 48 14 945 1355 52 0 81 23 265 547 11 369 32 21 866 640 25 30 457 902 37 211 1382 1722 94 89 1919 255 227 39 961 1090 68 82 1080 657 120 48 787 521 144 562 1215 1333 290 604 139 396 68 989 40 10 1240 48 798 381 23 6 53
Azoarcus sp. EbN1: 78
104 1230 402 197 52 97 46 1003 1344 181 15 214 74 232 560 41 432 90 81 603 655 88 63 330 971 80 280 1110 1599 176 201 1435 385 284 93 1029 765 194 247 786 608 206 151 759 444 201 732 944 1124 468 539 202 331 74 793 199 43 1055 215 700 385 9 13 56
Azorhizobium caulinodans: 70
69 930 374 138 61 55 66 884 951 186 45 152 69 412 323 60 294 62 56 630 391 52 74 451 624 91 154 1392 1030 184 113 1307 296 183 76 561 1050 119 93 665 355 212 81 540 305 249 424 971 760 452 230 285 284 45 681 142 106 938 134 615 301 6 8 55
Azospirillum brasilense: 256
218 3964 1951 595 61 194 81 1830 5961 483 19 525 121 1496 1411 122 1317 102 157 2949 1681 138 203 1543 2984 254 433 6089 3815 584 535 5331 1504 687 97 3129 3065 417 205 2664 2127 243 289 2315 1432 647 1444 3762 4476 951 1469 526 905 76 2814 204 52 3782 290 2062 1269 39 20 195
Azotobacter vinelandii: 244
174 3221 946 727 73 201 108 2024 5741 258 40 597 56 1215 932 103 1982 284 107 3054 572 242 163 1169 2280 199 398 5452 2283 501 386 5519 710 960 278 2487 2564 334 479 2508 2279 408 452 2618 1323 535 2091 3241 3889 1282 1666 456 915 158 2659 236 104 3492 384 1792 947 36 19 187
Bacillus amyloliquefaciens: 128
202 641 777 470 577 250 123 785 1703 1323 954 806 826 664 455 642 886 322 1058 675 1300 414 203 309 1551 565 1103 1329 1634 870 1308 1571 731 735 638 1208 1111 877 2655 1088 1116 1269 1073 1365 541 1041 3019 1405 1422 1950 949 1344 281 216 932 1629 525 1644 1803 1491 685 69 23 36
Bacillus anthracis: 312
569 223 179 883 1236 368 1117 335 392 1300 3931 1024 1330 453 375 1547 467 1565 2414 453 844 1890 1599 242 534 967 2117 372 709 1598 2203 524 1083 1611 2374 414 973 1824 5786 2047 1268 3959 2912 859 379 1392 4855 1614 811 3536 853 2876 164 455 934 2916 2042 1072 4009 2098 835 199 66 47
Bacillus anthracis str. A2012: 308
425 188 116 715 948 294 888 233 326 937 2709 835 921 293 256 1015 403 1082 1678 328 555 886 817 165 292 662 1429 285 490 1105 1276 379 614 1142 1694 347 711 1263 4332 1671 932 2856 1993 671 305 1084 3570 1276 589 2522 672 2238 167 441 761 2249 1616 758 2817 1642 661 184 59 65
Bacillus anthracis str. Ames: 5311
7502 6709 1859 19718 13113 3376 14847 5880 4585 25378 69687 13290 20501 4458 6417 21588 8052 20172 38876 3533 18900 17287 22991 1466 10528 12722 41506 5547 18249 29288 34123 11766 13198 34796 43394 8016 15087 36103 78342 25228 18417 45994 42251 9431 6727 22882 79898 25793 12340 52793 13016 39146 2971 8796 20101 45732 23605 18699 70887 39289 14472 3646 851 814
Bacillus cereus: 186
295 228 80 603 416 131 635 198 218 965 2297 567 876 201 241 1069 395 849 1649 251 644 990 950 88 248 674 1604 276 477 1346 1442 450 494 1433 1491 335 456 1344 3101 942 907 2119 1788 408 241 803 2534 785 510 2081 536 1540 170 303 727 1603 871 623 2356 1246 657 126 38 22
Bacillus cereus ATCC 10987: 5884
8602 7232 2282 21390 15064 4145 16583 6809 5275 27739 75981 15379 22461 5216 7006 23754 8865 22317 42192 4319 20518 19076 25050 1894 11349 14464 44477 6242 19974 31750 37866 13180 14546 37635 46961 8907 16953 38915 87493 28771 20215 51688 46799 10823 7392 25496 87870 28991 13547 57910 14642 43603 3554 9993 21943 51164 26903 20288 77427 42994 15861 3968 938 977
Bacillus cereus ATCC 14579: 5300
7851 6577 1946 20230 14139 3675 15626 5951 4725 26722 72498 14587 21871 4567 6775 22741 8542 21380 40915 4062 18944 19154 24391 1726 10457 13866 42838 5736 18464 30623 36379 12092 13858 36606 45190 8203 15748 38006 82816 26931 19173 50157 44638 10340 6900 23911 83664 27444 12845 56051 13846 41301 3050 9192 20264 48138 25812 18950 74256 40254 14980 3592 854 854
Bacillus circulans: 70
116 304 369 263 207 120 113 382 923 478 309 497 211 610 474 226 662 239 449 667 853 268 230 234 680 315 544 862 801 572 730 1131 496 493 486 551 653 526 1008 784 1020 955 583 692 250 462 1068 750 875 1148 640 905 158 92 771 695 210 883 782 716 706 44 9 17
Bacillus firmus: 85
113 92 61 267 276 96 290 170 193 593 880 251 359 103 111 352 195 288 545 178 256 386 267 34 173 320 631 198 233 586 491 281 304 552 533 254 300 634 788 411 302 593 514 222 153 326 943 493 251 764 231 554 33 75 392 821 294 459 1033 693 298 60 12 13
Bacillus halodurans: 4262
13385 10836 9313 14926 7703 4355 14247 17162 10086 27271 34039 21565 13972 9904 11069 12231 11824 10681 22495 11952 25511 8993 16342 3828 13941 13435 24939 19376 24175 23214 27283 17157 21181 21629 18664 23127 24452 26852 46563 26686 20112 24992 35165 15881 9692 20285 61736 35644 20198 42854 14375 27599 3669 5438 15538 39653 8387 29431 48472 33485 14117 2535 802 925
Bacillus licheniformis: 192
376 929 824 482 908 545 325 1219 2230 1739 1109 1672 1069 891 816 795 1440 382 1561 904 1789 529 426 354 1773 764 1615 1749 1984 1412 1902 2205 1054 864 893 1843 1309 1452 4119 1809 1863 1778 1696 1643 711 1469 4500 1962 2115 2673 1295 2063 415 244 1397 2286 593 2965 2286 2158 985 110 27 55
Bacillus megaterium: 230
447 451 150 869 571 171 698 314 515 1392 2394 724 994 305 328 1114 708 665 1479 412 900 678 757 183 423 887 1750 519 688 1779 1704 822 544 1288 1718 533 826 1579 3505 1167 1192 1766 1786 783 415 942 3705 1110 940 2327 725 1570 177 307 672 1993 655 974 2886 1662 656 157 36 36
Bacillus pumilus: 52
80 60 64 126 232 76 139 100 137 297 465 219 223 102 85 236 159 209 354 114 177 213 241 24 125 189 378 170 176 366 337 227 161 295 249 185 219 338 834 330 219 590 401 183 85 300 825 317 188 583 175 558 34 87 158 558 226 245 568 380 232 38 8 6
Bacillus sp.: 139
270 516 271 641 484 160 402 468 744 973 1425 790 686 541 440 770 717 607 1309 688 1147 711 909 186 793 644 1543 948 1164 1291 1551 1405 755 1246 1111 912 994 1231 2164 1074 1623 1975 1317 775 423 903 2645 1227 1344 2355 918 1512 116 162 1032 1543 476 1240 2024 1413 1027 83 24 31
Bacillus sphaericus: 110
179 174 67 335 389 142 392 111 178 418 1235 387 625 173 153 584 279 615 1037 219 360 907 607 114 190 490 959 215 307 879 675 383 323 903 926 218 318 892 1628 481 615 1551 1029 281 126 440 1614 557 386 1455 380 1021 81 156 399 1102 697 434 1472 731 300 68 17 25
Bacillus subtilis: 4843
6213 13038 9908 11573 15742 5804 7254 16088 34306 34182 28813 23030 21915 12188 9556 19597 21193 9828 33242 12999 22118 13122 10586 4898 24347 16069 32265 23721 30077 28569 32547 34815 16509 19310 20166 25779 26297 28652 73511 31189 26387 33307 30042 28086 11307 22840 73022 34373 28365 49591 18207 34104 6391 5402 21251 44731 13947 40268 54803 40183 15417 2965 697 1160
Bacillus subtilis subsp. subtilis str. 168: 4105
4996 10386 7888 9145 13133 4783 6046 13309 28422 28341 23466 18797 18149 9814 7735 15713 17328 8120 27251 10527 17777 10685 8568 4009 19506 12858 26508 19414 24692 23182 26514 28629 13712 15530 16364 21264 21701 23535 60397 25763 20962 27269 24005 22849 9078 18710 60142 28356 22823 40548 14752 27783 5304 4418 17334 37583 11533 33003 45365 33023 12623 2564 588 954
Bacillus thuringiensis: 393
1516 646 356 2221 4028 1047 2418 757 911 3073 8368 2013 3234 1361 1059 3854 1301 3901 6162 1327 2368 3962 3845 353 1279 2561 4827 1101 1972 3818 5180 1400 2142 4190 5409 1313 2339 3987 8278 2493 3361 10883 7176 1577 697 3279 10252 3771 2107 8852 1868 7737 676 1509 2291 6520 3591 2216 7394 3019 2604 257 102 31
Bacillus thuringiensis serovar israelensis: 135
265 111 79 379 408 127 327 149 160 506 1491 401 462 130 158 699 170 549 921 201 304 539 493 96 117 386 734 207 244 625 664 156 307 613 878 167 326 631 1976 570 433 1560 1319 295 143 586 1581 524 229 1329 281 1147 85 271 307 1125 756 383 1419 883 401 90 21 24
Bacteroides fragilis: 316
405 910 737 1736 859 671 531 939 2541 1898 1817 2513 1062 1062 868 1560 991 1333 1700 1546 1047 1604 542 815 1201 1345 1888 2033 914 2021 2532 1414 954 2240 2176 1204 1800 1846 4783 3042 2133 3528 1844 2069 729 1559 4569 2387 2266 3711 1428 3470 614 912 2072 3110 2256 2599 3157 2979 1344 162 77 77
Bacteroides thetaiotaomicron: 110
124 403 334 387 230 258 154 383 1038 494 301 501 232 431 351 224 466 227 466 609 581 273 124 283 525 235 584 790 444 417 647 644 400 492 496 424 748 360 1303 1052 1014 709 438 763 263 319 1396 871 1043 798 676 712 262 158 918 636 554 994 566 915 364 66 13 31
Bacteroides thetaiotaomicron VPI-5482: 4778
6253 16951 11585 31869 13016 5205 8642 16088 52929 27522 23776 39249 16127 20164 14583 25095 19193 22437 29884 26839 20579 29084 7917 13619 27252 21719 36660 34863 18002 38043 50186 24551 12612 38890 40854 20120 30963 25309 76776 47760 38552 59442 28067 37179 11377 22548 87522 33859 41828 61379 25991 60835 10128 12690 42893 42222 30290 49326 48841 50577 25481 3152 667 959
Bartonella henselae: 65
106 221 86 635 97 50 75 187 156 598 489 428 315 134 129 446 128 229 507 187 251 273 282 121 95 322 687 234 323 688 435 260 268 767 249 183 318 916 906 363 199 727 567 291 78 369 984 383 161 1043 96 491 53 141 121 773 230 306 1053 566 171 36 7 22
Bdellovibrio bacteriovorus HD100: 3583
3521 23764 4169 17384 5364 1536 3090 4500 54576 19988 4612 27956 7609 23237 9424 15640 15564 9593 10985 24881 13809 15409 9017 8932 20494 10632 14581 36212 26293 22041 13894 31532 12847 26068 5427 17997 38779 21325 48106 28355 27421 20967 16029 30143 12967 9236 50211 23300 29047 30934 16362 19376 6409 4810 29526 22893 2324 39168 24005 30562 14116 1836 1063 684
Bifidobacterium longum NCC2705: 1727
3206 18278 3757 9356 861 1371 1322 13482 27193 4935 751 7980 2427 15948 8529 2534 7965 1894 2700 23719 9867 3775 2432 7820 17086 2887 7874 38373 17228 7984 4780 33071 3506 10190 3734 15936 25375 4577 5424 20552 16191 5769 4680 17112 8312 5741 16821 19385 26061 15674 11861 5292 4950 1083 19085 2773 1463 24284 8631 16008 8691 409 343 975
Bordetella bronchiseptica: 107
157 2072 702 375 39 174 77 618 3046 262 22 692 77 548 904 82 967 143 99 1232 1061 131 149 824 1265 165 396 2844 2287 331 342 2942 643 394 249 1299 1689 281 230 1103 988 452 409 1569 565 449 983 1334 1803 927 856 579 310 59 1158 298 149 1516 321 970 602 15 23 69
Bordetella bronchiseptica RB50: 4998
2126 87389 21904 7020 674 3173 1217 20444 137265 3749 362 12570 1165 15632 31164 1250 29214 1926 1874 45083 29777 1974 2520 33472 49782 3535 7521 123857 88700 5658 6193 112835 17260 6448 4624 44727 70721 4017 6148 36224 30612 8723 9862 55753 23557 11987 32686 48106 66652 20644 28405 11613 13837 1341 46395 6598 2648 61351 6865 39737 22953 723 1011 3264
Bordetella parapertussis: 4192
1846 74437 18443 6154 642 2642 985 17252 116905 3102 349 11047 923 13259 26549 989 24496 1608 1469 38172 24956 1539 2118 28223 41964 2962 6040 104370 74349 4615 5100 94914 14356 5405 3906 37991 59810 3391 5212 30500 25771 7474 8483 47102 20003 10425 27855 40550 55915 17685 23882 10071 11795 1262 39495 5535 2271 51930 5749 33359 19514 614 870 2708
Bordetella pertussis: 157
204 3659 1273 421 44 319 127 1015 5353 327 18 888 122 1076 1559 149 2270 181 159 2509 1980 176 204 1587 2285 285 568 5900 4592 486 499 7275 1415 983 445 2737 2959 413 264 2238 1939 786 584 3166 1040 748 1496 2187 3443 1085 1399 841 310 40 1839 303 151 2505 355 1327 1116 53 39 65
Bordetella pertussis Tohama I: 3498
2781 62630 13979 5680 595 1756 1365 14101 94723 2324 251 9871 934 11279 21776 824 19827 1240 1326 32661 19909 1466 1750 23147 33231 2934 4963 86823 58892 4834 4115 76531 11567 4799 3334 31721 49025 3326 4594 26404 21868 6242 7612 39602 18106 9169 22988 33499 45903 14858 20431 7715 9093 1136 32787 4577 1690 43665 4683 26591 16164 526 835 2137
Borrelia afzelii: 65
12 14 3 26 242 45 191 20 39 426 661 258 337 39 32 414 149 323 529 136 13 438 102 22 14 173 516 103 112 539 329 120 145 352 307 36 108 424 1659 334 170 817 353 64 20 100 1040 287 242 640 74 267 24 94 89 427 504 57 519 250 60 59 6 0
Borrelia burgdorferi: 820
391 240 91 433 4146 960 2258 461 614 6174 8990 3166 4207 695 427 5293 2145 3868 5230 1180 469 4324 1959 724 280 2124 4657 1249 756 5871 4347 1635 1687 3488 3350 497 1209 5862 20463 4877 3418 12881 5781 946 600 1607 12880 4073 2881 9467 1649 5634 409 981 1256 8122 7819 1272 9916 3874 826 602 138 80
Borrelia burgdorferi B31: 1639
764 459 219 899 8843 2594 4611 1039 1158 12539 18287 7433 7264 1476 1074 10341 4633 7123 7829 2388 974 7111 3855 1627 570 4387 7770 2064 1076 8330 8628 3340 3206 5544 6437 1061 2367 12023 37244 9593 6372 26349 9259 1758 1452 3959 22626 7531 4479 18112 4240 14814 1095 2193 2776 23094 16939 3361 24214 7872 2020 1037 315 287
Borrelia garinii: 126
23 13 7 41 378 43 432 68 75 976 1382 324 754 142 18 753 616 580 1445 289 51 976 149 19 18 316 1139 163 152 932 783 312 156 753 769 54 217 792 3809 613 492 1330 625 103 42 129 2012 555 706 1313 230 355 5 153 211 635 915 111 818 425 111 119 5 2
Borrelia hermsii: 112
41 15 11 75 610 210 443 122 111 840 1512 424 932 94 44 628 267 609 737 175 131 717 264 58 23 216 1146 131 130 953 746 153 231 558 665 87 156 745 2373 997 598 1765 689 98 90 238 1520 596 431 1563 252 670 59 111 233 1183 1295 408 1385 605 118 84 12 16
Bradyrhizobium japonicum: 799
1821 8807 4205 2091 763 1332 805 7212 9347 2621 414 2692 1196 2935 4599 905 3834 817 1206 5558 4249 879 1409 3024 6726 1308 3100 10563 10862 2878 2183 11122 2514 2409 826 7654 6100 2067 1797 6580 4268 2338 1948 5697 2958 2583 4381 8300 7670 5037 2847 2401 2267 600 6586 2002 622 9271 2018 5476 3385 136 185 475
Bradyrhizobium japonicum USDA 110: 8348
11130 105503 40421 17633 4438 11524 4262 91548 119872 20711 1888 22534 7558 34063 56875 5340 44085 5848 8559 74185 54007 6580 8973 37493 82810 9891 28723 138720 140592 20201 18792 154464 25350 22105 5412 98818 77608 16109 15611 80114 50243 22667 15206 69151 30272 24420 41497 97488 96097 48437 31250 27146 20832 3564 81378 17320 3676 118904 16585 63038 34879 1341 2249 4758
Brucella melitensis: 78
98 699 293 259 63 118 71 472 823 548 56 224 124 302 387 111 355 86 161 493 406 95 127 240 546 176 482 961 761 471 166 999 257 408 142 515 539 427 278 635 384 396 180 521 184 318 780 437 541 648 202 431 165 70 602 332 126 756 402 621 333 31 15 32
Brucella melitensis 16M: 3198
2455 35483 9438 11152 1676 3557 1552 19924 37736 23040 1296 9745 4128 14168 15665 3410 12917 2848 6328 20712 18485 3243 4646 11125 24957 5729 18784 41807 35131 13289 6541 48626 10478 13746 3763 22602 26842 15067 12151 27100 13804 15698 6661 23625 7009 13073 35454 19871 23007 29122 5535 17225 6670 1858 24873 13077 3715 34985 17299 24510 11805 924 475 1799
Brucella melitensis biovar Abortus: 226
249 2542 662 880 123 253 167 1571 2727 1579 102 702 325 1127 1221 289 1087 223 490 1754 1421 284 429 824 1741 488 1446 3178 2359 1253 524 3683 728 1234 373 1922 1747 1382 854 2149 1271 1285 467 1874 560 977 2738 1319 1940 2099 559 1295 517 130 1864 881 281 2719 1249 1901 949 79 28 119
Brucella suis 1330: 3264
2181 34500 8972 10891 1525 3232 1487 19525 37136 22675 1288 9462 3930 13919 15107 3302 12655 2767 6155 20189 18079 3239 4463 10909 24360 5420 18500 41164 34487 13074 6244 47540 9957 13484 3677 22221 26209 14896 12004 26608 13470 15437 6425 23196 6722 12666 34897 19359 22450 28412 5388 16921 6310 1745 24480 12909 3705 34277 17043 24201 11284 986 479 1799
Buchnera aphidicola: 408
713 150 63 1435 1920 161 870 236 208 1211 8700 1260 2404 372 342 3641 300 1722 1982 285 281 2381 1201 218 219 1558 2779 256 338 2876 2512 348 435 2792 2503 255 491 2543 11086 1108 1164 7986 3503 407 280 1966 6636 547 565 4577 558 3413 325 1202 407 4858 5029 1129 7650 3092 643 318 23 62
Buchnera aphidicola str. APS: 574
1131 342 102 2388 2970 212 1729 320 371 2259 12052 1936 3398 570 470 5845 599 2813 3683 551 453 3907 2147 405 425 2680 3619 526 573 3697 4540 782 643 4261 3676 640 729 4113 17092 1518 1869 11636 5236 791 506 3476 9442 943 969 7172 911 5892 411 1877 816 8683 8030 1787 11928 4035 1707 434 75 65
Buchnera aphidicola str. Bp: 504
1228 339 148 1555 2499 323 1669 206 211 1353 11258 2196 3248 405 659 4778 571 2617 3301 466 684 3727 2035 262 334 2227 2924 255 500 3216 4623 437 681 2998 3738 393 657 3933 14247 1630 2289 10450 4600 635 590 3170 6769 732 986 5715 922 5357 484 1966 682 7682 7665 1197 10624 3628 1501 387 57 60
Buchnera aphidicola str. Sg: 545
1000 285 83 2110 2799 214 1435 226 284 2185 11903 1650 3328 357 402 5491 444 2677 3495 392 387 3562 2107 280 297 2573 3428 362 368 3579 4500 489 416 4090 3403 503 544 3970 17369 1518 1838 11121 4808 553 404 3059 9163 766 832 6668 821 5465 382 1780 759 8702 7771 1399 11651 3688 1594 431 55 59
Burkholderia cepacia: 285
456 3673 1274 828 109 222 169 2668 4557 559 74 899 243 750 2270 164 1601 283 294 1983 2645 252 287 1026 2972 327 1210 3679 5459 773 574 4844 1069 974 342 2692 3081 574 561 2518 2283 556 805 2951 1352 668 2278 2636 3643 1471 1606 755 760 170 2634 607 126 3575 698 2227 1360 80 25 180
Burkholderia mallei: 58
150 817 353 235 31 62 30 661 929 199 21 339 57 188 572 48 326 74 56 286 659 67 50 201 706 53 307 746 1483 192 163 1034 292 210 107 693 665 212 129 457 417 199 222 512 276 251 462 598 721 505 319 279 174 55 646 272 52 718 253 429 316 14 11 33
Burkholderia pseudomallei: 213
375 3230 1221 509 111 194 117 2744 3355 439 61 811 152 611 2243 152 1384 208 205 1296 2795 179 151 765 2490 193 821 2594 6218 474 397 4472 891 558 270 2302 2576 415 374 1715 1924 697 687 2205 944 595 1369 2139 2625 1359 1042 716 609 105 2128 510 127 2866 565 1688 929 46 20 147
Butyrivibrio fibrisolvens: 50
20 56 37 110 270 56 83 147 119 599 193 152 286 84 34 248 203 98 564 101 62 219 236 40 80 190 544 166 82 492 414 310 69 403 392 91 130 458 403 658 342 456 77 368 113 140 631 556 233 785 241 381 110 124 276 342 205 384 512 418 207 38 10 2
Campylobacter fetus: 55
31 65 5 50 308 60 465 62 77 685 1141 275 437 44 93 412 680 782 725 210 162 1280 145 29 115 189 892 286 230 1376 865 478 126 957 935 109 203 749 1744 527 600 1586 433 96 77 177 796 588 382 1721 195 562 65 75 176 884 1420 359 608 478 108 35 8 12
Campylobacter jejuni: 640
250 666 81 893 4033 909 2141 586 431 5943 11033 3084 2700 492 433 3530 2799 4939 3443 1400 561 4330 2109 382 423 2814 5007 1355 1049 6454 4139 1831 1233 4728 3531 488 1967 4494 19600 3356 2758 13629 7173 915 776 2456 12382 3481 1208 11613 1509 7885 949 1763 1034 12173 7667 3651 9229 4276 1701 405 70 165
Campylobacter jejuni subsp. jejuni NCTC 11168: 1633
431 1931 63 3258 8201 1343 3480 1356 502 16293 25422 8001 5059 979 785 8274 6172 11513 6562 3166 1283 9660 4451 668 555 7947 11331 3313 2690 17290 10681 4335 2959 10583 8768 1272 4987 11801 41731 6596 4500 27568 14474 1440 1602 6774 29323 6496 2140 24714 2519 16211 1846 4361 2221 28318 13441 8426 22271 11176 3310 1049 167 418
Candidatus Blochmannia floridanus: 583
1703 291 325 2625 2503 515 1216 254 297 1385 13381 3092 3223 661 637 5621 517 3053 3372 725 633 4758 2486 282 518 2918 3329 398 761 4418 5712 423 1077 3907 4925 395 1511 4427 11963 2020 1544 11893 6422 1185 572 4462 7272 1386 603 8340 878 7378 406 2672 740 7946 8599 1656 11996 4834 2023 431 58 94
Candidatus Carsonella ruddii: 87
10 0 0 22 374 7 62 4 4 120 1674 106 448 13 24 441 37 309 348 14 15 373 155 5 10 134 152 7 9 143 414 14 20 269 209 6 12 348 3032 93 205 2396 276 10 17 148 788 28 39 618 70 932 54 291 51 1612 1422 44 1736 443 62 28 2 57
Caulobacter crescentus CB15: 3737
4554 51968 18729 9789 1049 2670 1716 20662 82752 7569 427 8327 2090 10415 25554 2099 19889 1662 1751 39673 20081 1723 2733 22767 36537 4262 3908 96866 55909 9915 5300 78343 13801 11017 1495 47273 36573 6577 3238 39343 22994 5646 5444 33374 15386 6398 18709 46597 53822 16212 13737 11722 7761 1291 37734 5149 782 48641 3485 26232 17106 741 1225 1771
Caulobacter vibrioides: 177
155 2802 790 531 22 101 66 999 4590 302 4 366 82 577 1662 94 1062 59 58 2435 1180 102 71 1001 1808 160 152 5526 2496 633 150 4168 514 646 62 2639 2007 339 156 2353 1548 314 275 2048 716 210 1188 2702 3075 732 640 439 320 47 1833 184 25 3070 192 1560 554 48 41 88
Chlamydia muridarum: 945
3255 2301 1341 4076 3756 1119 4463 3400 2685 8528 11304 6816 3400 4135 2028 11585 2733 3442 5606 2941 2456 5906 3333 2386 1134 7386 6291 3342 2753 11499 9371 2635 5234 3672 5338 3050 3933 9014 14332 5737 3664 8594 9256 4602 2074 5349 14251 7471 3377 11717 3042 7113 1961 3394 5301 10903 4109 5656 12687 6595 3212 547 254 146
Chlamydia trachomatis: 1193
3752 3101 1564 5078 4764 970 5832 4522 4081 9157 12769 7821 3844 4841 2653 13600 3553 4062 7291 3595 3245 7214 3977 2179 1582 9590 8430 4057 3814 14807 11341 3550 5751 5033 7181 4029 5182 10167 16839 6795 4583 9877 10938 5633 2502 6195 16815 9259 4386 14091 4040 7988 2539 4273 6967 12027 4438 7937 13687 7937 3760 650 365 165
Chlamydophila caviae GPIC: 1005
1759 2457 788 5196 4201 1318 5532 3675 2230 8612 13418 5256 4262 3607 2028 11276 3067 3903 6848 3337 2822 5618 3046 2664 1245 8222 6699 3537 3119 11594 8696 3341 4067 5627 6233 3012 3632 8486 15255 6777 4381 9945 9326 4432 2167 6150 15478 7206 3435 13122 3445 7940 2016 3628 5573 10701 5768 6449 12801 7049 3339 635 251 119
Chlamydophila pneumoniae: 72
179 165 56 326 355 139 406 372 239 590 901 413 386 306 195 909 313 376 611 317 253 674 261 186 73 601 719 328 269 985 869 306 311 491 505 336 302 672 1246 588 500 840 686 373 130 360 1218 655 380 1046 266 559 153 274 528 785 411 589 917 492 290 43 21 7
Chlamydophila pneumoniae AR39: 1110
2453 2491 1123 4913 3982 1638 5750 5792 3213 9464 11316 5807 4230 4018 2308 11166 3196 4292 6295 3741 2776 6398 3190 3363 1159 8507 7151 4101 2994 11076 9679 3456 4478 5056 5989 4685 4240 7441 14836 7653 4652 9252 9570 5059 2758 5893 15442 8593 4320 12064 3576 8294 2087 3739 5952 11387 4998 7531 12670 6862 3665 589 334 186
Chlamydophila pneumoniae CWL029: 1052
2438 2491 1125 4898 3927 1615 5732 5767 3210 9381 11251 5742 4228 4007 2287 11092 3169 4255 6254 3719 2753 6356 3199 3371 1155 8479 7119 4092 2990 11049 9637 3452 4444 5005 5979 4675 4193 7408 14678 7564 4623 9159 9560 5047 2756 5869 15375 8547 4308 12015 3551 8246 2071 3702 5906 11252 4958 7528 12573 6805 3657 573 318 161
Chlamydophila pneumoniae J138: 1069
2465 2518 1143 4934 3962 1631 5784 5857 3238 9476 11343 5782 4303 4070 2331 11247 3257 4337 6405 3806 2807 6530 3234 3400 1172 8550 7232 4134 3028 11190 9856 3500 4535 5086 6023 4729 4217 7459 14828 7616 4749 9394 9661 5115 2789 5941 15471 8565 4371 12183 3613 8350 2103 3736 5994 11397 5033 7629 12664 6843 3690 578 320 171
Chlamydophila pneumoniae TW-183: 1113
2471 2504 1134 4954 4062 1683 5814 5866 3249 9559 11410 5897 4339 4095 2336 11340 3274 4389 6449 3828 2817 6558 3231 3413 1182 8560 7225 4132 3028 11179 9879 3513 4539 5101 6046 4738 4259 7490 14937 7656 4772 9507 9661 5107 2791 5949 15487 8547 4390 12188 3647 8407 2131 3777 6084 11519 5097 7664 12761 6856 3698 609 328 176
Chlorobium tepidum: 52
55 433 129 128 64 69 25 632 607 251 17 125 87 189 337 56 323 61 73 492 218 71 89 194 443 73 229 639 462 239 176 771 123 244 79 484 418 224 371 627 471 152 67 506 238 107 484 642 540 313 329 134 138 26 583 200 31 767 263 457 205 24 1 27
Chlorobium tepidum TLS: 2252
2626 16981 7857 4802 2569 3387 850 22833 22492 10113 1030 5611 3762 6272 13569 2416 11182 2481 3042 16501 9537 2615 3279 6951 15140 3150 7668 23767 19248 7646 6533 27318 5858 8080 2997 16466 17679 7644 14277 18931 15489 6069 3392 16365 8850 4576 18438 23794 19385 13214 11694 5928 5872 1390 18951 8567 2148 26971 10482 16921 6872 758 201 1293
Chloroflexus aurantiacus: 56
124 611 345 398 17 26 68 509 862 167 98 362 146 65 261 53 276 206 153 477 330 116 264 289 527 150 415 898 563 363 168 543 266 606 186 448 515 296 201 289 295 332 221 583 245 170 536 636 322 672 344 236 88 79 373 362 33 563 541 482 337 14 22 20
Chromobacterium violaceum ATCC 12472: 4407
3062 60675 19885 5828 1777 4846 2158 12213 123050 4217 1357 18078 1929 20826 18471 2554 32682 2462 2125 38256 15870 3143 3386 17523 44352 4080 6846 90982 68149 8598 6604 95095 9493 6257 3847 29318 56450 5010 10767 39430 29079 11009 11874 49456 19813 10814 30708 44484 57860 18207 25313 9382 12938 1474 41537 6544 4853 49977 6907 33544 20517 1064 569 2774
Citrobacter freundii: 217
301 1180 544 1008 309 200 332 711 2723 833 778 728 647 570 605 583 1077 576 624 1356 974 555 528 408 1182 574 1210 1805 1627 1104 662 1635 784 1219 653 907 1357 1190 2161 1078 1377 1298 884 1817 564 730 2172 1345 1253 2068 881 1178 409 240 1005 1357 453 1482 1660 1566 881 123 18 76
Citrobacter rodentium: 69
71 111 74 213 166 77 120 149 377 339 516 269 327 162 164 355 261 297 358 206 218 306 243 84 191 221 386 244 292 438 305 240 224 414 247 165 255 478 747 305 313 749 326 435 58 245 634 369 229 697 133 418 69 105 193 513 346 287 689 407 175 43 9 17
Clostridium acetobutylicum: 3980
1245 706 190 2720 28784 7210 11586 2907 2853 32671 44064 11810 22545 4953 2806 19944 9608 22924 26875 6125 3648 24041 14716 1591 2079 14928 31579 5126 4404 28631 39410 7674 6123 24347 33573 2545 8455 36569 77103 37065 15721 64017 19954 8556 3540 12801 60880 21670 10393 57398 11241 40998 4394 10151 8317 46115 67890 5836 43214 30764 9006 2540 1002 436
Clostridium beijerinckii: 70
26 19 4 53 498 73 214 45 31 378 1005 185 392 49 38 294 139 338 513 54 40 542 381 18 25 249 630 73 65 645 787 147 112 521 634 50 81 701 1337 450 226 1055 405 61 69 263 1221 271 144 1009 127 645 99 230 181 687 985 167 936 613 121 49 13 8
Clostridium botulinum: 138
103 28 19 234 1858 304 797 79 64 1037 5065 765 2007 287 131 2155 469 2210 2079 269 189 2176 1206 181 89 1249 1385 176 107 1367 1919 248 385 1250 2003 103 282 1918 5716 1345 1097 9466 2459 385 76 521 4504 913 544 4906 535 4981 155 619 554 4146 4997 482 4054 1479 1054 102 31 4
Clostridium difficile: 148
127 73 21 257 1320 134 622 121 198 924 2997 611 1381 161 112 1534 311 1447 1412 225 179 1747 752 43 57 726 1600 204 116 1548 1681 252 244 1452 1626 209 353 1486 4385 1247 816 3818 1609 383 184 516 3615 895 624 3292 522 2392 116 425 514 2402 3004 445 2107 1317 440 108 24 16
Clostridium pasteurianum: 58
12 15 1 62 544 45 114 17 69 477 677 143 321 63 15 295 105 242 426 55 32 460 363 16 41 234 615 125 51 676 711 115 65 587 599 38 89 603 1069 399 197 786 343 161 65 211 1170 215 185 908 99 576 51 223 187 509 921 155 555 552 101 36 18 4
Clostridium perfringens: 201
85 41 13 175 1923 187 494 54 101 1108 3588 275 1579 168 85 1076 385 1249 1573 209 116 1859 1139 50 65 837 1601 242 142 2071 2707 254 356 1333 1813 125 269 2147 4360 1697 947 3559 1477 269 222 817 3960 1157 620 3607 508 2649 183 567 689 2177 3231 419 2112 1686 757 149 44 8
Clostridium perfringens str. 13: 2723
176 81 24 965 24593 2717 6774 392 411 16338 52949 3293 17153 1913 318 13640 4582 15518 16549 2392 622 19937 12439 467 329 10096 17052 3495 972 25103 33343 2937 4643 16087 22487 1163 3180 29291 55519 24085 9562 45193 14533 2320 2106 8938 53772 15917 6063 41293 5617 28731 1970 7621 7609 31694 50993 3707 27201 21180 5942 2030 594 99
Clostridium tetani: 64
19 2 6 41 366 136 264 13 36 322 1161 172 364 90 22 395 128 381 413 119 25 398 248 39 8 190 322 66 15 288 405 98 62 323 453 22 83 413 1654 388 274 1482 395 75 31 225 934 196 130 915 143 965 56 175 115 963 1244 89 1006 434 145 50 9 5
Clostridium tetani E88: 2373
662 193 145 1120 20378 3978 8981 838 1119 13269 41733 6200 12018 3681 723 14670 3777 14222 15951 3631 1300 16414 9917 1416 666 10012 18681 3360 1752 18130 27706 3080 4494 15324 25101 1038 5151 18338 61558 17836 7945 44000 14106 3049 1853 8900 50596 10632 5938 37026 4979 27808 1779 7240 4377 30656 53953 2991 26074 20126 5118 1656 488 229
Clostridium thermocellum: 64
21 98 64 171 749 347 57 230 549 959 375 835 683 474 284 356 536 399 1093 599 391 751 385 232 871 675 1202 516 480 766 1396 637 207 1024 965 256 519 1070 1753 972 1235 1278 406 717 256 382 1903 843 1389 1470 769 1412 185 153 669 978 1122 424 1174 791 806 36 10 18
Comamonas testosteroni: 138
109 1700 286 342 49 111 56 716 2462 175 21 436 75 524 675 107 887 118 157 1177 655 120 146 1043 719 234 527 2674 1221 446 234 2554 369 535 151 875 1954 225 302 1320 969 390 398 1372 693 361 931 1389 1510 766 776 358 456 71 1144 437 88 1315 406 1343 680 28 10 100
Corynebacterium diphtheriae: 2317
5915 17338 4480 13282 1517 1743 6839 15909 14172 13123 4712 15149 5491 10982 9153 8726 7808 4090 7460 19290 9095 9536 11300 7864 8424 8445 22282 21496 17660 20645 10718 22804 6959 18038 9806 14384 21356 16122 12242 15058 14107 8799 12131 13706 10546 7282 23553 20136 21125 22366 9781 7118 3774 2481 13361 11540 2500 22360 16774 16454 10406 1213 703 401
Corynebacterium efficiens: 84
181 806 435 517 84 153 123 746 1214 266 156 295 172 780 282 195 233 155 195 1318 301 204 216 443 624 211 545 1675 749 478 358 973 459 782 164 1040 954 288 381 818 627 274 235 967 524 229 654 1349 1009 868 514 245 169 78 769 237 69 1221 297 674 431 36 19 29
Corynebacterium efficiens YS-314: 2944
3236 26456 14990 13465 1649 4385 1630 29522 49686 4591 1177 6227 3925 27326 8315 2301 8471 3684 4072 47943 8702 2997 5212 21109 22073 3480 12868 56098 27483 8448 8517 31478 16497 26238 2885 32368 38488 6533 5810 19389 19821 6369 2943 27634 16089 5941 15321 43184 33410 25144 14938 5484 4614 2342 27801 3311 1183 44232 4773 21072 13925 762 1082 1100
Corynebacterium glutamicum: 514
1016 4863 986 3114 368 499 970 3764 5234 3111 707 2918 1193 3869 1103 2033 1629 702 1078 6197 1394 2180 3157 1180 1564 1976 6908 4311 3804 6265 2702 6244 956 4435 1438 3922 4392 4251 2165 4743 4586 1574 1761 4395 2777 1091 6076 5993 5514 5703 3298 1201 759 374 4598 1799 289 6472 3482 3835 2236 311 115 87
Corynebacterium glutamicum ATCC 13032: 6163
12698 47939 9466 26310 4445 6398 11320 41988 53261 32074 9795 37762 15898 41118 14639 21227 20019 9515 14747 62592 16879 24184 32429 18716 20070 21668 60329 52264 44613 48864 29219 65427 12923 46678 15628 42696 55708 40069 26703 40213 42037 21056 24975 39864 27445 12991 68737 53381 50716 63429 28214 14384 8015 4605 43837 25821 3483 65557 41804 42484 27072 3272 1859 1032
Corynebacterium jeikeium: 106
209 641 351 337 122 170 249 519 492 303 122 253 217 316 292 224 283 168 254 684 313 254 215 290 256 158 554 783 452 445 408 505 299 287 277 531 486 314 464 461 440 182 388 399 390 158 649 556 690 485 386 143 170 91 409 225 155 637 306 443 379 43 32 31
Corynebacterium striatum: 51
132 559 225 139 48 65 117 482 509 174 60 158 80 232 174 59 197 50 129 666 183 114 143 207 278 104 312 687 538 207 182 634 174 179 105 432 436 134 293 266 370 98 236 294 328 95 394 404 621 279 261 80 157 28 326 149 31 580 172 308 316 28 12 11
Coxiella burnetii: 303
909 1023 506 1113 583 307 727 828 905 1400 2975 1815 1035 839 726 1113 958 890 1067 1371 1279 1066 818 978 917 1075 1562 1770 1799 1912 1420 1795 856 1607 1046 1292 1494 1906 5170 1459 1370 2944 3153 978 691 1208 4474 1569 1347 3094 1021 2099 431 541 999 2592 1225 1629 3428 1818 926 167 75 61
Coxiella burnetii RSA 493: 2045
6396 7921 4126 7253 3009 1623 4382 6009 5724 9818 22936 14214 5413 5182 5295 6707 6101 5731 5637 7987 8249 7093 4457 6542 6073 7816 8484 11100 12160 13228 8310 10926 6393 9623 6033 6859 9790 12290 28728 7583 7565 16947 17495 6448 4962 8575 26628 8638 7333 18618 5853 12984 2878 3603 6192 19815 6176 11263 24121 12202 6903 1105 409 531
Deinococcus radiodurans R1: 3110
2313 38731 19808 6701 1147 2214 1446 32581 64881 5059 774 7373 1820 7422 11100 2304 22883 4465 2180 33234 16725 3672 3105 26003 23763 5250 6282 56823 44971 8809 5453 55578 19903 7238 2314 22415 46125 3719 7720 18601 19526 3639 6977 32594 16730 3352 24231 30832 43111 5440 18407 3755 5307 1170 19953 10380 829 21056 9693 16998 13309 801 319 1990
Delftia acidovorans: 124
196 1717 670 344 59 136 93 780 2315 355 36 639 141 452 643 98 838 141 165 1078 788 131 281 673 972 203 611 2645 1700 422 300 2043 409 382 163 946 1544 302 311 1278 865 232 418 1366 695 364 921 1479 1452 713 701 302 382 52 1097 340 67 1433 367 1065 635 15 19 90
Desulfitobacterium hafniense: 59
45 194 253 127 168 135 65 239 723 305 273 335 115 315 108 142 267 163 201 441 200 174 63 265 269 179 266 721 308 405 372 465 359 298 211 360 419 388 727 511 322 421 307 449 89 241 797 540 308 537 204 437 180 115 319 525 153 554 539 563 262 36 7 16
Desulfovibrio vulgaris: 79
39 733 166 172 43 87 17 418 920 195 17 104 42 305 306 61 249 39 64 791 251 40 41 590 358 85 196 1382 533 165 115 1156 210 305 82 512 853 148 116 1098 564 93 80 551 423 125 811 546 1046 196 549 100 416 75 708 98 67 846 99 624 256 17 46 16
Dichelobacter nodosus: 121
173 650 302 369 133 82 140 369 658 329 719 641 260 214 216 308 476 242 323 636 243 361 269 252 490 253 713 860 610 746 334 878 242 775 321 338 533 662 1269 598 607 679 790 507 319 332 1189 653 684 1087 404 534 177 163 477 703 129 912 889 659 436 54 29 38
Ehrlichia canis: 60
18 6 11 55 225 79 219 75 43 236 690 134 439 83 23 451 149 476 477 77 14 433 320 25 13 339 512 45 39 430 487 146 110 522 535 64 90 441 999 298 425 989 376 84 146 296 757 164 221 712 327 627 82 140 263 884 811 138 607 390 37 50 8 2
Ehrlichia chaffeensis: 153
22 15 20 161 570 184 573 48 161 590 1635 478 1014 317 109 1697 368 1307 1031 141 49 942 792 56 84 1091 1064 154 142 1033 1437 352 373 1308 1292 165 353 1441 1942 692 940 2033 1244 332 333 830 2560 672 515 2040 618 1598 185 470 612 2340 1848 265 1184 948 139 113 36 4
Ehrlichia ruminantium: 100
50 65 62 121 324 132 341 87 93 359 1103 199 692 124 81 690 246 579 687 109 49 650 533 56 55 372 818 104 113 616 671 235 151 846 823 104 184 570 1450 397 465 1335 475 228 152 436 1052 250 232 1066 310 847 85 310 304 1108 1112 295 1001 661 112 56 22 21
Enterobacter aerogenes: 160
180 1336 495 580 76 107 154 660 2642 385 239 461 203 578 673 261 1036 206 205 1415 741 292 223 454 1267 238 617 2258 2046 636 284 2304 461 770 417 892 1362 649 1043 1199 1380 413 499 2000 564 336 1224 1395 1546 1046 1038 536 247 83 1173 497 116 1500 624 1184 728 87 20 53
Enterobacter cloacae: 191
219 1258 515 870 211 107 208 739 2887 641 432 515 371 587 579 459 854 345 413 1398 981 383 413 538 1323 445 1001 1899 2074 952 534 1955 706 1180 504 928 1504 978 1466 918 1280 716 423 1704 640 597 1740 1418 1232 1606 764 727 393 160 966 963 253 1477 1175 1510 886 99 21 71
Enterococcus faecalis: 812
1674 1172 811 2430 2241 650 2525 830 1847 3248 9919 4081 3447 1194 1040 3430 1926 3712 6254 2384 2754 3644 3799 814 1190 2447 5186 2562 2500 4252 4438 3145 2033 4411 4665 2467 3022 5664 15577 4267 3721 9124 7406 2283 1070 2551 14169 3784 3534 9002 2585 6746 540 1089 2460 8030 3595 3647 10272 5258 1980 488 153 171
Enterococcus faecalis V583: 3265
6603 5844 3941 12795 5847 1097 9255 3099 5614 10404 47625 18365 13247 4199 4343 12686 6496 14477 23907 9648 12848 13571 15629 3047 5110 10354 23490 12321 13537 21058 15956 16459 9470 20381 14525 12922 14123 25107 56390 11668 13460 31768 35820 7638 4279 12116 59525 12170 12026 35308 8895 26396 1592 4787 10392 33792 6631 14145 48731 24327 9108 2260 574 431
Enterococcus faecium: 333
690 491 515 1160 924 368 973 440 1311 1494 2783 1931 1271 582 549 1322 963 1383 2274 906 1104 1390 1386 394 638 974 2232 1116 937 1702 2153 1242 943 1721 1884 1042 1249 2039 5589 1821 1618 3230 2629 1135 487 1290 5449 1720 1576 3766 1086 2801 395 555 1076 2854 1433 2351 3263 2320 898 191 72 70
Enterococcus hirae: 70
158 87 72 262 169 27 252 102 189 264 871 597 369 92 120 411 163 405 515 211 350 397 356 64 109 278 646 234 277 588 554 300 283 534 366 303 249 500 1354 328 329 749 908 223 82 238 1340 299 263 823 222 623 15 73 264 711 126 860 864 631 194 45 16 9
Erwinia amylovora: 237
281 1483 698 1037 282 280 298 763 3493 908 626 799 757 664 638 549 1325 717 557 1499 1003 550 496 504 1300 594 1317 2017 1725 1146 730 2017 880 1298 664 946 1478 1115 2081 1167 1529 1297 822 2392 651 852 2331 1446 1462 2108 788 1069 391 280 1115 1322 479 1615 1473 1818 823 103 34 100
Erwinia chrysanthemi: 276
312 2279 1068 1537 203 133 261 746 6538 518 614 1704 570 1250 1416 605 2414 792 457 3076 1857 502 382 639 2742 461 1044 3485 4035 1058 612 4107 1417 1677 903 1643 3249 966 2530 1215 2757 1776 1250 3605 1038 1043 2906 1646 2593 2738 1503 1518 533 302 1944 1533 369 2741 1993 2375 1474 146 22 108
Erwinia pyrifoliae: 60
65 369 175 289 77 60 70 168 1006 233 191 192 215 180 184 192 440 200 144 424 275 111 101 134 351 126 302 566 500 252 188 617 275 451 160 257 390 263 554 323 379 398 212 684 197 239 560 357 379 575 177 243 82 78 266 342 144 416 378 489 197 27 10 23
Escherichia coli: 12614
15248 73280 24310 75266 15804 9251 16734 39097 182628 46958 55539 49184 36611 36188 32817 41775 57939 39914 39015 83954 53079 41808 33165 21097 77451 29602 82775 92939 111851 67101 39100 101733 44365 97441 45262 54896 91911 77090 135650 49407 82747 82890 55209 109717 35171 48247 147955 72473 74072 126576 46683 68514 23268 20332 61335 85820 29235 89746 113972 100508 53401 7599 1098 3979
Escherichia coli CFT073: 5379
6132 33132 9988 32051 4662 3041 6256 17322 80431 18500 22000 22187 12368 14004 13729 13723 25265 14954 12983 35978 23419 14447 13508 9154 34497 11563 32557 39755 50058 24685 14211 44073 17812 38611 17622 23896 40385 29189 52512 16855 33762 29427 23778 46720 15491 21480 60421 27971 29332 50786 19205 26078 10920 8732 26655 36738 8612 38317 47047 42762 23956 3217 426 1739
Escherichia coli K12: 5089
5716 35306 8684 33694 3337 1987 6212 17723 84673 17754 22376 22070 11511 13849 14379 13687 25843 14092 11366 37624 23124 14397 13707 8915 37328 11340 32666 40993 53988 24719 12776 47309 17704 40019 17508 24477 42212 29569 54097 16401 34912 28465 24835 46319 15595 20728 63517 28522 30627 51852 19728 26266 10347 8340 26678 35982 6962 40176 48818 44614 24615 3246 378 1468
Escherichia coli O157:H7: 5662
6720 34969 10859 34074 5272 3435 6485 17488 85153 19362 23044 21468 14102 15189 14713 14748 26930 16022 14128 37998 25435 15336 14143 9453 37661 12292 35116 42470 53941 26065 15385 46604 20256 40582 18322 24670 43980 30429 57207 19080 36368 32253 24361 49907 15649 21462 65908 32118 32437 55228 20696 27820 10814 8955 26439 37230 9588 39853 49253 45672 25837 3274 432 1959
Escherichia coli O157:H7 EDL933: 5347
6166 33547 9955 32590 4656 2915 6257 16869 82300 18366 22316 20904 13117 14420 14220 14013 25800 15123 13030 36724 24122 14639 13507 8961 36178 11657 33343 40571 52091 24855 14286 45226 18947 38983 17561 23870 42261 29200 54723 17729 34907 30864 23703 47324 15116 20631 63339 30158 30953 52914 19766 26648 10285 8458 25565 35846 8835 38504 47838 43846 24656 3163 435 1751
Eubacterium acidaminophilum: 56
18 35 33 28 375 325 180 227 288 703 60 107 282 83 161 181 336 74 420 82 140 253 203 75 148 235 533 313 251 363 699 589 115 191 485 181 330 474 547 802 460 250 131 288 179 111 752 713 661 408 319 288 245 86 389 273 1028 187 239 607 91 32 18 15
Francisella tularensis subsp. tularensis: 78
36 44 7 94 546 89 635 65 49 566 923 223 414 14 135 374 124 488 575 44 41 460 328 36 54 351 497 131 133 864 328 277 77 1065 657 249 167 684 1580 359 214 1063 823 219 98 272 775 496 231 1343 139 792 47 240 138 798 808 341 896 623 227 46 28 4
Fremyella diplosiphon: 57
108 265 141 248 120 45 204 137 198 133 447 344 153 149 61 269 211 213 270 275 64 288 222 160 68 233 443 204 168 573 206 185 89 397 302 123 187 354 449 185 286 335 596 240 88 180 708 224 221 533 272 313 76 82 191 383 95 317 510 269 164 24 22 11
Fusobacterium nucleatum subsp. nucleatum ATCC 25586: 2067
149 70 27 888 17966 1496 5029 423 712 11714 36553 6035 12397 705 386 12475 1686 10839 15169 865 291 14887 7815 379 139 8080 17049 1768 455 15917 24195 1322 2949 12322 14490 1364 2760 20735 54956 10186 4555 36574 12715 1235 1078 6523 45027 5741 3624 31129 3209 25290 533 4436 4097 27488 31514 3783 28764 14879 4004 1488 392 187
Geobacillus stearothermophilus: 496
1103 5267 2433 1651 1097 583 909 3042 3573 2997 3412 5135 1232 1595 2861 1572 3258 1067 2763 2439 6029 1282 2290 550 6337 1475 2978 6320 6499 3306 3836 7408 3435 2479 2133 5274 4756 3307 10887 3273 5817 4200 5372 2678 1377 3469 11804 4957 5969 8036 3522 4869 687 617 3783 5970 1098 5475 6643 5143 4763 330 54 107
Geobacter sulfurreducens PCA: 3446
4003 26484 31298 8149 2965 7304 1425 40299 50935 14950 1019 7019 4390 20006 14069 3554 16684 3869 4379 38785 15815 4737 2680 24389 21886 4862 13682 65605 27796 9891 13652 45959 24931 11888 6682 31100 38268 12900 12465 34180 24217 9035 4455 27348 15889 7695 27943 45980 40325 20637 20232 9650 11206 2969 33116 11672 4634 46188 12583 26686 11476 753 892 1808
Gloeobacter violaceus PCC 7421: 4430
4788 56539 26709 7572 2901 4145 4510 41278 69566 13271 2644 26854 3096 14979 20271 4259 26161 7210 5024 42919 17621 6061 4644 30159 35722 7671 13338 79591 46276 15342 11907 60411 23554 19369 6739 39612 50844 8444 18842 21225 27350 10194 15282 42672 19994 5933 37438 47642 42221 26137 27402 9123 11128 3110 26817 24859 2379 44095 14936 22775 20842 1113 1346 1971
Gluconacetobacter diazotrophicus: 56
27 756 432 126 11 48 2 127 1429 82 1 70 16 241 339 16 209 32 37 438 412 12 28 336 571 27 104 1052 879 38 143 935 356 110 39 662 573 57 71 367 290 127 54 529 202 213 521 406 733 326 183 181 163 27 477 70 19 767 105 469 201 3 5 48
Gluconacetobacter xylinus: 85
104 1642 701 687 33 152 35 619 3002 643 26 224 196 682 892 114 748 196 258 1189 1125 91 181 955 1374 272 548 2172 2236 337 236 1930 1002 601 143 1025 1751 424 241 771 946 511 102 1825 437 680 1095 883 1397 1219 514 727 268 95 1183 450 105 1452 532 1230 710 22 7 56
Gordonia westfalica: 105
247 1046 532 245 38 87 111 892 1161 126 30 343 139 399 556 84 384 112 183 1360 443 142 193 611 806 146 465 1923 1265 371 309 1153 475 423 111 1041 1039 209 181 347 504 92 242 701 609 136 520 785 1373 446 450 103 196 43 669 85 35 989 146 526 530 18 19 68
Haemophilus ducreyi: 122
187 361 80 735 353 72 373 159 183 488 2316 497 711 121 193 725 499 686 843 493 380 886 622 101 287 538 1262 441 674 1009 437 789 246 1370 925 317 528 940 2929 512 651 2083 1613 343 303 640 2111 514 423 1916 264 1294 74 259 429 1253 518 605 1911 828 341 102 14 6
Haemophilus ducreyi 35000HP: 1717
2620 4923 1623 10163 2024 525 4747 2095 2337 6156 28299 7476 7242 1618 2288 5477 4555 6439 7605 5774 5046 7702 6584 1773 3754 5424 15190 6257 8771 11142 3840 9145 3188 13823 8867 4153 7657 10453 25304 4391 5304 17756 20074 4550 3261 7378 23316 5678 3874 19618 2887 12463 1469 3655 4335 16378 4064 6759 24127 11631 5288 1271 283 163
Haemophilus influenzae: 475
947 1463 239 3319 1603 151 1504 855 857 3253 8506 3015 2833 971 701 3795 2108 3473 4316 2804 1989 4331 2911 542 718 2208 6194 2030 2811 4626 2359 3854 1568 6171 3644 1073 3215 4418 12895 1995 3539 10097 6741 1381 1240 2470 8684 2049 2011 8418 1857 6345 454 925 2399 6523 1821 2289 7577 3173 1882 393 40 40
Haemophilus influenzae Rd KW20: 1710
2771 5273 630 12461 1936 274 3532 2773 2332 10549 26157 9567 6588 2292 2143 8747 4457 6277 8239 5919 4569 8407 8787 1522 2604 6477 17203 5688 8832 11095 5702 10200 3752 15001 9844 3420 10908 10823 29410 3547 6381 19070 20274 3951 3706 7012 28335 5492 3913 22069 3613 12778 1839 3574 6428 16924 3138 7471 26469 12559 5908 1291 245 174
Haemophilus influenzae biotype aegyptius: 80
184 148 34 364 274 30 187 150 89 443 1031 227 437 107 111 375 327 308 549 239 255 398 305 64 138 341 647 316 226 632 339 470 173 453 413 141 264 470 1800 299 443 1124 864 176 151 197 1201 422 304 976 232 675 85 137 265 888 281 403 989 435 196 50 25 5
Helicobacter hepaticus ATCC 51449: 1875
2393 4540 615 5334 5499 1899 4211 6615 1277 21755 14725 8979 6110 1886 1620 10229 8290 10821 11849 2827 3067 7885 5897 2880 1370 8240 17326 4339 5227 12425 9755 7912 4880 10867 9947 2783 10404 7471 32279 9897 4313 25197 18882 3491 4141 8461 22842 13151 3524 23934 2734 19309 2812 4757 3191 25442 11457 8119 28235 13197 4485 1122 393 360
Helicobacter pylori: 1382
1587 2674 391 1863 6358 4183 5050 5251 1885 7693 16874 12908 4819 2866 1408 8687 12104 6199 6251 6944 3881 8778 2729 3202 1154 7581 6548 6215 7723 16052 5095 9429 7944 7687 4395 3857 11225 8583 37088 11506 14846 24768 18321 2821 2835 5709 24848 8741 7332 20127 5790 12707 2951 2067 6729 17991 6048 12160 15884 10849 3275 799 238 345
Helicobacter pylori 26695: 1566
1203 4206 514 2443 4598 4229 3969 4831 2154 8176 21744 14831 3011 2762 1908 7957 13398 4836 3396 6875 4843 6638 2414 4319 1603 7965 3690 6890 10028 13330 3079 10087 10721 4739 2863 3827 13571 7658 34263 10183 12483 16484 15689 2746 3286 7273 25086 9095 6444 17289 5567 12752 3586 1872 5691 21215 4613 13481 17677 11093 3509 873 261 432
Helicobacter pylori J99: 1491
1271 4183 540 2406 4328 4322 3979 4909 2115 8018 21485 14932 2973 2814 1895 7745 13373 4775 3261 6960 4901 6651 2398 4333 1607 8073 3361 7236 10332 12981 2944 10269 10916 4768 2910 3959 13683 7553 33466 10228 12714 16358 15462 2730 3346 7176 25030 8964 6673 16847 5653 12540 3545 1784 5805 20744 4435 13743 17155 10975 3448 835 251 405
IncN plasmid R46: 63
88 304 163 222 61 79 81 175 555 263 134 171 149 158 131 132 275 111 140 276 247 139 97 95 203 150 269 385 364 292 127 411 149 247 172 184 235 311 477 273 291 216 146 383 122 155 496 335 287 466 185 220 100 56 239 311 121 339 370 373 208 29 11 23
Klebsiella aerogenes: 66
57 840 208 310 25 32 57 330 1531 162 110 156 78 272 263 98 444 82 44 718 283 111 82 177 768 102 149 1015 958 196 119 1092 242 255 141 510 756 198 496 356 515 206 147 840 324 233 663 675 617 627 301 305 195 59 425 326 55 764 387 529 308 35 12 19
Klebsiella oxytoca: 155
132 1096 401 645 144 141 251 545 2409 528 492 370 319 443 396 326 998 339 252 1376 680 298 280 319 1066 316 703 1721 1642 672 408 1709 529 732 433 769 1126 752 1452 660 932 766 480 1416 436 500 1577 1030 842 1369 553 623 335 144 705 868 250 1249 1150 1208 747 94 19 41
Klebsiella pneumoniae: 1009
1559 7649 3141 3832 1316 1027 1558 4019 15933 3938 3025 3208 2288 3120 3008 2107 5802 2333 2279 7694 4121 2320 2107 2484 6598 2142 4396 11037 9352 4281 3058 9821 3894 4830 2856 5430 7217 4535 8504 4677 6018 5143 3311 9390 3093 3626 9194 7699 6708 8901 4077 4809 2194 1281 5089 6277 2273 8069 7022 8001 4732 545 125 338
Lactobacillus acidophilus: 71
90 77 46 328 192 27 146 92 79 365 772 397 458 79 53 271 186 318 279 166 124 803 402 50 67 258 544 229 110 814 243 277 74 855 431 147 126 779 906 755 481 756 759 134 162 279 947 164 367 939 359 534 28 75 331 649 137 354 999 517 213 44 20 7
Lactobacillus casei: 100
189 290 254 345 101 48 243 196 434 419 668 801 387 195 180 244 254 359 460 548 386 390 411 99 368 229 621 641 522 759 257 700 287 700 220 495 426 957 1098 801 528 798 835 531 240 472 1165 373 576 1155 331 698 64 71 475 749 131 655 1169 753 315 56 16 28
Lactobacillus delbrueckii: 59
28 288 380 131 194 51 86 293 768 256 207 644 305 308 52 143 467 112 106 489 227 468 368 111 282 137 265 835 219 604 113 882 402 304 202 571 274 635 387 1301 768 272 411 499 403 109 1362 330 1203 396 712 226 137 41 634 455 34 915 389 563 281 39 15 5
Lactobacillus helveticus: 91
100 186 54 479 289 39 180 122 164 676 1069 685 692 117 75 449 351 406 347 374 155 1477 653 66 81 435 864 366 136 1521 254 612 87 1274 635 258 184 1373 1270 1733 1007 1248 1122 219 328 388 1774 240 841 1595 845 650 83 101 559 900 173 726 1387 760 369 66 18 7
Lactobacillus johnsonii NCC 533: 1828
2683 2166 983 7161 7110 1013 6567 1894 1907 10216 27405 8568 9737 1895 1441 9418 3960 10521 8861 3853 2662 18436 10761 1244 1776 7095 14758 4827 2528 19403 12603 5676 3049 15948 12727 3440 3490 20243 29518 17891 8432 26050 18589 4222 3231 8223 29298 5977 7150 27848 6110 16270 842 2388 5696 20431 5145 7344 33245 14793 6321 1265 420 143
Lactobacillus plantarum: 211
386 352 510 506 277 92 709 354 530 567 2099 1344 725 241 348 476 514 964 742 810 1012 1043 713 284 466 406 1088 1085 955 1338 613 851 635 1330 553 852 820 1551 2072 1398 859 1701 1810 905 461 753 2039 660 902 2056 610 1381 126 256 666 1575 434 1074 2409 1368 586 119 56 36
Lactobacillus plantarum WCFS1: 3009
6528 8137 11951 10804 1497 757 10616 8077 11349 8227 30714 23391 11946 4732 6947 5872 7753 16078 11591 14607 23084 16075 14500 5182 9425 5896 19680 21872 20567 22769 9277 15997 11422 24471 8124 19280 15993 24890 23622 23602 16116 24451 30854 17343 9211 12629 31211 10109 17717 34314 12538 19818 1546 3148 12700 23795 2690 19777 37919 24195 10860 1738 754 517
Lactobacillus sakei: 157
238 299 276 455 269 74 494 280 228 491 1887 843 751 163 211 439 267 674 910 432 520 692 608 151 184 347 896 587 513 943 435 658 432 1053 487 547 469 1187 1889 905 720 1411 1617 426 271 538 2086 398 542 1674 473 1036 64 190 595 1201 453 880 2071 1130 395 105 36 16
Lactococcus lactis: 758
1459 852 550 3195 2424 514 2054 1624 1159 5346 7749 4812 4889 781 896 4070 1520 3628 5048 1770 1632 4704 3367 623 581 2754 5293 2298 1531 6348 5261 1718 1790 5332 3403 2333 1996 7040 16009 3881 3204 9882 7709 1660 1134 3135 13982 3150 3611 10002 2441 7174 267 1007 2720 8414 2936 3600 11326 5562 2389 479 94 184
Lactococcus lactis subsp. cremoris: 233
390 252 173 934 581 152 525 482 430 1550 1908 1457 1340 212 281 1091 474 870 1557 638 579 1357 1020 183 262 768 1481 795 590 1820 1465 639 572 1574 842 628 660 2047 4177 1282 941 2704 1989 572 339 841 3770 932 1006 2903 632 2050 96 255 771 2235 845 1024 3216 1611 539 158 35 40
Lactococcus lactis subsp. lactis: 2412
3801 2811 1509 10776 5950 1015 5346 5336 3650 18353 23169 14812 15840 2142 2450 12167 4090 10409 16387 4736 4462 15094 10998 1725 1854 8339 17095 7580 5434 21971 17632 5723 5499 17884 9378 7827 5953 23552 44353 8691 7707 29571 22243 4073 3301 9571 41514 8398 9942 27782 5510 19919 705 2563 8262 25695 6353 10588 37899 17731 7128 1696 289 427
Lactococcus lactis subsp. lactis bv. diacetylactis: 52
102 68 53 283 153 57 168 110 103 414 582 408 331 57 86 276 121 236 380 145 152 313 245 45 39 226 341 128 151 461 359 120 135 477 261 216 176 489 1256 379 272 744 592 163 118 249 1096 321 289 866 165 548 12 46 229 649 202 248 761 459 149 29 15 8
Lechevalieria aerocolonigenes: 67
151 1161 837 177 54 408 4 1386 1914 41 2 216 95 442 563 12 455 72 120 932 820 48 87 652 916 93 328 1847 1827 126 268 1648 540 494 40 1355 1383 106 53 450 636 42 64 647 856 58 434 1485 1877 169 514 29 214 45 1141 48 12 975 27 575 474 0 5 62
Legionella pneumophila: 401
981 1008 377 1602 1711 660 1193 1095 2023 2665 5431 3766 2219 1318 704 2320 1618 2097 2497 2200 991 2914 2062 1072 731 2428 3726 2564 1572 4252 2651 2264 1463 3526 2307 1372 2014 3682 7630 2557 2193 5532 5205 1933 868 2413 6652 2759 1815 6047 1499 3870 557 868 1575 5019 2508 2302 6196 3867 1827 248 57 95
Leptospira interrogans: 248
517 164 198 695 1644 337 731 524 419 1835 3135 1511 845 961 646 2378 411 985 889 593 619 1412 783 269 608 1215 1389 525 901 1344 2569 428 547 1512 1626 490 723 2003 5261 1419 1145 2925 1664 654 370 947 4045 909 889 2747 739 2668 121 569 905 4094 1507 1708 3770 1533 1008 132 46 70
Leptospira interrogans serovar Copenhageni str. Fiocruz L1-130: 3660
8145 2482 2654 10274 22877 4624 10916 10446 7244 31573 38448 21685 10399 17122 9757 34158 5287 13704 14476 11743 11154 20820 11766 5342 9679 17717 19002 9199 14449 17398 38514 6195 7632 21859 21277 7687 10131 26522 71779 18262 20578 37789 28170 9717 5934 13686 69284 12391 15776 38552 11191 30155 2042 8203 13510 52879 15917 28093 49047 21210 12979 2081 507 1072
Leptospira interrogans serovar Lai str. 56601: 4725
8873 2623 2974 10854 24420 4997 11711 11119 7760 33232 41089 23645 11493 17787 10341 35844 5565 14683 15589 12268 11743 22217 12321 5543 10081 18365 19643 9565 14930 18179 39923 6339 8061 22831 22323 8146 10811 28137 77075 19381 21785 40770 30225 10152 6284 14515 72703 13145 16334 40090 12002 31824 2228 8935 14858 57099 17375 29481 52264 22580 13621 2637 718 1370
Listeria innocua: 3076
5530 6525 2717 11170 6938 1347 11859 4765 4298 19623 35940 10212 10529 5266 5389 12100 7754 12696 23453 5916 10574 16256 16117 1448 6063 7666 26106 7539 14208 22682 17825 13148 7838 21633 20212 7916 10862 25357 58131 10068 13870 29893 26978 4881 4749 11451 57068 11956 13265 37003 9683 22307 1758 3767 12410 28986 9499 15948 46434 24284 8742 2117 393 566
Listeria ivanovii: 53
84 78 19 173 193 62 261 86 73 315 746 281 224 111 104 323 218 354 455 108 144 429 407 30 97 215 479 140 238 478 357 192 144 405 494 96 199 480 1219 292 307 857 594 135 78 182 960 260 183 715 168 434 49 104 192 378 256 276 759 357 163 42 5 6
Listeria monocytogenes: 3270
5738 7233 2897 12971 7141 1257 13312 5601 5132 21636 37901 12736 10774 6726 6300 13633 9059 14579 27375 7101 13315 17662 19066 1784 7238 8656 29493 8636 17126 25049 19657 14609 9020 24920 22315 9006 13552 27279 63562 10757 15837 33996 30799 5252 5355 12360 62359 13550 14806 41048 11086 23646 1977 3972 14534 30342 9666 18950 50821 26725 9597 2313 372 585
Listeria seeligeri: 60
70 87 19 185 187 53 181 105 48 371 679 290 340 125 163 412 215 306 610 170 240 569 452 19 179 251 742 149 274 566 466 315 167 495 679 160 259 693 1574 337 387 978 687 108 138 188 1335 312 329 1073 212 679 62 85 209 590 331 366 907 360 225 56 3 1
Listonella anguillarum: 179
491 543 245 907 549 243 821 689 861 1151 1693 1044 1013 370 503 1054 829 934 940 934 625 1024 795 267 408 823 1381 918 916 1441 684 1020 612 1584 959 720 923 1431 2651 1167 1300 1845 1945 1008 573 891 2382 1286 1096 2308 951 1407 327 505 868 1802 953 1279 1966 1526 822 106 34 39
Mannheimia haemolytica: 134
350 548 192 1035 400 92 628 330 480 964 3253 926 1033 282 451 1011 741 712 1004 1157 390 1092 723 141 471 450 2114 1057 729 1605 622 1139 602 2445 1261 361 1049 1410 3976 521 1419 2313 2346 648 626 718 2735 980 720 2857 678 1313 167 186 710 1699 283 1024 3064 945 531 108 16 9
Mesorhizobium loti: 7702
9825 83845 33548 16422 4912 13182 4656 62165 108456 26650 1707 24053 7994 27961 50346 5470 34081 6001 11050 60239 43625 7090 10992 28973 66341 10507 27160 135248 98565 22378 15942 136220 22320 23290 6080 85305 60749 18228 19208 65484 39818 22955 15057 57037 23037 25001 53556 70794 84646 46196 24436 26797 17223 3227 70476 17943 6792 98955 18249 55650 31388 1163 1824 4715
Methylobacterium extorquens: 157
79 2293 929 239 30 59 42 2199 2010 204 9 174 54 651 1038 49 654 36 58 1688 872 55 53 940 1671 91 232 3643 2475 259 185 3510 552 379 45 1829 1695 150 130 1761 1095 167 123 1288 744 286 624 2441 2102 847 843 255 494 32 1581 108 13 2241 114 1178 646 28 23 106
Micrococcus sp. 28: 51
226 652 486 187 48 137 38 429 602 92 5 129 92 309 248 59 214 71 60 523 311 74 177 413 568 161 232 1040 670 237 195 718 402 239 54 468 587 108 60 279 256 46 85 471 412 139 211 627 550 221 201 36 134 30 309 34 23 412 42 308 241 5 8 38
Microcystis aeruginosa: 75
417 469 351 655 498 214 772 727 684 750 3095 917 518 541 301 1174 446 873 671 904 353 1170 514 867 347 1075 699 925 428 1605 1111 450 785 964 706 609 524 1398 2364 670 681 2052 2484 962 299 991 3155 1180 603 2072 411 1521 182 403 506 1852 677 907 2558 829 722 52 11 12
Micromonospora echinospora: 129
136 1425 2265 270 15 87 28 1642 3037 56 4 203 33 623 683 23 692 41 30 1867 838 32 57 905 1958 41 140 3440 2562 125 186 2542 1067 541 78 2262 2025 67 27 701 791 39 62 1139 1141 47 247 2502 3010 126 1022 41 453 59 1472 18 10 1497 55 853 732 1 14 114
Microscilla sp. PRE1: 64
191 112 128 196 263 167 246 212 460 455 329 354 292 214 157 331 268 343 378 383 211 346 244 130 192 300 445 411 205 580 578 322 251 572 559 219 455 363 918 667 440 816 431 529 205 399 959 686 429 951 414 635 77 134 308 751 462 479 636 562 419 34 18 12
Moraxella catarrhalis: 75
155 424 43 541 263 57 722 159 450 726 848 839 553 161 107 632 881 724 1086 1417 323 709 532 268 74 406 1542 1457 530 1415 303 1375 368 2092 512 622 686 836 3112 686 1658 2436 1855 604 316 682 1550 942 1029 2419 411 1229 50 116 170 1261 265 1183 1427 481 269 53 12 10
Mycobacterium avium: 209
707 2715 1991 543 162 277 162 1389 4029 545 68 1012 207 999 1590 144 1120 265 250 2587 1083 252 471 1517 2309 227 832 4610 3334 720 674 3651 1337 975 417 2443 2856 615 547 1463 1613 310 685 2134 1499 586 1259 2231 3379 1406 1356 393 721 123 2013 413 151 2848 415 1461 1303 52 52 105
Mycobacterium avium subsp. paratuberculosis: 97
245 1211 584 183 19 58 31 588 1696 164 18 380 46 454 598 48 515 84 72 1177 469 116 124 619 916 83 257 2264 1569 325 256 1757 495 436 103 1069 1071 179 191 721 763 101 291 885 523 146 421 1021 1492 381 603 126 167 26 683 102 32 1175 140 551 370 16 14 66
Mycobacterium avium subsp. paratuberculosis str. k10: 4350
6171 53607 44824 6208 930 3050 1475 25282 98060 3618 721 15833 2240 18760 30020 1242 22255 2480 2899 57377 22064 2078 3083 29938 55410 2152 8267 104000 79581 5546 9240 80340 27790 14058 2131 51173 67699 4789 5691 25602 28322 3850 7463 38114 28137 5975 19687 53728 76663 13432 25730 5541 11062 1567 39381 3813 1115 54818 4074 27367 21869 459 1137 2754
Mycobacterium bovis: 89
235 879 661 221 35 87 90 581 1258 137 32 339 87 361 562 55 415 80 99 1030 424 91 170 538 820 95 360 1655 1229 333 222 1317 390 503 123 934 994 216 177 784 569 126 226 729 424 161 500 1033 1321 409 426 117 172 62 613 119 47 945 168 499 364 15 30 44
Mycobacterium bovis AF2122/97: 3920
9526 37294 32305 11137 1710 4172 6225 22605 66194 7188 2133 23497 4676 15064 25367 2930 19018 4631 5998 45966 20532 4860 8024 22247 41182 4511 16871 78562 63956 14362 13089 66578 25271 24726 6279 42860 52737 10588 6891 19839 25791 6874 10602 29878 20819 8498 21228 40019 55413 20715 19168 7965 8721 2945 30418 8130 2871 44261 8475 24185 19172 613 1175 2132
Mycobacterium leprae: 3229
9026 21909 19548 12558 2320 3720 8508 14324 38380 8518 5069 23167 6432 11211 17947 5092 12971 6290 7841 28455 13752 10353 9091 12705 24026 6946 17584 40238 34900 20957 11473 33206 14548 22952 9535 28791 37286 14253 8996 17524 18146 7951 10735 21733 14176 8205 20980 28355 36089 21152 13923 7894 6620 3621 20150 8743 4737 30941 11500 19383 13541 787 940 1499
Mycobacterium smegmatis: 253
576 4028 2058 1146 80 291 135 3264 6104 370 33 1008 255 1323 2480 144 1366 253 414 4102 2167 219 275 2123 3509 348 1111 6063 5541 608 751 5346 1329 2093 215 4437 4707 477 368 2391 2240 258 420 3011 2027 442 1550 4633 5802 1409 2062 356 638 146 3289 169 71 4638 182 2057 1641 22 61 170
Mycobacterium tuberculosis: 363
764 3508 2772 1048 192 429 521 2329 6032 778 231 1945 571 1499 2522 265 1976 531 616 4735 2158 545 843 2411 4359 511 1625 6769 5482 1473 1183 6383 2215 2455 622 4249 4687 1095 761 3485 3451 637 1030 3176 1928 711 2211 4702 5858 2046 2307 788 738 326 3359 709 282 4300 993 2591 2352 52 103 201
Mycobacterium tuberculosis CDC1551: 4187
10156 38228 33156 11553 1916 4563 6447 22914 66133 7457 2199 24038 5049 15384 25998 3112 19360 4864 6322 46028 20879 5091 8530 22620 42166 4761 17318 78476 64379 14831 13305 65562 25109 24766 6461 43148 53352 10871 7128 20141 25751 6958 10916 30463 21235 8771 21531 40388 55703 21146 19287 8139 9212 3220 30461 8311 3008 44379 8633 24719 19637 632 1270 2285
Mycobacterium tuberculosis H37Rv: 3962
9594 37761 32793 11260 1717 4246 6317 23005 67263 7254 2157 23878 4739 15357 25817 2953 19295 4715 6059 46873 20834 4884 8148 22702 41813 4531 17082 79700 64791 14537 13211 67805 25685 25117 6306 43530 53451 10682 7015 20077 26521 7053 10775 30295 21103 8554 21554 40641 56214 20961 19475 8095 8838 2958 31097 8220 2921 45158 8617 24571 19517 625 1173 2164
Mycobacterium ulcerans: 86
360 1454 781 524 77 132 683 1113 2247 409 233 980 443 667 676 322 941 261 652 3421 502 361 559 1556 1074 322 1220 3420 1873 978 691 2006 647 912 333 1402 1707 445 398 413 1202 231 1098 1091 1723 499 1119 1060 2129 1336 758 238 345 96 1044 272 175 1873 303 798 840 22 16 48
Mycoplasma agalactiae: 50
5 9 0 43 161 16 205 20 24 228 755 110 438 22 56 319 163 189 518 57 27 394 222 9 11 215 408 63 25 491 245 177 52 371 252 62 85 496 1835 425 245 813 380 47 29 80 1000 116 262 768 80 251 19 36 115 495 274 97 562 180 11 45 5 40
Mycoplasma bovis: 64
11 16 6 35 206 31 186 19 45 226 475 82 661 9 32 247 174 179 796 81 21 452 611 87 30 466 566 40 23 563 716 314 95 718 285 34 42 364 2079 414 598 738 930 54 42 96 1414 250 319 665 73 196 6 70 71 429 281 78 524 189 8 62 2 81
Mycoplasma capricolum: 83
6 12 0 128 474 13 165 5 8 119 1191 80 442 4 9 270 43 311 352 28 7 585 311 10 9 182 404 23 14 663 518 19 43 516 323 19 41 874 1718 168 200 988 658 23 68 187 1082 81 83 847 82 515 15 102 63 699 292 118 1277 409 9 53 30 123
Mycoplasma fermentans: 86
22 35 4 102 528 29 193 24 20 405 1230 367 552 24 45 312 234 535 568 56 86 421 290 9 27 245 514 58 74 764 405 180 81 511 379 69 136 850 2423 639 571 1378 684 43 142 229 1606 199 316 1088 287 859 58 125 307 1079 523 213 1438 498 58 66 20 241
Mycoplasma gallisepticum: 133
168 92 68 345 849 32 639 43 129 572 2450 334 1127 37 147 876 294 921 1197 354 256 1554 953 75 135 756 1010 200 242 1760 755 177 344 1703 847 136 415 1631 2929 1092 1402 2091 1584 194 292 325 2017 415 456 1920 599 1226 36 212 612 1352 341 1111 2044 929 68 100 33 351
Mycoplasma gallisepticum R: 726
909 616 499 2009 4786 476 4826 342 991 3820 16518 2397 7130 310 1038 4586 1749 5735 5308 2308 1725 7240 4484 628 801 3360 5343 1041 1507 8862 3231 919 2135 7120 4076 1069 2338 9757 18998 7114 8262 15053 10338 1897 1879 2366 13282 3037 2552 13990 3509 9071 234 1309 3549 10931 2539 8781 13331 4642 592 595 131 2010
Mycoplasma genitalium: 495
243 562 187 1278 2547 843 2287 918 790 3614 9063 2586 2959 748 212 2278 1218 4729 3004 1907 295 4629 1987 692 181 2705 3878 751 478 4962 2096 920 1257 4182 2371 628 1297 6856 12653 4416 5315 8308 6948 1642 1013 1847 8162 2030 1243 7670 1516 4359 298 1177 1515 9525 2280 3250 9276 2723 635 358 136 1134
Mycoplasma hominis: 80
21 29 3 194 651 50 459 13 12 496 2422 551 1542 43 76 618 247 423 1152 303 49 926 419 37 22 313 1625 256 70 1102 604 234 53 556 522 70 77 1194 4757 666 826 2557 1639 13 143 241 3676 88 486 1916 247 860 43 103 386 1261 919 305 2215 530 19 65 15 299
Mycoplasma hyopneumoniae: 76
143 97 66 185 509 87 727 123 98 1351 1818 267 1017 313 190 764 370 811 957 364 38 952 912 148 154 662 1358 573 287 1113 876 274 296 896 612 247 122 1299 4860 570 547 2891 1913 523 86 316 2699 574 346 2379 233 1378 16 52 403 2182 539 580 2353 466 97 69 7 264
Mycoplasma mycoides subsp. mycoides SC: 1055
174 93 10 1105 7728 285 3972 81 192 2880 25105 1811 8609 105 234 5988 869 7207 6720 529 125 11183 4979 155 212 3163 5856 363 289 8635 7257 366 682 6568 5296 406 914 11991 34550 3470 4672 23851 11963 638 1035 3656 18536 1597 1910 17634 1785 13321 220 2066 1328 16848 8281 2174 24362 5855 177 745 310 3479
Mycoplasma penetrans: 1041
52 15 26 467 8583 492 3526 109 367 4298 24322 3489 10792 407 200 11543 1670 9408 10496 789 127 13295 5638 271 136 4272 9111 516 157 9170 7876 601 1897 8991 7730 512 1457 13753 33393 5043 8304 26881 11074 746 1173 3263 21996 2285 3164 19407 3359 14555 325 2563 4152 17294 8417 3632 24020 6726 303 846 195 3563
Mycoplasma pneumoniae: 780
702 3177 1411 2732 1079 791 2876 3613 2698 2788 10733 6023 2427 2821 1854 2244 2996 5954 2952 6417 2356 5301 3365 2809 1974 2417 3835 4718 3323 7104 1810 3414 2670 7813 3864 3099 5368 5908 12480 10936 10477 6922 10777 4506 3310 1637 11670 4154 5469 8507 5002 3981 572 1408 3569 11786 1459 3999 12424 4293 1660 556 224 1718
Mycoplasma pulmonis: 805
389 233 23 613 6803 470 4078 434 174 7789 13912 2701 8822 527 379 5813 2153 5287 5648 1232 123 6827 3504 387 141 3916 4832 1807 195 7166 6816 1214 556 4887 3800 1100 721 10316 30146 3386 5724 17452 10543 549 1300 2994 17484 3475 3230 12843 2295 9230 169 766 1906 16598 6989 3048 18845 4576 253 687 118 2605
Myxococcus xanthus: 501
743 8397 4658 1433 134 562 113 5852 12438 706 31 1608 423 3738 3106 329 3224 390 338 4323 5403 338 699 4625 5396 835 935 9973 11757 1099 1335 10303 3373 1702 312 4875 10275 569 225 6284 3739 478 591 6221 3161 726 2109 10697 8406 1606 3189 503 1465 331 5633 274 52 5262 960 3835 2001 37 132 332
Neisseria gonorrhoeae: 480
446 4373 1193 1631 588 596 209 1660 4815 1432 934 5031 860 2758 1580 1570 3019 816 1054 4278 2083 1580 373 2242 2476 1240 3358 7590 3863 1698 1398 9252 1179 3156 2054 3642 2524 3365 8649 1774 4936 2930 4393 2481 2235 1324 7685 1705 5012 3815 3776 2432 881 319 3826 2914 682 4495 3089 3319 1893 289 35 154
Neisseria meningitidis: 1098
1071 10085 3901 4073 1346 2127 871 3884 11060 4085 3603 13325 2093 5976 4244 4299 8107 2764 4141 10699 6700 4247 1249 5839 8179 3182 8989 17472 11199 5169 4195 19989 3128 10090 4906 8866 7672 8558 22483 6446 12170 10373 9434 7923 4179 3896 19562 5895 11865 12275 6766 7525 1538 808 7580 9535 2068 11090 9529 8502 4098 785 66 243
Neisseria meningitidis MC58: 2025
1507 16659 3804 6541 1605 2143 1167 8072 20640 5794 4283 17868 2609 8127 5626 3540 9753 2822 3781 15489 7816 3579 1461 8336 10450 4233 11921 24835 17222 5422 5044 26447 4397 9773 6086 13697 10571 9576 26987 6126 15203 8936 13374 10129 7810 5176 28913 7294 17716 13261 9196 8293 4448 1773 12108 11999 3263 18212 12930 14290 6890 1053 233 739
Neisseria meningitidis Z2491: 2061
1414 16812 3746 6555 1489 2015 1131 8175 21001 5706 4149 18168 2389 8141 5741 3448 9740 2600 3670 15399 7875 3400 1343 8450 10684 4160 11662 25155 17578 5180 4868 26345 4279 9556 5958 13794 10878 9480 26902 6275 15125 8426 13190 10038 7800 5124 29060 7401 17950 12937 9270 8207 4363 1686 12218 11942 3029 18240 12782 14360 7010 1059 230 766
Nitrosomonas europaea ATCC 19718: 2461
4583 14551 10152 13424 5082 3472 2345 11197 42452 8924 5998 14477 7466 9194 7297 5585 10023 8386 9361 16656 9483 8244 6004 8206 14732 7624 21667 23088 14416 14845 12377 17731 9525 17791 11132 14975 15962 11691 20614 12244 11565 17037 10635 23916 7373 12701 32493 15679 11780 30981 9214 13471 3965 3829 15539 15823 6476 26702 17974 19166 10698 838 315 1308
Nonomuraea sp. ATCC 39727: 57
79 844 1033 193 53 210 14 1013 1911 56 9 187 49 403 503 21 330 35 45 789 625 37 67 550 1028 78 171 1740 1659 121 208 1446 713 269 50 1071 1432 55 25 438 407 29 38 745 513 159 202 1549 1398 316 492 93 198 25 759 25 22 945 37 537 417 3 12 42
Nostoc punctiforme: 55
182 264 145 235 160 58 272 214 260 229 692 476 197 117 97 337 216 290 292 217 94 415 339 215 109 287 481 324 242 578 309 265 197 500 342 222 255 431 762 265 303 583 752 329 161 237 1078 296 281 700 241 391 97 136 203 580 194 336 778 379 263 31 20 4
Nostoc sp. PCC 7120: 6255
13375 24256 12761 25101 18314 7250 29508 21488 26148 19585 79227 44363 20909 15424 8172 31550 19668 33271 38803 27260 10260 40966 31438 23468 9391 29287 45613 35056 22509 57984 31009 25374 20151 56898 38799 23639 29849 41944 70563 26110 31827 61173 79965 31338 14263 22708 93249 29831 26891 69718 22149 39707 6507 12738 20675 58652 24107 35398 80272 34919 28688 3170 1742 1343
Novosphingobium aromaticivorans: 186
295 2155 1069 431 87 264 137 1689 2209 707 36 569 227 547 1199 165 990 177 261 1716 790 273 295 906 1388 314 909 2906 2477 662 493 2647 914 677 200 1872 1270 576 381 1516 1131 512 407 1473 745 512 1629 1660 1901 1483 766 618 547 105 1691 464 106 2192 475 1410 869 30 27 129
Oceanobacillus iheyensis HTE831: 3496
8035 3059 2028 11412 11187 2662 13280 4125 4642 15971 45752 12611 14096 6706 5377 16769 5096 15179 23894 6923 10670 14489 16735 1936 5512 11565 29491 5329 9061 22323 27490 7069 9128 24511 28230 6914 10642 24084 48742 16691 11190 37795 32267 8923 4267 17554 60200 17831 10312 45463 7589 29336 1388 4786 10956 34435 22968 15512 48441 27946 10343 2345 665 486
Oenococcus oeni: 58
87 82 58 239 245 74 150 84 112 370 539 509 249 135 167 328 167 245 319 161 142 355 230 50 155 201 380 283 140 551 386 306 74 404 204 204 111 678 1085 540 276 729 522 270 103 241 893 234 298 832 160 444 38 28 200 627 255 275 865 425 165 37 15 6
Onion yellows phytoplasma: 767
383 862 66 1499 2537 255 1638 853 323 3680 13133 3441 2234 1303 395 3972 1073 2575 3123 2631 353 6335 1764 1193 231 3680 2563 1901 335 4659 3488 1686 651 3081 2803 950 874 5300 21479 1459 4426 10598 12145 291 1358 2998 12010 779 2194 7519 1732 6696 579 1630 1632 10418 3488 3669 11595 3743 1345 604 71 92
Pantoea agglomerans: 165
235 1116 493 814 205 190 232 689 2767 701 600 644 595 470 531 473 920 588 399 1222 848 366 381 468 997 525 921 1708 1669 827 539 1626 659 1045 472 839 1286 815 1348 691 951 1014 626 1790 614 739 1809 1194 1064 1619 712 891 460 339 823 1206 387 1235 1393 1415 668 70 16 79
Parachlamydia sp. UWE25: 2031
5434 4010 1561 6588 7326 2334 7263 5746 3575 16482 32181 12546 8215 4368 3292 15285 5392 8234 13001 4684 4766 11682 6479 4511 2006 12849 11908 6768 4697 19176 16439 4861 5356 9105 6902 6258 5817 15501 38666 8414 7146 24614 26232 6485 3648 13193 34743 9128 5998 24050 4881 17707 3398 5539 5722 27971 7950 9649 32590 12885 7515 1316 320 395
Paracoccus denitrificans: 214
100 2383 1027 205 43 168 39 649 4583 526 9 325 46 546 1362 55 828 28 77 2200 947 47 95 1353 1907 120 413 4240 2994 234 187 4164 903 298 47 2211 2122 161 328 1632 1326 279 281 1533 613 738 1148 2366 2526 904 677 903 674 45 2130 352 35 2975 125 1943 1171 26 29 159
Pasteurella multocida: 2177
2983 7231 1423 17404 3215 622 5299 6614 6243 9996 39030 12993 8510 3945 4043 9343 6546 10567 11890 10533 8082 9244 10697 3124 5745 8888 20847 12833 16300 12814 7572 11737 7916 21125 10281 9470 17796 12421 38615 6488 9592 23920 29559 7627 5109 12270 35354 10177 7743 29152 5430 19015 2096 5818 8968 23960 3896 12465 34786 17470 8630 1632 312 233
Pectobacterium atrosepticum: 50
76 344 132 251 43 33 110 198 871 142 173 281 155 159 188 135 367 165 92 302 398 100 131 146 339 137 309 428 552 210 128 467 225 340 143 251 398 204 414 200 299 295 305 619 184 171 518 326 297 560 147 221 71 50 221 287 71 391 367 437 174 20 5 25
Pectobacterium carotovorum: 102
140 512 182 591 93 56 170 290 1276 247 341 444 311 312 290 335 629 307 250 680 706 261 282 184 496 279 597 696 893 505 290 954 376 770 330 530 741 531 1153 504 932 752 428 851 286 297 999 562 659 1092 402 573 167 129 513 553 124 855 805 687 477 58 15 29
Pectobacterium carotovorum subsp. carotovorum: 83
103 478 189 432 77 53 155 301 1335 230 315 454 182 248 291 215 483 250 206 513 661 147 195 228 474 198 406 635 831 327 190 692 312 467 209 400 633 385 681 353 514 515 445 881 299 281 904 473 471 904 293 390 141 87 388 446 136 623 688 668 316 36 8 39
Pediococcus pentosaceus: 76
206 144 116 222 157 40 335 135 173 275 982 378 404 98 124 309 187 362 432 274 300 502 342 141 142 210 479 302 219 525 271 263 208 549 326 309 231 601 1023 384 383 948 835 327 166 333 931 265 347 877 272 599 34 109 255 736 277 386 1049 565 263 48 18 10
Photobacterium damselae subsp. piscicida (causative agent of fish: 51
115 151 32 225 58 16 176 103 262 242 482 233 225 55 102 210 122 189 237 214 138 210 250 56 114 229 397 223 290 365 146 242 153 393 211 162 182 379 572 214 205 423 534 236 93 240 432 244 136 584 102 315 43 102 132 445 128 265 513 367 191 26 9 16
Photorhabdus luminescens: 318
693 1652 1017 2143 842 331 1248 1280 4140 1694 3202 2800 1726 1207 796 1685 2146 2299 2042 2893 1555 2067 1454 949 1766 1482 2604 2982 2525 2972 1756 2895 1568 3194 1655 1765 2266 2507 5191 1739 2653 4888 4032 3442 978 2060 5277 2439 2073 5759 1487 3630 457 759 1820 3176 1650 2703 4320 2888 2043 186 48 84
Photorhabdus luminescens subsp. laumondii TTO1: 4683
8099 16473 11212 28868 9629 4282 13272 11889 41157 21143 39433 34936 19327 11342 8405 20693 17303 22446 21280 24665 15332 21690 18777 9411 17911 18360 33751 27441 26380 34626 18999 26263 17676 41468 19676 18056 25177 34979 60587 19036 23779 47738 38580 33790 11305 25285 64148 26526 18454 61778 13666 36454 6067 10864 19382 40736 20075 29848 55994 36534 20796 2713 571 1399
Pirellula sp. 1: 7325
43556 44624 24605 35142 6946 5432 8133 34583 60508 25322 5523 83331 22249 30110 49907 14208 35931 17716 19002 50301 46595 19155 28217 31802 43208 19715 38999 65299 68695 40684 39230 64583 23769 44927 6582 64320 50188 43161 40861 38049 51157 26581 56707 36360 32267 21034 91565 47209 76331 67379 32078 16280 19490 9848 51856 33506 3256 75052 35765 52166 35623 1157 1488 4680
Plasmid ColIb-P9: 108
162 504 375 583 240 163 96 327 1255 508 303 169 412 362 160 287 431 364 577 509 430 345 361 287 522 374 765 792 414 499 440 529 301 573 354 490 463 511 910 378 583 600 304 927 266 383 1139 526 589 856 316 407 194 200 466 556 305 563 617 724 504 35 11 62
Plasmid F: 137
159 525 555 724 289 212 125 334 1889 497 388 260 502 509 249 437 566 621 528 629 611 386 218 274 708 309 865 1121 689 572 551 673 565 895 381 576 946 675 1217 579 774 1015 284 1416 266 462 1286 900 802 1240 467 716 199 296 573 868 430 737 978 1070 566 55 14 68
Plasmid R100: 121
162 554 468 495 160 153 111 312 1412 328 319 304 279 323 241 226 440 356 374 520 419 206 197 256 580 197 565 918 672 413 323 669 373 520 258 492 750 450 839 492 530 533 327 979 278 342 934 695 630 752 344 427 209 193 473 589 231 629 598 790 456 50 11 60
Plasmid R64: 52
107 243 170 303 150 86 72 168 668 322 216 99 306 224 91 191 255 241 409 313 241 224 246 173 276 237 478 447 173 273 268 310 155 312 232 299 191 291 565 169 391 366 216 513 121 227 684 250 346 512 174 233 90 94 279 316 221 324 385 428 300 24 4 24
Plasmid Ti: 56
192 362 268 227 125 147 144 366 373 349 115 308 196 200 261 164 296 173 176 304 305 173 204 202 303 172 361 445 490 368 250 479 219 277 134 354 273 329 276 314 277 286 338 360 173 206 542 465 449 520 166 252 120 69 314 291 139 420 327 366 179 16 19 21
Plasmid pSB102: 69
89 515 255 164 24 46 75 267 623 193 31 254 62 187 248 42 259 68 93 418 327 86 128 196 382 94 249 771 676 249 78 727 178 202 93 435 400 212 286 564 401 120 292 401 194 105 547 458 613 314 262 119 172 23 419 142 40 454 187 409 217 22 10 37
Porphyromonas gingivalis: 183
487 1125 330 1558 444 264 324 1600 1799 1311 329 1792 639 1139 792 1407 1189 719 1484 1730 2036 1444 378 1007 1307 1563 2155 2459 736 2674 2033 2157 644 2682 2050 1054 1800 1897 2424 3291 2249 2848 1360 1961 864 974 3623 2431 2364 3160 1781 2466 522 523 2552 1083 966 2954 1634 2277 1119 125 23 35
Porphyromonas gingivalis W83: 1909
5721 10529 4960 10352 4426 2973 3653 14643 17850 10095 3505 13471 3359 8683 7706 7169 8709 5745 7326 10058 10477 6143 2479 7723 8775 7262 11509 18980 5012 14398 13032 13507 6012 11937 11424 9652 12887 7072 17906 18402 11040 14916 9158 12149 5782 7927 23764 19430 14932 19779 10339 14706 4067 3480 18005 10555 10120 22030 11378 17471 6631 932 367 610
Prochlorococcus marinus: 61
96 74 24 132 345 120 226 104 93 550 609 309 323 84 50 403 134 273 288 164 39 363 282 82 30 316 520 178 86 620 464 269 158 471 294 119 120 500 697 268 227 668 460 206 114 347 699 265 228 631 134 374 63 132 306 602 367 206 738 360 368 32 13 16
Prochlorococcus marinus str. MIT 9313: 2265
6787 12850 4788 10019 4204 4015 8385 14279 18779 17082 6739 17129 7302 5624 4001 7230 12199 8178 7836 10672 4927 7515 10421 7769 5143 10619 15496 19939 8608 19181 10939 17808 8035 14679 5475 8991 17479 12961 11190 11869 9824 11290 15742 16276 5450 8805 20009 18267 11425 21874 5679 7326 4877 3784 10090 11247 2849 16075 13273 13360 11289 690 307 1268
Prochlorococcus marinus subsp. marinus str. CCMP1375: 1882
3372 1946 661 4099 11627 3771 8093 3109 2552 15863 20482 9734 10435 2584 1631 11673 4512 9048 9517 2787 1487 10471 8663 1806 1001 10503 15007 3811 2352 14511 13592 5798 5005 11155 8863 3616 3032 14150 24661 9457 5462 20256 14764 4181 1945 7433 24563 8679 5305 20220 2739 9904 2337 3971 5224 15798 13814 5487 21100 9588 7549 1085 347 450
Prochlorococcus marinus subsp. pastoris str. CCMP1986: 1718
1135 351 168 1146 13282 3066 5789 2001 1225 11337 26078 6373 11053 2309 1436 11397 2628 8808 8446 2232 1233 9895 7586 1580 751 7798 10742 2604 1760 11117 13144 3180 3613 10838 8652 2396 1863 12896 33839 7781 5088 26846 12117 2527 1288 6169 25270 6987 3692 20981 2844 11189 1677 3996 4619 19326 15989 5040 23910 8600 6187 1216 253 249
Proteus mirabilis: 142
222 459 110 829 258 55 526 312 533 636 1831 504 692 193 189 738 467 720 824 634 440 812 553 232 252 650 1121 619 648 1022 551 602 390 1467 623 393 536 1056 2006 456 711 1687 1538 498 258 700 1629 717 402 1900 337 1072 139 257 389 1323 550 748 1705 988 479 99 16 27
Proteus vulgaris: 356
510 994 483 1378 535 283 578 826 1922 1340 1533 991 1216 624 492 1194 1009 926 1089 1184 871 1117 843 481 766 1052 1703 1439 1239 1847 713 1372 888 1787 936 1053 1373 1984 3250 1398 1662 1865 1474 1506 696 980 3057 1679 1427 2731 1086 1460 472 502 1297 1836 914 1867 2346 2178 994 189 57 109
Providencia rettgeri: 105
324 415 214 476 211 144 279 293 594 555 625 709 478 223 279 370 386 398 344 485 379 364 476 192 322 391 676 637 565 696 305 665 266 718 339 395 556 714 1044 598 579 679 785 666 243 393 1200 777 597 1103 392 506 186 176 409 817 284 611 889 792 493 53 13 39
Pseudomonas aeruginosa: 2470
4105 27207 10086 8409 1940 2966 3495 16993 47076 7419 2504 12329 2815 10021 10869 3874 16690 4705 3110 21986 7579 4351 4217 9177 19828 4822 9268 39035 26094 10439 6504 35553 9190 11100 5690 20457 22592 8407 7476 20696 16466 6974 7503 26186 9826 6656 18681 28008 26689 14727 13599 7709 5900 1992 21973 7148 3227 25795 8419 16673 11614 503 359 1607
Pseudomonas aeruginosa PAO1: 5566
4413 91766 26239 14778 889 3751 2612 51790 154685 5769 529 16303 1088 22488 24293 1552 48361 4891 1513 61117 11824 3090 4056 24323 62100 3954 9048 126268 72440 8972 7755 115472 18458 15423 7440 53725 62330 5082 6690 46652 42142 6967 11649 67545 28680 11694 43634 69600 79457 19509 37376 9810 16793 1866 62900 3213 1763 70509 5331 37674 27635 527 639 4400
Pseudomonas alcaligenes: 104
150 1039 423 269 109 102 207 465 1607 261 122 296 162 242 287 137 628 135 184 613 283 130 229 362 628 166 430 1330 737 321 181 1046 284 311 174 503 764 252 403 688 525 260 321 950 379 226 689 1039 868 474 446 265 252 69 585 262 153 726 300 515 434 41 17 46
Pseudomonas chlororaphis: 75
81 927 311 260 22 66 38 491 1739 129 39 354 79 310 356 58 656 125 85 818 279 98 154 385 614 121 214 1299 775 210 122 1213 288 312 98 588 824 175 309 577 687 163 319 849 466 221 810 677 996 385 453 171 197 54 672 209 32 940 223 580 356 16 11 48
Pseudomonas fluorescens: 636
939 7476 2562 2835 279 502 542 3981 14891 1498 442 4838 818 2857 3530 667 5537 1523 872 7343 2592 1263 1369 2967 5677 1488 2699 12672 7720 2677 1038 11673 3070 3973 1498 5270 8452 1828 2936 5381 5809 1953 3334 7553 3517 2091 6600 6203 8448 4568 4359 2109 2196 606 6498 2402 445 8209 2592 5546 3506 179 64 393
Pseudomonas putida: 1430
2041 14829 4640 5858 764 1236 1635 7157 26293 3876 977 7039 1695 4607 6488 1696 9310 2549 2057 12993 4844 2657 3265 4902 10468 2977 6671 22763 12935 6296 2448 20639 5071 7966 3525 10253 14743 4532 5296 11650 10414 3716 5032 14478 6856 3947 12335 14257 15433 8584 8006 3766 4002 1198 12242 3757 1267 15785 5072 11094 6355 347 170 912
Pseudomonas putida KT2440: 5351
5398 65899 18229 22901 1770 3902 4328 26159 134842 12168 2274 29794 4997 14919 24720 4087 42483 9092 5886 56635 14974 7783 12461 20451 44182 10504 23666 104695 50522 20598 4644 88938 21079 29080 13248 37790 66750 11984 16704 43405 41952 10967 19322 64546 28019 14083 48654 51961 66514 28269 32945 12226 15170 3405 51101 12418 3328 61497 16495 40654 25814 1153 601 3597
Pseudomonas resinovorans: 233
509 1947 806 769 182 264 407 1330 2883 839 237 1095 440 644 892 439 1456 433 504 1634 832 543 703 827 1179 639 1190 2734 1715 1207 558 2681 916 1148 621 1346 1800 962 1196 1914 1573 777 1129 1959 1033 639 1908 2218 2082 1632 1260 662 609 195 1594 773 283 2066 1041 1685 1058 80 35 118
Pseudomonas sp.: 193
380 1869 794 716 160 239 258 1191 2801 642 262 909 326 685 932 344 1194 374 374 1521 997 393 446 861 1404 450 955 2756 2332 901 644 2971 874 1045 460 1540 1901 739 803 1536 1328 695 734 1593 925 611 1710 1904 2044 1463 1092 684 681 211 1626 650 226 1932 856 1504 964 49 33 111
Pseudomonas sp. ADP: 105
146 1218 481 247 58 110 88 595 1740 257 72 414 111 324 468 80 671 126 156 875 562 131 271 502 778 173 460 2083 1357 402 251 1721 350 393 210 760 1202 253 320 1040 668 205 347 1005 587 236 737 1097 1129 583 541 186 292 62 808 298 70 1185 319 819 421 23 18 64
Pseudomonas sp. ND6: 102
221 787 350 342 91 122 161 578 1169 331 72 478 167 261 371 148 547 185 182 643 328 209 241 323 465 210 504 1094 697 499 235 1008 347 467 252 584 700 342 410 684 534 308 413 758 375 294 732 972 825 655 449 264 266 104 670 283 158 849 317 659 410 29 18 55
Pseudomonas stutzeri: 317
391 3272 1003 988 164 224 423 1854 6013 662 184 1037 307 1013 1169 262 1941 384 385 2617 972 453 554 1129 2328 433 1116 4731 2791 936 522 4487 876 1307 595 2195 2820 638 888 2429 2024 692 797 2884 1468 841 2486 3107 3119 1749 1572 754 971 246 2513 728 283 3320 919 2386 1410 60 37 218
Pseudomonas syringae: 219
521 2103 860 1084 326 361 366 1399 4333 888 317 1630 526 898 1264 451 1794 821 622 2110 1233 641 645 976 1656 670 1478 3456 2405 1229 696 3204 968 1541 730 1754 2036 906 1252 1569 1599 970 1256 2619 1087 941 2327 2156 2481 1985 1131 894 627 280 1615 1055 411 2177 1128 1905 1119 57 36 125
Pseudomonas syringae pv. glycinea: 56
96 452 176 293 67 68 111 263 950 221 71 375 123 221 264 124 422 195 126 463 260 174 151 255 329 166 316 680 442 349 110 599 178 346 183 426 453 208 308 417 423 274 295 579 234 214 572 514 577 475 278 179 148 49 368 232 84 546 290 394 241 13 11 32
Pseudomonas syringae pv. maculicola: 57
176 402 197 275 107 98 114 274 742 250 100 395 210 233 271 173 390 192 208 435 293 184 203 210 334 247 432 686 591 366 169 609 185 348 190 360 424 256 419 456 468 267 322 552 263 204 569 468 536 502 254 191 136 50 312 275 103 456 283 435 222 13 10 34
Pseudomonas syringae pv. phaseolicola: 76
134 529 194 307 98 80 64 316 1232 228 70 437 165 223 311 130 520 208 166 486 250 171 179 286 414 189 399 867 572 370 126 786 228 398 171 446 494 245 369 433 488 281 343 686 245 227 701 562 694 567 215 145 148 56 370 245 89 599 307 533 230 18 10 48
Pseudomonas syringae pv. syringae: 188
487 2520 838 1530 265 317 251 1441 5638 856 269 1789 506 857 1167 399 1885 671 518 2100 1134 600 658 879 2136 753 1626 3789 2782 1343 506 3283 875 1642 728 1943 2737 910 1305 1634 1937 1005 1355 3250 1281 995 2879 2598 3138 2166 1368 854 554 210 1921 922 398 2451 1112 1936 960 51 26 111
Pseudomonas syringae pv. tomato: 69
122 513 204 314 66 89 75 341 1166 235 82 415 155 241 357 148 502 211 165 533 316 171 167 275 420 229 422 828 638 369 161 772 221 407 179 423 502 222 500 486 555 324 357 749 300 238 611 536 766 523 218 173 125 57 363 287 113 538 272 534 190 21 5 43
Pseudomonas syringae pv. tomato str. DC3000: 5610
8217 56370 15528 28628 3737 5160 4253 27472 125023 16289 4167 33309 8293 17698 26635 7042 41840 12298 9218 50581 23792 10991 10960 19020 44265 14449 30335 80461 60301 25493 7299 82598 19162 32559 11643 44724 56646 18512 29056 40448 41392 17661 23400 61125 25160 17195 56504 47777 62093 38799 30266 16970 13585 4578 43110 24030 5406 59813 26713 43258 25759 1458 650 3502
Ralstonia solanacearum: 4831
3473 75514 23403 8294 1018 3398 1517 30799 115869 4721 471 9848 2061 15563 32958 1763 28068 2640 3499 43664 36931 2180 3363 23322 54305 3239 14128 99650 87822 7977 4890 98680 17327 9897 2900 42504 68707 5210 5865 40246 34249 7641 8667 52292 25809 11050 28256 50062 60721 23899 27098 9797 13426 1307 46446 6727 857 61533 7008 36599 22000 771 761 3299
Rhizobium etli: 503
1405 4408 2422 1622 709 1076 740 4069 4844 2543 384 2110 1008 2103 2935 858 2264 675 1000 3024 2972 817 1078 1726 3481 1060 2620 6219 5379 2273 1773 6129 1754 1945 838 4719 3110 1960 1784 3836 2574 1904 1561 3547 1527 1748 4130 4637 4415 3668 1502 1769 1380 425 3783 1735 739 5539 1840 3626 1961 118 108 277
Rhizobium leguminosarum: 278
505 2635 1239 754 267 435 284 2634 3207 1365 139 980 396 1107 1723 335 1299 328 485 1959 1783 403 417 1039 2184 504 1385 4236 3274 1153 806 4383 767 1054 342 3247 1838 1066 860 2342 1553 1071 620 2095 876 967 2307 2570 2763 2182 952 1059 694 175 2409 887 358 3776 998 2179 1097 65 33 179
Rhizobium leguminosarum bv. trifolii: 79
127 1058 431 265 86 152 71 1097 1301 542 35 314 136 440 672 94 587 130 168 855 731 119 111 385 857 150 516 1697 1234 352 305 1736 308 450 107 1281 598 364 267 786 660 424 206 847 259 343 841 842 1213 917 327 430 173 27 992 323 87 1445 343 680 413 16 12 51
Rhizobium leguminosarum bv. viciae: 150
242 1374 631 381 144 222 124 1332 1742 727 65 490 181 604 871 178 656 169 269 945 1020 172 228 517 1164 238 728 2123 1541 602 406 2186 405 560 150 1724 911 547 458 1266 782 566 346 1108 456 515 1154 1350 1373 1097 485 617 328 61 1334 463 136 1977 572 1150 601 37 22 91
Rhizobium sp.: 62
177 677 338 237 104 131 74 607 685 312 50 225 126 249 328 88 309 88 130 410 349 94 142 260 519 163 356 771 682 264 215 851 258 219 112 627 447 220 198 465 367 190 152 445 288 212 554 687 685 415 262 196 220 62 483 228 98 695 216 485 232 10 8 44
Rhizobium sp. NGR234: 993
2097 9435 5172 2720 1035 1875 1088 9934 10871 4755 526 3621 1374 3830 5588 1236 4682 1196 1778 6413 5906 1315 1759 3775 7883 1774 4969 14341 12215 3849 3228 13574 3767 3664 1404 10725 6896 3299 2856 7555 5198 3103 2522 6867 3528 3226 7480 10106 9821 6515 3407 3521 2288 622 8388 2910 1296 11715 3238 6959 4167 174 176 643
Rhodobacter capsulatus: 520
250 5963 3795 970 85 242 47 2344 11177 2516 30 1018 120 1288 3914 236 1834 164 183 5213 3311 208 129 3331 5110 285 706 9844 11503 749 437 9603 3778 1107 59 4997 6108 840 1397 4104 2696 881 896 3829 1555 2032 4331 5362 5265 3701 1515 1703 1517 258 4590 1346 48 7464 734 4624 2344 82 31 404
Rhodobacter sphaeroides: 477
405 6015 3846 639 130 395 66 6618 7478 1175 39 311 128 1452 3636 212 1869 163 226 4148 3150 196 183 3449 4321 416 896 9536 8639 733 758 8757 2872 819 128 4297 5953 485 541 3539 2606 612 355 4139 1803 1414 2138 7076 5570 2367 1561 1353 1268 134 5029 390 81 6493 411 4162 2219 38 38 399
Rhodococcus equi: 151
477 1336 809 411 104 202 152 1487 1434 284 45 344 186 719 945 167 730 211 285 1551 883 253 209 745 1342 206 808 2425 2232 590 633 1890 704 691 210 1962 1058 347 187 1088 1000 196 248 1276 670 186 834 1867 2195 604 725 147 244 64 1114 167 75 1598 246 835 690 15 57 79
Rhodococcus erythropolis: 416
1494 3380 2264 1465 338 503 409 4223 4072 1026 133 1691 637 1835 2389 510 1648 691 1027 3768 2073 880 855 2035 3426 814 2637 5298 4966 1725 2109 4246 1826 2292 733 4793 3455 1319 859 2210 2079 708 1064 2695 2259 859 3125 4120 5229 2318 2171 535 923 327 3153 511 267 4477 819 2400 2050 45 80 291
Rhodococcus rhodochrous: 66
191 709 363 220 29 56 32 839 807 89 8 190 67 348 421 55 272 69 101 744 371 96 58 406 645 105 353 1136 814 181 297 981 307 421 102 977 621 107 72 449 438 83 83 518 471 125 425 1008 1108 356 545 87 147 36 709 41 26 888 78 481 376 8 7 51
Rhodococcus sp. DK17: 128
414 949 898 355 75 177 77 1202 1300 207 35 390 177 556 711 111 457 170 241 1208 615 181 220 720 972 156 622 1657 1509 293 536 1336 626 624 193 1302 1106 254 192 614 674 190 235 832 685 195 687 1192 1581 593 602 169 298 123 983 146 72 1291 203 742 594 4 26 98
Rhodopseudomonas palustris CGA009: 4838
5380 60865 30612 10634 1247 2655 2895 45419 90924 7449 779 12565 3256 15912 38448 2645 25236 3309 3719 52284 26278 4568 4525 15614 61032 4506 14392 86131 89884 13052 8027 96411 13840 14715 2925 53268 55678 7807 8730 47153 28925 12098 7792 44342 19310 12122 32635 50398 59599 30217 20193 15160 11653 1916 49812 7999 873 73766 9024 36545 20309 1077 838 2923
Rhodospirillum centenum: 54
22 966 593 100 8 33 2 369 1751 82 0 40 11 366 240 11 345 18 23 607 388 10 11 378 696 40 82 1555 986 73 87 1072 436 126 18 705 849 59 26 369 320 54 17 670 193 105 230 1007 931 229 190 78 119 20 590 21 5 833 27 511 212 3 8 43
Rhodospirillum rubrum: 121
101 1413 611 276 24 60 49 594 2296 487 31 465 46 387 819 76 579 55 35 1436 471 43 66 825 1044 109 67 3464 1270 267 223 2360 601 449 50 1385 1204 420 201 1100 610 288 214 861 442 385 879 1148 1118 958 348 538 387 92 1177 265 23 1737 225 1031 504 48 21 52
Rickettsia conorii: 1379
1010 759 365 3053 5301 1327 4469 1120 1294 7333 17511 3382 4869 1577 1913 5685 3565 5735 5192 2986 2476 7808 2227 737 3084 5406 8869 2814 1666 9122 5174 3148 2178 8637 8619 1557 2192 7531 22904 6015 4466 17921 8356 2777 1167 5170 15642 5649 2996 14201 2200 10917 1179 2390 2862 13440 14617 4186 15637 7454 2610 800 307 272
Rickettsia montanensis: 53
38 26 13 111 276 61 224 51 49 372 854 135 231 73 84 284 183 263 226 140 102 393 128 29 183 313 423 147 76 450 255 167 84 396 407 97 91 384 1225 277 214 825 375 110 60 266 777 273 127 697 98 512 48 116 152 751 707 210 817 393 151 29 15 9
Rickettsia prowazekii: 907
883 598 249 2976 4744 1074 3579 925 870 6289 16784 2605 5172 799 1052 5900 2080 5913 5795 1450 1183 8112 3306 240 1241 4936 8301 1051 1328 8514 4629 2086 1790 8939 8060 1183 1893 6615 20981 4823 3146 17677 7690 2127 936 4997 13831 4133 1603 13513 1573 10307 771 2551 2196 12824 13907 3497 16111 6651 2185 602 163 142
Rickettsia rickettsii: 80
66 42 20 215 422 95 324 81 91 615 1399 192 382 93 132 451 285 480 546 313 269 810 173 51 266 471 875 277 185 930 478 321 191 1069 812 176 202 739 1759 460 466 1630 698 221 86 395 1168 412 259 1169 162 756 80 164 264 1133 1122 361 1212 617 221 47 22 11
Rickettsia typhi: 56
60 40 15 199 303 68 216 58 119 441 1080 171 332 57 68 433 144 381 444 108 94 609 210 12 101 352 590 90 114 604 289 167 129 720 554 96 140 503 1347 329 208 1171 535 137 61 322 890 283 120 901 110 647 41 150 175 915 869 275 1136 476 172 34 12 9
Rubrivivax gelatinosus: 108
63 1714 304 298 19 27 9 720 2392 57 2 75 12 248 629 36 482 47 17 793 786 30 17 516 1360 81 185 2224 1613 195 85 2298 223 297 19 1434 1083 108 37 842 631 19 91 944 653 85 489 1137 1396 163 652 98 357 19 1236 39 6 1228 49 821 663 19 8 81
Ruegeria sp. PR1b: 185
420 2217 1369 637 181 287 209 1441 3256 897 92 951 331 880 938 345 1084 255 530 1708 1028 274 403 1109 1472 367 1001 3015 2804 691 532 2745 1210 856 222 1572 1885 599 693 1196 1079 597 716 1869 716 831 1607 2105 1982 1961 692 851 439 194 1366 1001 195 2306 637 1530 938 36 28 121
Saccharopolyspora erythraea: 95
146 1915 1522 184 20 246 20 1420 2859 88 1 277 43 809 1079 17 672 52 43 1682 726 67 54 920 1774 85 276 3076 3054 184 377 2754 962 605 58 2076 2198 105 33 745 847 20 78 1320 1120 70 515 2728 2880 226 778 34 413 33 1407 14 14 1341 22 715 763 5 17 73
Salmonella enterica: 357
486 1769 739 1920 623 308 814 963 3818 1770 3079 1795 1358 985 1078 1466 1462 1360 1176 1977 1386 1350 978 692 1875 1086 1825 2099 3139 1768 1077 2585 1318 2264 1717 1426 2159 2165 5045 1837 1820 3364 1824 3010 792 1833 4582 2756 1736 4422 1130 3118 565 732 1505 3718 1855 2117 3957 2667 1467 222 27 108
Salmonella enterica subsp. enterica serovar Choleraesuis: 60
76 279 243 226 95 96 54 175 810 149 120 116 165 204 123 109 243 160 171 316 244 134 93 143 292 122 253 465 367 211 167 323 197 246 126 248 334 192 463 252 270 250 149 514 145 168 468 355 328 387 196 233 83 74 240 275 125 274 307 358 166 18 7 35
Salmonella enterica subsp. enterica serovar Dublin: 63
106 299 112 285 97 47 92 187 774 256 316 218 252 201 171 226 328 251 229 445 333 238 142 146 332 173 371 498 555 332 213 467 269 417 237 287 399 336 672 245 484 547 288 559 145 259 587 385 343 648 183 385 103 130 241 452 164 368 577 515 250 26 12 25
Salmonella enterica subsp. enterica serovar Typhi: 4784
5596 32601 9760 26578 3852 2702 7393 15215 74262 17393 18838 18147 9543 14241 13561 11044 24425 10888 8868 32375 26412 10608 8723 9685 34177 10619 19441 40403 57991 19030 12730 48908 17184 25090 16291 25588 35443 22885 45467 17405 28717 25718 18279 43334 13619 18807 50416 30199 29115 45481 16757 24387 9412 7189 22201 32759 7981 34742 41159 39132 21624 2792 475 1519
Salmonella enterica subsp. enterica serovar Typhi Ty2: 4323
4847 30746 8885 25000 3229 2240 6773 13834 70244 15743 17615 16791 8082 13082 12498 9753 22749 9726 7496 30361 24678 9172 7666 9016 32465 9562 17233 37975 55622 17013 11420 46345 15802 23012 14983 23873 33380 20604 41612 14979 26162 23308 16877 40480 12589 17610 46370 27262 26476 41916 15078 22520 8657 6580 20145 30508 7035 32177 38348 36194 20081 2568 416 1341
Salmonella enterica subsp. enterica serovar Typhimurium: 130
244 867 468 564 256 175 275 490 1953 583 537 517 460 429 393 408 744 398 350 882 683 356 325 362 899 358 706 1326 1312 701 477 1267 537 722 450 712 911 678 1131 610 757 782 590 1100 459 507 1435 925 866 1338 513 654 292 235 627 887 389 956 1018 953 636 56 15 59
Salmonella enteritidis: 130
200 538 371 481 262 199 189 409 1319 478 445 434 400 345 305 408 529 373 416 639 505 406 257 255 598 333 706 867 897 636 442 799 483 608 402 513 718 641 1145 511 648 786 483 920 285 449 1119 797 718 1098 403 664 192 208 494 802 345 629 875 752 418 61 21 48
Salmonella typhi: 397
729 1456 908 1765 666 520 754 1247 4110 1834 1783 1434 1656 1209 1119 1372 1921 1467 1568 2377 1845 1647 1012 783 1689 1165 2382 2559 2461 2036 1414 2612 1532 2286 1484 1817 2274 2339 4156 1989 2629 3086 1618 3183 839 1319 4080 2446 2332 3947 1538 2192 652 727 1804 2767 1107 2382 3214 3037 1491 193 49 155
Salmonella typhimurium: 1321
1698 8658 3007 7544 1349 959 1959 4392 20497 5038 5644 5022 3288 4425 3920 3516 7486 3575 3316 9976 7738 3402 2711 2918 9458 3289 6158 11456 15371 5986 3784 13727 4832 7532 4936 7360 10083 6828 13738 5150 8919 8108 5315 12804 3819 5048 15019 8714 8950 13694 4827 6847 2524 1920 6262 9034 2773 9937 11691 10832 5850 732 121 463
Salmonella typhimurium LT2: 4696
5268 34474 10266 27700 3451 2422 7257 15425 79180 17442 19499 18352 9186 14953 14062 10665 25762 10831 8515 34480 27756 9935 8501 10235 36447 10564 19160 42983 62843 18891 12841 52100 17784 25643 16792 26821 37210 22914 46882 16630 29752 26263 18796 45726 14171 19643 52232 30586 30060 46740 17079 25288 9817 7154 22562 34407 7886 36114 43251 40490 22479 2781 452 1466
Serratia entomophila: 63
121 342 207 304 84 87 112 273 818 262 252 368 252 227 180 203 362 293 229 484 396 212 197 229 308 211 379 596 410 337 243 450 329 408 198 339 432 380 544 282 433 505 376 583 175 213 564 457 478 639 283 382 105 94 308 404 188 473 420 441 311 30 6 27
Serratia marcescens: 589
816 3635 1420 2088 823 654 726 1866 8304 2363 1838 2327 1737 2023 1812 1802 3379 1493 1553 4353 2256 1706 1291 1112 3451 1541 2648 5619 4958 2898 1554 6333 2046 3022 1885 2917 4196 3109 5746 3392 4638 3402 2119 5243 1691 1932 5730 3902 4318 5285 2723 2969 1149 765 3593 3136 1256 4841 3658 4233 2329 324 72 193
Shewanella oneidensis MR-1: 4778
6515 22168 5425 22742 5639 3401 14200 19436 28298 20648 47046 25314 15173 9222 11367 13068 23376 19747 13643 30216 13360 19092 16985 13168 10375 16763 28903 42585 33127 28299 9972 37267 12386 36396 16542 18564 36773 23915 47711 25596 24619 33862 45091 24438 12239 20780 50238 30941 21105 53962 15984 27441 7166 8259 15379 40731 9376 31993 44029 35850 18105 3052 879 848
Shewanella violacea: 64
104 215 47 575 175 77 352 259 417 356 520 430 273 113 169 323 248 263 258 402 124 374 263 99 133 340 455 551 325 623 204 483 144 827 329 375 407 548 523 601 395 420 413 471 165 332 812 612 353 919 180 379 47 128 391 423 322 687 544 654 214 37 12 15
Shigella boydii: 75
99 257 90 371 244 114 218 175 615 437 727 418 369 181 143 444 250 375 357 327 200 337 259 93 237 270 552 291 338 491 296 326 250 572 389 250 346 628 1206 381 436 990 352 466 146 358 951 432 316 939 279 905 108 202 338 1055 644 353 1099 514 344 46 8 21
Shigella dysenteriae: 103
132 413 182 440 244 136 207 235 871 443 643 383 394 206 204 385 362 363 433 433 349 457 260 114 340 242 634 499 513 514 407 527 317 594 347 313 479 598 1111 364 509 795 424 617 190 389 933 466 433 908 293 633 171 183 352 740 434 548 886 648 370 64 7 32
Shigella flexneri: 706
1046 2269 1627 2707 1865 1029 1295 1878 6045 3169 3756 2424 2821 1717 1241 2986 2281 2764 2930 2413 1809 2480 1744 1072 2199 1656 4009 3338 2732 3527 2727 2754 1970 3468 2370 2126 2910 3576 7507 2961 3348 6044 2861 4255 1472 2725 6763 3913 2939 6123 1992 3945 1011 1252 2714 4658 3402 3018 5417 4198 2357 362 91 254
Shigella flexneri 2a: 371
568 1243 1072 1480 831 547 473 984 3554 1435 1390 945 1285 878 600 1130 1207 1224 1416 1410 1118 1028 739 659 1172 788 1923 1984 1363 1556 1428 1474 985 1667 978 1117 1585 1581 3384 1364 1680 2466 1163 2350 836 1388 3179 1838 1600 2619 1061 1741 574 598 1384 1843 1347 1583 2032 2000 1344 170 42 159
Shigella flexneri 2a str. 2457T: 4068
4200 27008 7197 26269 2924 2160 4597 13328 64762 13054 15300 15306 8589 10581 10844 10035 18689 10307 8404 26683 17545 10751 9597 6306 27736 8178 23724 30277 39176 18806 9952 34593 12920 29206 12907 18232 31616 21563 40189 13079 25455 19719 17467 35324 12194 15442 47243 22133 22813 36877 15163 18689 8063 6245 19987 24880 5157 29750 34283 33282 18305 2615 300 1155
Shigella flexneri 2a str. 301: 4180
4690 27709 7748 26963 3446 2497 5072 13822 66696 13924 16399 16504 9402 11055 11135 10734 19640 11023 9249 27525 18116 11464 10232 6699 28377 8659 25021 31276 40372 19752 10739 35638 13446 30476 13675 18884 32814 22656 42329 13847 26692 21325 18217 36403 12734 16269 48951 23119 23767 38492 15970 19810 8424 6729 20800 26334 5750 30817 35853 34473 19237 2690 317 1175
Shigella sonnei: 146
231 468 294 530 385 217 320 324 1210 681 1030 699 578 252 333 734 440 479 590 453 420 559 394 162 552 366 869 683 860 807 586 714 473 922 557 517 674 1100 1534 671 544 1224 550 793 274 527 1263 855 607 1554 407 1116 204 286 544 1361 767 763 1496 919 527 78 23 44
Sinorhizobium fredii: 112
224 835 436 306 162 238 212 1012 1103 660 112 493 229 366 619 209 472 204 230 554 549 190 327 381 804 242 617 1252 1133 544 344 1189 393 427 190 914 666 412 300 685 476 287 347 684 350 378 844 966 857 730 302 368 270 104 808 430 223 1009 423 813 351 21 20 71
Sinorhizobium meliloti: 6524
8888 70980 33747 15980 5263 11368 3930 77353 75527 29965 1444 16141 5276 29621 40034 5223 30203 4998 7939 45853 45264 5725 6450 26177 58971 8661 29579 104750 90233 19929 19163 107100 23956 22337 7833 79424 46988 18750 14965 55670 35868 19150 10799 48578 22121 20296 51888 70980 71553 39718 22477 24215 15146 2906 65219 14780 7035 88617 16726 50863 26445 1084 1183 4258
Sodalis glossinidius: 63
92 381 225 225 54 60 112 204 872 235 227 417 120 218 231 118 366 169 122 385 265 96 97 223 355 139 249 635 701 227 122 537 202 307 160 318 437 226 447 250 294 410 351 565 137 207 605 432 348 532 147 320 98 87 269 376 156 456 417 510 205 29 6 28
Sphingomonas elodea: 50
58 922 333 130 6 34 37 634 1133 155 13 114 22 199 432 26 384 53 31 670 393 34 24 338 589 42 198 1065 1153 91 89 1212 276 159 78 669 730 101 55 486 342 132 67 666 186 174 340 623 707 376 187 283 138 13 645 81 16 843 81 394 299 5 4 41
Sphingomonas paucimobilis: 124
109 1394 752 229 45 107 67 1139 1845 332 12 261 52 386 590 79 675 77 71 973 811 112 98 780 1207 155 387 1968 2231 296 260 2304 685 359 103 1250 1299 199 181 1201 592 489 149 998 388 475 864 1355 1489 847 352 694 368 52 1285 241 82 1656 292 1110 681 21 11 92
Sphingomonas sp.: 56
98 600 267 165 38 68 51 401 697 214 16 194 60 163 335 66 301 73 98 410 299 77 91 257 452 102 283 713 663 201 172 825 264 294 85 602 490 194 137 514 404 178 138 433 229 206 560 455 621 485 314 237 176 45 616 159 53 683 196 463 310 16 13 27
Spiroplasma citri: 69
160 53 44 257 173 10 107 10 17 140 1546 165 558 23 57 154 45 432 766 87 70 461 474 35 43 153 774 108 103 535 609 93 163 548 406 84 115 993 1831 206 243 1310 814 64 49 245 1234 148 151 1036 89 739 27 142 93 917 291 109 1753 480 33 57 12 228
Spiroplasma kunkelii: 97
250 91 67 387 170 15 154 16 24 189 1818 280 634 38 79 178 81 429 843 121 76 497 530 48 82 163 758 120 132 512 622 100 194 520 405 78 140 1007 2157 325 234 1625 937 103 58 401 1497 163 161 1141 88 917 46 162 95 1114 266 149 2100 579 28 67 30 197
Staphylococcus aureus: 2185
3322 2113 516 8594 8943 1458 6203 2019 1762 8183 34683 8775 14787 1610 2515 9532 4359 12598 19724 2311 6072 12442 10349 933 2368 8566 19198 3499 5390 14279 10243 6038 2738 20742 15313 4995 6034 17591 47585 11130 11096 32670 23930 3570 3023 12094 38222 7591 8638 31651 6359 22425 998 3255 8569 22559 14570 9519 34540 16667 6157 1483 430 269
Staphylococcus aureus subsp. aureus MW2: 2632
3809 2476 344 10425 9062 1080 6718 1592 1813 8434 42676 10644 16134 1290 3108 10158 4054 13197 22820 2042 7471 13140 12926 726 3140 8408 23728 3475 7392 15896 11142 7267 3342 25786 17870 5798 7472 21479 48130 11056 10509 33980 28634 3958 3502 14538 42862 8140 9828 36012 6651 23980 963 3894 9356 25845 14659 11611 41381 20326 5865 1933 404 295
Staphylococcus aureus subsp. aureus Mu50: 2733
3982 2618 390 10847 9460 1226 6980 1729 1944 8727 43484 10989 16591 1413 3150 10527 4240 13730 23202 2274 7664 13667 13058 843 3194 8727 24120 3677 7560 16284 11458 7442 3497 26115 18344 6010 7699 22086 49749 11580 11006 35115 29548 4135 3691 14984 44128 8603 10265 36879 6976 24882 1044 4105 9729 26513 15107 11979 42345 20868 6042 1998 415 320
Staphylococcus aureus subsp. aureus N315: 2624
3831 2531 357 10600 9121 1158 6793 1653 1865 8563 42725 10710 16278 1351 3050 10234 4077 13368 22697 2138 7506 13265 12864 779 3114 8515 23704 3576 7407 15885 11171 7237 3395 25714 17972 5892 7481 21651 48357 11207 10539 34164 28821 4003 3574 14725 42827 8291 9877 36000 6643 24148 991 3989 9449 25907 14691 11657 41553 20367 5862 1951 380 293
Staphylococcus carnosus: 74
82 99 14 403 182 10 105 41 101 243 1028 374 440 31 50 338 167 271 681 70 143 387 362 19 182 339 823 121 212 566 382 301 108 803 592 211 217 596 1368 225 412 754 804 109 111 395 1446 188 293 1042 188 704 51 111 404 586 224 474 1006 620 217 55 10 9
Staphylococcus epidermidis: 210
290 151 35 652 768 133 501 231 135 728 2844 556 1383 229 224 1004 425 1328 1916 269 594 1169 1031 103 172 725 1395 292 353 1080 990 544 273 1572 1266 373 479 1428 4241 990 1020 3270 2167 287 293 976 3289 743 935 3050 632 2185 101 277 643 2025 1534 855 2792 1217 548 156 33 20
Staphylococcus epidermidis ATCC 12228: 2485
3503 1880 423 9147 9595 1021 6714 2851 1506 10733 36411 7544 13932 1822 2226 11335 3224 12539 18458 2572 4963 14032 9750 1238 1946 9445 18002 3229 4607 15892 12414 5196 3393 21597 15763 5137 6559 18756 44648 9747 9138 32800 26401 3634 3675 14053 38863 8452 8063 32547 5787 21944 797 3715 7718 24014 16776 10205 36020 18286 5129 1782 382 321
Staphylococcus warneri: 64
61 31 11 134 245 30 137 55 29 159 813 191 308 26 69 245 69 269 346 56 84 298 158 24 29 167 275 82 75 260 219 111 37 337 316 84 79 302 1151 214 259 871 535 74 92 299 825 147 206 687 133 600 41 103 173 562 480 209 657 340 102 40 11 13
Staphylococcus xylosus: 69
73 73 7 286 227 33 198 65 39 248 1189 236 455 45 63 339 95 365 609 52 179 523 393 28 59 325 711 101 155 563 341 298 91 825 631 123 172 603 1403 276 484 1098 818 104 162 428 1364 216 368 1094 216 778 28 91 299 745 438 309 1060 510 297 51 6 12
Stenotrophomonas maltophilia: 71
120 841 234 267 54 70 54 294 1550 167 59 224 79 262 386 84 571 130 110 903 328 101 151 228 755 82 475 1420 932 311 151 1303 211 425 161 488 956 245 254 707 596 188 148 878 267 194 579 601 871 513 404 153 167 47 592 134 68 844 216 621 338 19 6 46
Stigmatella aurantiaca: 78
353 2088 1755 667 77 244 41 2696 3173 600 12 987 158 1235 1475 275 1174 286 146 1300 1384 140 302 1661 1507 484 629 3087 3600 684 919 2546 1721 745 110 1790 2854 484 138 1743 1073 316 382 2270 1104 418 1006 3744 1755 1335 917 323 448 149 1827 228 28 1902 451 1284 1041 7 22 49
Streptococcus agalactiae: 456
945 665 130 1948 1885 854 1846 783 526 2801 5884 2792 3269 550 584 2879 975 2362 3785 1074 1108 3546 2230 506 581 1739 3224 832 697 4038 2749 936 940 4041 3004 1425 1262 5285 9466 3521 2209 6400 4394 1257 792 1944 6870 2356 1637 7403 1582 5124 269 905 1611 6421 3113 2282 7626 3294 1238 328 57 71
Streptococcus agalactiae 2603V/R: 2124
3071 2882 681 10372 5388 1821 7726 3726 2732 12884 24458 10659 11941 2174 2101 10752 3887 9817 14065 4393 3603 13582 8908 1465 1708 7679 14488 4811 3543 19965 12384 4631 4649 17656 10209 5880 5013 20744 34398 11204 7754 22799 19132 5595 3281 9049 29872 10588 7724 27342 6277 17564 859 2782 6463 21904 8102 10476 30433 15693 5311 1373 403 348
Streptococcus agalactiae NEM316: 2094
3165 2987 780 10663 5418 1914 8063 3998 2857 13140 25418 10999 12267 2366 2268 11279 4019 10233 14589 4674 3850 14032 9303 1571 1714 8039 15067 5085 3773 20807 12827 4761 4881 17814 10497 6167 5268 21224 35872 11548 7950 23857 20419 6024 3370 9470 31268 11072 7712 28521 6383 18277 819 2806 6811 22791 8396 10623 31372 15980 5402 1383 383 328
Streptococcus gordonii: 141
271 358 180 717 364 128 549 495 692 887 942 1176 1083 584 370 1272 771 1253 1070 667 617 1183 999 162 226 612 1397 858 700 1825 916 631 381 1317 1044 750 629 1570 2165 1457 800 1717 1348 850 309 625 2626 1210 869 2061 698 1570 91 169 714 1580 343 1000 1984 1062 493 90 24 26
Streptococcus mutans: 330
444 837 267 2044 1045 269 936 882 1066 2895 4000 2585 2185 685 398 2457 1029 2293 3299 1338 1002 3142 1520 390 643 1793 2937 1599 862 5295 2213 1577 951 3813 1613 1598 1176 4620 6691 3137 1805 6542 4388 1817 536 1773 5891 1684 1627 6529 1426 4899 148 396 1443 4697 1025 1977 6452 2878 1561 213 48 69
Streptococcus mutans UA159: 1960
2211 3776 1349 9535 4319 1471 4457 4401 5735 13960 17774 12504 8427 2911 1922 10106 4236 8840 11563 5751 4045 11201 6099 1950 2248 7986 11188 7087 3446 21515 9880 6798 3699 15921 6022 7046 5126 20087 29825 13178 5464 22663 15998 7663 2449 8894 28614 8467 6570 26234 4767 17580 965 2347 5480 22094 4586 9245 31063 13915 5049 1210 365 385
Streptococcus pneumoniae: 1476
2941 3333 1443 8341 4395 1203 6567 4991 4956 9385 12051 14599 9594 3661 2632 11246 4961 10351 12804 8205 4299 12360 9584 1639 2429 7069 11464 7914 4707 18206 12757 5136 5574 14099 9009 8201 6152 15692 28122 15079 9235 21932 15686 7986 2308 6072 27776 12132 8485 22192 8380 17707 540 1411 6274 16993 5165 10498 21870 13799 5950 966 334 176
Streptococcus pneumoniae R6: 2043
2807 4000 1139 10683 4273 1301 6826 7432 5430 12147 11629 17174 8471 3033 2032 9831 4761 8474 10834 7023 3444 10696 9016 1746 1735 6981 11517 9258 4465 17855 12196 5466 5070 16057 8525 9076 7279 16249 25736 14790 8489 17532 15837 8132 4220 7141 30330 12403 10746 21635 7798 14740 1009 2567 8163 19302 4228 15053 23631 14300 5479 1220 474 349
Streptococcus pneumoniae TIGR4: 2094
2800 3970 1153 10683 4188 1193 6820 7414 5395 12212 11936 17185 9467 3029 2285 10051 4874 9010 11024 7157 3591 10730 8902 1749 1735 7075 12171 9436 4751 18117 12136 5382 5093 15970 8553 9011 7265 16360 25697 14579 8367 17533 15906 8259 4252 7229 30462 12428 10644 21831 7861 14960 1004 2635 8166 19499 4200 15018 23578 14301 5382 1263 502 329
Streptococcus pyogenes: 837
931 1175 545 4047 3500 516 3632 1182 953 3958 7326 3903 6362 1121 585 6950 2670 3800 7875 2552 2952 5642 7614 969 904 7821 7132 2699 1192 7084 8527 4451 2517 9106 3256 2030 2811 5973 18254 4487 5180 8264 9258 2721 1055 3092 16454 5307 6380 13762 3510 8419 281 624 2618 7497 1731 3122 8467 4282 5865 622 133 78
Streptococcus pyogenes M1 GAS: 1696
2496 3377 1129 8298 3768 1400 5971 3905 3407 11066 16809 11387 8196 2355 1688 8236 4127 7291 10197 6783 3699 9595 7407 1552 1425 6900 10847 7364 3575 18502 9224 6170 4403 13501 6134 6590 6862 15055 26859 9451 7315 15215 16099 6085 3536 7058 23945 8980 9006 20796 6406 12540 970 2292 4847 17887 3923 9895 24380 13049 4360 1074 349 273
Streptococcus pyogenes MGAS315: 1865
2602 3567 1177 8569 4108 1562 6380 4101 3609 11403 17439 11781 8577 2415 1849 8615 4480 7578 10804 7015 3910 10116 7713 1587 1533 7126 11498 7709 3847 19336 9603 6572 4638 14162 6542 6995 7143 15716 28463 10091 8023 16065 16608 6351 3671 7234 24974 9812 9633 21807 6805 13169 1015 2342 5001 18770 4295 10497 25230 13607 4609 1113 407 345
Streptococcus pyogenes MGAS8232: 1845
2607 3584 1194 8517 4046 1566 6303 4055 3571 11297 17397 11703 8528 2432 1794 8556 4465 7520 10690 7039 3860 9879 7667 1596 1508 7052 11289 7589 3801 19150 9535 6442 4589 13901 6444 6956 7044 15550 28185 10075 7831 15861 16630 6376 3679 7326 24746 9540 9459 21427 6726 13031 998 2369 5017 18576 4234 10415 25163 13619 4530 1131 396 318
Streptococcus pyogenes SSI-1: 1861
2545 3497 1157 8440 4061 1574 6288 4040 3594 11267 17277 11763 8460 2397 1816 8475 4423 7538 10661 6954 3856 9941 7599 1567 1505 7033 11359 7585 3798 19069 9542 6460 4557 13916 6438 6861 7016 15521 28059 9931 7923 15821 16399 6249 3669 7140 24613 9612 9415 21488 6677 12941 1011 2324 4952 18516 4306 10319 24851 13666 4526 1121 403 337
Streptococcus salivarius: 86
114 137 24 684 199 77 319 356 127 913 512 850 824 98 78 625 285 467 978 282 251 887 606 55 67 366 752 431 235 1144 584 260 224 1404 604 401 328 1232 1606 849 711 1338 1000 301 252 340 1589 485 596 1521 619 980 48 127 614 952 274 747 1300 753 374 53 14 19
Streptococcus suis: 180
375 429 213 1015 531 162 598 495 571 1068 1402 1624 913 372 294 922 576 974 1570 778 662 1315 1192 138 303 708 1540 800 575 1820 1213 667 573 1717 1188 791 699 2047 2828 1487 1050 2535 1523 915 385 725 3337 1409 1057 2626 852 1729 84 204 704 1814 689 1194 2689 1265 627 121 38 21
Streptococcus thermophilus: 678
1017 922 298 3606 1950 608 2336 1869 1258 5775 5037 5221 4337 749 791 4129 1457 3300 4815 1857 1529 4219 3109 452 569 2412 4365 2143 1241 5518 4148 1557 1627 6458 3806 2423 2080 7025 11456 4952 3398 8171 5525 1924 1287 2518 9708 3399 3081 8677 2744 6671 360 1089 3704 7986 2678 4689 10464 5135 2259 413 174 91
Streptomyces antibioticus: 159
227 2099 2190 532 36 229 28 2037 3718 223 23 467 110 1159 993 55 911 146 118 2354 1143 116 91 1400 2185 168 470 4225 3209 457 507 3525 1161 1031 161 2925 2742 265 58 1009 1136 110 132 1584 1429 214 605 3283 3535 478 1109 106 432 88 1864 68 66 1984 114 1099 986 2 11 146
Streptomyces atroolivaceus: 71
80 1624 1299 284 16 139 7 1569 2604 69 0 102 59 706 633 25 614 52 84 1494 817 48 36 1138 1447 92 284 3158 2199 144 253 2370 774 384 114 1593 1642 59 23 499 542 33 61 992 975 130 367 1966 2396 183 681 87 297 63 1186 14 26 1019 26 537 541 1 4 66
Streptomyces aureofaciens: 72
68 1066 805 172 13 77 5 888 1432 31 2 63 22 469 341 19 335 36 28 1029 439 20 53 632 898 42 131 2006 1220 129 197 1542 512 255 60 1107 883 40 17 502 425 7 21 639 586 35 220 1260 1420 67 488 9 184 17 697 12 13 750 14 386 361 6 7 59
Streptomyces avermitilis: 423
834 8131 7624 1816 148 882 130 9128 14361 628 28 1190 353 4426 3805 245 3114 512 566 9191 4696 358 453 6085 7863 525 1756 17628 12761 1254 2086 12953 4552 3044 864 9787 8733 549 316 3343 3477 280 729 6198 5585 863 3028 11105 13332 1408 3831 465 1763 297 6179 216 160 6023 265 3475 3690 20 65 338
Streptomyces avermitilis MA-4680: 7575
7667 93806 73985 19071 2206 9837 1170 101544 147111 5911 290 8824 3739 50162 41595 2226 33682 4832 5900 92064 59492 3944 4349 62557 85458 5281 16085 181364 140090 10323 20100 150891 48031 26865 9544 115451 89133 4885 3513 55935 43789 3015 4682 68880 52606 8163 25128 119801 140994 12508 49724 5111 17917 2934 68910 1797 2170 76524 2512 41405 39843 438 1507 5630
Streptomyces carzinostaticus subsp. neocarzinostaticus: 51
122 616 621 247 42 167 27 781 1168 112 3 109 53 469 325 47 306 56 87 675 463 76 61 523 649 105 277 1364 944 183 269 1023 454 313 105 937 764 101 50 321 368 45 55 503 450 87 322 891 1121 160 369 47 145 34 657 38 39 600 44 408 376 2 3 46
Streptomyces clavuligerus: 190
131 1983 2191 289 44 234 15 1983 3224 98 8 117 69 1170 786 41 722 91 122 2450 980 66 87 1464 1781 100 300 3919 2705 208 394 2805 1172 484 115 2466 1789 127 75 1121 960 97 64 1527 1184 205 462 2853 3261 319 1018 136 433 70 1450 33 52 1816 68 990 837 9 34 145
Streptomyces coelicolor: 125
92 1546 1031 197 25 129 11 1270 2208 67 5 92 31 809 581 19 416 41 43 1466 738 50 41 837 1287 44 182 2759 1705 105 226 2241 537 347 107 1842 1184 69 35 988 738 28 51 1067 803 46 333 1986 2156 93 809 45 261 22 1002 17 27 1191 39 645 513 9 25 91
Streptomyces coelicolor A3(2): 8495
7183 108972 88460 15263 2165 10194 997 101756 169392 4458 179 6783 3014 56273 38187 1802 34573 4219 4581 110726 52735 3330 3746 70798 92801 4294 15632 218124 137625 8536 19942 169679 50462 25656 7405 130662 97215 4066 2960 54932 45378 2002 3760 70454 60741 4739 24295 134628 162144 8530 54305 2727 19628 2006 72070 1235 1850 76875 1761 43999 42062 396 1482 6616
Streptomyces collinus: 57
88 751 701 142 14 78 13 708 1056 29 1 41 39 363 256 18 265 25 45 779 314 21 28 519 662 52 119 1415 905 71 182 1178 343 224 61 861 663 29 22 310 319 14 42 467 488 49 192 1012 1034 67 316 15 147 13 509 11 22 567 15 345 256 1 7 49
Streptomyces fradiae: 108
165 1708 1948 351 46 247 12 1633 2895 118 15 272 77 941 668 62 630 113 116 1776 818 78 94 1268 1688 99 326 3563 2445 270 460 2618 1137 654 160 1783 1878 133 55 582 681 93 73 1049 1048 264 576 2312 2377 379 735 130 360 79 1102 68 49 1117 76 721 725 0 17 91
Streptomyces galilaeus: 51
21 502 600 95 1 64 2 499 931 22 1 21 20 254 215 3 229 30 17 597 289 10 10 343 503 12 68 1074 747 40 137 781 315 160 53 684 584 22 16 188 215 19 8 405 376 49 180 781 864 65 308 27 110 14 462 9 13 445 7 284 224 1 3 47
Streptomyces glaucescens: 59
27 738 784 87 5 70 2 735 1197 14 10 25 11 376 232 5 283 27 28 781 285 9 14 535 602 17 112 1467 832 34 201 1145 334 153 32 998 690 23 25 275 332 14 13 396 492 31 225 912 1205 52 387 22 137 17 555 6 16 569 21 298 302 0 4 55
Streptomyces globisporus: 76
74 951 910 187 39 124 10 1043 1662 88 8 108 51 641 452 28 428 72 57 1060 502 49 35 783 842 81 201 1876 1282 144 334 1449 629 248 89 1216 969 64 44 475 480 32 43 696 621 92 317 1213 1502 156 543 37 208 39 908 23 30 867 31 551 434 1 8 67
Streptomyces griseus: 225
223 2869 2503 492 82 263 33 2820 3973 168 17 198 97 1551 1104 79 1026 106 87 2920 1388 83 95 1858 2477 173 412 5570 3406 292 591 4303 1427 687 195 3360 2323 179 82 1547 1400 84 90 1872 1613 160 738 3626 4271 344 1543 120 561 71 1966 50 53 2190 92 1165 1010 4 32 189
Streptomyces griseus subsp. griseus: 81
65 970 965 184 15 106 19 1082 1707 58 3 72 39 550 403 12 393 44 51 1020 513 31 42 754 945 40 159 2078 1389 86 264 1495 686 297 80 1212 1079 46 32 398 427 21 31 588 685 87 243 1318 1516 136 519 44 229 39 732 14 31 814 11 460 387 2 11 68
Streptomyces hygroscopicus: 129
338 2528 3051 809 66 292 111 3100 5819 308 17 866 208 1795 1755 92 1279 295 358 4170 1679 235 262 2195 2817 274 876 6595 4777 719 819 4718 1817 1693 422 3406 4208 414 178 1016 1274 174 412 2443 2067 536 1315 4196 4917 1157 1273 262 574 159 2360 140 121 2491 171 1434 1517 6 16 107
Streptomyces lavendulae: 125
150 1876 1672 293 33 225 38 1918 2918 134 9 179 64 909 616 42 656 72 117 1802 844 57 98 1395 1654 116 364 3614 2325 201 426 2791 990 439 174 2062 1816 91 77 703 672 60 127 1159 1112 155 652 2457 2710 237 818 107 340 43 1302 29 35 1212 62 809 848 9 21 95
Streptomyces lividans: 248
272 3115 2074 506 96 327 44 2696 4480 185 9 198 107 1766 1211 77 1155 149 171 3504 1760 128 140 1882 2515 183 580 6062 3641 367 532 5307 1142 795 201 3850 2489 164 136 2285 1859 77 147 2534 1534 125 686 3925 4844 252 1819 83 686 77 2238 48 61 2635 94 1379 1262 19 46 181
Streptomyces peucetius: 63
80 794 792 154 16 108 7 788 1376 58 4 76 35 405 320 19 310 43 67 779 470 27 44 562 828 51 150 1433 940 105 174 1159 476 190 60 923 788 40 28 342 365 37 41 527 518 75 263 1101 1301 125 409 46 175 22 685 11 15 714 22 440 305 1 3 59
Streptomyces rochei: 171
188 2955 2746 412 44 290 26 2583 4761 130 7 220 74 1262 956 53 1039 83 143 2735 1265 84 121 2023 2586 109 504 5928 3919 233 567 4368 1372 565 209 2892 2587 106 97 1001 1022 69 121 1852 1694 191 885 3279 4174 316 1357 108 655 78 1936 49 58 1812 47 1071 1081 12 24 135
Streptomyces sp.: 56
59 705 637 154 17 68 12 810 1073 51 4 55 21 437 269 11 263 34 48 843 386 20 33 600 682 38 147 1761 907 89 155 1200 381 207 51 891 616 32 20 334 417 11 31 521 477 62 257 900 1116 90 431 20 182 21 537 9 17 546 15 313 311 2 7 46
Streptomyces venezuelae: 63
68 1219 1030 207 23 79 4 1735 1529 62 8 45 15 755 520 20 481 25 41 1361 643 28 20 878 1095 38 125 2891 1532 103 240 2244 536 313 74 1778 898 25 15 517 549 14 22 843 823 49 280 1733 2012 85 612 21 218 21 890 3 18 906 20 512 455 0 7 56
Streptomyces violaceoruber: 186
218 1906 1342 369 37 217 46 1679 2359 147 7 180 89 811 581 50 684 97 139 1787 884 111 142 1154 1567 166 428 3528 2151 328 355 2300 744 413 131 1948 1372 115 82 930 743 51 128 1300 1054 124 564 2157 2592 249 852 58 429 58 1070 38 42 1314 54 715 802 2 32 152
Streptomyces viridochromogenes: 59
58 713 641 157 21 73 7 656 1348 32 7 50 25 406 328 11 273 36 45 751 347 23 31 557 748 31 102 1432 891 57 164 1145 345 187 48 961 718 34 23 326 390 35 19 461 447 51 225 1017 1157 83 436 32 189 27 588 11 19 627 17 333 316 1 7 51
Synechococcus elongatus PCC 7942: 509
1435 4335 1965 1348 315 211 1580 3947 5902 1355 1223 3688 871 1199 1697 976 2506 1632 1032 3021 2095 1501 1410 2541 2302 1537 2768 4913 3796 3804 1284 4493 1838 2659 690 3208 3340 2300 2069 1860 2087 1962 4328 4335 1447 1184 4587 3422 2633 4627 1950 1516 973 672 2391 2643 160 4042 3665 2324 2491 177 177 155
Synechococcus sp.: 244
442 1847 900 954 119 84 625 1691 2232 693 569 1396 386 700 725 591 1043 594 471 1660 838 746 507 1182 841 697 1380 2297 1400 1881 570 2215 770 1779 354 1544 1638 1352 1470 1226 1381 991 1683 1549 727 453 2498 1663 1534 2110 1096 692 405 255 1313 1208 71 2092 1877 1339 942 102 85 56
Synechococcus sp. PCC 6301: 89
160 692 335 340 18 14 188 560 978 172 110 594 103 204 341 151 417 227 117 622 335 223 155 404 398 245 467 745 581 729 126 909 249 665 87 587 577 438 420 376 517 286 631 596 294 163 830 588 588 713 517 243 163 105 581 405 8 711 547 433 397 31 39 18
Synechococcus sp. PCC 7002: 157
206 735 586 466 99 53 419 1313 944 519 725 1001 170 498 292 464 493 513 376 1231 538 411 315 1001 525 365 584 1648 1054 792 397 1152 850 1021 349 815 1168 784 1239 590 616 895 1255 841 492 475 1824 631 652 1441 663 810 224 325 747 1381 54 1163 1609 1091 698 97 44 16
Synechococcus sp. WH 8102: 2519
5415 20095 12579 9764 2002 2868 2367 17613 44697 9476 2210 13549 4901 10018 6175 4016 16106 5874 4984 18822 8548 3928 6761 13752 12941 6667 10077 34504 15809 14178 9478 25055 10149 14899 2121 11146 28929 9332 7124 13071 12896 7155 9013 26070 8646 6791 17708 24198 19605 22062 8649 4904 6342 2682 15161 7680 1240 22159 8050 14366 12748 318 195 2006
Synechocystis sp.: 57
46 197 219 219 55 39 183 246 320 145 332 404 51 291 51 168 169 164 81 476 102 193 71 376 98 158 136 636 192 404 173 380 237 386 168 198 455 237 494 217 274 325 431 291 148 146 733 208 294 448 230 260 61 85 212 456 45 350 571 337 201 22 28 7
Synechocystis sp. PCC 6803: 3654
6272 14232 15623 12135 5332 5568 16218 16255 23268 11861 30490 33633 5006 18556 4695 10520 11953 17461 8136 30482 9006 16218 9378 28484 9607 11678 12610 43771 17598 23547 15040 26007 20532 23471 12354 13081 32582 19746 35284 15038 17677 29864 39364 24505 8449 13563 52115 18668 20827 37819 14022 20240 4548 7372 12523 34193 5735 20962 46575 22780 18110 1631 1280 742
Thauera aromatica: 69
56 1012 258 180 33 55 36 709 1132 134 18 128 55 243 459 42 411 65 56 787 340 71 57 340 685 69 215 1250 896 124 148 1349 278 224 65 800 692 110 208 829 559 175 124 655 376 166 793 809 978 404 477 172 324 68 704 118 42 1080 162 636 307 12 8 49
Thermoanaerobacter tengcongensis: 2588
1264 1543 795 1175 17364 11738 5929 5492 7383 19762 20660 15356 8264 3843 1850 12150 7644 7140 14256 4632 3973 12920 7196 3876 3272 13409 18533 7138 5926 19048 21929 9069 11532 10784 21729 5999 15348 16054 46845 22158 10496 23413 8142 10060 4790 6421 43818 21633 14353 24112 12356 19011 2881 3039 6138 27921 37420 6249 26076 18950 6238 1410 436 742
Thermosynechococcus elongatus BP-1: 2478
4708 22772 12190 8189 1390 2128 8778 20922 25458 11418 7347 19163 3621 8045 4391 4516 9139 10418 7045 19709 9939 5945 6915 21750 8058 8079 13108 34075 14476 13975 6851 20694 14808 13082 4674 13874 25529 10862 12758 11379 10041 12551 24444 20366 9237 7907 24301 21102 10501 24057 10362 11771 4251 4549 7320 20051 1297 12917 28790 14270 13197 808 1100 570
Thermotoga maritima: 1962
1882 1372 1123 1850 18653 9943 1631 20845 15391 14829 2070 7645 4465 7606 4889 7686 5637 4878 8107 7703 7898 4628 6022 6665 6237 6241 9110 9019 9716 8841 20412 5126 5524 12299 6057 10237 21075 16917 26679 21327 15974 6749 2974 9690 6693 3282 35553 20597 13738 17622 16372 6069 1821 2612 20648 11565 17560 18717 8637 14402 6978 400 164 1398
Thermotoga neapolitana: 74
62 40 53 90 832 617 65 788 661 732 47 239 187 339 165 271 216 231 432 371 375 134 361 370 294 308 603 413 365 286 1007 274 264 596 247 445 1012 668 1104 979 905 216 108 523 349 170 1540 1069 811 794 892 260 95 116 988 472 715 912 295 649 540 9 4 61
Thermus aquaticus: 86
50 856 913 66 46 468 120 1327 1330 446 48 260 10 520 144 44 400 34 60 887 313 34 77 1207 362 159 66 2305 615 148 182 1273 1114 114 90 773 1438 132 217 1369 605 41 143 709 545 86 439 2369 1215 129 794 74 100 13 782 282 51 965 186 548 392 22 31 33
Thermus thermophilus: 390
158 3945 4412 204 134 1909 325 7872 4928 1769 110 1088 35 2081 491 89 1667 36 54 3923 1338 63 182 5889 1507 508 185 10191 3180 359 602 4896 5421 328 166 3521 6492 313 380 5316 2399 58 374 3109 2381 114 1256 10459 5087 250 3569 171 512 20 3784 908 185 3953 545 2131 1589 100 128 162
Thermus thermophilus HB27: 2211
856 19543 24531 1100 573 10905 2203 49422 27858 11204 776 6476 219 10224 2533 543 9162 265 294 18172 6300 310 980 32299 7776 3007 1168 56878 17594 1894 3782 24947 32309 1533 936 18261 33464 1709 2062 21929 10096 288 2156 14364 11993 628 7202 50344 22755 1148 18389 824 2536 140 20943 4486 799 14925 1619 9711 9237 423 817 971
Thiocapsa roseopersicina: 51
133 686 320 225 17 37 30 695 789 127 11 230 38 213 312 29 296 57 59 553 283 37 65 357 579 71 184 960 695 112 163 804 329 250 29 753 407 103 102 386 324 103 136 406 249 185 214 857 667 396 250 189 196 91 497 111 8 799 81 402 253 9 7 35
Treponema denticola: 60
75 150 51 150 311 182 103 162 149 675 495 364 305 255 230 348 243 194 464 397 208 309 42 247 205 348 580 455 123 593 527 428 124 556 549 148 119 754 1133 677 488 678 395 330 105 199 1217 396 461 956 248 523 70 78 265 815 579 330 728 647 222 38 14 8
Treponema denticola ATCC 35405: 2767
2877 5269 2817 4542 10784 6307 5219 6618 6447 26382 24012 14428 11069 9194 8498 12350 9707 7910 13899 12162 7820 9449 2352 8207 7369 11577 19464 18407 5475 17050 20375 15086 5525 13593 17222 6393 4789 20883 52404 22411 15741 28735 14948 8675 4162 8449 48544 13573 13840 32095 9366 24461 4457 5570 7953 38463 28230 14152 31512 19907 7654 1766 528 479
Treponema pallidum: 121
223 647 530 886 200 278 223 802 1012 872 384 974 323 480 473 823 518 535 384 705 916 551 287 354 597 496 1317 882 1657 812 904 830 1240 1086 731 603 1861 994 823 1751 726 806 518 1238 505 426 1128 1756 968 1454 667 915 228 409 730 1385 376 747 1189 1003 644 28 65 29
Treponema pallidum subsp. pallidum str. Nichols: 1031
1995 8356 4380 7454 1760 2109 2018 7406 7904 8278 3058 7013 2821 3718 3751 5607 3575 3752 3687 5106 6387 3408 2295 3341 4501 4601 10745 5495 13563 5701 5663 5184 6886 6685 5547 4343 12790 6613 6371 7579 4150 4557 4172 9311 5544 4111 9898 11047 6636 9229 5501 5139 3111 3604 4759 10859 3184 6085 7923 6920 3431 253 399 379
Tropheryma whipplei TW08/27: 783
1513 3008 1747 2996 3546 3409 2829 3509 4741 8314 2802 4611 4063 2683 2567 5158 2781 3413 5243 3803 2108 3352 3610 2560 3014 2762 6821 5111 4239 5567 3879 4884 3813 6521 3835 3193 4256 9638 6829 5533 3149 6193 3276 4793 2034 3343 6578 6488 4218 9577 2743 4531 1496 1813 2984 7947 6166 3377 8013 4662 2603 251 267 265
Tropheryma whipplei str. Twist: 808
1585 3085 1832 3079 3613 3516 2832 3492 4871 8461 2906 4894 4100 2690 2643 5246 2855 3497 5223 3776 2176 3392 3588 2620 3095 2826 6939 5172 4340 5660 3952 5007 3942 6640 3916 3247 4431 9774 6970 5642 3179 6313 3316 4889 2111 3409 6702 6586 4283 9679 2790 4590 1626 1938 3066 8121 6209 3503 8157 4784 2710 250 277 281
Ureaplasma urealyticum: 627
959 454 125 3163 1638 134 1973 102 133 2044 17029 1901 5310 225 435 2680 853 4460 6178 616 610 4360 3421 300 221 2294 4640 604 658 5548 3262 881 686 4966 3086 527 817 8118 20669 2302 3290 17576 8369 520 835 3209 12009 1379 1237 11950 1338 8926 288 1267 1135 10765 3467 2181 18179 3902 263 536 91 1757
Vibrio alginolyticus: 67
104 226 13 465 49 8 503 144 381 412 310 387 271 62 176 388 254 211 333 271 275 401 427 41 159 282 701 288 621 517 125 578 114 929 486 250 457 583 711 378 656 292 612 303 258 182 898 434 534 704 460 199 55 141 492 470 60 692 658 660 293 50 11 6
Vibrio cholerae: 948
1831 3439 1074 4587 2019 821 3177 3202 5578 4420 6772 5993 4212 1648 2585 4225 3482 4310 3660 4608 2978 4088 3663 1535 2521 3370 5994 4832 6327 6382 3027 5557 2564 8063 3704 3584 6158 6050 11100 4905 5512 8042 8387 4649 2412 3991 10728 6380 4203 11184 3690 6416 1237 1837 3806 8843 3179 5898 9607 6701 3708 524 147 276
Vibrio cholerae O1 biovar eltor str. N16961: 3828
6021 20472 3229 23060 3399 1317 10256 17382 33545 14896 23273 27380 12437 6928 10882 13152 16370 13820 9023 23387 12865 15037 14232 7016 12474 12969 21985 25301 35602 23414 9133 28212 10197 30136 12829 16805 33839 18660 41814 15530 22546 22830 39070 21072 12577 15320 44220 27831 15840 42462 16015 18397 5254 6992 16177 31200 4916 29119 36179 30543 15367 2343 667 818
Vibrio fischeri: 99
198 139 28 523 202 51 357 107 155 503 1225 300 609 87 142 552 243 467 602 234 237 548 387 56 95 421 784 183 320 761 325 273 152 884 555 139 199 745 1433 356 571 1157 991 241 188 438 1393 473 377 1332 282 651 126 258 306 911 433 452 1223 714 283 84 8 7
Vibrio harveyi: 85
159 326 25 592 111 38 575 227 498 559 404 537 374 111 253 564 417 306 405 386 374 527 506 57 221 340 918 331 733 673 172 626 135 1131 513 333 543 736 997 585 864 513 951 423 354 295 1344 705 760 1003 612 284 100 193 619 613 89 934 748 833 376 57 12 16
Vibrio parahaemolyticus: 5124
10263 21529 1626 29621 6123 1928 24291 15059 28709 28319 28288 37361 18541 7699 14820 25051 22294 16964 19220 23011 22411 21567 26175 4052 13142 18612 40370 20624 42327 32655 10959 38441 9753 48288 23817 19537 35057 36600 59307 26046 41557 26984 50941 21441 18756 16656 68097 35828 35591 51939 29660 18750 6183 10235 28601 38046 7445 43373 47324 42683 19583 3433 925 766
Vibrio vulnificus: 109
209 614 55 706 148 61 542 477 824 580 624 921 469 253 367 514 640 486 439 778 523 522 586 174 343 384 847 740 1150 716 261 1089 249 1134 484 565 1046 810 1505 633 1177 801 1219 600 507 465 1522 858 841 1431 775 659 161 231 697 969 193 1038 1187 996 561 67 26 16
Vibrio vulnificus CMCP6: 4537
9199 22444 2399 25918 5757 1961 15667 20439 31994 23136 23855 36730 15300 9007 14074 18352 21056 16433 13722 28404 18760 15829 20249 7601 12375 15992 31569 30054 41975 26040 10099 37279 12481 38366 14690 21092 40153 27340 51824 22140 32430 26379 47636 24103 16867 17376 58426 35436 28395 48896 23469 20915 6223 8466 21961 37280 5801 38398 43885 38352 18523 2781 902 854
Vibrio vulnificus YJ016: 5028
9988 23997 2659 27428 6747 2434 16987 21761 33298 25096 26699 40100 17093 9481 14983 20029 22587 18121 15273 29786 19857 17266 21824 8008 13093 17087 33747 31497 43924 28140 10876 39141 13286 40877 16068 21870 42868 29831 56326 24465 34794 29441 50908 25411 17902 18969 61661 37638 29912 52138 25070 22914 7133 9602 23668 41609 7193 40342 47019 41406 20175 3064 986 978
Wautersia eutropha: 752
1176 9709 3471 1952 373 892 632 4653 13928 1773 231 2463 661 2341 4262 554 3918 788 838 5850 4417 858 1219 3444 6621 1101 3399 12796 11111 2212 1387 12736 2669 2149 917 6032 8514 1460 1198 6651 4594 1566 1857 7223 3885 2261 5120 7800 8751 3847 4004 1813 2407 456 6470 1628 339 8282 1813 5619 3492 129 125 497
Wautersia metallidurans: 60
210 666 331 237 46 93 95 417 966 227 24 334 114 265 365 95 358 101 137 431 450 97 164 228 459 130 426 998 910 328 198 897 284 287 159 600 732 215 153 551 391 194 255 580 244 171 556 567 602 395 218 180 116 34 448 217 36 583 305 546 256 17 9 34
Wautersia oxalatica: 53
90 697 198 118 30 49 38 329 868 127 15 221 54 188 245 45 280 39 56 395 327 43 100 275 400 88 219 920 615 161 100 785 180 137 64 325 559 100 129 434 301 77 184 440 263 118 370 502 626 296 251 102 119 19 418 127 25 552 128 355 240 9 5 39
Wigglesworthia glossinidia endosymbiont of Glossina brevipalpis: 611
144 121 16 786 4762 442 1307 99 154 1735 13364 2460 3972 494 275 7419 1179 2131 3467 292 195 3504 3028 115 204 2358 3332 280 316 3400 7262 427 683 2061 4000 209 501 3805 22101 1416 2257 14871 4211 383 350 2923 9485 792 992 7060 1048 7237 739 1821 841 10413 13647 925 12147 4009 1705 507 42 62
Wolbachia endosymbiont of Drosophila melanogaster: 1198
876 1213 414 2410 5986 2768 4707 1890 2787 6489 11384 5791 5863 1617 1398 6272 3964 6457 6031 1831 1610 6622 5000 695 1105 4004 9694 1492 1963 7620 6749 3349 2510 7416 7605 1583 4498 8595 20199 8288 5423 13832 7479 3396 2157 4411 16604 6837 3814 13722 3258 8452 1829 2701 2956 12250 13344 4117 12206 7307 2872 622 298 278
Wolinella succinogenes: 2105
7650 9962 1630 3734 6510 4376 9143 26780 5542 19722 4776 12427 4441 8429 4989 9191 13844 6215 4268 12789 6654 5329 2846 11029 1559 10001 7655 19470 15363 11205 16191 13212 12317 6752 2845 11397 19537 6548 26240 19808 9345 14085 13937 7662 7133 7039 16002 39830 7922 21640 7983 14578 4365 2181 10742 21841 2600 26261 19417 16373 6700 905 546 655
Xanthomonas axonopodis pv. citri str. 306: 4427
4247 71802 16596 17225 1262 2756 3220 21239 101187 6690 1457 29143 2425 14658 25907 3023 33464 5497 4105 48004 22223 4217 7258 18295 49046 5601 26552 83719 75416 11560 6590 86475 15385 17244 4971 31958 67162 6181 7305 32937 28093 12295 13984 54431 19983 14942 36789 35156 52255 34004 23903 12496 11696 2074 39094 9467 1018 50756 9086 30749 23982 847 610 2970
Xanthomonas campestris: 143
204 2140 655 628 72 136 151 779 3446 273 81 1105 170 505 863 163 1169 304 204 1676 867 212 311 586 1657 273 860 2752 2130 461 293 2844 569 666 203 1020 2304 324 303 1157 905 471 439 1876 631 520 1164 1342 1578 1152 796 408 455 75 1175 380 80 1746 412 1127 805 31 18 93
Xanthomonas campestris pv. campestris: 110
155 1722 362 555 54 94 81 599 2447 230 48 621 95 435 724 104 732 158 102 1308 516 145 170 371 1283 180 637 2063 1539 380 184 2018 334 540 172 1005 1634 276 217 1403 904 359 268 1447 490 303 1081 1228 1426 845 678 352 281 56 1034 279 30 1552 305 880 531 39 8 63
Xanthomonas campestris pv. campestris str. ATCC 33913: 4181
2886 69690 15541 15429 906 1806 2704 19801 101263 5570 1200 24651 2520 13783 22894 2576 31381 5284 3650 48084 19904 4085 6679 17633 47699 4639 23658 82719 71790 10004 4689 84294 14312 15518 4192 26327 69531 5698 6297 32073 26719 10626 11234 53640 19978 12937 33792 35188 51283 30403 23360 11043 10812 1749 36965 9653 769 47845 8922 29348 22889 839 493 2849
Xanthomonas citri: 53
76 586 308 216 25 54 46 302 1040 120 36 380 55 156 300 53 399 81 97 479 446 55 83 218 681 92 322 1055 808 196 89 1000 194 216 52 354 900 142 172 584 311 188 254 924 274 208 357 669 569 392 265 122 193 16 400 121 23 558 161 376 206 14 7 32
Xanthomonas oryzae pv. oryzae: 152
206 2266 671 749 83 170 212 836 3639 382 95 1395 159 521 1073 160 1247 284 188 1540 941 165 380 660 1637 247 1194 2890 2524 565 339 2772 603 728 265 1163 2477 341 350 1181 952 558 656 2356 704 635 1297 1402 1774 1367 669 427 486 80 1198 427 78 1818 433 1229 772 31 19 102
Xenorhabdus nematophila: 61
98 293 180 489 150 65 90 184 882 279 454 544 319 243 132 347 322 346 399 450 295 347 217 176 281 249 496 489 382 481 297 445 263 611 271 281 370 458 938 276 482 750 512 592 158 324 1103 398 361 1001 296 638 90 133 323 551 235 468 720 573 293 39 7 15
Xylella fastidiosa: 73
98 342 133 236 72 103 112 193 342 253 150 343 149 155 191 155 282 116 167 260 251 137 177 129 226 189 373 482 428 387 190 461 160 321 170 283 372 315 448 598 398 333 351 321 152 186 588 342 402 416 228 199 99 67 275 272 95 379 392 455 224 33 11 29
Xylella fastidiosa 9a5c: 2766
3335 18297 6284 17662 2051 2292 6699 10614 23149 8629 8629 22505 6124 7349 6810 5782 10589 7621 8187 17555 9454 7995 10066 7952 11541 7137 17779 22852 19385 15985 7826 20999 9535 18044 7178 13989 23132 10728 13315 12619 12909 11736 14417 16941 9969 10497 19832 17705 16204 23186 9994 9441 4786 4112 13094 12621 3644 20202 15704 16772 10925 831 366 1569
Xylella fastidiosa Temecula1: 2036
2822 15625 5178 16698 1632 1868 6277 8603 19593 7909 8120 20793 5376 6219 5619 5420 8974 6978 7249 14929 7968 7450 9112 6447 9702 6618 16358 19228 16429 14876 7147 17747 8548 16877 6735 11869 20075 9846 12026 10920 11055 10685 12933 14535 8274 9340 17918 15657 13637 21438 8547 8629 3810 3419 11118 11552 3307 17248 14511 14462 9486 629 231 1176
Yersinia enterocolitica: 627
1012 2682 1204 2970 1005 570 1530 1731 5555 2666 4443 3725 2563 1356 1344 2397 2684 2811 2103 3168 1927 2573 2008 1265 2184 2042 3661 3863 3572 3958 1704 3491 2507 3898 2199 2316 3483 3801 6253 2579 2867 4971 4398 4338 1267 2678 6625 3896 2689 6191 1538 3566 798 1001 2289 4029 2433 3343 5528 4501 2121 313 78 236
Yersinia pestis: 471
845 2603 1073 2457 843 516 1091 1686 5531 1971 2804 2720 1787 1360 1263 1753 2523 1940 1782 3217 2113 1757 1535 1131 2115 1623 3087 3885 3585 2814 1442 3705 2232 3333 1582 2296 3064 2972 4671 2192 2941 3985 3181 4051 1322 2076 5189 3359 2757 5260 1697 3039 801 733 2333 3168 1451 3295 4106 3778 2057 223 55 185
Yersinia pestis CO92: 3885
5030 20837 9851 25261 3759 2448 9837 11189 45615 11643 27186 30188 13304 9128 8756 12255 17886 16093 11873 27053 14990 13127 15531 9505 16826 12526 26076 33775 29835 24455 7565 29511 19672 32939 13852 19406 28501 23769 39776 14609 20393 29901 29761 30710 10781 17625 42945 25153 17670 45828 12506 24785 5929 7051 19479 27959 9450 29093 38534 32730 16977 2200 560 1123
Yersinia pestis KIM: 4428
5699 22780 10800 27187 4578 3014 10725 12566 49312 13252 29277 32766 14938 10302 9796 13764 19584 17487 13362 29529 16612 14676 17014 10305 18305 13664 28579 36506 32331 26838 8749 32119 21311 35372 15209 21096 30975 26024 43592 16824 22927 32871 32144 33611 11829 19221 46843 28125 20035 49475 13824 26705 6778 7756 21444 30291 10952 31800 41538 35717 18410 2436 631 1361
Yersinia pestis biovar Mediaevails str. 91001: 4142
5307 22015 10368 26262 4232 2828 10344 11908 47674 12504 28422 31715 14147 9794 9299 13061 18686 16768 12657 28318 15709 13806 16266 9963 17496 13095 27100 35164 31018 25543 8166 30796 20395 33990 14518 20308 29756 24790 41798 15729 21722 31392 31101 32216 11322 18499 44951 26728 18948 47516 13196 25761 6466 7514 20403 29329 10251 30543 40130 34374 17712 2313 600 1229
Yersinia pseudotuberculosis: 257
454 904 445 1345 548 261 860 718 1947 1217 2479 1833 1246 609 512 1302 1008 1433 1181 1357 826 1181 1123 569 718 1060 1705 1487 1408 1850 948 1552 1185 2259 1239 1015 1334 1991 3112 1247 1301 2881 1921 1543 549 1219 2963 1704 1123 3278 790 2299 350 597 1211 2366 1412 1501 3071 2049 1201 138 32 87
Zymomonas mobilis: 495
813 2551 1769 2899 1069 421 844 1335 3192 3413 3331 4552 1535 1680 1615 2752 2327 1324 1756 3300 2264 1478 1377 1536 2682 2516 3257 5534 3318 5388 1992 4214 1847 4988 1073 3333 1795 4655 6282 2420 1941 4704 2849 3314 601 3392 7693 1802 2392 7221 688 3890 773 765 2433 4202 1412 4234 5579 4251 2309 275 96 124
uncultured Acidobacteria bacterium: 148
365 1962 1076 490 143 220 149 1861 2244 491 140 646 261 497 1168 189 858 248 253 1188 1198 261 289 680 1523 233 634 2305 2827 529 574 2345 788 584 270 1731 1730 571 562 1128 993 403 405 1400 794 350 1184 1918 1904 989 862 422 367 97 1404 601 151 1728 689 1040 638 30 46 72
uncultured bacterium: 586
909 5215 1827 1653 576 581 790 2926 7267 1818 1234 2823 1222 1714 2315 995 3229 1163 1307 3972 2569 1231 1230 2301 3427 1318 2945 7703 5663 2454 1493 7049 1833 2630 1409 3302 4930 2053 3060 3781 3337 2495 2389 4441 2317 1594 4661 4686 4842 3965 2591 1966 1253 517 3918 2559 834 4753 2845 3769 2791 224 101 261
uncultured bacterium 442: 84
316 478 224 306 133 88 311 436 621 431 340 443 277 200 224 252 435 289 251 601 337 271 274 449 269 349 629 924 725 684 369 853 384 676 320 477 540 545 492 347 454 434 505 551 341 298 797 848 658 902 373 341 169 167 355 690 197 452 767 736 446 35 18 31
uncultured bacterium 443: 52
257 356 158 217 101 51 121 498 472 359 216 327 239 149 306 172 243 220 231 385 351 160 168 304 258 182 468 647 729 352 265 578 283 508 167 504 411 374 321 314 339 314 362 331 279 171 466 607 605 510 311 214 117 86 274 500 93 389 529 495 331 29 10 13
uncultured bacterium 463: 106
250 800 265 373 100 132 251 443 1608 408 285 690 267 357 277 234 608 359 251 761 281 346 281 552 395 307 649 1290 761 672 342 1202 351 771 400 521 871 482 503 533 544 486 509 960 401 302 1103 987 954 920 488 424 248 124 537 681 253 657 763 833 432 29 29 48
uncultured bacterium 560: 63
152 101 29 217 272 107 318 198 200 589 743 421 510 101 112 481 175 363 391 181 97 505 372 69 72 332 685 229 181 674 455 290 136 733 353 197 174 789 1054 440 332 824 579 222 151 359 989 498 343 925 208 563 65 158 187 868 440 309 1157 566 241 40 11 12
uncultured bacterium 561: 63
207 315 160 224 104 73 224 309 466 355 293 425 195 143 159 198 251 187 202 323 230 213 170 292 173 244 511 567 541 476 247 529 256 432 231 315 375 393 370 340 285 307 334 406 202 237 547 603 419 624 250 243 109 87 235 508 132 304 555 472 312 30 15 18
uncultured bacterium 562: 66
17 7 5 49 723 129 214 55 51 488 619 152 506 63 43 457 135 201 369 106 36 422 298 29 28 282 539 125 70 575 468 244 125 560 370 94 72 748 1151 329 240 795 389 132 85 231 938 400 228 897 119 370 50 112 142 536 499 167 781 443 109 50 11 5
uncultured bacterium 578: 71
128 93 21 180 322 133 358 183 115 623 704 303 485 95 93 455 173 380 386 169 103 505 348 65 42 315 640 209 148 642 427 392 150 606 377 191 144 773 1013 444 302 910 489 235 134 330 987 541 321 957 173 486 65 159 158 834 459 294 1162 553 228 35 21 15
uncultured bacterium 580: 91
97 49 27 115 414 128 260 152 115 409 890 270 507 130 91 396 165 311 424 183 137 373 297 96 57 301 517 213 184 486 378 253 184 609 351 196 193 570 1568 440 278 985 539 153 100 318 1032 463 291 1064 201 537 79 163 178 847 429 315 1144 552 280 64 13 14
uncultured bacterium 581: 81
294 451 193 272 120 91 346 449 592 463 373 479 259 194 227 256 396 251 274 569 277 302 254 454 222 267 605 867 572 569 304 787 316 526 307 486 472 503 443 326 427 408 468 485 310 305 713 669 623 750 342 341 130 108 343 680 190 474 649 598 405 30 21 30
uncultured bacterium 582: 135
234 812 485 379 127 130 232 372 1273 697 381 1125 401 261 480 415 519 332 492 870 573 387 391 470 568 324 880 1371 1306 667 500 1412 752 881 328 766 1028 768 1047 519 586 756 690 747 318 534 1189 865 911 1400 298 807 246 226 469 1182 312 984 996 1032 564 48 29 58
uncultured marine gamma proteobacterium EB000-45B06: 59
15 7 5 48 689 123 204 52 46 472 598 151 481 59 42 441 126 192 349 103 34 400 285 29 27 270 520 121 68 548 452 236 123 540 356 90 70 723 1081 310 230 771 370 130 79 216 904 390 214 874 117 362 43 110 136 519 478 167 750 423 106 42 12 5
uncultured marine gamma proteobacterium EBAC20E09: 140
77 13 12 61 1350 221 443 146 142 1002 1677 454 1173 137 140 1027 279 568 840 214 88 852 677 77 82 573 1249 230 132 1166 1186 507 188 1071 834 219 193 1435 2754 747 461 2068 952 285 145 581 2172 851 515 2137 260 1062 120 242 275 1624 1291 435 2092 955 311 93 21 26
uncultured marine gamma proteobacterium EBAC31A08: 117
64 15 16 42 912 301 561 188 179 1044 1279 370 975 166 166 1041 348 508 719 244 97 703 581 128 70 580 1024 299 151 992 916 548 332 830 600 216 175 1249 2282 760 441 1898 785 299 143 586 1770 865 475 1870 287 997 136 233 340 1581 1267 427 1801 871 348 75 21 21
uncultured proteobacterium: 212
675 1523 715 699 270 195 607 1239 1809 1250 774 1831 729 661 729 656 976 522 845 1533 874 603 850 1096 885 682 1640 2649 2091 1327 841 2334 947 1463 553 1311 1556 1350 1434 966 964 1118 1454 1188 729 897 1994 1911 1598 2304 719 983 420 302 1029 1753 435 1481 1866 1815 1115 81 38 93
