# Supplementary material for: Do universal codon-usage patterns minimize the effects of mutation and translation error?
Source: Genome Biol. 2005 Oct 19;6(11):R91. doi: 10.1186/gb-2005-6-11-r91 (PMC1297647; doi:10.1186/gb-2005-6-11-r91)
Supplement: Additional data file 1 — A tar archive containing the used CUTG records, separated for archaea, bacteria, and eukaryotes, the data used to produce the histograms in Figure 1, the kinemages used to produce Figures 2 and 4, and the data used to produce the scatterplots in Figures 3 and 5. [file gb-2005-6-11-r91-S1.tgz › CodeError/data/cutg/euk.spsum]

Aedes aegypti: 360
1264 1568 1134 1843 733 608 1103 1772 5046 1459 729 2817 1298 2351 2696 1420 2037 1726 1408 3139 1903 1715 2401 1649 2406 1245 1943 4094 1784 3237 3828 2621 811 2760 1592 3004 3080 2805 3389 5541 4733 2960 2322 3653 2378 1531 5064 3756 3948 4996 3866 1744 2061 1444 5157 1801 945 4295 2634 3475 1937 158 102 103
Anopheles gambiae: 486
1530 3963 3308 2016 770 738 1380 3009 9397 1431 629 2073 1011 2665 4295 755 3562 1455 1468 3729 4928 1213 1935 2258 5401 955 2814 5294 5242 2424 2505 4955 1969 3248 1651 3183 6491 1927 2666 7236 6064 2509 2222 6866 3557 1939 4230 7870 5786 4696 5098 1557 2820 1649 5323 2584 1337 5753 2491 4860 2264 216 131 139
Anopheles stephensi: 54
108 233 152 204 54 67 130 188 616 152 58 213 67 191 315 82 244 162 141 250 322 109 140 129 321 78 281 363 379 231 280 263 121 339 143 217 393 213 258 580 447 264 201 469 212 132 450 458 350 467 392 139 197 140 325 181 94 336 236 315 136 28 18 9
Apis mellifera: 139
822 259 208 709 1588 466 335 610 640 671 1120 921 782 541 718 904 643 749 1056 555 712 698 1048 336 546 871 637 562 632 816 1035 610 329 950 710 572 910 979 2541 1114 1115 2075 1434 604 484 778 2836 1040 919 1780 741 1309 519 393 1017 1038 1060 955 1504 1343 597 77 16 42
Aplysia californica: 164
607 740 733 643 1049 930 475 1533 2593 823 349 1162 864 1416 751 1135 1364 918 1125 1542 943 911 1037 1208 789 1022 979 2083 791 1508 1507 1996 1022 1283 587 1572 2383 886 2071 2752 2543 1054 998 2135 1278 649 1868 3134 3211 1843 1864 769 764 632 2120 1343 531 2159 1117 2204 1037 69 25 68
Ascaris suum: 88
296 240 100 342 198 142 188 363 288 373 157 356 288 150 339 224 294 208 332 245 330 259 738 229 427 484 726 411 501 602 840 545 183 743 263 363 462 390 662 820 417 435 444 363 191 287 747 649 449 705 326 362 310 198 637 262 174 535 440 656 284 31 24 31
Babesia bovis: 84
88 214 66 532 303 373 377 467 412 615 439 895 505 453 221 639 427 530 490 739 199 1081 473 387 123 725 577 661 203 1143 510 454 223 1093 566 481 478 896 1064 1683 1114 901 706 631 462 409 1406 1317 961 1244 753 592 347 381 1006 746 499 585 944 844 325 39 19 25
Bigelowiella natans: 73
118 310 46 318 196 126 166 550 200 752 188 202 201 507 200 415 202 102 232 493 158 417 238 109 69 592 551 256 140 1138 845 360 164 419 189 406 318 650 536 1151 601 336 283 514 223 119 591 679 471 703 429 215 186 70 566 266 175 617 519 701 214 44 20 9
Bombyx mori: 511
1607 2224 1171 2006 3035 1865 1939 3194 3846 2506 2833 3514 3139 2811 2427 2935 2987 2481 3618 3381 2602 3781 3070 2683 2767 3049 3469 4656 3177 6469 5486 4402 1673 5631 2844 3771 4108 3821 7370 5873 5336 4544 4372 3857 2985 2304 8434 5898 6364 5711 5146 3095 2616 2014 5149 3118 3465 4675 4139 4808 2728 273 139 117
Branchiostoma belcheri: 89
116 334 244 269 307 398 138 427 1146 197 62 247 269 581 238 262 463 230 414 698 362 252 307 466 384 291 400 891 387 425 493 762 445 388 178 630 786 300 453 1424 955 178 306 920 451 170 634 1361 1254 437 817 176 364 292 773 217 137 935 204 783 339 38 31 20
Branchiostoma belcheri tsingtaunese: 119
87 237 142 217 218 309 116 339 879 172 75 251 176 342 122 220 294 160 304 509 218 206 243 355 173 221 326 673 272 387 393 541 339 368 159 505 683 261 345 1226 712 188 205 670 392 166 428 924 883 373 625 191 262 242 671 227 94 728 218 660 297 37 47 35
Branchiostoma floridae: 163
361 708 737 380 626 770 420 1014 2119 437 226 534 579 1362 649 633 1235 573 811 1541 1009 560 739 1363 1264 712 866 1729 1040 814 992 1581 1139 699 443 1292 1587 554 939 2223 2145 446 688 2285 1327 447 1116 2460 2429 831 1536 371 845 669 1561 523 386 1605 433 1731 820 55 44 63
Brugia malayi: 131
720 242 216 825 510 215 457 290 533 902 986 1133 982 251 420 542 353 684 1051 351 425 777 1122 131 417 496 1368 318 412 1166 1057 468 216 1350 741 346 635 1061 2377 1107 477 1566 1287 725 245 790 2773 929 542 2160 481 1050 361 575 735 1134 750 659 1420 1287 561 61 34 34
Caenorhabditis briggsae: 67
588 233 201 578 782 156 357 739 590 1166 317 965 884 583 648 1079 374 653 940 728 505 1405 2251 267 553 571 922 691 384 1328 2592 384 198 650 478 843 719 1412 1794 1311 1151 1495 1370 625 448 733 2185 1424 1212 2714 808 909 438 680 1290 724 324 1279 1491 1223 522 38 13 15
Caenorhabditis elegans: 23668
127350 55078 49951 119799 163925 42274 83777 158839 129306 224839 104898 212963 217453 113391 129258 177846 88586 128225 211018 111424 94371 200689 275880 47609 102665 94034 209067 134498 87202 237189 334865 71325 47166 116147 104139 144533 152434 254821 401964 276574 196384 321173 290154 152083 98460 149823 432827 260326 182612 378506 146148 185518 96706 119000 255702 250483 100773 202067 342190 276341 117634 16469 6698 14266
Ceratitis capitata: 64
97 229 76 321 110 47 144 223 235 179 270 494 280 237 270 221 296 251 325 299 140 257 455 267 165 265 475 487 270 724 200 518 58 769 275 248 376 399 604 501 455 655 523 338 148 263 601 471 304 555 354 386 167 149 453 317 247 364 512 440 173 47 7 10
Chironomus thummi: 65
57 29 9 231 199 21 64 278 43 336 254 337 774 71 60 212 152 205 570 125 49 330 657 40 26 125 703 368 37 1004 619 93 12 321 141 363 54 620 875 794 371 472 586 105 133 262 654 159 361 549 167 176 202 295 597 265 83 406 451 327 222 61 3 1
Ciona intestinalis: 261
1522 674 638 1196 1921 999 1010 1276 1376 2241 1674 2159 2165 1316 1242 1689 1650 1582 2475 1597 1182 1965 2565 1073 1103 1743 2530 1342 1211 2701 2645 1418 1229 2402 1393 1484 1952 2716 4442 2867 3474 2557 3282 1840 1423 1607 4947 2681 2802 3607 2115 1784 1276 1431 2048 2376 1619 2043 2576 3018 1325 145 39 77
Ciona savignyi: 62
448 247 211 241 435 256 192 395 393 431 246 469 593 542 481 391 522 366 466 580 416 441 637 400 477 394 497 451 404 499 657 371 343 530 302 468 539 505 874 713 966 542 752 546 554 340 1042 606 863 787 638 362 386 315 629 434 292 600 503 785 250 29 11 22
Conus textile: 65
50 59 19 57 49 70 40 69 296 133 33 160 60 63 57 98 65 58 103 95 103 48 82 88 43 98 125 151 39 146 123 73 48 70 48 91 126 98 169 172 157 125 108 118 73 73 175 160 161 198 72 64 261 157 161 147 51 113 81 277 134 27 9 29
Crassostrea gigas: 56
183 144 112 199 400 228 171 307 624 293 217 378 314 433 144 309 248 328 486 540 185 316 398 353 162 267 330 502 148 450 774 328 318 504 232 485 512 353 906 857 702 520 363 675 297 259 839 834 831 693 476 343 222 449 543 440 269 639 565 630 279 25 7 24
Crithidia fasciculata: 52
93 775 230 160 41 55 54 502 980 147 18 100 42 333 384 86 477 66 154 429 674 55 138 300 622 90 238 804 965 241 109 972 229 251 64 411 1004 117 86 1174 718 74 133 687 524 50 168 1272 964 185 629 43 318 43 604 163 29 686 224 602 247 24 18 9
Cryptosporidium parvum: 629
824 370 177 1416 10202 2750 4158 2073 1480 8090 13385 6857 12481 3121 1695 11266 3406 7313 8134 2169 1030 8578 8235 1114 756 5106 6944 1564 750 6743 9870 2140 2264 6343 6257 1891 1942 9659 19219 10231 6688 23009 10930 3603 1826 5607 19868 7626 4234 16192 3552 10289 2591 5222 4806 13757 9738 4199 19569 7445 3526 406 132 91
Culex pipiens quinquefasciatus: 80
129 156 156 176 133 88 122 186 615 182 87 377 153 239 311 142 244 180 161 408 304 196 201 178 351 128 266 420 290 317 554 276 180 343 161 306 402 427 519 717 622 319 313 460 221 156 493 559 520 483 477 211 255 211 484 347 122 562 395 447 274 41 13 26
Dictyostelium discoideum: 3309
939 141 108 14560 38248 2468 9044 7395 575 18886 106231 22222 97179 7994 4662 30393 4691 43414 56614 16202 1934 42032 65607 2000 981 11183 34364 8121 1163 23023 16869 4230 1674 71144 26324 7550 4537 49469 117112 23060 20825 182567 95822 3381 4751 29663 93307 17930 8312 90634 10270 55844 2873 24985 27736 59914 36408 22574 97305 32037 14677 2976 172 161
Drosophila erecta: 89
205 640 293 290 168 219 211 426 1264 249 98 450 199 773 476 219 676 304 263 774 430 296 344 640 476 183 329 1235 425 451 613 945 140 419 160 506 920 328 492 1337 919 537 368 1153 523 270 546 1327 885 778 736 287 441 142 837 378 259 838 470 749 364 46 25 18
Drosophila mauritiana: 84
196 476 130 220 167 141 142 295 687 150 104 291 161 382 247 123 375 149 188 493 231 230 260 338 278 133 280 767 255 331 390 601 107 266 128 336 625 254 367 925 595 316 317 709 295 178 304 896 559 508 452 161 302 89 501 274 202 487 351 461 198 52 15 17
Drosophila melanogaster: 35876
162154 349562 157950 169073 98126 120475 157250 266420 739713 171041 83418 308045 149803 375186 321807 133515 394398 221061 211377 410404 279348 183104 260071 346373 307070 133164 245068 647443 270684 276389 340648 514194 89316 254882 121374 266389 535961 209328 319865 761792 505882 403663 300718 704272 307051 202397 401996 824854 474879 528468 353132 205631 252080 102258 420593 251154 179512 440924 315268 451220 189323 14971 12106 9179
Drosophila mojavensis: 60
12 138 0 150 30 15 30 299 736 153 32 152 0 228 240 72 106 90 408 585 194 214 182 205 28 185 285 645 211 387 238 617 2 193 193 513 536 10 168 882 671 289 4 386 166 120 178 510 358 302 165 147 118 2 510 90 35 864 541 120 300 57 3 0
Drosophila pseudoobscura: 271
377 1631 681 842 214 269 452 1463 4966 491 144 1432 345 1958 1121 677 1726 586 970 3798 1109 1323 898 2359 943 538 1082 3708 1333 1563 1263 3972 441 1575 323 2503 3238 1260 1241 4594 3484 2051 724 3003 1101 918 1175 3582 2607 2612 2097 894 1075 354 2481 1583 657 3353 2414 1559 1541 219 33 21
Drosophila sechellia: 56
123 300 82 180 156 124 87 165 400 85 46 196 95 257 236 110 309 142 139 287 163 171 182 218 227 89 203 475 206 237 205 337 74 153 79 176 354 206 321 648 353 240 249 449 223 139 214 511 294 326 289 94 156 43 296 147 128 266 212 325 113 37 9 10
Drosophila simulans: 400
921 3135 883 1043 803 927 807 1872 5597 1019 338 1929 720 2476 1720 580 1931 998 1247 3412 1826 1304 1330 2153 1460 734 1442 4801 1425 1734 2741 4187 432 1917 660 2408 4380 1284 2142 6216 3814 2250 1338 3879 2145 1128 1971 5947 3793 3298 2689 1345 1871 546 4024 1821 1377 3966 2182 3368 1382 217 123 60
Drosophila subobscura: 283
746 2916 720 1545 557 163 661 2033 5627 295 255 1321 856 1788 2531 618 1420 711 1068 2237 2468 812 1578 3165 1571 600 750 3799 1514 638 1003 3886 312 1149 287 1401 3545 608 1459 4564 3262 2333 758 2932 2002 744 839 4494 2369 2691 2978 1908 1183 555 2462 1289 1107 2603 1913 2831 1752 134 130 19
Drosophila virilis: 210
688 2459 629 1275 551 458 860 1401 4133 725 578 1880 911 1617 1781 644 3033 872 2511 2033 1968 831 1638 1949 2011 596 2020 3664 2224 1703 885 3969 428 1265 703 1685 2481 1068 2413 4030 2822 2870 2745 5113 1505 1426 2116 4121 2410 2920 1573 1585 1493 621 1793 1602 1574 1908 1906 2552 967 130 61 58
Drosophila willistoni: 50
97 191 93 289 74 49 141 178 380 149 133 651 183 253 199 163 230 240 418 509 156 284 262 296 117 153 321 630 94 366 223 399 54 418 108 330 428 269 624 621 370 623 365 370 126 288 510 576 262 736 168 331 185 144 354 340 219 369 537 362 241 36 7 7
Drosophila yakuba: 101
159 606 255 273 159 253 235 461 1675 340 139 579 214 856 542 186 684 281 338 1171 472 384 357 789 443 234 385 1633 492 588 697 1360 122 545 201 762 1160 423 605 1769 1428 690 567 1470 733 298 532 1621 1237 917 821 267 431 141 1130 531 279 1137 613 983 598 76 15 8
Echinococcus granulosus: 80
109 204 60 233 179 121 111 363 321 310 110 377 141 182 158 198 166 158 193 259 140 388 156 159 121 137 228 333 252 427 170 343 97 440 151 316 460 308 515 892 242 349 302 331 158 95 552 762 439 564 316 152 183 92 438 213 120 333 366 443 144 46 15 21
Echinococcus multilocularis: 59
156 253 113 296 151 117 158 437 353 326 129 380 196 269 252 276 201 222 218 311 210 347 238 250 178 235 247 406 265 493 219 362 131 443 135 333 413 355 428 769 367 413 330 500 195 184 615 854 484 580 419 193 213 170 449 314 170 324 426 525 175 19 22 18
Eimeria tenella: 55
73 276 132 103 136 177 137 421 526 343 82 358 232 288 225 320 501 159 349 346 341 411 294 315 212 281 626 625 503 627 528 711 288 299 144 434 464 398 468 718 547 269 285 574 233 95 738 929 767 365 341 158 518 147 502 269 133 380 358 395 187 19 10 26
Encephalitozoon cuniculi: 2011
2266 2064 4145 1535 17594 20908 6990 12018 21389 17856 2810 7759 5844 9666 9034 11725 14566 7085 10427 7138 6934 5189 6642 5742 5440 6826 14912 9327 5626 6803 19352 8205 15457 4350 7233 11153 17581 15094 12518 38679 16920 11283 4385 12154 7345 6643 19501 39062 22006 17498 14046 12130 9576 5212 15897 18682 17694 15488 15131 21761 5707 717 544 750
Entamoeba histolytica: 250
280 14 22 433 2914 173 275 223 58 2751 4077 684 2948 173 69 1754 192 1683 2750 322 112 2646 2932 60 25 873 2962 313 48 3008 4581 86 267 1906 1682 475 269 4403 6615 2000 874 4795 3633 182 255 1593 6839 676 882 4785 443 3318 250 2036 1292 3070 1414 616 5950 2792 947 200 10 39
Geodia cydonium: 53
189 167 112 172 415 235 241 642 635 285 74 201 347 335 151 336 307 357 525 434 225 447 405 271 163 375 405 502 181 499 669 393 410 441 203 534 748 383 461 756 669 380 328 669 357 191 577 994 860 655 542 258 250 294 516 400 299 600 460 557 282 17 15 21
Giardia intestinalis: 319
741 2241 754 1261 1195 1512 1445 4059 2844 3431 965 1603 1585 2320 1529 2839 2696 1448 2931 2967 2571 2463 1710 1944 1714 1808 3800 4148 2633 3154 2777 3903 2616 1919 1286 3807 2573 2604 2211 7494 4007 2685 1937 4025 2178 1231 3064 6820 5447 3971 2972 2233 4004 2071 3084 2340 2171 3909 2789 3447 1138 121 102 96
Haemonchus contortus: 72
404 206 167 435 292 252 292 485 507 535 216 533 470 314 384 331 292 298 521 448 372 538 596 241 364 455 618 530 308 821 936 510 177 727 410 540 602 639 1068 957 691 802 641 623 295 445 1323 812 777 1174 671 693 411 383 1056 485 351 799 798 821 575 28 17 30
Halocynthia roretzi: 160
786 520 337 791 1529 583 676 1070 1114 1392 1004 1520 1428 1051 1050 1492 1211 1248 1725 1140 950 1526 1677 701 970 1290 1638 1002 784 1728 2404 1031 628 1579 1036 1309 1155 1781 3176 1856 2438 2688 2378 1442 989 1312 4043 1595 2023 2892 1483 1517 1130 1146 1748 1648 1411 1671 1989 2420 1012 68 29 64
Helicoverpa armigera: 68
156 356 97 374 488 440 201 688 707 533 253 628 302 507 196 460 554 292 549 951 481 913 373 465 285 599 485 909 377 1246 644 768 125 731 389 787 760 692 514 735 1632 662 590 722 612 247 1107 904 1343 817 1093 443 319 132 1375 379 375 1230 637 876 608 59 6 3
Heliothis virescens: 54
124 230 132 209 254 258 218 428 690 276 254 383 235 336 203 272 313 180 319 481 290 400 260 311 262 341 268 520 377 564 357 455 145 414 310 487 640 298 480 676 788 385 311 478 326 166 663 735 842 500 599 267 278 154 841 314 332 812 443 702 327 29 10 14
Heterodera glycines: 119
316 437 189 351 156 127 96 478 740 539 185 1005 452 590 663 351 496 363 480 674 539 497 594 335 610 300 803 1101 792 628 712 1312 373 457 138 662 1042 554 1657 1274 1049 1004 893 643 431 405 1222 1195 1320 664 702 364 457 266 778 697 138 742 1012 1004 495 34 15 69
Hydra vulgaris: 73
316 146 67 378 679 137 279 140 195 680 1019 516 784 142 156 859 249 695 777 184 131 788 859 119 113 807 767 169 94 854 1129 266 210 1095 494 220 253 1125 2122 600 612 1455 1142 356 243 563 1879 554 429 1544 353 852 221 469 235 1180 710 244 1161 791 448 43 16 14
Ixodes scapularis: 115
112 119 83 87 251 172 102 257 374 240 79 224 176 195 175 194 279 170 323 329 318 340 286 313 222 285 335 327 216 261 554 326 234 250 165 216 386 246 559 742 560 423 357 267 205 161 664 507 566 366 447 288 546 269 397 329 167 232 235 388 230 44 32 39
Leishmania amazonensis: 56
71 785 163 183 43 94 66 560 958 221 27 175 84 373 453 172 502 127 179 393 634 138 140 245 526 110 224 788 877 305 128 1010 269 351 87 488 1128 215 146 1145 731 152 100 697 467 111 205 1216 942 287 581 63 396 74 718 245 56 790 275 708 296 17 23 16
Leishmania donovani: 171
375 2450 753 704 180 317 314 1986 3271 835 88 673 354 1254 1460 635 1930 438 666 1467 2016 487 530 869 1940 583 1055 2964 3218 1252 440 3438 875 1123 411 1712 3593 788 505 3030 2284 521 413 2356 1534 426 756 3699 3151 1222 2226 339 1394 307 2245 904 249 2585 994 2265 1049 54 57 59
Leishmania infantum: 90
90 992 254 232 35 107 73 574 1159 219 34 192 76 427 442 242 598 85 137 461 711 106 134 251 668 159 268 968 1165 404 109 1168 272 311 90 525 1254 271 137 1473 762 129 88 784 448 117 210 1507 1063 339 678 93 451 80 730 208 56 806 269 762 329 39 35 16
Leishmania major: 1426
6133 28591 12367 9192 2241 4417 3921 22181 33236 8649 1259 8710 6290 14760 18773 8143 23257 6370 8785 16092 22196 5446 9240 11252 23689 7194 18162 33142 39807 14688 5495 31245 10296 11537 4451 17517 32908 7021 4208 24040 19113 4392 6448 29748 18798 5656 9602 39775 30471 12195 17845 3322 12576 3483 16746 7773 2241 17041 6518 19768 9221 337 518 566
Leishmania mexicana: 82
167 1041 349 307 73 161 136 830 1437 420 53 321 194 623 759 324 1104 264 301 680 905 251 279 404 823 248 454 1017 1340 539 223 1464 471 565 181 695 1518 349 242 1451 1065 249 210 1073 741 215 406 1754 1340 534 967 166 623 128 929 459 109 993 496 1012 383 17 32 31
Lymnaea stagnalis: 107
314 345 333 306 792 608 355 839 1295 736 496 770 788 719 374 655 756 656 875 884 516 561 764 597 384 611 691 1141 385 834 931 968 570 852 427 1045 1019 653 1261 1285 1421 1076 767 1051 705 557 1372 1486 1354 1425 974 680 570 603 1212 1106 703 1318 1034 1332 558 47 17 37
Manduca sexta: 261
501 1238 463 797 1111 882 755 1788 2548 1185 957 1592 1001 1305 1095 1140 1298 805 1334 1817 1238 1416 1255 1343 1167 1370 1405 2245 1900 2396 1716 2480 610 1693 1171 2072 2760 1445 2729 3273 3279 1647 1670 1943 1396 735 3087 3216 3761 2202 2751 1038 1321 718 3454 1201 1324 2803 1664 2757 1209 156 52 50
Meloidogyne incognita: 58
90 60 30 143 180 44 98 86 61 332 419 295 298 107 80 378 121 217 340 132 61 361 412 135 75 336 339 151 62 463 671 186 132 329 179 114 109 455 952 448 282 817 591 138 74 221 833 362 233 668 109 406 121 249 219 530 223 127 674 381 171 36 7 15
Mesobuthus martensii: 118
39 16 17 55 138 30 101 70 90 147 148 152 104 30 27 119 31 176 148 58 25 113 86 65 35 90 157 128 34 231 313 133 46 229 181 68 93 167 424 257 132 334 119 55 20 58 250 93 103 297 96 245 427 326 126 223 153 96 253 310 173 51 14 53
Musca domestica: 94
308 571 158 766 370 169 416 408 954 364 635 1676 675 589 740 375 491 542 858 920 442 402 759 875 482 388 601 1460 338 899 514 1048 133 1258 508 648 869 817 1686 1166 789 1694 1109 727 468 816 1821 1061 720 1907 717 1149 324 413 1299 1233 728 653 1237 1441 614 62 13 39
Mytilus edulis: 77
135 26 23 156 301 89 64 111 55 121 125 157 269 149 20 123 108 227 244 122 35 164 715 83 13 213 731 400 23 346 1107 327 63 563 149 193 109 174 742 668 314 273 227 112 123 147 339 149 184 230 199 415 98 242 159 154 74 196 152 209 106 41 8 28
Oikopleura dioica: 70
629 176 46 150 230 52 108 635 200 415 86 209 301 410 267 380 342 210 350 503 240 406 428 251 203 230 346 691 261 666 587 622 69 445 107 797 141 467 650 929 853 393 374 559 325 231 891 704 918 629 613 215 489 168 707 324 154 717 385 495 301 46 5 19
Onchocerca volvulus: 109
593 188 124 669 357 91 295 252 404 703 693 872 626 216 331 415 233 456 808 268 338 621 717 96 305 310 928 287 326 1005 816 376 147 1007 571 320 411 859 1836 853 394 1441 1129 543 159 614 2323 573 403 1810 356 761 265 335 642 751 594 631 1263 975 364 63 14 28
Paracentrotus lividus: 56
216 221 114 432 375 317 251 500 430 445 181 321 518 392 202 485 441 389 579 725 244 476 578 383 177 506 520 587 139 670 1108 529 222 786 306 667 390 514 504 1027 791 570 535 770 325 372 908 949 748 965 535 312 297 383 641 422 224 798 455 671 246 57 36 59
Paramecium tetraurelia: 130
138 27 18 165 2369 258 564 514 282 848 2618 2598 2171 523 176 1363 410 1237 2717 697 105 2648 1449 271 57 893 2159 996 81 2698 2909 355 278 1526 947 957 864 2092 4034 2510 1170 3720 1454 258 374 1041 3836 1274 999 4115 943 2302 1195 2195 1713 2149 1548 1435 2818 1846 955 2503 773 129
Physarum polycephalum: 82
73 554 44 315 270 209 172 905 367 483 213 712 250 684 184 447 362 182 475 812 238 523 332 592 119 345 525 863 426 779 1083 487 245 585 311 580 803 588 788 1515 876 441 805 516 547 185 838 1423 990 854 637 267 256 105 807 387 178 994 704 659 321 65 7 10
Plasmodium berghei: 81
191 42 24 111 873 147 317 77 69 505 2331 485 1115 235 158 879 297 877 1241 257 159 780 1183 160 68 443 1011 192 56 697 1142 159 218 823 827 143 188 1033 3999 646 786 3767 1177 170 184 691 3044 427 475 2309 355 2000 297 868 336 1724 2137 335 1848 908 309 68 11 2
Plasmodium falciparum: 913
1200 200 105 2049 9972 1983 3021 955 652 5276 29239 5649 11510 3415 1482 9789 2129 12914 13093 3235 2003 8503 10663 1741 541 6170 10227 2424 777 8821 11493 1089 1668 10521 11382 1568 2213 11862 50439 10451 11435 57224 15493 1863 2238 10267 43040 5729 4933 32365 2774 22967 1415 9356 4303 18479 24061 3307 19144 10928 3137 665 169 95
Plasmodium falciparum 3D7: 4087
7298 1269 824 9043 48231 13028 18242 5434 4385 26257 143631 31496 50385 15342 8999 44655 11988 61539 65728 14477 11377 32238 27854 6151 2833 24069 25721 6359 3176 25232 38410 3939 8457 36211 48363 7333 14587 47200 290087 64821 60430 373168 73440 11195 10490 62924 187901 31590 26142 168989 18487 153014 6890 46149 21472 109966 151461 18994 108787 66369 14804 2802 411 874
Plasmodium vivax: 288
560 694 359 365 2465 1995 2131 3203 4135 1891 2902 4403 1962 2924 1741 2106 4017 2681 3156 3327 2243 2659 3245 2232 934 1524 5376 3775 2742 2513 5252 2639 2425 2456 3120 1967 4548 2707 11032 11675 6888 7317 4499 3203 2368 1531 10552 7842 5793 6208 6035 3577 2013 1721 3874 4952 3340 3830 4697 4271 1168 148 71 67
Rhodnius prolixus: 50
41 28 16 42 133 63 109 60 132 167 261 216 188 57 54 163 104 195 269 137 68 268 139 36 39 140 216 120 83 267 304 112 51 236 224 89 171 228 702 291 161 377 231 112 79 146 487 173 163 433 189 250 113 177 192 329 176 84 202 210 112 28 14 8
Schistosoma japonicum: 174
389 159 128 714 558 192 431 251 353 706 1200 716 939 248 259 620 251 693 1037 281 275 935 803 178 192 483 884 288 237 1082 839 393 249 1293 667 436 464 1161 2039 956 629 1616 1209 440 261 720 2086 726 567 1893 479 989 205 560 649 992 785 512 1227 1155 485 96 19 59
Schistosoma mansoni: 278
1099 405 272 2090 1341 363 1150 596 834 1930 3854 1813 2703 744 601 2083 570 2259 2852 700 606 2554 2324 403 466 1646 2151 831 461 2995 2101 787 569 3381 1894 1005 1195 2997 5214 1724 1357 5042 3192 1028 590 2207 5484 1482 1321 4921 973 2660 561 1822 1758 2852 2195 1329 3693 2729 1198 155 73 108
Spodoptera frugiperda: 117
154 467 96 494 319 404 172 517 711 296 163 454 259 398 205 309 276 192 308 526 233 393 327 423 223 403 332 642 378 767 508 579 94 661 309 606 715 405 743 1627 808 335 436 665 465 223 710 1017 928 546 682 230 361 199 773 257 173 869 430 758 323 81 18 18
Strongylocentrotus purpuratus: 226
1010 915 585 1383 1714 1578 1337 2452 2335 1828 884 1435 2075 1768 1155 1913 2029 1738 2490 2670 1293 1736 2615 1811 1021 2322 2485 2776 856 2796 4543 2256 1297 3081 1523 2763 2124 1864 2308 4599 3899 2375 2490 3546 1471 1531 4061 5037 3764 4481 2336 1451 1619 1769 2831 1738 1014 3616 1814 3328 1362 99 61 69
Suberites domuncula: 73
158 97 47 311 474 258 272 459 401 420 174 351 385 217 121 479 246 431 553 331 125 533 555 229 98 482 452 392 80 796 701 378 257 648 316 460 577 437 725 897 563 494 674 516 355 325 767 922 753 848 458 438 173 358 471 593 282 546 552 676 333 38 22 13
Taenia solium: 104
161 271 102 258 231 145 249 512 481 340 117 442 235 340 198 278 203 323 437 280 312 489 187 292 180 247 402 453 352 499 459 376 154 430 237 373 495 346 508 652 416 345 377 388 260 187 543 765 561 459 339 166 183 99 502 276 207 429 509 537 280 25 29 50
Tenebrio molitor: 59
100 182 75 113 270 176 101 416 330 205 169 531 173 306 258 256 318 273 372 501 293 495 469 406 281 352 289 803 238 498 641 470 241 633 275 648 452 483 707 591 644 332 696 387 526 312 1219 556 832 386 788 225 264 328 615 227 183 568 345 399 303 41 11 7
Tetrahymena thermophila: 187
52 71 5 472 2433 204 540 1101 203 1736 2223 1163 1269 696 129 2125 696 918 1132 862 70 2480 624 487 44 1517 941 847 58 3059 1127 374 122 2452 836 1083 218 2242 4496 3404 2351 3572 1780 269 671 704 5089 840 1192 3512 1339 1694 720 793 1870 1781 1232 1616 3156 1670 639 2711 773 190
Theileria annulata: 156
37 99 10 189 370 433 246 685 86 1493 676 998 1617 1408 57 607 214 231 521 1757 49 990 905 298 47 528 854 1120 76 560 980 344 87 394 607 1728 218 1754 2600 3835 729 1087 538 404 181 471 2038 1306 1430 2371 1129 700 32 243 2998 764 242 381 349 737 470 152 4 1
Toxoplasma gondii: 327
1409 2262 1276 1214 1455 1095 610 3679 3598 2178 401 2292 1188 2054 2424 2321 2222 1410 2084 2257 2614 1954 1537 2154 2469 2128 2999 3154 4095 2892 3000 4046 1940 2484 926 4012 3477 2404 2961 5038 3364 1588 1866 3522 1947 1031 4423 5792 5026 2610 2441 895 2280 1134 3867 2037 535 3225 2307 3061 1601 129 71 127
Tribolium castaneum: 62
210 321 310 162 229 332 170 607 577 245 271 677 211 584 685 156 471 386 279 645 467 346 298 692 588 269 247 868 477 345 354 607 529 294 135 620 577 325 941 760 1016 593 744 782 670 264 870 871 892 524 800 290 265 218 861 432 219 830 598 890 397 29 13 18
Trichomonas vaginalis: 97
28 580 10 632 502 69 56 1568 39 1297 425 281 690 720 54 670 113 192 2068 124 56 231 1815 25 64 235 624 788 67 2052 477 1338 21 1319 129 1265 39 1421 902 2516 1466 587 699 1001 673 282 1964 979 785 1539 973 310 604 85 1453 271 115 2004 798 1060 400 88 7 2
Trypanosoma brucei: 1723
5511 9072 6940 10197 5012 6405 5322 10422 11968 14871 6562 12520 8667 8408 6862 8330 8816 9499 11955 8025 9791 8590 8920 7122 7246 7267 15466 11749 13082 13610 10682 9944 8622 14790 8029 7338 18693 14942 15562 18390 12907 12663 11221 13527 8620 7624 21157 24405 14757 18023 9322 8255 7826 7557 11116 14713 7249 8274 13461 16303 7180 717 400 597
Trypanosoma brucei brucei: 114
275 625 409 624 210 339 374 811 833 1039 336 882 707 644 433 524 523 561 794 551 607 530 542 624 432 517 1092 1075 919 1298 774 790 583 1140 530 667 1365 1021 922 1610 903 767 564 708 577 412 1331 1441 1009 1040 775 528 473 410 937 1063 426 705 992 1205 525 50 22 42
Trypanosoma cruzi: 638
1971 4863 2828 4137 1173 1984 1040 4059 7703 5757 1379 4356 2574 3734 3471 2938 4134 2968 4133 4082 6495 2864 3289 3197 4095 2281 5389 6835 8013 4708 3482 7081 3986 5006 1666 3588 9786 4950 4380 9529 5557 4455 3279 6665 3650 2554 6620 12300 7203 6146 4791 2198 3337 1802 3550 6278 1440 3842 5721 6816 3081 147 149 339
Bos taurus: 2131
5462 9817 10295 4068 10111 10608 5592 19762 40003 10951 5485 10999 9306 16368 4278 12524 17574 9877 13133 20202 6926 11302 13395 18823 6857 14306 12904 28253 7478 16774 15433 22674 15770 10250 5854 15723 29595 9811 20672 32730 22006 14978 9724 30810 14000 8072 25210 38309 27449 19722 17976 11417 12907 9297 22479 15613 6511 23949 14768 21407 13329 647 502 1106
Canis familiaris: 737
1908 3588 3722 1265 3622 3687 2129 7070 14125 3940 2028 4036 3465 6193 1655 4728 6388 3802 4915 7375 2534 4337 5122 7119 2440 5680 4595 10107 2803 5909 5990 8408 5899 4191 2334 5777 10602 3321 7900 11236 7364 5796 3743 10755 4682 3155 9286 13278 9174 7012 6022 4010 4749 3643 8256 5945 2446 8563 5355 7631 4518 186 153 394
Capra hircus: 169
225 401 338 214 518 523 266 998 1793 557 168 475 377 732 126 716 768 521 500 1037 220 519 618 847 249 676 452 1139 244 658 798 1216 560 569 205 624 1340 441 902 1396 1034 663 451 1461 608 424 957 1406 1114 743 973 600 668 496 1053 738 292 1035 585 1059 584 64 45 75
Equus caballus: 282
499 964 863 463 1102 1114 576 2218 4472 1222 536 1220 1018 1711 379 1275 1767 1009 1237 2190 653 1271 1261 1939 581 1711 1297 2952 781 1741 1563 2297 1547 1040 525 1578 2966 873 2292 3691 2210 1611 1232 3374 1403 902 2542 4223 2821 1991 1882 1089 1336 1156 2389 1630 648 2512 1396 2256 1443 107 60 120
Felis catus: 236
452 801 869 335 1059 1106 585 2034 4034 1085 581 1206 917 1738 456 1361 1649 968 1254 2016 769 1125 1177 1799 616 1344 1234 2665 774 1551 1505 1994 1415 926 614 1654 2901 942 2161 2818 2263 1603 1045 2658 1326 824 2392 3141 2421 1828 1746 1149 1270 1047 2355 1678 734 2305 1403 2068 1405 67 49 140
Oryctolagus cuniculus: 1013
2494 6476 5625 1835 4522 5217 2395 11533 23959 4952 2622 5416 3790 9524 2715 5165 9426 4188 5799 10928 4418 4955 5850 10216 4205 6261 6315 16908 4578 7768 7320 13117 8372 4341 2421 8905 16390 4350 9994 17570 11943 6663 4537 16283 7928 3625 12139 21836 15185 8863 9876 4978 6524 4081 14075 8141 3001 14811 7119 12059 6877 268 243 478
Ovis aries: 532
994 1950 1559 859 1706 1921 859 4092 7235 1871 859 1717 1376 3009 778 2140 3442 1872 1889 3922 1066 1878 2356 3629 1228 2681 2024 4987 1276 2793 3098 4544 2771 2255 891 2886 5699 1518 3214 5394 4105 2243 1921 5515 2421 1656 3578 5994 4368 2600 3443 1994 2747 1715 4085 2831 1290 4603 2320 4093 2732 134 158 247
Sus scrofa: 1573
3369 7452 7270 2541 6491 7028 3507 14601 29288 7139 3377 7112 5278 11636 2825 7531 12322 5692 7621 14581 4923 7087 8818 13510 5243 9618 7825 19852 5334 10687 9857 15769 11033 6024 3406 11309 21021 5825 12811 21328 14263 9160 6227 21863 9708 5163 14870 25989 17996 11707 12417 6947 9153 5852 15844 10004 3814 16128 8445 14003 9649 404 306 870
Trichosurus vulpecula: 52
73 91 103 63 242 185 135 349 521 224 91 197 184 298 37 309 272 180 239 358 71 259 279 266 49 313 204 378 44 324 228 283 242 184 122 267 404 200 344 417 325 271 206 460 187 155 445 507 342 338 297 247 248 206 323 256 112 320 245 327 242 23 15 14
Aegilops tauschii: 229
414 376 592 403 416 671 744 1382 1227 1156 328 820 815 400 273 948 1265 803 730 836 578 763 1540 795 863 657 795 1097 1048 1179 1530 1751 1418 1216 619 718 1037 1023 1045 2248 1087 826 3528 2142 399 458 1144 1894 981 1616 1197 826 1412 843 1509 897 716 1168 837 1413 1444 18 9 202
Agaricus bisporus: 64
102 222 87 268 105 141 117 604 213 439 85 316 216 345 235 401 264 218 238 505 203 474 190 382 169 427 341 592 266 735 457 598 179 743 157 689 195 522 440 625 682 488 457 343 241 258 527 496 577 606 359 281 222 135 637 289 112 640 501 387 357 23 20 21
Ajellomyces capsulatus: 50
139 317 143 249 156 105 141 569 331 357 61 282 160 427 178 294 262 130 228 514 220 346 246 405 224 273 295 609 293 499 345 667 204 477 113 652 282 421 437 773 588 346 356 437 263 260 559 722 625 662 419 286 144 73 667 269 87 629 391 468 312 19 13 17
Antirrhinum majus: 78
174 133 103 203 481 410 276 409 375 529 338 608 477 328 307 476 363 365 356 321 205 491 442 235 245 441 502 373 252 686 529 348 360 442 233 270 513 639 866 899 686 777 682 501 354 456 941 901 485 858 392 454 215 234 452 599 358 407 622 766 335 27 12 39
Arabidopsis thaliana: 66749
166223 99936 128143 239100 500524 290321 261763 427021 261199 641465 335267 553869 481111 295261 244768 665932 299452 370616 415560 275129 204625 467884 428923 141108 227640 496573 465433 275976 238195 757342 644467 243594 271384 593952 263543 339915 461883 726003 816519 869747 555647 591284 513343 403822 230768 364193 911060 857358 457817 974944 367126 389728 188182 277711 550091 579928 332523 493416 572871 648417 330991 24292 13522 28976
Aspergillus flavus: 56
300 439 304 206 67 105 304 587 776 377 69 405 298 556 450 357 452 475 193 736 382 334 380 505 459 306 485 919 508 519 438 718 318 477 121 625 548 301 260 770 595 284 440 732 481 495 639 752 680 655 414 248 239 353 562 319 107 750 363 591 263 17 7 32
Aspergillus fumigatus: 573
2798 4568 3192 3302 2262 1796 1975 6879 7233 4684 1236 4675 3038 5386 4401 4096 4645 2847 3572 6084 3532 4152 3388 5137 3740 4929 4484 8445 5287 6724 4267 7418 3010 5657 1656 7506 4891 4394 4312 10184 6932 4251 4338 7417 3777 3360 6964 10896 8763 7784 5351 3402 2286 1406 7736 3879 1383 8234 5175 6259 4292 154 173 246
Aspergillus niger: 198
326 1444 615 1067 292 290 386 2225 2497 1127 146 1194 498 2431 1327 1347 1671 811 776 3379 1176 1456 577 2056 1046 1256 1014 3531 1355 2384 1461 3181 708 2709 344 2881 1772 1435 648 3295 3257 1025 944 2537 1343 703 1477 3593 3355 2390 2629 980 730 358 2869 938 194 3136 1391 1829 1586 77 62 59
Aspergillus oryzae: 214
772 1574 873 1305 511 438 764 2586 2409 1709 424 1793 945 2376 1485 1685 1784 1057 1239 3018 1267 1760 1247 2036 1226 1726 1767 3790 1652 2896 1795 3238 966 2957 664 3072 1981 1968 1364 3968 3315 1627 1627 2928 1534 1282 2475 3807 3529 3199 2543 1435 905 682 3144 1227 380 3365 2061 2341 1771 106 47 61
Aspergillus parasiticus: 72
456 698 485 458 144 164 437 851 1195 533 215 692 452 717 573 507 626 471 416 962 602 590 568 801 634 660 693 1464 751 916 764 1093 614 725 321 939 1033 629 531 1035 867 539 722 1150 634 631 844 1322 1198 1139 675 495 376 346 965 630 247 1106 735 1147 653 30 20 22
Avena sativa: 63
103 231 219 191 259 364 276 588 588 466 147 379 341 462 255 317 469 303 310 511 272 277 452 304 359 398 504 743 477 560 471 781 390 450 261 508 593 442 337 946 747 441 659 793 383 265 524 946 767 632 614 299 419 213 778 417 275 747 445 757 275 18 5 39
Beta vulgaris: 57
116 73 55 194 341 248 224 292 177 564 269 443 358 212 93 467 194 290 394 242 62 517 442 137 95 506 610 295 110 813 627 259 244 676 277 252 341 645 555 701 417 599 390 276 198 281 679 600 390 828 356 422 124 199 479 578 272 446 643 536 346 20 9 28
Betula pendula: 88
81 78 47 57 177 242 72 294 188 309 59 418 118 230 75 192 428 200 245 414 53 173 250 231 89 327 488 428 131 293 497 458 219 294 70 149 491 572 374 1144 522 394 197 215 296 203 534 997 407 530 552 134 107 69 484 302 237 574 383 381 118 69 4 15
Blumeria graminis: 55
344 234 154 284 296 162 450 464 276 615 531 412 512 321 248 571 341 430 531 375 324 617 573 306 237 528 651 570 220 728 755 437 289 586 435 444 283 584 932 728 509 861 703 414 276 453 1052 585 560 1035 479 500 144 212 603 756 485 611 761 827 417 27 12 16
Botryotinia fuckeliana: 107
1148 798 392 1035 1414 569 965 1993 1101 2376 1158 2201 1898 1527 1179 2174 1267 1599 2074 1888 949 2248 2050 985 656 1653 2616 2120 1064 2991 2544 1656 826 2667 1163 2097 1103 2494 2569 2812 2234 2517 2838 1392 1015 1465 3516 2892 1986 3953 1495 1496 590 692 2449 1836 1047 2516 2833 2518 1259 45 30 32
Brassica juncea: 103
106 204 168 391 545 443 315 952 391 892 306 721 492 573 270 759 538 334 414 714 359 693 574 321 363 767 572 648 371 1320 1002 517 477 1003 215 787 759 1000 898 1497 1107 461 543 613 551 477 1011 1606 1125 1120 817 441 416 317 1105 674 334 985 642 979 496 48 8 47
Brassica napus: 474
851 787 720 1637 2662 1907 1537 3498 1808 3851 1500 3080 2522 2313 1445 3332 2223 1972 2577 2675 1593 2960 2708 1312 1642 3323 3099 2786 1813 5382 4930 2210 2053 4390 1294 2972 3420 4481 4848 6023 4825 2927 3045 3150 1883 1900 4540 5843 3894 5307 3326 2246 1488 1559 4182 2971 1912 3923 3331 4222 2312 194 100 180
Brassica oleracea: 119
183 135 152 282 657 415 359 850 412 931 342 780 585 526 345 771 528 536 582 563 375 659 737 321 395 702 691 668 464 1245 1210 490 479 1142 313 700 795 1060 1188 1460 1101 708 586 630 464 431 1084 1394 868 1243 748 473 402 484 1083 777 474 945 759 1034 620 48 18 53
Brassica rapa: 139
277 149 228 344 761 493 372 816 393 991 362 790 626 557 424 784 551 542 624 675 438 612 548 259 403 564 556 505 375 992 877 465 456 937 287 720 737 884 1075 1293 1175 881 713 611 352 359 974 1316 835 1251 784 500 428 513 1072 722 435 883 681 964 618 51 38 50
Candida albicans: 674
1362 272 295 2165 8429 1012 1483 926 1235 3611 12472 13286 9769 3884 2564 8882 1774 6439 7032 5429 1493 12339 10352 1417 960 4928 5902 4738 801 11430 5173 1761 2863 12118 3097 3827 3900 12173 17851 7186 7000 14586 13188 2558 2184 5280 18645 4526 5425 16211 4276 8896 648 3634 5864 10756 4778 5320 14829 6728 4122 379 193 102
Candida glabrata: 120
91 165 108 371 1396 395 772 224 727 599 999 1614 1205 1293 341 1432 654 776 1174 1151 314 1355 1583 282 225 845 835 731 314 1481 455 748 292 1981 581 909 626 1246 1645 2232 1928 1700 1361 634 636 655 2257 1277 1462 1926 1111 981 253 568 1381 1182 860 1210 1569 1189 558 67 25 35
Candida tropicalis: 82
42 46 16 179 1369 102 60 172 72 318 668 2413 402 759 218 735 201 298 319 1054 148 967 1319 95 89 352 357 978 118 1482 308 384 163 1872 120 882 292 1232 1048 1607 1220 677 1146 386 577 339 1863 519 1233 1119 930 550 70 333 1047 965 179 1034 1219 753 480 40 36 6
Capsicum annuum: 182
250 192 146 472 867 675 519 668 527 1356 723 1310 963 588 326 1111 548 701 923 595 292 1179 1112 380 313 1012 1303 705 327 1820 1405 667 624 1343 590 625 886 1587 1760 1889 1018 1575 1130 699 504 818 2037 1586 928 2173 822 1075 486 666 1092 1374 678 763 1653 1353 756 77 39 65
Catharanthus roseus: 88
183 142 111 246 535 422 341 387 272 912 454 853 579 353 202 772 356 449 572 363 131 657 706 258 202 683 790 494 146 1095 865 439 332 799 412 365 484 1089 1163 1199 490 983 682 450 271 500 1360 956 517 1451 398 630 250 309 625 886 416 467 1031 906 410 35 17 36
Chlamydomonas reinhardtii: 657
598 10685 3299 1605 205 833 788 3928 19857 1409 191 1205 990 5051 4995 1452 6868 803 1248 8823 4735 1693 1591 9082 6204 2405 3256 17010 12884 5418 1563 19357 2857 3103 641 4955 14161 1648 743 13589 8869 888 1295 10839 5273 690 860 16254 12627 2118 7105 844 3897 422 8500 1531 318 8255 2605 7945 4027 352 137 173
Cicer arietinum: 111
144 116 73 256 504 341 295 385 199 809 377 742 605 274 147 646 290 451 611 412 113 673 685 188 93 663 757 399 139 1017 949 319 280 928 359 329 499 1101 1106 1128 663 1032 785 392 265 422 1104 831 515 1200 484 627 206 345 602 845 431 469 1001 733 409 39 26 46
Citrus sinensis: 54
109 114 93 125 305 300 181 357 289 536 287 496 376 232 195 357 288 222 361 271 184 434 341 239 168 364 502 402 186 663 403 445 318 441 181 283 453 603 559 742 514 534 420 346 222 271 573 668 447 692 340 335 205 182 517 523 264 405 552 565 321 28 8 18
Cochliobolus heterostrophus: 91
1157 1815 734 1187 821 720 1029 2616 2055 2048 559 1794 1508 1495 1506 1689 1718 1270 1798 1929 1413 1730 1727 1509 985 1603 2709 2904 1585 3037 1797 2715 762 2169 1153 2784 1686 1862 1746 3481 2832 1675 2262 2631 1608 1249 3057 3803 3519 3038 1648 995 858 567 2310 1566 830 2827 2375 2747 1281 25 20 46
Coprinopsis cinerea: 136
674 818 389 556 288 431 340 1722 817 1050 203 1011 607 1245 1096 975 729 425 582 1351 661 858 872 1213 678 1384 886 1639 874 1491 704 1116 443 945 278 1588 690 1022 789 1711 1522 668 1019 1079 664 612 1491 1698 1886 1445 895 479 494 264 1794 628 255 1682 1035 1085 791 56 27 53
Cryptococcus neoformans var. grubii (Filobasidiella neoformans: 88
741 442 251 589 516 526 235 1265 505 1295 312 966 628 872 450 1182 529 403 543 950 398 944 494 780 387 1090 671 1383 596 1442 650 1014 431 1527 421 1364 622 997 1008 1805 1027 772 993 1028 631 635 1545 1719 1345 1459 805 572 329 381 1213 833 328 1452 1105 1121 747 51 27 10
Cryptococcus neoformans var. neoformans (Filobasidiella neoformans: 97
700 446 288 570 573 617 277 1153 541 1309 380 939 713 982 517 1345 623 471 586 958 426 1037 624 853 445 1299 737 1373 674 1442 710 984 465 1462 466 1279 615 944 1092 1689 1061 869 1103 1050 630 727 1651 1711 1414 1499 795 660 352 425 1187 850 350 1327 1091 1107 768 48 34 15
Cryptomeria japonica: 69
43 34 16 46 818 856 230 378 543 601 413 1189 482 350 86 533 347 319 344 492 38 581 537 349 145 640 867 764 45 524 782 371 494 479 426 455 841 932 814 1121 532 1023 571 579 234 455 927 937 450 1247 206 665 398 384 472 1037 404 298 866 1103 442 9 51 9
Cucumis melo: 72
211 110 131 228 475 285 229 482 236 750 370 730 401 410 215 583 303 383 425 357 164 513 550 271 259 528 576 412 233 785 721 368 360 603 267 377 572 758 906 888 664 800 620 385 279 427 940 776 564 1053 419 509 247 283 683 780 372 521 878 723 448 39 6 27
Cucumis sativus: 144
364 213 183 409 994 618 461 894 563 1465 581 1333 910 764 374 1167 618 749 868 664 307 1093 1099 483 392 1030 1090 931 438 1710 1452 782 757 1159 506 675 1004 1574 1650 1766 1282 1422 1284 918 474 803 1850 1622 1037 1918 804 890 398 461 1237 1348 624 998 1470 1469 794 71 25 48
Daucus carota: 167
347 284 269 474 943 860 605 1065 919 1639 757 1427 1093 746 451 1378 736 969 1137 932 395 1402 1336 600 528 1280 1518 1081 520 2300 1801 985 962 1611 621 1006 1289 1850 2052 2731 1237 1833 1207 1363 608 957 2314 2352 1235 2726 960 1175 519 516 1250 1634 875 1201 1931 1697 918 84 35 48
Emericella nidulans: 601
3586 5906 3572 4064 2249 2275 3026 8488 7179 7021 1924 4983 4186 5991 4998 5652 5755 3368 4822 7092 4388 5317 4471 5546 4948 5922 5982 9597 6227 8760 5436 8794 3716 7231 2167 8738 5266 6572 5953 12029 9143 5549 5763 9353 4725 3986 9413 13186 10750 9675 6815 4198 2791 1679 9077 4954 2149 9695 6977 8094 4593 212 184 203
Eremothecium gossypii: 4744
8902 38651 31112 17153 21566 19393 30541 37006 72284 29627 19467 45548 22290 34258 40465 32329 38558 18887 28428 34191 38533 26405 29459 24823 35877 23634 39995 46607 62010 34981 20834 55523 32152 30488 20415 37107 61998 32378 41237 91308 58349 37694 29105 70614 32648 23429 56761 96815 76176 55753 49086 27265 20504 11500 53195 38904 27204 50784 40180 51176 26260 1484 1663 1597
Euglena gracilis: 52
154 522 290 268 62 112 22 383 1051 242 30 549 160 586 174 360 401 144 314 731 276 377 306 606 266 340 473 1097 358 684 358 853 460 568 52 684 1158 567 216 1401 865 254 249 946 415 190 387 1401 1007 663 692 280 380 94 841 248 19 913 506 830 365 19 9 24
Filobasidiella neoformans: 55
251 96 68 217 143 269 34 645 181 582 80 396 170 503 129 525 226 139 129 456 84 346 107 353 94 399 196 754 250 661 274 579 89 805 162 657 277 388 291 935 400 247 415 445 206 161 565 724 616 476 542 204 103 90 625 330 54 732 498 410 245 42 11 2
Fragaria x ananassa: 85
130 197 110 163 367 412 259 640 403 743 198 622 379 369 192 541 441 315 434 551 149 611 587 290 245 579 635 614 229 1092 888 582 386 696 253 453 663 735 669 1178 747 693 463 587 357 364 699 945 720 902 637 490 351 215 658 615 310 576 681 655 458 36 20 29
Fusarium sporotrichioides: 54
230 265 127 286 203 147 212 503 465 595 133 458 346 263 227 388 388 266 411 402 238 412 405 314 217 382 395 518 261 640 360 476 183 407 213 530 265 459 381 745 596 337 411 476 260 294 568 796 651 683 498 382 181 112 590 472 227 598 461 569 421 19 17 18
Gibberella moniliformis: 69
1139 970 469 732 691 535 666 1960 1313 1759 375 1210 1238 1119 963 1374 1327 891 1225 1257 849 1304 1025 1019 609 1351 1378 1993 962 2176 1258 1785 583 1560 537 1887 990 1507 1079 2482 1795 1110 1418 1689 903 917 1931 2876 2128 2293 1053 805 527 418 1627 1060 547 2071 1501 1776 885 18 22 29
Gibberella zeae: 285
1341 1363 588 1088 819 701 1071 3172 2110 2864 196 2018 1476 1186 891 2054 1576 1012 1721 2003 962 2050 1722 1694 606 1812 1719 3031 981 3181 1882 1959 616 2170 716 2640 1229 2379 1131 4113 2739 1274 1664 2287 1479 1593 2137 4040 3356 2888 3015 1536 1092 574 3086 2440 697 2881 2102 3275 2015 126 49 110
Glycine max: 861
1412 2170 1029 2490 5303 4748 3074 6104 4463 8598 3313 8147 5439 4481 1603 6383 3963 4519 5389 5037 1502 6240 6807 3575 1543 6698 7759 5732 2154 9880 8041 4875 4630 7674 2745 4321 7762 9359 9665 13091 7922 7886 7357 5890 4067 5018 12061 11849 7285 11832 5242 5621 2889 2895 7385 7618 4582 5870 9149 8035 4470 353 197 309
Gossypium hirsutum: 295
646 450 461 902 1510 1399 681 1462 1103 2407 965 2109 1588 1369 694 1785 1243 1279 1589 1494 565 1955 1890 932 589 2157 2000 1733 584 3343 2333 1280 1417 2642 831 1322 1801 2844 2597 3453 2317 2347 2244 1669 963 1478 3404 3139 1806 3593 1574 1905 893 910 2234 2043 1092 1925 2495 2742 1513 125 52 117
Griffithsia japonica: 56
51 249 49 165 46 55 20 309 144 125 25 70 65 186 128 115 96 49 55 197 122 92 70 172 146 103 115 357 134 148 144 283 62 179 40 309 178 116 159 496 252 63 141 143 116 77 178 262 292 154 200 54 110 51 251 83 26 274 161 238 73 29 11 16
Guillardia theta: 168
188 57 32 123 1359 259 550 244 180 737 2716 935 1333 294 264 1216 208 747 872 254 137 809 459 141 85 437 553 163 86 453 941 156 154 695 624 231 176 910 5417 848 927 3855 1037 224 176 594 2160 363 399 1617 537 1836 195 645 737 3309 2283 686 3137 924 368 106 27 35
Helianthus annuus: 145
288 231 261 415 649 629 403 666 433 1049 522 954 662 487 405 758 487 512 717 859 311 701 692 380 495 616 858 663 489 1199 939 510 617 1103 355 516 935 1195 1362 1663 1118 926 1158 869 525 648 1685 1376 938 1588 788 786 422 441 946 1008 461 1005 999 1211 569 69 18 58
Hevea brasiliensis: 111
177 128 86 227 261 401 268 456 440 805 323 660 477 398 131 622 369 324 372 496 127 759 511 261 101 577 790 497 210 1081 726 423 449 804 352 361 717 843 819 1242 633 884 518 509 256 444 1002 1149 530 1222 521 741 308 269 570 674 356 613 995 690 337 65 15 31
Hordeum vulgare: 260
341 1102 944 656 786 1315 793 2948 2349 1582 499 1313 995 1796 902 1135 1728 762 977 1878 1133 940 1389 1361 1522 1239 1481 3329 2168 1853 1352 3331 1822 1606 614 2316 2740 1436 1362 3882 2794 1392 1450 2453 1305 1006 1737 3839 3324 2258 1981 949 1383 668 2806 1291 869 2562 1502 2575 1457 78 67 113
Hordeum vulgare subsp. vulgare: 615
761 3217 2297 1316 1522 3244 1330 6707 5383 3164 837 2631 2055 4164 2309 2214 4023 1436 2146 4998 2666 2082 2588 3204 3573 2471 3495 8375 5438 4037 3375 8823 4425 3464 1330 5619 6473 3114 2703 9645 5764 2745 2490 6189 3790 2149 3745 9901 7927 4424 5081 1923 2922 1083 6494 2498 1790 6197 2971 6043 2898 152 160 304
Hypocrea jecorina: 86
282 670 225 234 111 205 89 1168 1059 373 26 304 251 805 662 444 882 155 304 1065 765 442 280 1033 492 519 426 1851 572 717 532 2021 282 560 107 1451 591 433 183 1645 1493 345 358 1254 711 202 379 1482 1601 629 1079 337 441 130 934 540 74 1209 612 739 635 35 28 23
Ipomoea batatas: 117
179 289 251 235 494 479 260 814 665 756 314 820 497 634 336 648 603 358 526 765 385 727 525 472 497 569 776 974 538 1066 894 869 807 676 265 703 1074 1023 1025 1447 974 938 626 724 487 455 1237 1401 1121 1324 751 642 483 306 1032 754 411 822 945 1000 575 39 29 49
Ipomoea nil: 62
87 163 117 100 217 301 241 506 407 446 220 562 337 332 168 387 346 287 294 388 146 383 293 270 235 316 435 466 249 488 418 436 389 322 154 321 562 452 564 892 514 472 429 409 285 295 692 831 480 721 337 287 241 172 539 465 287 444 554 595 285 25 17 20
Ipomoea trifida: 55
162 144 162 177 400 358 269 355 326 506 313 585 418 324 171 469 300 383 393 298 181 414 413 203 188 404 536 337 238 596 526 323 388 388 293 273 495 569 750 784 448 738 444 413 247 386 912 777 449 941 316 489 276 317 503 573 358 386 668 650 340 35 19 36
Kluyveromyces lactis: 294
315 215 213 964 3596 879 1702 627 750 1719 3425 4896 2381 1820 1113 3907 914 1871 2182 1849 841 3320 3084 541 602 1926 2262 1703 714 4084 1674 805 766 5149 1593 2068 1590 3727 5461 4892 3711 4614 4266 1710 1010 2057 6935 2312 2674 5994 2497 2971 457 1386 3406 2865 2330 3030 4014 3064 1656 160 52 81
Lentinula edodes: 58
227 185 132 301 144 107 163 537 237 512 181 430 336 376 278 550 276 257 361 499 283 548 342 342 230 614 487 499 264 749 541 406 211 526 247 560 292 543 456 520 542 494 492 389 270 324 667 540 649 765 375 352 201 177 568 338 192 526 518 383 344 20 21 17
Leptosphaeria maculans: 68
364 658 232 333 259 256 311 955 754 622 182 610 429 515 500 515 552 375 595 727 472 467 563 565 376 470 782 1045 530 820 521 1021 349 726 310 978 566 515 574 1218 888 601 682 856 523 413 993 1300 1141 1012 688 418 329 217 982 539 302 963 761 919 552 20 24 24
Lilium longiflorum: 62
84 164 125 132 177 268 114 408 286 309 96 245 245 263 179 300 245 166 260 327 133 315 276 174 201 244 385 442 290 545 343 341 293 391 121 362 439 388 420 1068 359 369 236 403 202 200 430 909 429 595 263 203 163 110 411 300 157 507 411 465 183 24 15 23
Linum usitatissimum: 60
305 218 298 377 1027 640 889 1152 902 1351 964 1975 714 743 602 1060 580 856 829 588 386 889 699 334 527 580 727 410 325 832 1270 510 653 884 645 667 894 1168 1876 2045 872 1323 937 570 413 637 1874 2055 1135 2209 479 895 507 708 952 1076 944 1036 1479 1220 768 25 11 24
Lotus corniculatus var. japonicus: 153
294 378 251 374 963 941 616 1188 935 1561 742 1604 1282 950 276 1459 884 901 1151 1056 345 1293 1154 498 398 1193 1560 937 503 1958 1484 928 959 1526 605 774 1356 1718 1762 2281 1467 1690 1230 1084 706 907 2122 2158 1201 2507 960 1102 542 665 1467 1504 927 1136 1707 1599 900 56 33 64
Lupinus luteus: 58
55 67 41 124 223 167 142 222 128 349 127 375 314 147 59 281 145 225 280 235 52 345 494 112 74 448 425 221 39 574 482 184 131 440 153 165 318 555 540 765 290 432 328 175 169 311 641 604 266 615 287 383 80 114 272 359 233 323 470 357 208 23 18 17
Lycopersicon esculentum: 1085
2440 1406 1399 3258 7488 5521 4658 5375 4747 11734 6669 11363 9695 4668 2595 9888 4394 7121 8465 4073 2217 9523 9314 2733 2182 9022 10434 4845 2505 14690 12276 4619 5077 11648 5197 4757 7641 13175 14513 14777 8471 14591 9890 6478 3605 7217 16152 12588 7092 18545 6076 8954 3122 5015 8359 12261 6570 6725 13346 11514 6512 455 237 394
Magnaporthe grisea: 145
649 1497 675 704 453 858 424 2051 1964 1075 226 1053 795 1209 1446 877 1532 495 837 1865 1200 836 907 1468 1214 915 1186 2980 1297 1369 1030 2696 749 1333 452 2245 1306 1082 935 2823 2445 749 1191 2120 1255 568 1360 3178 2849 1547 1639 584 779 269 1868 1148 484 2279 1212 1932 1056 64 29 52
Malus x domestica: 194
295 305 258 301 739 736 366 1177 809 1191 434 1295 804 903 424 870 885 530 801 1071 380 878 955 686 544 802 1125 1111 448 1443 1283 1077 852 1218 454 980 1312 1263 1291 2660 1577 1268 1029 1179 793 718 1653 2170 1577 1678 1239 763 637 468 1321 1141 644 1401 1406 1459 741 90 39 65
Medicago sativa: 227
339 323 182 749 1164 880 701 957 708 2165 886 1894 1407 681 303 1606 695 1119 1438 971 249 1678 1719 430 378 1779 1998 893 330 2600 2284 754 658 2503 853 750 1337 2685 2734 2756 1528 2113 1899 963 772 1252 3111 2190 1282 3306 1121 1349 452 859 1389 1961 993 1187 2457 1790 859 101 66 60
Medicago truncatula: 223
366 292 225 664 1460 924 1027 1054 683 2768 1480 2364 2043 892 377 2028 867 1382 1978 981 265 2040 2164 544 382 2027 2408 902 362 3142 2778 847 876 2676 1016 885 1542 3357 3186 2793 1655 2784 1937 966 674 1467 3233 2248 1286 3651 1365 1930 485 1017 1952 2875 1672 1405 2941 2317 1311 89 45 89
Mesembryanthemum crystallinum: 152
250 255 202 504 724 800 485 894 676 1391 383 1350 910 665 307 1033 633 591 785 865 230 1016 985 522 294 995 1284 1038 362 2072 1419 776 815 1490 543 962 1092 1607 1198 2141 1146 1087 937 953 556 674 1538 1993 1135 1865 931 784 453 473 1287 1167 561 1106 1405 1525 702 65 22 65
Musa acuminata: 82
187 204 253 113 351 562 159 624 667 431 187 468 299 527 348 360 486 271 264 553 304 285 385 311 299 367 456 747 401 624 562 788 521 382 163 640 671 391 427 1154 818 422 346 606 406 347 620 1131 982 753 588 348 505 219 858 467 295 787 476 751 456 25 22 35
Neurospora crassa: 3893
13960 35356 16924 17752 15695 23561 11786 53748 36324 28345 5371 29742 18382 40121 28967 23859 34703 17120 21362 49669 27051 22381 24617 44935 28882 30084 24962 72191 34439 42270 27047 58134 21797 36635 10674 49756 30736 27676 22891 80627 54065 20516 33662 51954 29615 18736 44454 85060 64913 47595 34750 16716 15325 6639 44318 23377 7997 52969 27895 43356 26165 1239 1074 1579
Nicotiana plumbaginifolia: 73
165 121 92 298 447 392 242 333 307 764 336 634 489 252 125 574 293 362 512 319 103 657 640 194 133 583 711 406 104 1140 797 368 312 766 325 382 509 892 766 968 540 670 576 493 243 377 849 835 496 1147 382 505 166 235 568 760 377 453 963 754 426 37 20 45
Nicotiana sylvestris: 88
136 163 150 370 537 458 231 409 238 867 379 778 484 378 108 724 335 392 503 363 123 713 790 240 157 709 741 444 150 1198 883 490 369 1090 359 390 585 955 928 1075 578 712 723 548 292 347 1139 965 550 1140 503 547 239 269 583 780 329 477 864 796 405 26 20 42
Nicotiana tabacum: 1226
2377 1862 1733 3481 7116 5758 4264 5775 4822 11016 5767 10168 8167 4918 2507 9300 4601 6046 7962 4639 2120 9542 9097 3066 2290 8583 10614 5923 2723 14835 10799 5288 4897 10609 5130 5276 7737 12455 14865 15748 8533 12576 9706 7180 3978 6143 16390 13835 7856 17163 6292 8249 3455 4537 8229 11234 6343 6410 12621 11515 5335 519 242 492
Oryza sativa: 48914
135460 305123 261185 144330 198521 293092 144918 453423 372596 273654 115893 273680 219428 291621 223829 229990 287411 161078 212082 277373 213606 199457 263891 225953 330462 252976 320508 561925 486483 363063 300682 536068 317606 274490 127402 364392 439208 284073 300959 588617 336082 275146 260112 380585 256397 211264 409828 713201 515468 466565 272041 186384 224757 116885 401862 244813 160255 354189 262702 432305 261207 12004 15516 21410
Paracoccidioides brasiliensis: 89
199 418 187 494 282 343 241 816 740 680 141 531 313 896 404 564 540 215 325 849 275 517 448 487 396 438 690 1021 517 991 616 1048 438 931 267 1172 513 637 771 1375 974 658 561 806 514 411 933 1096 1074 1248 660 592 335 173 922 520 296 1232 725 660 733 20 24 45
Penicillium chrysogenum: 61
241 683 269 508 156 117 220 967 898 541 100 557 333 887 452 520 574 281 393 932 364 600 403 733 403 540 579 1403 474 973 624 1000 247 1014 168 1069 739 719 396 1419 1023 532 437 891 596 344 688 1468 1175 961 828 429 242 153 1094 379 125 1158 788 754 513 25 15 21
Petroselinum crispum: 91
221 131 117 332 566 492 306 457 383 938 415 828 579 350 222 787 367 470 594 387 187 814 642 269 219 731 850 500 229 1196 882 446 352 744 370 437 613 1032 1058 1291 654 1005 707 710 340 601 1281 1096 656 1384 557 700 228 302 550 761 425 585 1021 911 417 40 14 37
Petunia x hybrida: 251
503 272 233 598 1468 1156 817 915 689 2131 1231 1942 1649 761 349 1731 911 1289 1431 794 343 1958 1651 547 325 1635 1885 946 329 2463 2109 935 978 2029 876 894 1268 2280 2711 3036 1703 2591 2134 1178 772 1376 3380 2409 1313 3074 1027 1378 716 1062 1403 2181 1092 1106 2281 2372 1045 84 61 105
Phanerochaete chrysosporium: 85
87 755 169 326 58 84 93 1611 715 408 28 215 136 742 821 383 670 143 282 1179 935 530 261 945 906 494 496 1159 1261 873 361 1909 278 864 123 1590 530 342 152 1077 1557 213 244 1404 671 186 257 1245 1690 533 770 172 554 122 1631 229 90 1389 371 739 589 46 17 22
Phaseolus vulgaris: 218
304 481 225 612 1170 1044 835 1588 1172 2134 854 1942 1420 1546 411 2069 1138 1072 1309 1529 481 1422 1533 983 314 1586 1715 1629 414 2244 2127 1222 1104 2063 604 1065 1989 2108 2662 2864 2517 2081 1676 1325 992 1137 2766 2657 1976 2969 1425 1385 674 634 2139 1953 992 1696 1838 1789 1218 53 77 87
Physcomitrella patens: 188
787 609 790 623 853 985 625 1036 1785 1375 668 2077 965 897 1056 1283 1122 1000 1029 931 1014 1422 980 905 746 1302 1783 1414 1529 2056 1972 1468 1351 1676 816 1075 2646 1596 1589 3001 1635 1502 1470 1948 966 926 2054 3383 2002 2342 1386 802 790 543 1822 1379 690 1644 1735 2335 976 53 68 67
Phytophthora infestans: 127
159 741 84 638 72 73 262 875 1552 474 53 428 229 541 1231 336 754 280 395 1286 1429 608 364 715 965 592 571 1774 926 1505 505 1751 159 1113 164 912 1790 354 298 2047 1415 352 305 1161 799 175 602 2369 1929 546 1426 261 521 213 1328 316 56 1250 604 1002 549 75 32 20
Picea abies: 64
165 132 126 182 326 277 180 290 467 442 210 485 308 279 195 397 367 267 339 275 172 366 321 215 181 390 497 411 225 559 579 428 409 376 208 286 511 527 553 738 477 507 386 466 214 344 738 722 490 644 350 332 226 216 440 408 301 378 508 672 275 32 10 22
Pichia angusta: 110
203 318 265 256 1236 344 390 914 1582 1003 311 1170 431 876 902 976 601 322 575 1099 608 751 967 318 588 789 849 1393 596 1140 1036 1091 300 1138 202 1115 1322 1226 1379 2305 1693 880 813 1303 832 448 1366 2418 2167 1188 1294 601 404 391 1431 1081 358 1562 1329 1210 687 50 32 26
Pichia pastoris: 90
232 115 115 364 1051 342 558 380 791 811 788 1641 800 829 357 1207 375 639 704 736 305 1157 906 337 210 788 767 870 179 1499 982 414 312 1372 501 776 633 1378 1591 1870 1363 1217 1245 767 479 570 2025 1549 1393 1867 959 756 222 425 1046 1218 593 1035 1626 985 504 48 26 15
Pinus taeda: 74
135 129 92 115 369 224 153 459 508 438 203 399 277 353 199 429 333 253 453 359 179 392 374 360 190 498 559 565 239 644 575 424 357 393 233 367 629 586 656 795 454 619 365 468 280 357 706 739 463 747 360 360 231 190 545 436 282 445 581 660 337 21 19 34
Pisum sativum: 702
1208 1122 789 2238 4516 3008 2434 3589 2179 6865 3249 6180 4896 2882 1411 6034 2379 3841 4793 3385 1118 5759 5185 1702 1498 5465 6163 3075 1586 8910 7138 2666 2583 7371 2666 2759 4593 8827 8783 9488 5484 7163 5726 3712 2314 3912 10039 7791 4355 10552 3511 5003 1701 2567 4990 6599 3580 4106 7696 5905 3112 300 150 245
Pneumocystis carinii: 124
478 130 143 596 1139 462 531 269 317 1917 2232 1608 1720 209 463 1570 356 1023 1896 377 997 1222 1595 115 402 1178 1712 229 523 1065 1971 364 614 1163 1054 294 566 1697 5014 1885 544 3048 1603 540 183 1239 4469 1665 522 3722 315 2272 675 1476 499 2410 1499 451 2656 1577 676 89 11 18
Podospora anserina: 244
906 1886 1131 1053 954 1347 584 3601 2428 1918 424 1923 1183 2174 1951 1451 2157 914 1465 2986 1537 1268 1649 2624 1595 1653 1480 4377 1986 2565 1379 3564 1769 2141 606 2961 2016 1815 1424 4885 3300 1229 1813 3235 1864 1062 2317 5311 4022 3006 2156 1131 993 484 2890 1708 556 3467 1904 2581 1795 96 68 80
Populus tremula x Populus tremuloides: 67
156 117 100 159 453 415 251 464 394 645 269 613 536 344 131 654 392 358 484 355 99 554 554 195 121 567 663 479 117 838 666 398 410 624 272 388 583 793 759 951 545 706 495 452 254 473 852 839 439 1018 455 490 285 277 656 689 397 487 737 750 485 22 13 32
Prunus persica: 71
133 142 97 191 358 364 243 508 400 708 220 624 496 354 128 523 379 312 548 431 91 579 564 248 167 507 712 604 159 878 687 580 471 673 272 482 660 722 621 1006 635 654 527 464 303 379 694 899 560 889 449 386 274 232 711 692 348 556 746 735 421 29 13 29
Pyrus communis: 51
97 90 59 82 282 227 160 386 295 414 159 395 269 324 125 319 294 192 308 352 100 328 345 214 144 226 406 440 139 538 428 425 244 357 174 357 423 454 371 596 532 404 305 352 219 245 482 515 403 471 375 229 209 142 518 381 206 385 480 494 272 26 11 14
Pyrus pyrifolia: 56
93 81 56 75 186 142 126 402 219 316 165 383 243 282 123 263 230 146 243 261 169 257 279 224 175 285 265 238 139 290 342 299 265 301 176 248 280 324 483 629 524 426 255 307 168 194 427 465 413 451 256 273 267 143 388 369 225 295 426 381 262 33 8 15
Raphanus sativus: 85
155 137 90 268 509 418 275 565 338 672 284 580 357 357 183 549 413 395 421 496 237 572 479 217 222 561 493 453 307 1026 888 337 362 822 223 511 641 742 672 953 820 558 416 553 349 278 751 1075 632 952 619 401 302 353 810 599 320 846 581 853 423 30 16 36
Ricinus communis: 57
125 99 73 160 376 267 170 291 244 542 250 422 311 212 102 449 208 316 379 300 81 471 468 159 81 457 601 311 117 828 623 299 257 674 216 287 445 668 537 709 437 632 442 400 196 356 685 608 354 858 312 471 231 184 538 534 327 386 695 579 409 14 18 24
Saccharomyces bayanus: 56
43 70 51 176 631 183 316 150 379 211 483 835 308 531 220 505 234 249 317 443 205 429 538 224 122 244 405 680 164 676 225 323 230 951 202 553 348 603 803 866 693 594 726 325 266 268 1077 464 647 655 583 394 120 254 782 554 299 704 712 604 352 30 10 16
Saccharomyces cerevisiae: 13139
18034 15533 10440 38841 127561 55441 80044 32662 62614 73270 157302 162183 112122 85186 51262 140630 58087 85236 106531 75550 47566 121601 109061 40658 31540 81150 97086 75341 37010 126673 65422 58523 36023 143124 70748 69763 64240 131813 252421 184759 149200 215188 164289 72963 46443 82217 274777 115057 121571 226254 88230 112520 28280 47852 109707 156445 106731 102217 180697 125542 61982 6170 3000 3931
Saccharomyces kluyveri: 76
37 99 50 273 958 282 560 159 452 324 746 1614 414 695 246 1109 309 380 492 747 208 844 982 183 159 406 495 795 216 1173 285 481 193 1606 311 817 376 1186 1486 1560 1212 924 1054 419 484 429 1856 730 1040 1167 979 686 175 345 914 1010 584 1025 1157 910 532 45 11 20
Saccharomyces paradoxus: 59
32 55 15 61 249 84 175 97 111 228 339 307 263 160 129 261 142 189 277 233 116 258 256 77 77 209 247 199 61 481 206 162 83 219 90 116 180 340 479 318 274 423 340 122 145 131 604 153 225 491 272 282 73 177 267 411 272 243 440 339 302 17 28 14
Saccharomyces pastorianus: 62
50 58 49 171 542 160 267 130 239 310 454 707 298 345 207 541 185 227 314 308 150 451 486 156 115 224 322 406 142 623 245 253 141 837 237 417 262 560 772 746 552 562 555 220 241 251 979 366 487 681 522 407 173 266 537 555 293 480 661 512 343 36 11 15
Schizophyllum commune: 82
183 873 237 345 90 176 144 1170 620 375 68 308 232 837 856 367 536 134 219 794 704 273 284 701 700 427 382 978 1136 536 157 971 334 379 135 1040 515 315 205 1191 771 196 257 807 470 221 358 1312 1352 516 659 174 367 100 953 190 103 960 279 709 397 24 30 28
Schizosaccharomyces pombe: 6046
22733 17069 8478 44376 31866 14387 24749 20574 18282 71792 74744 68273 51339 34476 22970 85981 25984 42244 40512 30391 18594 65326 36103 22992 12945 61273 45211 32569 15266 84661 44994 23630 12508 61031 35128 30202 23617 82354 112811 69527 50599 96586 77674 30803 17856 46366 125812 59642 44518 107686 33390 62764 15825 25574 36957 92153 38283 35861 99455 58898 31427 3568 1267 1210
Secale cereale: 68
70 294 156 73 105 205 169 469 407 186 33 167 213 304 161 403 350 77 167 400 182 383 1474 392 463 179 281 627 430 323 1163 651 1175 297 117 390 410 234 196 617 332 92 3044 1626 233 135 304 794 543 216 813 174 275 81 441 181 158 361 182 358 237 8 26 33
Solanum demissum: 293
727 510 447 1092 2745 2063 1835 1672 1694 3699 2392 4018 2973 1419 829 3390 1323 2354 2324 1243 648 2881 2745 912 637 2454 2754 1283 710 3701 2717 1197 1323 2669 1779 1603 2484 4202 4960 5190 2320 4731 3554 1945 1137 2779 5570 4313 2151 6252 1579 2984 1131 1918 2372 4189 2179 2172 4286 3664 2216 80 67 146
Solanum tuberosum: 591
1362 886 682 2087 3594 2647 2469 2964 2375 6413 3188 5758 4416 2303 1131 4787 2102 3540 4552 2271 982 5189 4667 1664 1039 4829 5604 2943 1156 7995 6613 2581 2467 6049 2678 2695 4031 7217 7705 8109 4150 7035 5022 3134 2012 3665 8849 6959 3926 9617 3429 4643 1640 2394 4687 6259 3271 3687 7404 5922 3162 245 138 215
Sorghum bicolor: 316
884 2117 1813 1171 1692 2471 1566 4153 4123 2917 1080 2761 2057 2718 1735 1990 2639 1432 2108 2585 1747 1840 2694 1991 2343 2221 3268 4811 3555 3647 2464 4333 2499 2530 1278 3505 4070 2620 2737 5733 3419 2609 2838 4405 2358 1920 3707 6553 4856 4097 2772 1636 2013 1176 3906 2267 1724 3726 2676 4136 2296 58 104 154
Spinacia oleracea: 227
384 342 243 734 1162 1079 757 1159 727 2055 818 1965 1493 1110 442 1888 808 1029 1378 1394 368 1608 1496 793 416 1723 1976 1423 541 3123 2103 830 1068 2459 923 1109 1422 2735 2337 3447 1785 1868 1537 1191 653 918 2706 2643 1585 2985 1133 1113 487 616 1592 1758 881 1521 2271 1917 882 114 45 67
Triticum aestivum: 874
959 3925 2484 1721 2151 3996 2097 8294 6954 4209 1214 3738 3470 5412 2937 3557 5023 1914 3007 6200 2959 3161 7279 4659 4915 3792 4930 10424 6461 5491 5296 10459 5969 4704 1779 6894 7869 4545 3505 12839 6954 3530 12687 11516 4245 2790 5030 12304 9390 5632 6796 2945 4038 1585 8222 4209 2165 8049 4030 7941 3963 204 208 459
Triticum monococcum: 55
89 276 228 124 219 291 169 542 442 307 115 236 260 318 189 206 359 170 264 341 194 168 372 278 288 194 404 615 353 383 285 582 312 283 149 404 493 297 315 743 406 282 447 556 388 264 395 785 564 451 348 204 301 139 476 288 159 449 267 535 291 17 15 23
Ustilago maydis: 167
1181 2274 420 1533 539 632 506 3757 2167 1527 148 1478 1010 1802 3166 1311 2194 811 1108 2323 1714 1077 1257 1857 1431 1660 1977 3468 2071 2708 1236 3010 439 2192 665 2891 1788 1188 1394 3740 3005 1104 1523 2862 1689 1053 2155 3617 3775 2421 2055 708 899 427 2217 1557 181 3358 1243 2293 1383 45 43 76
Vicia faba: 109
195 208 113 345 707 517 476 572 436 1058 513 968 689 470 230 826 520 635 779 552 237 910 853 294 258 726 951 487 289 1402 1199 507 411 1069 461 469 857 1155 1506 1444 1045 1194 1050 636 444 592 1704 1343 906 1623 644 787 338 339 828 1064 682 763 1268 1021 568 52 23 34
Vigna radiata: 76
91 153 87 183 362 333 182 503 360 673 215 653 374 368 116 546 282 288 371 403 106 501 489 225 108 486 595 506 125 819 628 403 364 678 181 359 540 774 696 1054 608 516 460 396 275 315 843 901 640 801 431 395 207 191 700 572 288 461 586 672 398 30 18 28
Vigna unguiculata: 66
117 126 68 151 367 279 203 386 282 586 237 559 417 295 136 487 228 317 324 376 117 431 544 254 136 507 677 422 177 758 614 373 339 626 212 336 586 781 730 802 506 532 433 381 293 360 789 703 493 900 462 415 168 176 510 582 351 390 590 438 326 16 19 31
Vitis vinifera: 159
263 293 283 289 718 728 555 1147 916 1116 428 1037 771 832 308 779 728 571 762 1040 296 944 1222 749 365 960 1257 1251 357 1617 1285 988 979 1199 446 807 1260 1272 1236 1956 1202 1126 976 1001 589 767 1528 1796 1050 1570 915 759 650 543 1358 1059 593 1144 1283 1294 812 44 38 77
Volvox carteri f. nagariensis: 66
157 620 343 330 70 224 173 401 1085 336 88 391 260 464 442 306 585 183 259 697 436 339 939 657 1085 465 496 1178 825 767 307 1230 327 506 186 651 872 409 211 1373 784 279 321 880 328 146 317 1337 955 565 680 225 455 137 688 271 100 566 387 550 420 34 13 19
Yarrowia lipolytica: 184
2493 298 514 458 572 193 375 2367 3076 1433 115 704 493 2046 1072 1825 696 451 694 2689 598 1386 478 2464 457 1619 808 3486 575 2630 1856 2223 336 2105 321 2312 2033 1572 776 4527 3143 617 699 3263 1451 693 1330 4397 3585 1840 2376 483 654 536 2333 1388 130 2524 2080 2052 1140 84 74 26
Zea mays: 1863
3434 10843 7035 4829 6896 11518 5955 20181 19886 12834 4671 10592 8659 12626 7928 9585 12695 6176 8356 13233 8368 8807 11456 10579 11762 10354 13339 24263 17171 17384 10750 23290 11886 11626 5007 16544 19950 12826 12214 32267 18041 11091 10963 18997 11486 7947 16197 32470 25499 18567 15403 7682 9595 4559 19448 10237 6824 18680 11886 19204 10086 400 562 896
Zea mays subsp. parviglumis: 62
19 237 84 19 20 205 31 364 368 24 5 52 8 148 260 7 512 33 5 397 274 34 68 383 414 16 53 983 734 184 56 1317 616 54 3 413 403 8 64 492 839 23 1 661 191 73 29 415 599 15 633 1 869 23 694 4 6 470 2 270 246 8 54 2
Callithrix jacchus: 68
146 210 191 69 269 310 151 567 1099 305 166 299 295 539 135 422 552 288 372 554 150 381 427 520 160 408 356 652 151 439 418 593 360 266 167 483 834 287 566 771 603 469 320 782 382 241 580 782 600 421 483 377 371 266 716 528 185 683 393 643 372 21 16 45
Cercopithecus aethiops: 105
226 427 428 163 318 394 237 814 1657 595 221 467 360 646 154 532 719 396 715 897 470 572 751 757 250 551 473 1118 249 635 580 869 639 371 191 726 1157 420 793 1236 856 606 425 1164 602 340 842 1372 907 669 707 488 607 380 998 656 238 1103 576 847 517 21 32 49
Gorilla gorilla: 145
312 593 471 242 885 730 432 1279 2475 696 418 679 605 937 166 910 911 580 850 1236 353 700 715 1033 328 812 815 1493 448 1042 839 1008 1020 501 328 854 1648 703 1268 1505 1020 842 849 2387 932 648 1089 1948 1234 831 967 749 688 548 1278 849 454 1269 838 1237 858 43 29 83
Homo sapiens: 68796
184401 315548 344111 136944 346428 345971 208162 581241 1185726 384334 219556 376865 354602 520902 132146 440071 574598 356194 440671 564126 181848 384514 497663 591818 207918 514659 472779 835668 223024 548841 485083 666673 486893 318977 208607 432246 843754 324361 710233 951874 566490 493915 355561 1016190 444022 315784 854571 1181380 753443 649560 455267 357151 370849 304523 602377 506960 214971 622489 466685 655496 385703 21029 16801 36270
Macaca fascicularis: 1594
2838 3898 4747 2265 7112 6496 3958 9284 17467 7502 4929 7297 6662 8177 1837 8080 8639 6493 8139 8132 2528 6968 8695 8220 2770 8616 8232 11445 2822 9135 8252 8871 7182 5134 3979 6593 12308 5961 13886 15569 9052 9367 7380 15562 7241 5998 15727 17745 10776 10518 6850 6712 5891 5752 9237 10019 4799 9385 8739 11601 6858 497 386 757
Macaca mulatta: 434
648 1136 1125 610 1733 1642 928 3019 5464 1924 996 1748 1657 2617 486 2174 2323 1654 2329 3022 843 1955 2115 2279 776 2050 2047 3441 925 2501 2473 2589 1993 1374 842 2238 4125 1636 3448 4092 2897 2541 1874 4223 1973 1517 3428 4432 3041 2513 2465 1888 2015 1721 3377 2679 1263 3556 2401 3124 2395 125 102 223
Macaca nemestrina: 55
81 178 198 37 186 238 71 389 723 191 55 133 112 297 51 238 291 156 247 432 98 153 205 301 115 210 179 401 167 286 257 356 294 116 56 254 602 141 261 461 314 199 178 609 256 150 268 673 414 199 347 199 247 155 394 210 75 377 155 344 274 10 6 38
Pan troglodytes: 426
995 2098 1830 683 2335 2250 997 3544 6811 1721 856 1500 1585 2947 589 2682 2785 1498 2308 4405 1068 1918 1966 3286 1233 2241 2263 4578 1990 3380 2329 3599 3024 1290 757 2325 5236 1465 3045 4611 2826 1985 1815 6704 2484 1724 2951 6778 4387 2612 3305 1966 2022 1480 3358 1912 1025 3722 2013 3299 2889 105 98 300
Pongo pygmaeus: 156
302 463 412 292 872 691 434 933 2189 697 512 634 662 910 167 1075 952 671 790 1387 240 805 741 851 292 821 776 1490 582 1030 830 1052 698 493 388 703 1550 640 1633 1982 1131 1054 968 2137 1074 698 1489 1809 1389 1071 954 788 606 639 1099 859 508 1057 1013 1164 804 88 23 56
Cavia porcellus: 376
809 1668 1514 631 1576 1697 965 3246 6838 1794 958 1873 1533 2697 624 1963 2681 1699 2363 3255 973 1897 2324 2829 927 2322 2251 4243 1030 2761 2408 3319 2143 1672 1072 2600 5096 1734 3372 4867 3312 2325 1796 4524 2388 1320 3781 5520 3786 2961 2903 1996 2192 1694 4184 2996 1284 4237 2723 3675 2393 134 170 183
Chaetodipus intermedius: 198
396 546 894 0 198 396 792 4192 4096 1143 0 831 198 1787 0 594 990 792 596 1180 392 1197 198 1386 198 594 990 2761 221 1150 396 1386 396 396 827 1188 3297 792 198 990 1386 594 348 1979 2019 394 198 1188 991 197 1188 792 1594 618 2971 594 13 3145 1392 1394 1066 0 0 198
Cricetulus griseus: 286
972 1266 1399 790 1347 1392 1017 2482 5282 1763 830 1934 1378 2254 476 2195 2227 1572 2138 2796 614 1936 2115 2384 601 2349 2253 3528 658 3101 2227 2992 1872 1805 1082 2163 4127 1580 3312 5240 2875 2353 1393 4626 1786 1371 3772 5593 3800 3366 2233 1750 1405 1215 3020 2635 922 3415 2364 3109 1816 78 80 150
Marmota monax: 58
74 117 122 68 187 215 115 420 752 162 69 189 122 286 61 249 323 146 148 397 83 208 171 313 85 287 185 442 138 357 214 297 252 119 68 283 488 112 354 530 316 245 163 581 207 125 350 668 383 216 315 173 246 140 414 210 83 278 142 297 219 15 11 34
Mesocricetus auratus: 281
772 1168 1200 614 1291 1317 806 2350 5047 1460 647 1553 1262 2138 482 1791 2262 1430 1898 2593 689 1608 2079 2402 648 2146 1759 3258 721 2297 2043 2607 1972 1440 797 1933 3624 1122 2388 4355 2710 1896 1243 4176 1755 1144 2954 4762 3432 2365 2104 1503 1397 1110 2967 2102 734 2887 1881 2929 1441 66 78 132
Mus musculus: 33898
103407 149478 162966 73382 178528 183281 123476 315385 625386 204840 100557 206674 180069 281963 67067 249278 305615 193113 246997 299073 90384 210864 265509 286720 97667 285491 246944 413544 103122 314525 261894 339682 239628 179216 114495 243306 453380 165772 333054 528912 321767 241159 178509 534508 237318 158792 416873 622384 415028 329551 255939 189112 188320 171810 344404 264940 110416 358927 240619 358146 192710 9436 8001 17557
Mus musculus domesticus: 102
260 341 337 164 984 685 639 900 1486 578 320 441 739 695 204 525 779 436 1141 746 217 638 923 806 284 700 873 951 304 606 771 859 529 446 405 490 862 283 2291 1472 1291 916 809 2439 1088 557 1553 1487 1416 892 873 616 587 490 1166 761 887 1244 779 1112 773 33 52 54
Mus sp.: 572
763 1154 1145 566 1332 1353 821 2440 4681 1360 723 1452 1441 2430 602 2244 2645 1850 2069 2647 834 1932 2232 2127 881 2390 1957 3439 907 2513 2364 2915 2159 1561 842 1987 3545 1175 2683 4316 2761 2001 1530 4476 1780 1076 3105 4650 3319 2453 2437 1679 1544 1304 2765 1759 812 2840 1803 2826 1690 92 73 137
Rattus norvegicus: 9075
29687 45833 49230 22383 47020 51899 32701 92489 185938 54077 24704 55306 47359 80691 19614 65104 86415 51626 67352 90469 28681 57057 70339 81651 28392 76429 68832 124514 31067 87661 73856 100226 70658 50492 31144 74394 136817 45104 91878 156847 99644 66809 47982 150231 66548 41002 116983 185678 127498 92866 78392 51432 54070 42954 106198 72733 29396 113525 68656 104676 59177 2643 2125 4735
Rattus rattus: 180
494 802 688 400 702 787 496 1464 2942 805 357 883 628 1334 294 1052 1282 726 992 1604 468 956 1117 1391 478 1290 996 2077 504 1502 1195 1765 1127 909 467 1316 2290 760 1635 2728 1676 1060 687 2180 1108 599 1842 2926 2184 1546 1322 836 959 703 1795 1263 432 2045 1153 1694 894 62 34 85
Rattus sp.: 424
800 1237 1294 626 1326 1409 911 2711 5319 1500 646 1688 1341 2286 580 1929 2515 1371 1946 2795 842 1646 1993 2367 839 2238 1939 3603 896 2533 2104 2797 2004 1370 862 2277 3879 1307 2795 4761 2966 2133 1339 3929 1835 1127 3321 5189 3507 2788 2548 1552 1738 1312 3058 2248 829 3463 2031 3130 1733 88 72 172
Ambystoma mexicanum: 53
128 195 211 90 179 219 89 317 652 144 79 197 141 360 158 202 381 175 196 344 173 171 237 325 207 187 277 471 162 249 259 448 287 180 110 253 449 191 421 708 467 221 170 559 315 147 470 760 547 333 349 164 360 121 363 215 97 362 216 502 183 23 12 18
Anas platyrhynchos: 74
113 229 160 157 317 280 163 456 936 331 157 324 285 408 91 380 540 292 425 518 168 381 331 427 142 341 483 564 173 613 492 527 440 320 188 412 694 301 767 951 626 448 321 701 353 248 786 956 686 613 500 288 308 186 513 422 213 629 474 586 318 40 12 22
Anguilla japonica: 98
134 353 330 161 347 480 185 742 1710 353 143 374 361 699 220 381 730 326 388 841 305 388 395 669 293 363 485 988 374 516 554 772 594 343 184 632 1255 361 578 1075 861 521 352 1073 577 267 648 1351 1112 514 772 281 536 331 925 513 256 1003 516 950 439 27 27 44
Bungarus multicinctus: 53
34 31 11 46 104 56 14 91 177 66 67 85 56 68 18 79 48 19 174 143 32 151 59 57 21 138 90 80 25 86 140 47 66 106 43 49 156 74 203 133 138 116 35 62 47 68 130 77 162 103 123 131 329 246 80 58 62 138 69 107 53 8 23 22
Carassius auratus: 213
420 769 434 577 915 824 499 1486 3065 1083 457 1031 915 1323 446 1229 1450 916 1149 1370 596 1039 1050 985 554 1152 1200 1661 669 1537 1419 1215 774 1075 479 1278 2297 1033 2093 2466 1947 1161 877 2369 1031 731 1866 3393 2107 1682 1465 945 1020 891 1874 1318 595 2193 1309 2235 969 95 37 84
Coturnix coturnix: 89
242 447 386 274 503 495 254 738 1632 488 191 498 519 741 208 489 887 467 695 771 262 539 619 754 278 589 780 976 279 928 661 703 651 459 252 580 1090 413 1047 1575 1013 737 568 1388 616 403 1268 2094 1116 1004 738 443 593 357 744 604 308 872 588 1058 450 41 22 33
Coturnix japonica: 98
157 468 503 184 331 432 135 655 1758 345 191 366 330 631 241 426 973 325 446 765 414 340 512 851 424 450 622 857 498 592 507 843 938 379 170 496 1456 278 671 777 793 485 451 1437 666 321 677 1477 955 683 748 357 533 263 898 402 177 738 339 806 535 25 27 44
Cynops pyrrhogaster: 62
179 304 238 164 344 314 204 431 888 318 135 297 343 618 194 507 669 356 547 630 247 433 611 624 251 649 512 704 249 607 705 902 478 719 192 499 741 337 687 958 904 539 404 922 389 257 849 1081 870 728 704 360 569 300 767 515 225 702 521 758 381 24 14 24
Cyprinus carpio: 302
612 881 581 835 1628 1156 614 1976 4315 1402 654 1335 1467 1724 513 1880 2127 1418 1914 2118 773 1899 1742 1485 785 1770 1825 2463 913 2773 2599 2201 1119 2017 749 2074 3629 1830 3473 4182 2926 1913 1480 3897 1583 1202 2877 4887 3253 3029 2417 1519 1441 1488 2919 2124 892 3107 2016 3249 1376 150 54 124
Danio rerio: 7132
20011 30568 20755 20857 40637 29663 17476 51095 114808 35353 17989 34630 36697 46805 17256 48219 55986 37203 47840 50545 22896 40581 45442 40946 26593 48939 48802 63166 27484 62979 64475 55089 30294 41866 18464 44414 85302 39313 85087 95696 74781 45928 32921 103230 44963 30822 70524 132047 86849 73056 52476 36191 32765 31000 63434 51048 19966 74492 47196 78321 33523 2628 1285 3347
Fundulus heteroclitus: 60
166 364 204 153 323 366 155 672 1641 401 131 321 279 738 131 492 923 318 416 708 239 392 373 560 223 521 397 873 215 699 661 846 366 430 127 704 1042 393 645 1145 999 373 259 1210 533 265 585 1380 1090 534 651 265 363 248 827 549 194 968 397 873 367 20 9 35
Gallus gallus: 2822
6582 15103 13016 6940 15007 15249 7115 22178 51293 14493 8076 15162 14214 21993 7620 17458 27984 13831 20749 24306 10671 16918 19683 24599 11247 19364 23074 32512 12831 26283 22774 28408 22468 14860 9344 18893 38034 15702 34439 47189 31504 21224 15500 42788 19480 11469 39325 56791 34706 31365 24879 14956 18545 11085 27372 20529 10595 31193 20734 30365 15451 1033 658 1328
Ictalurus punctatus: 212
216 750 284 556 677 756 341 1144 2151 629 318 613 656 927 302 844 993 615 952 1161 455 801 692 766 403 868 833 1230 436 1192 1205 922 514 937 455 937 1767 815 1583 2488 1541 841 526 1704 825 496 1125 2213 1471 1193 1101 627 718 711 1348 971 439 1605 929 1355 658 106 41 65
Meleagris gallopavo: 66
69 240 220 84 234 236 108 365 821 215 132 224 217 308 70 225 389 185 324 388 158 235 287 325 98 272 351 433 128 406 297 365 289 196 142 316 579 257 503 755 448 313 223 544 258 195 612 738 459 431 414 243 376 188 509 350 165 516 332 513 287 25 10 25
Naja atra: 55
2 2 0 43 67 66 47 47 239 18 156 92 53 2 35 28 22 53 148 141 22 156 89 7 1 135 44 32 25 35 131 16 57 46 3 48 299 84 286 174 205 97 61 22 49 4 57 36 111 67 68 131 284 229 69 33 32 32 114 127 29 1 18 36
Oncorhynchus keta: 50
42 120 53 115 188 178 113 248 592 135 32 140 130 317 40 213 200 112 184 289 64 174 181 330 55 230 195 393 86 340 395 354 181 325 69 271 366 107 190 528 394 119 127 393 198 84 184 667 423 200 302 114 276 218 341 164 61 389 164 422 162 23 17 14
Oncorhynchus mykiss: 568
777 2071 1162 1422 2320 2997 1384 4254 9315 1754 723 2036 1892 4040 833 3045 4058 2302 2988 5214 1317 2746 2554 4084 1092 3071 2648 5776 1291 4036 4277 4657 3261 3331 1318 4091 6477 2242 3751 8103 6190 2320 1865 7080 3349 1671 3167 9685 7088 3691 4399 2082 2386 2569 5848 2980 1365 6338 2763 6025 2625 180 118 267
Oreochromis mossambicus: 61
150 279 111 185 271 380 95 542 1435 252 110 307 284 668 137 444 506 247 395 694 203 421 327 436 224 312 396 835 245 592 633 765 333 427 138 628 954 282 583 1060 847 379 220 864 404 142 436 1198 883 515 654 320 376 214 859 514 259 999 521 895 432 20 17 24
Oreochromis niloticus: 79
152 289 155 221 323 391 165 636 1365 312 133 389 302 587 158 456 606 277 409 623 232 378 409 432 230 433 521 707 247 610 623 578 301 432 170 538 855 353 713 914 826 430 255 1002 496 226 558 1085 883 548 614 335 466 328 792 578 249 853 442 829 413 20 27 34
Oryzias latipes: 316
713 1481 1062 762 1980 1926 781 2642 5957 1768 763 1674 1732 2878 710 2233 3125 1525 2147 3092 1201 1912 2226 2517 1316 2454 2163 3459 1256 2887 3088 2915 1791 1851 724 2597 4043 2238 3880 4906 4038 1761 1602 4574 2474 1315 3295 5756 4747 2874 3346 1633 1894 1436 3513 2804 984 4136 2212 3964 1797 136 49 175
Pagrus major: 57
74 151 73 132 234 211 54 329 737 161 45 148 159 309 69 239 332 132 232 350 104 215 257 320 117 308 270 484 132 427 493 466 191 422 97 372 597 206 379 751 473 180 137 561 305 145 307 786 609 282 393 139 249 161 463 230 89 573 202 486 193 23 9 25
Paralichthys olivaceus: 241
418 652 472 383 1156 844 314 1875 3497 777 435 799 1281 1407 416 1517 1581 1148 1471 1628 634 1539 1188 1090 624 824 1022 1756 646 1603 1752 1359 703 1145 372 1824 2456 990 2091 2661 2129 1313 704 2496 1245 678 1923 3107 2589 1476 2032 1019 1079 1052 2170 1242 541 2365 883 1747 1284 53 31 157
Petromyzon marinus: 58
117 435 213 115 103 183 74 546 807 146 32 176 186 469 320 171 517 137 168 400 391 128 216 470 326 170 282 736 528 316 341 806 359 204 63 363 772 143 281 765 519 184 180 792 533 117 402 1068 773 268 534 122 402 115 476 150 71 511 149 491 247 23 10 24
Rana catesbeiana: 132
299 448 328 496 754 530 584 906 1653 944 439 885 646 880 142 1008 864 639 958 995 239 832 956 661 220 990 969 1164 204 1369 1546 926 557 1239 612 820 1275 905 1670 1803 1328 1200 858 1440 682 699 1980 1861 1258 1685 977 964 651 644 1343 1285 640 1254 1282 1502 761 64 27 43
Salmo salar: 171
198 556 334 386 611 742 413 1246 2909 526 191 640 597 1209 267 901 1232 737 879 1544 369 802 762 1196 302 789 828 1690 400 1171 1199 1242 887 812 354 1239 1818 631 1036 2521 1842 674 501 2146 1109 484 894 2845 1949 1067 1343 534 754 693 1831 835 389 1958 761 1704 807 68 42 62
Seriola quinqueradiata: 91
71 126 95 167 359 327 35 475 937 102 90 140 335 511 69 240 768 439 339 516 121 461 209 397 153 201 318 496 93 346 664 492 229 249 81 537 575 296 301 572 411 112 128 910 234 150 254 857 614 271 394 212 342 379 397 271 45 433 216 363 456 16 10 65
Sparus aurata: 67
114 215 146 141 230 240 72 490 1094 203 77 211 179 443 124 332 485 195 275 532 214 213 229 398 191 277 268 592 173 415 341 475 250 252 99 452 673 218 379 779 617 204 188 726 411 165 319 1105 749 331 494 151 410 232 617 248 122 780 246 676 265 30 10 28
Takifugu rubripes: 550
1534 3145 2452 1596 3256 4034 1315 6177 12856 2622 1292 3056 2637 6215 2205 3689 6400 2689 3316 6231 3064 3012 3583 5077 2870 3590 3609 8013 3094 5012 4644 5789 3819 3181 1272 5592 8294 3075 6600 9410 7949 3118 2682 10255 5499 2167 5413 12902 9537 4664 5964 2205 3813 2571 6740 4271 1649 8438 3301 7165 3418 165 109 275
Tetraodon nigroviridis: 133
284 659 519 244 707 1001 227 1262 2931 488 277 615 490 1360 478 690 1697 509 662 1479 680 538 689 1177 736 830 763 1646 762 1005 957 1309 887 635 250 1362 1912 648 1127 1665 1747 517 454 2133 1113 359 1044 2540 2041 830 1239 417 980 601 1487 846 275 1513 587 1258 1093 38 19 76
Xenopus laevis: 5502
15462 16570 15318 16207 35985 28491 22156 31733 67936 41493 23963 37138 32952 38018 9452 47141 40519 35347 47277 36249 11428 40323 49672 31375 11441 44534 50822 43662 11360 53440 54094 36190 32027 33367 26465 30048 54601 40704 81353 80055 52290 55621 41774 73824 30973 30979 90104 85678 56786 75647 37258 38860 26559 26395 42175 51912 28013 44843 52692 63033 27233 2400 965 2092
Xenopus tropicalis: 747
1737 2257 2076 1996 4063 3330 2462 3739 8320 4610 2499 4056 3173 4376 1104 5019 4640 3527 5026 4197 1328 4290 5445 3708 1479 4867 5854 5695 1527 6410 6180 4581 3981 3941 3029 3627 6794 4530 9228 10142 6044 5859 4267 8859 3348 3312 10322 10542 6920 8909 4593 4450 2982 2568 5020 5885 3061 5276 6087 7485 3115 345 131 271
