# Supplementary material for: Do universal codon-usage patterns minimize the effects of mutation and translation error?
Source: Genome Biol. 2005 Oct 19;6(11):R91. doi: 10.1186/gb-2005-6-11-r91 (PMC1297647; doi:10.1186/gb-2005-6-11-r91)
Supplement: Additional data file 1 — A tar archive containing the used CUTG records, separated for archaea, bacteria, and eukaryotes, the data used to produce the histograms in Figure 1, the kinemages used to produce Figures 2 and 4, and the data used to produce the scatterplots in Figures 3 and 5. [file gb-2005-6-11-r91-S1.tgz › CodeError/data/cutg/gbbct.spsum]

'Flavobacterium' lutescens: 4
0 76 15 13 0 0 0 13 166 6 1 13 0 27 24 2 24 3 1 71 6 2 6 11 61 1 18 140 68 8 1 124 24 16 3 46 66 2 3 42 43 9 1 57 25 11 37 45 42 28 31 11 16 6 41 8 0 73 5 37 21 1 0 3 
Abiotrophia defectiva: 1
1 2 2 1 0 0 2 2 0 1 3 3 0 1 0 0 1 0 1 1 2 0 2 0 0 0 1 0 1 3 0 1 1 1 1 3 3 3 1 1 0 1 1 0 0 0 12 2 1 5 1 1 0 1 3 0 0 1 1 4 0 0 0 1 
Abiotrophia para-adiacens: 1
3 2 1 1 3 0 2 3 1 9 5 7 5 1 4 3 8 1 2 3 3 1 5 1 4 3 5 4 9 1 6 8 5 1 2 4 8 1 11 3 5 6 5 6 4 3 15 7 9 6 6 6 0 1 5 12 0 5 8 8 8 1 0 0 
Acaryochloris marina: 3
3 9 10 16 5 1 22 15 8 11 26 13 3 22 2 16 20 8 8 35 3 11 13 21 5 20 33 46 10 38 17 31 10 41 25 24 12 28 24 23 27 11 19 10 10 16 29 21 24 21 12 20 5 12 28 35 1 21 27 15 23 2 0 1 
Acetivibrio cellulolyticus: 5
3 3 1 3 42 20 27 12 7 80 88 61 121 10 11 79 55 185 511 19 28 208 213 5 43 92 300 13 41 119 172 45 22 145 250 4 28 152 209 126 83 199 51 64 7 26 153 44 68 197 48 152 7 21 57 132 173 48 121 86 38 3 1 1 
Acetobacter aceti: 23
36 260 80 159 33 29 35 139 500 156 31 79 49 158 53 105 122 24 87 261 152 54 71 119 195 88 196 347 203 245 58 426 112 278 71 153 258 235 178 237 214 97 43 276 105 118 395 120 231 285 123 119 63 29 245 162 25 279 216 258 149 14 4 16 
Acetobacter pasteurianus: 30
50 251 137 200 42 55 37 117 555 210 20 112 46 170 81 131 175 54 160 237 229 59 140 162 289 117 283 423 269 279 79 470 186 324 95 171 320 299 218 256 283 130 76 335 137 167 358 179 269 411 179 196 117 58 246 198 25 237 258 330 241 16 4 10 
Acetobacter polyoxogenes: 5
1 77 8 56 4 4 0 13 148 24 1 7 3 51 35 4 65 5 6 82 60 1 3 47 84 15 33 116 98 20 5 171 36 80 6 78 79 27 9 114 78 12 0 98 21 27 92 32 119 59 41 35 10 11 82 10 4 113 25 77 53 2 1 2 
Acetobacter sp.: 4
15 21 24 8 17 12 2 10 25 17 2 6 6 10 10 4 13 5 14 19 12 4 15 14 19 10 14 27 26 15 12 19 15 9 5 13 17 7 18 14 13 5 5 21 6 10 20 11 21 20 9 6 6 6 20 8 6 17 7 22 15 1 1 2 
Acetobacterium dehalogenans: 5
5 5 9 5 7 0 2 6 41 9 18 10 21 8 13 4 12 12 7 37 13 5 19 14 26 4 19 59 29 31 23 30 21 29 10 34 34 38 57 29 21 31 10 18 6 18 81 23 31 53 12 24 10 9 15 39 8 41 53 62 13 5 0 0 
Acetobacterium woodii: 11
22 9 22 34 18 3 18 11 25 45 75 53 37 2 18 18 8 29 36 42 22 27 34 8 29 19 71 56 42 63 61 17 49 82 37 23 21 100 126 28 33 61 54 38 5 24 138 30 26 99 22 43 4 11 33 83 27 55 147 84 6 7 2 2 
Acetomicrobium flavidum: 3
1 9 2 6 8 11 4 5 20 13 11 24 6 5 1 8 12 0 8 8 12 7 6 16 9 17 14 16 6 18 17 20 15 12 17 19 18 13 12 32 12 14 12 5 9 17 40 25 13 32 13 16 8 7 11 21 23 13 22 26 7 1 2 0 
Acholeplasma axanthum: 1
1 0 0 9 11 0 6 1 0 1 8 0 7 0 0 4 2 4 4 0 0 9 5 0 0 3 9 3 0 10 8 0 1 12 6 1 0 16 24 5 3 6 8 1 2 4 22 1 2 4 1 6 1 0 1 3 2 3 10 4 3 1 0 0 
Acholeplasma laidlawii: 22
7 13 0 114 163 9 89 16 10 109 375 24 132 23 10 138 25 87 238 46 20 116 156 7 6 85 261 20 33 209 107 51 24 328 200 48 49 226 492 137 146 226 230 14 48 105 442 72 103 337 56 177 5 15 75 214 95 169 361 194 31 14 5 2 
Acholeplasma palmae: 1
1 3 0 11 6 0 1 0 0 3 14 0 6 0 0 3 1 0 6 0 0 6 5 0 0 4 9 3 1 10 8 2 0 9 8 0 0 14 23 3 6 9 8 0 0 3 20 1 3 4 3 7 0 0 2 2 0 7 7 3 3 1 0 0 
Achromobacter cycloclastes: 16
21 203 51 51 1 15 7 201 264 113 5 55 15 82 114 17 92 9 25 192 125 17 24 87 182 22 108 375 241 51 61 346 68 97 21 222 204 68 38 198 170 61 39 127 79 71 141 164 246 102 97 67 58 2 199 43 6 258 43 177 114 6 1 9 
Achromobacter denitrificans: 69
157 674 307 182 37 78 62 401 914 241 29 296 77 217 314 55 351 81 106 390 388 71 127 297 466 108 355 1118 866 222 168 975 306 216 103 516 619 209 170 652 383 117 229 598 306 170 487 726 742 328 351 115 163 23 478 160 44 662 215 459 258 15 14 40 
Achromobacter lyticus: 2
10 44 8 5 1 2 1 7 38 2 0 8 1 12 48 2 37 2 0 67 18 2 3 12 36 3 7 52 59 10 6 90 4 17 3 21 26 5 1 27 53 4 8 27 17 7 9 11 37 11 29 7 12 3 29 0 0 32 2 13 19 0 0 2 
Achromobacter sp. WM111: 1
10 13 8 5 2 9 5 24 18 18 0 7 1 7 14 1 13 1 3 11 13 4 2 18 14 2 4 26 24 7 7 22 15 5 1 34 10 8 4 13 11 4 7 10 17 13 19 24 28 14 8 8 8 2 16 7 3 23 8 14 13 0 1 0 
Achromobacter xylosoxidans: 34
59 529 158 114 10 33 18 188 732 64 29 136 30 123 226 35 201 44 44 345 247 29 51 224 373 58 160 767 596 101 68 716 109 117 38 303 542 81 76 346 258 81 99 347 218 94 312 363 487 168 203 90 89 9 354 66 18 449 85 312 167 5 2 27 
Acidaminococcus fermentans: 11
2 17 46 44 26 3 1 10 231 9 4 18 2 67 9 22 42 8 2 118 32 19 5 58 61 58 36 163 21 141 20 155 52 62 54 51 104 62 144 94 100 52 8 97 28 35 187 15 104 97 67 44 47 11 95 28 4 151 53 124 36 9 0 2 
Acidianus ambivalens: 73
10 19 6 22 420 224 365 93 107 271 788 216 271 103 74 296 137 194 285 80 109 430 339 73 104 322 538 154 97 437 608 181 126 330 583 127 148 479 785 645 311 494 347 142 111 159 816 413 309 550 361 511 95 124 418 459 891 145 511 483 302 36 8 29 
Acidianus brierleyi: 5
3 0 1 2 79 26 32 8 11 38 100 29 34 13 6 49 14 34 48 7 12 65 45 4 6 48 80 19 13 101 90 17 19 55 89 7 14 81 159 51 25 77 45 16 3 27 136 48 25 114 28 101 2 3 33 109 147 17 60 56 29 5 0 0 
Acidianus tengchongenses: 4
0 1 0 0 57 9 23 2 3 19 92 22 34 3 6 19 14 32 32 2 3 34 42 2 4 18 72 12 6 71 82 15 5 33 78 11 5 32 92 47 16 48 41 8 5 16 99 38 23 76 13 36 5 1 18 30 92 5 46 48 14 4 0 0 
Acidiphilium acidophilum: 2
0 7 2 1 1 1 0 14 22 4 0 0 1 2 10 0 3 2 1 12 5 0 0 2 14 1 3 11 19 0 2 22 12 5 1 7 6 4 2 3 3 7 1 5 5 4 3 6 2 5 4 5 2 0 22 8 0 20 5 11 18 1 0 1 
Acidiphilium angustum: 5
0 24 8 4 1 2 3 28 44 7 0 2 3 13 21 1 9 2 3 26 15 1 4 11 30 6 8 33 25 3 7 49 16 14 2 15 21 7 3 6 13 6 8 15 14 14 13 8 5 11 15 7 3 1 45 13 3 51 6 26 40 1 0 4 
Acidiphilium multivorum: 5
4 21 7 19 6 2 3 15 102 36 18 17 13 16 5 16 14 11 11 33 30 13 8 8 32 21 34 38 36 35 19 35 20 35 15 23 29 35 33 17 25 19 9 30 10 15 40 32 18 46 11 11 13 6 23 25 6 36 45 35 17 3 0 2 
Acidiphilium rubrum: 13
3 215 88 25 2 6 6 174 272 17 2 40 7 51 73 4 70 5 10 173 60 4 16 84 179 11 50 324 248 19 15 263 63 47 7 117 134 14 47 40 75 26 21 87 45 54 119 104 84 131 46 40 33 2 160 32 7 222 34 109 86 2 1 10 
Acidiphilium sp. AIU409: 1
1 5 4 2 0 3 1 10 37 7 0 5 1 6 8 0 22 5 3 43 18 0 0 2 19 2 5 33 51 6 1 47 25 7 1 11 28 1 5 6 15 23 3 21 2 11 7 9 11 13 5 19 1 1 19 6 2 9 6 6 7 0 0 1 
Acidiphilium symbioticum: 3
5 6 4 1 1 2 0 4 1 2 0 1 1 0 0 0 2 0 0 1 2 0 1 0 3 0 1 1 2 0 2 1 1 1 2 2 0 1 0 1 0 0 1 2 2 1 0 0 0 0 0 0 3 0 2 0 1 2 1 3 1 0 1 2 
Acidithiobacillus caldus: 16
28 124 93 49 14 14 27 78 151 45 12 57 17 42 30 20 78 33 29 102 42 23 30 55 49 25 64 192 105 46 58 103 59 42 26 73 74 34 104 130 87 40 50 134 38 54 150 167 123 106 65 49 23 11 62 52 30 122 52 75 54 3 6 7 
Acidithiobacillus ferrooxidans: 144
245 1272 775 661 114 172 174 775 1978 393 178 792 163 570 423 228 679 343 238 1189 683 269 323 712 854 345 724 1965 1583 583 535 1605 639 918 428 923 1461 461 630 1000 772 555 488 1291 591 554 1341 1281 1159 1137 587 625 344 185 892 658 236 1357 694 1173 628 37 32 73 
Acidithiobacillus thiooxidans: 2
2 13 12 22 0 3 1 12 28 13 1 13 5 10 13 13 7 5 4 19 8 6 1 25 14 11 16 37 10 15 5 18 11 32 5 20 19 7 18 16 6 9 9 19 7 7 25 22 18 26 10 11 1 3 18 19 1 19 25 19 15 1 0 1 
Acidobacterium capsulatum: 1
0 15 13 2 0 0 0 2 29 0 0 3 0 0 8 2 5 0 0 7 12 0 2 4 20 5 6 13 31 3 4 20 11 2 1 5 18 0 3 11 2 9 2 14 4 8 4 15 16 14 4 6 4 0 3 9 0 5 9 13 7 0 1 0 
Acidocella facilis: 3
4 43 22 13 3 2 1 27 28 8 2 22 3 11 11 2 10 3 4 21 24 5 5 24 27 4 5 50 45 12 7 46 34 18 3 30 41 3 22 38 14 11 14 25 8 13 31 33 38 19 18 12 6 1 34 13 5 40 10 18 10 2 0 1 
Acidothermus cellulolyticus: 1
3 9 11 0 0 0 2 11 18 1 0 5 2 10 15 3 18 6 9 12 29 2 1 5 34 6 11 17 19 4 12 24 2 8 5 21 17 1 2 8 26 11 5 23 5 1 3 4 20 7 18 4 6 0 13 3 1 11 9 7 22 1 0 0 
Acidovorax avenae subsp. avenae: 3
12 60 16 7 0 2 0 32 119 4 0 2 0 59 64 2 38 1 0 88 60 0 6 19 17 8 16 161 53 17 5 120 8 9 2 38 65 2 2 45 72 6 10 75 11 4 35 22 62 10 10 4 4 1 44 2 1 79 7 35 5 0 0 3 
Acidovorax avenae subsp. citrulli: 16
43 188 84 64 11 22 19 153 233 81 12 92 38 68 85 20 121 38 47 138 89 32 48 93 78 42 111 307 195 94 94 250 68 96 41 189 177 85 50 156 98 60 53 150 120 62 102 220 176 136 77 31 40 18 150 66 14 208 74 190 73 5 5 6 
Acidovorax delafieldii: 1
0 16 0 2 0 2 0 3 13 0 0 1 0 5 18 0 18 0 2 14 4 1 0 2 16 2 4 16 12 2 1 17 2 1 0 9 7 1 2 5 20 1 0 10 4 2 0 7 10 1 8 1 4 0 12 0 0 13 0 7 6 0 0 1 
Acidovorax sp. JS42: 1
2 11 4 4 0 2 4 7 21 6 0 7 2 3 2 2 7 1 2 8 8 0 4 5 7 3 6 9 9 2 2 9 1 4 2 8 7 2 5 5 7 4 1 9 4 5 7 8 10 6 3 2 2 0 12 5 0 8 2 11 2 1 0 0 
Acidovorax sp. SA1: 2
1 21 3 4 0 0 0 8 35 1 1 8 2 6 8 0 11 1 2 16 7 3 5 9 12 2 5 42 25 1 4 37 6 6 1 6 33 1 3 15 16 3 3 19 11 7 9 18 20 8 13 3 8 0 10 3 0 20 2 13 12 1 1 0 
Acidovorax sp. TP4: 1
0 7 1 2 0 0 0 4 22 0 0 0 2 11 5 0 19 2 0 25 21 2 2 12 5 1 11 37 11 8 4 39 6 5 0 7 29 5 4 13 33 5 0 16 5 3 1 4 15 2 18 6 10 1 12 2 0 11 3 13 9 0 0 1 
Acinetobacter baumannii: 148
340 576 236 776 214 116 513 490 702 964 1592 828 634 267 375 683 543 639 731 658 502 738 748 267 528 600 1368 844 746 1230 611 880 390 1257 809 650 706 1175 1863 675 712 1509 1546 847 351 807 1932 1015 823 1594 459 1130 168 250 600 1395 404 764 1985 1050 763 101 21 26 
Acinetobacter calcoaceticus: 117
204 381 152 687 129 32 291 300 563 532 1091 643 500 128 191 393 306 444 489 532 304 533 573 135 272 444 1033 678 545 736 379 654 269 993 454 455 593 684 1415 450 440 1023 1195 622 237 674 1494 514 544 1348 307 863 183 246 439 992 174 527 1437 781 425 66 20 31 
Acinetobacter calcoaceticus subsp. anitratus: 2
1 8 0 25 7 0 10 3 1 25 22 6 7 1 3 14 7 7 20 4 8 17 11 1 2 15 19 7 16 28 3 12 2 31 17 1 7 25 34 8 14 18 12 4 13 6 39 9 20 21 14 6 1 6 13 17 2 19 24 20 9 1 0 1 
Acinetobacter genomosp. 13: 1
1 0 2 3 1 0 3 3 3 4 3 1 3 1 2 1 2 0 2 0 1 3 1 0 1 3 8 3 4 0 2 3 1 1 3 1 1 3 3 1 0 3 7 5 1 6 9 1 1 6 0 6 0 1 1 4 0 1 7 6 3 0 0 1 
Acinetobacter genomosp. 14: 1
2 1 1 1 1 0 0 2 7 0 7 3 2 0 1 0 4 2 0 3 2 0 2 0 2 2 3 3 4 4 0 2 0 2 3 0 4 3 2 2 2 2 5 8 1 5 10 2 2 4 0 6 0 2 1 5 1 3 2 5 3 0 0 1 
Acinetobacter genomosp. 15: 1
2 2 1 1 1 0 1 1 0 4 6 6 5 0 2 1 1 1 2 3 2 2 0 1 1 2 6 0 5 3 0 2 1 2 3 0 5 1 3 1 0 4 5 3 1 6 12 2 0 5 1 4 1 1 1 4 2 3 3 5 3 1 0 0 
Acinetobacter genomosp. 16: 1
2 2 0 2 1 0 1 2 2 1 6 4 5 0 1 0 1 0 3 3 2 2 0 1 1 2 7 0 1 5 0 2 1 4 2 1 4 1 3 1 1 3 5 5 0 7 10 1 2 4 0 6 2 1 0 5 1 5 4 5 3 1 0 0 
Acinetobacter genomosp. 17: 1
2 2 1 1 1 0 2 1 1 3 6 5 5 0 2 1 3 0 0 3 3 3 0 1 1 2 8 0 5 2 0 1 1 2 2 0 3 2 3 1 0 4 6 4 0 7 12 2 1 4 0 5 1 1 0 5 2 2 4 4 3 1 0 0 
Acinetobacter genomosp. 3: 7
18 36 8 18 12 8 22 19 33 30 37 35 20 13 15 21 24 22 25 28 25 19 33 10 31 15 36 29 33 41 21 41 17 37 36 31 32 41 68 33 23 43 49 36 21 22 61 43 30 58 27 34 8 8 26 43 11 28 54 32 30 4 2 1 
Acinetobacter haemolyticus: 5
9 11 5 24 8 1 10 9 9 21 57 26 18 4 6 10 6 22 10 17 17 17 17 7 5 15 32 12 10 26 10 15 6 22 12 15 20 21 55 15 8 40 66 29 4 31 43 21 12 35 9 29 9 10 9 31 5 13 45 25 20 3 1 1 
Acinetobacter johnsonii: 5
5 18 3 39 3 1 26 14 23 17 62 29 20 5 10 23 21 21 27 25 16 27 24 4 5 24 41 25 23 39 14 17 13 35 18 24 22 19 90 21 19 58 70 28 6 28 76 31 26 73 11 46 3 7 21 47 5 20 83 31 29 4 0 1 
Acinetobacter junii: 12
8 44 32 34 3 8 16 27 82 26 22 31 15 11 18 20 31 12 19 58 32 13 23 11 40 16 37 103 68 31 27 81 23 38 14 49 66 24 53 49 27 39 32 51 17 24 70 43 41 41 21 44 31 14 46 30 9 52 55 47 33 4 1 7 
Acinetobacter lwoffii: 47
91 145 84 222 126 30 175 117 272 251 537 314 229 51 101 241 150 223 252 184 133 235 235 52 112 221 363 282 243 363 193 259 158 407 202 189 274 378 677 341 176 615 505 248 86 245 619 295 202 623 133 450 97 121 210 580 163 267 720 315 164 23 6 18 
Acinetobacter lwoffii K24: 12
12 128 50 43 6 7 14 96 151 40 6 64 19 23 68 10 64 15 16 65 92 16 16 19 95 19 56 107 223 40 25 172 35 61 25 73 116 31 25 93 72 39 37 97 55 44 114 90 132 85 40 42 33 10 89 37 8 124 50 71 43 4 0 8 
Acinetobacter radioresistens: 7
3 24 1 69 1 0 12 19 39 31 45 27 20 8 8 32 17 12 30 34 10 46 55 3 18 20 74 35 31 69 6 53 8 99 42 18 33 42 76 22 59 42 60 31 28 28 123 28 46 90 35 48 8 5 40 55 2 34 76 52 33 6 0 1 
Acinetobacter sp.: 32
39 130 47 148 35 18 77 67 195 116 203 177 101 69 55 120 141 97 96 159 80 112 123 47 114 113 225 210 158 211 65 229 71 343 134 124 188 197 341 181 212 271 268 159 92 110 478 198 191 371 130 196 60 72 149 294 80 173 308 281 160 20 5 7 
Acinetobacter sp. 20: 1
0 2 0 5 0 0 0 1 2 0 8 0 1 0 0 4 1 3 0 1 2 1 2 1 0 1 3 0 3 3 0 0 0 5 1 0 0 5 10 0 1 2 5 3 0 0 9 2 1 5 1 1 0 0 2 0 0 1 6 1 2 1 0 0 
Acinetobacter sp. 4365: 1
10 5 8 15 6 0 9 10 9 25 43 17 11 2 12 26 7 26 21 8 14 16 13 6 2 12 47 15 18 36 16 15 15 38 26 17 16 32 24 12 8 36 39 27 0 5 28 14 11 26 5 17 0 3 10 37 6 11 50 30 13 0 0 1 
Acinetobacter sp. 631: 1
1 1 0 3 1 0 1 2 3 1 5 4 7 0 0 1 0 0 4 3 1 1 0 0 1 3 6 3 1 3 0 2 1 3 2 1 4 1 2 2 0 3 7 7 0 6 10 2 1 4 0 6 3 0 0 5 1 4 5 5 3 1 0 0 
Acinetobacter sp. 640: 1
3 1 0 2 1 0 0 0 3 1 8 6 4 1 0 1 0 3 3 2 1 3 0 0 1 4 9 1 3 2 0 0 1 3 1 1 3 2 3 1 1 2 8 4 1 6 11 1 0 6 0 5 0 1 1 3 1 2 7 5 3 1 0 0 
Acinetobacter sp. 93A2: 1
2 0 0 2 1 0 3 0 2 3 4 3 2 2 0 2 0 2 3 1 1 1 3 0 0 3 1 1 1 2 1 1 1 1 1 3 0 4 11 1 2 6 5 4 0 8 10 2 3 3 1 9 0 3 0 9 6 1 4 3 1 0 0 1 
Acinetobacter sp. A1411: 1
1 0 0 1 0 1 2 1 3 5 11 4 3 3 1 6 6 4 3 1 3 5 8 1 2 2 6 1 1 6 4 8 2 6 3 1 3 15 19 7 5 7 1 1 2 4 12 5 5 4 1 7 0 2 2 10 5 1 6 1 6 1 0 0 
Acinetobacter sp. ADP1: 113
227 346 79 923 124 22 341 363 688 682 1118 805 541 133 282 476 380 523 628 634 335 497 675 155 297 481 1392 716 526 705 494 778 239 1263 608 428 654 683 1600 459 496 1226 1231 811 234 778 1716 479 476 1558 338 960 147 332 290 1364 229 663 1841 970 476 87 7 19 
Acinetobacter sp. BD413: 31
69 61 33 246 64 12 102 78 154 209 363 268 210 58 87 200 115 289 307 210 142 225 207 41 68 171 379 148 159 267 190 172 113 377 197 135 196 267 476 147 147 599 351 293 21 115 325 145 85 537 87 361 22 71 77 352 79 151 563 263 111 22 4 5 
Acinetobacter sp. BM2716: 1
7 2 2 9 8 2 2 2 3 4 11 3 14 3 1 3 2 5 6 4 7 3 2 0 1 4 6 3 1 12 4 4 1 13 2 1 3 5 18 4 3 5 14 6 3 9 11 4 3 14 8 12 1 1 2 8 3 4 14 4 4 0 0 1 
Acinetobacter sp. BM2722: 1
2 0 1 2 1 0 2 1 2 1 9 2 5 0 1 1 3 0 1 3 2 3 0 0 1 3 8 0 4 3 0 2 1 2 1 0 4 2 3 1 0 4 7 3 0 7 8 3 2 6 1 5 0 1 1 4 1 2 6 5 3 1 0 0 
Acinetobacter sp. BW3: 12
11 42 27 24 7 5 17 31 80 31 32 33 19 10 18 26 32 17 17 58 31 17 18 13 40 18 36 103 75 39 23 79 25 43 14 50 60 28 53 50 27 37 36 40 16 24 80 42 44 50 24 33 35 22 49 26 12 53 61 47 21 3 1 8 
Acinetobacter sp. CIP-A165: 1
0 1 1 3 2 0 3 1 0 4 7 4 3 0 1 4 0 2 1 0 0 4 2 1 0 0 10 0 3 2 0 2 1 2 3 2 1 5 6 2 1 3 4 2 1 5 10 4 1 6 0 6 0 1 0 5 2 0 4 4 3 1 0 0 
Acinetobacter sp. DL-28: 1
2 5 2 2 1 1 2 1 6 3 0 4 4 1 7 0 6 2 2 6 1 3 3 7 10 1 1 10 6 6 0 12 6 2 0 14 2 2 2 8 6 1 0 2 8 2 8 13 11 1 7 4 3 0 7 2 0 6 2 9 4 0 1 0 
Acinetobacter sp. EB104: 4
9 14 27 19 4 3 8 8 33 9 16 49 10 7 16 8 17 16 11 33 22 7 18 4 22 8 37 38 43 17 3 27 16 32 16 23 41 17 30 19 24 27 39 47 8 21 33 46 13 55 10 24 8 11 5 48 2 28 50 39 15 1 2 1 
Acinetobacter sp. ED23-35: 13
12 62 34 21 7 4 11 38 97 22 14 41 21 17 23 9 40 23 13 55 35 19 20 14 50 16 31 117 80 29 14 91 33 33 13 60 67 28 47 51 29 26 42 50 20 24 78 65 61 49 29 28 36 5 59 33 5 61 46 49 18 5 2 6 
Acinetobacter sp. ED45-25: 11
8 35 26 15 4 1 12 23 72 16 15 32 10 11 16 12 28 13 16 51 21 15 15 9 39 9 31 90 66 30 11 61 28 35 20 46 51 20 40 36 24 22 37 32 14 21 57 44 41 38 19 21 30 5 38 24 6 45 46 36 10 2 3 6 
Acinetobacter sp. L32: 1
3 1 2 3 4 2 5 2 3 7 8 2 2 0 3 1 4 3 4 2 0 2 1 2 4 2 3 1 2 8 6 2 3 6 2 3 3 1 13 5 5 7 3 4 3 4 3 5 2 11 3 3 2 3 4 12 3 2 11 6 2 1 0 0 
Acinetobacter sp. LS56-7: 14
20 48 36 35 8 3 22 33 92 21 16 39 13 13 21 14 31 13 15 59 31 22 17 12 43 12 34 109 74 48 25 88 34 34 17 56 65 29 57 58 27 34 34 46 22 32 69 53 52 41 24 41 35 11 51 32 9 56 51 48 30 3 3 8 
Acinetobacter sp. M-1: 16
23 47 11 146 14 3 44 48 72 54 217 136 94 15 31 85 54 67 70 117 41 86 112 20 40 78 205 112 100 147 34 117 44 229 68 66 93 121 249 72 83 175 238 101 50 141 288 80 87 190 54 149 20 50 83 155 17 154 284 139 68 13 1 2 
Acinetobacter sp. NCIMB9871: 14
20 41 7 116 23 8 31 51 131 53 127 104 67 36 31 67 45 50 60 110 41 62 75 13 76 53 170 129 115 120 58 116 41 243 69 87 125 87 234 86 86 155 124 112 28 94 267 63 78 218 53 105 22 37 66 139 14 121 227 139 55 10 1 3 
Acinetobacter sp. SE19: 13
18 32 4 80 25 6 30 45 99 50 100 86 58 30 26 51 38 39 47 100 28 54 60 11 58 43 131 102 86 99 42 100 39 189 51 78 104 74 200 78 71 132 105 94 28 85 240 52 69 171 45 97 23 35 58 122 12 98 189 113 51 8 1 4 
Acinetobacter sp. SUN: 10
33 11 5 18 32 13 28 14 14 20 39 21 29 13 11 22 31 17 47 12 8 12 23 5 9 18 44 16 18 31 13 16 12 21 21 17 10 22 64 36 30 76 64 38 16 18 77 53 25 56 15 39 9 15 16 48 24 39 50 33 20 5 1 4 
Acinetobacter sp. SUN-72: 1
2 15 5 3 0 0 1 2 24 5 1 3 0 2 3 0 12 0 0 11 4 2 0 3 9 0 3 23 9 1 3 14 2 2 3 6 8 0 4 3 3 4 4 10 3 1 9 6 8 8 1 3 2 1 0 4 1 8 7 10 5 1 0 0 
Acinetobacter sp. SY-01: 2
5 2 0 14 1 0 5 5 1 15 32 20 18 2 3 12 6 19 17 5 8 6 15 0 1 7 24 3 14 17 14 7 1 25 11 5 10 21 32 5 12 39 35 12 2 9 23 9 9 21 2 20 1 6 6 21 4 9 21 11 4 2 0 0 
Acinetobacter sp. no. 6: 2
1 6 3 11 2 0 4 5 12 3 18 9 8 3 5 4 10 6 5 11 5 3 5 1 10 7 12 17 15 13 3 10 3 16 4 7 14 6 13 8 8 19 30 13 5 20 14 6 7 25 2 22 2 6 4 24 4 5 30 10 5 2 0 0 
Actinobacillus actinomycetemcomitans: 393
329 1082 305 1761 975 178 895 546 976 1409 4449 2071 1153 950 483 1775 1137 1570 1467 1674 921 1819 859 306 1245 1002 2752 1758 1558 1960 1064 1797 733 2878 1859 912 1824 2383 6044 1427 1888 4366 3218 1087 576 1114 4659 1336 1322 3954 1316 2978 364 577 1651 3495 1135 1969 4396 2059 1119 306 47 40 
Actinobacillus cf. equuli: 4
14 20 2 45 13 1 24 16 11 38 140 23 51 6 14 28 27 34 25 30 27 39 16 2 21 7 98 20 32 51 21 32 12 113 51 27 29 46 136 30 39 69 98 17 15 35 121 29 42 93 26 38 0 2 40 59 6 57 127 26 27 3 1 0 
Actinobacillus equuli: 1
1 4 0 17 7 0 8 5 3 16 54 0 27 1 5 16 9 15 12 12 7 25 3 1 6 1 53 7 14 26 4 29 1 72 26 7 5 16 70 8 24 31 34 5 3 14 45 15 21 46 12 15 0 0 21 23 1 28 47 4 5 1 0 0 
Actinobacillus lignieresii: 1
1 1 0 3 0 0 1 3 2 2 12 6 0 3 2 0 0 3 0 4 1 1 0 0 9 5 3 2 4 0 1 1 2 3 2 2 4 3 14 2 3 6 5 2 1 2 7 3 0 12 1 5 0 2 2 8 0 0 9 2 5 1 0 0 
Actinobacillus pleuropneumoniae: 206
438 635 216 1450 585 102 665 488 653 1185 4186 1264 1129 492 736 1083 786 1248 985 1202 939 1116 665 164 1177 734 2069 978 1626 1543 1139 1529 648 2897 1585 658 1192 1465 4971 1049 1230 3208 2499 888 475 1047 3688 1294 1054 3777 751 2372 192 367 1085 2314 615 1371 3343 1436 899 169 23 14 
Actinobacillus pleuropneumoniae serovar 1: 1
1 0 0 2 1 0 4 0 1 3 16 3 7 1 4 8 3 8 6 4 1 6 10 0 5 3 6 3 5 11 7 7 2 12 13 2 2 7 37 8 2 26 10 3 1 1 20 5 4 23 3 9 0 1 2 4 5 2 11 12 2 1 0 0 
Actinobacillus pleuropneumoniae serovar 2: 4
14 10 7 49 20 4 25 16 3 50 137 45 49 4 3 50 23 48 44 11 16 58 20 4 3 22 62 16 21 65 42 31 16 103 66 6 18 68 142 31 29 99 99 17 11 36 120 31 21 111 17 60 2 2 24 72 15 34 135 28 25 4 0 0 
Actinobacillus pleuropneumoniae serovar 5: 2
6 5 2 13 12 2 17 5 6 11 53 10 28 8 6 29 14 13 27 6 6 25 8 0 0 10 33 8 4 38 42 9 9 44 25 8 7 32 67 14 16 63 40 10 5 14 37 15 17 67 5 23 1 0 9 26 12 19 55 8 11 2 0 0 
Actinobacillus pleuropneumoniae serovar 7: 3
2 9 0 17 4 0 2 8 6 20 42 14 6 8 10 10 6 10 4 28 15 10 4 1 31 7 31 14 49 21 11 14 6 52 23 11 33 16 52 6 17 23 24 4 11 10 49 10 7 29 12 27 6 6 24 24 1 33 48 41 9 2 1 0 
Actinobacillus sp.: 3
6 7 1 17 5 1 3 2 4 5 41 16 22 5 7 14 7 18 18 4 5 18 16 4 7 16 19 4 10 12 11 4 5 23 14 5 13 12 19 5 5 30 24 6 1 15 24 5 7 26 2 21 0 10 7 22 4 6 24 15 12 3 0 0 
Actinobacillus sp. CCUG 19799: 1
0 1 0 14 0 0 1 3 1 7 9 3 3 1 5 3 5 5 8 3 3 6 1 1 3 1 5 0 3 7 0 9 0 6 2 1 1 4 13 1 5 5 11 4 1 5 13 3 1 11 1 4 2 3 8 2 0 6 21 12 0 1 0 0 
Actinobacillus succinogenes: 1
1 5 0 11 1 0 0 1 3 7 19 11 7 8 3 1 2 4 3 17 10 10 2 0 19 3 12 7 19 7 0 13 3 33 6 4 15 14 41 1 21 7 10 2 4 3 35 3 16 18 9 7 2 4 16 11 0 12 15 11 9 1 0 0 
Actinobacillus suis: 26
81 55 12 174 141 17 146 49 58 144 512 118 172 70 72 262 105 208 209 125 111 209 131 27 59 126 272 75 95 259 206 166 101 307 230 76 122 204 776 147 170 648 330 122 63 169 485 169 91 568 111 425 28 46 141 405 157 142 470 200 144 22 1 3 
Actinomadura hibisca: 11
3 125 78 4 0 6 1 68 160 3 0 7 0 25 49 2 47 1 2 83 49 0 0 58 102 1 2 175 178 3 3 171 54 6 1 114 115 2 1 38 36 1 2 48 60 0 16 142 165 8 59 0 23 0 79 0 0 89 0 55 33 1 1 9 
Actinomadura madurae: 5
2 120 132 8 1 8 2 93 214 0 0 2 1 55 45 0 42 0 0 119 58 2 1 71 137 3 5 251 217 1 14 233 90 18 3 172 112 2 1 43 58 2 0 58 61 5 25 162 222 11 66 3 27 0 105 0 0 94 1 61 48 1 0 4 
Actinomadura sp.: 1
0 14 8 0 0 3 0 21 32 0 0 0 0 18 9 0 9 0 0 23 11 0 0 21 8 0 2 52 28 1 4 44 13 4 0 28 22 0 0 6 12 0 1 11 7 0 3 40 36 0 8 0 2 0 9 0 0 10 0 10 8 0 0 1 
Actinomadura sp. R39: 1
0 6 6 3 0 1 0 10 16 0 0 1 0 6 4 0 5 0 0 17 7 0 0 11 5 0 1 22 17 0 1 9 10 5 0 19 8 0 0 2 8 0 0 3 5 0 3 38 24 0 4 0 1 0 11 0 0 7 0 6 2 0 1 0 
Actinomadura verrucosospora: 5
4 143 155 12 4 17 0 145 226 6 0 4 3 72 67 0 52 6 1 114 72 2 1 98 145 5 6 336 292 7 35 248 121 23 3 180 157 6 0 32 38 2 5 55 86 13 42 190 236 21 58 4 34 2 102 0 1 88 0 50 49 0 0 5 
Actinomyces naeslundii: 30
39 316 150 68 18 54 11 336 464 19 2 13 41 290 119 16 157 22 30 711 214 42 34 332 265 66 81 734 300 74 152 546 203 179 11 505 283 46 11 395 383 28 18 376 213 16 32 503 656 62 304 14 75 6 271 4 2 430 24 180 147 0 5 25 
Actinomyces sp. 40: 1
1 4 3 1 0 0 0 10 15 2 0 2 7 14 10 1 16 1 9 20 8 1 2 5 7 0 12 24 28 4 3 29 12 4 4 12 6 0 10 11 16 8 10 11 5 7 9 5 23 8 10 8 4 0 15 1 1 20 0 9 13 0 0 1 
Actinomyces viscosus: 7
22 121 56 31 2 33 2 117 176 11 1 4 20 137 72 20 95 11 13 344 160 28 17 129 191 26 36 320 139 44 46 254 84 82 9 216 115 28 2 197 181 16 4 164 81 7 19 180 264 45 112 15 40 9 84 2 1 166 12 50 71 0 0 7 
Actinoplanes friuliensis: 6
2 87 95 10 0 1 2 118 183 1 0 12 2 31 34 0 46 4 3 110 52 1 6 47 94 1 13 184 140 7 9 133 54 28 4 113 96 2 0 24 48 3 2 66 61 1 15 120 134 8 45 7 25 3 68 2 0 71 3 43 30 0 0 6 
Actinoplanes missouriensis: 3
0 52 41 9 0 0 0 50 88 2 0 6 0 14 31 1 15 0 3 43 17 1 2 18 62 1 1 72 62 5 8 85 13 11 0 47 48 1 1 34 46 0 2 42 37 1 4 98 117 3 53 0 10 0 68 0 0 41 0 23 27 0 0 3 
Actinoplanes sp. 50/110: 10
11 114 197 24 5 7 4 107 269 3 0 16 5 44 57 5 54 9 6 214 64 9 7 60 208 11 15 309 204 17 38 259 114 72 7 159 174 12 22 54 89 8 5 109 109 16 41 139 273 33 106 12 25 4 119 3 2 131 3 53 71 0 1 9 
Actinoplanes sp. A40644: 21
26 185 260 49 2 17 10 216 465 7 2 23 6 101 106 2 107 10 12 262 119 9 7 97 237 6 38 539 356 30 48 400 145 90 15 262 282 19 16 80 106 5 7 151 135 18 52 283 346 43 117 9 54 3 173 6 2 258 9 129 83 1 1 19 
Actinoplanes sp. ATCC 31351: 1
0 11 8 3 0 0 0 15 28 0 0 1 0 5 5 0 3 0 1 15 2 0 0 5 15 0 0 27 17 0 1 30 3 4 0 14 8 0 0 18 13 0 0 13 11 0 0 24 37 1 11 1 0 0 22 0 0 13 0 4 5 0 0 1 
Actinoplanes sp. ATCC 33002: 2
1 44 49 4 0 2 0 17 79 0 0 1 3 23 23 0 15 2 0 40 16 1 1 17 49 0 1 63 49 0 4 51 18 7 3 35 42 1 0 38 35 0 1 35 40 2 5 52 77 3 30 2 8 1 67 0 0 41 2 18 25 0 0 2 
Actinoplanes teichomyceticus: 105
180 1674 2278 344 30 166 22 1497 3638 102 11 320 54 677 885 26 717 79 63 1823 909 40 74 816 2325 65 225 3590 3315 209 355 2892 1152 536 128 2111 2585 120 96 616 626 64 59 1372 1053 216 445 2474 2840 459 870 160 320 75 1358 35 26 1634 48 905 726 7 14 84 
Actinoplanes utahensis: 1
1 36 30 2 0 2 1 30 21 0 0 0 3 12 13 1 17 1 2 37 17 0 1 16 37 0 7 55 40 2 6 53 12 8 2 32 30 0 1 7 23 0 1 20 17 2 9 14 49 6 18 3 8 0 26 0 0 29 1 10 15 0 0 1 
Actinopolyspora halophila: 1
2 14 13 6 0 6 0 16 27 2 0 3 0 9 8 0 13 3 1 17 4 5 0 7 8 0 2 17 17 2 2 19 9 17 1 19 13 2 1 18 19 2 2 15 20 1 10 37 45 8 30 1 3 0 24 3 0 17 5 12 8 0 0 1 
Actinosynnema pretiosum subsp. auranticum: 51
36 1332 1035 28 8 174 2 959 2348 26 1 62 10 449 437 10 288 6 10 1110 310 6 24 871 1031 28 50 2373 2294 69 73 1758 964 157 3 1252 1589 22 2 193 289 3 5 479 692 3 73 1433 1743 27 313 1 246 3 683 4 0 427 3 237 366 0 7 44 
Acyrthosiphon kondoi endosymbiont: 16
2 53 2 108 4 4 7 13 95 11 15 34 4 21 8 39 19 4 10 38 18 41 22 1 33 19 60 32 40 72 4 66 12 128 43 35 40 74 100 68 42 23 42 35 19 13 71 46 24 35 19 18 8 4 52 24 9 79 57 59 12 16 0 0 
Aerococcus viridans: 1
0 3 0 15 1 0 5 0 0 3 16 1 12 1 0 7 0 3 7 1 0 8 14 2 0 1 14 5 3 18 4 3 1 28 8 3 3 10 17 3 8 9 12 0 4 5 21 2 12 14 10 6 0 0 6 7 0 13 12 8 5 0 1 0 
Aeromonas allosaccharophila: 1
0 4 5 0 0 0 0 1 15 3 1 1 0 3 1 0 5 2 1 8 5 0 0 2 10 2 1 13 8 1 0 10 7 4 1 5 22 1 3 17 7 2 1 4 5 2 2 11 5 7 7 5 2 0 5 3 0 9 3 6 5 1 0 0 
Aeromonas enteropelogenes: 1
0 10 5 9 0 1 0 6 17 5 1 5 2 9 4 1 19 4 3 20 6 3 2 8 13 4 5 28 7 2 2 18 10 11 4 11 16 4 6 15 17 10 2 17 6 2 6 16 21 10 5 13 3 1 13 2 3 17 6 9 17 1 0 0 
Aeromonas hydrophila: 312
485 2056 1048 1198 478 353 506 2012 5519 973 565 1493 736 1524 865 781 2221 862 637 3117 778 773 736 1393 1771 772 1411 4657 2042 1454 748 3580 1384 2029 904 1928 2989 1101 1808 2975 2501 1648 1330 3563 1209 1032 2271 3179 2478 3021 1558 1628 664 405 2323 1573 920 3068 1403 2419 1653 115 29 168 
Aeromonas hydrophila subsp. hydrophila: 1
0 4 5 0 0 0 0 2 18 1 0 2 1 2 3 0 6 1 1 8 4 1 1 3 8 2 2 11 9 0 0 10 8 5 2 4 20 0 3 15 9 0 1 5 6 2 2 11 7 5 7 5 2 0 5 3 1 7 2 7 5 1 0 0 
Aeromonas jandaei: 4
2 40 24 14 5 2 1 29 106 2 2 18 3 14 13 3 24 11 0 36 11 4 4 17 24 6 7 58 39 12 6 38 25 17 3 31 59 6 12 33 22 4 11 53 21 17 22 53 29 47 15 25 10 3 21 16 3 40 12 33 12 1 1 2 
Aeromonas punctata: 39
66 231 106 182 60 39 74 231 677 133 128 254 110 249 143 132 388 162 172 554 182 148 106 188 266 111 247 775 356 266 206 552 254 394 185 295 466 192 321 482 494 369 243 549 160 172 359 448 394 567 269 353 81 57 338 265 113 399 299 370 314 15 3 21 
Aeromonas punctata subsp. punctata: 2
2 46 25 6 0 4 4 30 85 8 0 0 2 15 18 0 51 4 0 52 15 6 4 30 40 4 2 80 54 4 1 76 30 12 4 22 65 0 10 44 42 8 0 58 36 2 2 65 58 42 55 25 0 0 52 6 0 34 2 18 20 0 0 2 
Aeromonas salmonicida: 85
128 604 326 377 78 79 114 572 1464 313 144 440 193 419 258 231 651 235 219 941 308 275 165 341 496 213 488 1306 721 491 254 1120 408 720 282 594 773 387 455 895 747 417 418 931 335 216 723 871 798 926 404 373 140 81 595 385 196 907 395 690 440 45 9 31 
Aeromonas salmonicida subsp. achromogenes: 1
2 6 3 4 0 1 0 8 19 0 0 5 0 3 1 1 18 6 2 11 6 1 3 5 8 1 2 26 10 5 1 7 5 8 0 9 12 2 2 17 13 4 5 14 1 2 3 9 11 15 6 8 5 0 8 2 2 7 0 3 5 0 0 1 
Aeromonas salmonicida subsp. salmonicida: 86
202 530 390 234 106 102 145 444 1004 268 96 432 103 220 186 93 511 172 142 540 229 137 167 272 375 118 386 945 631 372 261 687 428 306 163 371 591 207 364 638 453 231 335 754 284 215 552 946 569 643 319 241 109 54 349 245 123 650 260 471 320 29 10 47 
Aeromonas schubertii: 1
1 11 3 3 1 0 0 8 17 1 1 1 2 3 2 1 5 4 0 11 1 0 1 11 5 2 2 19 4 0 2 19 2 4 0 3 5 1 1 9 3 1 2 15 4 1 2 12 4 8 7 2 3 0 6 2 0 9 0 6 10 0 1 0 
Aeromonas sobria: 10
7 83 35 40 8 6 4 80 208 27 3 35 18 64 39 16 135 24 14 172 33 18 22 80 92 25 27 214 91 26 32 179 65 67 20 85 129 30 40 126 103 67 32 150 47 33 48 132 103 99 83 71 21 9 87 32 19 106 29 78 92 6 0 4 
Aeromonas sp.: 1
1 2 0 7 0 0 5 1 1 5 5 0 7 4 3 4 3 6 8 2 0 10 4 0 5 3 15 2 1 7 3 6 3 10 8 0 1 7 13 1 5 13 10 1 3 5 6 5 5 13 10 5 2 1 1 8 5 1 8 8 12 1 0 0 
Aeromonas sp. 10S-24: 7
16 80 25 36 4 8 4 38 188 7 1 14 6 33 86 16 124 14 68 273 92 46 28 33 272 16 80 226 90 64 8 288 16 72 27 76 154 31 17 124 143 39 43 104 48 23 74 35 102 73 103 43 47 13 98 20 2 123 18 62 90 2 0 5 
Aeromonas veronii: 8
5 25 16 12 0 1 3 17 101 11 1 14 11 40 8 13 37 9 14 72 14 23 6 11 47 7 28 81 44 44 7 78 24 72 17 25 68 30 34 88 64 17 21 51 28 9 35 54 64 51 69 28 10 4 45 21 2 60 14 44 41 6 0 2 
Aeromonas veronii bv. sobria: 4
9 11 9 8 17 9 11 8 20 29 16 18 30 9 7 25 17 26 26 20 12 21 25 5 16 21 27 23 16 23 23 33 21 41 19 16 34 28 41 28 16 33 22 14 15 29 41 39 23 55 15 33 4 3 23 31 23 11 32 75 21 2 0 2 
Aeromonas veronii bv. veronii: 1
0 4 4 0 0 0 0 4 16 0 0 1 1 4 0 0 7 1 1 7 5 1 1 3 10 1 1 12 9 0 0 11 7 4 2 5 17 3 3 17 8 1 1 4 7 1 4 8 4 8 6 5 2 0 6 3 1 9 2 6 6 1 0 0 
Aeropyrum pernix: 2713
1700 4358 4523 2445 7271 29474 11681 24822 18138 10912 3073 4645 4515 9981 6963 5879 16693 4333 6884 10462 7174 5820 5883 15621 8486 11553 8780 23814 12695 16070 7796 21138 16585 9673 9510 14638 18740 13618 5040 17982 10343 2915 1987 10402 8450 3986 7473 35247 16889 8230 13484 8177 3957 2089 13917 3924 20506 8024 5193 12767 8483 555 1568 590 
Afipia birgiae: 1
1 66 7 26 0 0 0 48 54 9 0 6 0 9 49 0 2 0 0 33 31 4 0 2 50 8 3 38 44 15 8 85 2 16 3 39 55 15 2 87 41 5 1 50 17 4 64 41 87 21 28 9 5 1 47 5 0 69 14 43 7 0 1 0 
Afipia broomeae: 1
1 66 6 27 0 0 0 54 54 10 0 3 0 11 47 2 2 0 0 36 28 0 0 4 50 8 2 39 49 11 6 83 3 16 0 42 58 11 1 88 39 5 1 49 13 7 64 40 90 20 28 7 5 1 51 1 0 72 9 43 8 1 0 0 
Afipia clevelandensis: 1
1 64 6 28 0 0 0 53 56 5 0 3 0 10 48 0 5 0 0 36 23 4 0 0 52 9 4 42 46 11 5 89 2 15 0 46 57 9 2 85 39 5 1 52 14 9 65 39 83 26 26 11 6 0 49 3 0 73 9 43 7 1 0 0 
Afipia felis: 1
0 67 6 28 0 0 1 55 51 10 0 2 2 12 46 0 3 0 0 42 21 2 1 3 51 6 5 36 49 15 4 87 1 21 1 46 58 12 0 89 35 7 2 47 14 6 50 53 94 17 28 7 5 0 49 3 0 69 10 42 7 1 0 0 
Afipia felis genospecies A: 1
2 73 12 24 0 0 1 57 48 8 1 4 0 15 45 1 5 1 0 42 20 2 2 3 50 6 6 35 52 13 5 84 2 18 1 52 57 10 3 85 38 5 3 42 12 9 45 56 86 26 24 8 3 2 50 1 0 68 8 40 6 1 0 0 
Afipia genosp. 2: 1
0 78 6 17 0 1 0 55 59 2 0 0 0 13 45 0 5 0 0 42 27 0 0 7 56 1 0 47 54 3 0 95 2 13 0 65 47 5 1 84 42 1 2 41 17 5 25 86 90 13 33 4 4 0 50 1 0 76 3 43 7 1 0 0 
Afipia genosp. 3: 2
3 144 16 43 0 1 1 90 129 10 0 4 1 14 99 4 7 0 1 86 37 4 1 4 114 6 8 106 80 20 3 168 2 49 2 106 102 20 4 167 71 10 8 86 25 15 109 104 179 40 52 25 10 1 94 6 0 150 7 84 14 1 0 1 
Afipia massiliensis: 1
2 64 6 28 0 0 0 50 54 8 0 5 2 8 47 1 2 0 2 32 30 3 0 2 48 10 6 36 48 11 10 81 2 16 0 42 58 11 3 87 39 7 1 49 17 4 67 38 81 28 29 8 5 1 47 4 0 74 11 43 7 1 0 0 
Afipia sp. B-91-007287: 1
0 74 7 20 0 1 0 55 58 3 0 1 0 13 45 0 6 0 0 42 27 1 0 6 56 0 0 44 57 1 1 91 3 15 1 66 46 6 1 84 42 1 1 42 14 8 31 77 94 12 32 5 4 0 50 1 0 73 4 43 7 1 0 0 
Agrobacterium rhizogenes: 296
804 2591 1443 1037 491 689 448 2823 2810 1785 266 1292 671 1307 1709 678 1517 545 802 1935 1718 572 757 1080 2039 769 1766 3722 3179 1633 1202 3569 1119 1378 575 3045 1668 1343 1287 2418 1793 1240 1120 2353 1003 1106 2863 3210 2773 2609 1039 1238 795 265 2341 1275 490 3331 1327 2256 1146 77 56 163 
Agrobacterium sp.: 4
9 22 15 24 5 3 9 46 41 36 5 20 11 18 22 5 21 7 16 18 24 12 11 18 34 9 33 54 54 30 14 51 19 26 10 41 36 26 13 37 24 20 9 27 8 14 34 27 28 34 29 14 9 1 45 27 8 58 14 30 32 1 1 2 
Agrobacterium sp. 31749: 1
0 13 4 4 0 0 1 17 15 4 0 1 0 2 3 0 6 2 0 5 3 0 1 7 5 1 1 17 8 4 0 17 3 4 1 16 9 5 1 4 2 3 0 3 0 2 5 5 7 5 2 8 1 0 7 5 0 14 5 11 5 1 0 0 
Agrobacterium sp. ATCC 31749: 1
3 16 11 7 3 3 1 21 33 16 0 8 3 18 10 3 8 2 4 21 16 1 2 5 18 7 11 14 21 10 11 10 9 10 8 22 13 9 4 15 11 9 1 18 7 3 17 12 18 16 4 15 9 2 29 10 3 24 11 15 13 0 0 1 
Agrobacterium sp. IP I-671: 5
8 52 28 15 6 9 6 48 40 25 1 12 6 29 26 4 28 3 21 31 35 6 4 24 50 6 23 97 60 11 16 86 21 24 9 69 40 19 12 46 28 12 7 28 20 19 60 43 57 37 25 24 26 2 50 10 5 78 7 50 17 1 1 3 
Agrobacterium sp. KNK712: 1
0 7 4 8 0 1 1 13 7 4 0 2 1 4 1 1 2 0 2 6 7 1 1 5 9 2 1 12 11 2 1 17 5 3 0 12 7 2 2 10 6 3 2 9 8 5 13 12 6 6 4 6 5 0 15 1 1 12 2 10 4 0 0 1 
Agrobacterium sp. NRCPB-10: 1
0 13 1 9 0 0 3 13 26 5 0 5 1 6 11 3 5 0 4 22 13 1 0 3 22 3 9 31 12 7 3 34 2 11 0 15 7 10 2 25 18 10 2 9 6 8 19 16 14 13 6 7 5 0 23 2 0 18 6 9 7 0 0 1 
Agrobacterium tumefaciens: 979
2586 7976 4251 3803 1594 2042 1563 7946 9422 5961 1100 4103 2320 4426 5349 2133 4855 1796 2791 6329 5750 1940 2711 3253 6349 2447 5938 11067 10023 5282 3874 11070 3429 5011 1937 8832 5980 5073 4243 7319 5488 4081 3625 7348 2867 3387 9336 8454 8725 8187 3160 3918 2130 884 7502 4214 1868 11044 4673 7249 3785 243 196 539 
Agrobacterium tumefaciens str. C58: 10705
12045 106233 43262 38118 8753 14482 6536 88919 142661 60749 4145 30182 13497 57425 57751 12368 49002 9992 19022 83485 66901 10414 14126 42418 87302 17532 51011 169886 126730 38879 24295 165502 29044 58531 11330 104281 85629 45096 40824 89907 56328 43676 19743 85281 29549 38786 109322 84978 92168 94291 29340 47866 21834 6044 96973 39194 11185 138897 43780 85922 41944 2686 1354 6665 
Agrobacterium vitis: 67
148 749 351 275 121 166 151 559 1102 443 118 394 174 387 454 176 436 138 218 757 431 169 261 344 637 222 545 1239 781 493 355 1104 295 478 165 802 678 381 404 721 458 408 284 599 269 410 858 726 854 882 292 437 231 82 791 395 170 1068 505 655 427 17 18 32 
Agromyces mediolanus: 7
8 93 68 5 1 5 0 151 83 0 0 4 0 23 39 0 33 2 2 42 46 0 5 42 79 1 8 169 161 3 6 123 36 5 1 73 72 0 0 12 15 2 1 24 39 3 10 109 88 9 43 0 19 0 81 0 0 58 1 23 32 0 0 7 
Alcaligenaceae bacterium FB188: 1
1 14 4 1 0 1 0 3 30 1 0 1 0 5 2 1 8 1 1 11 7 1 0 9 7 4 6 28 10 3 3 25 4 8 6 12 2 3 1 1 10 6 2 6 8 11 7 8 5 16 5 6 6 0 6 3 0 18 3 13 5 0 0 1 
Alcaligenes: 1
3 14 2 1 0 0 0 10 24 0 0 1 0 3 3 0 2 0 0 16 2 0 0 4 5 0 1 12 3 0 1 17 3 6 2 5 12 1 4 11 8 2 1 8 12 1 9 13 19 4 9 3 6 0 16 3 0 10 2 9 5 0 0 1 
Alcaligenes defragrans: 2
0 43 18 1 0 3 0 6 57 1 0 3 0 18 7 0 20 0 0 30 6 2 0 16 32 2 4 94 25 1 5 62 9 2 1 34 36 2 3 31 19 2 3 33 11 10 35 20 45 13 13 2 12 1 27 4 0 47 2 35 12 0 0 2 
Alcaligenes faecalis: 33
47 285 98 155 17 22 27 150 460 108 18 208 51 173 123 59 193 77 73 292 178 61 91 164 222 108 163 511 311 194 95 490 128 239 72 266 382 146 158 303 232 174 137 341 139 130 329 343 336 286 221 180 102 31 284 175 31 310 173 357 211 5 7 21 
Alcaligenes faecalis subsp. faecalis: 1
3 14 7 7 3 0 1 14 31 4 0 14 2 8 10 3 7 5 2 5 9 3 2 5 17 1 11 23 12 7 6 14 8 7 2 11 10 7 8 15 12 10 6 13 3 3 17 19 21 14 13 11 3 0 13 12 3 13 11 15 3 1 0 0 
Alcaligenes hydrogenophilus: 6
12 105 26 26 5 15 13 59 115 29 3 34 15 29 64 5 36 11 18 61 48 11 24 39 72 17 44 83 134 23 22 125 45 45 10 67 90 32 27 77 49 42 24 76 26 50 66 88 87 68 32 34 39 14 53 32 10 89 41 73 46 1 2 3 
Alcaligenes latus: 7
0 98 7 9 0 0 0 37 199 3 0 7 0 34 36 2 72 0 0 108 54 4 0 66 67 4 6 235 97 11 1 240 11 22 0 63 138 6 3 168 122 7 13 131 42 6 31 120 141 10 72 4 26 0 82 0 0 135 7 88 66 0 0 7 
Alcaligenes sp.: 19
24 159 62 51 4 13 20 100 320 34 2 75 24 64 76 20 94 17 32 143 101 26 34 63 126 20 74 261 243 60 41 271 72 66 32 152 202 49 47 173 115 51 59 146 66 47 151 165 164 80 74 51 50 4 147 56 3 196 87 115 78 4 2 13 
Alcaligenes sp. AL3007: 7
17 43 32 25 7 15 10 48 56 14 4 24 12 20 27 10 22 11 12 29 23 14 9 18 40 21 41 54 68 43 17 57 20 25 9 52 55 27 7 40 29 16 14 43 29 13 32 62 38 25 28 13 15 3 45 17 9 61 32 46 25 3 1 3 
Alcaligenes sp. KUFA-1: 2
4 31 12 7 0 7 1 8 31 10 1 6 2 13 15 2 20 3 4 24 10 4 1 18 24 3 6 39 23 4 11 36 19 18 1 32 12 8 7 21 22 12 3 23 12 18 28 37 28 39 18 26 7 2 27 8 0 33 13 16 24 0 1 1 
Alcaligenes sp. SH-69: 3
0 35 1 6 0 1 2 15 54 1 0 3 0 4 22 1 21 0 5 33 13 2 1 26 9 3 18 92 32 12 1 84 8 22 3 30 58 3 7 51 37 6 6 28 18 2 30 16 43 9 11 2 11 1 18 6 0 44 14 38 12 2 0 1 
Alcaligenes sp. STC1: 2
0 13 0 0 0 0 0 6 34 2 1 1 0 6 5 0 7 0 0 22 12 1 0 16 14 0 0 32 18 2 0 47 1 0 0 24 21 0 4 38 18 1 3 12 14 5 11 10 26 5 10 4 5 0 17 1 0 18 0 19 6 0 0 2 
Alcaligenes sp. XY-234: 1
3 2 0 6 5 0 7 2 5 2 6 8 6 0 1 12 2 9 2 4 9 5 7 0 6 6 13 4 6 11 4 17 10 15 8 3 5 16 11 7 18 24 17 13 1 4 10 8 13 27 12 12 1 6 6 10 1 7 11 6 17 1 0 0 
Alcanivorax borkumensis: 13
39 71 46 78 21 15 56 58 157 84 67 113 48 49 28 62 79 55 52 91 51 42 48 73 67 69 85 154 107 100 39 147 71 89 81 58 125 62 157 89 122 99 102 93 68 102 167 132 106 131 78 92 37 20 109 104 46 108 148 125 113 7 2 4 
Alder yellows phytoplasma: 7
0 0 0 23 44 4 0 0 0 4 75 20 24 0 1 37 8 17 10 4 4 36 3 1 7 31 15 3 2 68 12 1 3 56 17 7 0 69 180 17 0 98 47 3 0 19 63 10 0 55 4 24 0 0 0 62 40 16 100 20 8 7 0 0 
Alicyclobacillus acidocaldarius: 16
70 244 118 44 18 28 22 287 225 102 23 148 36 113 174 44 112 39 57 177 271 23 59 137 264 89 107 314 405 109 135 370 167 104 41 232 383 86 70 161 245 104 116 261 109 85 165 257 311 224 246 139 39 19 222 159 22 253 129 235 221 1 0 15 
Alicyclobacillus acidoterrestris: 1
5 15 1 15 1 0 1 14 8 7 2 23 3 5 10 4 3 8 3 7 11 7 13 2 19 4 13 9 31 2 8 28 12 17 4 21 12 5 12 19 7 6 14 13 7 5 20 17 18 23 10 15 7 3 6 13 1 9 16 14 26 1 0 0 
Alicyclobacillus sendaiensis: 1
3 11 12 0 1 2 0 18 14 6 0 3 1 5 11 0 14 0 1 2 18 2 2 11 26 3 4 27 59 3 8 36 13 5 0 14 28 1 1 7 13 1 3 21 11 2 9 19 27 9 9 4 3 0 9 8 0 19 2 6 6 0 0 1 
Allochromatium vinosum: 66
33 621 168 215 12 20 12 465 1003 33 2 69 22 226 309 16 249 52 28 615 211 29 32 333 535 45 88 1047 494 127 89 941 161 332 16 712 463 39 67 618 429 104 53 468 282 156 307 770 673 336 294 254 188 64 655 47 3 880 47 542 310 18 4 44 
Alteromonas: 1
0 4 0 8 1 0 13 1 6 5 9 8 24 1 3 15 16 14 16 11 4 10 15 1 7 3 31 9 12 15 0 25 1 42 12 7 9 25 14 4 21 33 18 4 2 5 7 7 14 24 9 20 3 7 8 6 1 12 11 4 4 1 0 0 
Alteromonas agarilytica: 1
4 6 0 22 7 0 5 3 5 7 47 18 33 1 10 22 20 26 39 16 10 33 30 2 12 20 41 11 25 29 11 42 11 86 30 14 27 51 18 8 38 61 56 6 11 18 47 19 28 95 13 46 2 8 21 47 12 11 42 17 29 1 0 0 
Alteromonas sp.: 6
21 57 11 47 15 7 48 23 35 69 81 45 44 12 17 35 63 48 44 64 42 39 53 17 35 45 124 79 81 76 19 87 33 91 63 34 55 57 136 70 84 104 121 57 47 49 141 74 78 117 69 63 14 26 44 94 28 69 111 70 49 5 1 0 
Alteromonas sp. ATCC 43554: 1
5 3 3 7 10 1 3 3 2 5 16 5 7 5 4 3 6 12 9 5 5 10 2 1 4 7 7 4 8 12 11 16 6 9 10 7 6 11 20 11 15 24 15 3 3 5 13 3 12 22 7 11 5 3 3 23 9 6 13 8 7 0 1 0 
Alteromonas sp. B-10-31: 6
9 8 4 10 9 5 7 21 14 17 32 27 17 11 6 12 9 11 26 13 11 15 26 7 6 11 32 11 4 19 18 15 9 20 12 20 12 26 40 21 20 27 38 21 7 14 51 19 12 45 17 35 4 11 17 41 13 21 32 36 28 3 2 1 
Alteromonas sp. M1: 1
1 17 0 40 2 0 19 2 4 20 31 5 13 0 3 11 10 6 11 14 9 9 18 0 3 3 24 15 12 19 2 16 3 41 16 7 10 24 38 14 21 16 41 9 15 5 73 24 17 42 23 5 0 6 8 17 3 11 43 24 7 1 0 0 
Alteromonas sp. O-7: 15
31 82 17 112 39 8 127 60 91 159 194 118 187 41 79 167 256 169 247 180 151 199 192 52 86 140 336 152 237 274 93 303 70 410 199 120 167 224 298 142 314 383 377 168 100 138 311 144 245 402 170 281 33 67 121 275 48 188 269 166 181 14 1 0 
Alteromonas sp. TA55: 1
0 2 3 2 3 0 1 4 49 2 3 4 4 4 2 2 7 3 5 9 4 3 0 1 15 2 14 15 29 6 7 11 10 10 4 10 12 2 9 1 1 5 1 12 0 3 5 4 4 5 3 4 2 2 3 20 1 16 14 8 7 0 0 1 
Alvinella pompejana epibiont 6C6: 30
10 4 4 10 425 82 341 90 30 215 352 99 201 50 20 177 97 244 230 72 27 151 190 23 12 110 248 89 19 225 292 37 136 163 207 53 78 255 515 350 121 388 119 108 47 92 170 508 83 586 86 406 11 33 92 468 525 131 430 244 92 16 11 3 
Alvinella pompejana epibiont 7G3: 30
11 3 1 1 363 64 313 57 24 172 343 86 137 28 14 208 69 183 233 59 18 126 193 15 6 97 281 48 18 219 302 28 124 167 234 36 54 278 606 294 131 378 162 75 49 101 222 479 69 544 71 324 9 53 61 438 472 105 431 191 68 14 10 6 
Aminobacter aminovorans: 7
34 94 30 30 7 11 15 53 82 42 10 30 16 30 36 14 53 14 17 48 47 14 13 27 55 17 35 78 70 60 35 87 27 31 18 57 58 32 34 63 34 38 21 77 40 38 74 105 96 51 41 31 16 3 83 34 18 66 22 38 28 3 0 4 
Aminobacter sp. IMB-1: 4
14 42 20 8 3 6 5 48 42 23 4 8 4 23 24 2 16 3 8 41 30 8 11 16 43 4 22 53 45 14 18 80 19 17 2 50 31 12 7 53 23 7 13 36 17 12 37 58 68 37 16 12 34 5 40 5 5 58 9 35 10 0 0 4 
Aminomonas aminovorus: 2
0 7 2 8 0 0 3 1 19 4 3 8 4 4 0 0 6 3 2 8 5 9 5 1 2 3 11 7 6 33 1 16 2 23 8 5 11 17 4 22 6 8 7 6 4 9 11 6 12 18 4 2 1 1 12 7 1 18 8 8 1 2 0 0 
Amoeba proteus symbiotic bacterium: 6
17 32 13 67 30 4 31 13 42 48 67 49 42 8 15 59 15 25 47 25 18 69 38 9 8 50 90 25 23 100 32 80 18 117 47 28 21 126 141 48 31 76 69 33 16 43 156 56 50 152 12 54 8 11 18 70 28 58 114 92 13 6 0 0 
Amphibacillus xylanus: 2
4 4 0 9 4 0 16 1 2 17 18 0 12 0 0 12 6 11 24 0 4 11 16 0 0 9 26 5 2 20 12 9 3 39 23 4 1 37 32 11 16 12 22 2 5 8 37 20 14 33 6 10 2 5 9 17 1 17 39 13 5 2 0 0 
Amycolatopsis azurea: 1
0 6 16 1 0 1 1 16 24 0 0 0 0 5 10 0 1 0 3 11 4 1 0 4 18 0 0 22 20 0 1 19 7 6 0 19 15 1 2 10 5 0 0 6 8 1 13 13 24 1 8 0 6 0 10 0 0 17 1 7 4 0 1 0 
Amycolatopsis balhimycina: 35
39 543 889 105 12 53 4 721 1357 42 0 119 16 266 375 7 207 27 25 597 431 21 21 404 862 28 82 1288 1318 67 139 1041 500 207 19 869 1049 53 26 293 276 16 32 498 439 31 366 917 1182 134 367 36 126 22 575 14 13 611 27 338 248 1 5 29 
Amycolatopsis lactamdurans: 17
17 311 287 20 2 35 4 282 618 9 2 23 10 125 183 1 159 10 4 419 110 5 9 144 351 5 22 464 482 17 19 475 173 82 9 292 452 14 13 185 213 5 9 239 235 5 158 423 556 32 242 1 84 4 353 1 1 285 2 143 121 0 5 12 
Amycolatopsis lurida: 1
0 7 16 1 0 0 0 15 27 1 0 2 0 6 10 0 1 0 0 9 7 2 0 4 18 0 3 17 22 0 1 19 11 3 0 18 16 0 3 9 5 0 0 5 7 3 7 20 23 1 6 1 5 1 9 0 0 16 1 6 4 0 1 0 
Amycolatopsis mediterranei: 116
91 2343 2552 206 9 56 8 2400 4894 96 3 310 28 1157 1540 33 932 88 56 2418 1551 69 58 1104 2808 49 250 5100 4553 254 227 4645 1534 731 37 3796 3118 121 64 1357 1254 17 89 1962 1463 39 1225 3180 4358 226 1094 31 454 47 1999 23 2 2186 54 1041 949 9 11 96 
Amycolatopsis methanolica: 8
10 99 88 15 1 4 2 97 170 11 0 10 4 42 42 2 46 1 9 103 52 4 8 44 94 2 14 167 200 15 4 175 55 29 4 122 116 7 1 74 76 4 5 76 82 4 31 154 173 21 55 3 26 3 79 2 0 120 5 54 30 0 2 6 
Amycolatopsis orientalis: 87
213 950 1336 374 36 168 25 1148 2269 242 12 536 74 564 778 43 548 109 156 1305 934 121 167 671 1558 137 420 2226 2319 283 383 1967 711 595 98 1602 1848 211 118 725 727 86 151 1086 747 181 704 1668 2170 530 790 149 245 77 1211 45 34 1383 109 762 612 8 4 75 
Amycolatopsis sp.: 1
0 11 11 0 0 1 0 16 27 0 0 2 0 1 13 1 1 0 1 12 4 1 0 2 22 0 1 16 24 0 3 25 4 4 0 11 24 1 3 8 5 0 2 6 8 0 10 16 20 1 8 0 5 0 9 0 0 17 1 6 4 0 1 0 
Amycolatopsis sp. CsO-2: 1
0 8 5 0 0 1 0 8 14 0 0 0 0 6 4 0 6 0 0 16 0 0 0 7 6 0 0 25 17 1 1 19 3 1 0 15 5 0 0 20 11 0 0 10 7 0 2 9 20 0 11 0 0 1 9 0 0 9 0 6 3 0 0 1 
Amycolatopsis sp. HR167: 3
1 38 37 1 0 4 0 31 73 1 0 1 0 20 12 1 27 0 2 50 14 0 1 24 44 0 2 79 76 1 3 91 25 4 0 57 58 2 0 32 28 0 0 27 25 0 8 62 66 2 24 0 11 0 34 0 0 36 1 22 22 0 1 2 
Amycolatopsis sp. K104-1: 1
0 5 6 1 0 0 0 4 7 0 0 0 0 6 9 0 13 1 0 15 9 0 1 1 6 0 1 14 11 1 0 27 0 3 0 16 7 1 1 3 12 0 0 10 1 0 0 1 7 0 8 1 6 0 5 0 0 12 1 2 3 0 0 1 
Anabaena: 2
1 1 1 4 2 1 2 1 3 1 4 9 5 2 0 7 1 2 4 0 2 10 2 2 0 2 6 5 2 9 4 6 1 14 7 3 2 7 15 6 3 8 8 2 1 0 20 1 5 18 3 5 0 1 3 9 1 3 10 3 4 1 1 0 
Anabaena azollae: 9
6 39 9 48 18 3 23 34 32 20 64 65 21 33 9 49 24 28 52 68 11 46 45 44 3 47 82 43 31 101 37 65 17 147 79 26 30 84 120 42 83 52 95 27 55 29 182 25 57 88 54 58 32 39 58 52 20 87 117 80 32 6 2 1 
Anabaena cf. cylindrica 133: 1
0 2 1 2 0 1 2 2 3 1 6 4 2 2 0 1 1 1 3 0 1 7 2 1 0 3 3 2 3 3 1 2 1 1 0 2 2 3 3 2 2 5 5 8 1 2 9 1 2 5 0 3 0 0 1 2 1 2 4 5 1 0 1 0 
Anabaena cf. cylindrica PMC9705: 1
1 2 0 1 1 2 4 3 3 0 5 4 2 1 0 2 2 2 3 0 2 5 1 1 0 2 3 2 2 5 1 2 1 0 1 2 2 0 3 2 1 5 6 6 1 2 10 2 2 4 1 2 0 0 1 2 4 1 5 4 1 0 1 0 
Anabaena cf. lemmermannii 262: 1
0 2 1 1 0 2 6 3 2 0 3 4 2 1 0 0 2 2 4 0 1 5 2 1 0 2 4 2 4 1 1 2 1 0 2 1 1 0 3 3 1 3 6 5 0 3 10 2 3 2 1 2 0 0 0 3 2 2 5 4 1 0 0 1 
Anabaena circinalis: 3
0 6 3 3 0 6 15 9 7 0 9 13 6 3 0 0 6 6 12 0 3 15 6 3 0 6 10 7 12 4 3 7 2 0 5 3 4 0 9 9 3 9 18 15 0 9 30 6 9 6 3 6 0 0 1 8 7 6 15 12 3 0 0 3 
Anabaena compacta: 2
2 4 0 2 2 4 8 6 6 0 10 8 4 2 0 4 4 4 6 0 4 10 2 2 0 4 6 4 4 10 2 4 2 0 3 4 3 0 6 4 2 10 12 12 2 4 20 4 4 8 2 4 0 0 2 4 8 2 10 8 2 0 2 0 
Anabaena crassa: 1
0 1 1 2 1 2 1 2 2 1 9 4 2 1 0 3 1 2 4 0 1 6 2 1 0 1 2 3 4 2 1 2 0 1 1 1 2 0 3 2 1 5 5 7 1 2 12 2 0 6 1 2 0 0 1 2 2 2 5 4 1 0 1 0 
Anabaena cylindrica: 4
5 15 5 26 13 2 17 11 10 12 46 28 17 14 2 36 10 18 16 28 2 28 14 16 2 23 38 14 14 68 19 17 7 70 33 13 14 45 65 37 29 35 40 9 20 15 69 13 31 51 19 21 3 14 21 34 16 36 56 47 18 2 2 0 
Anabaena flos-aquae: 15
9 15 18 26 21 9 39 26 27 22 68 58 43 31 4 31 17 49 51 33 6 37 27 10 3 33 70 26 24 79 11 17 9 27 30 15 21 61 64 34 16 46 106 57 10 25 159 35 33 56 15 28 1 6 27 48 18 42 86 45 13 10 2 3 
Anabaena lemmermannii: 6
2 12 4 6 0 12 27 18 8 0 18 32 12 6 0 0 12 12 22 0 8 30 12 6 0 12 16 14 24 12 4 15 5 0 6 6 12 0 18 18 6 18 36 30 3 15 60 12 17 12 7 12 0 0 4 14 19 12 28 24 6 0 0 6 
Anabaena macrospora: 1
0 1 1 2 1 2 1 2 2 1 9 4 2 1 0 3 1 2 4 0 1 6 2 1 0 1 2 3 4 2 1 2 0 1 1 1 2 0 3 2 1 5 5 7 1 2 12 2 0 6 1 2 0 0 1 2 2 2 5 4 1 0 1 0 
Anabaena mendotae: 1
1 2 0 1 1 2 4 2 3 0 5 4 2 1 0 2 2 2 3 0 2 5 1 1 0 2 3 2 2 5 1 2 1 0 1 2 2 0 3 2 1 5 6 6 1 2 10 2 2 4 1 2 0 0 2 2 4 1 5 4 1 0 1 0 
Anabaena planctonica: 1
0 1 2 2 1 2 2 3 2 0 8 4 2 1 0 3 1 2 4 0 1 6 2 1 0 1 3 3 3 2 1 2 0 1 1 1 2 0 3 2 1 5 5 6 1 2 12 2 0 6 0 3 0 0 0 3 2 2 5 4 1 0 1 0 
Anabaena solitaria: 1
0 2 1 1 0 2 3 2 2 0 6 2 2 1 0 0 2 2 4 0 1 4 3 0 0 3 6 2 3 1 1 2 1 0 1 1 1 1 3 2 3 3 7 4 1 2 10 1 3 3 2 1 0 1 2 2 2 2 4 4 1 1 0 0 
Anabaena sp.: 123
221 596 298 619 337 108 567 404 544 305 1265 921 347 369 165 598 390 537 727 661 186 731 617 520 165 599 872 705 481 1238 497 561 356 1273 808 495 578 812 1458 592 763 1009 1466 568 385 402 1964 617 660 1401 608 676 184 246 565 979 341 878 1462 812 558 62 33 28 
Anabaena sp. 277: 1
0 2 1 0 1 2 4 2 3 0 5 4 2 0 1 2 2 1 3 0 1 6 2 1 0 3 4 2 2 5 2 1 1 0 1 2 1 0 5 2 1 6 7 5 1 3 8 2 2 4 1 2 0 0 1 2 3 2 4 4 1 0 1 0 
Anabaena sp. 299: 1
0 2 1 1 0 2 3 3 3 0 3 5 2 1 0 0 2 2 4 0 1 5 2 1 0 2 2 3 4 2 1 3 0 0 1 1 2 0 3 3 1 3 6 5 0 3 10 2 3 2 1 2 0 0 1 2 3 2 5 4 1 0 0 1 
Anabaena sp. 90: 35
371 517 201 528 312 119 795 481 590 564 2364 1025 509 292 185 989 386 741 950 415 160 1044 753 531 238 778 1129 536 385 1384 965 452 348 982 917 486 628 931 1631 475 676 1718 2320 888 299 769 2323 797 523 1673 439 1126 162 373 475 1596 702 727 2047 634 636 18 8 9 
Anabaena sp. CA: 3
10 17 9 22 9 1 13 5 10 8 27 27 9 9 4 23 10 7 16 21 2 23 11 19 5 19 17 8 9 36 12 13 8 55 20 11 18 25 40 34 21 13 35 8 20 7 52 10 31 35 26 24 2 7 23 27 4 36 38 32 19 1 1 1 
Anabaena sp. IC-1: 1
0 2 1 1 0 2 6 3 1 0 3 5 2 1 0 0 2 2 4 0 1 5 2 1 0 2 3 2 4 2 1 2 1 0 2 1 1 0 3 3 1 3 6 5 0 3 10 2 3 2 1 2 0 0 0 3 3 2 4 4 1 0 0 1 
Anabaena sp. L-31: 9
10 54 28 52 27 5 46 58 29 19 117 79 23 40 10 30 29 24 56 99 11 54 36 51 9 38 77 85 41 157 41 66 26 155 101 52 47 84 133 44 91 51 92 22 20 14 200 33 65 94 47 28 8 7 39 64 33 102 155 75 20 7 1 1 
Anabaena sp. PCC 7108: 1
0 5 0 16 2 0 4 3 1 2 12 6 0 6 1 13 4 0 5 8 0 9 3 10 0 11 10 2 2 27 6 3 1 37 10 2 5 16 21 23 15 2 10 2 10 2 25 4 23 8 15 7 2 4 13 7 0 21 16 18 10 0 1 0 
Anabaena sp. PMC9701: 1
2 0 0 0 2 1 1 1 1 0 2 1 1 1 1 1 1 2 3 1 1 3 1 0 0 1 4 1 3 0 3 2 0 1 1 0 0 1 3 2 1 1 3 3 1 1 1 0 0 3 1 5 0 0 0 2 0 1 2 1 1 0 0 1 
Anabaena spiroides: 2
0 2 2 4 1 4 2 4 5 1 15 8 4 2 0 3 2 3 9 1 2 11 5 1 0 3 6 6 7 3 2 4 0 2 2 2 4 0 7 5 3 8 11 12 2 4 22 4 1 10 2 4 0 0 1 5 3 4 10 9 2 0 1 1 
Anabaena variabilis: 139
205 535 268 538 297 116 481 410 548 325 1134 883 317 382 127 543 357 463 639 675 154 686 558 523 141 569 872 704 436 1160 570 627 359 1479 790 488 567 880 1388 587 686 840 1213 457 481 408 2016 535 692 1269 536 674 202 329 566 988 271 855 1567 849 595 72 38 29 
Anaerobiospirillum succiniciproducens: 1
0 2 0 11 1 0 0 9 5 1 26 1 4 5 0 19 1 1 0 25 0 16 12 0 0 10 9 1 0 38 0 25 0 16 14 1 0 21 2 45 31 1 0 8 6 0 10 31 17 9 13 0 3 1 30 2 0 20 8 12 9 1 0 0 
Anaerobranca gottschalkii: 1
2 3 2 3 15 19 10 3 2 7 31 7 7 3 2 11 1 14 14 15 3 21 18 7 3 15 12 5 4 16 26 4 17 22 31 8 6 19 49 13 17 28 18 2 6 17 40 6 11 67 17 35 1 2 5 27 17 9 36 19 15 0 1 0 
Anaerobranca horikoshii: 1
3 3 1 1 12 19 4 6 1 9 33 7 7 3 4 10 2 12 16 17 1 18 17 11 2 12 11 14 5 8 25 5 12 28 21 12 9 22 53 13 18 34 21 1 6 16 42 6 17 55 24 29 0 3 9 21 14 11 33 21 15 1 0 0 
Anaerocellum thermophilum: 8
8 4 3 11 85 33 27 24 28 137 85 78 68 18 16 38 44 55 88 22 9 38 66 9 20 52 118 19 21 62 78 32 34 84 92 16 54 122 238 101 74 141 48 61 15 33 172 89 81 135 50 140 16 23 31 164 142 36 189 74 50 4 1 3 
Anaeroplasma abactoclasticum: 1
0 0 0 10 6 0 1 0 0 1 15 0 2 0 0 3 2 1 6 0 0 4 3 0 0 6 16 0 0 14 2 3 0 12 13 0 0 12 8 25 5 6 9 0 1 2 20 2 2 5 1 6 0 0 5 0 1 4 12 2 3 1 0 0 
Anaplasma centrale: 13
6 30 14 22 48 80 43 52 98 68 28 70 33 55 16 69 117 78 46 70 18 113 39 44 37 54 94 92 101 218 97 125 138 201 92 56 134 132 57 182 80 73 18 60 24 33 92 170 124 114 86 64 32 28 111 86 87 74 83 84 18 4 6 2 
Anaplasma marginale: 186
112 306 326 448 659 846 705 649 1486 992 639 907 696 747 424 1256 1547 1513 1012 1012 408 1241 482 437 443 738 2298 1655 1452 3016 1094 2091 1619 2515 1214 843 1747 1542 874 2608 1036 907 724 1247 537 352 1755 2240 1390 1613 1277 838 334 491 1310 1564 784 876 1195 1283 347 73 92 21 
Anaplasma ovis: 13
2 13 14 28 40 74 53 69 93 38 42 63 42 24 23 68 121 95 86 127 19 78 36 22 21 91 137 107 77 278 79 151 155 269 99 59 97 146 55 211 96 76 17 34 15 33 100 131 116 106 57 107 19 32 145 85 42 62 102 73 22 2 10 1 
Anaplasma phagocytophilum: 97
127 295 180 684 651 925 843 394 615 1018 1371 1259 1023 471 384 2055 650 1450 1400 370 711 1797 1312 156 663 1534 2622 473 1052 3186 1866 838 992 2532 1762 335 1234 1911 2386 2410 787 2030 1092 1155 440 1174 2786 2074 959 2992 481 1437 312 514 673 1334 1182 515 1804 1293 278 34 59 4 
Anaplasma platys: 4
0 24 19 8 20 16 20 12 37 20 32 59 32 12 5 12 32 24 21 24 11 17 11 9 12 19 40 32 52 52 40 16 52 36 4 16 40 48 36 32 8 32 24 12 8 36 56 44 40 52 16 36 16 20 32 40 44 24 28 60 12 0 4 0 
Ancylobacter aquaticus: 4
1 44 18 17 0 3 0 44 42 7 0 4 3 21 22 1 17 1 1 45 29 3 1 18 38 2 9 78 57 11 9 59 9 7 2 40 29 10 3 48 23 4 1 30 15 15 29 42 39 20 11 18 11 0 23 3 1 29 7 19 11 0 1 3 
Aneurinibacillus aneurinilyticus: 6
7 5 4 10 25 6 27 11 5 36 80 20 22 8 8 25 12 21 40 12 16 30 22 11 5 17 31 9 5 38 50 12 18 33 32 11 9 35 95 46 23 87 51 16 10 29 105 33 23 66 13 45 3 15 26 74 47 20 74 25 18 2 3 1 
Aneurinibacillus thermoaerophilus: 44
73 108 61 176 154 62 117 54 178 290 462 271 123 95 91 250 134 185 296 99 200 186 143 24 178 163 249 113 193 298 354 200 158 311 405 108 232 446 755 406 265 521 313 183 51 215 742 339 202 586 178 507 40 75 153 567 269 198 711 286 159 24 11 9 
Antarctic bacterium DS2-3R: 1
3 7 4 3 0 2 1 11 18 3 0 1 1 12 6 1 4 0 1 13 5 3 3 5 8 2 6 22 12 7 5 5 5 7 1 13 6 4 6 12 13 5 2 7 5 6 17 14 9 11 9 3 1 1 9 5 2 9 4 15 4 0 0 1 
Antarctic bacterium TAB5: 1
0 0 0 1 5 0 5 0 1 1 18 4 8 7 0 10 3 6 14 5 3 12 1 1 0 6 13 6 4 13 11 8 1 12 4 0 2 9 26 3 6 16 5 2 0 6 16 4 5 17 3 7 1 1 2 22 4 3 23 7 2 1 0 0 
Antarctic bacterium str. 643: 1
1 1 0 8 1 0 8 3 1 12 29 4 21 3 5 16 10 31 22 7 7 18 14 0 4 3 22 5 8 26 14 11 6 43 24 5 3 17 26 6 20 38 17 6 3 8 22 4 6 36 9 28 1 7 5 20 9 2 18 14 11 1 0 0 
Aphanizomenon cf. flos-aquae PMC9501: 1
0 2 1 1 1 2 5 2 3 0 6 4 2 1 0 2 2 2 3 0 1 5 1 1 0 3 4 2 4 1 1 3 0 0 2 1 1 0 3 2 1 5 6 6 0 3 11 2 2 4 1 2 0 0 1 2 3 1 6 4 1 0 1 0 
Aphanizomenon cf. gracile 271: 1
0 2 1 1 0 2 4 2 4 0 4 3 2 1 0 0 2 1 4 0 2 5 2 1 0 2 4 2 2 3 1 2 1 0 1 3 1 0 3 3 1 4 6 5 0 3 10 1 3 2 1 2 0 0 0 3 3 2 5 3 1 0 0 1 
Aphanizomenon flos-aquae: 9
0 15 9 12 2 18 34 21 24 4 39 38 18 7 4 3 18 11 32 0 9 45 19 8 0 19 24 19 36 24 9 20 7 0 15 15 11 0 30 25 9 35 57 44 5 22 88 21 19 28 9 18 0 0 6 21 21 15 42 39 9 0 2 7 
Aphanizomenon flos-aquae var. klebahnii: 2
0 4 2 2 2 4 6 4 6 2 10 10 4 2 2 2 4 4 8 0 2 10 2 2 0 4 4 4 8 8 2 4 2 0 2 4 4 0 6 4 2 10 12 12 2 4 22 4 4 8 2 4 0 0 2 4 6 0 12 8 2 0 2 0 
Aphanizomenon gracile: 3
0 5 3 4 1 6 13 7 7 1 14 13 6 2 1 2 6 4 10 0 3 15 6 3 0 7 9 6 13 6 3 7 2 0 6 4 3 0 10 8 3 12 19 15 1 8 30 7 6 10 3 6 0 0 2 7 7 5 14 13 3 0 1 2 
Aphanizomenon ovalisporum: 1
1 12 4 6 1 0 5 3 3 4 2 6 6 4 2 3 3 1 3 6 2 8 11 7 5 6 6 4 4 3 2 6 6 6 7 7 7 6 11 8 5 14 7 4 4 8 11 25 1 20 3 7 3 7 13 16 1 7 13 16 10 0 1 0 
Aphanocapsa sp.: 1
21 22 12 15 1 1 0 18 14 7 0 2 0 1 2 0 4 3 0 5 13 0 7 6 8 0 0 40 17 13 3 28 4 29 8 39 6 22 1 1 2 0 4 35 14 2 28 2 17 15 0 0 2 1 5 1 10 12 5 3 1 0 1 0 
Aphanothece halophytica: 8
20 35 24 35 11 7 24 55 33 34 131 43 19 33 9 39 20 54 19 52 34 57 17 52 12 26 68 54 40 52 57 61 50 55 19 45 58 98 87 38 34 80 96 26 23 31 184 41 37 116 21 56 6 16 28 92 7 47 141 55 34 5 2 1 
Apricot aster yellows phytoplasma: 1
2 1 0 3 3 0 0 0 0 2 8 2 3 1 0 3 2 2 2 3 0 3 1 1 0 2 3 3 1 6 1 0 1 3 1 1 0 8 14 1 6 4 4 0 1 0 6 1 0 2 0 1 0 0 0 4 2 1 7 3 0 1 0 0 
Aquaspirillum arcticum: 1
0 11 0 2 0 0 0 2 17 1 0 7 1 1 13 0 1 0 1 10 6 0 4 1 8 3 7 22 8 7 0 24 1 3 2 11 7 2 6 11 10 7 7 6 4 2 11 2 11 10 4 3 2 0 9 1 0 19 4 13 4 1 0 0 
Aquifex aeolicus: 2
0 0 1 3 17 18 9 36 14 16 16 6 4 12 1 3 5 5 2 8 6 5 8 12 2 8 12 13 4 10 26 8 3 5 24 7 18 29 50 63 17 9 9 19 7 0 85 50 27 16 23 5 3 2 22 20 31 10 20 8 4 0 0 2 
Aquifex aeolicus VF5: 1553
275 609 379 744 9389 12723 3804 15145 7121 13203 8631 3998 3502 6274 1695 4359 3867 3850 4286 5559 6007 4779 2750 8375 3436 5325 8226 6077 6702 7763 16465 3966 4882 7636 12459 4130 7537 14782 22228 23970 12346 5350 3590 6432 6285 1287 30766 16418 13185 7954 16537 3760 1979 1897 11024 14194 22535 4789 8532 9162 4590 789 194 571 
Aquifex pyrophilus: 48
8 19 5 26 370 585 95 586 153 537 148 42 154 241 48 77 154 50 133 295 287 79 59 484 78 102 279 209 307 253 638 154 188 276 342 146 164 690 428 1115 419 139 78 326 242 42 723 915 530 269 442 154 78 50 341 307 889 112 268 311 129 28 3 17 
Arcanobacterium haemolyticum: 1
2 5 2 5 3 0 3 5 5 7 1 1 1 0 1 0 1 6 2 6 9 7 6 0 1 1 9 3 6 15 9 9 2 8 0 8 2 3 7 17 9 10 9 5 4 2 13 1 9 15 8 4 1 4 7 7 0 5 13 6 8 0 0 1 
Arcanobacterium pyogenes: 30
77 276 116 139 45 55 53 286 272 131 64 151 79 176 180 96 160 70 123 286 240 153 92 155 248 98 250 367 281 233 160 430 143 196 100 333 258 197 206 489 247 165 149 263 131 113 309 396 382 294 183 122 46 24 255 143 46 309 218 200 188 13 6 11 
Archaeoglobus fulgidus: 12
4 7 2 3 106 113 10 111 100 88 13 36 32 22 19 14 78 9 58 56 45 41 48 57 82 31 119 106 54 91 121 103 37 77 38 87 78 138 78 290 98 22 9 91 62 15 125 317 177 86 134 36 38 29 111 31 66 127 124 129 65 8 1 3 
Archaeoglobus fulgidus DSM 4304: 2407
865 1621 738 564 14726 19756 3220 16240 17010 15673 3717 7189 6067 6161 4638 4223 12403 3034 6559 7870 7836 5338 5549 7621 7350 5074 13911 13196 11147 13788 16713 11742 10726 8875 7001 10036 14836 25739 16030 29489 14665 6628 1894 9949 7204 2814 18704 40344 17793 14637 18592 5578 6115 1675 18337 12098 15197 13867 18819 16794 6891 816 369 1222 
Archaeoglobus profundus: 4
0 0 0 0 35 8 11 10 4 14 3 20 8 6 6 6 3 2 14 3 9 18 31 2 14 9 19 10 3 33 29 6 1 36 17 12 13 24 23 56 20 3 2 17 21 1 38 43 32 22 27 7 13 25 26 2 24 22 18 23 28 2 0 2 
Arthrobacter aurescens: 184
247 1335 1042 359 134 300 161 1281 2503 460 103 465 264 961 534 182 805 194 346 1708 725 244 331 948 1254 301 949 3184 1600 640 691 2260 853 608 324 1669 1291 508 488 920 953 275 361 1304 820 309 1317 1284 1811 733 759 225 407 95 1204 321 160 1752 412 1132 784 38 42 104 
Arthrobacter crystallopoietes: 3
5 14 24 9 4 4 4 27 41 13 1 7 8 24 11 4 20 9 15 31 17 4 4 26 21 2 22 47 33 14 30 67 14 7 8 50 21 11 27 27 21 8 8 24 26 10 50 32 54 28 21 7 11 3 42 11 3 43 17 33 11 1 1 1 
Arthrobacter globiformis: 25
30 344 229 61 8 42 15 340 501 98 7 47 54 322 141 33 235 36 73 547 201 72 40 278 318 48 181 796 331 102 165 778 165 113 38 511 358 95 60 316 463 67 49 330 283 44 312 423 698 114 365 56 74 8 363 46 12 447 67 231 244 8 7 10 
Arthrobacter ilicis: 18
30 142 95 60 7 44 23 172 244 80 11 78 43 101 65 22 87 21 46 173 101 33 32 129 133 24 129 318 209 109 93 271 104 113 59 164 187 89 48 99 103 41 51 125 124 40 159 190 258 80 112 26 38 11 164 46 15 219 68 114 109 5 6 7 
Arthrobacter keyseri: 22
42 174 112 64 12 42 23 197 259 99 6 74 35 105 93 27 106 19 50 146 102 54 47 113 132 40 101 289 227 94 101 246 99 85 60 207 189 99 60 123 145 35 47 160 112 37 168 228 262 119 123 32 39 8 163 43 19 234 62 152 100 1 5 16 
Arthrobacter luteus: 1
3 28 5 8 1 7 2 17 15 2 0 6 1 2 10 1 3 1 2 11 18 4 1 10 19 5 4 15 25 8 6 20 5 12 1 20 10 4 1 13 12 2 0 12 10 1 7 34 28 2 12 0 2 0 22 1 0 27 1 7 15 0 0 1 
Arthrobacter nicotianae: 1
1 28 5 3 0 0 0 10 29 2 0 2 0 8 12 1 3 0 1 22 3 0 2 4 9 3 10 28 11 3 4 23 2 1 0 12 17 0 3 4 7 2 4 13 5 0 18 16 13 8 6 0 1 0 9 1 1 13 5 11 4 0 0 1 
Arthrobacter nicotinovorans: 204
528 1190 1058 544 270 517 404 1519 1982 873 134 777 516 1098 715 394 860 361 603 1606 888 550 497 1092 1110 518 1443 2679 1497 1111 1052 1997 991 925 638 1783 1286 996 672 1102 1223 396 661 1217 898 483 1822 1563 2124 1063 986 375 420 165 1226 503 295 1626 724 1149 882 59 53 92 
Arthrobacter oxydans: 4
12 26 31 16 7 7 25 36 35 21 3 21 24 20 21 7 14 16 17 32 18 7 7 26 38 20 39 44 57 20 33 62 29 32 7 44 37 32 10 23 37 21 13 17 22 14 37 47 68 38 23 13 7 9 33 18 6 48 23 21 32 0 0 3 
Arthrobacter protophormiae: 2
4 23 3 6 3 3 10 7 41 7 10 13 7 10 17 5 17 7 20 16 15 5 14 8 25 4 22 33 26 17 14 52 15 9 6 21 24 14 12 11 19 16 20 22 19 11 51 31 34 24 13 16 3 1 11 23 5 21 11 13 31 0 2 0 
Arthrobacter ramosus: 2
4 81 35 5 1 2 0 68 73 2 0 1 0 13 16 0 12 1 1 38 16 0 0 39 42 1 6 94 72 1 13 101 18 1 1 63 40 2 0 11 22 0 2 28 41 1 14 81 103 5 38 0 1 0 41 0 0 35 0 12 34 0 0 2 
Arthrobacter sp.: 36
66 361 224 148 51 58 83 339 528 154 111 190 140 321 159 87 241 87 189 492 291 140 111 329 379 144 302 724 388 272 212 720 237 295 131 426 352 256 239 408 450 169 137 380 289 119 485 498 639 339 352 161 101 37 433 187 57 459 259 321 315 12 12 12 
Arthrobacter sp. 1IN: 4
1 79 12 6 0 0 0 14 127 1 0 3 1 54 17 0 19 0 0 98 12 0 1 10 59 2 12 155 58 4 13 117 25 7 3 63 82 2 2 42 53 2 2 45 45 3 48 58 74 13 36 3 11 0 51 2 0 65 3 29 29 0 3 1 
Arthrobacter sp. A-6: 1
0 9 13 2 1 4 0 11 18 5 0 0 1 10 5 2 12 4 4 13 7 4 1 5 14 6 7 21 9 3 4 30 7 6 1 15 15 7 0 7 24 3 2 7 7 3 5 10 19 8 6 1 6 0 14 4 1 18 4 9 2 1 0 0 
Arthrobacter sp. AD1: 1
1 15 10 7 2 2 0 7 11 7 1 8 3 2 6 1 8 2 4 5 11 3 5 7 3 5 3 19 22 8 11 8 10 6 3 11 27 7 1 8 11 6 6 11 12 9 9 18 13 17 8 6 2 2 6 5 1 15 9 22 6 0 1 0 
Arthrobacter sp. AD2: 1
2 2 6 7 0 0 2 13 6 2 0 1 1 3 6 0 3 0 0 5 8 1 0 7 11 1 6 10 13 5 2 8 3 4 0 6 5 3 0 4 8 1 0 7 2 2 3 12 8 4 4 3 1 0 12 1 0 14 1 4 1 1 0 0 
Arthrobacter sp. BA-5-17: 4
2 24 34 7 0 2 1 18 84 4 0 0 0 24 15 0 13 1 1 40 17 3 4 15 47 1 6 60 28 5 8 55 14 9 0 41 33 1 4 32 17 3 3 38 21 6 21 49 52 10 21 4 6 0 30 1 0 45 4 21 12 1 0 3 
Arthrobacter sp. BP2: 8
6 60 51 17 5 15 1 72 125 27 2 11 13 63 22 8 42 5 16 112 35 10 9 45 52 10 45 176 55 32 34 148 43 32 14 126 64 22 19 67 77 9 11 71 43 7 87 93 119 28 65 5 14 2 84 9 3 99 16 57 31 2 1 5 
Arthrobacter sp. BT801: 3
8 20 10 9 9 7 2 28 31 19 0 10 9 21 16 6 19 4 8 18 16 15 5 15 23 8 23 47 25 15 24 42 16 16 17 42 29 23 20 17 23 12 13 28 15 11 50 44 44 24 10 3 8 2 29 6 6 41 12 29 4 0 1 2 
Arthrobacter sp. C2-2: 6
6 86 49 8 3 12 0 55 142 15 0 23 4 61 24 1 34 3 12 64 36 11 6 62 71 6 30 174 65 11 20 122 47 11 7 60 104 22 9 26 42 11 14 45 44 12 42 51 105 21 36 8 6 2 46 31 2 62 15 37 52 1 1 4 
Arthrobacter sp. FHP1: 8
29 57 36 22 4 13 13 78 86 42 8 30 17 32 28 26 44 25 22 64 34 30 29 26 34 20 47 112 90 37 51 78 34 31 24 98 66 34 16 42 56 20 21 47 49 19 58 95 86 33 33 19 18 3 79 22 7 92 36 68 28 0 1 7 
Arthrobacter sp. H65-7: 1
0 6 9 2 0 2 0 7 10 7 0 3 4 8 11 1 15 2 2 13 8 2 1 10 10 1 5 19 9 5 11 18 11 3 0 19 18 6 3 6 30 4 2 3 11 4 9 16 24 4 10 0 5 0 17 2 0 23 5 4 5 0 1 0 
Arthrobacter sp. IBN110: 1
3 2 7 3 0 0 2 7 6 8 0 4 3 4 3 4 1 3 1 9 1 2 4 5 2 0 3 9 5 0 5 8 5 6 2 11 2 2 3 9 9 0 4 7 6 5 10 14 17 3 3 0 0 0 6 1 5 7 6 7 9 0 0 1 
Arthrobacter sp. K-1: 1
1 16 2 4 1 0 0 14 17 3 0 2 2 10 12 1 5 1 4 18 16 6 1 11 19 3 3 21 28 2 6 43 11 4 2 17 13 4 1 23 22 4 2 27 11 0 1 25 31 11 19 3 2 0 32 2 0 20 1 9 9 0 0 1 
Arthrobacter sp. KM: 1
0 35 21 8 1 4 1 24 49 8 0 1 1 26 13 1 12 1 0 14 9 0 1 22 17 3 7 40 20 2 6 24 6 5 1 28 35 7 2 20 21 2 1 25 21 3 16 35 43 5 15 2 3 0 20 5 1 33 4 11 7 1 0 0 
Arthrobacter sp. KUJ8602: 1
1 19 2 3 0 0 0 10 15 1 0 2 1 4 2 0 6 0 0 13 6 0 0 7 12 0 9 33 3 0 4 25 1 7 1 14 8 5 0 5 14 0 0 10 11 0 14 8 21 5 11 2 0 0 8 2 0 22 0 4 2 0 0 1 
Arthrobacter sp. Q36: 1
0 27 7 6 0 2 0 20 34 3 0 2 1 19 12 0 8 0 1 27 15 0 0 19 37 7 11 36 24 12 6 49 11 2 1 27 20 8 1 28 36 1 1 31 25 1 16 38 62 6 28 1 4 0 31 2 0 25 1 15 16 0 0 1 
Arthrobacter sp. RC100: 1
2 8 10 6 0 2 8 16 23 3 1 1 5 5 6 3 12 2 3 14 15 3 1 14 20 2 9 32 23 8 8 27 6 12 5 14 13 9 1 8 9 2 1 10 5 1 7 23 19 7 6 2 3 1 11 3 0 22 4 8 2 0 0 1 
Arthrobacter sp. S: 2
13 15 15 9 5 6 7 12 17 16 5 7 7 7 14 5 6 6 9 5 2 10 8 7 20 9 12 19 23 19 13 11 16 8 12 20 19 12 3 10 15 9 8 11 11 7 20 16 33 17 13 7 2 1 10 14 8 12 12 8 4 0 0 2 
Arthrobacter sp. S37: 1
4 20 18 3 0 1 0 17 34 1 0 2 1 13 17 1 20 2 3 50 23 0 1 11 33 2 1 44 46 3 4 36 27 9 2 30 22 1 0 18 27 0 0 32 21 2 3 24 49 3 24 0 2 0 30 2 0 33 4 13 23 0 0 1 
Arthrobacter sp. SB: 1
5 38 27 7 1 3 1 22 36 9 0 8 6 28 22 3 15 4 6 27 23 3 5 31 26 8 14 69 32 4 14 56 17 22 9 29 37 14 1 8 28 3 2 21 20 7 23 40 58 18 18 7 4 0 29 6 1 28 3 15 32 0 1 0 
Arthrobacter sp. SU: 7
17 47 33 13 4 12 12 60 70 35 4 22 23 25 27 19 37 21 22 50 36 18 22 28 29 16 39 94 66 30 40 65 30 29 19 77 58 29 11 31 41 15 16 33 36 22 43 79 62 25 28 12 16 2 62 19 6 73 26 58 27 1 1 5 
Arthrobacter sp. TM1: 11
31 85 64 28 8 22 22 96 113 53 7 41 27 45 36 28 53 28 36 86 55 38 34 42 50 35 72 142 101 53 58 110 45 47 28 120 96 49 20 65 69 24 30 56 57 32 90 132 107 57 45 20 25 8 100 30 11 113 43 83 43 1 2 8 
Arthrobacter sp. YCWD3: 1
1 19 4 1 1 3 0 25 13 0 0 0 0 9 10 0 14 0 0 19 23 0 0 18 18 1 3 22 40 0 1 40 20 1 0 28 11 0 0 16 25 0 0 30 10 0 0 10 35 0 18 0 10 0 13 0 0 16 0 5 15 0 0 1 
Arthrobacter ureafaciens: 1
5 18 6 1 0 0 0 21 14 1 0 0 1 8 10 0 6 0 4 31 12 0 2 22 9 2 11 38 13 2 9 36 6 2 0 27 9 0 0 5 17 0 2 13 15 0 1 14 38 0 24 0 3 0 14 0 0 21 1 6 21 0 1 0 
Arthrobacter viscosus: 2
9 5 1 15 11 4 8 3 5 11 33 21 17 8 10 18 8 16 25 9 13 13 17 3 11 18 28 14 13 26 39 10 20 31 26 15 13 23 75 25 18 46 30 13 4 18 69 25 12 52 12 58 1 3 19 37 20 21 42 36 18 1 1 0 
Aster yellows phytoplasma: 133
147 269 18 383 457 60 297 65 73 287 1058 202 262 107 67 452 182 235 244 266 35 617 191 70 48 351 302 322 69 894 444 278 86 421 287 126 116 941 2056 175 693 939 703 76 235 156 1023 122 243 475 102 282 47 124 191 574 344 325 1046 383 198 124 9 57 
Aster yellows witches'-broom phytoplasma: 9
9 27 1 38 62 2 30 12 7 88 276 70 46 24 7 95 31 55 60 52 3 134 31 26 4 61 67 56 7 120 93 28 14 64 60 20 14 138 382 18 57 167 249 3 35 60 270 7 53 141 29 93 11 36 25 159 58 66 296 94 12 7 2 0 
Azoarcus evansii: 82
28 1421 184 158 13 48 14 945 1355 52 0 81 23 265 547 11 369 32 21 866 640 25 30 457 902 37 211 1382 1722 94 89 1919 255 227 39 961 1090 68 82 1080 657 120 48 787 521 144 562 1215 1333 290 604 139 396 68 989 40 10 1240 48 798 381 23 6 53 
Azoarcus sp. BH72: 15
5 150 20 35 0 0 3 103 255 4 1 7 2 66 72 2 43 6 5 179 45 8 8 52 113 8 18 249 176 28 7 304 21 53 4 135 175 28 11 166 117 10 15 118 63 14 138 133 175 36 81 20 42 16 156 9 3 210 16 124 54 6 0 9 
Azoarcus sp. EB1: 3
8 29 19 15 6 7 4 34 50 15 1 10 9 14 26 3 21 11 5 22 42 8 8 16 50 7 20 39 61 9 18 51 37 29 6 43 30 20 29 81 38 19 13 26 24 20 44 41 70 29 37 23 14 16 55 15 1 35 18 52 37 2 0 1 
Azoarcus sp. EbN1: 78
104 1230 402 197 52 97 46 1003 1344 181 15 214 74 232 560 41 432 90 81 603 655 88 63 330 971 80 280 1110 1599 176 201 1435 385 284 93 1029 765 194 247 786 608 206 151 759 444 201 732 944 1124 468 539 202 331 74 793 199 43 1055 215 700 385 9 13 56 
Azoarcus sp. T: 7
12 84 25 18 5 13 7 54 96 19 4 31 4 38 46 4 44 12 13 51 40 6 9 37 51 13 15 74 74 8 16 96 21 23 10 87 44 19 31 115 65 22 28 68 41 17 94 107 89 44 52 20 42 6 75 19 7 105 20 61 30 3 1 3 
Azomonas agilis: 1
0 0 1 1 5 0 3 0 1 11 3 1 2 1 1 3 1 3 7 2 0 7 6 2 0 2 3 2 0 3 9 3 3 7 3 6 0 8 15 5 8 5 6 1 5 5 13 3 6 12 7 4 2 0 5 8 1 3 7 6 1 1 0 0 
Azomonas macrocytogenes: 1
0 3 1 3 0 0 1 6 3 0 0 3 0 5 1 1 1 1 0 3 2 0 1 0 1 1 1 3 0 1 1 0 0 1 0 1 4 0 1 7 3 2 0 4 1 1 3 7 7 5 2 3 2 1 1 0 0 6 0 3 4 0 0 1 
Azorhizobium caulinodans: 70
69 930 374 138 61 55 66 884 951 186 45 152 69 412 323 60 294 62 56 630 391 52 74 451 624 91 154 1392 1030 184 113 1307 296 183 76 561 1050 119 93 665 355 212 81 540 305 249 424 971 760 452 230 285 284 45 681 142 106 938 134 615 301 6 8 55 
Azorhizobium sp. SD02: 1
1 7 2 2 1 1 3 5 2 4 2 3 0 1 2 2 2 1 0 3 1 4 5 2 4 0 2 4 9 4 2 5 8 7 1 3 5 5 5 4 3 4 0 3 1 3 3 10 6 4 1 3 1 1 6 4 7 5 0 3 4 0 0 1 
Azorhizobium sp. SG05: 1
1 7 2 2 1 1 3 5 2 4 2 3 0 1 2 2 2 1 0 3 1 4 5 2 4 0 2 4 9 4 2 5 8 7 1 3 5 5 5 4 3 4 0 3 1 3 3 10 6 4 1 3 1 1 6 4 7 5 0 3 4 0 0 1 
Azorhizophilus paspali: 2
0 12 3 3 0 0 1 8 15 0 1 3 0 8 4 1 4 1 1 10 0 0 1 2 3 1 2 8 2 5 1 5 0 2 0 8 4 1 5 6 8 2 1 9 5 3 10 13 12 7 4 5 4 1 7 0 0 8 0 8 7 1 0 1 
Azospirillum brasilense: 256
218 3964 1951 595 61 194 81 1830 5961 483 19 525 121 1496 1411 122 1317 102 157 2949 1681 138 203 1543 2984 254 433 6089 3815 584 535 5331 1504 687 97 3129 3065 417 205 2664 2127 243 289 2315 1432 647 1444 3762 4476 951 1469 526 905 76 2814 204 52 3782 290 2062 1269 39 20 195 
Azospirillum irakense: 7
7 109 75 35 4 6 3 34 266 33 4 43 8 81 49 8 77 11 17 151 55 5 20 85 127 25 47 285 124 37 14 236 79 75 12 103 103 28 42 107 66 80 26 131 21 66 98 92 96 165 36 91 17 6 119 40 4 141 41 78 68 2 0 5 
Azospirillum lipoferum: 6
2 122 32 9 0 3 2 39 174 6 0 9 2 37 37 1 29 3 5 72 32 3 3 38 88 2 4 160 109 7 6 145 42 15 1 69 83 9 2 79 66 7 4 62 33 11 33 106 111 19 26 18 25 3 75 3 0 100 3 62 25 1 0 5 
Azotobacter chroococcum: 45
14 568 153 72 5 23 7 319 933 19 1 30 5 146 154 4 226 14 9 404 73 20 24 162 429 16 51 815 373 46 25 851 77 74 14 379 446 29 34 407 305 31 32 396 250 72 240 667 569 100 285 36 204 20 415 21 4 559 32 303 169 3 1 40 
Azotobacter salinestris: 1
0 10 0 2 0 0 0 5 9 0 0 0 0 2 3 0 1 0 0 6 0 0 0 1 2 0 0 6 0 1 0 4 0 0 0 4 3 0 0 2 6 0 0 6 2 0 3 8 6 1 2 1 2 0 5 1 0 4 0 2 3 0 0 1 
Azotobacter sp. FA8: 8
10 69 28 36 5 9 13 41 95 31 6 28 10 33 22 16 61 32 8 51 25 26 18 23 35 11 45 119 39 37 25 85 21 35 20 56 45 26 31 68 52 35 48 90 12 32 71 82 59 58 33 37 24 8 69 23 7 68 45 52 43 0 1 7 
Azotobacter vinelandii: 244
174 3221 946 727 73 201 108 2024 5741 258 40 597 56 1215 932 103 1982 284 107 3054 572 242 163 1169 2280 199 398 5452 2283 501 386 5519 710 960 278 2487 2564 334 479 2508 2279 408 452 2618 1323 535 2091 3241 3889 1282 1666 456 915 158 2659 236 104 3492 384 1792 947 36 19 187 
Bacillus acidopullulyticus: 3
2 8 11 9 12 6 5 11 21 31 35 27 8 13 4 7 8 4 19 14 11 13 16 7 11 21 25 18 10 17 31 23 6 15 20 12 23 22 48 16 12 41 24 11 9 12 43 18 21 31 15 37 8 5 20 59 13 18 53 24 21 3 0 0 
Bacillus agaradhaerens: 1
3 0 0 1 3 1 4 1 0 4 8 4 7 1 0 7 2 10 11 1 4 4 16 1 9 2 17 1 5 7 9 4 3 15 8 5 7 5 10 3 8 19 13 4 0 9 23 7 8 25 5 12 0 0 3 9 10 2 15 9 16 1 0 0 
Bacillus alcalophilus: 7
9 23 6 28 12 3 17 15 18 56 69 27 33 26 21 34 52 27 41 11 32 34 45 2 14 33 86 39 41 76 47 49 37 60 61 38 23 58 85 24 64 68 77 31 13 45 129 48 39 71 24 50 3 5 21 59 11 45 85 57 30 7 0 0 
Bacillus aminovorans: 1
0 1 0 5 3 0 0 0 0 0 0 1 2 1 2 7 0 0 6 0 1 0 0 0 0 0 16 2 5 4 1 0 0 2 2 0 4 0 6 1 5 16 19 9 0 0 8 0 0 1 1 2 0 0 1 4 0 0 1 0 0 1 0 0 
Bacillus amyloliquefaciens: 128
202 641 777 470 577 250 123 785 1703 1323 954 806 826 664 455 642 886 322 1058 675 1300 414 203 309 1551 565 1103 1329 1634 870 1308 1571 731 735 638 1208 1111 877 2655 1088 1116 1269 1073 1365 541 1041 3019 1405 1422 1950 949 1344 281 216 932 1629 525 1644 1803 1491 685 69 23 36 
Bacillus anthracis: 312
569 223 179 883 1236 368 1117 335 392 1300 3931 1024 1330 453 375 1547 467 1565 2414 453 844 1890 1599 242 534 967 2117 372 709 1598 2203 524 1083 1611 2374 414 973 1824 5786 2047 1268 3959 2912 859 379 1392 4855 1614 811 3536 853 2876 164 455 934 2916 2042 1072 4009 2098 835 199 66 47 
Bacillus anthracis str. A2012: 308
425 188 116 715 948 294 888 233 326 937 2709 835 921 293 256 1015 403 1082 1678 328 555 886 817 165 292 662 1429 285 490 1105 1276 379 614 1142 1694 347 711 1263 4332 1671 932 2856 1993 671 305 1084 3570 1276 589 2522 672 2238 167 441 761 2249 1616 758 2817 1642 661 184 59 65 
Bacillus anthracis str. Ames: 5311
7502 6709 1859 19718 13113 3376 14847 5880 4585 25378 69687 13290 20501 4458 6417 21588 8052 20172 38876 3533 18900 17287 22991 1466 10528 12722 41506 5547 18249 29288 34123 11766 13198 34796 43394 8016 15087 36103 78342 25228 18417 45994 42251 9431 6727 22882 79898 25793 12340 52793 13016 39146 2971 8796 20101 45732 23605 18699 70887 39289 14472 3646 851 814 
Bacillus atrophaeus: 1
1 2 1 0 1 1 1 5 8 1 3 1 1 0 1 2 0 1 2 1 1 0 0 0 1 0 2 1 2 0 1 2 2 0 0 2 2 2 16 3 1 2 3 4 0 2 11 2 2 3 2 4 1 0 1 5 1 2 3 3 0 1 0 0 
Bacillus badius: 2
1 7 0 2 6 2 4 3 10 10 5 7 1 7 1 7 5 3 10 3 9 6 3 0 7 2 12 12 12 8 8 22 4 7 7 7 10 10 29 13 12 6 17 10 3 6 31 9 6 24 7 8 5 2 7 13 3 8 21 16 2 1 0 1 
Bacillus caldolyticus: 21
24 240 113 34 10 10 13 147 152 132 58 201 25 60 124 13 120 15 47 80 255 14 38 29 274 27 38 287 363 56 82 383 147 44 14 316 261 71 298 117 180 84 134 94 52 132 333 222 219 185 166 130 68 12 126 168 3 288 196 180 81 15 1 5 
Bacillus caldotenax: 17
20 199 87 37 11 9 7 121 111 117 66 186 18 43 114 15 85 17 41 52 192 12 29 9 196 14 48 202 253 73 63 234 107 60 28 197 180 68 241 88 137 52 138 81 52 63 277 204 171 148 104 91 23 6 93 141 6 199 226 147 47 11 1 5 
Bacillus caldovelox: 1
2 5 6 4 0 1 0 4 5 7 2 12 4 1 3 1 6 0 4 1 7 1 2 1 10 1 6 4 15 1 12 12 8 1 1 8 7 7 10 4 5 1 4 2 1 10 15 9 7 11 4 4 0 0 0 5 0 12 10 12 1 1 0 0 
Bacillus cereus: 186
295 228 80 603 416 131 635 198 218 965 2297 567 876 201 241 1069 395 849 1649 251 644 990 950 88 248 674 1604 276 477 1346 1442 450 494 1433 1491 335 456 1344 3101 942 907 2119 1788 408 241 803 2534 785 510 2081 536 1540 170 303 727 1603 871 623 2356 1246 657 126 38 22 
Bacillus cereus ATCC 10987: 5884
8602 7232 2282 21390 15064 4145 16583 6809 5275 27739 75981 15379 22461 5216 7006 23754 8865 22317 42192 4319 20518 19076 25050 1894 11349 14464 44477 6242 19974 31750 37866 13180 14546 37635 46961 8907 16953 38915 87493 28771 20215 51688 46799 10823 7392 25496 87870 28991 13547 57910 14642 43603 3554 9993 21943 51164 26903 20288 77427 42994 15861 3968 938 977 
Bacillus cereus ATCC 14579: 5300
7851 6577 1946 20230 14139 3675 15626 5951 4725 26722 72498 14587 21871 4567 6775 22741 8542 21380 40915 4062 18944 19154 24391 1726 10457 13866 42838 5736 18464 30623 36379 12092 13858 36606 45190 8203 15748 38006 82816 26931 19173 50157 44638 10340 6900 23911 83664 27444 12845 56051 13846 41301 3050 9192 20264 48138 25812 18950 74256 40254 14980 3592 854 854 
Bacillus circulans: 70
116 304 369 263 207 120 113 382 923 478 309 497 211 610 474 226 662 239 449 667 853 268 230 234 680 315 544 862 801 572 730 1131 496 493 486 551 653 526 1008 784 1020 955 583 692 250 462 1068 750 875 1148 640 905 158 92 771 695 210 883 782 716 706 44 9 17 
Bacillus circulans subsp. alkalophilus: 3
1 28 11 7 2 0 2 17 68 14 0 20 4 20 15 6 23 2 7 24 18 1 8 4 30 13 19 32 35 25 28 53 18 13 11 18 33 9 15 50 26 31 10 33 11 21 37 47 33 42 24 37 7 2 39 16 2 36 30 34 22 3 0 0 
Bacillus clausii: 7
15 23 13 25 18 8 20 27 24 52 47 46 28 20 17 67 42 24 57 30 27 58 39 6 21 45 75 36 47 58 46 79 27 33 28 41 30 75 118 42 92 68 93 19 20 33 133 50 73 67 35 51 14 2 20 58 14 35 57 48 46 4 1 2 
Bacillus coagulans: 15
23 48 46 36 43 29 46 49 66 84 144 85 46 41 49 49 47 48 87 63 56 69 46 21 70 42 101 90 60 82 73 91 81 79 62 62 77 91 241 115 89 161 119 87 36 84 281 85 100 186 56 123 20 23 50 145 49 96 186 136 51 6 6 3 
Bacillus ehimensis: 4
4 20 3 17 6 2 1 28 68 27 3 21 4 69 25 22 55 10 27 71 108 17 5 14 47 20 33 87 62 45 35 131 13 24 20 54 35 29 86 46 98 38 20 44 12 7 36 22 67 52 64 35 16 4 57 13 3 54 19 30 55 2 0 2 
Bacillus firmus: 85
113 92 61 267 276 96 290 170 193 593 880 251 359 103 111 352 195 288 545 178 256 386 267 34 173 320 631 198 233 586 491 281 304 552 533 254 300 634 788 411 302 593 514 222 153 326 943 493 251 764 231 554 33 75 392 821 294 459 1033 693 298 60 12 13 
Bacillus flavocaldarius: 2
0 27 42 1 0 23 4 56 40 15 1 5 0 17 0 1 12 0 0 24 11 0 0 71 13 3 2 59 17 0 4 37 44 0 2 25 43 0 3 21 27 2 5 23 25 1 8 65 60 1 45 1 4 0 40 6 1 17 0 16 34 1 1 0 
Bacillus halodurans: 4262
13385 10836 9313 14926 7703 4355 14247 17162 10086 27271 34039 21565 13972 9904 11069 12231 11824 10681 22495 11952 25511 8993 16342 3828 13941 13435 24939 19376 24175 23214 27283 17157 21181 21629 18664 23127 24452 26852 46563 26686 20112 24992 35165 15881 9692 20285 61736 35644 20198 42854 14375 27599 3669 5438 15538 39653 8387 29431 48472 33485 14117 2535 802 925 
Bacillus intermedius: 6
8 14 13 8 14 2 10 22 21 30 35 11 33 12 13 25 21 18 49 6 31 13 20 3 17 14 38 26 27 32 31 31 19 20 17 19 38 23 44 28 24 39 25 21 8 17 29 23 19 56 16 40 5 11 14 45 1 27 51 41 19 5 1 0 
Bacillus israeli: 2
1 11 1 7 9 0 1 3 8 16 20 9 6 7 1 11 3 1 19 5 9 9 9 0 8 13 29 5 14 20 32 16 7 14 17 9 14 22 54 3 14 16 15 3 4 3 51 17 11 23 9 14 2 0 7 17 4 14 46 18 6 1 1 0 
Bacillus lentus: 1
7 2 8 8 4 6 5 3 7 15 18 6 9 5 4 6 4 5 4 5 9 3 5 0 2 6 5 2 9 10 5 2 8 6 6 4 6 5 31 15 2 13 21 4 5 5 36 16 9 20 4 9 1 3 4 18 6 11 15 8 9 0 1 0 
Bacillus licheniformis: 192
376 929 824 482 908 545 325 1219 2230 1739 1109 1672 1069 891 816 795 1440 382 1561 904 1789 529 426 354 1773 764 1615 1749 1984 1412 1902 2205 1054 864 893 1843 1309 1452 4119 1809 1863 1778 1696 1643 711 1469 4500 1962 2115 2673 1295 2063 415 244 1397 2286 593 2965 2286 2158 985 110 27 55 
Bacillus macroides: 5
9 2 6 10 9 3 10 5 11 20 42 13 18 7 7 11 6 9 23 16 11 19 15 5 4 7 35 11 11 32 28 13 14 28 21 19 19 41 63 19 13 33 25 7 3 9 75 17 13 34 8 28 12 9 14 27 11 11 43 28 2 3 0 2 
Bacillus megaterium: 230
447 451 150 869 571 171 698 314 515 1392 2394 724 994 305 328 1114 708 665 1479 412 900 678 757 183 423 887 1750 519 688 1779 1704 822 544 1288 1718 533 826 1579 3505 1167 1192 1766 1786 783 415 942 3705 1110 940 2327 725 1570 177 307 672 1993 655 974 2886 1662 656 157 36 36 
Bacillus methanolicus: 23
33 32 25 60 61 22 42 35 46 145 188 82 77 40 28 92 43 55 137 38 44 76 86 5 57 65 207 53 67 178 161 71 49 138 146 66 51 187 363 129 97 202 155 59 35 95 363 108 74 230 60 130 19 25 51 163 96 108 258 179 43 13 5 5 
Bacillus mojavensis: 16
10 8 8 13 44 11 22 24 29 58 122 74 55 13 13 50 19 41 49 28 12 29 23 9 17 15 31 23 19 58 54 26 14 36 46 15 34 73 184 77 36 126 75 43 10 46 151 62 27 118 44 93 7 25 21 108 75 45 112 80 26 9 1 6 
Bacillus mycoides: 18
33 13 10 83 44 7 48 10 12 64 194 50 77 10 24 82 32 75 125 12 54 80 76 2 25 40 165 17 49 131 97 35 36 127 128 28 65 129 299 112 88 169 214 38 21 68 268 99 54 186 23 112 6 20 32 122 58 50 212 117 27 14 2 2 
Bacillus ohbensis: 1
4 2 1 5 5 0 4 3 3 15 25 3 6 9 2 13 17 16 17 14 14 9 10 1 6 10 7 4 7 14 23 12 8 12 12 13 6 17 12 6 19 36 19 8 6 12 20 12 31 35 4 36 0 2 5 23 7 6 27 15 14 1 0 0 
Bacillus pseudofirmus: 24
19 31 9 104 36 21 64 39 45 187 183 49 80 15 30 100 48 67 126 27 53 55 69 8 47 64 171 48 76 154 105 75 71 133 148 53 75 172 221 109 76 113 148 57 28 53 244 178 64 196 49 90 5 12 82 193 56 154 228 188 36 12 7 5 
Bacillus psychrosaccharolyticus: 3
12 6 3 9 12 1 14 10 11 16 30 13 9 4 3 7 8 15 14 16 12 22 16 3 4 11 34 18 10 26 33 17 13 18 19 18 6 27 44 15 14 39 22 7 5 14 59 18 12 40 7 28 2 10 18 24 23 18 45 25 11 2 0 1 
Bacillus pumilus: 52
80 60 64 126 232 76 139 100 137 297 465 219 223 102 85 236 159 209 354 114 177 213 241 24 125 189 378 170 176 366 337 227 161 295 249 185 219 338 834 330 219 590 401 183 85 300 825 317 188 583 175 558 34 87 158 558 226 245 568 380 232 38 8 6 
Bacillus schlegelii: 1
1 0 0 0 0 0 0 0 0 0 0 0 0 2 0 0 0 1 0 2 0 0 0 1 4 0 0 1 4 0 0 1 2 0 0 4 4 0 2 3 1 0 0 2 2 0 5 3 6 2 5 0 6 2 2 1 0 6 1 1 1 0 0 1 
Bacillus smithii: 1
2 3 1 2 2 3 3 2 7 3 5 14 2 6 10 0 10 6 7 8 12 1 3 4 7 4 6 13 12 8 15 8 9 7 3 11 10 5 23 17 6 11 10 4 4 7 11 4 13 19 8 11 2 0 7 7 5 7 18 5 3 1 0 0 
Bacillus sp.: 139
270 516 271 641 484 160 402 468 744 973 1425 790 686 541 440 770 717 607 1309 688 1147 711 909 186 793 644 1543 948 1164 1291 1551 1405 755 1246 1111 912 994 1231 2164 1074 1623 1975 1317 775 423 903 2645 1227 1344 2355 918 1512 116 162 1032 1543 476 1240 2024 1413 1027 83 24 31 
Bacillus sp. 240B1: 1
0 0 1 3 1 1 1 0 0 5 15 6 2 1 3 3 1 3 8 0 2 3 8 0 5 3 4 0 3 3 8 2 2 7 5 3 5 7 10 3 2 9 2 4 1 8 22 7 2 8 1 9 0 4 3 8 4 3 10 5 1 0 1 0 
Bacillus sp. 41M-1: 1
0 1 1 3 4 3 2 1 1 0 13 2 4 3 0 8 8 10 11 6 5 11 2 1 3 3 8 2 0 9 22 3 3 14 8 3 3 5 8 3 11 20 14 1 1 4 8 8 5 9 6 15 0 0 3 14 6 2 12 10 8 0 1 0 
Bacillus sp. 79-23: 1
1 1 3 5 3 1 1 4 6 10 9 5 10 3 2 6 12 2 15 6 12 1 9 1 5 2 19 4 9 4 13 15 8 10 5 5 8 8 34 11 20 18 11 10 4 3 16 3 13 23 5 15 1 2 6 8 4 11 17 7 14 0 1 0 
Bacillus sp. 9860: 1
3 3 1 3 9 3 5 3 11 8 8 14 6 14 9 6 9 7 19 9 11 9 7 5 7 9 36 10 14 10 17 12 9 18 8 12 19 11 25 12 18 30 14 10 2 8 14 8 7 27 7 17 0 0 12 9 3 8 20 9 5 1 0 0 
Bacillus sp. A24: 1
0 0 1 3 1 0 1 0 0 5 15 6 2 1 2 5 1 3 7 0 3 3 7 0 6 2 4 0 2 4 7 2 3 7 5 2 4 8 10 4 2 8 2 4 1 8 22 8 2 8 1 9 0 4 3 8 5 3 11 4 1 0 1 0 
Bacillus sp. A3: 1
1 0 0 1 0 0 0 1 6 1 5 0 5 3 1 2 5 5 5 4 11 2 3 0 3 2 4 2 2 3 8 3 7 5 4 3 2 3 8 8 7 15 2 3 1 3 4 3 3 8 5 11 1 1 6 10 1 4 5 7 10 0 1 0 
Bacillus sp. ATCC 51912: 1
0 0 0 0 0 0 0 0 0 0 0 0 5 0 0 4 1 6 4 0 0 4 0 0 0 0 10 0 1 6 0 0 0 5 1 0 3 0 7 2 3 3 12 1 0 1 4 1 1 1 0 3 0 0 0 2 0 0 1 1 0 1 0 0 
Bacillus sp. B-3: 2
4 3 3 11 14 5 6 0 5 10 18 6 6 2 2 7 5 4 14 4 7 5 1 2 7 7 5 5 8 8 6 5 9 8 8 4 9 20 31 24 11 20 8 9 8 8 31 16 6 14 3 17 5 3 4 15 10 9 14 12 7 0 1 1 
Bacillus sp. B1018: 1
0 9 8 2 0 1 0 7 25 7 2 4 0 20 9 2 17 0 2 21 33 1 1 4 22 2 8 35 26 2 8 48 9 2 5 24 13 5 16 16 50 13 10 17 4 8 9 9 29 10 22 11 2 0 25 11 0 29 10 15 13 1 0 0 
Bacillus sp. B26: 1
1 1 0 1 3 1 4 5 2 5 5 3 6 0 0 4 3 2 3 2 3 0 2 0 3 0 4 7 3 3 8 12 0 5 5 8 4 4 14 3 10 7 5 3 2 3 3 1 2 7 3 4 0 0 3 3 2 6 7 4 1 1 0 0 
Bacillus sp. BP-23: 6
16 26 20 53 11 3 4 20 113 41 26 39 40 59 35 37 55 31 71 52 81 22 35 12 53 49 101 74 88 89 84 89 48 72 65 33 95 71 98 96 75 125 49 115 21 38 76 103 55 155 48 102 1 5 58 68 9 46 92 87 87 4 2 0 
Bacillus sp. BP-6: 1
1 0 1 1 0 0 2 3 5 6 7 2 5 0 1 6 3 3 4 1 2 1 0 0 4 2 5 2 2 6 6 12 4 3 4 3 4 5 11 2 8 13 7 2 0 4 1 2 2 4 5 7 0 1 2 2 1 5 12 2 1 1 0 0 
Bacillus sp. BP-7: 3
9 9 2 4 4 2 3 5 24 11 11 13 14 6 4 16 10 9 27 7 12 15 6 3 23 17 23 18 16 12 20 25 10 14 10 17 14 12 36 9 16 28 13 14 9 12 38 15 20 27 17 28 5 0 13 21 3 10 27 18 24 3 0 0 
Bacillus sp. BR449: 4
8 7 4 10 16 4 9 4 5 15 13 18 12 9 2 8 5 5 10 6 14 13 15 0 16 16 22 8 9 22 32 12 9 15 26 11 9 15 35 23 13 19 15 8 6 19 52 37 12 35 14 27 5 8 10 19 9 20 23 29 20 3 1 0 
Bacillus sp. BSG40: 3
5 1 1 7 19 9 6 0 1 7 15 9 13 3 2 13 9 9 11 3 5 8 1 0 1 5 11 2 5 6 17 6 6 11 6 5 2 13 48 30 17 42 11 5 6 16 24 11 7 20 15 21 4 6 9 15 17 2 22 14 10 2 0 1 
Bacillus sp. COT1: 1
0 0 0 4 2 0 3 1 1 3 12 7 5 0 0 4 0 3 7 0 2 2 8 1 6 1 6 0 3 5 8 0 4 6 5 0 4 7 10 4 3 8 1 5 0 7 19 9 1 10 1 11 0 4 3 8 6 2 12 5 1 0 1 0 
Bacillus sp. CY22: 4
4 16 16 4 11 6 1 15 34 30 18 17 21 24 14 10 16 7 18 7 22 5 1 13 38 11 16 37 40 13 26 25 16 7 11 22 31 8 60 30 17 30 25 33 23 21 70 38 21 40 22 27 5 12 24 36 9 32 39 44 12 2 1 1 
Bacillus sp. DG0303: 1
4 13 10 5 0 1 1 5 4 6 9 16 7 0 12 2 7 0 9 3 14 0 4 0 19 1 2 2 10 3 7 17 7 4 4 7 14 6 25 12 15 12 17 7 3 17 27 11 17 36 10 25 2 0 6 20 2 8 23 18 14 0 0 1 
Bacillus sp. DS11: 1
1 1 1 1 4 2 1 1 7 5 5 5 4 3 0 5 10 3 12 7 4 0 2 1 7 6 9 9 13 5 13 12 7 6 2 4 4 6 21 8 8 14 5 10 3 6 16 6 13 19 10 10 1 0 4 8 3 7 12 8 3 1 0 0 
Bacillus sp. DSM 411: 1
1 4 2 1 1 0 0 2 0 2 1 8 0 2 3 0 2 0 1 3 6 0 0 0 5 0 0 4 7 0 3 5 4 1 0 7 5 2 7 2 4 1 4 1 2 4 7 3 4 6 3 0 1 0 0 10 0 0 7 6 1 1 0 0 
Bacillus sp. GL1: 6
16 141 98 33 14 13 4 86 208 46 2 42 4 70 102 12 92 4 7 64 184 7 1 44 136 21 25 147 266 32 65 265 54 23 28 138 98 27 28 97 104 40 28 110 44 52 113 185 193 91 130 77 33 2 129 35 13 149 24 65 132 3 2 1 
Bacillus sp. HIL-Y85/54728: 10
29 9 9 25 52 24 37 31 40 83 202 64 77 25 15 75 34 67 88 23 22 64 42 17 24 40 69 24 11 62 95 32 41 64 89 33 28 71 201 64 70 142 106 33 17 63 200 45 42 122 31 100 14 22 45 139 117 60 174 89 47 5 2 3 
Bacillus sp. I-5: 1
0 11 8 2 3 1 2 12 20 3 2 4 3 14 5 4 14 1 11 26 20 6 3 0 20 7 11 20 11 16 8 47 4 6 6 21 16 7 13 12 37 26 11 18 4 9 7 12 25 19 18 16 1 1 24 9 2 28 14 16 15 1 0 0 
Bacillus sp. INT005: 3
4 9 0 10 5 2 15 2 1 12 33 6 6 0 2 9 7 6 24 1 16 6 17 0 7 7 27 1 13 12 19 7 5 19 29 2 13 23 51 15 15 28 27 3 1 7 45 16 9 34 9 22 4 1 8 19 2 8 41 15 11 2 0 1 
Bacillus sp. JF8: 13
35 42 54 32 31 17 19 40 63 54 64 110 29 29 37 27 38 22 31 41 78 25 39 25 63 46 66 69 103 72 119 59 74 58 53 57 94 65 146 64 53 84 91 56 32 88 197 84 65 144 41 77 16 10 54 102 29 98 116 105 63 3 1 9 
Bacillus sp. KCCM10143: 1
0 2 1 0 2 1 0 4 4 6 1 2 2 0 4 0 2 1 4 6 3 1 1 1 4 2 5 2 5 4 3 10 5 0 1 1 7 1 11 5 3 7 4 6 2 5 9 10 6 5 3 9 1 0 1 9 1 4 9 7 2 0 0 1 
Bacillus sp. KCTC 0377BP: 1
1 0 1 0 8 0 2 0 0 8 13 4 8 0 2 18 2 18 14 0 4 7 7 2 3 6 13 0 2 13 14 2 3 13 14 2 2 11 27 8 2 39 16 3 1 3 8 4 5 25 7 20 0 1 5 12 5 2 19 12 12 1 0 0 
Bacillus sp. KFB-CO4: 1
3 5 4 7 3 3 2 1 8 2 1 5 3 2 2 4 3 0 3 7 4 0 3 4 0 2 6 9 9 5 10 4 5 4 6 0 5 7 9 8 5 9 2 7 3 3 10 4 10 12 3 8 3 0 3 4 1 4 2 8 4 1 0 0 
Bacillus sp. KK-1: 2
5 9 8 9 7 6 4 4 11 11 16 19 18 10 6 10 16 6 24 16 19 7 7 5 15 9 17 21 19 18 28 23 13 9 9 12 19 11 48 9 20 25 20 13 7 25 32 16 23 42 23 37 4 7 16 32 6 14 23 25 24 1 0 1 
Bacillus sp. KSM-1876: 2
6 6 4 14 27 5 6 5 11 21 60 24 22 6 3 22 10 18 48 7 24 22 47 3 17 26 24 10 19 36 38 8 17 57 31 5 30 38 76 24 25 63 48 13 9 32 102 62 23 121 8 65 0 6 27 68 15 18 80 29 34 2 0 0 
Bacillus sp. KSM-64: 2
1 2 0 20 12 2 7 0 0 19 41 7 12 1 1 21 8 14 20 4 14 20 28 1 7 16 33 3 9 37 31 6 10 33 34 7 9 29 50 15 34 48 23 4 8 13 63 32 18 54 10 27 0 1 8 29 6 12 48 21 22 2 0 0 
Bacillus sp. KSM-9865: 1
1 4 3 3 7 1 8 4 6 12 9 8 5 14 6 11 10 6 22 6 11 9 10 1 10 8 30 9 14 17 24 12 11 13 10 9 19 9 23 14 16 32 12 15 0 8 11 11 10 23 10 14 0 0 14 7 6 12 16 9 5 1 0 0 
Bacillus sp. KSM-K38: 1
4 3 3 7 4 1 1 1 2 7 12 8 8 6 3 6 2 3 6 1 11 6 8 0 2 4 13 4 6 12 17 4 7 19 14 2 6 12 7 7 12 26 11 10 1 13 13 10 6 41 12 18 0 0 7 17 0 2 16 13 24 1 0 0 
Bacillus sp. KSM-KP43: 2
6 7 7 10 17 3 8 5 16 18 30 16 7 18 9 15 16 11 27 10 14 11 15 3 15 13 38 15 16 33 30 16 13 20 16 9 28 11 43 28 29 44 29 27 3 18 31 22 11 44 17 25 2 1 19 19 13 18 27 16 14 1 1 0 
Bacillus sp. KSM-LD1: 1
3 0 0 4 3 1 6 1 0 8 13 2 2 1 4 10 5 14 6 2 5 7 6 0 3 6 21 4 12 9 19 7 4 18 20 1 8 11 10 2 22 20 9 2 3 8 8 6 4 16 6 6 0 1 2 6 3 1 12 8 3 1 0 0 
Bacillus sp. KSM-N252: 1
3 0 0 5 6 0 1 2 0 3 17 3 10 0 2 11 9 15 7 2 4 7 39 0 9 7 13 7 5 13 12 5 6 17 10 4 2 10 10 2 8 19 20 5 2 6 22 15 6 18 6 14 0 1 4 5 5 5 21 9 23 1 0 0 
Bacillus sp. KSM-P15: 2
7 16 6 8 9 7 4 7 30 8 1 10 6 23 12 11 26 11 16 33 25 8 15 7 24 12 20 24 21 12 21 43 9 25 15 12 20 12 11 17 38 30 14 27 7 14 21 16 29 32 21 19 1 2 21 11 3 26 31 13 17 0 2 0 
Bacillus sp. L7: 1
3 10 21 1 4 3 3 8 25 10 6 9 1 12 15 5 23 3 4 15 17 4 1 6 23 1 9 21 12 18 20 24 22 11 10 18 8 12 18 14 11 18 12 16 6 16 27 20 18 27 12 19 0 1 16 7 5 20 11 18 20 0 0 1 
Bacillus sp. LU11: 3
8 1 2 9 41 13 14 6 4 27 91 34 27 9 8 25 6 35 38 4 4 31 28 2 11 32 32 9 6 14 39 8 13 27 40 4 10 51 103 42 18 101 31 12 6 12 82 37 13 69 8 43 1 14 12 57 76 14 59 21 20 1 0 2 
Bacillus sp. M-90: 1
5 44 12 12 0 4 0 77 47 2 0 1 2 39 76 3 31 3 4 108 89 5 0 36 52 2 26 112 116 7 38 118 26 33 0 91 78 2 0 47 65 1 0 60 24 2 5 85 120 21 49 5 3 0 70 0 0 72 1 18 27 1 0 0 
Bacillus sp. M1918: 1
1 1 0 0 5 1 2 0 0 3 5 3 4 0 1 5 3 4 3 1 1 1 0 0 0 2 5 0 0 4 4 4 2 3 0 2 0 4 23 11 8 10 7 0 2 9 4 2 4 6 5 9 2 3 3 6 8 2 8 6 0 1 0 0 
Bacillus sp. MK 716: 1
2 9 4 1 1 3 3 6 8 7 5 9 2 6 6 2 9 3 9 14 9 6 4 5 12 3 4 19 4 9 15 19 12 2 3 14 9 6 25 6 16 8 13 5 6 6 16 1 19 21 15 18 2 0 11 16 0 12 9 11 21 1 0 0 
Bacillus sp. MN-32: 1
7 15 6 1 1 3 0 15 15 4 0 5 1 9 9 1 12 1 2 7 15 2 2 7 27 7 2 20 48 10 10 37 11 2 0 13 30 3 0 9 11 4 3 19 10 4 8 24 24 11 8 5 3 0 6 11 0 18 5 3 6 1 0 0 
Bacillus sp. MS: 2
0 12 0 18 1 1 2 1 0 9 30 5 3 3 2 10 5 0 28 0 3 9 15 0 0 4 29 3 13 29 4 27 1 28 23 8 9 25 47 2 16 4 15 0 0 0 69 3 17 14 3 4 0 0 9 2 0 34 16 17 1 2 0 0 
Bacillus sp. NBL420: 2
2 7 1 3 6 5 0 9 7 1 10 7 11 9 10 14 15 10 13 4 11 14 6 2 5 7 17 8 14 14 22 20 7 17 9 13 7 13 41 8 30 25 14 11 3 3 11 5 22 14 9 21 2 0 10 6 6 17 13 10 22 2 0 0 
Bacillus sp. NCIM59: 1
0 3 6 1 2 1 3 3 4 1 1 4 2 2 3 3 6 1 0 6 2 1 1 1 3 2 4 2 5 1 1 4 0 3 1 2 3 4 0 1 6 3 2 1 2 1 3 3 2 3 0 1 1 1 1 0 3 3 1 1 2 0 0 1 
Bacillus sp. NEB-606: 3
5 1 6 10 24 10 24 5 4 24 55 17 25 1 6 31 15 26 28 5 3 28 22 0 3 27 15 4 4 25 23 4 6 24 30 5 10 31 94 38 21 96 34 4 5 19 89 33 12 68 24 57 5 21 20 73 42 11 52 19 15 3 0 0 
Bacillus sp. NG-27: 1
4 4 0 5 8 0 5 3 1 4 17 3 2 0 1 3 2 4 12 0 4 3 10 2 5 4 13 2 8 11 15 6 4 5 8 4 6 12 13 5 7 16 16 2 3 7 29 4 11 22 4 10 0 0 5 15 0 5 14 6 11 1 0 0 
Bacillus sp. NTT89: 1
4 1 4 7 6 6 13 4 8 12 6 7 0 1 4 8 9 6 12 9 8 8 7 0 10 3 4 3 4 9 10 9 6 16 11 4 6 9 13 30 17 11 8 11 6 5 17 27 19 10 12 4 4 2 15 9 4 22 11 15 4 1 0 0 
Bacillus sp. No.7-M: 1
3 0 0 0 7 0 2 0 0 7 15 3 8 1 1 17 2 18 12 2 5 7 7 3 2 7 13 0 3 12 17 1 3 12 13 3 1 11 23 10 2 40 15 3 1 3 8 3 5 26 7 20 0 1 3 14 6 1 20 12 12 1 0 0 
Bacillus sp. OY1-2: 1
0 1 0 1 2 0 3 0 1 2 14 2 0 0 2 1 3 3 2 0 1 1 5 0 0 1 10 0 6 2 4 1 3 8 4 1 7 7 17 0 3 4 5 0 1 4 8 6 0 9 2 6 0 1 0 3 1 0 6 4 0 0 0 1 
Bacillus sp. OxB-1: 3
7 6 8 7 3 5 7 8 10 18 14 26 11 18 9 13 7 12 15 19 17 7 11 9 18 13 16 17 20 11 23 14 9 11 20 15 12 14 35 19 14 23 33 14 8 26 46 20 14 35 9 26 5 7 12 27 6 26 25 19 19 0 0 3 
Bacillus sp. P-2850: 2
1 4 3 2 5 3 1 7 6 4 8 6 14 4 8 6 11 5 16 7 12 4 2 0 8 4 9 14 9 7 17 22 7 9 10 18 8 11 36 7 27 22 5 6 5 7 13 10 15 15 8 9 1 1 9 13 4 19 21 9 9 2 0 0 
Bacillus sp. P-358: 2
9 5 2 20 27 2 27 8 6 39 52 16 40 17 8 34 16 52 82 34 12 55 54 3 8 38 79 18 13 51 74 39 24 75 55 20 25 81 106 49 61 135 46 9 6 27 127 29 37 130 30 73 0 3 32 68 27 37 92 35 39 1 1 0 
Bacillus sp. PD498: 1
1 2 1 2 2 1 1 2 3 9 2 5 9 13 0 5 3 4 3 7 5 8 7 0 5 7 17 15 4 20 10 5 3 15 14 8 5 5 18 9 17 15 11 4 2 2 9 2 9 16 8 8 2 0 10 2 3 8 5 5 4 1 0 0 
Bacillus sp. PS3: 23
13 180 64 50 8 4 7 121 105 103 45 255 14 40 126 19 78 12 61 51 260 13 20 6 215 15 55 199 304 80 65 282 108 77 25 229 166 103 271 96 151 55 166 72 58 85 270 122 167 102 92 100 5 18 200 150 8 224 221 216 83 12 1 9 
Bacillus sp. R: 2
11 4 9 18 45 14 34 7 7 68 114 40 43 10 15 55 17 56 60 17 9 43 40 3 16 51 55 10 15 63 59 20 16 39 48 14 24 61 114 62 38 94 65 25 7 29 114 45 26 109 15 51 3 23 15 95 75 12 101 42 33 2 0 0 
Bacillus sp. R89: 1
5 2 3 8 8 2 7 1 4 20 27 11 12 2 2 11 5 15 16 5 10 10 7 2 8 11 14 2 3 7 21 1 6 9 12 3 8 17 33 8 7 24 16 11 2 9 40 12 5 22 6 26 3 8 7 13 15 9 29 13 4 0 1 0 
Bacillus sp. RAPc8: 4
9 8 3 11 16 4 8 5 5 16 12 18 13 9 2 8 5 5 13 6 15 13 13 0 16 18 21 8 10 22 32 12 10 16 28 12 8 18 38 22 14 19 15 8 6 19 52 37 13 39 14 28 5 8 10 21 8 19 23 29 20 3 1 0 
Bacillus sp. RC607: 8
16 6 7 20 10 3 21 10 20 26 53 29 30 11 14 17 12 9 41 20 23 28 18 8 15 15 45 21 17 33 46 14 18 37 30 22 29 51 83 36 21 41 43 13 9 19 110 32 19 56 11 31 15 15 22 39 23 24 63 42 10 3 2 3 
Bacillus sp. RK-1: 1
5 4 8 13 4 4 10 13 5 13 16 13 1 7 3 8 4 4 12 12 15 6 5 3 17 2 17 5 11 17 13 7 12 14 7 12 5 14 37 11 19 20 19 8 8 15 53 11 13 30 12 37 2 2 9 26 5 13 35 15 17 0 0 1 
Bacillus sp. SB4: 1
1 0 0 3 3 0 2 0 0 5 14 5 2 1 3 4 0 4 6 0 6 1 8 0 7 1 7 0 2 2 5 1 4 9 4 1 6 6 10 4 5 5 2 4 1 8 18 8 3 8 2 9 1 3 5 7 4 2 12 5 1 0 1 0 
Bacillus sp. SD01N: 1
0 2 1 1 4 2 1 1 8 5 5 5 4 4 0 4 10 3 13 7 4 0 1 1 7 7 10 7 13 4 12 12 8 6 2 5 5 6 22 8 7 14 5 10 4 5 16 5 14 19 11 9 1 0 4 8 3 7 12 6 3 1 0 0 
Bacillus sp. TA-11: 1
6 21 14 19 11 7 7 23 18 18 14 16 8 13 15 10 9 7 13 15 19 12 30 18 11 10 14 23 7 20 11 10 6 10 15 14 10 18 13 26 9 18 21 22 9 24 24 16 13 18 16 17 20 14 26 27 16 23 20 16 24 1 0 0 
Bacillus sp. TA2.A1: 9
3 46 23 45 8 1 5 20 80 22 24 67 8 28 4 16 21 9 31 67 23 12 11 20 40 18 31 104 32 45 31 59 25 54 21 46 75 43 83 42 29 22 48 48 12 21 104 70 44 56 26 30 2 1 28 60 10 69 72 64 7 4 4 1 
Bacillus sp. TB-90: 2
10 5 1 4 8 1 9 8 4 25 34 18 13 17 7 14 10 4 22 16 14 11 10 3 7 17 18 16 1 19 45 9 7 15 21 12 9 26 44 9 21 27 31 4 3 17 49 12 8 16 9 19 2 2 17 49 11 26 42 26 6 0 1 1 
Bacillus sp. TP10A.1: 1
5 10 8 3 1 0 2 8 5 10 3 15 1 3 7 2 6 4 3 4 14 2 0 3 14 2 3 16 18 5 12 17 9 3 3 9 13 6 8 5 10 9 7 7 1 10 12 7 10 12 8 12 4 1 5 14 0 6 4 8 9 1 0 0 
Bacillus sp. TS-23: 1
5 3 3 5 1 0 2 2 2 8 19 3 9 3 5 8 8 6 33 8 9 5 9 1 4 12 10 11 9 13 29 7 5 6 10 11 8 9 37 3 15 30 21 1 2 7 15 5 17 23 14 25 1 0 6 24 3 4 24 11 24 1 0 0 
Bacillus sp. TS-3: 1
2 1 4 1 0 2 0 2 2 4 3 8 4 2 5 3 3 3 4 4 5 1 6 3 4 6 2 7 6 3 10 5 8 6 6 2 2 10 9 3 8 7 3 6 2 7 9 7 10 14 4 15 5 1 3 12 3 6 11 7 12 1 0 0 
Bacillus sp. TS-47: 1
6 2 3 3 2 1 2 1 5 5 9 6 1 5 4 7 3 7 9 0 7 8 4 2 6 9 10 4 5 5 17 5 6 6 9 9 4 10 19 5 6 26 9 6 4 11 20 2 9 23 5 21 0 1 4 16 8 10 12 7 10 0 1 0 
Bacillus sp. Tosh: 1
3 12 10 1 1 1 2 7 5 9 2 15 3 2 9 1 12 1 3 7 10 4 1 4 11 3 5 12 16 5 10 16 11 5 2 11 8 5 6 6 11 7 5 3 3 10 15 7 12 10 7 13 2 2 5 14 1 9 5 9 10 1 0 0 
Bacillus sp. UTB2301: 3
6 3 2 24 11 0 11 4 1 8 38 9 13 4 1 11 4 14 33 2 14 14 27 0 6 17 44 10 11 27 35 8 7 32 33 12 5 37 72 8 7 31 27 4 2 21 72 16 22 39 10 32 2 6 19 30 7 12 50 23 8 2 0 1 
Bacillus sp. WF146: 1
2 4 6 2 0 0 0 3 16 2 0 7 1 16 11 1 12 2 3 12 11 1 1 0 8 5 8 17 19 8 13 22 11 2 7 11 13 1 6 11 12 9 7 8 2 4 7 14 13 11 6 6 2 0 6 3 1 13 8 3 6 1 0 0 
Bacillus sp. YA-14: 1
0 2 0 1 3 1 0 1 1 0 4 3 1 1 4 4 4 9 9 3 4 10 2 1 1 2 5 2 2 5 9 5 4 8 3 2 3 7 2 6 5 14 3 2 0 2 2 0 2 5 4 11 0 0 3 5 4 1 2 3 11 0 1 0 
Bacillus sp. YA-335: 1
0 0 1 4 4 3 2 1 0 0 13 3 5 3 0 7 7 11 12 5 6 11 3 1 2 3 8 3 0 8 22 4 4 12 7 3 4 7 7 4 11 20 13 1 2 4 8 8 6 8 6 15 0 0 3 13 5 1 12 10 8 0 1 0 
Bacillus sp. YM55-1: 1
1 5 1 6 4 0 1 1 0 3 30 1 5 4 2 9 3 3 15 1 4 7 9 0 2 8 25 4 0 13 13 10 4 5 8 2 10 11 24 3 11 21 17 1 1 8 35 5 8 9 2 13 4 0 8 7 1 9 31 19 1 1 0 0 
Bacillus sp. snu-7: 1
2 12 6 2 1 2 1 15 13 9 0 4 5 10 8 3 9 2 6 11 12 1 4 12 15 2 6 35 6 2 11 24 7 2 2 12 19 2 5 4 22 3 6 10 11 1 9 12 27 6 13 0 7 1 18 1 3 15 1 8 15 0 0 1 
Bacillus sphaericus: 110
179 174 67 335 389 142 392 111 178 418 1235 387 625 173 153 584 279 615 1037 219 360 907 607 114 190 490 959 215 307 879 675 383 323 903 926 218 318 892 1628 481 615 1551 1029 281 126 440 1614 557 386 1455 380 1021 81 156 399 1102 697 434 1472 731 300 68 17 25 
Bacillus subtilis: 4843
6213 13038 9908 11573 15742 5804 7254 16088 34306 34182 28813 23030 21915 12188 9556 19597 21193 9828 33242 12999 22118 13122 10586 4898 24347 16069 32265 23721 30077 28569 32547 34815 16509 19310 20166 25779 26297 28652 73511 31189 26387 33307 30042 28086 11307 22840 73022 34373 28365 49591 18207 34104 6391 5402 21251 44731 13947 40268 54803 40183 15417 2965 697 1160 
Bacillus subtilis subsp. spizizenii: 3
4 4 4 2 6 1 3 7 20 12 9 9 9 9 2 6 11 2 17 10 6 3 2 3 7 5 10 15 9 3 9 16 4 4 14 14 12 12 31 19 10 28 9 11 7 5 34 14 10 18 13 22 0 2 9 21 2 11 18 21 7 2 0 1 
Bacillus subtilis subsp. subtilis str. 168: 4105
4996 10386 7888 9145 13133 4783 6046 13309 28422 28341 23466 18797 18149 9814 7735 15713 17328 8120 27251 10527 17777 10685 8568 4009 19506 12858 26508 19414 24692 23182 26514 28629 13712 15530 16364 21264 21701 23535 60397 25763 20962 27269 24005 22849 9078 18710 60142 28356 22823 40548 14752 27783 5304 4418 17334 37583 11533 33003 45365 33023 12623 2564 588 954 
Bacillus subtilis var. amylosacchariticus: 4
4 5 7 10 8 5 7 12 19 31 26 21 34 19 12 35 24 6 39 7 20 17 14 2 19 14 40 29 29 44 25 26 5 28 19 28 23 26 67 25 40 28 27 27 11 17 62 15 36 47 25 32 5 4 27 29 9 31 39 17 16 3 0 1 
Bacillus subtilis var. natto: 4
2 3 2 8 13 1 4 4 19 24 20 18 22 24 2 38 44 11 40 2 23 16 6 3 12 24 42 27 40 30 46 50 8 19 24 18 23 34 61 26 39 19 29 18 11 14 48 15 20 35 21 31 3 3 20 18 1 32 44 27 23 3 1 0 
Bacillus thermoamyloliquefaciens: 2
12 31 7 21 8 1 7 16 20 11 21 31 9 21 10 8 14 11 28 21 40 9 21 7 36 20 17 21 27 15 41 26 25 26 23 24 24 30 52 32 21 32 36 23 12 34 89 44 30 55 25 53 8 8 29 62 11 36 47 41 37 1 0 1 
Bacillus thermoproteolyticus: 1
0 3 0 7 2 0 3 4 6 6 14 7 7 6 7 6 8 3 15 4 17 4 8 0 4 5 15 8 10 13 19 7 9 17 9 8 13 11 28 9 16 20 23 3 3 8 15 6 9 28 12 24 0 0 4 19 1 5 18 7 5 1 0 0 
Bacillus thuringiensis: 393
1516 646 356 2221 4028 1047 2418 757 911 3073 8368 2013 3234 1361 1059 3854 1301 3901 6162 1327 2368 3962 3845 353 1279 2561 4827 1101 1972 3818 5180 1400 2142 4190 5409 1313 2339 3987 8278 2493 3361 10883 7176 1577 697 3279 10252 3771 2107 8852 1868 7737 676 1509 2291 6520 3591 2216 7394 3019 2604 257 102 31 
Bacillus thuringiensis serovar aizawai: 10
45 18 16 67 75 28 63 13 29 73 212 58 70 34 34 103 39 87 185 38 73 96 100 11 37 57 116 34 61 74 164 35 86 118 138 29 73 75 171 57 98 293 183 61 28 108 259 96 49 245 40 237 18 67 60 168 96 58 159 118 78 5 5 0 
Bacillus thuringiensis serovar aizawai/pacificus: 5
0 0 0 0 0 0 0 0 0 0 0 0 25 0 0 25 10 25 25 0 0 15 0 0 0 0 45 0 0 35 0 0 0 25 10 0 10 0 40 10 15 15 55 5 0 5 20 5 5 5 0 15 0 0 0 10 0 0 5 5 0 5 0 0 
Bacillus thuringiensis serovar alesti: 10
6 5 1 48 13 2 15 9 6 41 101 13 49 4 7 78 29 54 96 7 44 66 35 3 19 28 110 11 27 119 47 31 12 89 42 5 23 48 153 50 78 112 118 15 3 29 119 49 41 104 20 58 5 11 25 52 20 33 101 79 24 7 3 0 
Bacillus thuringiensis serovar amagiensis: 1
0 0 0 0 0 0 0 0 0 0 0 0 4 0 0 4 1 6 5 0 0 3 0 0 0 0 11 0 1 6 0 0 0 5 2 0 2 0 8 2 4 3 11 0 0 1 4 2 1 0 0 3 0 0 0 2 0 0 1 1 0 1 0 0 
Bacillus thuringiensis serovar argentinensis: 1
0 0 0 0 0 0 0 0 0 0 0 0 4 0 0 4 1 6 5 0 0 3 0 0 0 0 11 0 1 6 0 0 0 5 2 0 2 0 7 2 2 5 12 1 0 1 4 1 0 1 0 3 0 0 2 0 0 0 1 1 0 1 0 0 
Bacillus thuringiensis serovar asturiensis: 1
0 0 0 0 0 0 0 0 0 0 0 0 4 0 0 4 0 7 5 0 0 3 0 0 0 0 11 0 0 7 0 0 0 5 2 0 2 0 7 3 4 3 11 0 0 1 4 2 1 0 0 3 0 0 0 2 0 0 1 1 0 1 0 0 
Bacillus thuringiensis serovar azorensis: 2
0 0 0 0 0 0 0 0 0 0 0 0 8 0 0 8 4 10 9 0 1 6 0 0 0 0 20 0 3 14 0 0 0 9 4 0 4 0 14 3 4 10 24 2 0 2 6 5 1 1 0 6 0 0 0 4 0 0 2 2 0 2 0 0 
Bacillus thuringiensis serovar balearica: 1
0 0 0 0 0 0 0 0 0 0 0 0 4 0 0 4 1 6 5 0 0 3 0 0 0 0 11 0 1 6 0 0 0 5 2 0 2 0 7 2 2 5 12 1 0 1 4 1 0 1 0 3 0 0 2 0 0 0 1 1 0 1 0 0 
Bacillus thuringiensis serovar berliner: 1
0 0 0 0 0 0 0 0 0 1 6 0 1 0 0 1 0 2 1 0 1 0 0 0 0 1 4 0 0 1 0 0 0 3 2 0 0 0 2 1 0 1 3 0 0 1 0 3 0 3 0 0 0 0 0 3 1 0 3 2 1 1 0 0 
Bacillus thuringiensis serovar brasilensis: 1
0 0 0 0 0 0 0 0 0 0 0 0 4 0 0 4 2 5 5 0 0 3 0 0 0 0 9 0 2 7 0 0 0 5 2 0 2 0 7 2 2 5 12 1 0 1 4 1 1 0 0 3 0 0 0 2 0 0 1 1 0 1 0 0 
Bacillus thuringiensis serovar cameroun: 1
0 0 0 0 0 0 0 0 0 0 0 0 4 0 0 4 1 6 5 0 0 3 0 0 0 0 11 0 1 6 0 0 0 5 2 0 2 0 8 2 4 3 11 0 0 1 4 2 1 0 0 3 0 0 0 2 0 0 1 1 0 1 0 0 
Bacillus thuringiensis serovar canadensis: 6
6 4 0 8 9 3 16 9 2 24 52 14 22 3 8 31 11 29 48 3 15 29 21 3 7 24 56 7 9 40 28 18 11 48 33 5 15 24 95 22 29 74 58 12 6 23 72 24 13 56 20 50 8 13 14 34 16 8 60 20 23 4 2 0 
Bacillus thuringiensis serovar chanpaisis: 1
0 0 0 0 0 0 0 0 0 0 0 0 5 0 0 4 1 6 5 0 0 3 0 0 0 0 10 0 1 6 0 0 0 5 1 0 3 0 6 3 2 4 12 1 0 1 4 1 1 1 0 3 0 0 0 2 0 0 1 1 0 1 0 0 
Bacillus thuringiensis serovar colmeri: 1
0 0 0 0 0 0 0 0 0 0 0 0 5 0 0 5 2 5 5 0 0 3 0 0 0 0 9 0 0 7 0 0 0 5 2 0 2 0 8 2 3 3 11 1 0 1 4 1 1 1 0 3 0 0 0 2 0 0 1 1 0 1 0 0 
Bacillus thuringiensis serovar coreanensis: 1
0 0 0 0 0 0 0 0 0 0 0 0 5 0 0 5 2 5 5 0 0 3 0 0 0 0 9 0 0 7 0 0 0 5 2 0 2 0 8 2 3 3 11 1 0 1 4 1 1 1 0 3 0 0 0 2 0 0 1 1 0 1 0 0 
Bacillus thuringiensis serovar dakota: 4
5 3 1 9 21 4 8 1 3 9 25 7 20 6 2 30 8 26 47 9 19 37 17 7 7 14 23 8 8 28 22 3 14 29 22 7 13 21 36 6 12 52 47 17 3 4 44 9 14 33 11 34 4 5 9 37 20 6 35 17 9 2 2 0 
Bacillus thuringiensis serovar darmstadiensis: 6
1 0 1 4 4 0 2 3 1 9 35 8 18 5 4 23 6 27 31 0 7 16 12 0 6 7 47 2 8 31 8 1 6 29 20 1 11 18 46 16 18 43 50 6 1 18 38 21 6 20 3 27 0 5 5 29 12 3 38 14 5 4 1 1 
Bacillus thuringiensis serovar entomocidus: 11
36 16 9 61 82 19 70 21 17 67 179 59 69 31 28 103 42 76 165 29 73 95 101 9 33 62 114 23 46 105 126 47 53 118 127 28 56 93 258 57 83 296 172 51 18 88 262 86 43 237 50 224 15 50 51 147 106 49 145 118 80 8 3 0 
Bacillus thuringiensis serovar entomocidus/subtoxicus: 6
1 0 0 3 3 0 1 0 0 6 15 5 26 1 3 29 10 28 32 0 6 16 7 0 7 3 51 1 1 37 6 1 3 35 16 0 16 5 56 13 20 20 51 9 1 13 37 14 7 14 1 25 0 4 6 16 4 2 17 10 1 5 1 0 
Bacillus thuringiensis serovar finitimus: 10
38 18 10 51 51 15 60 19 21 72 247 72 102 28 16 90 32 102 175 32 47 95 86 10 15 56 180 29 53 101 97 35 41 122 145 21 64 87 257 94 79 267 210 42 27 81 268 92 55 235 55 221 13 40 52 177 97 59 182 69 53 7 0 3 
Bacillus thuringiensis serovar fukuokaensis: 1
0 0 0 0 0 0 0 0 0 0 0 0 4 0 0 4 3 4 5 0 0 3 0 0 0 0 10 0 1 7 0 0 0 5 2 0 2 0 6 4 3 4 11 1 0 1 4 1 1 0 0 3 0 0 0 2 0 0 1 1 0 1 0 0 
Bacillus thuringiensis serovar galleriae: 13
19 17 4 34 56 7 32 14 11 52 134 38 76 21 17 87 30 82 138 15 38 63 63 4 23 27 137 13 37 88 79 23 33 95 104 18 56 57 145 33 60 177 180 38 11 55 160 65 34 146 26 130 9 20 32 109 46 32 101 56 37 12 1 0 
Bacillus thuringiensis serovar graciosensis: 1
0 0 0 0 0 0 0 0 0 0 0 0 5 0 0 4 2 5 5 0 0 3 0 0 0 0 10 0 1 6 0 0 0 5 1 0 3 0 8 1 2 4 12 1 0 1 4 1 0 2 0 3 0 0 1 1 0 0 1 1 0 1 0 0 
Bacillus thuringiensis serovar guiyangiensis: 1
0 0 0 0 0 0 0 0 0 0 0 0 4 0 0 4 1 6 4 0 0 4 0 0 0 0 10 0 2 6 0 0 0 5 2 0 2 0 7 2 3 4 12 1 0 1 4 1 1 0 0 3 0 0 0 2 0 0 1 1 0 1 0 0 
Bacillus thuringiensis serovar higo: 1
0 0 0 0 0 0 0 0 0 0 0 0 4 0 0 4 1 6 5 0 0 3 0 0 0 0 11 0 1 6 0 0 0 5 2 0 2 0 8 2 4 3 11 0 0 1 4 2 0 1 0 3 0 0 0 2 0 0 1 1 0 1 0 0 
Bacillus thuringiensis serovar huazhongensis: 1
0 0 0 0 0 0 0 0 0 0 0 0 5 0 0 4 2 5 5 0 0 3 0 0 0 0 10 0 0 7 0 0 0 5 1 0 3 0 7 3 3 3 11 1 0 1 4 1 1 1 0 3 0 0 0 2 0 0 1 1 0 1 0 0 
Bacillus thuringiensis serovar iberica: 1
0 0 0 0 0 0 0 0 0 0 0 0 4 0 0 4 2 5 5 0 0 3 0 0 0 0 10 0 0 8 0 0 0 5 2 0 2 0 7 3 3 4 11 1 0 1 5 0 1 0 0 3 0 0 0 2 0 0 1 1 0 1 0 0 
Bacillus thuringiensis serovar indiana: 3
1 0 0 3 3 0 2 0 0 5 14 5 12 1 3 14 4 14 16 0 6 7 8 0 7 1 25 0 1 16 4 1 4 19 8 0 11 6 27 7 11 11 24 6 1 10 27 10 5 10 2 15 1 3 5 11 4 3 14 7 1 2 1 0 
Bacillus thuringiensis serovar israelensis: 135
265 111 79 379 408 127 327 149 160 506 1491 401 462 130 158 699 170 549 921 201 304 539 493 96 117 386 734 207 244 625 664 156 307 613 878 167 326 631 1976 570 433 1560 1319 295 143 586 1581 524 229 1329 281 1147 85 271 307 1125 756 383 1419 883 401 90 21 24 
Bacillus thuringiensis serovar japonensis: 2
1 0 0 7 4 0 3 2 2 10 15 7 8 0 2 6 2 3 13 1 8 2 12 0 8 3 7 0 7 6 7 6 3 12 9 0 10 11 17 8 5 8 3 9 1 14 28 12 7 16 3 12 5 3 6 13 5 4 19 10 2 1 1 0 
Bacillus thuringiensis serovar japonoensis: 1
0 0 0 0 0 0 0 0 0 0 0 0 5 0 0 5 2 5 5 0 0 3 0 0 0 0 9 0 0 7 0 0 0 5 2 0 2 0 8 2 3 3 11 1 0 1 4 1 1 1 0 3 0 0 0 2 0 0 1 1 0 1 0 0 
Bacillus thuringiensis serovar jegathesan: 1
5 2 1 12 16 5 5 4 4 12 26 8 9 7 4 18 4 18 15 3 9 15 12 0 5 21 17 2 9 13 9 2 14 21 19 1 5 10 19 3 13 34 15 7 0 10 21 10 7 38 3 26 0 6 5 25 23 2 23 12 11 1 0 0 
Bacillus thuringiensis serovar jinhongiensis: 2
1 0 0 3 2 0 1 0 0 6 15 4 6 2 2 11 2 8 13 0 5 4 5 0 6 4 15 0 2 9 3 1 6 14 7 0 7 8 18 7 8 9 13 4 1 9 22 9 4 9 2 12 0 4 4 10 4 2 13 6 1 1 1 0 
Bacillus thuringiensis serovar kenyae: 3
0 0 0 0 0 0 0 0 0 0 0 0 15 0 0 15 6 15 15 0 0 9 0 0 0 0 27 0 0 21 0 0 0 15 6 0 6 0 24 6 9 9 33 3 0 3 12 3 3 3 0 9 0 0 0 6 0 0 3 3 0 3 0 0 
Bacillus thuringiensis serovar kim: 2
1 0 0 3 3 0 2 0 0 5 14 5 7 1 2 9 2 8 11 0 7 4 7 0 8 1 16 0 2 9 5 1 4 15 6 0 9 7 16 7 8 8 13 5 1 9 21 10 5 8 2 12 1 3 5 9 4 2 13 6 1 1 1 0 
Bacillus thuringiensis serovar konkukian: 3
3 0 0 0 4 2 3 1 2 9 19 8 7 1 3 6 1 11 7 0 1 4 1 2 0 1 25 1 3 11 6 2 1 10 10 0 6 1 34 9 11 15 28 7 2 9 26 10 3 13 7 15 4 5 2 10 9 2 23 8 2 3 0 0 
Bacillus thuringiensis serovar kumamtoensis: 1
0 0 0 0 0 0 0 0 0 0 0 0 4 0 0 4 2 5 5 0 0 3 0 0 0 0 10 0 1 7 0 0 0 5 2 0 2 0 7 3 3 4 11 1 0 1 4 1 1 0 0 3 0 0 0 2 0 0 1 1 0 1 0 0 
Bacillus thuringiensis serovar kunthalaRX24: 1
9 4 2 17 32 6 15 3 11 20 39 10 19 14 7 17 5 24 23 12 14 18 18 2 10 16 19 8 10 21 32 13 13 15 33 8 13 22 28 11 23 50 38 11 4 23 55 24 14 43 11 31 4 8 13 39 21 17 41 19 16 0 0 1 
Bacillus thuringiensis serovar kunthalaRX27: 1
9 4 3 17 35 6 15 6 11 20 35 11 18 14 7 19 4 23 21 20 13 17 18 2 11 15 18 7 9 21 31 14 19 15 29 10 11 23 29 12 22 43 35 10 6 22 55 26 13 40 11 34 3 10 14 39 20 16 43 18 16 0 0 1 
Bacillus thuringiensis serovar kunthalaRX28: 1
10 4 4 17 28 10 13 7 11 23 36 14 20 13 5 14 6 24 23 12 13 15 18 3 9 14 18 7 11 18 29 14 11 16 33 9 12 22 30 12 25 49 35 14 6 21 56 27 15 43 10 31 4 9 15 35 21 18 43 18 15 0 0 1 
Bacillus thuringiensis serovar kunthalanags3: 1
11 3 7 13 36 13 15 4 10 17 38 11 22 12 12 19 10 23 18 13 13 16 19 6 7 22 22 6 11 18 28 9 19 15 28 8 14 19 36 20 16 51 34 15 5 20 51 27 15 34 13 37 8 13 22 42 22 13 39 18 17 0 1 0 
Bacillus thuringiensis serovar kurstaki: 44
84 36 10 130 222 72 139 38 48 157 453 113 294 78 70 304 117 323 435 76 136 247 227 16 92 157 452 61 100 352 316 77 126 335 359 72 171 248 534 184 239 613 586 91 31 228 662 238 146 492 87 472 50 90 138 412 189 126 421 201 156 33 8 3 
Bacillus thuringiensis serovar kyushuensis: 3
0 1 0 3 0 2 2 1 1 5 21 5 7 0 2 10 3 11 14 0 6 5 9 0 6 2 17 0 3 10 5 1 6 13 8 1 8 8 18 7 8 14 17 4 1 9 24 13 3 11 2 14 0 4 5 8 5 3 15 7 2 2 1 0 
Bacillus thuringiensis serovar leesis: 2
2 0 1 2 9 3 10 4 3 11 48 9 13 3 2 23 8 24 31 2 5 32 6 0 5 8 21 2 8 19 23 6 8 17 23 5 13 8 57 19 17 61 31 4 1 8 44 17 7 45 3 37 2 1 5 28 6 7 47 15 3 2 0 0 
Bacillus thuringiensis serovar londrina: 2
0 0 0 0 0 0 0 0 0 0 0 0 10 0 0 10 4 10 10 0 0 6 0 0 0 0 18 0 0 14 0 0 0 10 4 0 4 0 16 4 6 6 22 2 0 2 8 2 2 2 0 6 0 0 0 4 0 0 2 2 0 2 0 0 
Bacillus thuringiensis serovar malayensis: 1
0 0 0 0 0 0 0 0 0 0 0 0 4 0 0 4 2 5 5 0 0 3 0 0 0 0 10 0 1 7 0 0 0 5 2 0 2 0 7 3 4 3 11 0 0 1 4 2 1 0 0 3 0 0 0 2 0 0 1 1 0 1 0 0 
Bacillus thuringiensis serovar medellin: 3
5 5 2 14 34 6 18 8 2 35 69 11 33 8 6 37 8 31 67 8 4 44 35 7 10 25 45 6 0 40 24 8 7 33 35 8 6 23 74 7 23 124 71 4 3 20 57 15 13 55 15 78 2 12 16 53 60 14 67 29 19 3 0 0 
Bacillus thuringiensis serovar mexicanensis: 1
0 0 0 0 0 0 0 0 0 0 0 0 4 0 0 4 2 5 5 0 0 3 0 0 0 0 10 0 0 8 0 0 0 5 2 0 2 0 7 3 3 4 11 1 0 1 5 0 1 0 0 3 0 0 0 2 0 0 1 1 0 1 0 0 
Bacillus thuringiensis serovar monterrey: 1
0 0 0 0 0 0 0 0 0 0 0 0 4 0 0 4 2 5 5 0 0 3 0 0 0 0 9 0 2 7 0 0 0 5 2 0 2 0 7 2 2 5 12 0 0 1 4 1 1 0 0 3 0 0 0 2 0 0 1 1 0 0 1 0 
Bacillus thuringiensis serovar morrisoni: 20
34 7 10 36 73 14 74 19 25 63 223 61 75 26 18 96 35 104 146 13 39 91 65 6 26 47 158 15 65 128 110 24 40 108 91 41 50 85 263 87 79 236 200 42 29 119 309 104 50 189 66 232 16 39 58 174 83 39 180 84 45 14 2 4 
Bacillus thuringiensis serovar muju: 1
0 0 0 0 0 0 0 0 0 0 0 0 4 0 0 4 1 6 5 0 0 3 0 0 0 0 10 0 2 6 0 0 0 5 2 0 2 0 7 2 3 4 12 0 0 1 4 2 1 0 0 3 0 0 0 2 0 0 1 1 0 1 0 0 
Bacillus thuringiensis serovar neoleonensis: 1
0 0 0 0 0 0 0 0 0 0 0 0 4 0 0 4 1 6 5 0 0 3 0 0 0 0 11 0 1 6 0 0 0 5 2 0 2 0 8 2 4 3 11 0 0 1 4 2 1 0 0 3 0 0 0 2 0 0 1 1 0 1 0 0 
Bacillus thuringiensis serovar nigeriensis: 1
0 0 0 0 0 0 0 0 0 0 0 0 5 0 0 5 2 5 5 0 0 3 0 0 0 0 8 0 1 7 0 0 0 5 2 0 2 0 8 2 3 3 11 1 0 1 4 1 1 1 0 3 0 0 0 2 0 0 1 1 0 1 0 0 
Bacillus thuringiensis serovar ostriniae: 2
1 1 0 2 3 0 2 0 0 5 14 5 6 1 2 8 1 9 12 1 5 5 7 0 7 2 18 0 2 8 4 1 4 15 6 1 7 8 18 5 9 8 13 4 1 9 22 11 3 9 2 12 1 3 5 9 3 2 14 6 1 1 1 0 
Bacillus thuringiensis serovar oswaldocruzi: 2
1 0 0 3 2 0 1 1 0 5 16 4 4 2 2 10 2 8 13 0 3 4 6 0 6 4 15 0 5 9 3 1 6 14 9 0 7 6 16 8 6 12 14 4 1 9 23 9 3 9 1 13 0 4 4 9 4 2 13 6 1 1 1 0 
Bacillus thuringiensis serovar pakistani: 3
1 0 0 3 3 0 0 1 0 6 24 4 7 1 2 9 3 9 12 0 7 5 7 0 6 4 19 0 3 10 5 2 5 17 8 0 8 8 18 8 8 9 15 5 1 11 22 12 3 13 2 13 0 4 5 10 5 2 16 8 2 2 1 0 
Bacillus thuringiensis serovar palmanyolensis: 1
0 0 0 0 0 0 0 0 0 0 0 0 4 0 0 4 2 5 5 0 0 3 0 0 0 0 10 0 1 7 0 0 0 5 2 0 2 0 7 3 4 3 11 0 0 1 4 2 1 0 0 3 0 0 0 2 0 0 1 1 0 1 0 0 
Bacillus thuringiensis serovar pingluonsis: 1
0 0 0 0 0 0 0 0 0 0 0 0 4 0 0 4 1 6 5 0 0 3 0 0 0 0 11 0 1 6 0 0 0 5 2 0 2 0 7 2 2 5 12 1 0 1 4 1 0 1 0 3 0 0 2 0 0 0 1 1 0 1 0 0 
Bacillus thuringiensis serovar pirenaica: 1
0 0 0 0 0 0 0 0 0 0 0 0 4 0 0 4 2 5 5 0 0 3 0 0 0 0 10 0 1 7 0 0 0 5 2 0 2 0 7 3 3 4 11 1 0 1 4 1 1 0 0 3 0 0 0 2 0 0 1 1 0 1 0 0 
Bacillus thuringiensis serovar poloniensis: 1
0 0 0 0 0 0 0 0 0 0 0 0 4 0 0 4 2 5 5 0 0 3 0 0 0 0 10 0 1 7 0 0 0 5 2 0 2 0 7 3 4 3 11 0 0 1 4 2 1 0 0 3 0 0 0 2 0 0 1 1 0 1 0 0 
Bacillus thuringiensis serovar pondicheriensis: 1
0 0 0 0 0 0 0 0 0 0 0 0 4 0 0 4 2 5 5 0 0 3 0 0 0 0 9 0 2 7 0 0 0 5 2 0 2 0 7 2 2 5 12 1 0 1 4 1 1 0 0 3 0 0 0 2 0 0 1 1 0 1 0 0 
Bacillus thuringiensis serovar pulsiensis: 1
0 0 0 0 0 0 0 0 0 0 0 0 4 0 0 4 2 5 5 0 0 3 0 0 0 0 9 0 2 7 0 0 0 5 2 0 2 0 7 2 2 5 12 1 0 1 4 1 1 0 0 3 0 0 0 2 0 0 1 1 0 1 0 0 
Bacillus thuringiensis serovar rongseni: 1
0 0 0 0 0 0 0 0 0 0 0 0 4 0 0 4 2 5 5 0 0 3 0 0 0 0 10 0 0 8 0 0 0 5 2 0 2 0 7 3 3 4 11 1 0 1 5 0 1 0 0 3 0 0 0 2 0 0 1 1 0 1 0 0 
Bacillus thuringiensis serovar roskildiensis: 4
5 4 1 16 15 3 16 6 9 24 76 15 34 15 13 34 10 36 52 8 12 40 41 5 2 30 45 8 11 36 28 9 8 37 45 12 10 24 94 16 31 83 101 9 9 34 98 16 19 82 19 57 4 12 22 55 32 21 63 27 15 4 0 0 
Bacillus thuringiensis serovar seoulensis: 1
0 0 0 0 0 0 0 0 0 0 0 0 4 0 0 4 1 6 5 0 0 3 0 0 0 0 11 0 1 6 0 0 0 5 2 0 2 0 8 2 4 3 11 0 0 1 4 2 1 0 0 3 0 0 0 2 0 0 1 1 0 1 0 0 
Bacillus thuringiensis serovar shandongiensis: 2
1 0 0 4 3 0 0 1 0 5 16 4 6 1 1 10 1 9 13 0 3 4 8 0 6 2 18 0 4 7 6 1 5 14 7 1 8 7 16 6 8 10 13 4 1 9 20 12 3 9 2 12 0 3 5 9 4 2 12 6 1 1 1 0 
Bacillus thuringiensis serovar silo: 3
2 0 0 0 6 1 2 2 1 5 23 5 7 1 2 6 3 14 6 0 2 3 1 1 0 2 25 0 5 11 4 2 1 9 13 0 4 2 30 13 6 16 26 7 1 10 28 12 2 14 6 20 2 4 1 12 9 4 20 9 3 3 0 0 
Bacillus thuringiensis serovar sooncheon: 1
0 0 0 0 0 0 0 0 0 0 0 0 4 0 0 4 0 7 5 0 0 3 0 0 0 0 11 0 0 7 0 0 0 5 2 0 2 0 7 3 4 3 11 0 0 1 4 2 1 0 0 3 0 0 0 2 0 0 1 1 0 1 0 0 
Bacillus thuringiensis serovar sotto: 3
12 8 2 21 35 11 25 7 8 36 71 14 34 15 8 36 15 33 53 19 28 41 37 3 11 40 42 16 17 40 57 26 17 47 48 15 18 37 75 13 32 103 58 9 6 27 92 33 24 87 23 63 9 16 22 58 21 17 68 18 39 2 1 0 
Bacillus thuringiensis serovar sotto/dendrolimus: 4
0 0 0 0 0 0 0 0 0 0 0 0 16 0 0 16 8 20 20 0 0 12 0 0 0 0 40 0 4 28 0 0 0 20 8 0 8 0 28 12 16 12 44 0 0 4 16 8 4 0 0 12 0 0 0 8 0 0 4 4 0 4 0 0 
Bacillus thuringiensis serovar sumiyoshiensis: 1
0 0 0 0 0 0 0 0 0 0 0 0 4 0 0 4 3 4 5 0 0 3 0 0 0 0 10 0 1 7 0 0 0 5 2 0 2 0 6 4 3 4 11 1 0 1 4 1 1 0 0 3 0 0 0 2 0 0 1 1 0 1 0 0 
Bacillus thuringiensis serovar sylvestriensis: 1
0 0 0 0 0 0 0 0 0 0 0 0 4 0 0 4 2 5 5 0 0 3 0 0 0 0 9 0 2 7 0 0 0 5 2 0 2 0 7 2 2 5 12 1 0 1 4 1 1 0 0 3 0 0 0 2 0 0 1 1 0 1 0 0 
Bacillus thuringiensis serovar thompsoni: 3
0 0 1 4 2 0 3 2 1 4 18 7 10 1 2 9 3 8 12 0 6 5 7 0 6 4 16 0 7 12 7 0 4 15 8 0 6 5 20 7 7 10 15 4 0 10 22 14 2 14 1 14 0 4 3 12 6 4 17 8 2 2 1 0 
Bacillus thuringiensis serovar thuringiensis: 20
21 8 3 24 45 9 30 5 7 29 115 40 78 7 12 76 14 111 102 3 30 51 17 2 17 18 153 7 36 109 43 8 21 88 83 9 55 48 262 103 64 131 194 19 6 50 190 83 24 120 15 119 4 20 22 102 59 23 107 86 15 16 4 0 
Bacillus thuringiensis serovar tochigiensis: 1
0 0 0 0 0 0 0 0 0 0 0 0 5 0 0 4 1 6 5 0 0 3 0 0 0 0 10 0 1 6 0 0 0 5 2 0 2 0 7 2 2 4 12 1 0 1 4 1 1 1 0 3 0 0 0 2 0 0 1 1 0 1 0 0 
Bacillus thuringiensis serovar toguchini: 1
0 0 0 0 0 0 0 0 0 0 0 0 4 1 0 3 1 6 5 0 0 3 0 0 0 0 13 0 0 6 0 0 0 5 1 0 2 0 7 2 3 4 12 1 1 0 4 1 0 1 0 3 0 0 2 0 0 0 1 1 0 1 0 0 
Bacillus thuringiensis serovar tohokuensis: 4
1 0 0 0 5 2 5 2 0 8 25 7 9 1 2 8 1 16 10 0 3 3 1 2 0 2 26 0 5 15 8 2 2 11 9 0 5 1 32 16 8 15 32 5 5 7 26 14 1 16 6 19 2 6 2 9 12 2 28 10 4 4 0 0 
Bacillus thuringiensis serovar tolworthi: 6
3 0 1 5 12 3 11 4 3 18 71 14 27 5 4 37 12 37 47 2 11 40 16 2 10 12 47 2 10 38 33 10 11 38 32 5 23 17 87 27 27 74 56 11 2 19 67 29 11 60 5 52 1 5 8 40 11 9 64 23 5 5 1 0 
Bacillus thuringiensis serovar toumanoffi: 3
2 4 0 9 2 1 12 6 1 16 33 7 14 2 6 24 11 20 39 2 13 26 24 1 4 23 32 6 5 31 26 18 9 33 20 6 9 23 63 13 18 56 30 5 5 12 50 12 12 43 11 37 4 8 11 25 8 7 36 12 21 1 2 0 
Bacillus thuringiensis serovar vazensis: 1
0 0 0 0 0 0 0 0 0 0 0 0 4 0 0 4 2 5 5 0 0 3 0 0 0 0 10 0 0 8 0 0 0 5 2 0 2 0 7 3 3 4 11 1 0 1 5 0 1 0 0 3 0 0 0 2 0 0 1 1 0 1 0 0 
Bacillus thuringiensis serovar wratislaviensis: 1
0 0 0 0 0 0 0 0 0 0 0 0 4 0 0 4 1 6 5 0 0 3 0 0 0 0 11 0 1 6 0 0 0 5 2 0 2 0 7 2 2 5 12 1 0 1 4 1 0 1 0 3 0 0 2 0 0 0 1 1 0 1 0 0 
Bacillus thuringiensis serovar wuhanensis: 3
22 13 6 29 77 14 38 8 7 38 89 26 41 18 10 41 20 39 81 16 34 49 65 0 17 22 78 18 25 49 65 17 29 47 56 12 35 44 56 23 43 133 73 20 8 47 145 58 28 101 20 97 11 27 35 72 35 30 85 17 34 1 2 0 
Bacillus thuringiensis serovar xiaguangiensis: 1
0 0 0 0 0 0 0 0 0 0 0 0 4 0 0 4 1 6 5 0 0 3 0 0 0 0 11 0 1 6 0 0 0 5 2 0 2 0 8 2 4 3 11 0 0 1 4 2 0 1 0 3 0 0 0 2 0 0 1 1 0 1 0 0 
Bacillus thuringiensis serovar yosoo: 1
0 0 0 0 0 0 0 0 0 0 0 0 5 0 0 5 2 5 5 0 0 3 0 0 0 0 9 0 0 7 0 0 0 5 2 0 2 0 8 2 3 3 11 1 0 1 4 1 1 1 0 3 0 0 0 2 0 0 1 1 0 1 0 0 
Bacillus thuringiensis serovar yunnanensis: 2
17 7 3 14 12 6 10 10 13 16 27 14 19 12 10 20 13 27 38 12 19 27 30 8 7 18 37 13 22 27 29 9 20 27 31 10 27 14 50 16 17 52 47 20 7 23 62 19 31 48 14 49 7 19 16 30 20 20 31 35 20 1 1 0 
Bacillus thuringiensis serovar zhaodongensis: 1
0 0 0 0 0 0 0 0 0 0 0 0 4 0 0 4 2 5 5 0 0 3 0 0 0 0 10 0 1 7 0 0 0 5 2 0 2 0 7 3 4 3 11 0 0 1 4 2 1 0 0 3 0 0 0 2 0 0 1 1 0 1 0 0 
Bacillus vallismortis: 1
1 2 0 1 0 2 1 1 3 7 4 3 2 0 0 2 0 1 2 0 1 1 1 0 0 0 0 1 2 2 0 2 2 1 3 1 1 2 15 5 0 2 4 2 0 2 9 5 1 4 3 3 0 1 0 6 2 2 1 3 0 1 0 0 
Bacillus vietnamensis: 1
0 3 0 4 1 0 4 1 6 15 8 2 10 14 4 15 8 7 13 7 6 19 4 1 3 4 11 15 10 13 17 2 10 15 5 13 11 7 34 11 19 18 13 4 2 11 12 6 14 25 12 24 0 0 16 4 2 13 6 8 5 1 0 0 
Bacillus weihenstephanensis: 3
1 7 1 25 11 0 10 2 1 12 53 4 12 3 5 23 7 17 32 2 6 12 23 1 4 5 28 3 9 22 13 4 7 11 28 7 3 20 59 13 10 30 24 4 8 15 62 10 7 39 3 20 0 2 9 25 9 18 49 16 5 1 2 0 
Bacteroides caccae: 1
1 9 3 13 1 1 4 8 34 9 3 12 2 18 10 14 13 10 12 28 15 9 2 9 20 5 17 29 4 12 31 23 5 29 21 14 17 8 41 19 54 27 14 25 2 6 38 8 31 17 22 33 0 0 40 5 8 36 13 18 15 1 0 0 
Bacteroides cellulosolvens: 2
4 0 0 5 44 2 7 16 4 39 57 72 137 9 6 20 29 38 222 10 5 87 110 1 9 49 205 7 11 81 135 18 8 91 124 1 9 100 102 95 39 117 33 73 2 14 78 14 65 148 72 97 2 8 34 51 62 24 51 73 45 2 0 0 
Bacteroides distasonis: 1
0 4 0 10 4 0 0 0 1 3 8 19 2 0 1 12 9 0 7 2 3 7 2 0 5 5 2 2 3 20 3 3 2 20 10 3 4 11 8 16 19 16 7 11 3 1 7 15 9 10 6 9 2 0 11 11 0 14 5 7 7 1 0 0 
Bacteroides fragilis: 316
405 910 737 1736 859 671 531 939 2541 1898 1817 2513 1062 1062 868 1560 991 1333 1700 1546 1047 1604 542 815 1201 1345 1888 2033 914 2021 2532 1414 954 2240 2176 1204 1800 1846 4783 3042 2133 3528 1844 2069 729 1559 4569 2387 2266 3711 1428 3470 614 912 2072 3110 2256 2599 3157 2979 1344 162 77 77 
Bacteroides ovatus: 15
27 61 34 95 33 21 26 63 136 112 78 103 40 80 47 56 63 53 75 97 56 65 28 48 73 53 125 135 77 104 143 109 41 116 116 67 129 63 227 144 124 169 82 103 39 73 251 113 121 178 79 174 37 30 135 129 104 149 154 172 77 9 2 4 
Bacteroides sp.: 4
11 45 12 18 15 14 7 34 46 25 20 18 9 31 13 6 28 11 26 48 38 17 6 33 24 12 29 51 27 17 31 55 14 26 15 32 49 18 101 103 47 28 35 64 17 23 103 73 77 25 23 21 14 9 53 32 21 55 31 39 25 1 3 0 
Bacteroides sp. 139: 20
46 29 8 57 75 17 63 46 42 87 122 82 52 21 29 83 39 85 85 32 30 91 63 17 16 79 98 55 45 125 76 43 34 115 99 42 61 113 271 113 63 162 126 65 36 57 209 120 65 218 45 141 12 37 59 173 107 83 211 121 48 10 4 6 
Bacteroides thetaiotaomicron: 110
124 403 334 387 230 258 154 383 1038 494 301 501 232 431 351 224 466 227 466 609 581 273 124 283 525 235 584 790 444 417 647 644 400 492 496 424 748 360 1303 1052 1014 709 438 763 263 319 1396 871 1043 798 676 712 262 158 918 636 554 994 566 915 364 66 13 31 
Bacteroides thetaiotaomicron VPI-5482: 4778
6253 16951 11585 31869 13016 5205 8642 16088 52929 27522 23776 39249 16127 20164 14583 25095 19193 22437 29884 26839 20579 29084 7917 13619 27252 21719 36660 34863 18002 38043 50186 24551 12612 38890 40854 20120 30963 25309 76776 47760 38552 59442 28067 37179 11377 22548 87522 33859 41828 61379 25991 60835 10128 12690 42893 42222 30290 49326 48841 50577 25481 3152 667 959 
Bacteroides uniformis: 20
48 63 53 57 83 53 41 57 160 112 68 124 51 82 23 67 83 52 118 115 59 51 37 47 70 48 97 124 54 71 97 85 50 67 104 56 82 83 303 228 174 140 129 130 57 79 315 129 167 128 98 151 42 41 147 134 136 151 139 153 78 8 3 9 
Bacteroides vulgatus: 8
3 33 28 34 22 34 7 23 54 50 20 26 32 17 13 13 30 33 38 30 20 22 10 10 29 21 35 54 23 31 33 25 21 34 32 25 40 28 87 116 56 55 34 63 25 32 103 72 72 65 19 58 15 14 52 52 64 46 36 66 18 3 1 4 
Bacteroidetes bacterium endosymbiont of Bemisia tabaci: 1
8 4 7 3 8 5 23 9 21 18 24 16 7 9 4 9 5 5 20 23 6 13 17 14 9 17 31 29 16 18 14 18 10 13 19 4 7 8 49 18 13 18 32 12 14 21 45 13 18 23 10 22 3 1 4 28 22 22 31 23 6 1 0 0 
Bartonella alsatica: 1
2 1 1 4 0 0 2 1 1 6 7 4 3 0 1 6 0 2 6 0 6 4 1 1 0 0 4 0 1 3 6 2 5 5 3 2 1 8 11 4 0 8 7 1 0 3 11 3 0 12 1 1 1 5 1 9 3 0 18 2 4 1 0 0 
Bartonella bacilliformis: 35
68 125 52 394 58 26 61 64 63 313 300 256 199 54 49 343 77 141 284 75 101 184 134 28 41 203 364 75 147 475 224 101 140 482 180 76 159 573 487 223 100 399 305 174 24 200 618 203 110 634 46 211 10 66 70 357 136 153 639 363 74 21 3 11 
Bartonella birtlesii: 1
0 2 2 4 0 1 3 0 0 6 5 6 4 0 0 6 0 1 7 2 1 3 0 0 0 1 5 1 3 6 1 1 5 9 3 0 3 11 10 1 1 10 5 3 1 3 10 5 2 9 0 3 1 5 0 7 3 2 15 4 3 1 0 0 
Bartonella bovis: 1
1 1 1 5 2 0 3 0 0 7 6 5 4 1 0 5 0 2 8 1 3 4 0 0 0 1 3 1 4 4 2 2 4 7 3 2 1 10 9 2 1 8 3 4 1 3 12 3 1 13 0 4 2 2 1 6 3 1 16 4 3 0 1 0 
Bartonella clarridgeiae: 5
2 6 10 39 2 3 4 6 6 35 38 35 21 4 10 50 3 18 41 7 13 32 16 3 3 13 55 8 15 69 36 11 13 56 13 7 14 67 67 25 8 65 55 34 3 22 72 35 11 78 1 24 2 9 7 39 21 11 72 49 12 3 2 0 
Bartonella doshiae: 1
2 1 0 6 2 0 0 0 3 6 8 6 3 2 0 3 0 1 6 2 4 3 1 1 0 0 7 0 3 3 7 0 4 7 3 1 2 8 9 2 2 8 4 1 1 5 11 5 0 11 0 2 0 4 2 6 3 3 14 3 4 0 1 0 
Bartonella elizabethae: 2
4 2 0 6 4 0 3 2 3 17 11 6 8 1 1 11 1 2 17 4 3 6 0 1 0 1 11 5 3 10 7 2 4 7 3 2 3 13 25 10 2 11 22 3 0 5 28 11 5 15 0 7 1 3 4 11 3 2 17 8 5 2 0 0 
Bartonella grahamii: 5
19 10 7 17 19 5 18 7 5 20 45 20 17 3 2 15 10 21 46 14 2 21 18 2 2 10 38 18 11 35 31 11 11 18 19 11 12 26 83 17 27 42 57 14 12 21 70 20 13 47 6 14 2 7 18 39 14 23 45 30 14 1 2 2 
Bartonella henselae: 65
106 221 86 635 97 50 75 187 156 598 489 428 315 134 129 446 128 229 507 187 251 273 282 121 95 322 687 234 323 688 435 260 268 767 249 183 318 916 906 363 199 727 567 291 78 369 984 383 161 1043 96 491 53 141 121 773 230 306 1053 566 171 36 7 22 
Bartonella koehlerae: 1
2 0 1 6 2 0 2 0 1 5 6 6 5 1 0 4 0 0 8 3 2 1 0 0 0 1 6 1 3 4 6 2 3 7 3 2 0 8 7 1 0 7 5 4 1 4 14 2 4 9 0 3 1 3 2 9 1 4 14 6 4 1 0 0 
Bartonella quintana: 29
55 97 39 222 62 12 50 87 60 235 193 180 182 65 61 217 52 89 244 91 106 141 142 52 47 122 300 91 121 335 169 107 98 332 109 76 137 358 457 198 107 318 240 137 41 102 468 152 82 448 57 190 24 32 71 333 92 161 429 269 69 16 5 8 
Bartonella schoenbuchensis: 1
0 2 2 4 0 1 3 0 0 6 5 6 4 0 0 5 0 1 8 2 0 3 0 0 0 1 5 1 4 6 1 1 5 9 3 0 2 11 10 1 1 10 5 3 1 3 10 5 2 9 0 3 1 5 0 8 3 2 15 4 3 1 0 0 
Bartonella taylorii: 2
4 9 1 12 3 0 3 4 8 13 8 10 4 1 0 13 1 6 15 8 7 5 5 4 1 3 12 1 5 11 10 2 4 13 7 2 5 13 18 6 3 7 14 5 4 5 20 6 4 33 0 7 0 6 4 17 4 6 28 10 5 1 0 1 
Bartonella tribocorum: 45
63 107 41 181 100 32 92 206 87 314 316 172 211 85 49 167 99 144 318 126 99 139 147 77 44 163 315 147 115 281 187 115 83 220 132 136 80 257 592 130 185 420 419 97 52 150 459 137 115 355 71 263 20 60 154 390 201 276 462 292 116 21 9 15 
Bartonella vinsonii subsp. arupensis: 1
3 1 0 6 0 0 1 1 0 5 10 3 2 3 0 6 1 2 6 0 3 3 1 0 0 1 6 0 3 5 6 1 4 7 2 1 1 8 8 5 1 7 4 2 0 3 8 5 2 9 0 2 0 6 2 6 3 3 15 7 4 1 0 0 
Bartonella vinsonii subsp. berkhoffii: 3
3 6 1 20 1 0 2 4 0 24 19 22 10 5 7 27 8 7 23 6 9 10 4 1 3 16 29 3 11 24 20 7 9 13 8 4 10 43 46 14 3 22 28 6 1 9 49 15 4 34 1 10 0 7 3 20 3 12 37 23 5 1 0 2 
Bartonella vinsonii subsp. vinsonii: 2
2 1 0 9 1 0 2 7 1 13 14 13 6 4 3 17 4 5 11 4 8 6 2 2 2 1 16 4 3 11 8 2 5 10 6 5 5 9 28 6 5 13 17 7 0 6 26 11 4 15 1 8 0 6 3 12 4 7 22 12 4 1 0 1 
Bdellovibrio bacteriovorus: 16
10 90 17 75 36 7 12 18 263 79 25 146 31 122 42 93 45 45 46 100 51 85 48 35 86 39 78 201 158 128 64 133 84 132 41 89 194 105 206 117 113 82 63 99 51 41 220 96 111 112 52 81 26 10 127 105 7 185 127 165 65 7 5 4 
Bdellovibrio bacteriovorus HD100: 3583
3521 23764 4169 17384 5364 1536 3090 4500 54576 19988 4612 27956 7609 23237 9424 15640 15564 9593 10985 24881 13809 15409 9017 8932 20494 10632 14581 36212 26293 22041 13894 31532 12847 26068 5427 17997 38779 21325 48106 28355 27421 20967 16029 30143 12967 9236 50211 23300 29047 30934 16362 19376 6409 4810 29526 22893 2324 39168 24005 30562 14116 1836 1063 684 
Bergeyella zoohelcum: 4
10 4 6 14 24 8 11 9 9 42 58 31 34 7 6 19 18 20 24 13 17 29 17 6 13 20 28 9 6 20 28 12 7 25 24 4 11 38 134 23 17 72 50 20 12 21 88 13 28 61 28 37 9 13 12 83 25 25 64 18 20 2 1 1 
Bifidobacterium adolescentis: 8
19 133 15 78 5 7 4 111 183 30 2 27 11 137 40 8 59 11 11 194 53 17 17 40 165 16 42 240 99 83 34 246 18 69 25 149 166 29 36 168 144 18 19 125 95 43 133 164 250 116 126 26 28 4 164 14 3 190 23 94 102 0 1 7 
Bifidobacterium animalis: 14
37 253 50 92 12 36 8 246 215 50 4 21 13 154 121 10 62 8 17 245 120 19 29 56 222 38 77 355 193 56 32 388 26 93 11 235 225 35 21 264 203 38 30 185 134 54 107 276 336 128 156 35 71 2 252 1 5 278 51 201 107 4 0 10 
Bifidobacterium asteroides: 1
4 7 4 3 4 2 1 4 13 1 1 6 3 4 3 3 9 0 7 7 10 5 4 4 5 4 4 8 3 1 2 5 4 1 2 2 12 2 6 6 9 4 2 14 2 0 7 8 8 7 9 7 3 0 12 1 1 14 1 5 7 1 0 0 
Bifidobacterium bifidum: 5
14 143 34 37 2 10 2 84 157 17 2 24 14 98 70 3 104 7 17 210 116 17 11 79 126 9 38 247 164 16 28 286 31 43 6 182 167 17 13 140 166 24 14 101 67 64 89 160 297 107 131 43 27 5 156 5 5 144 18 83 91 0 1 4 
Bifidobacterium breve: 6
8 69 20 25 5 10 5 65 77 24 0 21 11 28 39 4 30 5 13 65 57 12 13 30 62 12 37 108 76 18 26 113 23 46 6 47 75 14 37 70 56 13 21 55 37 15 80 63 114 58 45 19 34 5 72 6 12 86 20 60 53 3 0 3 
Bifidobacterium gallinarum: 1
1 20 0 12 0 0 0 16 42 1 0 0 0 25 12 1 3 1 0 45 5 1 0 2 38 3 0 52 7 12 1 51 0 9 0 30 17 3 0 39 40 2 0 28 25 5 7 57 37 19 29 3 5 0 36 0 0 44 3 19 17 0 0 1 
Bifidobacterium longum: 45
76 550 264 170 45 227 22 368 642 94 21 113 50 304 215 49 274 41 52 466 295 60 55 222 400 64 121 830 484 144 125 650 166 129 54 333 479 76 97 452 451 65 87 433 233 121 351 704 683 212 302 80 130 28 494 53 31 490 79 344 257 8 14 23 
Bifidobacterium longum NCC2705: 1727
3206 18278 3757 9356 861 1371 1322 13482 27193 4935 751 7980 2427 15948 8529 2534 7965 1894 2700 23719 9867 3775 2432 7820 17086 2887 7874 38373 17228 7984 4780 33071 3506 10190 3734 15936 25375 4577 5424 20552 16191 5769 4680 17112 8312 5741 16821 19385 26061 15674 11861 5292 4950 1083 19085 2773 1463 24284 8631 16008 8691 409 343 975 
Bifidobacterium longum biovar Longum: 5
3 73 10 24 2 9 2 36 67 7 1 5 3 38 23 2 29 1 6 56 38 4 2 22 50 6 17 91 44 17 13 80 8 12 3 52 53 11 8 58 57 6 6 53 47 13 40 76 97 34 51 15 17 0 55 2 2 65 8 38 43 1 0 4 
Bifidobacterium longum bv. Infantis: 12
20 155 18 98 9 20 6 104 214 49 3 60 15 173 57 18 68 17 12 209 80 28 13 81 148 24 54 322 126 71 28 274 28 81 35 173 224 60 42 205 175 31 27 158 82 45 155 229 307 163 101 48 37 4 171 11 6 214 58 119 105 4 0 8 
Bifidobacterium pseudocatenulatum: 2
2 21 7 12 4 5 6 14 17 11 3 12 4 4 5 8 5 7 1 9 14 5 4 2 12 11 4 21 12 20 3 19 11 16 3 7 17 2 11 15 7 7 11 16 5 8 26 19 16 23 6 14 2 6 17 9 6 7 10 9 9 1 1 0 
Bifidobacterium pseudolongum subsp. globosum: 1
0 23 0 10 0 0 0 34 22 3 0 0 0 24 11 3 3 0 1 38 10 1 1 2 36 4 3 33 19 14 0 52 1 7 0 33 8 9 0 40 46 1 0 29 24 3 16 41 48 13 25 6 6 0 40 0 0 42 3 20 17 0 0 1 
Bifidobacterium pullorum: 1
1 20 0 12 0 0 0 15 41 2 0 1 0 23 13 1 3 1 0 45 5 1 0 2 38 3 0 51 8 12 1 50 0 10 0 29 18 3 0 39 41 1 0 28 26 4 7 56 39 18 29 3 5 0 37 0 0 44 3 19 17 0 0 1 
Bifidobacterium sp. BcRW10: 1
0 26 0 6 0 0 0 32 25 2 0 0 0 25 12 0 5 0 0 33 12 1 0 2 40 2 0 40 21 10 1 52 1 5 0 39 5 4 0 42 46 1 0 28 23 5 9 50 50 10 28 2 6 1 40 0 0 46 1 19 17 0 0 1 
Bifidobacterium sp. CFAR 172: 1
0 23 0 12 0 0 0 23 33 4 0 0 0 36 1 1 3 0 0 42 4 0 0 1 40 3 3 34 4 30 1 54 0 8 0 21 21 9 0 42 43 1 0 26 26 3 14 50 38 17 28 4 5 0 36 0 0 42 3 18 18 0 0 1 
Bifidobacterium sp. ISO3519: 1
0 8 18 9 3 5 4 7 23 13 4 17 3 12 5 4 16 2 8 14 15 4 6 10 15 2 9 19 9 10 7 14 15 3 8 14 16 14 17 16 11 3 9 21 3 5 26 16 14 19 11 15 5 4 8 10 6 20 20 10 5 1 0 0 
Bilophila wadsworthia: 4
0 41 0 26 2 0 0 47 60 14 0 4 0 53 3 9 10 0 0 86 12 5 1 53 22 7 1 97 10 54 1 134 2 32 1 52 57 26 16 100 52 3 2 44 37 5 111 8 83 14 53 10 42 3 66 3 0 91 10 55 24 3 1 0 
Blastochloris viridis: 9
1 73 26 27 1 0 0 74 118 21 1 11 2 18 74 6 23 2 2 65 47 12 0 21 104 5 10 83 94 43 10 148 21 37 1 80 68 31 10 74 56 9 5 66 38 9 40 79 85 26 49 30 24 5 99 8 0 101 20 45 64 3 0 6 
Blastomonas natatoria: 2
1 5 0 2 3 1 0 12 21 5 0 4 2 1 7 0 5 0 3 7 7 2 1 7 9 2 5 7 18 4 8 19 5 2 1 15 6 2 3 3 7 3 1 3 7 3 6 4 5 2 4 9 3 0 27 1 2 15 3 8 17 0 0 2 
Blueberry stunt phytoplasma: 1
2 1 0 3 3 0 0 0 0 2 9 2 3 1 0 2 2 3 3 2 0 3 1 1 0 2 2 3 1 7 1 0 1 2 2 1 0 8 14 1 6 4 5 0 1 0 6 1 0 2 0 1 0 0 0 3 1 1 7 3 0 1 0 0 
Bordetella avium: 31
57 555 171 185 21 35 49 229 828 136 38 315 48 190 218 89 342 72 65 367 275 69 68 270 382 108 160 810 507 174 90 772 189 236 88 391 482 124 195 288 242 271 214 434 124 159 288 357 384 418 179 220 78 31 251 170 34 480 196 296 195 6 4 21 
Bordetella bronchiseptica: 107
157 2072 702 375 39 174 77 618 3046 262 22 692 77 548 904 82 967 143 99 1232 1061 131 149 824 1265 165 396 2844 2287 331 342 2942 643 394 249 1299 1689 281 230 1103 988 452 409 1569 565 449 983 1334 1803 927 856 579 310 59 1158 298 149 1516 321 970 602 15 23 69 
Bordetella bronchiseptica RB50: 4998
2126 87389 21904 7020 674 3173 1217 20444 137265 3749 362 12570 1165 15632 31164 1250 29214 1926 1874 45083 29777 1974 2520 33472 49782 3535 7521 123857 88700 5658 6193 112835 17260 6448 4624 44727 70721 4017 6148 36224 30612 8723 9862 55753 23557 11987 32686 48106 66652 20644 28405 11613 13837 1341 46395 6598 2648 61351 6865 39737 22953 723 1011 3264 
Bordetella parapertussis: 4192
1846 74437 18443 6154 642 2642 985 17252 116905 3102 349 11047 923 13259 26549 989 24496 1608 1469 38172 24956 1539 2118 28223 41964 2962 6040 104370 74349 4615 5100 94914 14356 5405 3906 37991 59810 3391 5212 30500 25771 7474 8483 47102 20003 10425 27855 40550 55915 17685 23882 10071 11795 1262 39495 5535 2271 51930 5749 33359 19514 614 870 2708 
Bordetella pertussis: 157
204 3659 1273 421 44 319 127 1015 5353 327 18 888 122 1076 1559 149 2270 181 159 2509 1980 176 204 1587 2285 285 568 5900 4592 486 499 7275 1415 983 445 2737 2959 413 264 2238 1939 786 584 3166 1040 748 1496 2187 3443 1085 1399 841 310 40 1839 303 151 2505 355 1327 1116 53 39 65 
Bordetella pertussis Tohama I: 3498
2781 62630 13979 5680 595 1756 1365 14101 94723 2324 251 9871 934 11279 21776 824 19827 1240 1326 32661 19909 1466 1750 23147 33231 2934 4963 86823 58892 4834 4115 76531 11567 4799 3334 31721 49025 3326 4594 26404 21868 6242 7612 39602 18106 9169 22988 33499 45903 14858 20431 7715 9093 1136 32787 4577 1690 43665 4683 26591 16164 526 835 2137 
Bordetella sp. 10d: 2
1 17 13 10 3 2 1 2 25 2 1 23 0 6 9 1 15 1 0 14 5 0 0 12 14 7 2 28 22 12 0 20 11 1 2 15 19 1 5 9 5 8 10 10 5 10 16 18 6 19 6 12 5 2 15 8 2 13 6 11 7 0 0 2 
Borrelia afzelii: 65
12 14 3 26 242 45 191 20 39 426 661 258 337 39 32 414 149 323 529 136 13 438 102 22 14 173 516 103 112 539 329 120 145 352 307 36 108 424 1659 334 170 817 353 64 20 100 1040 287 242 640 74 267 24 94 89 427 504 57 519 250 60 59 6 0 
Borrelia andersonii: 1
0 2 0 1 8 1 1 0 0 3 3 2 2 0 0 4 0 1 2 0 0 1 2 0 0 1 0 0 0 3 1 1 1 3 1 1 1 6 6 5 0 9 2 0 0 2 4 3 1 4 1 2 0 1 0 7 3 0 4 1 1 1 0 0 
Borrelia anserina: 1
0 0 0 1 12 1 1 0 0 10 6 3 10 2 0 11 2 3 11 0 2 6 7 0 0 2 19 0 0 33 8 1 1 10 9 0 3 7 8 4 5 26 22 4 0 3 12 7 0 13 0 7 0 0 2 1 4 1 22 11 1 0 1 0 
Borrelia bissettii: 2
0 0 0 0 5 0 8 1 0 24 20 9 15 3 0 9 15 6 34 5 0 27 0 0 0 2 14 1 1 17 22 12 3 5 18 2 5 17 75 12 14 8 8 0 2 0 40 6 22 15 6 4 0 2 2 2 10 0 9 7 2 2 0 0 
Borrelia burgdorferi: 820
391 240 91 433 4146 960 2258 461 614 6174 8990 3166 4207 695 427 5293 2145 3868 5230 1180 469 4324 1959 724 280 2124 4657 1249 756 5871 4347 1635 1687 3488 3350 497 1209 5862 20463 4877 3418 12881 5781 946 600 1607 12880 4073 2881 9467 1649 5634 409 981 1256 8122 7819 1272 9916 3874 826 602 138 80 
Borrelia burgdorferi B31: 1639
764 459 219 899 8843 2594 4611 1039 1158 12539 18287 7433 7264 1476 1074 10341 4633 7123 7829 2388 974 7111 3855 1627 570 4387 7770 2064 1076 8330 8628 3340 3206 5544 6437 1061 2367 12023 37244 9593 6372 26349 9259 1758 1452 3959 22626 7531 4479 18112 4240 14814 1095 2193 2776 23094 16939 3361 24214 7872 2020 1037 315 287 
Borrelia crocidurae: 2
0 0 0 3 28 0 0 0 0 19 9 10 23 4 1 24 4 4 28 0 2 8 12 0 0 4 35 0 4 62 11 0 6 22 15 1 6 24 18 4 10 48 42 8 1 12 25 16 1 25 0 12 0 0 2 3 10 4 35 22 2 2 0 0 
Borrelia duttonii: 24
17 2 2 11 89 20 40 4 14 73 217 107 85 10 13 110 20 177 135 15 16 161 33 8 1 28 297 25 46 229 232 19 100 157 212 16 80 151 515 267 47 359 106 29 14 44 267 163 39 344 25 114 8 30 15 184 239 26 213 139 11 17 3 4 
Borrelia garinii: 126
23 13 7 41 378 43 432 68 75 976 1382 324 754 142 18 753 616 580 1445 289 51 976 149 19 18 316 1139 163 152 932 783 312 156 753 769 54 217 792 3809 613 492 1330 625 103 42 129 2012 555 706 1313 230 355 5 153 211 635 915 111 818 425 111 119 5 2 
Borrelia hermsii: 112
41 15 11 75 610 210 443 122 111 840 1512 424 932 94 44 628 267 609 737 175 131 717 264 58 23 216 1146 131 130 953 746 153 231 558 665 87 156 745 2373 997 598 1765 689 98 90 238 1520 596 431 1563 252 670 59 111 233 1183 1295 408 1385 605 118 84 12 16 
Borrelia japonica: 9
0 0 0 15 52 0 28 4 1 55 63 22 27 0 8 43 19 11 83 19 0 55 17 0 0 9 25 4 10 33 40 18 5 51 41 4 11 58 177 50 45 69 26 0 4 10 92 19 54 55 17 14 0 9 9 38 39 0 41 24 9 9 0 0 
Borrelia lonestari: 2
2 0 0 2 16 2 12 2 0 16 17 7 13 1 1 18 5 6 26 4 1 12 12 3 0 7 20 1 3 36 17 2 3 15 9 0 3 18 42 6 11 44 29 7 2 7 38 5 10 23 8 17 2 0 9 11 23 5 33 16 4 1 1 0 
Borrelia miyamotoi: 9
2 0 0 4 58 8 30 8 4 75 88 43 53 5 1 45 14 43 78 9 5 52 23 10 2 32 73 15 8 94 62 17 21 58 50 11 16 62 206 64 45 152 67 10 8 37 124 43 36 115 21 71 4 12 18 82 101 36 131 59 13 5 4 0 
Borrelia parkeri: 9
0 2 1 2 41 10 10 13 3 51 88 26 59 4 10 44 5 24 17 11 5 48 3 4 1 5 8 0 2 19 6 1 4 12 23 5 1 41 79 35 29 77 16 2 3 7 40 24 17 85 5 16 0 7 15 42 29 29 70 29 3 7 2 0 
Borrelia recurrentis: 2
0 0 0 0 6 5 2 0 1 6 14 13 4 0 2 24 2 20 6 2 0 38 2 0 0 6 26 0 8 68 40 6 11 24 12 0 20 28 43 34 2 43 10 4 2 2 27 16 6 34 0 2 0 2 0 14 27 0 31 19 2 2 0 0 
Borrelia sp. 10MT: 1
0 0 0 0 3 0 6 1 0 7 9 3 5 2 0 6 7 3 18 3 0 13 1 0 0 1 6 0 0 7 10 3 0 5 9 0 2 9 38 4 7 8 3 0 1 0 23 1 8 13 2 2 0 1 2 4 7 0 5 4 1 1 0 0 
Borrelia sp. 5MT: 1
0 0 0 0 3 0 6 1 0 8 9 3 5 2 0 6 7 3 18 3 0 13 1 0 0 1 6 0 0 7 10 4 0 5 9 0 2 9 38 4 7 8 3 0 1 0 23 1 7 13 2 2 0 1 2 3 7 0 5 4 1 1 0 0 
Borrelia sp. A14S: 2
0 0 0 0 2 0 6 0 2 16 23 7 13 1 0 14 9 7 23 5 1 25 1 0 0 5 19 2 3 16 12 6 2 12 14 1 3 12 64 10 9 18 5 0 1 3 32 7 15 13 3 2 0 3 2 9 12 0 8 4 1 2 0 0 
Borrelia sp. LV5: 1
0 0 0 0 2 0 5 0 0 11 9 3 10 1 0 6 6 4 14 3 0 13 0 0 0 1 5 1 0 7 10 6 2 4 11 0 2 11 38 4 7 7 4 0 1 0 19 4 10 7 3 2 0 1 2 1 5 0 8 2 1 1 0 0 
Borrelia turdi: 1
0 0 0 0 3 0 7 1 0 8 8 4 5 2 0 6 8 3 18 3 0 13 1 0 0 1 6 0 0 6 10 4 0 6 8 0 2 9 37 5 7 7 3 0 1 0 22 2 8 11 2 2 0 1 2 3 8 0 5 4 1 1 0 0 
Borrelia turicatae: 22
4 1 0 6 71 10 20 39 13 145 269 61 116 18 26 136 20 67 90 46 9 169 12 1 0 25 92 25 28 199 45 24 29 58 47 15 6 137 299 157 101 233 76 16 5 26 166 66 44 244 11 46 1 15 37 111 102 45 216 64 9 22 0 0 
Borrelia valaisiana: 21
3 1 0 0 67 3 73 0 6 183 204 70 147 6 6 147 81 84 292 25 4 184 30 9 0 62 205 23 16 213 135 68 40 145 144 4 53 149 578 98 113 278 147 13 16 18 328 66 104 205 26 41 0 26 36 54 141 11 152 79 13 20 1 0 
Bosea eneae: 1
0 83 5 13 0 1 0 47 62 2 0 0 0 11 46 0 6 0 0 41 20 1 0 9 47 4 2 62 43 5 0 96 2 8 2 66 40 4 1 82 36 4 0 45 10 8 20 91 100 9 27 7 4 0 55 0 0 80 3 44 7 1 0 0 
Bosea massiliensis: 2
0 152 20 32 1 1 0 97 120 5 0 0 0 17 98 0 10 0 2 77 51 3 1 28 86 1 1 116 97 13 0 192 11 14 1 157 72 11 5 155 68 12 0 94 17 21 33 180 191 27 51 16 8 0 110 1 0 161 3 86 14 0 0 2 
Bosea minatitlanensis: 1
1 84 5 8 0 1 0 55 51 4 0 4 0 11 45 0 6 0 1 42 22 0 0 10 48 5 1 59 47 3 1 92 1 11 1 69 43 7 4 82 40 5 1 44 9 8 21 91 97 12 24 11 4 0 52 3 0 75 3 42 7 0 0 1 
Bosea sp. 7F: 1
0 74 9 16 0 2 0 48 59 4 0 3 0 9 45 0 9 0 0 39 22 0 1 16 44 2 1 55 54 3 1 90 7 8 0 75 40 4 3 80 42 6 1 45 9 7 15 98 94 13 23 10 4 0 57 1 1 77 0 40 7 0 0 1 
Bosea thiooxidans: 1
0 75 7 16 0 2 1 48 55 6 0 1 0 11 47 0 4 0 1 38 24 0 0 9 51 4 2 55 46 7 2 90 2 11 0 75 36 8 2 81 41 5 0 48 11 7 19 94 96 11 25 9 4 0 57 0 0 77 2 43 7 1 0 0 
Bosea vestrisii: 1
0 77 9 15 0 1 0 47 63 3 0 0 0 10 48 0 6 1 0 41 19 1 1 11 45 2 2 64 44 4 0 97 1 7 1 68 41 6 1 84 38 1 0 44 14 5 19 89 105 6 26 7 4 0 55 1 0 80 3 44 7 1 0 0 
Brachyspira hyodysenteriae: 45
11 13 1 48 424 31 64 11 16 296 702 171 278 22 9 454 137 201 346 24 15 485 88 6 28 314 282 50 12 731 448 119 17 475 495 15 39 456 1004 140 189 843 265 138 31 164 772 166 153 776 120 575 36 66 222 418 813 133 430 434 104 38 2 5 
Brachyspira innocens: 1
0 0 0 0 2 0 1 0 0 3 13 4 5 0 0 13 3 0 0 0 0 10 0 0 0 11 4 1 1 16 11 1 0 7 10 0 0 10 20 1 3 17 3 3 0 1 15 1 5 17 4 11 1 1 4 5 15 2 10 4 2 1 0 0 
Brachyspira pilosicoli: 14
2 2 0 11 100 8 19 4 0 62 145 31 53 5 1 88 38 48 93 1 3 117 36 2 2 62 69 5 4 154 70 49 8 118 117 0 8 115 249 78 67 166 45 19 8 34 150 69 41 175 23 82 7 15 25 95 168 31 111 96 17 11 2 1 
Bradyrhizobium elkanii: 19
58 217 154 88 29 59 23 200 257 120 9 91 42 78 127 40 114 21 51 120 125 33 57 88 159 47 115 261 251 109 90 240 81 75 30 209 155 83 44 146 97 85 76 131 92 89 134 265 182 197 79 90 66 26 161 95 36 274 98 167 88 1 4 14 
Bradyrhizobium japonicum: 799
1821 8807 4205 2091 763 1332 805 7212 9347 2621 414 2692 1196 2935 4599 905 3834 817 1206 5558 4249 879 1409 3024 6726 1308 3100 10563 10862 2878 2183 11122 2514 2409 826 7654 6100 2067 1797 6580 4268 2338 1948 5697 2958 2583 4381 8300 7670 5037 2847 2401 2267 600 6586 2002 622 9271 2018 5476 3385 136 185 475 
Bradyrhizobium japonicum USDA 110: 8348
11130 105503 40421 17633 4438 11524 4262 91548 119872 20711 1888 22534 7558 34063 56875 5340 44085 5848 8559 74185 54007 6580 8973 37493 82810 9891 28723 138720 140592 20201 18792 154464 25350 22105 5412 98818 77608 16109 15611 80114 50243 22667 15206 69151 30272 24420 41497 97488 96097 48437 31250 27146 20832 3564 81378 17320 3676 118904 16585 63038 34879 1341 2249 4758 
Bradyrhizobium liaoningense: 1
0 70 6 23 0 0 0 54 56 5 0 3 1 13 49 0 3 0 1 38 27 0 0 12 51 1 0 51 47 5 5 79 4 21 0 57 50 9 3 87 41 2 0 45 12 8 33 74 92 14 30 6 5 0 48 2 1 74 4 45 7 1 0 0 
Bradyrhizobium sp.: 10
26 128 73 26 17 25 28 82 118 57 5 48 20 30 44 16 39 14 17 66 43 16 23 45 99 21 43 94 104 35 20 93 31 29 20 81 71 28 16 53 46 31 20 74 35 37 70 109 78 76 20 17 22 5 86 28 22 99 34 76 29 3 1 6 
Bradyrhizobium sp. ARC403: 1
5 8 3 3 1 3 1 8 7 2 0 4 0 4 1 1 3 0 1 3 2 2 5 3 6 3 4 4 4 3 3 10 6 4 2 4 6 6 2 2 2 2 1 2 2 3 6 8 3 6 2 3 1 0 5 2 1 6 7 5 4 0 0 1 
Bradyrhizobium sp. CBP70: 1
1 9 4 2 1 2 2 7 4 2 2 5 0 2 3 0 1 3 2 7 1 0 4 2 7 2 2 6 4 1 3 6 4 8 2 4 2 9 0 2 1 6 2 6 1 6 3 9 2 7 3 1 2 0 6 1 2 8 7 5 4 0 0 1 
Bradyrhizobium sp. CBP90: 1
1 9 4 2 1 2 2 7 4 2 2 5 0 2 3 0 1 3 2 7 1 0 4 2 7 2 2 6 4 1 3 6 4 8 2 4 2 9 0 2 1 6 2 6 1 6 3 9 2 7 3 1 2 0 6 1 2 8 7 5 4 0 0 1 
Bradyrhizobium sp. CCT6220: 1
2 9 2 2 2 1 0 5 7 6 1 3 2 2 2 1 4 1 1 3 1 2 4 3 5 3 6 7 5 2 5 9 5 4 1 7 8 2 0 3 1 3 0 6 2 3 5 9 2 6 2 3 0 0 6 2 0 5 7 6 4 0 0 1 
Bradyrhizobium sp. D1: 1
4 9 3 3 1 3 1 7 8 2 1 3 0 2 1 3 3 0 1 3 2 2 5 3 6 3 4 4 4 3 2 10 6 4 2 4 6 6 2 2 2 2 2 1 2 3 5 10 3 6 2 3 1 0 5 2 1 5 8 5 4 0 0 1 
Bradyrhizobium sp. Genista10: 1
6 7 3 3 1 3 0 8 7 2 0 5 0 3 1 2 3 0 2 3 1 2 5 3 6 3 4 4 4 3 2 9 7 5 2 4 6 6 2 2 2 2 1 2 2 3 5 9 4 5 2 3 1 0 5 2 2 4 8 5 4 0 0 1 
Bradyrhizobium sp. HW13: 5
11 46 17 17 2 7 4 44 39 40 8 33 11 18 29 10 33 20 15 27 36 8 10 12 33 8 33 40 66 21 31 53 22 21 8 50 24 29 13 22 26 15 16 27 21 25 35 42 37 37 20 18 14 8 42 32 7 48 34 33 25 0 0 5 
Bradyrhizobium sp. ISLU16: 1
3 6 0 5 0 0 2 9 13 10 0 4 1 6 11 3 14 4 5 21 14 9 3 5 5 3 11 22 24 12 6 31 9 22 2 11 9 9 2 11 15 11 8 15 2 3 3 2 12 9 17 18 2 2 12 4 0 10 5 7 12 1 0 0 
Bradyrhizobium sp. LL13: 1
7 6 3 3 0 4 0 6 9 3 1 3 0 4 2 0 2 1 2 4 1 2 5 5 5 2 4 4 6 2 3 7 5 5 4 6 5 4 3 1 2 2 0 2 2 3 9 6 2 7 3 1 1 1 5 3 1 8 4 5 4 0 0 1 
Bradyrhizobium sp. ORS130: 1
1 9 6 1 2 1 2 5 8 6 0 1 0 1 2 2 4 2 0 5 2 1 1 4 6 3 3 9 7 3 4 6 4 4 1 8 9 3 0 3 4 2 3 2 3 5 7 9 1 4 1 3 0 0 5 3 0 8 3 4 4 0 0 1 
Bradyrhizobium sp. ORS135: 1
1 12 4 1 2 0 3 6 4 8 0 2 3 4 0 1 3 1 0 4 2 1 4 3 4 3 3 7 9 2 7 4 4 5 0 7 8 3 1 2 2 5 1 5 2 2 6 6 5 6 4 1 0 0 6 2 1 7 3 4 4 0 0 1 
Bradyrhizobium sp. ORS138: 1
4 8 5 2 1 0 0 14 8 0 0 2 3 1 2 1 3 1 2 4 3 1 2 4 7 2 1 3 7 2 3 10 1 5 2 8 7 4 1 3 4 2 3 4 0 4 8 7 3 5 2 3 1 0 6 2 1 8 3 3 4 0 0 1 
Bradyrhizobium sp. ORS166: 1
1 12 4 1 2 0 3 6 4 8 0 2 3 4 0 1 3 1 0 4 2 1 4 3 4 3 3 7 9 2 7 4 4 5 0 7 8 3 1 2 2 5 1 5 2 2 6 6 5 6 4 1 0 0 6 2 1 7 3 4 4 0 0 1 
Bradyrhizobium sp. ORS170: 1
1 11 4 2 0 2 4 7 4 7 0 2 0 2 3 2 3 1 0 4 2 1 2 4 5 4 4 8 7 1 5 6 4 5 0 8 8 1 0 2 3 4 1 7 2 2 7 7 3 6 3 2 0 0 7 1 1 7 3 4 4 0 0 1 
Bradyrhizobium sp. ORS1810: 1
2 13 3 1 0 2 2 6 5 2 1 4 1 2 2 1 4 2 0 3 6 0 1 3 6 4 3 9 6 3 3 4 7 5 3 6 6 4 1 2 4 1 0 5 2 4 9 5 1 6 1 4 0 0 6 2 2 7 4 4 4 0 0 1 
Bradyrhizobium sp. ORS1812: 1
1 11 4 2 0 2 3 7 5 7 0 2 0 2 3 2 3 1 0 4 2 1 2 4 5 4 4 8 7 1 5 6 4 5 0 8 8 1 0 2 3 4 1 7 2 2 7 7 3 6 3 2 0 0 7 1 1 7 3 4 4 0 0 1 
Bradyrhizobium sp. ORS1816: 1
4 9 2 2 1 3 2 7 6 3 0 3 0 1 2 2 3 2 1 3 4 2 2 3 7 2 4 8 6 2 3 6 9 5 3 5 7 6 2 0 2 3 1 5 4 1 4 10 3 3 2 3 0 0 4 4 3 4 2 6 4 0 0 1 
Bradyrhizobium sp. ORS1832: 1
2 7 4 4 1 2 3 7 5 2 1 2 1 0 2 2 4 2 1 2 4 2 1 2 8 2 3 8 7 4 5 6 5 5 1 5 9 5 2 1 2 3 1 5 5 1 7 8 3 3 2 3 0 0 3 5 5 3 4 4 4 0 0 1 
Bradyrhizobium sp. ORS1838: 1
2 7 4 4 1 2 3 7 5 2 1 2 1 0 2 2 4 2 1 2 4 2 1 2 8 2 3 8 7 4 5 6 5 5 1 5 9 5 2 1 2 3 1 5 5 1 7 8 3 3 2 3 0 0 3 5 5 3 4 4 4 0 0 1 
Bradyrhizobium sp. ORS1844: 1
4 9 2 2 1 3 2 7 6 3 0 3 1 1 1 2 3 2 1 3 4 2 2 3 7 2 4 8 6 2 3 6 9 5 3 4 8 6 2 0 2 3 1 5 4 1 4 10 3 3 2 3 0 0 4 4 3 4 2 6 4 0 0 1 
Bradyrhizobium sp. ORS1896: 1
2 13 2 1 1 1 3 7 2 4 0 4 0 2 3 1 4 2 0 4 5 1 2 2 7 4 3 7 7 3 2 3 11 4 1 7 7 3 1 2 3 2 1 5 1 4 6 7 2 6 1 4 0 0 5 3 2 7 5 4 4 0 0 1 
Bradyrhizobium sp. ORS278: 24
27 422 191 56 3 25 9 304 507 40 0 68 15 77 193 11 159 15 20 187 182 16 32 108 327 22 73 471 512 60 48 515 88 58 8 279 256 37 26 181 110 51 46 232 115 103 89 386 283 208 101 112 90 19 290 37 5 372 40 175 143 2 4 18 
Bradyrhizobium sp. ORS285: 6
21 32 27 15 18 20 18 25 48 36 15 52 14 13 40 13 15 17 13 15 29 9 16 12 31 11 34 25 46 27 22 24 26 19 26 36 37 25 14 40 19 20 20 32 7 17 20 45 36 46 20 28 25 12 33 35 15 49 26 32 28 1 1 4 
Bradyrhizobium sp. ORS287: 1
2 3 6 1 4 2 1 9 5 5 3 5 0 2 7 1 4 3 3 0 3 0 1 1 7 3 7 0 5 4 4 3 3 5 7 3 6 3 2 3 2 4 1 3 0 5 1 11 2 4 0 4 1 0 2 5 0 2 6 3 5 0 0 1 
Bradyrhizobium sp. ORS352: 1
2 3 6 1 4 2 1 9 5 5 3 5 0 2 7 1 4 3 3 0 3 0 1 1 7 3 7 0 5 4 4 3 3 5 7 3 6 3 2 3 2 4 1 3 0 5 1 11 2 4 0 4 1 0 2 5 0 2 6 3 5 0 0 1 
Bradyrhizobium sp. ORS364: 1
2 3 6 1 4 2 1 9 5 5 3 5 0 2 7 1 4 3 3 0 3 0 1 1 7 3 7 0 5 4 4 3 3 5 7 3 6 3 2 3 2 4 1 3 0 5 1 11 2 4 0 4 1 0 2 5 0 2 6 3 5 0 0 1 
Bradyrhizobium sp. ORS524: 1
2 8 2 5 1 1 3 7 6 4 0 1 0 4 3 1 5 2 0 3 4 1 2 4 5 2 1 7 8 3 4 7 8 4 3 7 8 3 2 1 2 2 1 6 2 4 7 6 3 5 1 3 0 0 4 4 1 5 3 5 4 0 0 1 
Bradyrhizobium sp. ORS88: 1
4 8 5 2 1 0 0 14 7 0 0 3 3 1 2 1 3 1 2 4 3 1 2 4 7 2 1 4 6 2 3 10 1 5 2 7 7 4 1 3 4 2 3 4 0 4 8 7 3 5 2 3 1 0 7 2 1 8 3 3 4 0 0 1 
Bradyrhizobium sp. ORS938: 1
1 12 3 2 2 1 2 9 5 2 1 1 0 2 2 2 3 3 0 5 4 1 2 1 7 4 3 7 6 4 2 4 10 4 1 5 7 6 1 2 3 2 1 5 3 2 6 8 3 5 2 3 0 0 7 1 3 6 3 4 4 0 0 1 
Bradyrhizobium sp. Osaka6: 1
7 7 3 2 0 4 0 6 9 3 0 4 0 4 2 0 2 1 1 5 2 1 5 3 6 3 3 3 6 2 3 7 6 5 4 5 6 4 3 1 2 2 1 2 1 4 8 6 3 7 3 2 1 0 5 3 1 8 4 5 4 0 0 1 
Bradyrhizobium sp. RD5-C2: 1
2 16 2 6 0 3 0 7 9 11 1 4 2 2 7 2 10 7 4 9 7 2 3 6 9 2 10 12 19 4 10 17 5 6 0 12 6 9 4 11 13 5 7 11 7 6 12 18 16 8 9 8 3 5 12 14 2 12 8 7 7 0 0 1 
Bradyrhizobium sp. SNU001: 6
29 61 40 13 8 8 21 65 56 54 5 35 20 21 30 11 30 19 16 25 47 11 24 20 47 18 32 50 93 37 30 64 33 27 12 62 50 28 15 29 25 28 20 32 21 32 36 76 55 53 26 24 28 20 41 35 13 57 31 46 39 2 2 2 
Bradyrhizobium sp. USDA 3001: 1
1 2 7 5 0 2 1 3 10 1 1 6 2 4 0 0 2 1 1 5 5 0 2 1 11 0 4 3 5 3 7 7 4 4 1 7 9 2 3 3 5 1 1 5 3 3 6 6 6 5 3 1 1 0 6 3 3 7 4 3 4 0 0 1 
Bradyrhizobium sp. USDA 3139: 1
0 9 4 4 0 4 3 4 4 6 2 1 1 3 2 1 2 2 0 5 2 2 2 4 5 3 3 6 8 2 6 6 4 5 0 7 10 4 0 3 2 4 1 5 2 4 6 7 4 5 2 2 0 0 7 2 1 8 1 4 4 0 0 1 
Bradyrhizobium sp. USDA 3152A: 1
2 11 4 0 1 1 3 6 6 5 0 1 1 0 3 3 5 2 0 3 3 0 3 3 6 1 3 8 6 3 4 4 9 5 3 3 9 7 1 2 3 3 1 5 3 4 6 9 2 4 1 3 1 0 7 1 2 4 3 4 4 0 0 1 
Bradyrhizobium sp. USDA 3475: 1
1 2 5 7 0 2 0 2 10 2 1 6 2 4 0 0 3 0 1 5 5 0 1 0 12 1 4 2 5 3 6 7 5 4 1 7 10 2 3 3 5 1 1 5 3 3 6 6 6 5 3 1 1 0 6 3 3 7 4 4 4 0 0 1 
Bradyrhizobium sp. USDA 3505: 1
5 6 4 4 0 4 0 7 8 4 0 4 0 5 1 0 3 0 1 3 2 2 4 3 7 3 4 3 6 3 3 8 7 5 1 4 8 4 3 1 1 2 1 2 2 3 7 7 5 4 2 3 1 0 5 2 1 7 6 5 4 0 0 1 
Bradyrhizobium sp. USDA 3517: 1
4 8 5 2 1 0 0 14 8 0 0 2 3 1 2 1 3 1 2 4 3 1 2 4 7 2 1 3 7 2 3 10 1 5 2 8 7 4 1 3 4 2 3 4 0 4 8 7 3 5 2 3 1 0 6 2 1 8 3 3 4 0 0 1 
Bradyrhizobium sp. WM9: 39
166 359 225 135 60 84 90 334 391 194 33 208 119 133 220 81 212 69 102 193 241 82 117 134 261 93 248 413 446 231 154 401 125 164 67 315 261 157 121 207 191 146 134 232 147 142 264 383 304 273 128 137 163 44 272 179 61 379 196 276 136 6 8 25 
Bradyrhizobium sp. WU425: 1
6 5 4 4 1 3 1 6 7 4 1 4 0 3 2 0 2 0 1 5 3 2 3 4 7 3 4 2 6 4 3 8 5 5 1 4 7 4 2 2 2 2 0 3 2 3 10 3 6 5 3 2 1 0 5 2 2 6 7 4 4 0 0 1 
Brevibacillus agri: 7
4 61 32 7 5 5 5 29 76 21 1 41 3 22 30 7 30 1 13 28 56 8 5 9 68 7 22 66 98 15 30 98 47 3 13 72 80 17 64 46 48 25 30 55 41 16 76 84 74 37 48 22 20 17 33 37 4 75 48 43 28 3 2 2 
Brevibacillus borstelensis: 3
2 8 8 10 3 10 1 7 29 10 4 18 4 5 8 7 7 9 2 3 6 5 2 2 8 5 7 17 12 8 2 17 20 13 4 13 16 9 14 35 15 14 10 21 6 12 21 32 20 34 11 17 4 4 11 21 5 18 15 22 7 2 1 0 
Brevibacillus brevis: 36
275 939 434 429 317 131 216 708 1925 807 555 1607 273 532 530 410 845 280 823 641 1195 521 598 181 1195 486 1040 1033 1381 935 871 1182 596 619 868 1116 1181 875 1752 1026 1083 979 1456 1432 543 797 2579 1804 1344 1644 1006 1041 229 80 971 1203 332 1482 1467 1225 627 20 7 9 
Brevibacillus centrosporus: 4
6 2 3 5 29 10 21 1 4 13 43 11 15 3 2 8 4 18 21 5 4 18 16 4 2 15 14 3 3 11 18 7 10 21 21 6 7 14 66 13 18 48 29 5 4 16 55 15 14 33 5 27 3 8 7 35 23 12 42 12 15 3 0 1 
Brevibacillus choshinensis: 9
9 54 5 26 3 6 3 32 90 25 11 38 6 43 13 21 13 10 20 46 27 48 34 17 32 21 66 24 62 59 26 96 27 67 76 41 68 39 128 55 49 31 63 36 11 13 133 52 70 55 27 20 13 9 49 35 4 98 32 63 11 5 2 2 
Brevibacillus laterosporus: 1
4 8 1 4 6 0 5 0 6 15 14 6 10 3 0 8 8 3 20 7 12 12 13 0 12 10 8 4 5 15 15 15 9 9 9 4 10 12 27 23 13 21 9 12 2 12 31 13 11 39 9 24 0 0 4 17 4 6 24 15 16 1 0 0 
Brevibacillus thermoruber: 1
3 26 20 8 1 3 0 13 63 5 0 9 2 15 4 2 12 1 1 16 24 1 1 13 17 2 4 24 22 6 6 27 7 10 6 18 31 1 26 26 21 4 5 24 11 7 42 42 29 10 13 5 2 0 6 5 3 42 10 19 3 0 0 1 
Brevibacterium epidermidis: 1
1 1 0 2 10 1 6 1 1 6 18 5 5 2 2 9 3 4 5 0 1 10 13 1 0 5 9 3 1 12 6 8 4 10 9 3 1 13 28 4 3 26 14 2 0 11 17 7 4 18 1 16 1 3 5 19 3 7 18 2 3 0 0 1 
Brevibacterium flavum: 21
40 187 16 138 14 14 42 169 235 132 33 80 40 157 40 82 67 16 41 252 37 77 143 48 53 66 262 165 85 218 117 256 17 149 54 185 132 192 78 213 169 57 63 222 101 31 263 264 224 171 112 32 24 16 189 66 10 273 156 166 82 15 3 3 
Brevibacterium fuscum: 1
0 25 1 0 0 0 0 2 26 0 0 0 0 8 5 0 1 0 0 22 0 0 2 1 12 2 4 15 3 1 0 28 0 1 1 15 9 1 0 14 15 0 0 10 15 1 6 21 29 4 18 0 3 0 16 0 0 18 0 5 5 0 1 0 
Brevibacterium fuscum var. dextranlyticum: 3
13 29 16 8 2 5 6 58 43 13 0 6 16 31 14 4 29 10 15 59 15 10 9 32 27 7 21 45 33 14 23 60 16 14 10 55 31 14 22 31 69 10 14 35 35 5 47 39 78 24 47 11 5 0 61 5 8 61 12 37 47 1 1 1 
Brevibacterium helvolum: 3
1 64 50 9 0 7 0 42 128 12 0 16 2 58 30 3 22 3 1 80 28 5 4 49 57 9 31 109 49 15 22 110 24 24 4 58 84 15 10 59 70 6 5 74 53 7 63 77 137 31 72 3 10 0 77 9 2 49 3 33 44 0 0 3 
Brevibacterium linens: 26
90 230 141 87 44 58 16 317 309 55 10 79 62 132 147 46 119 56 73 287 149 58 50 137 164 55 160 395 219 119 128 206 127 107 34 309 186 48 65 147 155 57 60 188 158 45 189 274 344 169 146 47 47 16 213 28 9 309 46 167 166 3 3 20 
Brevibacterium sp.: 4
15 40 23 10 3 5 3 36 48 6 0 14 7 26 16 3 13 7 14 46 23 8 14 22 44 3 39 64 48 11 33 49 13 27 11 60 34 11 7 35 33 7 10 34 20 11 37 43 81 18 37 7 12 4 36 7 2 65 4 29 17 1 1 1 
Brevibacterium sp. HCU: 15
60 125 90 68 23 17 31 164 129 57 16 42 48 72 93 35 59 22 57 134 83 75 46 98 87 38 114 218 148 90 107 217 71 94 35 193 102 64 49 81 105 50 45 97 75 40 158 152 213 114 75 30 36 12 143 23 14 171 63 85 82 1 4 10 
Brevibacterium sterolicum: 1
1 16 7 3 1 0 0 14 17 1 0 3 1 9 17 0 10 1 1 30 10 2 0 8 14 1 5 29 15 4 4 46 4 9 0 31 10 1 0 31 28 2 1 18 4 0 2 17 24 6 19 0 1 0 22 1 0 26 0 16 9 0 0 1 
Brevundimonas aurantiaca: 1
1 10 6 1 0 0 0 5 20 5 0 2 1 2 1 1 3 0 0 14 2 0 1 6 11 0 1 19 15 0 3 13 3 1 0 10 4 1 0 1 2 1 0 4 15 3 1 3 5 2 2 3 0 1 14 3 0 6 0 4 12 0 0 1 
Brevundimonas diminuta: 4
10 66 36 23 4 7 3 27 96 11 1 26 3 31 29 6 29 7 2 40 47 7 9 48 67 10 19 133 108 16 13 104 33 15 8 68 86 16 9 39 45 16 14 96 37 13 33 59 77 36 41 20 20 3 54 16 3 73 9 45 32 0 0 4 
Brochothrix campestris: 4
0 0 0 1 3 0 9 2 1 1 14 4 9 3 1 10 3 5 8 4 1 4 2 2 1 2 8 4 1 8 20 9 1 16 9 3 2 7 21 3 8 9 11 1 3 1 14 3 1 9 2 11 2 5 4 17 10 10 16 5 4 2 2 0 
Brucella abortus 1: 3
0 22 3 6 0 0 0 16 13 11 0 1 4 11 19 2 8 1 5 17 11 0 0 6 20 4 12 26 11 11 4 31 3 11 1 10 5 10 4 7 12 15 5 19 0 2 7 4 7 11 4 6 8 1 10 1 2 13 5 8 5 1 0 2 
Brucella cetaceae: 8
2 60 2 25 4 5 7 51 54 19 3 13 6 39 52 5 30 8 15 108 27 11 11 20 24 10 61 69 38 102 15 153 10 83 17 62 31 77 21 67 60 51 6 56 5 22 84 19 81 45 53 50 14 2 77 18 2 83 32 46 47 6 0 2 
Brucella melitensis: 78
98 699 293 259 63 118 71 472 823 548 56 224 124 302 387 111 355 86 161 493 406 95 127 240 546 176 482 961 761 471 166 999 257 408 142 515 539 427 278 635 384 396 180 521 184 318 780 437 541 648 202 431 165 70 602 332 126 756 402 621 333 31 15 32 
Brucella melitensis 16M: 3198
2455 35483 9438 11152 1676 3557 1552 19924 37736 23040 1296 9745 4128 14168 15665 3410 12917 2848 6328 20712 18485 3243 4646 11125 24957 5729 18784 41807 35131 13289 6541 48626 10478 13746 3763 22602 26842 15067 12151 27100 13804 15698 6661 23625 7009 13073 35454 19871 23007 29122 5535 17225 6670 1858 24873 13077 3715 34985 17299 24510 11805 924 475 1799 
Brucella melitensis biovar Abortus: 226
249 2542 662 880 123 253 167 1571 2727 1579 102 702 325 1127 1221 289 1087 223 490 1754 1421 284 429 824 1741 488 1446 3178 2359 1253 524 3683 728 1234 373 1922 1747 1382 854 2149 1271 1285 467 1874 560 977 2738 1319 1940 2099 559 1295 517 130 1864 881 281 2719 1249 1901 949 79 28 119 
Brucella melitensis biovar Canis: 5
12 26 4 22 1 3 0 30 41 23 1 3 3 21 26 6 43 3 4 70 27 7 14 7 15 7 21 68 19 71 11 102 2 78 24 49 7 63 11 51 63 11 2 42 7 11 60 16 63 39 45 26 10 0 60 13 9 45 12 17 34 4 0 1 
Brucella melitensis biovar Neotomae: 5
11 28 4 19 1 3 0 30 39 23 1 3 3 22 26 6 40 3 4 72 26 7 13 5 14 9 25 65 20 67 11 103 2 80 25 47 7 66 10 50 63 14 2 39 7 10 63 16 64 39 47 23 13 0 62 12 7 45 14 17 34 4 0 1 
Brucella melitensis biovar Ovis: 18
22 95 23 69 6 11 6 102 120 69 6 30 16 88 96 25 88 12 32 184 97 24 32 33 63 34 80 204 77 185 30 321 15 188 40 123 59 160 39 212 152 60 13 128 29 40 194 53 189 127 108 88 31 6 157 52 12 163 49 86 87 11 3 4 
Brucella melitensis biovar Suis: 38
30 356 116 133 16 38 16 286 469 210 15 122 64 192 235 56 226 38 96 361 244 59 80 110 256 73 202 455 342 261 68 679 91 300 99 350 290 272 141 433 310 185 88 346 92 125 417 242 386 350 179 225 69 20 343 129 53 473 182 318 162 19 2 17 
Brucella pinnipediae: 3
0 23 2 12 1 0 2 23 19 7 0 2 2 17 23 2 14 2 5 51 15 4 3 9 12 3 27 29 14 43 5 77 2 34 8 27 12 36 9 28 29 22 1 27 2 5 40 7 39 26 27 21 4 0 34 7 0 35 11 18 20 3 0 0 
Brucella sp. 7763/2: 2
0 15 2 9 0 0 0 16 14 4 0 0 0 12 24 0 10 0 2 45 6 4 3 3 6 3 18 11 10 39 2 65 0 35 6 18 4 34 5 24 23 8 1 17 2 4 31 4 35 12 26 18 4 0 30 2 0 28 4 6 20 2 0 0 
Brucella sp. B202R: 3
12 20 5 13 1 3 0 18 25 17 1 0 1 15 24 1 28 2 2 63 11 4 13 5 7 4 20 45 17 42 10 73 2 57 19 34 5 46 8 26 42 11 0 25 5 7 43 14 45 25 29 19 13 1 42 7 9 34 10 10 22 2 0 1 
Brucella suis 1330: 3264
2181 34500 8972 10891 1525 3232 1487 19525 37136 22675 1288 9462 3930 13919 15107 3302 12655 2767 6155 20189 18079 3239 4463 10909 24360 5420 18500 41164 34487 13074 6244 47540 9957 13484 3677 22221 26209 14896 12004 26608 13470 15437 6425 23196 6722 12666 34897 19359 22450 28412 5388 16921 6310 1745 24480 12909 3705 34277 17043 24201 11284 986 479 1799 
Buchnera aphidicola: 408
713 150 63 1435 1920 161 870 236 208 1211 8700 1260 2404 372 342 3641 300 1722 1982 285 281 2381 1201 218 219 1558 2779 256 338 2876 2512 348 435 2792 2503 255 491 2543 11086 1108 1164 7986 3503 407 280 1966 6636 547 565 4577 558 3413 325 1202 407 4858 5029 1129 7650 3092 643 318 23 62 
Buchnera aphidicola str. APS: 574
1131 342 102 2388 2970 212 1729 320 371 2259 12052 1936 3398 570 470 5845 599 2813 3683 551 453 3907 2147 405 425 2680 3619 526 573 3697 4540 782 643 4261 3676 640 729 4113 17092 1518 1869 11636 5236 791 506 3476 9442 943 969 7172 911 5892 411 1877 816 8683 8030 1787 11928 4035 1707 434 75 65 
Buchnera aphidicola str. Bp: 504
1228 339 148 1555 2499 323 1669 206 211 1353 11258 2196 3248 405 659 4778 571 2617 3301 466 684 3727 2035 262 334 2227 2924 255 500 3216 4623 437 681 2998 3738 393 657 3933 14247 1630 2289 10450 4600 635 590 3170 6769 732 986 5715 922 5357 484 1966 682 7682 7665 1197 10624 3628 1501 387 57 60 
Buchnera aphidicola str. Sg: 545
1000 285 83 2110 2799 214 1435 226 284 2185 11903 1650 3328 357 402 5491 444 2677 3495 392 387 3562 2107 280 297 2573 3428 362 368 3579 4500 489 416 4090 3403 503 544 3970 17369 1518 1838 11121 4808 553 404 3059 9163 766 832 6668 821 5465 382 1780 759 8702 7771 1399 11651 3688 1594 431 55 59 
Buchnera sp.: 2
1 2 0 18 22 1 18 1 2 12 37 4 20 6 1 18 1 10 31 7 3 20 12 1 4 17 37 2 4 22 42 6 4 29 24 3 6 24 98 8 8 55 44 4 3 12 70 8 11 59 5 17 3 9 1 31 26 9 44 16 1 2 0 0 
Buchnera sp. 150: 2
2 3 0 15 7 0 7 0 0 7 37 2 6 1 1 24 0 6 10 2 5 17 10 0 1 6 25 5 1 36 22 5 0 40 29 2 1 35 44 7 10 20 15 1 0 3 51 3 5 32 2 7 1 1 1 7 7 1 33 23 0 1 1 0 
Buchnera sp. N27: 2
2 3 0 15 7 0 8 0 0 7 36 2 6 1 1 24 0 6 10 2 5 17 9 0 2 6 24 5 2 37 22 4 0 40 29 2 1 34 43 7 10 21 15 1 0 3 51 3 5 33 2 7 1 1 1 7 7 1 33 23 0 1 1 0 
Burkholderia ambifaria: 4
9 35 32 22 1 8 4 24 69 5 2 17 10 2 21 1 25 4 4 19 23 0 2 10 39 0 8 46 56 17 6 50 14 9 4 24 40 12 9 22 21 6 15 42 31 8 22 44 26 17 10 9 14 8 34 5 0 52 9 28 17 0 0 4 
Burkholderia caryophylli: 5
9 86 21 20 6 7 6 33 164 15 1 29 5 27 28 4 58 6 14 63 27 6 17 35 68 20 28 108 35 15 10 102 15 24 14 45 48 12 21 61 86 21 21 69 49 33 72 33 89 47 52 21 18 3 69 26 7 77 13 45 46 0 0 5 
Burkholderia cenocepacia: 35
44 925 318 78 3 9 12 638 1005 35 0 93 7 119 469 8 265 11 22 249 625 6 32 169 731 8 96 647 1705 39 39 1119 194 73 42 576 709 19 64 315 341 51 71 662 261 144 302 400 752 246 242 87 78 2 470 41 5 660 35 327 195 3 4 28 
Burkholderia cepacia: 285
456 3673 1274 828 109 222 169 2668 4557 559 74 899 243 750 2270 164 1601 283 294 1983 2645 252 287 1026 2972 327 1210 3679 5459 773 574 4844 1069 974 342 2692 3081 574 561 2518 2283 556 805 2951 1352 668 2278 2636 3643 1471 1606 755 760 170 2634 607 126 3575 698 2227 1360 80 25 180 
Burkholderia fungorum: 1
0 8 3 9 0 0 0 11 16 0 0 2 2 1 14 0 6 0 1 6 7 1 1 1 7 0 7 5 17 9 2 26 1 9 3 10 13 2 3 19 10 3 2 12 1 0 28 4 16 2 5 1 0 1 7 1 0 28 5 9 1 1 0 0 
Burkholderia gladioli: 8
6 108 31 11 1 0 4 55 140 8 1 14 3 16 55 2 66 4 8 73 69 6 7 46 77 8 15 160 136 15 2 182 12 17 3 57 87 5 8 49 74 16 18 81 41 20 26 69 108 33 60 14 26 3 94 0 2 80 3 48 40 1 0 7 
Burkholderia glumae: 28
43 561 158 88 13 18 11 334 710 32 1 40 8 98 405 15 247 13 23 336 402 11 19 118 393 16 58 549 801 57 37 791 111 79 22 335 497 30 28 318 448 77 108 507 127 73 173 467 496 166 180 48 65 12 280 31 3 618 33 329 98 7 2 19 
Burkholderia kururiensis: 8
2 90 28 15 3 9 1 62 95 18 1 17 2 21 36 2 29 6 4 37 61 4 4 36 62 14 30 87 108 12 12 112 24 12 7 42 73 10 19 49 46 12 16 73 42 22 79 84 94 23 54 13 31 3 84 23 3 60 20 63 39 1 1 6 
Burkholderia mallei: 58
150 817 353 235 31 62 30 661 929 199 21 339 57 188 572 48 326 74 56 286 659 67 50 201 706 53 307 746 1483 192 163 1034 292 210 107 693 665 212 129 457 417 199 222 512 276 251 462 598 721 505 319 279 174 55 646 272 52 718 253 429 316 14 11 33 
Burkholderia multivorans: 47
52 645 155 117 6 18 3 471 671 36 1 55 7 84 374 6 174 13 9 172 429 11 10 131 551 18 99 533 1134 69 36 794 102 80 35 470 443 44 50 349 261 45 55 374 225 105 347 369 609 226 175 100 137 18 382 50 7 572 62 292 155 11 1 35 
Burkholderia pseudomallei: 213
375 3230 1221 509 111 194 117 2744 3355 439 61 811 152 611 2243 152 1384 208 205 1296 2795 179 151 765 2490 193 821 2594 6218 474 397 4472 891 558 270 2302 2576 415 374 1715 1924 697 687 2205 944 595 1369 2139 2625 1359 1042 716 609 105 2128 510 127 2866 565 1688 929 46 20 147 
Burkholderia pyrrocinia: 5
7 76 52 10 2 6 1 78 94 6 0 20 1 15 57 2 35 1 0 43 49 2 1 42 74 2 7 82 126 3 9 94 48 7 1 68 69 9 11 63 59 4 14 61 52 12 27 75 128 18 77 7 28 1 106 5 1 72 8 46 39 1 2 2 
Burkholderia sacchari: 8
15 163 27 20 3 1 5 108 107 14 0 21 4 10 66 3 46 4 9 66 87 6 3 56 76 10 17 142 188 17 8 221 10 11 2 61 156 8 15 94 72 17 15 67 45 14 83 94 156 23 47 21 19 4 86 12 1 125 26 59 33 4 0 4 
Burkholderia sp.: 8
10 122 52 25 7 8 11 57 124 36 21 69 16 34 34 10 44 9 20 45 47 13 20 37 67 23 68 79 198 28 33 111 29 26 11 52 75 22 53 31 26 43 35 74 21 49 84 43 46 73 20 43 27 12 40 62 12 81 84 75 35 2 3 3 
Burkholderia sp. DBT1: 11
25 40 31 27 19 9 16 38 56 50 13 57 15 23 35 16 32 20 18 34 42 26 28 30 58 27 46 54 84 44 58 85 38 84 23 76 64 64 74 77 66 64 39 57 26 45 106 89 79 89 38 82 22 9 66 71 20 64 85 73 54 7 0 4 
Burkholderia sp. DNT: 3
7 22 7 6 1 1 3 13 35 7 0 9 2 7 2 2 11 2 6 17 11 3 4 9 11 6 8 23 13 2 3 18 2 7 3 14 15 7 15 10 18 9 8 16 13 8 22 19 24 11 12 4 6 1 19 8 0 25 6 20 6 2 0 1 
Burkholderia sp. DSMZ 9242: 4
1 39 15 7 0 1 0 35 74 2 0 2 0 4 58 1 21 0 3 23 53 4 0 8 62 3 14 37 127 2 2 96 21 5 6 38 58 1 5 65 51 8 4 74 16 2 16 53 62 18 26 5 13 0 53 6 0 67 6 53 26 2 0 2 
Burkholderia sp. JB1: 1
0 14 7 0 0 1 0 8 13 2 0 6 1 5 5 2 7 1 3 14 5 2 1 8 14 4 2 21 10 4 6 17 8 5 1 9 15 2 4 20 18 2 7 13 10 2 10 16 23 8 13 2 7 0 17 2 0 16 5 20 16 0 0 1 
Burkholderia sp. JT1500: 1
0 25 3 3 0 0 0 12 17 1 0 5 0 2 10 0 2 0 3 8 13 0 1 6 14 0 3 23 23 1 1 24 3 6 0 6 7 1 0 12 4 2 4 9 6 2 7 17 16 6 12 4 6 2 13 0 0 10 5 20 6 1 0 0 
Burkholderia sp. NK8: 14
26 138 35 39 9 15 12 142 150 42 6 52 10 36 88 10 76 24 22 68 135 20 18 37 131 12 58 126 257 29 46 225 31 40 27 138 146 31 36 118 83 34 30 101 51 53 149 99 164 91 70 48 36 10 120 35 12 166 50 105 50 1 1 12 
Burkholderia sp. PS12: 6
12 59 32 19 3 6 3 35 82 12 0 20 4 19 17 5 30 4 4 42 43 1 4 26 35 9 20 83 68 15 24 111 24 12 6 59 57 10 10 41 41 7 15 32 18 24 48 53 84 33 29 10 18 1 54 15 2 66 12 43 33 0 1 5 
Burkholderia sp. R172: 5
13 18 19 14 6 7 3 17 19 13 6 11 12 11 21 8 8 7 16 12 27 5 11 5 14 13 19 31 26 16 13 17 16 11 7 19 29 17 11 18 11 7 5 19 10 9 17 23 28 12 18 10 6 6 18 10 5 18 15 19 11 1 0 4 
Burkholderia sp. RASC: 8
28 100 38 26 3 9 4 51 104 25 3 26 6 31 28 9 51 18 11 69 34 7 12 55 42 20 29 97 58 23 22 129 31 31 14 83 69 27 34 58 64 21 32 59 49 28 83 90 111 41 63 24 31 7 76 29 4 84 21 53 39 3 1 4 
Burkholderia sp. RP007: 15
31 142 67 48 8 23 18 83 145 61 14 55 23 44 56 20 56 23 20 106 72 37 40 49 92 26 71 147 169 64 51 158 77 83 30 115 145 55 49 86 83 56 41 90 51 54 127 159 143 102 63 66 58 17 100 62 13 139 61 130 67 4 2 9 
Burkholderia sp. TH2: 24
36 253 82 110 19 20 23 183 272 78 8 83 37 59 130 20 147 39 39 98 188 49 41 63 165 32 103 187 301 72 61 277 53 84 39 167 199 78 66 181 154 68 76 173 106 74 231 198 266 142 97 88 66 19 194 64 29 210 95 147 74 6 4 14 
Burkholderia sp. TSN101: 3
6 26 13 2 1 2 4 20 44 8 2 13 4 7 15 4 12 2 8 19 8 2 2 11 18 3 14 46 23 12 14 54 11 16 4 28 31 5 1 32 19 5 8 13 14 10 24 24 39 13 16 8 5 3 32 7 2 25 7 26 13 0 0 3 
Burkholderia stabilis: 3
1 26 17 5 0 2 1 16 34 2 1 8 1 6 21 0 13 5 2 9 20 2 3 9 21 0 8 24 48 4 6 24 9 5 0 26 18 1 3 12 17 3 9 26 6 4 14 26 20 16 10 7 11 1 24 2 2 34 2 16 17 0 0 3 
Burkholderia thailandensis: 20
35 350 87 53 7 10 15 253 273 46 4 73 17 51 206 10 117 24 16 110 277 16 16 108 324 29 118 216 551 55 48 447 80 61 24 264 229 44 42 180 225 53 88 196 92 63 150 186 313 138 159 73 57 15 204 37 8 260 54 139 144 4 3 13 
Burkholderia tuberum: 3
13 15 15 12 2 12 5 18 14 10 4 13 3 11 12 9 9 2 5 12 12 5 9 8 14 6 20 8 23 9 13 20 5 6 8 14 20 9 4 8 6 9 9 10 10 6 18 11 20 11 5 5 7 0 13 6 5 16 8 13 9 0 1 2 
Burkholderia vietnamiensis: 7
1 71 31 15 0 2 1 72 134 5 0 7 0 10 63 2 26 2 0 50 60 0 1 11 77 0 46 75 147 20 8 158 17 11 3 94 70 11 3 66 54 4 17 53 27 11 63 38 75 25 27 8 9 6 57 4 0 98 8 57 36 3 0 4 
Burkholderia xenovorans: 6
8 56 35 11 6 4 1 23 85 17 3 23 10 17 21 5 20 11 5 43 24 4 10 17 34 7 16 95 47 9 6 80 24 18 2 39 58 13 12 30 28 18 7 54 28 13 42 59 50 34 23 15 16 7 33 22 2 55 17 41 35 0 1 5 
Buttiauxella agrestis: 2
3 16 7 6 1 1 3 10 41 4 3 9 4 7 9 4 11 6 5 19 19 5 2 6 30 2 5 27 32 7 5 30 8 4 0 11 27 10 21 6 19 11 9 27 7 8 23 8 8 20 15 8 7 2 11 15 0 13 12 23 15 2 0 0 
Buttiauxella sp. BTN01: 2
3 14 7 7 0 1 2 9 44 6 3 8 2 8 10 3 11 6 5 19 21 2 3 5 30 2 5 32 31 4 2 32 8 4 2 10 24 10 22 6 20 9 8 28 7 7 19 11 8 19 16 6 6 1 12 13 0 13 11 21 15 2 0 0 
Buttiauxella sp. PNBS: 1
0 15 1 10 0 0 0 4 34 1 0 1 0 8 8 0 4 0 0 14 0 1 5 5 9 2 7 24 8 6 0 26 3 8 1 9 18 1 5 6 8 2 3 16 10 1 15 10 16 6 9 2 1 0 12 1 0 14 3 3 6 0 0 1 
Butyrivibrio fibrisolvens: 50
20 56 37 110 270 56 83 147 119 599 193 152 286 84 34 248 203 98 564 101 62 219 236 40 80 190 544 166 82 492 414 310 69 403 392 91 130 458 403 658 342 456 77 368 113 140 631 556 233 785 241 381 110 124 276 342 205 384 512 418 207 38 10 2 
Caedibacter caryophilus: 1
0 2 0 2 5 2 7 2 4 18 16 4 10 2 2 7 6 7 11 6 1 12 4 0 5 10 15 5 6 13 5 4 4 22 12 2 8 10 24 8 3 13 8 5 1 4 17 6 2 6 5 19 0 4 9 40 19 10 16 19 10 1 0 0 
Caedibacter taeniospiralis: 10
9 5 3 11 18 2 8 3 10 23 28 7 35 2 4 31 16 13 32 18 20 34 9 2 0 17 42 29 24 61 8 16 10 32 20 10 14 32 51 11 18 58 72 17 4 20 37 24 15 44 10 16 9 14 12 23 18 12 35 73 15 8 2 0 
Caldibacillus cellulovorans: 4
13 66 72 20 10 8 2 41 100 19 5 57 15 26 70 6 53 16 40 29 181 10 15 18 147 18 21 62 138 13 55 101 39 31 19 85 64 30 44 56 104 39 35 85 25 24 76 77 113 43 69 47 13 7 65 34 5 76 54 48 68 2 0 2 
Caldicellulosiruptor lactoaceticus: 1
4 1 0 3 22 9 3 5 3 17 41 20 13 2 3 9 9 17 21 5 4 7 28 2 3 18 18 5 2 20 19 9 4 24 23 7 5 25 60 24 17 59 16 2 2 24 61 24 13 52 12 45 3 9 7 54 40 10 43 25 17 0 0 1 
Caldicellulosiruptor saccharolyticus: 27
59 16 10 35 332 166 118 64 145 368 392 283 304 38 66 189 223 250 569 107 124 208 343 49 168 219 523 82 141 281 362 160 166 399 433 77 193 473 899 545 356 641 217 280 67 191 721 411 339 700 281 665 45 91 152 654 625 142 584 307 386 20 5 2 
Caldicellulosiruptor sp. Rt69B.1: 3
2 1 3 6 57 43 8 15 32 61 39 52 71 14 28 27 80 83 178 31 47 57 78 12 70 39 159 12 41 60 87 44 43 95 120 20 60 123 103 111 81 164 47 117 11 23 85 72 65 158 70 122 9 11 37 87 107 20 102 48 86 1 1 1 
Caldicellulosiruptor sp. Rt8B.4: 4
2 2 2 2 33 18 8 8 24 48 34 36 31 8 10 18 18 20 36 10 5 18 31 4 9 13 53 9 4 36 29 13 17 31 29 8 19 56 76 52 30 52 17 25 9 18 61 29 32 51 28 36 8 9 15 72 60 18 59 30 22 3 1 0 
Caldicellulosiruptor sp. Tok7B.1: 3
6 1 2 3 71 60 11 9 53 64 59 75 77 15 38 30 130 136 237 42 101 50 96 13 141 70 193 17 96 48 130 57 88 137 144 14 107 111 111 182 96 198 29 115 19 38 68 127 84 194 104 184 10 18 24 118 180 22 90 65 138 2 1 0 
Caldimonas manganoxidans: 1
0 9 0 0 2 1 0 5 11 0 0 5 0 10 6 2 23 4 2 34 14 0 4 16 5 2 5 45 14 4 2 32 12 4 1 5 20 2 2 14 26 2 4 18 9 1 1 2 16 5 18 8 9 2 7 4 0 20 2 12 12 0 0 1 
Caldococcus noboribetus: 1
0 1 0 0 0 19 2 10 13 5 0 1 3 2 1 1 7 0 2 11 8 3 7 9 4 4 5 15 6 9 5 28 4 3 2 13 11 10 0 28 16 2 0 12 9 0 1 30 22 3 16 2 3 0 9 2 27 1 3 10 9 0 0 1 
Calothrix desertica PCC 7102: 1
0 9 2 12 0 0 3 8 7 0 8 2 0 7 0 12 4 1 3 11 0 4 6 1 0 16 7 11 3 19 4 9 0 31 6 4 5 22 22 20 18 3 5 4 14 1 30 7 17 10 17 5 4 3 16 5 2 15 17 15 9 1 0 0 
Calothrix sp.: 5
2 19 2 21 19 7 26 11 12 15 30 27 15 12 6 33 20 14 27 26 6 27 20 20 2 24 50 20 3 50 22 19 6 60 39 5 11 34 76 44 44 28 43 12 15 14 66 13 35 51 40 20 12 10 31 24 22 35 33 33 24 2 3 0 
Calothrix sp. PCC 7101: 1
0 2 4 14 3 0 4 7 5 1 5 7 2 4 1 14 6 0 4 10 0 6 4 8 0 13 5 6 2 23 1 9 3 33 11 1 3 17 21 21 15 2 9 3 12 1 26 5 21 10 13 11 4 2 11 8 0 20 19 16 10 0 1 0 
Calothrix sp. PCC 7507: 1
0 6 3 11 5 0 2 5 2 6 7 6 2 3 3 12 5 0 5 9 0 8 7 5 1 10 3 6 2 26 3 8 2 34 9 5 6 14 15 26 15 3 11 1 12 1 28 5 16 13 14 9 4 2 11 8 0 25 13 17 10 1 0 0 
Calothrix viguieri: 3
13 14 13 19 7 3 17 13 18 16 53 45 7 4 12 23 11 14 28 15 16 35 23 11 14 20 46 23 23 42 18 26 14 42 26 10 27 53 60 19 17 36 53 21 11 23 66 30 23 55 8 23 5 10 11 50 20 12 58 25 16 1 1 1 
Campylobacter coli: 49
17 51 4 95 306 49 130 57 18 471 622 173 250 31 43 307 259 333 279 161 40 350 83 29 19 194 450 120 70 572 315 195 99 442 310 42 135 289 1100 184 210 851 541 90 57 161 728 223 94 735 99 412 65 72 88 736 416 401 472 309 84 31 8 10 
Campylobacter fetus: 55
31 65 5 50 308 60 465 62 77 685 1141 275 437 44 93 412 680 782 725 210 162 1280 145 29 115 189 892 286 230 1376 865 478 126 957 935 109 203 749 1744 527 600 1586 433 96 77 177 796 588 382 1721 195 562 65 75 176 884 1420 359 608 478 108 35 8 12 
Campylobacter fetus subsp. fetus: 2
2 0 0 1 7 1 34 0 0 60 95 9 41 0 7 34 54 73 72 26 24 125 2 0 2 8 78 22 19 139 72 46 12 88 77 7 12 69 112 48 47 151 26 3 3 7 44 38 30 153 8 21 0 1 11 51 89 22 39 16 6 1 1 0 
Campylobacter hyointestinalis: 1
0 1 0 0 11 1 5 0 0 5 16 1 4 0 1 1 7 4 10 1 2 4 4 0 1 0 12 1 2 4 3 4 2 2 2 1 1 4 44 6 6 12 19 1 0 1 26 6 3 10 4 9 1 3 1 16 23 7 9 10 3 1 0 0 
Campylobacter jejuni: 640
250 666 81 893 4033 909 2141 586 431 5943 11033 3084 2700 492 433 3530 2799 4939 3443 1400 561 4330 2109 382 423 2814 5007 1355 1049 6454 4139 1831 1233 4728 3531 488 1967 4494 19600 3356 2758 13629 7173 915 776 2456 12382 3481 1208 11613 1509 7885 949 1763 1034 12173 7667 3651 9229 4276 1701 405 70 165 
Campylobacter jejuni subsp. doylei: 1
0 2 0 5 6 0 4 1 2 6 9 0 3 0 2 3 7 7 7 3 0 5 0 0 1 11 8 2 1 14 12 6 0 5 6 2 5 6 24 5 8 15 4 0 1 8 19 2 2 16 3 9 1 3 4 16 7 17 7 10 2 1 0 0 
Campylobacter jejuni subsp. jejuni: 2
1 3 0 3 13 1 5 0 1 18 7 7 7 1 1 8 3 9 20 4 1 19 5 0 0 9 17 4 5 16 22 5 5 16 14 1 6 20 17 7 5 36 24 9 1 4 23 4 1 38 1 15 0 0 0 18 13 5 16 19 0 1 1 0 
Campylobacter jejuni subsp. jejuni NCTC 11168: 1633
431 1931 63 3258 8201 1343 3480 1356 502 16293 25422 8001 5059 979 785 8274 6172 11513 6562 3166 1283 9660 4451 668 555 7947 11331 3313 2690 17290 10681 4335 2959 10583 8768 1272 4987 11801 41731 6596 4500 27568 14474 1440 1602 6774 29323 6496 2140 24714 2519 16211 1846 4361 2221 28318 13441 8426 22271 11176 3310 1049 167 418 
Campylobacter lari: 13
0 7 0 37 100 2 30 1 1 137 166 26 50 1 1 52 37 70 67 49 3 93 51 8 5 59 114 40 18 149 112 75 24 152 98 2 39 78 303 30 50 147 147 9 19 41 221 48 22 248 24 115 8 24 22 112 84 68 153 105 25 13 0 0 
Campylobacter rectus: 5
8 19 2 5 61 12 78 36 34 123 71 38 53 35 18 53 108 34 68 145 123 123 16 9 36 48 87 88 92 137 181 338 21 172 114 69 56 74 340 122 231 242 94 35 23 35 174 136 237 398 88 55 1 0 46 110 132 179 82 71 14 4 0 1 
Campylobacter sp.: 1
0 0 0 4 16 0 3 1 1 16 16 9 19 1 0 20 5 14 17 7 0 22 2 0 0 0 31 5 7 31 15 7 7 39 11 2 10 15 26 3 15 34 32 5 0 3 19 6 2 28 1 9 0 0 2 19 14 25 15 17 0 1 0 0 
Campylobacter upsaliensis: 1
0 0 0 1 3 0 1 2 0 7 8 2 1 2 0 3 3 0 4 1 3 1 2 0 0 2 0 3 1 1 3 2 1 1 2 2 1 2 14 2 3 4 4 1 3 6 14 2 4 2 4 4 2 2 0 3 3 4 4 6 0 1 0 0 
Candidatus Blochmannia floridanus: 583
1703 291 325 2625 2503 515 1216 254 297 1385 13381 3092 3223 661 637 5621 517 3053 3372 725 633 4758 2486 282 518 2918 3329 398 761 4418 5712 423 1077 3907 4925 395 1511 4427 11963 2020 1544 11893 6422 1185 572 4462 7272 1386 603 8340 878 7378 406 2672 740 7946 8599 1656 11996 4834 2023 431 58 94 
Candidatus Carsonella ruddii: 87
10 0 0 22 374 7 62 4 4 120 1674 106 448 13 24 441 37 309 348 14 15 373 155 5 10 134 152 7 9 143 414 14 20 269 209 6 12 348 3032 93 205 2396 276 10 17 148 788 28 39 618 70 932 54 291 51 1612 1422 44 1736 443 62 28 2 57 
Candidatus Glomeribacter gigasporarum: 5
0 59 13 17 1 1 0 20 96 5 0 18 2 34 48 1 33 2 0 62 25 2 1 12 47 4 1 129 64 8 2 117 10 24 0 80 42 13 19 94 65 8 12 57 35 14 72 51 85 34 47 18 17 0 60 7 0 105 13 56 19 0 0 5 
Candidatus Liberibacter africanus: 2
2 0 2 4 2 1 1 1 2 12 4 7 4 1 4 13 4 8 0 0 2 6 0 0 0 6 5 1 8 19 4 1 3 8 5 1 6 20 17 14 0 10 7 3 1 0 19 5 2 11 0 2 0 0 1 9 3 4 19 2 1 1 1 0 
Candidatus Liberibacter africanus subsp. capensis: 2
1 1 0 5 3 2 2 3 2 12 4 7 5 1 2 13 4 9 0 1 0 7 1 0 0 5 6 1 5 19 3 0 4 7 6 1 3 24 16 10 3 7 9 2 1 0 17 7 1 12 0 2 0 1 1 7 3 4 16 1 1 1 1 0 
Candidatus Liberibacter asiaticus: 4
2 2 4 13 7 5 2 1 0 19 10 9 7 3 11 28 4 13 6 0 6 16 3 4 3 15 13 2 15 33 11 5 14 28 11 4 11 43 31 28 0 19 8 12 0 3 27 16 3 28 1 4 1 5 4 17 11 6 38 22 1 2 2 0 
Candidatus Phytoplasma australiense: 7
13 5 0 16 22 7 0 0 0 21 84 0 7 0 0 14 7 14 5 0 2 28 14 0 0 14 20 0 8 49 7 7 7 14 7 7 7 55 104 8 21 35 28 0 7 0 41 8 6 15 7 0 0 0 0 21 0 21 50 21 0 7 0 0 
Candidatus Phytoplasma mali: 4
0 6 0 19 24 2 2 0 0 10 89 19 24 2 2 31 1 8 25 6 0 72 14 2 2 23 18 6 4 53 23 11 1 55 27 3 4 57 145 4 11 63 48 3 3 27 125 10 5 66 3 39 0 5 3 63 27 10 106 29 9 3 0 1 
Candidatus Phytoplasma prunorum: 1
0 0 0 0 1 0 0 0 1 1 14 1 8 0 0 3 0 3 12 2 0 1 0 0 0 2 8 0 0 3 1 0 2 1 4 0 0 9 20 0 3 11 7 0 0 0 14 1 1 5 0 2 0 0 0 12 4 0 5 3 2 1 0 0 
Candidatus Phytoplasma pyri: 1
0 0 0 0 2 0 0 0 0 2 9 3 5 0 0 3 0 4 9 1 0 4 1 0 0 1 1 1 0 5 1 1 0 4 2 0 0 7 24 0 2 4 8 0 0 1 12 0 3 11 0 2 0 1 0 11 8 1 7 2 2 1 0 0 
Candidatus Phytoplasma spartii: 4
0 0 0 14 24 2 0 0 0 2 44 8 12 0 2 20 2 12 6 0 2 20 2 0 4 18 10 2 0 38 6 0 2 30 8 4 2 36 98 10 0 46 24 2 0 12 33 7 0 30 2 12 0 0 4 32 20 10 52 14 4 4 0 0 
Candidatus Phytoplasma ulmi: 9
0 4 0 26 61 0 0 0 0 4 102 19 32 0 0 47 5 27 22 5 5 44 9 0 4 41 18 6 0 87 16 5 4 67 22 12 0 69 218 24 0 130 59 4 0 28 88 8 0 60 5 30 0 0 0 86 51 5 146 31 10 9 0 0 
Candidatus Phytoplasma ziziphi: 1
0 0 0 2 8 1 0 0 0 0 13 4 4 0 1 6 2 2 1 1 1 7 1 0 0 6 2 2 0 11 3 5 0 7 2 2 0 11 31 4 0 20 11 0 0 4 12 1 0 10 1 6 0 0 1 8 6 3 22 3 2 1 0 0 
Candidatus Portiera aleyrodidarum: 31
33 20 20 118 172 31 38 6 9 49 342 105 126 8 12 101 13 113 137 12 25 115 82 8 13 63 162 12 25 115 176 35 32 191 198 17 22 172 602 120 71 296 144 29 19 96 264 49 39 201 26 213 10 85 6 230 356 32 269 128 50 21 3 7 
Candidatus Tremblaya princeps: 49
95 332 131 151 148 615 306 204 441 220 37 83 190 164 186 162 303 76 184 183 209 162 239 129 112 148 614 383 329 360 228 558 252 222 314 190 409 275 58 294 265 88 76 301 288 191 127 439 394 213 265 105 347 84 252 58 360 172 139 509 104 7 27 15 
Capnocytophaga ochracea: 2
2 7 1 10 5 2 5 3 10 19 13 13 14 3 2 8 5 14 12 6 10 11 9 3 3 10 15 10 10 19 6 5 7 15 13 6 5 22 19 16 11 22 12 7 4 9 21 9 10 27 4 10 4 4 5 17 14 10 14 20 5 2 0 0 
Carboxydothermus hydrogenoformans: 7
7 23 40 11 14 10 10 12 35 29 51 19 7 28 11 10 25 12 8 69 11 21 14 33 32 14 27 89 29 42 38 44 36 63 45 26 27 67 96 50 33 36 27 38 19 27 76 41 39 55 26 30 35 45 13 56 23 38 79 48 12 4 2 4 
Carnobacterium divergens: 8
4 0 0 5 18 0 7 0 6 22 45 14 14 3 1 22 6 13 19 2 3 15 8 3 1 5 14 2 4 18 27 6 6 26 15 3 5 24 62 10 13 44 26 6 1 9 42 7 4 28 8 30 2 10 5 40 37 9 51 19 11 5 1 2 
Carnobacterium maltaromaticum: 47
58 24 19 82 87 30 152 32 49 147 542 162 192 39 38 190 84 240 224 59 69 223 118 33 25 113 199 64 46 227 252 72 109 202 211 70 89 273 715 167 97 474 452 86 40 129 595 139 106 341 102 339 22 82 78 493 283 115 578 250 91 35 7 5 
Carnobacterium sp. St2: 2
2 1 3 4 4 0 5 1 2 8 24 14 10 3 4 4 5 7 23 4 9 13 12 0 6 7 17 8 9 28 16 13 5 22 15 11 10 25 38 5 11 20 15 1 3 9 42 3 10 19 6 15 3 2 6 8 4 16 25 20 3 1 1 0 
Caulobacter crescentus CB15: 3737
4554 51968 18729 9789 1049 2670 1716 20662 82752 7569 427 8327 2090 10415 25554 2099 19889 1662 1751 39673 20081 1723 2733 22767 36537 4262 3908 96866 55909 9915 5300 78343 13801 11017 1495 47273 36573 6577 3238 39343 22994 5646 5444 33374 15386 6398 18709 46597 53822 16212 13737 11722 7761 1291 37734 5149 782 48641 3485 26232 17106 741 1225 1771 
Caulobacter vibrioides: 177
155 2802 790 531 22 101 66 999 4590 302 4 366 82 577 1662 94 1062 59 58 2435 1180 102 71 1001 1808 160 152 5526 2496 633 150 4168 514 646 62 2639 2007 339 156 2353 1548 314 275 2048 716 210 1188 2702 3075 732 640 439 320 47 1833 184 25 3070 192 1560 554 48 41 88 
Cellulomonas biazotea: 1
1 37 17 1 0 0 0 60 29 0 0 0 0 21 7 0 6 0 0 45 23 0 0 30 18 0 6 69 54 1 2 65 17 0 0 74 23 0 0 5 12 0 0 14 14 0 1 48 64 0 12 0 1 0 15 0 0 8 0 11 17 0 0 1 
Cellulomonas fimi: 15
22 320 197 34 2 17 2 472 341 6 0 3 10 202 346 8 208 2 7 538 641 3 5 238 443 11 55 616 802 26 24 890 181 60 7 650 335 4 1 241 365 1 9 379 197 5 12 423 754 2 371 1 69 1 342 3 0 252 0 104 312 0 0 15 
Cellulomonas flavigena: 1
5 17 7 4 0 4 1 24 19 1 0 3 1 14 13 0 7 1 1 24 23 2 5 9 14 0 2 24 18 4 1 33 11 7 0 20 22 2 0 22 27 0 5 18 18 0 2 23 36 2 9 0 6 0 14 1 0 15 0 8 25 0 0 1 
Cellulomonas sp. GM13: 2
4 29 23 2 0 0 1 36 35 2 0 1 0 20 28 0 20 0 0 52 50 1 0 14 57 0 4 49 71 3 4 85 16 7 1 51 27 2 0 31 28 0 0 22 20 0 0 48 55 0 31 0 7 1 35 1 0 36 0 11 32 0 0 2 
Cellulomonas uda: 3
2 60 18 9 4 4 0 40 69 2 3 4 1 26 51 3 29 4 7 63 83 3 5 25 74 0 7 69 106 8 4 118 33 11 3 69 36 3 6 45 73 4 4 49 34 4 5 69 92 10 68 5 16 0 66 4 1 56 3 29 53 1 1 1 
Cellulophaga lytica: 2
0 0 0 28 15 0 1 0 0 17 48 9 6 2 0 37 1 5 28 2 3 24 24 0 2 9 36 1 5 26 20 1 2 72 42 0 2 31 35 13 15 11 17 7 18 1 44 26 5 56 10 8 0 3 11 20 9 14 42 30 3 1 1 0 
Cellulosimicrobium cellulans: 4
5 47 8 5 1 5 0 58 23 0 0 2 1 23 29 0 23 1 1 51 61 0 3 35 54 5 8 57 81 3 1 104 47 9 0 63 31 1 0 24 58 1 1 79 26 2 1 32 76 4 37 1 14 1 38 2 1 41 0 18 46 0 1 2 
Cellvibrio gilvus: 2
0 71 9 7 0 1 0 39 78 0 0 5 0 33 41 0 11 0 1 46 44 0 3 21 69 4 7 90 86 3 4 131 9 11 0 61 63 1 5 51 59 3 2 57 27 5 14 75 83 10 59 4 7 0 59 1 0 47 2 24 31 0 0 2 
Cellvibrio japonicus: 23
21 318 38 132 18 27 29 113 399 67 77 220 183 367 174 140 484 359 124 583 133 112 85 207 192 91 273 583 305 174 99 609 117 476 139 181 408 198 257 142 488 484 236 339 134 103 251 176 219 423 274 264 86 95 186 233 52 261 297 221 399 15 2 6 
Cellvibrio mixtus: 10
3 133 9 41 5 1 15 53 93 33 55 81 31 52 39 26 127 76 39 191 39 49 28 67 64 29 114 194 144 66 15 228 21 171 69 50 142 50 203 39 167 152 119 81 71 52 176 72 105 174 117 93 32 13 66 118 8 117 129 115 146 9 1 0 
Cenarchaeum symbiosum: 40
17 288 227 20 98 517 89 385 603 185 20 65 137 302 325 82 236 38 183 241 261 68 96 331 290 73 405 591 478 66 155 802 478 82 207 360 528 74 186 624 316 77 49 309 254 101 196 804 677 327 360 198 132 26 242 289 552 256 103 398 96 4 17 19 
Cenibacterium arsenoxidans: 4
15 15 4 17 2 2 5 11 17 14 14 21 9 13 14 12 14 12 14 28 13 24 24 3 19 21 42 31 25 34 23 49 12 36 17 17 21 26 44 37 30 49 32 15 12 21 40 19 26 38 23 18 10 13 20 27 9 31 36 45 22 1 2 1 
Cherry lethal yellows phytoplasma: 2
0 1 0 6 12 1 0 0 0 1 22 4 6 0 1 8 3 4 3 1 1 9 1 1 1 8 4 2 2 18 4 5 2 9 3 3 0 20 46 6 0 23 12 1 0 6 17 1 0 16 1 6 0 0 1 17 10 2 27 7 2 2 0 0 
Chlamydia muridarum: 945
3255 2301 1341 4076 3756 1119 4463 3400 2685 8528 11304 6816 3400 4135 2028 11585 2733 3442 5606 2941 2456 5906 3333 2386 1134 7386 6291 3342 2753 11499 9371 2635 5234 3672 5338 3050 3933 9014 14332 5737 3664 8594 9256 4602 2074 5349 14251 7471 3377 11717 3042 7113 1961 3394 5301 10903 4109 5656 12687 6595 3212 547 254 146 
Chlamydia suis: 15
40 87 48 45 25 23 43 62 106 76 29 72 31 34 42 30 102 37 50 89 49 47 39 43 59 21 101 137 137 75 72 147 50 46 45 61 73 66 121 126 85 60 78 86 53 46 93 114 106 93 62 66 44 20 82 58 15 123 64 118 66 4 5 6 
Chlamydia trachomatis: 1193
3752 3101 1564 5078 4764 970 5832 4522 4081 9157 12769 7821 3844 4841 2653 13600 3553 4062 7291 3595 3245 7214 3977 2179 1582 9590 8430 4057 3814 14807 11341 3550 5751 5033 7181 4029 5182 10167 16839 6795 4583 9877 10938 5633 2502 6195 16815 9259 4386 14091 4040 7988 2539 4273 6967 12027 4438 7937 13687 7937 3760 650 365 165 
Chlamydophila abortus: 20
33 61 7 66 99 11 102 126 48 128 303 112 135 127 51 269 122 109 276 168 90 273 81 58 23 227 256 109 74 473 278 123 106 270 176 128 85 180 484 111 270 289 233 92 64 69 378 105 131 376 140 150 83 105 240 169 85 251 227 137 127 16 3 1 
Chlamydophila caviae: 26
28 56 13 101 96 41 171 100 55 248 294 109 124 97 54 241 74 65 193 98 57 160 89 67 33 216 184 87 82 324 198 107 104 150 183 79 78 237 420 181 139 227 247 97 51 123 342 156 97 331 101 158 76 81 140 227 114 204 322 194 95 21 4 1 
Chlamydophila caviae GPIC: 1005
1759 2457 788 5196 4201 1318 5532 3675 2230 8612 13418 5256 4262 3607 2028 11276 3067 3903 6848 3337 2822 5618 3046 2664 1245 8222 6699 3537 3119 11594 8696 3341 4067 5627 6233 3012 3632 8486 15255 6777 4381 9945 9326 4432 2167 6150 15478 7206 3435 13122 3445 7940 2016 3628 5573 10701 5768 6449 12801 7049 3339 635 251 119 
Chlamydophila felis: 3
0 9 0 12 21 0 9 9 0 18 44 22 18 15 3 24 15 6 18 21 3 48 21 3 0 21 57 25 9 86 42 12 9 24 18 6 3 30 42 12 27 33 33 3 6 6 30 3 18 48 27 9 6 18 36 15 6 32 30 25 30 3 0 0 
Chlamydophila pecorum: 1
0 4 1 1 7 0 2 5 2 8 15 7 5 5 4 12 4 3 13 1 3 12 9 0 0 8 16 8 6 13 17 4 4 7 9 2 0 9 13 5 13 9 10 2 5 1 9 5 4 16 5 7 3 4 8 11 1 6 11 7 10 1 0 0 
Chlamydophila pneumoniae: 72
179 165 56 326 355 139 406 372 239 590 901 413 386 306 195 909 313 376 611 317 253 674 261 186 73 601 719 328 269 985 869 306 311 491 505 336 302 672 1246 588 500 840 686 373 130 360 1218 655 380 1046 266 559 153 274 528 785 411 589 917 492 290 43 21 7 
Chlamydophila pneumoniae AR39: 1110
2453 2491 1123 4913 3982 1638 5750 5792 3213 9464 11316 5807 4230 4018 2308 11166 3196 4292 6295 3741 2776 6398 3190 3363 1159 8507 7151 4101 2994 11076 9679 3456 4478 5056 5989 4685 4240 7441 14836 7653 4652 9252 9570 5059 2758 5893 15442 8593 4320 12064 3576 8294 2087 3739 5952 11387 4998 7531 12670 6862 3665 589 334 186 
Chlamydophila pneumoniae CWL029: 1052
2438 2491 1125 4898 3927 1615 5732 5767 3210 9381 11251 5742 4228 4007 2287 11092 3169 4255 6254 3719 2753 6356 3199 3371 1155 8479 7119 4092 2990 11049 9637 3452 4444 5005 5979 4675 4193 7408 14678 7564 4623 9159 9560 5047 2756 5869 15375 8547 4308 12015 3551 8246 2071 3702 5906 11252 4958 7528 12573 6805 3657 573 318 161 
Chlamydophila pneumoniae J138: 1069
2465 2518 1143 4934 3962 1631 5784 5857 3238 9476 11343 5782 4303 4070 2331 11247 3257 4337 6405 3806 2807 6530 3234 3400 1172 8550 7232 4134 3028 11190 9856 3500 4535 5086 6023 4729 4217 7459 14828 7616 4749 9394 9661 5115 2789 5941 15471 8565 4371 12183 3613 8350 2103 3736 5994 11397 5033 7629 12664 6843 3690 578 320 171 
Chlamydophila pneumoniae TW-183: 1113
2471 2504 1134 4954 4062 1683 5814 5866 3249 9559 11410 5897 4339 4095 2336 11340 3274 4389 6449 3828 2817 6558 3231 3413 1182 8560 7225 4132 3028 11179 9879 3513 4539 5101 6046 4738 4259 7490 14937 7656 4772 9507 9661 5107 2791 5949 15487 8547 4390 12188 3647 8407 2131 3777 6084 11519 5097 7664 12761 6856 3698 609 328 176 
Chlamydophila psittaci: 31
32 62 11 92 177 28 101 83 42 139 349 161 178 88 66 245 104 88 238 110 87 232 146 37 21 200 274 112 39 472 209 124 86 231 207 57 85 240 507 160 205 297 281 80 51 99 359 139 136 338 119 145 114 132 172 248 151 190 298 189 159 19 7 5 
Chlorante-Aster yellows phytoplasma: 2
0 2 0 6 2 0 3 1 0 4 21 8 6 0 1 13 3 6 5 2 0 14 1 3 1 6 7 3 0 17 6 8 2 11 12 0 2 23 33 3 6 14 29 3 4 6 22 2 7 15 6 8 3 5 2 18 5 8 23 9 1 1 0 1 
Chlorobium limicola: 26
19 178 56 82 25 43 7 265 241 147 5 79 48 116 169 46 131 26 26 252 101 25 43 126 237 67 108 355 205 139 99 438 58 121 37 224 189 129 215 295 203 84 33 226 113 46 196 243 244 181 136 83 67 12 234 79 16 346 142 235 112 14 0 12 
Chlorobium limicola f. thiosulfatophilum: 3
1 12 3 12 3 7 2 36 35 23 1 6 5 15 24 11 11 3 5 33 12 3 12 13 33 15 27 42 18 36 14 43 6 36 4 30 20 20 23 48 24 15 4 33 14 12 19 15 21 26 30 9 13 6 75 12 1 54 19 32 31 1 1 1 
Chlorobium tepidum: 52
55 433 129 128 64 69 25 632 607 251 17 125 87 189 337 56 323 61 73 492 218 71 89 194 443 73 229 639 462 239 176 771 123 244 79 484 418 224 371 627 471 152 67 506 238 107 484 642 540 313 329 134 138 26 583 200 31 767 263 457 205 24 1 27 
Chlorobium tepidum TLS: 2252
2626 16981 7857 4802 2569 3387 850 22833 22492 10113 1030 5611 3762 6272 13569 2416 11182 2481 3042 16501 9537 2615 3279 6951 15140 3150 7668 23767 19248 7646 6533 27318 5858 8080 2997 16466 17679 7644 14277 18931 15489 6069 3392 16365 8850 4576 18438 23794 19385 13214 11694 5928 5872 1390 18951 8567 2148 26971 10482 16921 6872 758 201 1293 
Chlorobium vibrioforme: 22
17 218 30 83 27 44 2 281 260 125 5 44 49 83 153 33 143 21 39 251 91 37 32 83 200 64 109 257 172 127 60 341 35 162 48 244 189 123 200 313 216 47 32 221 106 51 263 307 282 166 131 59 59 17 218 48 10 364 121 232 56 9 2 11 
Chlorobium vibrioforme f. thiosulfatophilum: 1
0 13 0 1 3 0 0 12 9 6 0 0 2 5 2 1 6 0 0 12 2 0 1 3 9 1 6 19 3 7 0 20 0 1 1 13 7 5 9 8 9 1 0 9 5 1 16 9 22 5 11 0 3 0 13 0 0 17 4 14 2 0 0 1 
Chloroflexus aurantiacus: 56
124 611 345 398 17 26 68 509 862 167 98 362 146 65 261 53 276 206 153 477 330 116 264 289 527 150 415 898 563 363 168 543 266 606 186 448 515 296 201 289 295 332 221 583 245 170 536 636 322 672 344 236 88 79 373 362 33 563 541 482 337 14 22 20 
Chlorogloeopsis fritschii: 2
1 12 5 17 1 2 5 22 32 3 7 14 2 10 2 13 12 2 6 15 2 7 4 20 9 10 8 15 6 22 2 25 7 34 9 11 19 22 32 29 23 14 11 19 17 4 41 14 30 29 22 15 7 5 22 13 1 34 20 27 13 2 0 0 
Chlorogloeopsis fritschii PCC 6912: 1
0 6 1 15 1 0 7 6 2 4 7 6 0 4 0 16 6 1 7 9 0 2 6 6 0 13 4 5 1 31 1 8 1 33 12 3 2 13 21 19 18 3 10 2 14 0 28 5 18 10 14 8 5 2 15 5 0 22 15 14 10 1 0 0 
Chlorogloeopsis sp.: 1
1 3 1 3 1 0 1 0 0 3 0 1 1 0 1 2 1 1 3 0 0 1 0 1 0 1 4 0 1 4 4 2 1 8 3 0 1 5 3 2 2 2 0 1 0 0 8 2 2 4 2 3 0 0 0 4 0 0 1 3 1 1 0 0 
Chromobacterium violaceum: 17
26 368 125 34 13 40 15 62 709 20 3 61 3 106 113 16 201 3 3 197 85 8 23 108 307 18 32 439 400 41 38 560 62 27 14 151 285 8 42 227 189 49 57 332 142 80 135 275 405 91 249 39 84 7 295 40 21 228 37 208 141 1 0 16 
Chromobacterium violaceum ATCC 12472: 4407
3062 60675 19885 5828 1777 4846 2158 12213 123050 4217 1357 18078 1929 20826 18471 2554 32682 2462 2125 38256 15870 3143 3386 17523 44352 4080 6846 90982 68149 8598 6604 95095 9493 6257 3847 29318 56450 5010 10767 39430 29079 11009 11874 49456 19813 10814 30708 44484 57860 18207 25313 9382 12938 1474 41537 6544 4853 49977 6907 33544 20517 1064 569 2774 
Chromohalobacter marismortui: 1
6 7 6 2 1 4 5 6 8 4 0 3 3 3 1 3 6 0 2 9 4 5 2 3 3 4 6 13 4 2 5 6 1 5 3 6 9 3 8 12 3 2 4 11 5 1 10 14 8 4 7 5 2 1 6 0 1 7 1 7 7 0 0 1 
Chrysanthemum yellows phytoplasma: 1
2 1 0 3 3 0 0 0 0 2 9 1 3 1 0 2 2 2 2 3 0 3 1 1 0 2 2 3 1 7 1 1 1 2 2 1 0 8 14 1 6 4 5 0 1 0 6 1 0 2 0 1 0 0 0 4 1 1 7 3 0 1 0 0 
Chryseobacterium balustinum: 1
2 9 6 3 4 3 4 10 8 1 4 12 4 1 8 2 7 6 6 10 5 7 4 3 5 1 6 14 16 7 7 14 2 10 2 7 11 5 2 7 4 3 5 7 6 0 8 9 9 10 2 3 2 1 12 3 0 17 8 7 4 0 0 1 
Chryseobacterium gleum: 2
0 0 0 3 3 2 2 1 14 15 12 6 6 5 4 8 4 6 16 10 3 6 3 5 6 3 16 6 2 11 19 9 4 7 14 7 6 12 51 11 9 22 9 12 3 8 24 4 7 20 8 13 1 2 2 20 3 4 24 14 7 2 0 0 
Chryseobacterium indologenes: 9
3 10 0 11 8 5 10 2 57 62 33 14 27 20 1 13 25 25 31 64 5 46 18 25 27 12 31 47 9 30 97 26 9 41 91 26 19 52 224 49 28 64 40 33 22 49 89 20 43 71 27 62 5 4 32 82 20 28 59 47 36 7 2 0 
Chryseobacterium meningosepticum: 32
5 22 6 76 136 11 76 14 188 189 217 139 114 97 51 216 100 137 351 144 95 218 105 35 112 129 341 110 74 256 409 70 99 301 355 49 119 250 879 275 189 530 187 271 72 142 389 121 240 513 136 467 21 55 155 359 148 116 402 246 171 27 5 0 
Chryseobacterium proteolyticum: 1
0 0 0 0 8 0 3 0 6 3 7 2 8 8 0 11 5 5 6 6 3 6 1 0 4 9 8 3 4 5 13 1 3 2 15 1 4 5 13 10 10 18 5 4 2 1 12 2 5 7 4 10 5 7 5 9 5 6 5 8 2 1 0 0 
Citrobacter amalonaticus: 5
3 44 9 26 2 5 9 19 96 16 6 26 12 23 11 6 30 9 4 55 32 8 15 11 50 8 26 64 70 25 11 63 22 41 17 24 49 27 53 38 35 18 13 53 22 21 77 36 46 56 29 19 15 8 39 22 4 58 46 44 17 3 0 2 
Citrobacter braakii: 5
12 59 20 22 2 2 7 48 81 23 12 18 9 20 27 8 36 11 21 60 35 14 15 21 45 17 30 73 64 19 25 68 19 29 14 44 46 24 44 32 38 19 17 55 36 18 70 58 64 43 28 15 10 4 55 17 5 63 33 49 31 2 0 3 
Citrobacter freundii: 217
301 1180 544 1008 309 200 332 711 2723 833 778 728 647 570 605 583 1077 576 624 1356 974 555 528 408 1182 574 1210 1805 1627 1104 662 1635 784 1219 653 907 1357 1190 2161 1078 1377 1298 884 1817 564 730 2172 1345 1253 2068 881 1178 409 240 1005 1357 453 1482 1660 1566 881 123 18 76 
Citrobacter intermedius: 1
0 14 0 10 1 1 0 2 22 4 4 0 0 1 2 5 6 4 1 7 2 10 2 1 9 1 10 15 11 5 3 18 5 11 5 5 13 9 20 7 8 10 4 13 9 5 23 13 12 13 11 12 4 2 13 8 0 11 18 20 1 1 0 0 
Citrobacter koseri: 13
9 65 48 71 20 15 18 68 176 58 48 52 41 24 60 26 71 42 48 69 129 31 27 28 84 28 67 128 193 56 25 77 55 56 27 90 78 42 98 42 76 50 71 113 19 32 115 74 83 115 28 47 22 11 20 61 20 76 89 104 68 13 0 0 
Citrobacter murliniae: 6
6 27 6 20 4 0 9 14 67 27 13 14 10 10 17 10 16 17 16 32 17 14 18 12 28 22 31 49 30 32 17 34 14 49 23 15 30 33 57 14 26 24 25 38 12 19 36 23 18 35 24 24 8 5 18 29 7 44 35 45 41 6 0 0 
Citrobacter rodentium: 69
71 111 74 213 166 77 120 149 377 339 516 269 327 162 164 355 261 297 358 206 218 306 243 84 191 221 386 244 292 438 305 240 224 414 247 165 255 478 747 305 313 749 326 435 58 245 634 369 229 697 133 418 69 105 193 513 346 287 689 407 175 43 9 17 
Citrobacter sedlakii: 2
3 15 5 14 1 0 3 6 34 11 5 3 3 2 6 3 13 5 5 20 16 2 2 9 9 3 14 19 35 7 5 18 8 5 8 9 16 7 17 8 9 11 8 22 2 8 19 12 12 19 6 2 3 1 8 17 1 8 11 17 11 2 0 0 
Citrobacter sp. Fec2: 4
4 33 7 31 2 1 2 15 90 9 16 14 11 22 22 16 17 17 8 27 22 13 7 3 40 5 18 31 48 14 12 37 16 34 14 22 40 25 37 21 42 29 25 53 18 23 32 19 18 36 23 27 8 4 38 22 5 42 40 30 33 3 0 1 
Citrobacter sp. TA3: 1
0 2 3 2 3 0 1 4 49 2 3 4 4 4 2 2 7 3 5 9 4 3 0 1 15 2 14 15 29 6 7 11 10 10 4 10 12 2 9 1 1 5 1 12 0 3 5 4 4 5 3 4 2 2 3 20 1 16 14 8 7 0 0 1 
Citrobacter sp. TA6: 1
0 2 3 2 3 0 1 4 49 2 3 4 4 4 2 2 7 3 5 9 4 3 0 1 15 2 14 15 29 6 7 11 10 10 4 10 12 2 9 1 1 5 1 12 0 3 5 4 4 5 3 4 2 2 3 20 1 16 14 8 7 0 0 1 
Citrobacter werkmanii: 1
1 8 0 5 0 1 1 3 15 6 7 2 4 3 2 2 7 4 4 9 7 2 4 3 10 5 5 21 10 7 6 12 2 10 5 9 8 6 19 4 9 4 10 15 1 3 13 4 4 11 6 9 2 0 2 6 1 8 10 11 13 1 0 0 
Citrobacter youngae: 1
0 0 0 1 0 1 5 1 3 5 10 5 3 4 1 4 4 5 1 1 3 6 8 1 1 3 5 0 2 8 3 7 3 8 3 1 1 15 21 5 5 6 2 1 2 4 13 4 5 5 1 7 0 2 2 10 5 1 6 1 6 1 0 0 
Clavibacter michiganensis subsp. insidiosus: 1
6 9 19 6 2 5 0 7 6 1 0 4 3 4 7 0 4 0 0 11 8 1 2 5 11 1 5 15 15 2 0 11 7 5 0 11 12 4 0 5 7 2 2 6 13 5 9 9 9 4 7 0 2 0 11 0 0 12 0 2 6 0 0 1 
Clavibacter michiganensis subsp. michiganensis: 5
32 50 24 15 6 13 4 88 54 14 1 11 13 32 43 6 30 7 9 60 51 10 10 41 29 14 29 102 77 33 32 59 38 30 15 74 55 12 5 34 34 7 12 30 25 13 18 82 93 31 39 8 11 4 56 4 9 68 7 32 24 0 1 4 
Clavibacter michiganensis subsp. sepedonicus: 2
11 19 36 8 0 3 0 28 25 6 2 7 13 25 18 2 17 6 5 39 32 5 8 22 34 9 16 49 58 7 18 40 26 22 4 44 28 10 2 22 21 4 7 26 30 7 7 28 35 13 22 4 9 1 21 3 1 37 4 11 30 0 0 2 
Clostridiaceae bacterium K10: 1
1 2 8 3 7 4 5 6 15 10 22 11 5 4 5 10 5 7 22 9 5 5 6 2 10 9 14 3 4 9 16 6 7 2 8 8 5 16 26 9 4 12 8 16 4 10 32 17 16 21 2 23 4 8 4 10 13 9 33 12 4 1 0 0 
Clostridium absonum: 1
0 0 0 0 7 1 1 0 0 9 18 0 7 0 0 3 2 6 17 1 2 13 7 0 1 1 12 3 1 13 15 1 3 7 8 0 1 9 22 18 4 26 7 2 3 7 16 5 3 36 7 22 0 3 3 9 7 1 9 6 13 1 0 0 
Clostridium acetobutylicum: 3980
1245 706 190 2720 28784 7210 11586 2907 2853 32671 44064 11810 22545 4953 2806 19944 9608 22924 26875 6125 3648 24041 14716 1591 2079 14928 31579 5126 4404 28631 39410 7674 6123 24347 33573 2545 8455 36569 77103 37065 15721 64017 19954 8556 3540 12801 60880 21670 10393 57398 11241 40998 4394 10151 8317 46115 67890 5836 43214 30764 9006 2540 1002 436 
Clostridium acidurici: 1
0 0 0 1 16 0 4 0 0 14 38 0 7 0 0 6 2 1 11 0 0 17 19 0 0 1 26 0 0 38 33 0 0 18 23 0 2 19 41 6 22 3 12 0 5 7 27 6 20 24 4 5 0 6 13 6 30 4 4 14 1 1 0 0 
Clostridium aminobutyricum: 2
1 0 1 1 34 0 7 0 0 24 20 2 16 18 2 9 4 4 20 2 5 19 13 0 3 16 29 0 8 49 23 10 3 36 35 3 3 32 20 45 19 17 2 31 18 6 50 4 30 33 14 17 15 8 28 15 5 39 21 36 3 2 0 0 
Clostridium baratii: 2
2 0 0 2 53 7 16 2 1 27 157 16 48 3 4 70 15 65 53 6 3 62 28 1 3 32 33 4 0 38 41 6 11 35 50 3 2 49 158 27 24 297 66 5 0 14 112 19 7 127 20 145 4 21 11 106 133 12 108 37 27 1 1 0 
Clostridium beijerinckii: 70
26 19 4 53 498 73 214 45 31 378 1005 185 392 49 38 294 139 338 513 54 40 542 381 18 25 249 630 73 65 645 787 147 112 521 634 50 81 701 1337 450 226 1055 405 61 69 263 1221 271 144 1009 127 645 99 230 181 687 985 167 936 613 121 49 13 8 
Clostridium bifermentans: 9
4 2 0 16 66 6 31 6 19 51 176 21 70 10 4 115 16 85 90 26 7 129 43 1 9 53 62 10 16 89 89 34 30 74 83 8 18 83 224 64 94 289 74 24 11 57 196 30 55 238 57 189 8 21 55 139 154 12 113 65 54 7 1 1 
Clostridium botulinum: 138
103 28 19 234 1858 304 797 79 64 1037 5065 765 2007 287 131 2155 469 2210 2079 269 189 2176 1206 181 89 1249 1385 176 107 1367 1919 248 385 1250 2003 103 282 1918 5716 1345 1097 9466 2459 385 76 521 4504 913 544 4906 535 4981 155 619 554 4146 4997 482 4054 1479 1054 102 31 4 
Clostridium botulinum A: 1
2 0 0 1 22 1 10 0 0 8 76 14 24 4 0 41 4 36 23 2 1 23 18 2 2 14 18 4 1 14 22 3 6 14 20 0 6 23 64 22 18 134 31 4 1 4 59 13 5 67 6 70 0 12 11 52 62 7 56 21 15 1 0 0 
Clostridium botulinum B: 2
0 1 0 1 9 0 9 2 1 6 23 1 16 1 0 13 2 9 12 2 0 10 4 1 0 6 8 3 2 9 6 2 0 9 10 0 2 10 21 3 8 50 15 3 1 1 13 0 5 18 6 24 2 2 2 18 15 8 14 7 11 1 0 1 
Clostridium botulinum C: 1
3 1 0 1 32 9 12 2 0 16 68 6 26 2 1 28 6 40 28 3 7 37 11 5 3 24 28 1 2 11 26 1 5 21 30 2 5 30 79 15 14 120 28 6 0 10 57 19 7 75 7 67 2 7 3 62 72 4 58 20 15 1 0 0 
Clostridium botulinum D: 2
2 0 0 4 33 7 8 2 1 14 78 18 43 1 4 23 10 50 44 5 2 43 24 4 2 31 28 4 5 17 40 5 7 24 43 1 4 35 104 14 11 131 51 4 2 10 65 15 9 86 6 71 1 8 7 78 69 5 66 33 17 1 1 0 
Clostridium butyricum: 45
35 8 8 39 565 103 208 34 45 429 1374 196 605 93 61 511 214 568 606 92 68 640 303 93 38 324 542 46 54 413 741 89 120 403 607 76 136 575 1851 408 286 2753 740 142 37 281 1365 281 139 1430 135 1236 40 222 205 1117 1219 123 1384 454 246 33 8 4 
Clostridium cellobioparum: 2
0 6 4 7 7 2 1 2 14 1 4 8 3 6 5 1 3 0 3 13 4 3 2 4 4 1 6 8 13 5 15 15 7 7 11 3 10 6 10 13 5 2 2 7 2 0 10 13 12 12 5 6 4 2 5 4 2 12 17 16 0 2 0 0 
Clostridium cellulolyticum: 22
16 16 7 88 162 36 61 54 125 260 222 175 285 88 29 146 161 203 480 103 39 293 165 41 86 227 532 107 56 370 409 121 61 417 354 48 63 326 486 362 279 554 172 188 62 137 403 134 285 612 180 399 37 84 203 302 309 127 332 293 274 17 4 1 
Clostridium cellulovorans: 24
17 6 4 48 217 32 101 15 14 224 557 55 361 17 31 217 138 264 721 50 53 465 372 4 17 148 571 51 48 547 483 87 52 413 501 28 47 415 675 258 293 731 338 41 33 127 477 92 141 728 152 467 29 110 190 362 378 119 353 304 241 21 3 0 
Clostridium chauvoei: 3
0 0 0 0 48 0 5 0 0 17 86 0 78 0 0 2 16 17 56 0 0 46 3 0 0 0 54 0 4 75 66 3 1 40 31 0 0 31 49 34 58 50 64 0 9 3 60 4 10 61 0 6 0 0 16 11 37 14 32 42 0 3 0 0 
Clostridium clostridioforme: 2
3 8 7 13 5 2 1 12 40 11 10 2 2 24 3 1 14 1 5 15 10 6 5 4 12 1 6 26 20 7 17 23 1 8 14 18 19 6 10 37 27 6 0 25 2 10 22 31 23 23 16 16 7 3 29 13 0 42 14 25 15 1 1 0 
Clostridium cochlearium: 4
0 0 0 0 34 6 11 0 0 25 62 5 19 2 0 10 4 8 37 5 0 23 35 0 1 11 47 2 8 47 73 4 2 35 31 4 8 49 65 34 13 46 35 3 5 15 90 11 13 57 6 31 3 14 6 32 61 7 26 32 7 3 1 0 
Clostridium cylindrosporum: 1
0 0 0 0 15 0 20 0 0 31 1 0 16 0 0 2 3 0 18 0 0 13 17 0 0 5 22 0 1 42 30 0 0 22 15 0 1 32 4 40 25 5 13 0 5 3 33 1 14 19 7 2 1 7 14 4 7 20 7 17 2 1 0 0 
Clostridium difficile: 148
127 73 21 257 1320 134 622 121 198 924 2997 611 1381 161 112 1534 311 1447 1412 225 179 1747 752 43 57 726 1600 204 116 1548 1681 252 244 1452 1626 209 353 1486 4385 1247 816 3818 1609 383 184 516 3615 895 624 3292 522 2392 116 425 514 2402 3004 445 2107 1317 440 108 24 16 
Clostridium diolis: 1
0 0 0 0 0 0 0 0 0 0 1 0 1 0 0 0 0 0 2 0 0 0 5 0 0 0 3 0 0 0 3 0 0 2 1 0 0 3 4 0 0 1 1 0 0 0 4 1 1 6 0 3 1 3 0 2 0 1 2 1 1 0 1 0 
Clostridium haemolyticum: 1
0 1 0 1 6 0 1 1 1 5 16 1 7 0 0 5 3 8 17 0 0 14 5 0 0 4 13 0 0 14 15 4 1 5 10 0 0 8 31 12 0 31 10 1 2 10 19 5 7 21 3 21 0 1 5 11 16 3 6 5 13 1 0 0 
Clostridium histolyticum: 21
5 3 1 11 213 57 74 6 6 141 395 48 141 29 5 190 43 191 194 34 11 239 117 9 6 100 182 30 18 172 255 29 58 228 227 7 39 218 603 239 93 509 159 24 19 104 544 130 71 495 84 399 15 44 85 250 406 33 247 151 71 16 5 0 
Clostridium hungatei: 2
4 12 11 13 1 1 1 7 29 1 1 8 1 14 5 0 10 3 3 16 3 5 5 9 15 2 3 30 4 1 5 22 5 23 3 10 16 6 12 31 18 4 8 12 14 13 27 23 24 16 18 10 9 7 17 1 0 39 4 19 13 1 0 1 
Clostridium innocuum: 1
0 5 1 4 3 0 0 2 20 3 1 2 0 4 0 1 5 3 8 4 2 0 1 1 3 1 9 5 1 0 3 6 2 1 2 5 9 3 4 18 8 10 0 8 5 5 8 12 3 16 3 8 0 3 4 3 4 16 9 9 1 0 1 0 
Clostridium josui: 9
9 5 5 34 82 19 24 24 64 141 99 83 170 32 12 54 104 117 260 47 14 146 79 14 16 119 254 43 22 204 219 46 26 183 203 19 26 167 246 183 144 269 75 88 17 55 221 76 113 281 79 150 20 33 107 144 157 69 185 123 93 6 2 1 
Clostridium kluyveri: 5
1 0 0 1 46 7 12 6 9 47 55 28 41 13 0 35 12 30 42 8 2 57 33 2 2 44 85 11 7 72 85 21 12 42 99 2 25 72 127 58 21 96 16 23 3 29 113 40 14 77 10 71 4 21 19 56 127 6 59 58 7 4 1 0 
Clostridium lentocellum: 1
1 2 0 5 6 0 3 1 2 8 9 1 3 0 0 2 1 7 21 1 3 3 9 0 1 2 18 4 1 11 5 4 2 29 11 1 3 14 16 6 3 17 13 2 0 4 25 7 4 15 0 1 0 2 2 9 4 2 32 11 1 1 0 0 
Clostridium limosum: 2
0 1 0 5 33 5 7 0 1 20 53 8 29 5 1 23 7 33 36 8 3 37 8 0 2 26 31 2 5 24 49 2 4 35 28 3 8 33 117 34 8 136 31 6 1 13 85 16 4 79 5 78 1 14 9 46 65 5 41 22 17 2 0 0 
Clostridium litorale: 4
0 0 0 1 32 0 16 2 1 39 5 1 16 0 1 17 6 2 35 0 2 21 24 1 2 13 54 7 6 47 73 12 0 11 43 5 5 46 31 41 27 2 8 9 8 2 59 38 46 14 19 10 7 5 35 6 61 4 2 31 3 4 0 2 
Clostridium longisporum: 7
1 0 0 4 60 3 15 2 2 50 126 6 50 1 0 38 16 31 67 7 0 78 53 2 2 29 76 3 1 72 83 12 11 60 77 4 9 88 145 64 33 113 45 10 7 29 165 17 18 124 17 85 3 17 30 77 118 14 86 50 29 6 1 0 
Clostridium magnum: 6
4 2 0 3 59 10 24 7 13 40 93 24 43 9 2 37 13 42 68 15 4 54 43 3 10 30 96 16 9 85 119 21 18 58 79 8 24 103 152 89 27 119 38 12 8 37 167 57 19 125 14 49 9 27 14 66 124 18 119 69 16 4 2 0 
Clostridium novyi: 4
6 0 0 2 79 7 25 4 7 54 202 34 88 8 3 71 14 94 88 5 10 86 45 2 3 31 80 3 8 69 138 9 7 76 96 3 12 77 266 85 40 357 108 13 7 42 189 44 22 207 30 203 6 18 22 145 211 12 141 61 48 4 0 0 
Clostridium paraputrificum: 5
1 0 2 9 77 16 31 2 4 48 205 22 104 11 4 87 18 97 168 14 4 162 103 1 5 41 140 7 4 108 174 21 21 132 139 1 15 143 208 115 44 272 109 12 5 44 196 62 43 267 39 178 3 14 24 99 140 11 133 73 76 2 3 0 
Clostridium pasteurianum: 58
12 15 1 62 544 45 114 17 69 477 677 143 321 63 15 295 105 242 426 55 32 460 363 16 41 234 615 125 51 676 711 115 65 587 599 38 89 603 1069 399 197 786 343 161 65 211 1170 215 185 908 99 576 51 223 187 509 921 155 555 552 101 36 18 4 
Clostridium perfringens: 201
85 41 13 175 1923 187 494 54 101 1108 3588 275 1579 168 85 1076 385 1249 1573 209 116 1859 1139 50 65 837 1601 242 142 2071 2707 254 356 1333 1813 125 269 2147 4360 1697 947 3559 1477 269 222 817 3960 1157 620 3607 508 2649 183 567 689 2177 3231 419 2112 1686 757 149 44 8 
Clostridium perfringens C: 1
0 0 0 0 13 0 1 0 1 3 9 0 9 0 0 7 1 3 7 0 0 5 3 0 0 3 10 0 0 4 5 0 2 4 11 0 0 8 19 3 5 12 11 1 0 1 16 2 1 17 1 17 0 3 2 13 8 1 11 9 3 0 1 0 
Clostridium perfringens str. 13: 2723
176 81 24 965 24593 2717 6774 392 411 16338 52949 3293 17153 1913 318 13640 4582 15518 16549 2392 622 19937 12439 467 329 10096 17052 3495 972 25103 33343 2937 4643 16087 22487 1163 3180 29291 55519 24085 9562 45193 14533 2320 2106 8938 53772 15917 6063 41293 5617 28731 1970 7621 7609 31694 50993 3707 27201 21180 5942 2030 594 99 
Clostridium propionicum: 2
0 2 0 10 21 0 1 3 4 16 19 23 4 6 0 9 7 8 25 7 2 14 6 6 0 22 27 8 7 39 10 29 4 55 26 0 2 45 35 28 14 20 12 16 3 9 59 14 19 42 4 13 4 5 16 19 3 18 54 21 1 0 0 2 
Clostridium purinilyticum: 1
0 0 0 0 2 1 4 0 1 2 3 0 7 0 0 0 0 0 4 0 0 2 3 0 0 1 8 0 0 10 16 0 0 1 5 1 0 9 6 2 0 2 4 0 1 0 15 3 4 7 1 2 1 2 1 2 5 3 2 6 0 1 0 1 
Clostridium ramosum: 1
6 7 0 9 9 0 0 14 5 28 7 14 23 13 18 15 23 17 42 39 12 16 5 6 16 18 40 10 10 27 28 31 1 27 10 7 12 47 58 36 28 53 11 19 15 14 43 16 39 50 22 52 15 9 16 25 10 15 34 18 24 1 0 0 
Clostridium saccharobutylicum: 13
3 1 0 7 195 5 41 4 6 92 287 25 134 4 10 74 34 72 160 12 9 172 128 1 8 59 205 13 23 205 257 40 23 146 163 12 19 202 343 155 73 267 125 22 16 70 425 44 43 258 40 172 21 68 49 174 205 38 190 150 50 12 1 0 
Clostridium saccharoperbutylacetonicum: 4
2 0 1 2 21 4 20 6 3 25 50 2 16 4 0 19 6 9 29 4 2 42 29 3 1 18 29 11 3 48 34 13 7 36 37 4 4 39 74 20 12 52 18 1 4 15 63 14 5 61 5 26 5 12 8 25 46 13 49 37 4 3 0 1 
Clostridium sardiniense: 1
0 0 0 0 7 1 0 0 1 8 18 1 6 0 0 3 3 5 17 1 1 11 7 0 2 1 15 3 0 13 14 1 3 8 8 0 2 10 19 18 7 25 9 1 2 8 17 5 2 34 5 25 0 3 5 7 7 2 9 5 13 1 0 0 
Clostridium scindens: 12
5 38 9 37 61 26 2 19 151 93 26 17 29 65 8 36 65 7 75 69 68 23 48 7 84 38 164 64 85 67 180 170 26 19 150 49 59 69 87 155 72 95 4 96 22 44 155 134 107 97 48 89 57 16 105 57 31 222 62 158 36 6 4 2 
Clostridium septicum: 17
5 1 3 46 235 10 44 3 13 144 404 29 208 12 10 176 40 163 272 11 22 207 123 3 12 86 227 6 22 212 366 24 39 178 225 4 42 178 590 112 91 521 167 30 7 97 458 107 52 401 58 297 17 41 45 315 324 19 294 152 91 14 3 0 
Clostridium sordellii: 14
5 1 0 20 129 18 65 6 6 72 320 52 153 12 4 174 32 129 176 19 16 168 86 3 1 70 162 19 2 103 234 15 32 143 161 8 11 150 452 86 99 497 137 21 11 61 335 70 66 414 59 313 10 41 47 244 318 39 227 147 77 14 0 0 
Clostridium sp.: 1
0 1 0 0 10 9 4 2 7 20 16 4 11 4 8 6 9 15 16 2 5 11 11 0 6 9 32 5 8 8 20 11 6 16 17 5 4 13 35 23 9 38 11 6 1 9 27 17 9 43 13 33 0 3 2 14 28 5 17 14 14 1 0 0 
Clostridium sp. MCF-1: 1
0 1 0 2 3 3 3 2 1 7 11 5 3 1 1 3 2 3 4 0 2 5 1 0 2 2 2 0 0 2 1 4 2 5 3 1 3 2 14 11 7 6 3 7 2 3 4 9 3 10 4 12 5 2 3 9 6 1 3 5 6 0 0 1 
Clostridium sp. TO-931: 6
0 0 0 18 67 0 29 0 1 39 115 1 40 0 0 34 17 27 72 0 0 63 79 0 0 31 89 2 7 108 115 4 2 103 76 0 5 109 146 18 56 44 2 50 26 25 162 10 41 84 49 27 20 30 76 34 168 14 8 99 28 5 1 0 
Clostridium spiroforme: 2
4 0 1 7 23 2 8 0 0 25 66 6 22 7 1 34 8 40 48 1 3 38 21 4 4 21 34 5 5 30 36 8 0 30 28 3 4 23 106 23 14 103 28 12 0 6 81 15 3 85 5 73 0 4 5 42 48 6 48 20 11 0 1 1 
Clostridium sporogenes: 7
2 1 0 9 90 10 47 3 0 47 172 23 60 13 1 75 28 59 73 17 3 112 59 11 1 51 94 12 5 105 102 16 13 79 113 2 12 73 259 54 53 204 77 7 7 32 204 32 35 176 23 161 5 27 27 135 175 15 107 99 29 7 0 0 
Clostridium stercorarium: 24
27 72 91 92 252 200 28 100 398 361 138 168 179 196 136 91 263 152 294 340 184 180 94 146 256 203 327 278 250 200 412 368 208 329 300 114 260 364 584 329 381 490 103 338 95 184 813 289 488 476 334 520 103 50 268 435 393 211 461 319 308 15 3 6 
Clostridium sticklandii: 30
4 5 1 27 298 17 136 15 22 303 246 46 146 11 21 152 78 79 204 18 10 274 185 4 8 174 319 33 46 440 436 102 53 224 359 18 58 377 532 232 178 302 201 74 47 135 629 217 124 447 87 200 51 47 96 272 336 143 333 326 49 22 8 5 
Clostridium subterminale: 1
0 0 0 0 29 0 4 0 0 8 28 0 12 0 0 3 2 1 9 0 0 14 22 0 0 6 5 0 0 13 18 1 0 7 19 0 0 20 18 4 13 7 11 0 7 6 27 3 10 16 7 9 6 5 2 4 16 6 4 10 4 1 0 0 
Clostridium symbiosum: 5
1 19 3 54 27 1 0 10 55 56 43 4 5 43 1 13 24 8 65 26 5 23 27 0 56 20 101 49 12 82 37 89 1 69 61 14 15 94 79 89 67 31 4 86 12 23 91 113 67 78 45 37 26 15 76 22 4 85 39 98 19 3 2 0 
Clostridium tertium: 1
0 0 0 5 14 3 10 0 1 8 34 7 28 1 1 21 6 24 27 2 2 29 12 0 1 8 23 3 1 14 41 2 7 14 21 1 2 14 39 14 9 57 13 2 1 6 28 10 6 37 1 48 0 2 2 22 29 3 36 12 9 1 0 0 
Clostridium tetani: 64
19 2 6 41 366 136 264 13 36 322 1161 172 364 90 22 395 128 381 413 119 25 398 248 39 8 190 322 66 15 288 405 98 62 323 453 22 83 413 1654 388 274 1482 395 75 31 225 934 196 130 915 143 965 56 175 115 963 1244 89 1006 434 145 50 9 5 
Clostridium tetani E88: 2373
662 193 145 1120 20378 3978 8981 838 1119 13269 41733 6200 12018 3681 723 14670 3777 14222 15951 3631 1300 16414 9917 1416 666 10012 18681 3360 1752 18130 27706 3080 4494 15324 25101 1038 5151 18338 61558 17836 7945 44000 14106 3049 1853 8900 50596 10632 5938 37026 4979 27808 1779 7240 4377 30656 53953 2991 26074 20126 5118 1656 488 229 
Clostridium tetanomorphum: 7
0 0 0 0 94 1 15 0 0 49 113 6 44 7 0 11 9 7 63 2 0 63 75 2 0 12 99 4 0 97 123 16 5 76 74 1 4 108 137 47 45 60 22 39 9 26 191 9 26 102 25 41 8 31 33 51 85 22 44 78 16 6 0 1 
Clostridium thermoamylolyticum: 1
0 0 0 0 11 10 7 3 7 17 9 10 12 2 5 9 5 8 17 3 5 14 9 1 4 8 23 3 10 17 23 12 7 13 21 4 7 8 44 19 13 33 13 5 2 6 31 14 18 39 12 33 2 2 4 15 31 6 15 15 14 0 0 1 
Clostridium thermocellum: 64
21 98 64 171 749 347 57 230 549 959 375 835 683 474 284 356 536 399 1093 599 391 751 385 232 871 675 1202 516 480 766 1396 637 207 1024 965 256 519 1070 1753 972 1235 1278 406 717 256 382 1903 843 1389 1470 769 1412 185 153 669 978 1122 424 1174 791 806 36 10 18 
Clostridium tyrobutyricum: 3
0 1 0 3 25 6 2 5 9 33 36 15 20 2 3 16 7 17 23 3 8 19 14 5 4 19 31 10 4 33 50 10 6 24 32 4 11 35 69 24 10 51 10 14 3 9 46 15 12 45 5 31 5 8 9 26 50 4 52 16 12 2 1 0 
Clover phyllody phytoplasma: 5
6 3 0 9 11 0 2 0 0 12 52 10 15 4 0 13 6 10 20 14 0 16 6 5 0 12 15 6 3 42 5 3 4 13 9 0 1 59 86 4 27 28 32 1 6 3 33 3 6 19 1 10 0 0 3 34 11 4 36 13 4 5 0 0 
Cobetia marina: 1
1 14 0 5 0 0 1 7 21 1 0 5 0 3 8 1 6 1 1 15 3 2 2 2 15 1 5 23 10 3 0 13 1 7 1 9 6 0 12 21 14 3 4 14 4 2 13 5 24 5 9 1 2 2 15 2 0 5 1 14 9 0 0 1 
Colwellia maris: 16
14 26 1 167 17 1 55 4 13 105 248 52 102 4 14 114 39 53 89 38 44 142 84 5 12 83 203 59 100 243 15 146 8 309 173 17 36 239 304 69 120 99 203 31 32 57 327 85 110 261 57 79 2 38 62 115 33 122 220 172 33 13 3 0 
Colwellia psychrerythraea: 2
0 9 0 13 0 0 0 4 14 13 33 8 6 4 1 12 8 12 5 9 5 6 5 0 5 4 13 7 8 12 0 9 5 16 16 9 8 17 21 4 9 8 13 7 4 6 18 8 0 15 3 8 0 1 7 33 0 23 29 22 10 1 1 0 
Comamonas sp.: 1
1 7 2 0 1 2 1 6 19 0 0 1 0 4 10 2 38 3 0 24 15 1 1 6 9 4 6 42 22 7 2 38 7 7 1 5 18 3 0 11 27 18 4 22 1 4 1 1 13 6 12 17 10 0 9 2 1 15 3 11 10 0 0 1 
Comamonas sp. JS765: 21
28 229 59 33 11 26 12 77 347 26 3 58 4 72 85 13 140 15 18 171 94 12 13 134 130 30 50 351 214 33 23 388 56 49 19 152 279 31 59 150 148 27 35 184 115 44 116 215 221 62 79 35 75 11 139 53 8 192 50 166 73 5 2 14 
Comamonas sp. NCIMB 9872: 13
20 178 45 50 14 14 17 93 272 33 8 90 11 74 72 27 109 21 37 136 78 21 31 100 73 39 104 275 134 59 74 245 52 77 24 127 168 31 52 125 126 62 51 158 69 65 115 185 158 104 93 52 33 8 152 52 12 151 59 131 82 4 0 9 
Comamonas testosteroni: 138
109 1700 286 342 49 111 56 716 2462 175 21 436 75 524 675 107 887 118 157 1177 655 120 146 1043 719 234 527 2674 1221 446 234 2554 369 535 151 875 1954 225 302 1320 969 390 398 1372 693 361 931 1389 1510 766 776 358 456 71 1144 437 88 1315 406 1343 680 28 10 100 
Corynebacterium acetoacidophilum: 1
3 8 0 0 1 2 4 5 9 5 2 8 2 3 4 0 5 0 2 3 5 1 3 2 5 2 7 8 4 8 2 7 0 3 2 5 6 5 6 7 4 1 3 6 2 4 9 15 7 11 4 2 0 0 5 3 3 10 6 4 6 0 0 1 
Corynebacterium ammoniagenes: 47
55 702 70 314 15 18 135 319 667 201 94 483 86 482 242 278 143 35 91 789 185 222 403 141 294 184 699 660 586 679 169 996 115 553 248 617 546 465 200 586 453 233 234 493 354 110 832 721 721 654 383 133 102 54 379 266 20 617 506 437 278 32 9 6 
Corynebacterium callunae: 2
3 52 2 19 1 3 10 27 43 12 4 18 4 32 0 12 16 3 5 54 6 21 15 7 8 17 31 45 15 50 8 46 4 21 15 11 27 14 22 44 34 13 9 29 21 14 49 45 42 41 22 19 5 3 27 12 1 38 24 23 39 1 1 0 
Corynebacterium crenatum: 10
12 148 7 100 3 9 9 80 163 77 3 93 23 109 15 76 31 8 13 182 32 65 103 15 30 46 169 84 107 173 57 183 10 132 25 132 148 131 40 140 107 52 27 110 61 14 182 166 128 196 70 22 24 10 103 37 1 136 101 103 27 9 1 0 
Corynebacterium diphtheriae: 2317
5915 17338 4480 13282 1517 1743 6839 15909 14172 13123 4712 15149 5491 10982 9153 8726 7808 4090 7460 19290 9095 9536 11300 7864 8424 8445 22282 21496 17660 20645 10718 22804 6959 18038 9806 14384 21356 16122 12242 15058 14107 8799 12131 13706 10546 7282 23553 20136 21125 22366 9781 7118 3774 2481 13361 11540 2500 22360 16774 16454 10406 1213 703 401 
Corynebacterium efficiens: 84
181 806 435 517 84 153 123 746 1214 266 156 295 172 780 282 195 233 155 195 1318 301 204 216 443 624 211 545 1675 749 478 358 973 459 782 164 1040 954 288 381 818 627 274 235 967 524 229 654 1349 1009 868 514 245 169 78 769 237 69 1221 297 674 431 36 19 29 
Corynebacterium efficiens YS-314: 2944
3236 26456 14990 13465 1649 4385 1630 29522 49686 4591 1177 6227 3925 27326 8315 2301 8471 3684 4072 47943 8702 2997 5212 21109 22073 3480 12868 56098 27483 8448 8517 31478 16497 26238 2885 32368 38488 6533 5810 19389 19821 6369 2943 27634 16089 5941 15321 43184 33410 25144 14938 5484 4614 2342 27801 3311 1183 44232 4773 21072 13925 762 1082 1100 
Corynebacterium flavescens: 2
0 22 1 15 1 0 2 13 22 16 0 13 2 22 3 16 1 3 1 35 5 8 14 2 5 6 31 12 9 41 10 32 0 21 6 28 21 34 4 27 19 9 1 22 7 2 33 24 32 21 7 4 5 1 16 3 0 17 22 14 2 2 0 0 
Corynebacterium glutamicum: 514
1016 4863 986 3114 368 499 970 3764 5234 3111 707 2918 1193 3869 1103 2033 1629 702 1078 6197 1394 2180 3157 1180 1564 1976 6908 4311 3804 6265 2702 6244 956 4435 1438 3922 4392 4251 2165 4743 4586 1574 1761 4395 2777 1091 6076 5993 5514 5703 3298 1201 759 374 4598 1799 289 6472 3482 3835 2236 311 115 87 
Corynebacterium glutamicum ATCC 13032: 6163
12698 47939 9466 26310 4445 6398 11320 41988 53261 32074 9795 37762 15898 41118 14639 21227 20019 9515 14747 62592 16879 24184 32429 18716 20070 21668 60329 52264 44613 48864 29219 65427 12923 46678 15628 42696 55708 40069 26703 40213 42037 21056 24975 39864 27445 12991 68737 53381 50716 63429 28214 14384 8015 4605 43837 25821 3483 65557 41804 42484 27072 3272 1859 1032 
Corynebacterium jeikeium: 106
209 641 351 337 122 170 249 519 492 303 122 253 217 316 292 224 283 168 254 684 313 254 215 290 256 158 554 783 452 445 408 505 299 287 277 531 486 314 464 461 440 182 388 399 390 158 649 556 690 485 386 143 170 91 409 225 155 637 306 443 379 43 32 31 
Corynebacterium melassecola: 3
2 20 0 7 0 1 1 25 22 13 1 5 0 21 2 10 4 1 0 29 5 9 13 5 6 18 36 20 12 34 9 41 2 21 3 13 15 29 4 27 27 4 4 25 22 3 20 39 25 24 18 4 3 3 24 2 0 40 11 15 10 3 0 0 
Corynebacterium nephridii: 4
0 38 2 25 1 0 4 34 44 22 9 10 9 24 27 8 15 6 9 43 28 18 14 7 28 17 56 58 43 38 9 58 3 42 12 36 20 34 26 76 44 41 18 43 9 16 79 31 51 46 17 34 24 10 54 11 0 64 24 40 27 4 0 0 
Corynebacterium pseudotuberculosis: 10
24 47 18 45 6 17 27 67 62 91 38 33 28 42 15 43 34 17 33 85 37 55 29 22 30 46 115 80 64 113 72 81 45 72 61 54 69 61 84 81 46 77 35 57 31 37 74 65 82 110 26 44 11 8 48 56 19 113 85 58 46 3 3 4 
Corynebacterium renale: 1
1 10 6 5 4 2 1 5 1 4 2 1 4 3 4 3 1 1 1 4 4 2 0 5 7 2 3 4 4 5 3 4 5 8 3 4 1 5 3 3 1 2 2 10 1 1 4 2 2 4 1 1 5 2 3 4 1 1 2 3 4 0 0 1 
Corynebacterium sp.: 10
10 127 34 20 2 4 2 82 181 12 0 12 4 60 53 1 44 4 4 142 39 8 3 39 106 8 34 220 123 20 35 186 38 23 5 122 145 17 4 83 97 10 2 100 92 9 83 148 151 40 79 7 20 1 111 4 0 140 13 58 58 1 5 4 
Corynebacterium sp. 2-4-1: 1
2 5 7 0 0 0 0 12 14 0 0 7 2 14 4 0 3 2 1 14 7 3 2 7 14 2 8 25 5 5 1 25 9 8 3 19 6 4 3 8 8 3 2 6 10 1 15 12 10 4 5 2 2 0 12 1 1 13 1 7 6 0 1 0 
Corynebacterium sp. ALY-1: 1
1 2 4 0 0 0 0 9 10 0 0 0 0 8 7 0 10 0 3 11 12 1 0 6 4 0 0 12 7 3 4 18 2 1 0 14 8 0 0 14 9 0 0 10 8 0 0 11 12 0 10 0 4 0 9 0 0 6 0 3 3 0 0 1 
Corynebacterium sp. ST-10: 1
5 6 6 1 1 0 0 16 7 4 0 5 2 1 7 5 4 3 2 8 9 3 1 9 11 5 5 14 10 9 7 21 4 15 5 22 6 4 4 8 6 4 5 8 10 0 12 9 17 2 7 3 9 2 6 0 0 18 4 4 4 0 0 1 
Corynebacterium striatum: 51
132 559 225 139 48 65 117 482 509 174 60 158 80 232 174 59 197 50 129 666 183 114 143 207 278 104 312 687 538 207 182 634 174 179 105 432 436 134 293 266 370 98 236 294 328 95 394 404 621 279 261 80 157 28 326 149 31 580 172 308 316 28 12 11 
Corynebacterium ulcerans: 7
23 22 11 38 5 15 25 25 45 56 35 48 25 24 43 67 36 32 35 43 43 55 26 13 28 38 62 55 69 96 67 58 47 90 48 51 64 76 98 69 48 84 54 26 27 43 80 59 60 105 17 48 14 8 24 76 44 65 62 42 26 1 2 4 
Corynebacterium urealyticum: 2
8 10 0 79 21 2 11 2 2 23 93 21 39 0 2 19 10 32 47 5 14 32 22 0 7 18 46 3 12 33 15 7 2 83 36 18 20 55 86 16 23 69 52 6 4 29 131 18 25 99 8 39 0 1 21 25 21 21 103 39 2 2 0 0 
Coxiella burnetii: 303
909 1023 506 1113 583 307 727 828 905 1400 2975 1815 1035 839 726 1113 958 890 1067 1371 1279 1066 818 978 917 1075 1562 1770 1799 1912 1420 1795 856 1607 1046 1292 1494 1906 5170 1459 1370 2944 3153 978 691 1208 4474 1569 1347 3094 1021 2099 431 541 999 2592 1225 1629 3428 1818 926 167 75 61 
Coxiella burnetii RSA 493: 2045
6396 7921 4126 7253 3009 1623 4382 6009 5724 9818 22936 14214 5413 5182 5295 6707 6101 5731 5637 7987 8249 7093 4457 6542 6073 7816 8484 11100 12160 13228 8310 10926 6393 9623 6033 6859 9790 12290 28728 7583 7565 16947 17495 6448 4962 8575 26628 8638 7333 18618 5853 12984 2878 3603 6192 19815 6176 11263 24121 12202 6903 1105 409 531 
Curtobacterium albidum: 2
2 12 18 8 1 0 4 10 28 4 0 6 4 5 9 3 6 2 3 10 8 3 2 5 23 3 3 18 28 7 1 13 11 9 2 16 24 3 1 17 13 5 2 20 13 4 4 27 28 10 14 3 4 0 16 2 0 13 1 10 19 0 2 0 
Cyanothece sp. ATCC 51142: 8
12 28 23 77 14 7 15 38 22 33 139 21 14 38 6 62 21 26 19 111 10 51 7 55 8 74 50 55 20 127 75 41 48 124 45 36 59 99 104 46 83 40 74 26 44 21 190 46 64 109 68 46 1 30 72 59 8 106 104 88 32 7 1 0 
Cyanothece sp. PCC 8801: 24
37 85 37 97 35 11 59 91 61 82 243 79 44 75 42 99 52 109 68 216 65 125 49 125 38 102 100 190 70 160 208 104 104 158 58 102 82 190 229 85 102 161 224 58 48 75 348 83 98 301 77 118 30 81 81 206 18 115 311 132 72 17 5 2 
Cycloclasticus oligotrophus: 5
11 20 7 19 8 1 15 3 12 20 50 18 24 7 5 19 16 11 21 27 13 18 20 11 7 30 37 18 19 40 14 38 12 48 22 16 25 46 53 17 36 30 34 14 17 26 58 43 25 62 15 29 6 8 19 54 9 20 68 35 33 4 0 1 
Cycloclasticus sp. A5: 9
18 22 9 42 31 4 23 3 18 27 82 51 45 4 14 20 25 32 56 21 33 25 53 7 23 47 66 31 52 49 35 52 40 110 39 19 44 73 99 50 34 84 51 25 25 68 134 72 53 141 39 64 12 39 26 96 31 24 97 91 38 6 1 2 
Cylindrospermum majus PCC 7604: 1
0 6 1 15 0 0 7 5 2 3 8 6 0 4 0 16 6 2 7 9 0 2 6 6 0 13 4 6 1 30 2 8 1 30 12 3 2 13 21 19 18 3 10 2 13 0 28 5 18 11 14 9 5 3 16 5 0 22 15 14 10 1 0 0 
Cylindrospermum sp. PCC 7417: 1
0 3 3 15 3 0 3 3 4 6 6 7 1 3 1 14 4 2 4 4 0 12 6 5 0 13 7 3 2 28 0 4 2 40 7 1 6 17 22 23 13 5 9 2 12 1 26 5 14 17 14 8 3 2 12 8 0 21 17 18 10 0 1 0 
Cytophaga hutchinsonii: 1
0 11 3 33 6 1 3 4 21 24 50 19 16 7 13 13 11 19 28 10 19 6 7 1 10 2 24 8 13 14 7 6 3 26 28 2 7 24 94 25 40 42 24 38 2 7 105 30 18 62 18 12 2 6 19 25 8 35 48 17 2 1 0 0 
Cytophaga sp.: 2
11 7 1 6 20 2 12 3 5 26 47 11 47 3 14 27 20 16 72 22 43 74 26 3 14 22 62 22 28 57 79 36 8 43 42 5 11 54 76 17 52 88 33 17 6 16 44 14 29 70 45 62 5 7 16 60 11 16 52 28 36 2 0 0 
Cytophaga sp. 'Jeang 1995': 1
0 2 0 12 0 0 10 0 1 20 30 2 19 1 1 35 15 4 43 0 9 68 17 1 0 10 44 1 7 97 9 9 1 55 66 1 5 43 79 12 30 28 21 1 1 1 33 4 16 64 16 16 0 1 23 11 0 24 19 8 1 1 0 0 
Cytophaga sp. KUC-1: 4
5 5 0 11 23 3 4 4 17 21 57 26 20 3 6 23 8 18 38 12 12 34 18 3 24 31 54 23 29 36 63 12 13 42 40 8 17 51 103 14 26 54 26 22 7 23 96 18 10 69 23 33 8 11 16 45 15 34 94 48 17 3 1 0 
Cytophaga xylanolytica: 2
4 14 3 16 2 0 0 10 11 7 6 28 6 5 17 8 6 7 4 30 23 14 3 28 8 14 10 35 5 24 16 33 9 31 6 12 45 10 35 23 31 38 21 22 12 11 42 17 13 42 16 24 4 5 13 33 0 28 47 33 24 1 0 1 
Dactylococcopsis salina: 1
5 0 0 2 11 3 5 3 1 1 20 2 5 1 0 6 1 4 5 2 1 5 4 2 1 7 4 4 2 7 8 1 4 11 4 2 2 12 22 10 4 11 22 4 0 6 17 7 3 17 2 9 1 4 4 18 7 4 12 6 3 0 1 0 
Dactylosporangium sp.: 1
1 15 6 1 0 0 0 9 23 0 0 1 0 2 5 0 1 0 0 9 4 0 0 2 21 0 0 17 15 1 0 20 2 0 0 13 7 0 0 4 6 0 0 9 10 0 0 11 22 1 6 1 3 0 6 0 0 9 0 5 4 0 1 0 
Dechloromonas agitata: 2
4 27 9 13 5 6 7 20 40 7 4 16 8 14 16 6 10 9 13 32 23 15 9 20 29 10 25 42 22 13 13 38 13 16 10 25 22 15 26 53 28 26 12 25 21 16 34 26 46 27 27 21 11 1 36 13 3 43 16 38 29 1 1 0 
Defluvibacter lusatiensis: 4
6 49 21 7 4 3 1 39 44 13 0 7 8 17 27 3 21 1 9 40 25 6 6 23 39 4 16 76 62 11 14 63 23 21 4 47 32 14 16 29 31 9 7 33 21 13 34 48 55 29 31 11 9 3 25 5 3 61 9 40 18 0 0 4 
Dehalobacter restrictus: 3
3 7 3 7 18 8 4 4 16 25 12 17 7 8 8 8 10 11 9 19 12 10 18 17 21 20 31 24 12 28 24 23 20 23 19 11 16 16 48 30 23 20 14 11 1 14 43 17 21 36 14 28 9 10 19 24 15 22 24 28 33 0 3 0 
Dehalococcoides ethenogenes: 2
2 14 0 4 6 7 5 6 9 11 13 5 11 5 2 8 11 9 8 18 6 7 10 8 9 11 19 20 2 7 9 19 8 25 10 5 4 10 22 18 25 21 5 8 7 13 27 21 12 34 16 28 8 9 13 14 18 13 19 21 16 2 0 0 
Dehalococcoides sp. FL2: 2
1 13 0 4 4 6 4 4 11 13 9 4 9 7 2 10 11 6 7 18 6 5 9 8 7 11 15 21 3 9 6 21 5 25 9 7 4 8 15 14 19 14 3 8 8 10 22 18 10 23 15 23 7 7 13 17 15 12 14 20 19 2 0 0 
Deinococcus proteolyticus: 1
4 11 13 2 1 1 0 3 21 4 1 1 2 2 5 0 8 3 0 9 1 0 4 8 6 1 4 10 5 4 2 24 11 6 1 6 12 5 6 6 5 0 1 14 3 1 11 8 14 8 7 2 0 0 6 2 0 6 1 3 2 1 0 0 
Deinococcus radiodurans: 29
29 504 188 118 19 32 17 358 661 41 4 77 21 98 133 27 277 39 26 418 204 50 31 280 208 52 63 696 474 116 64 609 189 97 20 261 448 52 105 286 275 46 75 361 184 34 349 407 528 63 218 38 62 17 232 91 6 284 104 166 115 9 4 16 
Deinococcus radiodurans R1: 3110
2313 38731 19808 6701 1147 2214 1446 32581 64881 5059 774 7373 1820 7422 11100 2304 22883 4465 2180 33234 16725 3672 3105 26003 23763 5250 6282 56823 44971 8809 5453 55578 19903 7238 2314 22415 46125 3719 7720 18601 19526 3639 6977 32594 16730 3352 24231 30832 43111 5440 18407 3755 5307 1170 19953 10380 829 21056 9693 16998 13309 801 319 1990 
Delftia acidovorans: 124
196 1717 670 344 59 136 93 780 2315 355 36 639 141 452 643 98 838 141 165 1078 788 131 281 673 972 203 611 2645 1700 422 300 2043 409 382 163 946 1544 302 311 1278 865 232 418 1366 695 364 921 1479 1452 713 701 302 382 52 1097 340 67 1433 367 1065 635 15 19 90 
Delftia tsuruhatensis: 1
2 20 3 4 2 0 0 4 31 3 0 1 0 4 10 3 10 0 1 18 0 1 2 4 16 1 1 25 12 1 1 30 12 1 2 7 17 3 20 8 15 3 2 12 7 6 11 22 13 16 7 13 6 0 12 9 0 29 5 19 8 0 0 1 
Dermatophilus congolensis: 2
17 40 13 19 3 8 16 31 32 9 2 11 24 43 22 12 30 6 35 87 21 12 25 54 18 15 68 76 30 36 49 76 21 32 17 54 37 20 60 23 65 8 34 29 34 9 56 22 70 16 42 12 8 1 32 12 3 69 9 41 23 2 0 0 
Desulfitobacterium chlororespirans: 5
1 16 17 9 12 11 5 10 37 15 17 31 11 29 9 11 13 18 17 29 12 18 5 13 14 15 21 34 19 32 34 23 24 32 19 24 20 23 49 32 17 36 13 28 8 36 53 24 22 36 12 40 14 8 21 37 10 43 39 46 23 4 0 1 
Desulfitobacterium dehalogenans: 26
30 51 73 65 75 43 59 96 213 198 162 157 56 147 36 79 87 95 72 185 67 91 39 127 75 101 134 258 92 189 192 140 166 144 117 158 150 173 275 197 130 183 122 125 32 113 299 192 99 273 89 196 66 64 128 235 97 216 284 252 116 15 6 5 
Desulfitobacterium frappieri: 6
1 15 11 11 20 9 5 12 43 25 18 22 13 23 15 18 13 15 21 41 16 23 15 25 27 27 42 73 30 46 33 41 27 25 18 23 30 39 79 46 35 33 27 21 3 20 73 31 29 58 33 36 17 7 41 50 13 37 48 44 41 3 2 1 
Desulfitobacterium hafniense: 59
45 194 253 127 168 135 65 239 723 305 273 335 115 315 108 142 267 163 201 441 200 174 63 265 269 179 266 721 308 405 372 465 359 298 211 360 419 388 727 511 322 421 307 449 89 241 797 540 308 537 204 437 180 115 319 525 153 554 539 563 262 36 7 16 
Desulfitobacterium sp. PCE-S: 3
1 9 1 5 8 6 2 3 13 18 7 12 7 9 7 8 4 11 6 15 6 7 8 9 12 13 21 24 6 16 15 15 13 14 12 8 10 12 33 17 17 14 11 9 1 13 31 14 12 24 13 15 9 6 18 16 10 20 13 15 18 0 3 0 
Desulfitobacterium sp. PCE1: 3
2 10 4 11 9 3 1 4 14 13 12 8 3 19 0 8 9 10 17 31 6 12 5 20 16 12 21 25 21 25 28 16 10 29 18 17 10 25 44 26 25 16 14 6 3 19 36 20 20 32 16 23 24 4 18 27 3 35 22 36 24 3 0 0 
Desulfitobacterium sp. Viet-1: 1
1 5 1 5 5 2 0 2 7 5 2 3 1 9 0 3 2 5 6 14 3 6 1 12 10 5 9 9 11 9 13 8 5 11 5 9 4 10 22 9 13 7 7 3 2 8 17 10 9 17 7 11 11 3 7 11 2 16 10 17 10 1 0 0 
Desulfitobacterium sp. Y51: 3
1 8 1 6 8 6 3 6 14 17 8 12 9 8 5 8 5 10 7 16 8 9 8 9 11 13 18 24 8 17 15 17 15 13 14 8 9 12 33 18 19 14 12 8 1 13 29 15 11 26 13 16 9 6 18 18 12 20 12 15 18 0 3 0 
Desulfobacter vibrioformis: 5
2 10 20 20 18 7 3 8 50 40 12 10 9 44 3 12 14 2 14 48 6 13 5 40 22 18 31 57 9 10 21 52 14 42 16 10 17 52 69 31 34 32 3 41 17 23 73 23 52 53 29 26 37 14 31 31 7 39 45 48 25 3 2 0 
Desulfobacula toluolica: 7
4 9 11 21 32 13 0 10 42 79 26 35 29 36 5 25 10 11 35 46 9 30 21 22 22 45 59 48 16 47 43 52 21 72 24 25 24 69 128 37 31 70 32 55 13 57 116 34 52 82 13 62 28 30 26 86 17 48 82 60 27 6 1 0 
Desulfobulbus rhabdoformis: 3
0 8 4 28 1 0 1 10 27 10 3 6 1 20 1 9 2 5 1 40 1 5 4 8 27 14 19 15 3 38 3 11 0 58 14 8 6 30 37 18 28 5 0 20 10 12 21 46 27 25 19 11 17 15 26 7 0 39 13 25 21 1 0 2 
Desulfomicrobium baculatum: 4
2 68 25 22 3 7 2 41 123 20 0 16 4 42 16 10 17 2 1 61 30 9 2 49 38 7 16 105 34 13 22 91 29 31 10 69 71 18 19 77 35 12 1 48 25 30 72 71 68 40 29 18 16 14 47 28 0 73 19 47 12 2 1 2 
Desulfomonile tiedjei: 1
6 3 3 6 6 2 2 13 10 12 1 7 0 6 2 5 2 4 7 5 5 7 3 8 11 14 8 11 2 10 7 12 5 6 3 9 8 9 15 20 11 6 3 18 5 8 17 15 17 10 3 7 3 3 18 11 4 11 7 12 2 1 0 0 
Desulfonispora thiosulfatigenes: 1
0 0 0 11 16 0 1 0 0 4 32 0 3 0 0 7 4 5 4 0 0 27 28 0 0 11 24 0 0 48 18 0 1 24 17 0 0 31 23 8 18 6 20 0 3 9 28 7 11 19 13 7 2 4 12 12 4 20 17 18 7 1 0 0 
Desulfotomaculum thermocisternum: 6
1 18 18 16 10 18 0 15 80 11 4 5 2 25 6 7 16 5 3 38 9 10 5 22 34 8 16 55 12 24 11 43 14 40 16 14 34 27 37 62 34 13 5 37 24 8 68 52 47 27 31 22 37 7 28 34 11 31 44 40 17 3 2 1 
Desulfovibrio africanus: 5
1 36 2 4 1 2 0 36 60 4 1 7 0 42 22 2 26 1 3 46 31 6 1 42 21 11 6 125 35 23 9 102 2 21 2 50 49 6 8 111 51 2 3 63 33 9 36 70 72 27 40 7 40 6 67 4 3 62 3 56 15 0 5 0 
Desulfovibrio baarsii: 2
0 1 0 0 0 1 0 2 4 1 0 2 0 1 0 0 1 1 0 2 1 0 0 5 5 0 0 14 2 2 3 10 1 0 0 9 5 5 3 13 7 0 2 5 4 1 7 10 5 6 8 0 8 2 4 0 0 6 2 5 3 1 1 0 
Desulfovibrio desulfuricans: 27
7 196 45 73 29 32 3 96 354 155 7 28 27 112 65 31 150 30 52 260 104 36 11 228 124 81 90 452 158 127 56 444 69 101 55 118 285 81 166 360 193 78 26 181 169 91 331 136 279 132 159 86 203 63 164 145 35 216 103 257 108 11 14 2 
Desulfovibrio desulfuricans subsp. desulfuricans: 5
0 73 4 37 2 7 1 35 107 41 0 8 3 44 15 10 22 2 9 65 41 8 4 86 17 21 16 137 35 47 8 143 11 44 11 37 117 29 32 107 60 22 2 59 30 12 117 30 89 47 57 22 62 8 60 36 8 65 34 83 45 0 5 0 
Desulfovibrio fructosovorans: 8
1 67 26 8 1 5 1 77 117 13 1 4 2 72 22 0 22 2 2 131 37 3 3 84 65 5 6 216 43 5 4 227 11 7 2 128 77 11 40 163 77 7 7 66 49 12 66 105 123 30 73 13 87 5 92 10 4 141 7 86 23 7 1 0 
Desulfovibrio gigas: 40
28 362 157 64 7 36 8 265 786 72 1 75 15 277 80 45 166 17 30 399 162 39 34 369 226 64 99 893 255 69 56 738 147 69 24 213 624 37 125 443 244 63 69 355 183 98 402 279 435 162 224 85 211 28 313 110 7 447 101 345 172 12 18 11 
Desulfovibrio salexigens: 1
0 1 0 0 0 0 1 5 2 1 0 1 2 3 0 3 2 1 1 2 0 4 0 1 1 0 2 5 2 1 4 6 1 4 3 4 3 3 7 3 3 2 0 1 0 0 15 1 8 8 5 1 3 0 3 2 2 5 4 2 2 1 0 0 
Desulfovibrio vulgaris: 79
39 733 166 172 43 87 17 418 920 195 17 104 42 305 306 61 249 39 64 791 251 40 41 590 358 85 196 1382 533 165 115 1156 210 305 82 512 853 148 116 1098 564 93 80 551 423 125 811 546 1046 196 549 100 416 75 708 98 67 846 99 624 256 17 46 16 
Desulfovibrio vulgaris subsp. vulgaris: 1
1 3 0 1 0 2 0 4 0 2 0 2 0 0 1 2 4 0 0 1 0 0 0 0 0 0 1 5 0 1 0 4 0 1 0 2 1 1 3 9 3 1 2 1 0 0 7 3 1 3 2 0 1 0 2 1 0 4 2 3 1 0 0 1 
Desulfurococcus: 1
0 7 0 0 1 13 0 36 2 5 0 0 1 0 0 0 11 0 0 21 0 4 1 2 14 2 2 46 5 12 8 19 0 12 2 38 2 13 0 52 12 0 0 18 7 0 1 62 37 2 7 0 1 0 7 0 10 23 12 15 0 0 0 1 
Desulfurococcus amylolyticus: 1
0 3 1 1 6 12 5 4 1 3 7 5 0 5 3 2 5 4 7 5 7 2 2 0 3 6 8 3 2 12 7 7 6 7 13 6 4 8 5 13 3 8 3 8 5 4 9 22 6 9 6 3 1 0 7 3 8 8 6 7 2 1 0 0 
Desulfurococcus mobilis: 6
0 7 1 10 20 50 25 54 46 17 20 23 18 25 33 18 26 16 23 30 36 23 23 26 33 29 42 48 26 45 15 49 33 34 22 41 71 45 15 107 44 9 4 40 23 10 17 94 48 27 41 9 9 6 65 6 87 54 15 71 24 1 4 1 
Desulfurococcus mucosus: 1
1 2 3 3 7 23 13 18 20 9 7 10 8 9 4 1 18 1 9 16 11 14 6 12 10 5 9 15 7 11 12 20 13 12 16 11 20 13 6 14 25 12 3 15 6 6 8 22 18 18 25 19 3 0 23 0 20 10 10 7 17 1 0 0 
Desulfurococcus sp. SY: 9
4 38 4 20 18 117 0 165 45 37 9 10 9 20 24 2 52 4 5 81 29 5 11 37 64 5 24 116 55 21 52 50 16 54 6 113 24 67 17 166 65 1 4 62 33 0 46 245 124 17 76 7 5 1 76 14 86 83 36 77 20 0 0 9 
Dichelobacter nodosus: 121
173 650 302 369 133 82 140 369 658 329 719 641 260 214 216 308 476 242 323 636 243 361 269 252 490 253 713 860 610 746 334 878 242 775 321 338 533 662 1269 598 607 679 790 507 319 332 1189 653 684 1087 404 534 177 163 477 703 129 912 889 659 436 54 29 38 
Dichelobacter nodosus H1: 1
1 2 0 2 0 0 0 1 0 0 3 4 3 0 0 1 2 2 9 3 0 7 2 0 1 1 9 4 1 6 3 0 0 12 1 0 0 7 9 1 1 3 8 0 0 0 8 1 2 4 3 0 2 2 2 3 0 7 7 4 3 0 1 0 
Dictyoglomus thermophilum: 8
4 3 1 7 115 39 38 29 11 127 128 32 41 10 11 82 21 67 60 31 8 80 60 21 7 87 61 31 10 76 128 19 23 81 104 20 27 80 237 114 57 169 63 27 30 49 214 118 40 193 57 167 5 15 43 182 162 41 142 65 88 5 1 2 
Doohwaniella chitinasigens: 1
1 12 1 1 0 2 2 9 18 2 0 4 0 7 14 2 26 2 8 37 27 11 11 11 32 7 8 40 9 8 0 37 5 14 1 8 20 0 1 33 15 14 3 17 2 4 5 9 17 14 26 3 7 1 17 2 0 18 3 8 17 1 0 0 
EDTA-degrading bacterium BNC1: 16
23 163 63 44 6 39 23 145 190 86 4 48 14 64 102 17 66 8 19 87 114 11 21 79 153 30 56 183 217 52 47 247 65 48 20 161 178 47 35 143 89 49 29 125 46 43 75 203 138 107 50 68 14 4 131 42 11 219 54 122 59 5 3 8 
Ectothiorhodospira shaposhnikovii: 13
5 67 28 51 8 7 4 45 206 34 1 15 7 69 13 20 51 7 10 127 45 11 10 52 74 18 29 224 49 43 20 165 28 132 15 75 106 33 21 99 103 39 5 146 53 32 79 68 116 78 54 37 23 7 115 24 4 112 27 131 76 5 1 7 
Edwardsiella ictaluri: 28
34 216 90 118 56 40 81 70 530 76 129 123 85 96 89 103 252 101 64 214 148 64 68 73 148 50 137 336 275 126 97 278 176 222 106 164 251 153 234 201 182 204 79 347 104 128 186 328 177 356 87 208 51 61 115 260 101 241 216 166 108 15 3 10 
Edwardsiella tarda: 44
32 341 103 186 28 21 104 99 805 87 139 147 101 196 143 104 449 117 85 449 298 93 73 126 285 82 167 565 489 184 130 564 228 284 143 274 373 201 351 348 440 324 171 606 129 154 221 411 299 549 204 286 77 36 245 280 80 494 310 304 167 27 3 14 
Ehrlichia canis: 60
18 6 11 55 225 79 219 75 43 236 690 134 439 83 23 451 149 476 477 77 14 433 320 25 13 339 512 45 39 430 487 146 110 522 535 64 90 441 999 298 425 989 376 84 146 296 757 164 221 712 327 627 82 140 263 884 811 138 607 390 37 50 8 2 
Ehrlichia chaffeensis: 153
22 15 20 161 570 184 573 48 161 590 1635 478 1014 317 109 1697 368 1307 1031 141 49 942 792 56 84 1091 1064 154 142 1033 1437 352 373 1308 1292 165 353 1441 1942 692 940 2033 1244 332 333 830 2560 672 515 2040 618 1598 185 470 612 2340 1848 265 1184 948 139 113 36 4 
Ehrlichia muris: 2
2 0 0 5 10 4 7 1 3 3 38 7 9 3 0 19 3 10 12 2 2 15 10 0 0 10 18 1 6 31 12 5 3 14 24 2 9 7 34 13 6 29 15 9 0 12 32 5 4 39 5 25 0 10 9 22 29 9 25 19 4 1 1 0 
Ehrlichia ruminantium: 100
50 65 62 121 324 132 341 87 93 359 1103 199 692 124 81 690 246 579 687 109 49 650 533 56 55 372 818 104 113 616 671 235 151 846 823 104 184 570 1450 397 465 1335 475 228 152 436 1052 250 232 1066 310 847 85 310 304 1108 1112 295 1001 661 112 56 22 21 
Ehrlichia sp. 'CGE agent' (agent of canine granulocytic: 1
2 4 2 11 8 17 13 6 9 17 25 18 23 9 4 40 10 23 32 6 13 32 27 1 13 27 55 6 16 57 38 15 13 41 32 6 20 28 51 44 10 36 19 22 5 22 53 37 14 46 6 25 6 8 10 17 18 7 33 20 3 0 1 0 
Ehrlichia sp. Anan: 1
1 0 0 1 3 3 7 1 0 2 9 3 4 1 2 7 2 7 2 2 0 4 2 0 0 5 7 1 1 8 5 4 0 3 5 2 3 3 15 5 3 10 7 2 0 2 14 5 2 12 2 7 0 2 4 7 19 3 7 7 1 1 0 0 
Eikenella corrodens: 16
11 72 43 44 26 11 10 58 122 27 32 119 26 40 24 46 90 33 28 131 50 80 28 43 80 27 61 181 69 136 22 164 21 106 81 34 122 65 144 46 123 76 114 85 73 66 168 46 82 122 82 60 46 20 129 104 24 131 110 110 46 9 3 4 
Elm witches'-broom phytoplasma: 1
0 0 0 2 9 0 0 0 0 0 14 3 4 0 0 7 1 3 2 1 1 8 1 0 0 5 2 1 0 11 3 1 0 11 2 1 0 9 30 4 0 22 11 0 0 4 13 0 0 8 1 6 0 0 0 10 7 1 26 3 2 1 0 0 
Empedobacter brevis: 2
0 0 0 2 3 1 3 0 0 4 37 9 5 0 3 5 1 4 8 2 2 10 6 1 3 2 10 0 1 9 12 2 1 9 4 1 3 15 45 10 6 47 9 1 1 6 28 5 1 16 3 22 1 3 4 29 15 2 21 6 5 1 0 1 
Ensifer adhaerens: 2
9 10 26 8 7 7 2 19 18 17 1 15 3 8 11 2 7 8 6 10 17 6 10 7 21 2 16 27 24 10 14 17 4 12 0 24 14 10 15 28 10 13 9 15 10 12 15 19 22 14 14 8 10 2 23 8 2 15 7 18 16 0 0 2 
Enterobacter aerogenes: 160
180 1336 495 580 76 107 154 660 2642 385 239 461 203 578 673 261 1036 206 205 1415 741 292 223 454 1267 238 617 2258 2046 636 284 2304 461 770 417 892 1362 649 1043 1199 1380 413 499 2000 564 336 1224 1395 1546 1046 1038 536 247 83 1173 497 116 1500 624 1184 728 87 20 53 
Enterobacter amnigenus: 4
2 25 4 9 2 3 0 14 62 21 14 7 15 10 10 8 15 3 3 46 25 9 6 22 31 15 25 45 62 16 15 66 11 21 9 34 37 29 76 28 23 26 18 40 16 16 51 17 36 50 23 36 12 3 22 39 7 33 32 39 32 4 0 0 
Enterobacter asburiae: 1
0 6 3 2 1 1 0 4 21 5 2 3 2 5 3 4 8 1 2 14 6 1 3 2 16 6 8 13 17 5 1 17 4 9 6 8 12 6 14 7 9 5 3 16 2 3 11 5 5 9 8 7 3 0 2 7 3 2 8 14 11 1 0 0 
Enterobacter cancerogenus: 1
1 9 1 0 0 1 0 6 24 4 3 0 8 5 2 2 5 2 2 12 8 1 1 4 17 4 9 17 12 3 2 23 5 4 4 8 11 8 13 11 11 2 2 18 2 3 8 7 4 9 7 7 2 0 7 3 0 7 7 12 11 1 0 0 
Enterobacter cloacae: 191
219 1258 515 870 211 107 208 739 2887 641 432 515 371 587 579 459 854 345 413 1398 981 383 413 538 1323 445 1001 1899 2074 952 534 1955 706 1180 504 928 1504 978 1466 918 1280 716 423 1704 640 597 1740 1418 1232 1606 764 727 393 160 966 963 253 1477 1175 1510 886 99 21 71 
Enterobacter gergoviae: 4
1 35 7 17 2 0 3 9 84 5 8 5 2 18 9 15 14 4 4 36 11 4 8 7 45 4 11 23 32 21 2 46 13 21 8 19 21 15 31 12 30 12 5 38 28 12 46 25 31 30 25 10 4 3 24 19 2 45 17 32 6 1 2 1 
Enterobacter hormaechei: 1
0 5 1 4 0 1 2 8 18 2 1 1 4 4 2 3 4 1 2 7 8 2 4 4 14 5 8 16 21 5 2 18 3 8 2 7 13 9 18 6 8 6 3 14 3 4 9 9 4 8 8 8 2 0 3 6 1 9 8 14 11 1 0 0 
Enterobacter intermedius: 9
9 87 21 50 5 4 13 38 146 19 21 49 15 27 23 4 44 12 5 57 47 11 14 17 73 11 32 85 125 34 11 88 19 26 5 21 69 17 47 22 44 38 34 116 28 46 68 54 49 73 19 26 36 16 44 48 5 43 46 55 45 5 0 4 
Enterobacter nimipressuralis: 1
0 7 2 3 0 0 0 7 17 5 2 5 4 2 3 1 11 0 4 15 6 3 2 5 9 8 7 13 18 5 2 15 1 10 5 4 16 4 18 4 7 5 5 20 4 3 11 5 6 12 8 4 1 1 6 5 0 6 10 11 12 1 0 0 
Enterobacter sakazakii: 4
5 24 12 31 7 3 3 18 77 14 21 16 13 15 21 14 18 12 11 27 26 10 6 5 28 17 20 29 51 19 11 42 21 38 12 24 32 21 35 20 38 33 22 45 26 18 34 19 19 34 21 19 7 10 36 26 6 40 44 30 24 1 1 2 
Enterobacter sp.: 2
1 43 4 9 2 0 0 5 83 2 4 17 2 20 14 4 36 4 0 47 16 7 2 5 56 7 5 67 61 11 3 103 16 12 4 31 51 7 49 54 47 21 7 67 15 6 32 31 68 39 34 18 10 1 53 13 0 43 15 31 33 1 1 0 
Enterobacter sp. 22: 4
1 12 2 22 2 1 0 4 25 17 12 12 8 3 3 4 13 6 5 12 7 16 8 0 8 3 16 11 12 7 0 12 0 14 5 2 6 11 32 5 10 10 18 26 3 4 45 8 14 12 4 6 7 3 7 7 0 16 12 22 6 4 0 0 
Enterobacter sp. RFL1396: 5
4 5 2 9 27 4 9 8 10 20 34 8 14 12 6 26 12 10 11 6 8 22 13 0 5 6 17 4 4 22 11 11 10 19 8 9 8 21 53 18 13 39 19 17 4 20 40 30 14 38 4 29 5 8 10 25 27 14 25 24 14 3 0 2 
Enterobacteriaceae: 6
2 6 7 8 17 4 27 20 27 49 54 20 47 25 8 48 24 34 50 27 8 42 16 6 9 7 75 31 17 44 28 20 9 23 25 19 7 41 116 23 42 80 72 41 7 19 81 26 31 60 10 26 4 5 19 31 44 27 59 39 8 3 0 3 
Enterobacteriaceae bacterium A2JM: 2
4 3 2 3 3 4 3 9 10 8 9 5 8 1 3 9 2 11 3 7 7 3 3 2 0 10 2 6 3 5 5 8 2 5 6 2 8 12 27 12 11 21 6 8 3 5 23 9 5 19 6 14 1 2 12 14 11 13 19 15 6 1 1 0 
Enterococcus avium: 3
3 5 5 4 1 1 9 0 11 4 32 22 12 4 1 4 4 12 16 7 16 12 19 5 8 8 28 14 22 14 20 23 13 22 17 16 19 20 31 21 10 20 21 9 3 8 38 7 8 28 8 16 6 3 13 19 2 50 48 40 8 2 1 0 
Enterococcus casseliflavus: 8
25 31 23 20 13 7 41 29 61 54 82 110 34 22 12 32 42 34 41 64 62 31 47 26 32 29 78 75 47 56 46 67 45 57 33 60 46 58 141 56 51 67 107 55 16 47 192 43 50 117 47 83 10 11 47 95 17 129 81 70 41 2 3 3 
Enterococcus durans: 1
2 1 0 3 2 2 2 0 5 3 4 4 1 0 0 1 1 4 2 1 1 3 3 1 2 1 1 4 3 1 5 2 2 6 2 5 2 4 6 3 2 2 8 2 0 3 16 5 3 12 2 6 0 0 1 4 0 5 9 4 4 0 0 1 
Enterococcus faecalis: 812
1674 1172 811 2430 2241 650 2525 830 1847 3248 9919 4081 3447 1194 1040 3430 1926 3712 6254 2384 2754 3644 3799 814 1190 2447 5186 2562 2500 4252 4438 3145 2033 4411 4665 2467 3022 5664 15577 4267 3721 9124 7406 2283 1070 2551 14169 3784 3534 9002 2585 6746 540 1089 2460 8030 3595 3647 10272 5258 1980 488 153 171 
Enterococcus faecalis V583: 3265
6603 5844 3941 12795 5847 1097 9255 3099 5614 10404 47625 18365 13247 4199 4343 12686 6496 14477 23907 9648 12848 13571 15629 3047 5110 10354 23490 12321 13537 21058 15956 16459 9470 20381 14525 12922 14123 25107 56390 11668 13460 31768 35820 7638 4279 12116 59525 12170 12026 35308 8895 26396 1592 4787 10392 33792 6631 14145 48731 24327 9108 2260 574 431 
Enterococcus faecalis subsp. liquefaciens: 4
5 1 2 3 14 2 12 2 3 16 54 23 17 10 4 31 3 22 43 9 12 25 13 1 4 17 22 6 11 17 30 12 12 15 38 8 15 38 94 22 11 66 41 7 6 5 63 20 8 49 6 33 0 2 12 30 31 17 80 24 3 2 0 2 
Enterococcus faecium: 333
690 491 515 1160 924 368 973 440 1311 1494 2783 1931 1271 582 549 1322 963 1383 2274 906 1104 1390 1386 394 638 974 2232 1116 937 1702 2153 1242 943 1721 1884 1042 1249 2039 5589 1821 1618 3230 2629 1135 487 1290 5449 1720 1576 3766 1086 2801 395 555 1076 2854 1433 2351 3263 2320 898 191 72 70 
Enterococcus flavescens: 5
16 19 10 14 6 3 28 21 45 34 53 72 12 14 4 17 28 23 19 36 39 19 23 21 19 22 32 53 23 37 19 38 24 26 14 31 23 32 69 30 25 28 63 38 12 27 100 18 23 47 24 53 10 8 25 60 6 80 48 36 24 1 2 2 
Enterococcus gallinarum: 9
26 31 17 28 17 8 38 35 57 59 86 113 26 29 15 26 26 50 57 42 44 48 43 18 25 45 43 55 35 61 64 45 33 59 45 51 33 58 135 33 43 81 107 50 23 42 146 62 32 116 40 85 11 20 47 87 25 118 97 70 31 3 3 3 
Enterococcus hirae: 70
158 87 72 262 169 27 252 102 189 264 871 597 369 92 120 411 163 405 515 211 350 397 356 64 109 278 646 234 277 588 554 300 283 534 366 303 249 500 1354 328 329 749 908 223 82 238 1340 299 263 823 222 623 15 73 264 711 126 860 864 631 194 45 16 9 
Enterococcus mundtii: 16
19 9 6 38 36 6 42 9 22 45 200 57 60 15 12 86 19 74 83 28 40 66 48 11 10 44 64 23 38 80 89 31 24 88 74 47 36 68 240 51 42 198 121 19 11 44 223 50 44 142 38 96 6 21 40 132 103 73 155 67 40 8 6 2 
Enterococcus sp.: 2
2 1 0 5 0 2 5 2 5 2 11 8 2 0 2 5 2 7 5 6 5 7 3 0 0 3 2 1 2 1 2 0 4 1 7 4 1 7 28 3 9 9 12 6 4 6 10 1 2 8 5 8 1 0 4 9 5 1 13 4 2 2 0 0 
Enterococcus sp. 130: 1
1 0 0 4 3 2 8 3 3 8 24 7 5 2 2 8 4 7 7 2 4 3 8 1 1 7 18 6 4 10 14 4 6 9 12 2 9 12 11 5 2 9 7 4 1 5 10 4 1 6 3 8 3 2 5 19 14 9 25 17 5 1 0 0 
Erwinia amylovora: 237
281 1483 698 1037 282 280 298 763 3493 908 626 799 757 664 638 549 1325 717 557 1499 1003 550 496 504 1300 594 1317 2017 1725 1146 730 2017 880 1298 664 946 1478 1115 2081 1167 1529 1297 822 2392 651 852 2331 1446 1462 2108 788 1069 391 280 1115 1322 479 1615 1473 1818 823 103 34 100 
Erwinia aphidicola: 1
0 1 0 1 0 0 0 1 8 0 2 2 2 0 1 1 1 1 2 13 4 3 4 1 0 0 6 7 7 4 0 10 1 11 1 5 1 4 8 3 7 2 1 7 1 1 2 3 5 7 1 1 1 1 3 4 0 7 3 2 0 1 0 0 
Erwinia carotovora subsp. atroseptica SCRI1043: 3
1 9 4 14 3 0 2 3 30 7 11 12 6 4 6 12 10 6 5 14 15 4 6 1 9 13 16 13 24 12 3 22 5 12 6 19 21 19 27 12 15 16 7 17 8 9 23 16 13 31 9 18 6 2 11 21 1 9 19 16 9 3 0 0 
Erwinia chrysanthemi: 276
312 2279 1068 1537 203 133 261 746 6538 518 614 1704 570 1250 1416 605 2414 792 457 3076 1857 502 382 639 2742 461 1044 3485 4035 1058 612 4107 1417 1677 903 1643 3249 966 2530 1215 2757 1776 1250 3605 1038 1043 2906 1646 2593 2738 1503 1518 533 302 1944 1533 369 2741 1993 2375 1474 146 22 108 
Erwinia persicina: 1
0 6 2 4 0 0 0 2 34 2 4 2 1 0 5 3 9 3 7 12 5 0 1 2 10 3 7 16 16 2 2 8 7 3 3 3 7 2 5 6 6 3 3 18 4 2 4 3 6 7 1 4 1 1 0 4 0 9 3 5 5 0 0 1 
Erwinia pyrifoliae: 60
65 369 175 289 77 60 70 168 1006 233 191 192 215 180 184 192 440 200 144 424 275 111 101 134 351 126 302 566 500 252 188 617 275 451 160 257 390 263 554 323 379 398 212 684 197 239 560 357 379 575 177 243 82 78 266 342 144 416 378 489 197 27 10 23 
Erwinia rhapontici: 13
18 116 44 96 23 23 9 57 266 69 64 59 53 46 59 37 94 48 37 111 101 26 34 75 104 59 81 157 146 70 31 148 77 101 42 68 158 60 159 68 133 130 73 202 62 73 149 118 162 192 88 127 25 17 98 150 12 153 142 170 134 8 2 3 
Erwinia sp. Ejp 556: 22
21 125 52 103 14 20 11 65 358 72 54 40 65 57 47 57 124 43 54 120 99 41 27 48 113 42 124 197 183 98 51 165 71 111 49 85 146 99 178 87 108 102 49 171 57 55 202 132 110 170 67 93 28 29 113 110 47 155 133 163 77 11 3 8 
Erysipelothrix rhusiopathiae: 16
44 28 14 171 79 8 86 59 33 241 273 90 209 48 68 98 48 148 289 116 108 85 150 28 41 135 252 39 89 134 206 80 72 279 257 63 95 327 589 184 189 346 290 48 36 128 564 126 116 483 129 269 11 27 96 228 78 149 395 213 103 6 7 3 
Erythrobacter longus: 8
3 94 22 21 4 5 5 50 62 50 2 38 19 15 32 8 37 6 30 56 34 8 26 37 56 18 50 80 92 30 25 138 31 32 19 63 59 39 47 52 38 24 32 18 44 21 78 60 77 60 40 40 18 8 70 40 3 80 36 58 49 2 0 6 
Erythrobacter sp.: 4
0 13 2 7 1 0 0 17 41 9 1 10 1 8 8 2 8 2 8 13 14 3 2 12 13 6 16 16 27 6 10 45 11 15 0 15 24 3 3 7 15 5 4 13 13 7 16 13 14 7 15 18 2 4 46 13 1 44 5 26 36 2 0 2 
Erythrobacter sp. BA13: 1
0 4 4 0 0 0 0 10 11 7 0 1 0 1 6 0 4 0 1 5 4 1 1 3 10 2 4 6 6 5 2 16 5 6 0 3 7 2 0 4 6 2 3 5 4 1 4 5 0 4 7 4 2 0 18 4 1 14 3 7 10 0 0 1 
Erythrobacter sp. MBIC3960: 4
2 11 3 1 1 1 1 21 12 7 0 4 3 3 11 1 5 2 5 8 11 2 5 7 9 3 8 8 21 9 9 21 9 7 1 14 13 4 5 2 6 7 5 0 9 6 14 3 5 8 4 11 4 0 29 3 2 21 6 10 18 2 0 2 
Escherichia blattae: 1
0 7 2 2 0 0 0 3 18 0 1 3 0 4 0 6 5 3 0 12 1 2 2 0 8 1 4 10 17 3 1 8 5 3 1 2 7 3 11 4 9 4 0 14 2 4 6 5 4 7 3 5 1 2 5 4 0 4 5 4 2 1 0 0 
Escherichia coli: 12614
15248 73280 24310 75266 15804 9251 16734 39097 182628 46958 55539 49184 36611 36188 32817 41775 57939 39914 39015 83954 53079 41808 33165 21097 77451 29602 82775 92939 111851 67101 39100 101733 44365 97441 45262 54896 91911 77090 135650 49407 82747 82890 55209 109717 35171 48247 147955 72473 74072 126576 46683 68514 23268 20332 61335 85820 29235 89746 113972 100508 53401 7599 1098 3979 
Escherichia coli B: 11
9 71 19 62 9 8 13 53 207 48 66 70 23 30 43 32 54 34 23 95 55 29 28 9 94 22 74 96 123 52 31 125 54 92 40 54 128 74 110 33 60 80 51 93 27 35 111 68 57 113 32 70 22 16 71 109 19 117 128 141 48 7 1 3 
Escherichia coli CFT073: 5379
6132 33132 9988 32051 4662 3041 6256 17322 80431 18500 22000 22187 12368 14004 13729 13723 25265 14954 12983 35978 23419 14447 13508 9154 34497 11563 32557 39755 50058 24685 14211 44073 17812 38611 17622 23896 40385 29189 52512 16855 33762 29427 23778 46720 15491 21480 60421 27971 29332 50786 19205 26078 10920 8732 26655 36738 8612 38317 47047 42762 23956 3217 426 1739 
Escherichia coli K12: 5089
5716 35306 8684 33694 3337 1987 6212 17723 84673 17754 22376 22070 11511 13849 14379 13687 25843 14092 11366 37624 23124 14397 13707 8915 37328 11340 32666 40993 53988 24719 12776 47309 17704 40019 17508 24477 42212 29569 54097 16401 34912 28465 24835 46319 15595 20728 63517 28522 30627 51852 19728 26266 10347 8340 26678 35982 6962 40176 48818 44614 24615 3246 378 1468 
Escherichia coli O157:H-: 23
20 61 49 95 64 29 3 22 232 56 106 32 76 93 49 63 38 99 127 92 77 85 23 25 70 27 104 84 104 71 52 51 76 64 30 71 130 125 97 71 60 190 81 147 39 63 167 113 117 103 34 108 29 43 60 185 136 51 62 131 60 10 1 12 
Escherichia coli O157:H7: 5662
6720 34969 10859 34074 5272 3435 6485 17488 85153 19362 23044 21468 14102 15189 14713 14748 26930 16022 14128 37998 25435 15336 14143 9453 37661 12292 35116 42470 53941 26065 15385 46604 20256 40582 18322 24670 43980 30429 57207 19080 36368 32253 24361 49907 15649 21462 65908 32118 32437 55228 20696 27820 10814 8955 26439 37230 9588 39853 49253 45672 25837 3274 432 1959 
Escherichia coli O157:H7 EDL933: 5347
6166 33547 9955 32590 4656 2915 6257 16869 82300 18366 22316 20904 13117 14420 14220 14013 25800 15123 13030 36724 24122 14639 13507 8961 36178 11657 33343 40571 52091 24855 14286 45226 18947 38983 17561 23870 42261 29200 54723 17729 34907 30864 23703 47324 15116 20631 63339 30158 30953 52914 19766 26648 10285 8458 25565 35846 8835 38504 47838 43846 24656 3163 435 1751 
Escherichia fergusonii: 44
59 334 110 278 94 41 74 184 859 258 168 155 133 164 105 163 318 146 164 346 263 111 103 104 284 143 378 488 444 300 179 407 208 299 129 216 369 232 537 261 352 348 174 532 124 192 579 352 318 517 197 293 76 42 258 340 142 349 395 362 272 22 7 15 
Escherichia hermannii: 8
10 56 38 24 8 0 9 24 122 24 24 36 2 15 33 12 24 0 1 84 88 28 32 25 91 19 43 119 161 19 8 103 32 16 0 43 52 8 80 16 48 16 36 84 8 7 55 32 58 69 32 32 16 0 17 63 3 64 63 72 16 0 0 8 
Eubacterium acidaminophilum: 56
18 35 33 28 375 325 180 227 288 703 60 107 282 83 161 181 336 74 420 82 140 253 203 75 148 235 533 313 251 363 699 589 115 191 485 181 330 474 547 802 460 250 131 288 179 111 752 713 661 408 319 288 245 86 389 273 1028 187 239 607 91 32 18 15 
Eubacterium barkeri: 1
2 6 19 2 2 0 2 10 21 0 4 4 1 10 2 1 7 4 3 17 2 1 2 10 13 1 8 37 7 15 10 18 16 17 1 16 24 8 14 19 9 13 5 11 10 9 31 19 8 33 9 6 3 4 13 7 2 29 14 17 6 1 0 0 
Eubacterium cellulosolvens: 1
0 2 1 7 15 1 0 13 32 19 1 1 6 24 5 9 21 12 45 26 14 14 1 8 36 14 44 19 20 23 40 28 1 23 25 15 18 24 41 49 38 19 0 30 6 9 13 59 30 52 44 22 10 5 20 11 1 22 13 26 24 0 0 1 
Eubacterium ramulus: 1
0 1 0 2 3 0 0 2 4 3 5 1 0 1 0 6 3 1 5 1 0 5 9 0 12 0 13 2 2 4 9 7 0 6 11 3 0 4 17 1 5 4 0 4 4 2 17 9 5 13 7 8 2 4 9 6 0 12 5 7 7 1 0 0 
Eubacterium rectale: 1
0 4 1 7 10 1 0 5 13 8 17 0 4 17 0 2 8 2 14 13 7 2 6 0 15 4 12 5 5 2 9 33 0 8 17 4 4 14 10 28 24 11 0 15 10 8 19 32 22 24 23 14 7 5 24 3 0 34 6 19 9 1 0 0 
Eubacterium ruminantium: 1
0 0 0 2 17 0 0 8 0 31 3 0 25 3 3 12 12 8 43 1 0 7 5 1 5 16 40 4 5 23 27 5 1 34 19 5 2 38 11 40 8 28 0 25 1 8 43 27 15 63 13 30 5 4 14 13 9 17 21 11 16 1 0 0 
Ewingella americana: 1
0 3 0 2 0 0 0 0 17 3 2 4 1 7 4 3 11 2 1 15 2 5 8 0 6 2 6 14 13 1 0 7 0 12 4 2 4 7 11 7 17 3 2 16 0 0 3 2 14 6 10 4 1 0 8 5 0 8 7 9 5 1 0 0 
Exiguobacterium acetylicum: 2
5 3 1 9 0 0 7 5 5 5 7 15 6 5 10 2 2 2 9 1 13 2 5 0 6 4 12 6 11 7 16 6 4 14 5 19 7 7 13 9 6 11 8 4 3 6 33 11 6 20 2 6 0 3 9 8 1 16 13 11 3 1 0 1 
Exiguobacterium aurantiacum: 1
1 6 1 6 0 0 2 17 1 4 3 4 4 4 6 2 3 1 2 3 14 0 1 0 4 2 2 13 4 3 7 7 3 9 2 21 5 5 11 0 14 3 6 2 4 3 12 10 13 9 2 1 2 2 8 1 1 12 6 13 1 0 0 1 
Exiguobacterium sp.: 6
13 4 4 16 13 4 16 7 10 21 50 20 21 7 8 11 8 11 30 16 19 20 12 5 8 6 40 11 15 34 39 13 9 29 23 15 19 44 71 31 14 32 28 6 3 12 89 17 14 53 9 32 12 9 19 30 13 17 52 35 3 3 1 2 
Exiguobacterium sp. LP15: 1
1 5 5 9 1 0 1 11 2 11 12 12 16 3 9 7 9 11 33 6 23 3 10 3 19 2 35 19 21 14 21 17 7 18 11 34 11 25 70 20 16 18 21 9 6 3 34 10 15 23 12 16 0 1 4 12 1 15 23 15 3 1 0 0 
Fervidobacterium gondwanense: 1
0 3 0 0 7 9 1 5 8 13 5 14 2 2 5 5 4 4 8 1 3 9 7 1 5 1 17 2 6 6 9 8 4 7 6 6 5 13 14 22 9 11 1 4 6 5 25 15 6 21 9 11 2 0 19 10 7 3 4 12 6 1 0 0 
Fervidobacterium islandicum: 6
14 10 3 12 61 38 13 48 25 64 27 53 42 23 16 26 21 37 63 27 33 25 53 10 17 32 66 10 46 50 78 35 20 88 51 46 38 110 127 94 69 42 50 33 26 22 166 57 76 90 67 40 7 11 54 47 77 69 65 59 22 5 0 1 
Fervidobacterium pennivorans: 3
4 6 0 9 56 22 16 48 17 51 21 38 37 14 9 17 22 13 80 20 24 22 69 3 17 27 89 19 23 41 63 28 9 97 37 45 22 101 136 47 55 35 47 19 27 26 131 36 64 97 84 35 6 13 58 36 59 48 50 43 57 2 0 1 
Fervidobacterium sp. YNP: 2
2 1 0 5 15 5 7 8 11 22 12 18 10 5 3 7 5 7 14 4 12 9 18 7 5 13 30 4 9 12 20 12 5 22 7 8 10 32 39 15 21 13 17 8 6 8 54 13 14 39 17 14 0 3 23 18 20 12 20 23 11 2 0 0 
Fibrobacter intestinalis: 1
3 9 0 5 0 0 1 15 4 11 2 5 0 25 8 14 10 3 6 20 14 7 2 0 18 2 14 19 8 15 3 25 1 11 8 17 11 9 10 26 31 4 5 10 8 3 31 1 37 19 26 8 2 0 17 6 1 29 9 13 16 1 0 0 
Fibrobacter succinogenes: 18
13 192 5 140 25 13 9 322 77 167 20 174 22 180 105 191 184 59 69 220 217 127 23 32 302 51 186 283 106 321 47 421 28 331 51 222 221 193 111 689 406 172 69 264 108 64 613 24 460 290 324 138 50 14 294 142 10 315 183 232 232 13 2 3 
Fibrobacter succinogenes subsp. succinogenes S85: 6
5 74 4 20 6 4 1 107 6 48 7 23 9 65 17 42 62 26 20 75 70 40 5 16 94 16 49 102 54 108 12 199 10 129 15 74 96 58 49 209 152 65 18 98 33 21 181 11 145 110 131 34 23 6 88 46 3 90 89 81 88 5 1 0 
Finegoldia magna: 8
2 4 1 9 48 12 11 4 1 33 134 33 66 5 3 25 22 18 111 5 4 64 116 2 5 42 210 3 15 122 90 25 0 79 66 4 6 57 362 78 75 111 54 5 9 20 397 25 58 152 57 69 2 6 38 47 31 72 76 35 12 6 1 1 
Fischerella muscicola: 3
2 13 3 19 2 0 21 10 15 13 35 23 8 8 2 23 9 6 10 20 0 20 15 5 1 30 32 18 9 45 23 18 4 72 17 13 14 41 39 22 25 20 13 10 23 19 49 11 27 21 24 25 4 4 22 45 17 27 44 24 31 2 1 0 
Fischerella sp. Cohn: 7
14 48 13 21 4 2 15 8 18 13 30 48 15 13 8 23 29 15 15 23 7 19 11 14 6 22 49 41 17 83 25 21 1 39 34 16 18 26 39 20 45 26 59 13 11 11 65 23 24 40 45 22 10 7 17 29 17 29 52 23 11 2 3 2 
Fischerella sp. PCC 7603: 6
19 56 6 28 14 3 20 24 25 12 31 35 12 16 5 25 31 8 26 34 3 23 25 31 3 35 53 47 12 61 25 26 1 52 37 25 9 40 65 29 55 19 57 15 21 4 96 14 46 42 54 26 9 5 38 31 17 43 48 30 21 3 3 0 
Fischerella sp. PCC 7605: 6
5 23 5 17 6 1 26 23 47 26 32 60 9 29 9 23 24 14 38 39 8 28 22 39 13 26 48 42 20 81 28 45 5 101 27 18 27 38 35 27 65 20 49 21 78 15 49 14 33 44 54 11 9 5 68 61 22 40 77 39 69 5 1 0 
Fischerella sp. UTEX 1903: 1
0 7 2 14 0 0 2 9 8 1 5 2 2 4 0 12 4 1 3 8 1 7 4 3 1 16 8 6 2 22 3 7 1 33 9 2 4 23 20 22 17 5 5 4 13 2 29 7 18 10 15 7 4 3 9 11 1 17 16 16 9 1 0 0 
Fischerella sp. UTEX 1931: 5
4 22 9 41 6 1 12 25 21 11 31 29 4 18 3 35 17 9 13 39 1 30 19 19 1 34 34 23 7 69 10 22 1 112 35 12 14 46 59 50 53 24 39 10 40 7 113 21 58 41 47 18 17 15 36 33 4 60 59 57 18 3 2 0 
Flavescence doree phytoplasma: 18
0 0 0 45 132 15 0 0 0 3 230 52 66 0 3 114 30 39 21 15 15 126 7 0 14 87 39 15 0 186 45 0 3 189 43 14 0 192 519 63 0 315 168 3 0 63 195 22 0 164 15 92 0 1 6 156 102 60 351 57 30 18 0 0 
Flavobacterium aquatile: 1
3 0 0 5 4 3 5 1 0 5 8 6 8 1 1 2 4 5 4 0 1 3 10 0 1 6 9 1 1 7 7 3 1 10 10 2 1 15 29 6 2 19 11 3 4 1 19 3 9 12 3 7 1 6 3 21 6 0 15 8 2 1 0 0 
Flavobacterium ferrugineum: 1
0 6 0 12 0 1 0 8 18 2 1 1 2 2 0 3 3 0 9 10 2 10 3 2 4 11 5 6 2 15 3 7 0 30 11 0 3 23 25 3 11 2 3 6 9 1 23 14 20 3 5 3 1 0 10 2 0 22 4 12 1 1 0 0 
Flavobacterium hibernum: 1
0 1 0 9 10 0 3 0 1 8 24 9 9 2 4 12 1 4 11 3 2 6 6 0 3 7 14 5 4 17 28 3 0 13 13 0 5 22 32 1 7 9 11 6 4 10 33 2 9 22 3 9 1 5 8 12 5 5 23 15 11 1 0 0 
Flavobacterium johnsoniae: 38
27 37 5 116 169 18 40 16 152 213 474 161 172 23 81 250 116 134 264 110 64 257 148 22 96 145 302 140 62 275 391 101 43 225 245 40 57 399 898 109 258 479 220 179 65 107 626 98 190 441 162 306 40 45 158 536 164 186 584 261 102 26 11 1 
Flavobacterium keratolyticus: 1
1 1 2 2 3 2 4 1 6 0 3 8 5 7 6 5 8 10 18 11 7 11 5 2 4 6 10 8 8 9 12 9 9 13 6 8 7 9 15 6 5 20 5 4 0 4 10 3 7 12 10 17 2 1 5 11 1 7 8 11 12 1 0 0 
Flavobacterium psychrophilum: 22
20 1 3 6 46 2 12 6 4 17 74 22 22 7 14 24 6 16 20 17 6 22 13 7 0 8 37 13 8 21 11 7 18 16 18 6 10 30 137 45 20 87 43 4 1 32 78 10 7 53 25 36 4 6 5 45 44 9 66 57 11 17 3 2 
Flavobacterium sp.: 18
27 234 102 52 26 21 11 218 229 33 39 50 23 92 129 17 129 31 39 248 103 26 29 136 163 17 63 338 332 64 73 389 96 84 42 224 184 40 88 128 204 59 41 166 128 36 148 244 334 106 172 50 55 8 176 45 22 249 66 144 117 5 6 7 
Flavobacterium sp. 92: 1
1 36 4 2 1 4 0 11 32 4 0 5 0 4 8 1 14 0 1 19 8 1 2 7 29 2 2 25 22 2 2 50 5 2 0 17 15 2 3 16 27 4 0 23 15 2 10 21 36 5 19 8 0 0 23 4 0 22 0 25 16 0 0 1 
Flavobacterium sp. ATCC 21588: 5
2 103 26 11 2 7 1 11 140 15 0 5 0 17 39 1 28 2 4 36 33 2 3 41 40 2 15 96 94 3 5 87 40 16 1 61 38 6 4 24 16 4 6 47 23 30 17 50 75 46 17 28 15 0 51 3 1 72 5 49 27 0 2 3 
Flavobacterium sp. ATCC 27551: 6
18 85 62 27 9 12 10 56 102 26 6 34 11 18 36 5 50 9 16 56 31 14 16 27 47 19 27 101 96 22 24 92 31 26 10 47 55 18 14 51 32 11 22 43 31 35 58 66 54 58 17 48 13 5 57 19 12 81 22 47 19 0 1 5 
Flavobacterium sp. SK1022: 1
1 4 3 3 0 1 1 12 6 0 0 1 0 6 19 0 5 0 0 9 11 0 4 1 16 0 1 23 18 1 1 16 7 6 0 14 6 0 0 10 18 0 0 17 4 0 0 4 18 1 16 0 0 0 7 0 0 16 0 3 4 0 0 1 
Fluoribacter bozemanae: 1
0 1 0 1 0 0 0 0 2 1 8 8 4 0 2 8 3 2 5 0 1 13 4 1 1 4 5 5 2 8 3 5 2 12 9 2 1 5 23 2 3 6 10 0 0 1 10 2 3 9 1 4 0 0 4 3 1 1 11 9 2 1 0 0 
Fluoribacter dumoffii: 1
0 0 0 2 0 0 0 0 4 1 7 7 5 1 1 7 2 4 3 1 1 11 3 1 1 5 9 4 1 11 3 3 2 14 6 2 4 3 22 3 4 5 8 2 0 1 10 2 1 10 2 3 0 0 6 1 0 2 11 10 2 1 0 0 
Fluoribacter gormanii: 4
7 4 3 13 4 0 21 9 14 20 36 27 20 9 5 23 16 22 24 20 11 36 21 13 10 15 30 17 9 31 24 20 10 35 24 8 11 27 93 18 12 57 54 11 12 36 42 11 13 55 16 40 5 6 15 43 16 9 55 32 20 4 0 0 
Francisella philomiragia: 1
0 1 0 0 2 0 1 0 0 1 5 0 2 0 0 6 0 0 1 0 0 3 1 0 0 2 1 0 0 4 2 0 0 7 1 0 1 4 8 0 1 0 7 0 2 3 6 2 0 4 0 1 1 1 3 2 2 1 1 2 0 1 0 0 
Francisella tularensis: 16
9 15 6 31 96 14 71 18 22 78 136 38 51 11 13 89 36 67 92 14 16 144 67 10 9 57 126 35 56 214 51 75 18 223 105 29 28 142 255 107 59 154 120 33 11 62 194 121 48 225 28 79 13 42 44 96 95 85 122 124 32 10 3 3 
Francisella tularensis subsp. holarctica: 29
10 17 7 26 193 31 248 23 9 207 291 49 138 0 38 115 40 156 210 21 17 160 101 16 16 129 155 48 54 310 109 95 18 398 263 95 48 208 550 81 68 345 317 69 37 97 256 163 92 441 42 234 14 77 38 234 234 129 271 221 68 11 11 7 
Francisella tularensis subsp. mediasiatica: 4
0 1 1 0 12 0 6 1 2 4 19 5 5 0 3 7 2 4 6 1 2 9 5 0 1 5 1 0 1 10 8 4 0 5 7 1 1 13 20 6 3 21 16 2 3 7 19 9 4 12 3 17 1 4 3 19 20 4 17 10 7 1 2 1 
Francisella tularensis subsp. novicida: 36
21 15 6 23 263 53 262 45 37 228 541 129 284 29 43 283 137 281 244 57 45 266 153 23 19 149 232 39 41 302 141 82 37 248 228 67 47 279 926 276 237 794 346 98 38 159 539 222 115 668 124 475 35 82 109 499 561 158 479 227 92 21 9 6 
Francisella tularensis subsp. tularensis: 78
36 44 7 94 546 89 635 65 49 566 923 223 414 14 135 374 124 488 575 44 41 460 328 36 54 351 497 131 133 864 328 277 77 1065 657 249 167 684 1580 359 214 1063 823 219 98 272 775 496 231 1343 139 792 47 240 138 798 808 341 896 623 227 46 28 4 
Frankia alni: 14
13 116 99 17 0 7 0 134 167 10 0 10 4 66 58 2 61 3 4 165 75 5 5 67 134 4 11 252 187 9 6 221 48 45 3 179 103 5 2 169 98 0 1 105 100 4 21 267 234 12 91 4 58 3 126 3 1 191 3 86 46 0 2 12 
Frankia sp.: 17
30 166 164 44 7 22 9 152 176 23 2 26 9 98 79 7 56 13 13 175 101 14 20 85 179 21 24 267 255 33 23 260 103 88 8 218 138 29 9 167 106 2 12 146 117 19 39 309 268 28 132 4 59 11 125 3 4 237 5 140 54 0 2 15 
Frankia sp. ACN14a: 11
15 91 99 19 2 18 0 101 138 6 0 8 4 50 39 0 35 7 10 67 54 3 6 58 107 5 15 177 127 10 18 130 75 39 4 121 77 10 1 34 43 3 6 63 46 8 19 106 144 15 40 5 23 1 37 3 2 75 3 31 37 0 0 11 
Frankia sp. ACN14a-tsr: 1
0 1 1 1 0 0 0 4 13 1 0 0 0 5 1 0 1 0 0 7 5 0 0 1 4 0 1 11 16 1 2 12 2 2 0 10 6 0 0 12 9 0 0 7 8 0 1 9 16 0 9 1 0 0 7 0 1 8 1 0 6 0 0 1 
Frankia sp. ACN14a/ts-r: 4
1 36 42 5 1 3 1 32 53 0 0 4 0 20 31 0 19 0 1 37 22 0 3 18 32 0 0 73 44 2 4 47 22 15 1 57 40 2 1 34 29 0 0 32 18 3 4 73 80 6 33 1 6 0 34 1 0 41 0 21 7 0 0 4 
Frankia sp. Ar15: 3
29 59 65 21 1 3 4 39 39 14 0 4 5 16 14 2 10 1 5 37 15 1 17 24 71 6 7 58 47 15 17 54 18 27 7 54 25 13 9 9 12 4 8 40 44 14 30 20 55 27 12 5 6 4 29 3 7 27 4 16 15 0 0 3 
Frankia sp. ArI3: 17
41 126 153 47 5 16 10 71 80 20 1 24 5 23 28 6 21 4 8 53 58 8 30 80 139 18 44 123 160 32 31 143 92 60 25 89 103 21 5 14 17 4 15 60 62 20 31 78 106 42 33 3 31 4 26 4 4 47 3 25 20 0 5 12 
Frankia sp. CpI1: 20
22 263 273 70 8 32 9 121 286 1 0 26 16 87 108 6 74 7 15 219 135 9 22 123 267 31 43 567 427 40 35 336 176 90 18 180 189 6 3 27 39 3 5 182 112 17 10 225 268 37 68 6 65 11 29 5 11 140 4 81 99 0 4 16 
Frankia sp. EaI-12: 1
3 17 13 4 0 0 1 25 21 0 0 0 0 11 4 0 2 2 0 14 9 0 0 5 15 1 0 18 12 0 1 12 5 4 1 17 12 0 0 25 6 0 0 19 4 1 2 45 23 3 6 0 1 0 9 0 0 26 2 6 2 0 1 0 
Frankia sp. EuIK1: 22
52 267 249 66 12 21 10 264 366 18 2 38 18 135 130 10 125 21 12 307 126 12 24 155 290 19 37 509 330 52 37 451 131 105 14 366 197 18 12 211 167 6 18 183 167 18 48 451 399 41 147 10 102 18 188 14 2 267 9 129 74 0 2 20 
Frankia sp. Mrp182: 2
1 20 17 4 0 0 0 26 19 1 0 2 0 20 9 1 6 0 1 28 12 1 0 11 19 0 3 39 24 3 0 47 8 19 0 40 11 2 0 45 22 0 0 24 18 0 2 58 48 0 26 0 9 3 26 2 0 54 1 32 9 0 0 2 
Frateuria sp. ANA-18: 22
37 223 83 81 14 24 34 145 279 68 12 127 34 46 107 26 111 42 30 109 141 40 41 44 183 52 110 209 336 84 47 290 66 113 55 138 214 64 42 156 132 67 91 190 109 87 209 212 229 157 81 79 47 26 185 73 17 205 96 139 89 6 1 15 
Fremyella diplosiphon: 57
108 265 141 248 120 45 204 137 198 133 447 344 153 149 61 269 211 213 270 275 64 288 222 160 68 233 443 204 168 573 206 185 89 397 302 123 187 354 449 185 286 335 596 240 88 180 708 224 221 533 272 313 76 82 191 383 95 317 510 269 164 24 22 11 
Fritschea bemisiae: 8
27 21 20 10 26 14 10 53 21 78 76 41 21 17 17 45 21 16 32 19 17 18 23 17 6 36 36 30 23 53 76 16 53 13 11 31 20 59 151 55 25 76 73 11 23 33 112 54 28 87 19 46 17 15 13 106 22 37 110 42 22 7 1 0 
Fusobacterium mortiferum: 3
0 0 0 1 30 0 8 1 1 15 70 6 19 0 2 9 1 14 43 0 0 15 32 0 1 15 45 0 4 35 70 0 10 10 45 0 1 31 69 10 8 39 33 1 3 19 51 16 6 35 6 32 2 10 4 53 45 2 42 36 17 3 0 0 
Fusobacterium necrophorum: 3
23 0 1 10 59 9 21 1 7 42 97 63 58 36 17 142 17 88 107 31 37 95 13 3 10 14 160 43 41 142 293 8 30 49 138 35 65 117 297 87 51 307 68 17 8 43 210 39 21 149 7 84 1 4 12 79 55 50 172 38 15 2 0 1 
Fusobacterium nucleatum: 29
10 0 3 15 392 34 126 8 20 198 757 92 343 9 10 278 57 344 489 23 13 485 167 9 2 149 396 37 16 408 712 33 72 347 433 17 59 462 1454 284 149 1314 312 32 42 132 1108 140 88 791 62 550 3 52 83 492 762 89 616 259 78 17 8 4 
Fusobacterium nucleatum subsp. nucleatum: 5
0 0 0 0 43 2 8 0 2 23 80 10 30 0 1 38 1 14 47 0 1 37 28 1 0 24 57 2 0 85 89 2 5 39 35 3 4 86 136 17 14 64 35 1 4 13 124 5 7 72 8 45 1 5 14 32 53 8 48 42 14 4 1 0 
Fusobacterium nucleatum subsp. nucleatum ATCC 25586: 2067
149 70 27 888 17966 1496 5029 423 712 11714 36553 6035 12397 705 386 12475 1686 10839 15169 865 291 14887 7815 379 139 8080 17049 1768 455 15917 24195 1322 2949 12322 14490 1364 2760 20735 54956 10186 4555 36574 12715 1235 1078 6523 45027 5741 3624 31129 3209 25290 533 4436 4097 27488 31514 3783 28764 14879 4004 1488 392 187 
Fusobacterium nucleatum subsp. polymorphum: 7
0 0 0 4 67 4 14 3 1 37 111 11 48 3 1 42 8 24 69 1 1 70 37 0 1 36 83 3 1 91 126 7 9 79 69 5 6 94 214 57 26 107 62 2 9 34 213 19 19 129 14 72 2 18 18 64 84 16 74 52 12 4 2 1 
Fusobacterium periodonticum: 1
0 0 0 0 25 0 1 0 0 0 26 0 7 0 0 10 2 1 7 0 0 20 10 0 0 5 10 0 0 19 25 0 0 5 15 0 0 15 24 4 12 12 7 0 2 4 25 0 5 18 9 13 0 0 8 9 1 2 1 5 8 1 0 0 
Gardnerella vaginalis: 3
10 9 6 30 15 5 15 7 10 60 55 36 22 8 7 38 13 29 36 17 23 37 28 4 16 25 49 11 6 66 44 27 13 36 29 8 24 75 66 57 22 58 32 39 6 20 114 37 25 68 16 57 5 17 20 30 32 29 80 32 8 1 2 0 
Gemella haemolysans: 2
6 4 0 12 45 3 34 3 8 38 95 16 37 3 13 51 10 44 59 2 22 54 52 3 26 25 76 17 28 57 91 6 18 57 87 20 24 75 162 39 17 142 61 10 6 23 158 42 20 86 31 89 3 3 22 57 75 14 67 45 12 2 0 0 
Gemmata sp. Wa1-1: 12
28 158 83 10 1 6 9 164 118 16 7 41 10 40 50 2 35 8 18 84 96 10 20 62 127 6 40 120 231 18 31 133 82 37 16 96 130 48 22 91 78 18 30 60 93 9 108 110 147 56 65 6 36 15 130 17 6 131 26 71 36 4 0 8 
Geobacillus kaustophilus: 2
5 16 22 4 3 1 1 19 19 12 2 30 3 5 12 3 10 3 6 7 39 4 5 2 29 2 8 34 54 9 21 35 26 7 8 28 29 10 27 18 12 11 13 14 7 9 55 26 27 20 8 14 5 2 10 19 1 24 18 23 10 2 0 0 
Geobacillus sp. M10EXG: 2
1 4 2 1 4 0 2 0 3 15 18 7 2 2 2 6 1 0 5 4 6 4 9 0 4 11 19 8 15 15 17 19 7 9 17 16 13 15 47 4 10 8 14 2 3 9 47 6 13 12 2 13 8 2 3 7 1 18 25 11 3 1 0 1 
Geobacillus sp. T1: 1
3 13 9 1 0 1 3 10 4 5 2 16 3 6 6 1 8 3 3 4 16 2 1 2 13 3 6 10 13 4 14 13 9 6 2 10 11 6 5 7 11 8 8 5 2 11 13 7 11 12 6 12 2 2 6 15 0 8 5 8 10 1 0 0 
Geobacillus stearothermophilus: 496
1103 5267 2433 1651 1097 583 909 3042 3573 2997 3412 5135 1232 1595 2861 1572 3258 1067 2763 2439 6029 1282 2290 550 6337 1475 2978 6320 6499 3306 3836 7408 3435 2479 2133 5274 4756 3307 10887 3273 5817 4200 5372 2678 1377 3469 11804 4957 5969 8036 3522 4869 687 617 3783 5970 1098 5475 6643 5143 4763 330 54 107 
Geobacillus thermocatenulatus: 5
7 65 28 10 1 1 2 44 37 29 10 47 9 16 31 2 20 6 8 15 56 7 11 7 53 3 18 76 104 16 39 101 30 18 8 71 70 22 68 28 46 24 37 18 15 36 94 51 50 48 29 32 12 3 26 33 0 69 43 53 15 3 1 1 
Geobacillus thermodenitrificans: 2
4 13 10 16 3 0 3 12 9 21 11 15 5 2 20 3 8 1 6 5 27 3 10 0 23 2 10 17 27 13 14 38 10 10 5 35 17 13 36 4 22 6 16 6 7 10 44 22 25 20 13 9 3 3 14 20 0 23 26 27 12 2 0 0 
Geobacillus thermoglucosidasius: 16
23 108 42 57 35 5 14 25 50 108 110 100 33 36 47 48 61 16 107 34 103 38 53 3 105 42 91 70 145 101 118 136 59 80 83 78 99 107 309 60 108 84 149 55 23 87 354 95 128 201 52 124 17 9 63 120 21 129 215 150 60 12 3 1 
Geobacillus thermoleovorans: 18
38 147 93 44 14 9 14 107 99 105 36 179 31 41 91 19 92 17 50 59 172 31 40 20 203 32 64 177 242 98 117 226 129 69 51 167 133 95 181 87 139 93 122 55 63 96 246 149 151 164 94 138 29 15 101 175 7 174 129 144 114 11 3 4 
Geobacter metallireducens: 4
3 17 19 9 6 12 2 24 42 20 2 6 7 18 8 6 14 3 8 17 8 1 3 22 18 7 13 21 12 5 7 23 22 9 4 25 36 10 14 16 9 9 6 13 16 13 14 27 20 14 25 11 16 4 23 18 8 20 11 25 26 0 0 4 
Geobacter sulfurreducens: 1
7 42 55 17 4 5 1 46 45 32 1 5 2 26 20 5 14 0 4 34 13 7 1 12 6 1 8 82 28 10 8 36 21 9 2 25 30 14 6 39 18 5 3 49 6 10 53 104 37 22 9 6 8 1 27 13 2 43 18 16 2 1 0 0 
Geobacter sulfurreducens PCA: 3446
4003 26484 31298 8149 2965 7304 1425 40299 50935 14950 1019 7019 4390 20006 14069 3554 16684 3869 4379 38785 15815 4737 2680 24389 21886 4862 13682 65605 27796 9891 13652 45959 24931 11888 6682 31100 38268 12900 12465 34180 24217 9035 4455 27348 15889 7695 27943 45980 40325 20637 20232 9650 11206 2969 33116 11672 4634 46188 12583 26686 11476 753 892 1808 
Gloeobacter violaceus: 1
3 8 8 2 2 0 3 10 14 2 1 5 1 3 10 0 5 0 1 11 8 0 0 8 12 1 5 15 8 4 0 12 3 2 2 12 8 2 4 5 6 4 1 9 19 3 6 4 9 5 7 4 6 1 11 10 1 14 5 9 18 1 0 0 
Gloeobacter violaceus PCC 7421: 4430
4788 56539 26709 7572 2901 4145 4510 41278 69566 13271 2644 26854 3096 14979 20271 4259 26161 7210 5024 42919 17621 6061 4644 30159 35722 7671 13338 79591 46276 15342 11907 60411 23554 19369 6739 39612 50844 8444 18842 21225 27350 10194 15282 42672 19994 5933 37438 47642 42221 26137 27402 9123 11128 3110 26817 24859 2379 44095 14936 22775 20842 1113 1346 1971 
Gloeothece sp. PCC 6909: 3
11 14 7 15 6 2 16 10 5 20 26 9 7 7 2 14 7 15 18 17 9 21 9 12 12 18 18 19 8 23 29 14 20 30 24 12 16 18 39 6 14 21 23 12 15 13 54 14 15 42 4 25 7 18 9 40 9 11 34 24 25 2 1 0 
Gluconacetobacter diazotrophicus: 56
27 756 432 126 11 48 2 127 1429 82 1 70 16 241 339 16 209 32 37 438 412 12 28 336 571 27 104 1052 879 38 143 935 356 110 39 662 573 57 71 367 290 127 54 529 202 213 521 406 733 326 183 181 163 27 477 70 19 767 105 469 201 3 5 48 
Gluconacetobacter europaeus: 12
15 92 25 78 19 26 7 24 177 43 6 25 14 71 44 21 74 5 13 128 92 11 19 71 135 31 76 176 125 47 20 229 38 105 12 109 78 54 39 162 119 43 9 152 39 45 130 66 149 107 70 59 29 17 126 19 11 138 48 102 98 4 4 4 
Gluconacetobacter liquefaciens: 1
0 17 4 1 0 1 0 10 25 1 0 0 1 5 3 0 11 0 1 25 8 0 0 25 10 0 3 30 17 0 2 42 1 0 0 27 13 0 3 11 16 1 0 12 12 2 7 9 29 4 14 2 0 0 11 1 0 17 0 5 10 0 0 1 
Gluconacetobacter xylinus: 85
104 1642 701 687 33 152 35 619 3002 643 26 224 196 682 892 114 748 196 258 1189 1125 91 181 955 1374 272 548 2172 2236 337 236 1930 1002 601 143 1025 1751 424 241 771 946 511 102 1825 437 680 1095 883 1397 1219 514 727 268 95 1183 450 105 1452 532 1230 710 22 7 56 
Gluconobacter oxydans: 39
45 385 169 261 27 42 28 275 705 229 17 44 50 287 175 81 223 56 115 286 431 51 61 227 548 110 249 652 408 223 167 690 173 381 51 457 314 235 139 477 382 156 44 447 141 204 432 349 517 437 194 222 109 54 419 102 18 556 168 385 274 14 2 23 
Gordonia nitida: 1
4 16 2 4 0 0 1 18 22 3 0 8 1 2 7 0 11 3 4 10 5 0 3 8 6 4 6 25 10 3 3 16 8 7 4 12 7 6 0 1 8 2 4 14 5 2 8 10 19 9 6 0 1 0 6 4 0 8 1 1 7 0 1 0 
Gordonia rubripertinctus: 8
26 84 69 16 3 11 11 98 114 19 1 18 16 35 64 9 48 13 28 89 55 14 23 55 91 14 52 158 103 34 33 111 36 44 14 102 88 19 21 65 65 12 26 84 58 17 52 135 167 32 69 9 34 5 99 12 0 124 14 67 66 1 1 6 
Gordonia sp. CYKS2: 5
23 56 33 17 1 2 3 51 81 4 3 34 9 15 21 5 29 6 12 48 24 8 7 28 40 10 28 108 56 15 23 68 29 25 5 56 51 18 7 28 39 3 17 51 43 12 36 55 75 44 29 11 7 4 49 5 5 53 7 15 34 0 2 3 
Gordonia sp. Kb2: 3
4 39 21 11 4 7 1 68 60 3 1 12 5 18 31 3 11 2 3 43 22 3 11 29 36 3 17 62 72 14 22 57 27 27 2 64 33 8 3 19 17 0 3 18 37 6 11 28 43 13 12 1 8 2 21 0 1 64 2 31 26 0 0 3 
Gordonia sp. TM414: 4
28 58 25 12 5 3 8 46 57 8 3 7 6 13 32 2 19 3 4 55 24 3 11 27 39 13 23 94 44 10 22 35 18 24 5 49 32 9 7 14 27 2 7 14 29 9 22 26 68 28 19 5 9 2 37 2 1 43 2 19 14 0 0 4 
Gordonia sp. TY-5: 9
10 78 42 19 2 5 2 125 108 4 1 18 6 37 65 1 36 5 6 136 38 4 5 62 85 0 39 178 83 10 26 150 30 50 4 128 80 9 12 107 95 12 4 83 63 14 42 164 190 54 91 14 37 7 123 2 0 179 8 73 53 1 1 7 
Gordonia terrae: 1
3 14 12 5 0 0 0 19 12 0 0 2 1 9 12 0 6 2 2 20 10 1 1 8 14 0 2 25 20 1 4 20 7 7 2 19 11 1 0 9 8 1 1 15 16 3 6 22 26 10 12 0 0 0 27 1 0 21 0 0 6 0 0 1 
Gordonia westfalica: 105
247 1046 532 245 38 87 111 892 1161 126 30 343 139 399 556 84 384 112 183 1360 443 142 193 611 806 146 465 1923 1265 371 309 1153 475 423 111 1041 1039 209 181 347 504 92 242 701 609 136 520 785 1373 446 450 103 196 43 669 85 35 989 146 526 530 18 19 68 
Gram-negative bacterium 0471: 8
22 14 6 24 16 7 24 15 14 27 28 25 15 10 14 42 22 33 25 14 26 23 14 11 15 23 40 19 32 44 16 35 20 56 11 22 27 52 93 51 30 59 39 29 19 24 53 41 39 86 33 31 12 26 18 70 26 37 45 28 25 5 1 2 
Gram-negative bacterium TA45: 1
1 2 1 5 1 0 4 2 7 11 23 13 9 0 7 4 2 9 6 8 6 4 5 3 1 5 13 5 9 14 8 9 9 13 6 4 8 8 6 3 2 9 8 6 2 3 7 3 1 8 3 4 0 1 6 22 5 10 22 13 12 0 1 0 
Gram-negative bacterium TA57: 1
2 8 5 3 1 1 9 15 13 8 0 11 0 6 7 1 7 1 3 9 3 5 3 8 5 0 8 24 22 8 10 24 5 4 6 13 7 3 2 2 5 1 4 7 3 4 1 4 8 5 4 4 3 1 13 4 1 20 7 17 8 0 0 1 
Gram-negative bacterium TA58: 1
2 8 5 3 1 1 9 15 13 8 0 11 0 6 7 1 7 1 3 9 3 5 3 8 5 0 8 24 22 8 10 24 5 4 6 13 7 3 2 2 5 1 4 7 3 4 1 4 8 5 4 4 3 1 13 4 1 20 7 17 8 0 0 1 
Gram-negative bacterium TA59: 1
2 8 5 3 1 1 9 15 13 8 0 11 0 6 7 1 7 1 3 9 3 5 3 8 5 0 8 24 22 8 10 24 5 4 6 13 7 3 2 2 5 1 4 7 3 4 1 4 8 5 4 4 3 1 13 4 1 20 7 17 8 0 0 1 
Gram-negative bacterium TB61: 1
1 2 1 5 1 0 4 2 7 11 24 13 9 0 7 4 2 9 6 8 6 4 5 3 1 5 13 5 9 14 8 9 9 13 6 4 8 8 6 3 2 9 8 6 2 3 7 3 1 8 3 4 0 1 6 21 5 10 22 13 12 0 1 0 
Gram-negative bacterium TC17: 1
1 2 1 5 1 0 4 2 7 11 23 13 9 0 7 4 2 9 6 9 6 4 5 3 1 5 13 5 9 14 8 9 9 13 6 4 8 8 6 3 1 9 7 7 2 3 7 3 1 8 3 4 0 1 6 22 5 10 22 13 12 0 1 0 
Gram-negative bacterium TC26: 1
1 2 1 5 1 0 4 2 7 11 24 13 9 0 7 4 2 9 6 8 6 4 5 3 1 5 13 5 9 14 8 9 9 13 6 4 8 8 6 3 2 9 8 6 2 3 7 3 1 8 3 4 0 1 6 21 5 10 22 13 12 0 1 0 
Gram-negative bacterium TC31: 1
1 2 1 5 1 0 4 2 7 11 24 13 9 0 7 4 3 8 6 8 6 4 5 3 1 5 13 5 9 14 8 9 9 13 6 4 8 7 6 3 2 9 8 6 2 3 7 3 1 8 3 4 0 1 7 20 5 10 23 13 12 0 1 0 
Gram-negative bacterium TC71: 1
1 2 1 5 1 0 4 2 7 11 23 13 9 0 7 4 2 9 6 8 6 4 5 3 1 5 14 5 9 14 8 9 9 13 5 4 8 8 6 3 2 9 8 6 2 3 7 3 1 8 3 4 0 1 6 22 5 10 22 13 12 0 1 0 
Gram-negative bacterium TC72: 1
2 5 4 2 0 0 0 3 8 14 15 15 9 0 3 3 4 1 5 5 7 4 2 4 7 4 18 9 13 12 8 10 9 18 2 4 8 14 5 1 0 6 5 11 1 2 7 1 2 8 0 8 3 2 3 23 5 8 19 12 8 1 0 0 
Gram-negative bacterium TC73: 1
2 5 4 2 0 0 0 3 8 14 15 15 9 0 3 3 4 1 5 5 7 4 2 4 7 4 18 9 13 12 8 10 9 18 2 4 8 14 5 1 0 6 5 11 1 2 7 1 2 8 0 8 3 2 3 23 5 8 19 12 8 1 0 0 
Granulicatella adiacens: 5
8 3 0 21 18 6 31 10 11 34 102 30 18 7 11 28 18 33 38 8 23 22 41 3 5 32 71 23 26 37 67 16 33 35 53 15 52 56 72 32 19 52 39 17 7 23 80 27 20 38 17 58 11 8 23 81 44 37 108 64 20 5 0 0 
Granulicatella elegans: 1
0 4 0 17 0 0 2 1 0 2 31 4 6 0 0 7 0 2 15 0 0 10 15 1 0 3 15 0 1 12 7 5 1 16 19 1 0 12 22 1 9 7 8 0 6 4 36 4 4 19 6 10 0 3 12 7 0 6 17 11 2 1 0 0 
Grey dogwood witches'-broom phytoplasma: 1
2 1 0 3 3 0 0 0 0 2 8 3 3 1 0 2 2 2 2 3 0 3 1 1 0 2 2 3 1 7 1 0 1 3 2 1 0 8 14 1 6 4 5 0 0 1 6 1 0 2 0 1 0 0 0 3 1 1 7 3 0 1 0 0 
Grimontia hollisae: 2
4 3 0 7 4 0 1 2 10 11 5 8 7 9 2 15 7 6 8 10 5 7 9 5 4 8 10 5 5 7 1 3 3 13 11 6 11 16 24 5 12 14 11 8 3 4 20 15 10 15 5 15 3 3 7 17 8 9 10 10 5 1 0 1 
Haemophilus aegyptius: 5
12 22 5 41 21 2 18 8 11 42 115 48 38 11 6 43 20 34 33 17 10 26 33 6 6 31 65 22 14 45 35 27 14 48 36 7 35 48 156 27 48 112 97 16 10 39 136 31 19 135 21 73 9 16 21 117 31 21 137 42 27 5 0 0 
Haemophilus aphrophilus: 1
5 6 1 15 4 0 6 0 1 9 18 11 8 6 0 5 5 11 7 8 1 8 5 0 0 4 14 9 4 3 7 4 1 16 12 3 6 14 15 2 7 20 12 3 4 2 24 8 5 18 2 4 1 0 6 4 4 6 26 15 1 1 0 0 
Haemophilus ducreyi: 122
187 361 80 735 353 72 373 159 183 488 2316 497 711 121 193 725 499 686 843 493 380 886 622 101 287 538 1262 441 674 1009 437 789 246 1370 925 317 528 940 2929 512 651 2083 1613 343 303 640 2111 514 423 1916 264 1294 74 259 429 1253 518 605 1911 828 341 102 14 6 
Haemophilus ducreyi 35000HP: 1717
2620 4923 1623 10163 2024 525 4747 2095 2337 6156 28299 7476 7242 1618 2288 5477 4555 6439 7605 5774 5046 7702 6584 1773 3754 5424 15190 6257 8771 11142 3840 9145 3188 13823 8867 4153 7657 10453 25304 4391 5304 17756 20074 4550 3261 7378 23316 5678 3874 19618 2887 12463 1469 3655 4335 16378 4064 6759 24127 11631 5288 1271 283 163 
Haemophilus haemolyticus: 2
4 2 1 4 12 1 1 3 1 10 23 8 5 1 2 10 6 2 14 6 2 4 7 1 7 9 11 0 4 9 14 7 10 12 10 4 5 16 42 5 4 27 23 4 6 5 24 13 7 26 1 21 5 4 5 27 5 2 31 14 6 1 1 0 
Haemophilus influenzae: 475
947 1463 239 3319 1603 151 1504 855 857 3253 8506 3015 2833 971 701 3795 2108 3473 4316 2804 1989 4331 2911 542 718 2208 6194 2030 2811 4626 2359 3854 1568 6171 3644 1073 3215 4418 12895 1995 3539 10097 6741 1381 1240 2470 8684 2049 2011 8418 1857 6345 454 925 2399 6523 1821 2289 7577 3173 1882 393 40 40 
Haemophilus influenzae Rd KW20: 1710
2771 5273 630 12461 1936 274 3532 2773 2332 10549 26157 9567 6588 2292 2143 8747 4457 6277 8239 5919 4569 8407 8787 1522 2604 6477 17203 5688 8832 11095 5702 10200 3752 15001 9844 3420 10908 10823 29410 3547 6381 19070 20274 3951 3706 7012 28335 5492 3913 22069 3613 12778 1839 3574 6428 16924 3138 7471 26469 12559 5908 1291 245 174 
Haemophilus influenzae biotype aegyptius: 80
184 148 34 364 274 30 187 150 89 443 1031 227 437 107 111 375 327 308 549 239 255 398 305 64 138 341 647 316 226 632 339 470 173 453 413 141 264 470 1800 299 443 1124 864 176 151 197 1201 422 304 976 232 675 85 137 265 888 281 403 989 435 196 50 25 5 
Haemophilus paragallinarum: 32
27 57 13 259 127 30 73 22 23 138 572 101 205 35 26 222 116 138 157 43 42 235 234 16 22 103 412 59 112 301 158 70 84 424 246 16 134 305 606 74 170 392 315 60 88 113 451 144 103 356 84 377 22 69 105 320 141 149 351 137 85 19 4 9 
Haemophilus parahaemolyticus: 3
12 6 3 19 15 4 19 1 3 16 41 26 16 2 8 19 12 8 13 8 5 18 16 0 4 18 17 10 8 14 16 13 5 19 22 3 13 19 58 23 16 66 30 14 5 22 61 16 13 46 13 50 3 11 12 54 10 18 41 26 8 3 0 0 
Haemophilus parainfluenzae: 8
10 3 6 26 45 9 21 8 5 22 106 19 23 8 1 33 16 40 30 10 10 48 33 4 6 48 47 11 6 44 53 11 17 63 45 3 11 39 137 36 22 118 47 18 13 44 102 33 17 114 12 80 7 17 15 95 45 11 110 39 24 4 1 3 
Haemophilus parasuis: 6
30 29 1 93 50 6 37 16 26 59 114 56 72 29 26 91 48 94 88 73 49 84 58 9 12 42 113 34 21 116 58 95 48 152 87 23 70 72 307 65 61 202 119 50 26 56 163 71 58 248 57 179 9 20 50 120 26 35 136 63 66 5 1 0 
Haemophilus sp. 15N: 1
6 13 3 24 3 0 2 8 9 15 18 17 12 3 5 15 29 18 6 12 10 12 12 4 5 10 22 23 9 13 4 40 11 19 7 7 25 6 30 1 16 48 35 3 6 9 34 7 8 31 6 38 3 2 9 33 2 10 32 8 9 1 0 0 
Haemophilus sp. 26E: 7
13 33 9 60 17 2 14 19 26 47 78 60 40 15 13 47 70 51 47 45 32 54 41 17 17 56 79 79 38 54 23 108 40 72 33 17 82 50 166 18 51 174 123 9 14 31 107 24 31 116 23 106 12 14 36 125 17 33 113 42 28 7 0 0 
Hafnia alvei: 33
85 128 61 109 84 48 93 97 272 139 181 209 125 61 97 113 217 130 118 197 146 119 118 43 149 101 199 156 238 241 119 174 143 264 80 89 236 225 388 219 225 270 154 279 91 128 322 264 139 330 113 260 22 44 128 228 82 188 266 285 151 15 14 4 
Halanaerobium congolense: 2
1 1 0 0 11 0 4 2 6 8 20 3 13 0 1 9 0 7 16 0 0 9 7 3 1 12 28 9 3 28 10 6 2 33 17 2 4 28 23 13 7 33 3 17 2 5 37 7 3 37 7 23 2 2 0 15 7 5 27 19 8 1 1 0 
Halanaerobium saccharolyticum subsp. saccharolyticum: 1
1 0 0 0 5 0 1 1 1 5 9 4 5 1 2 3 0 1 8 0 0 6 2 2 0 6 17 1 0 20 4 2 0 20 11 0 2 15 11 4 4 9 3 9 1 2 16 4 2 20 4 12 0 2 0 9 2 4 10 13 4 1 0 0 
Haloarcula: 1
1 2 4 1 1 0 0 15 24 0 1 4 0 1 8 1 5 2 0 8 10 0 0 1 4 0 3 10 13 0 2 14 4 9 1 13 5 0 0 3 4 0 0 6 1 0 5 5 10 0 10 0 0 0 13 0 1 14 0 8 8 0 0 1 
Haloarcula aidinensis: 1
0 5 3 1 0 0 1 3 3 0 0 0 0 1 2 0 4 0 2 1 7 2 0 4 0 1 3 6 2 2 5 9 4 3 2 8 1 1 0 1 6 0 1 2 2 1 4 11 9 2 0 0 0 0 6 0 0 2 0 5 0 0 0 1 
Haloarcula argentinensis: 2
3 5 5 4 0 2 1 14 18 2 2 7 0 2 6 0 8 6 3 9 14 5 4 4 3 2 10 13 13 2 6 21 16 8 0 18 11 0 0 4 9 1 3 1 4 1 12 14 17 4 8 0 0 0 19 0 2 20 0 11 10 1 0 1 
Haloarcula californiae: 1
2 3 2 1 1 0 0 2 3 1 0 0 1 1 1 0 2 0 2 1 7 1 0 2 2 2 2 4 6 1 4 7 7 4 0 9 3 0 0 1 6 0 3 0 3 0 8 8 10 1 0 0 0 0 4 2 0 2 1 5 0 0 0 1 
Haloarcula hispanica: 3
7 13 18 6 4 1 4 23 24 7 2 1 2 10 19 0 8 2 5 19 19 8 1 13 11 2 9 49 35 14 13 35 32 15 6 40 14 7 9 11 32 5 6 11 18 1 36 37 50 8 8 2 3 7 22 3 7 18 4 21 6 1 1 1 
Haloarcula japonica: 4
6 17 10 7 1 0 9 43 30 15 1 6 7 14 21 6 34 21 14 32 48 25 8 9 23 4 25 47 26 21 12 51 28 46 5 55 25 27 2 11 51 17 9 22 7 3 65 60 105 59 32 2 0 4 41 2 6 59 12 17 14 3 0 1 
Haloarcula marismortui: 73
148 443 230 142 20 12 28 628 456 91 15 25 36 222 258 39 196 61 97 389 402 65 90 236 443 38 201 740 451 158 114 795 281 265 50 897 292 117 137 402 460 33 51 500 350 35 557 1046 1287 183 357 27 47 51 444 30 29 579 82 334 166 32 7 33 
Haloarcula marismortui subsp. marismortui: 2
5 32 25 9 1 1 0 49 30 2 1 2 0 21 20 1 21 5 1 44 26 2 6 30 43 1 7 42 23 3 7 69 26 9 1 61 15 5 8 34 44 3 6 47 33 3 30 92 122 12 59 4 11 8 38 2 4 40 7 20 37 0 0 2 
Haloarcula quadrata: 1
2 3 2 1 1 0 0 2 3 1 0 0 1 0 1 0 2 0 2 1 7 1 0 3 2 2 2 4 6 1 4 7 7 4 0 9 3 0 0 1 6 0 3 0 3 0 8 8 10 1 0 0 0 0 4 2 0 2 1 5 0 0 0 1 
Haloarcula sinaiiensis: 1
2 3 2 1 1 0 0 2 3 1 0 0 0 1 2 0 2 0 2 1 7 1 0 2 2 2 2 4 6 1 4 7 7 4 0 9 3 0 0 1 6 0 3 0 3 0 8 8 10 1 0 0 0 0 4 2 0 3 0 5 0 0 0 1 
Haloarcula vallismortis: 8
8 40 39 14 4 5 6 108 97 29 7 17 18 33 56 7 40 13 23 71 89 14 10 20 44 2 52 117 105 35 23 109 64 35 8 154 61 29 16 28 62 6 7 69 32 4 73 129 178 27 61 8 2 3 85 11 13 97 27 67 34 4 1 3 
Halobacillus halophilus: 2
0 0 0 3 0 0 1 0 0 2 1 0 1 1 0 4 0 1 3 0 0 2 1 0 0 1 1 0 0 14 4 0 0 7 5 0 0 3 9 3 8 2 23 8 1 0 5 2 1 3 2 1 0 0 2 1 0 2 0 4 0 2 0 0 
Halobacillus trueperi: 1
4 0 0 6 1 0 9 7 5 10 11 11 7 10 3 8 0 8 17 6 10 4 7 3 5 5 13 12 13 11 19 1 11 12 9 13 5 14 12 6 7 13 7 5 2 2 10 4 2 9 9 9 0 1 21 18 1 19 22 19 16 1 0 0 
Halobacterium salinarum: 198
434 1622 937 396 70 67 101 2183 1641 263 80 359 201 910 1104 94 975 219 357 1872 1801 231 269 723 1167 119 684 2890 2850 423 362 2276 1094 541 177 2693 1661 422 505 864 1405 123 371 1877 1017 148 1583 3890 4757 827 1116 137 118 127 1449 112 58 2462 218 1219 500 59 30 109 
Halobacterium sp.: 3
5 15 18 4 3 4 3 34 51 6 0 9 3 6 21 1 18 7 0 18 34 1 2 6 26 2 5 23 64 3 9 33 26 10 2 27 42 6 3 7 12 0 2 11 8 3 6 52 38 5 25 2 4 0 27 4 3 39 0 27 25 1 0 2 
Halobacterium sp. AUS-1: 1
1 3 7 0 0 0 0 24 12 0 0 0 0 3 9 0 0 0 1 11 8 0 0 2 5 0 2 17 23 0 4 22 5 0 0 24 9 1 0 1 1 0 0 0 1 0 0 8 11 1 9 0 0 0 6 0 1 6 0 4 7 0 0 1 
Halobacterium sp. AUS-2: 1
0 4 3 4 0 0 4 16 17 3 0 1 0 2 3 0 5 1 2 12 10 0 0 2 6 0 1 13 19 1 4 7 6 7 0 12 7 1 0 5 2 0 0 1 0 0 1 11 12 0 10 1 0 0 13 0 1 16 1 5 7 0 0 1 
Halobacterium sp. GRB: 4
4 14 16 8 2 4 2 39 37 6 2 8 1 12 17 1 27 5 3 13 29 1 9 10 29 2 8 35 55 4 6 47 25 10 4 26 32 6 6 6 26 0 2 19 31 4 14 71 65 5 40 2 1 1 36 2 0 32 0 25 31 2 0 2 
Halobacterium sp. NRC-1: 2605
4464 22605 15072 3799 879 1018 1190 29801 22286 3352 812 5098 2233 8635 13412 1286 11305 2561 3654 21779 21481 2744 3385 12386 17161 1204 6931 38279 40529 4832 4323 33693 16063 6116 1941 35386 24940 5553 4684 8417 14715 1596 3571 16746 14540 1849 13755 37362 56096 8796 16640 2305 3051 2462 21153 1787 783 24207 2587 12649 8080 605 723 1277 
Halobacterium sp. SG1: 3
1 16 8 1 0 0 2 54 47 2 0 6 0 7 16 2 12 1 1 26 32 1 0 6 20 0 6 41 64 4 6 44 21 8 0 45 28 6 1 11 9 0 2 6 4 0 5 22 34 1 29 2 3 0 37 0 4 41 2 22 22 0 0 3 
Halobacterium sp. arg-4: 2
4 9 11 2 2 1 5 32 29 4 1 8 2 6 15 0 3 3 4 22 23 1 2 5 11 0 9 20 32 10 10 22 12 6 3 25 9 5 0 4 9 1 2 6 3 1 6 10 17 6 16 3 2 3 20 1 2 31 1 15 20 0 0 2 
Halococcus morrhuae: 5
9 33 21 7 0 1 0 42 22 1 0 1 1 7 23 1 12 1 1 25 42 2 1 16 14 0 7 49 39 8 4 48 11 9 2 64 22 3 14 27 34 3 1 33 15 3 18 85 58 17 13 4 1 4 18 1 0 55 1 20 6 0 1 4 
Haloferax: 1
2 43 13 0 1 0 1 45 13 0 0 0 1 19 22 1 3 2 0 26 21 0 1 7 19 0 3 39 31 0 3 45 8 9 2 56 19 1 5 23 33 1 1 19 18 1 31 54 91 3 19 3 2 1 17 0 0 51 5 23 1 1 0 0 
Haloferax denitrificans: 1
1 4 10 0 0 0 1 14 3 1 0 3 0 1 7 1 5 2 4 11 20 1 2 14 17 1 1 13 15 0 4 21 9 2 0 21 8 0 0 5 11 0 1 12 11 0 3 27 24 0 12 0 1 2 10 0 2 8 0 10 3 0 1 0 
Haloferax lucentense: 11
71 135 72 43 10 8 3 206 87 41 12 14 12 53 109 17 43 16 13 94 130 19 18 61 110 8 35 162 200 43 49 187 60 74 32 225 85 49 26 62 103 14 25 81 84 20 131 227 298 60 110 12 22 17 120 19 12 96 24 65 62 5 2 4 
Haloferax mediterranei: 46
176 317 209 125 35 37 38 586 238 117 34 86 54 181 322 61 175 100 107 341 405 86 79 192 360 46 205 494 470 123 194 443 212 299 78 715 239 185 150 239 347 75 133 291 226 41 559 621 952 235 313 44 42 65 418 57 40 385 138 250 156 9 5 32 
Haloferax volcanii: 78
139 1006 307 101 23 18 17 1611 524 102 7 51 12 464 596 43 308 45 41 750 811 45 25 487 585 14 146 1423 1267 115 142 1653 321 289 27 1800 480 100 112 535 645 20 97 635 452 21 778 1675 2273 73 589 31 72 44 820 39 32 1069 137 577 232 30 10 37 
Halomonas elongata: 20
41 234 50 65 9 22 28 121 364 41 12 49 13 89 63 11 143 15 28 225 92 28 26 100 136 23 64 378 138 51 28 382 61 98 30 178 174 37 40 164 124 34 43 166 80 49 151 245 227 117 129 40 51 12 223 36 17 289 61 162 95 7 4 9 
Halomonas eurihalina: 2
2 37 18 25 0 2 0 24 72 4 3 15 1 32 19 3 19 6 4 46 15 10 2 27 36 6 9 106 31 11 4 77 18 23 2 50 54 10 4 48 31 15 5 50 14 14 26 86 51 41 22 17 15 8 44 8 1 67 13 41 7 0 0 2 
Halomonas halodenitrificans: 13
12 182 61 44 1 11 6 140 442 14 0 29 5 98 52 8 98 16 6 217 45 8 8 115 137 5 18 397 119 5 11 330 68 55 14 159 184 7 5 168 136 21 9 171 99 36 57 232 176 66 116 61 41 15 210 26 2 235 23 189 139 1 1 11 
Halomonas meridiana: 1
3 11 4 2 0 0 2 2 9 5 4 6 2 2 2 4 16 3 0 7 8 2 4 11 6 4 12 23 15 6 3 21 5 9 6 6 8 7 3 2 10 7 19 20 10 6 17 11 11 18 5 12 5 4 5 13 0 8 13 8 10 1 0 0 
Halomonas salina: 1
0 13 3 1 0 1 0 8 27 0 0 0 0 5 7 0 7 0 0 24 0 1 0 8 20 0 1 47 16 0 1 39 2 2 0 15 24 0 0 24 21 2 0 17 11 0 4 32 26 1 12 6 7 0 25 0 0 27 3 10 6 0 1 0 
Halomonas sp. #593: 1
0 4 0 3 0 0 0 2 5 0 0 0 0 6 1 1 2 0 0 4 0 1 0 2 2 1 1 17 2 1 0 7 0 3 0 7 2 0 0 7 4 1 0 5 1 1 9 8 6 0 2 1 1 0 7 0 0 9 1 4 0 0 0 1 
Halomonas sp. SK1: 1
2 21 2 8 1 0 1 5 16 5 1 6 1 2 3 0 12 1 2 12 7 7 5 6 8 12 7 25 4 10 4 20 3 13 6 16 6 2 5 22 19 9 5 16 14 4 13 17 16 17 14 6 3 0 20 8 0 13 2 14 10 0 1 0 
Halorhodospira halochloris: 2
2 20 6 12 1 5 4 11 14 5 0 6 4 5 4 3 4 6 3 11 8 4 3 2 7 2 6 14 10 4 3 16 11 16 2 15 6 6 7 13 8 11 5 11 11 9 16 28 20 39 17 14 3 1 18 11 5 14 6 11 8 0 0 2 
Halorhodospira halophila: 2
0 4 0 0 0 0 0 8 4 2 0 0 0 2 2 0 6 0 0 6 6 2 0 2 6 0 0 16 2 0 0 22 2 2 2 8 8 0 0 22 12 0 2 8 4 0 4 10 22 2 10 0 2 0 18 0 0 10 0 10 2 0 2 0 
Halorubrum saccharovorum: 7
14 43 48 16 7 5 3 48 29 8 3 3 7 15 40 7 20 12 4 22 32 7 11 27 40 3 10 38 58 27 24 40 23 26 8 41 24 13 5 20 22 2 6 36 22 5 20 87 69 34 21 2 7 10 27 5 3 26 0 25 21 0 3 4 
Halorubrum sodomense: 3
1 11 12 1 1 1 4 53 51 1 1 5 0 8 14 0 12 2 1 25 33 0 0 8 18 2 5 46 64 1 8 34 29 10 0 56 18 3 1 11 9 0 2 6 4 0 6 19 35 0 31 1 4 0 37 0 4 39 1 23 22 0 0 3 
Halorubrum vacuolatum: 7
24 15 21 22 11 4 14 25 23 20 10 13 12 20 21 14 18 23 22 26 26 18 14 9 13 5 45 25 36 33 27 26 19 18 21 33 28 41 33 27 28 15 42 36 16 9 118 101 70 86 19 21 1 1 34 18 11 48 29 20 5 3 0 4 
Halorubrum xinjiangense: 1
0 5 2 2 0 0 2 17 18 1 1 2 0 1 4 0 6 0 1 7 12 2 1 3 5 0 2 11 16 0 4 15 5 2 0 12 6 3 1 4 1 0 1 3 1 0 1 9 13 0 11 0 0 1 11 0 1 17 1 7 7 0 0 1 
Halothermothrix orenii: 1
0 1 4 2 4 11 1 3 9 5 11 6 1 5 1 7 0 5 2 16 2 4 2 10 3 11 6 6 0 12 11 6 12 14 7 6 3 19 18 16 11 21 1 10 1 13 24 11 7 29 10 29 0 0 12 20 8 11 15 8 12 1 0 0 
Halothiobacillus neapolitanus: 12
18 79 16 90 12 4 16 36 80 28 15 67 41 36 23 47 35 25 42 89 42 49 51 34 47 30 85 103 80 78 29 143 18 131 45 49 58 98 88 66 76 60 80 56 54 31 151 58 90 106 56 41 33 18 68 46 9 102 86 92 33 7 0 5 
Helicobacter acinonychis: 2
1 0 0 2 3 0 11 3 0 9 24 17 2 4 2 6 14 3 4 7 7 6 4 7 0 12 7 11 6 16 0 17 6 4 4 2 19 9 34 8 6 6 22 0 2 14 29 8 2 16 2 20 6 0 6 22 4 17 27 6 4 2 0 0 
Helicobacter bilis: 3
1 3 1 13 33 13 73 31 3 39 68 19 53 0 12 61 79 82 165 20 10 74 21 5 5 11 111 15 14 66 52 101 29 124 76 22 19 25 167 49 100 307 101 16 11 38 93 45 30 166 28 92 8 15 29 115 108 56 70 49 23 1 2 0 
Helicobacter bizzozeronii: 10
2 40 4 17 15 10 17 35 18 37 49 94 8 22 2 39 46 22 23 55 14 32 14 43 8 29 32 71 33 59 14 67 53 43 15 23 70 38 110 31 54 54 69 14 39 38 69 67 33 94 28 47 24 16 27 79 5 94 63 62 23 4 4 2 
Helicobacter felis: 9
3 89 7 26 15 8 52 76 17 49 86 126 18 23 14 76 89 74 37 86 28 68 8 57 8 37 82 96 117 123 61 108 116 63 52 59 182 45 182 90 78 137 108 52 42 40 129 104 74 142 33 54 19 14 34 131 12 136 145 111 16 4 4 1 
Helicobacter heilmannii: 2
1 22 0 1 1 2 11 14 3 10 6 13 3 4 0 13 11 0 7 34 1 13 0 14 0 16 5 26 14 24 7 48 12 12 5 9 29 5 61 6 35 4 18 1 25 6 50 4 29 23 11 10 7 1 16 12 0 40 22 21 4 1 1 0 
Helicobacter hepaticus: 17
14 22 1 32 72 13 27 56 6 154 122 53 59 10 7 78 56 73 94 18 28 63 61 22 9 60 133 49 31 102 90 64 40 101 74 15 79 65 242 55 24 203 133 25 31 74 186 94 24 191 14 126 29 39 13 162 106 61 210 117 38 14 1 2 
Helicobacter hepaticus ATCC 51449: 1875
2393 4540 615 5334 5499 1899 4211 6615 1277 21755 14725 8979 6110 1886 1620 10229 8290 10821 11849 2827 3067 7885 5897 2880 1370 8240 17326 4339 5227 12425 9755 7912 4880 10867 9947 2783 10404 7471 32279 9897 4313 25197 18882 3491 4141 8461 22842 13151 3524 23934 2734 19309 2812 4757 3191 25442 11457 8119 28235 13197 4485 1122 393 360 
Helicobacter mustelae: 4
5 14 1 9 37 11 34 33 16 47 13 50 31 14 4 66 55 55 89 39 22 84 22 7 3 14 113 39 44 83 84 52 63 107 49 24 66 29 80 53 87 199 91 42 10 12 45 37 24 101 18 41 0 1 42 68 11 89 70 46 16 1 0 2 
Helicobacter pylori: 1382
1587 2674 391 1863 6358 4183 5050 5251 1885 7693 16874 12908 4819 2866 1408 8687 12104 6199 6251 6944 3881 8778 2729 3202 1154 7581 6548 6215 7723 16052 5095 9429 7944 7687 4395 3857 11225 8583 37088 11506 14846 24768 18321 2821 2835 5709 24848 8741 7332 20127 5790 12707 2951 2067 6729 17991 6048 12160 15884 10849 3275 799 238 345 
Helicobacter pylori 26695: 1566
1203 4206 514 2443 4598 4229 3969 4831 2154 8176 21744 14831 3011 2762 1908 7957 13398 4836 3396 6875 4843 6638 2414 4319 1603 7965 3690 6890 10028 13330 3079 10087 10721 4739 2863 3827 13571 7658 34263 10183 12483 16484 15689 2746 3286 7273 25086 9095 6444 17289 5567 12752 3586 1872 5691 21215 4613 13481 17677 11093 3509 873 261 432 
Helicobacter pylori J99: 1491
1271 4183 540 2406 4328 4322 3979 4909 2115 8018 21485 14932 2973 2814 1895 7745 13373 4775 3261 6960 4901 6651 2398 4333 1607 8073 3361 7236 10332 12981 2944 10269 10916 4768 2910 3959 13683 7553 33466 10228 12714 16358 15462 2730 3346 7176 25030 8964 6673 16847 5653 12540 3545 1784 5805 20744 4435 13743 17155 10975 3448 835 251 405 
Heliobacillus mobilis: 30
64 171 197 123 30 23 68 259 362 116 135 225 54 161 82 94 146 48 100 237 142 84 51 154 210 119 124 363 201 314 184 336 104 260 163 288 198 176 368 247 236 113 230 185 130 122 510 224 272 282 160 161 74 56 297 219 50 439 205 314 158 16 6 8 
Heliobacterium gestii: 5
2 7 7 4 2 1 0 22 46 9 1 14 1 13 7 5 10 1 3 22 10 3 0 31 28 7 6 36 18 39 2 48 10 17 2 32 12 17 23 44 19 5 5 13 13 7 31 17 16 14 17 7 13 4 21 10 1 44 7 30 9 3 2 0 
Hemp dogbane yellows phytoplasma: 2
0 0 0 7 13 1 0 0 0 1 21 5 6 0 1 10 1 6 4 1 1 10 1 1 2 8 4 1 0 18 3 1 1 14 5 2 0 19 47 5 2 23 12 1 0 6 17 3 0 16 1 6 0 0 1 17 10 4 26 7 2 2 0 0 
Herbaspirillum seropedicae: 15
3 208 58 61 9 4 4 68 320 8 1 57 7 117 82 4 60 12 5 187 26 13 12 86 122 11 28 321 104 32 10 355 21 44 12 129 181 13 32 213 105 34 40 180 73 41 217 137 192 56 83 32 41 20 138 20 5 243 33 121 66 1 0 14 
Herpetosiphon aurantiacus: 18
62 100 58 86 25 7 58 30 61 109 182 134 102 23 48 64 70 81 77 97 37 91 124 32 28 81 141 95 49 143 75 134 64 141 68 52 70 162 197 96 54 236 261 57 33 94 252 109 56 278 38 161 15 51 66 243 76 106 337 121 59 9 7 2 
Histophilus somni: 49
87 156 35 363 191 17 120 80 79 243 667 341 229 126 110 312 219 334 392 241 192 281 166 48 180 204 492 204 236 332 258 215 167 518 305 139 224 395 1225 225 328 804 715 200 108 233 1019 312 188 769 161 483 31 95 201 585 160 235 723 268 169 33 9 7 
Holospora obtusa: 4
6 10 5 15 10 1 8 4 7 32 26 37 19 8 4 33 8 16 23 3 8 25 11 4 13 13 36 6 19 38 55 10 15 29 39 14 23 47 72 20 12 26 23 9 1 4 61 20 15 49 12 27 6 10 9 40 8 10 62 39 17 4 0 0 
Hydrangea phyllody phytoplasma: 1
2 1 0 3 3 0 0 0 0 2 9 1 3 1 0 2 2 2 2 3 0 3 1 1 0 2 2 3 1 7 1 1 1 2 2 1 0 8 14 1 6 4 5 0 1 0 6 1 0 2 0 1 0 0 0 4 1 1 7 3 0 1 0 0 
Hydrogenobacter thermophilus: 17
1 10 2 8 98 84 21 76 69 95 32 29 22 72 14 48 39 14 36 84 32 38 53 85 23 80 106 86 61 122 91 78 26 113 79 55 134 70 100 198 109 48 23 82 56 27 149 212 111 88 112 71 46 28 59 122 235 33 28 143 49 9 2 6 
Hydrogenophaga intermedia: 2
2 8 7 5 1 0 4 6 10 9 2 7 6 3 4 5 5 3 9 6 10 6 12 4 15 6 10 5 8 6 8 14 2 9 2 3 8 10 8 10 4 10 4 7 5 11 13 11 13 16 12 5 3 0 12 8 2 13 14 11 4 2 0 0 
Hydrogenophaga pseudoflava: 6
3 90 12 6 1 4 1 22 139 3 0 5 3 17 34 0 32 2 4 85 32 4 4 44 67 6 8 152 63 7 6 151 9 18 3 49 112 3 11 99 62 3 3 57 73 6 44 86 108 13 60 5 34 4 65 6 0 104 7 61 27 2 0 4 
Hydrogenophilus thermoluteolus: 14
11 210 83 48 2 1 8 204 95 48 3 76 4 31 67 9 55 13 12 157 64 8 27 89 138 12 58 188 290 34 27 136 94 52 12 154 125 45 111 57 96 7 64 66 91 32 227 106 199 43 92 38 35 5 117 47 3 199 22 104 70 4 4 6 
Hydrogenovibrio marinus: 30
21 82 4 278 58 7 122 25 76 125 67 280 123 42 51 140 59 57 116 98 93 157 182 14 66 132 259 85 177 294 64 114 40 461 162 71 68 260 344 161 235 93 264 112 138 81 463 179 241 289 157 141 32 83 207 128 22 251 205 277 103 23 3 4 
Hyphomicrobium chloromethanicum: 10
46 70 33 47 12 12 26 87 50 67 11 35 29 41 65 23 45 18 29 35 66 26 34 42 68 28 70 102 89 71 49 104 44 62 15 79 46 53 58 68 38 43 39 35 29 41 91 83 91 98 30 35 46 25 68 50 20 97 60 80 34 2 2 6 
Hyphomicrobium denitrificans: 1
0 13 1 3 0 0 2 9 11 6 0 2 3 5 12 1 7 0 1 9 17 3 2 5 16 6 9 16 10 5 8 33 2 10 1 28 7 15 9 12 13 4 3 14 13 8 17 11 16 10 9 7 2 0 21 1 2 21 1 13 1 0 1 0 
Hyphomicrobium methylovorum: 10
6 101 25 43 5 2 1 114 91 36 2 37 10 32 90 19 43 1 13 44 103 14 7 32 97 24 69 96 121 86 20 193 10 66 12 86 61 89 42 170 107 25 20 85 54 26 115 84 129 100 67 34 31 6 115 28 3 133 43 97 53 4 3 3 
Hyphomicrobium sp. DM2: 1
1 8 2 1 0 4 4 2 1 3 1 6 1 2 1 1 5 2 1 6 10 1 3 2 6 2 3 6 10 3 5 7 8 3 1 6 6 6 5 13 10 2 6 5 3 6 5 21 7 4 8 7 2 1 15 2 2 9 4 3 8 0 1 0 
Hyphomicrobium sp. GJ21: 1
1 8 2 1 0 5 3 2 1 4 1 6 1 1 1 1 4 3 0 6 10 1 3 2 6 2 2 6 9 3 5 7 8 3 3 6 6 6 5 11 11 2 6 5 3 6 5 21 7 4 8 7 3 1 14 2 1 10 4 5 8 0 1 0 
Hyphomicrobium sp. JC17: 2
2 14 5 2 1 3 3 13 12 13 2 9 0 10 9 3 8 1 3 10 13 3 7 11 15 3 21 14 20 10 7 24 9 9 7 16 7 11 14 14 12 6 6 5 8 13 12 8 15 15 13 8 7 3 13 6 1 21 10 15 5 1 1 0 
Hyphomicrobium sp. X: 1
1 45 3 6 1 0 0 23 18 6 0 0 1 2 14 2 8 0 3 13 25 3 2 8 23 5 6 27 25 4 3 49 3 13 2 26 12 6 2 30 24 6 0 23 15 9 22 31 28 20 20 11 15 0 18 0 1 38 5 13 17 0 1 0 
Hyphomicrobium zavarzinii: 11
13 118 45 20 5 3 3 170 77 39 4 12 5 40 67 13 46 4 13 66 64 7 7 51 113 21 42 169 176 47 40 222 36 30 7 128 101 35 19 116 77 19 11 76 43 36 47 116 135 76 44 22 26 5 104 17 4 136 24 63 44 2 2 7 
Hyphomonas neptunium: 1
0 6 5 1 1 1 1 15 17 4 0 3 2 2 4 3 5 0 1 11 6 0 0 3 4 1 2 12 10 1 1 8 3 1 0 8 13 5 4 4 6 2 2 6 1 3 8 15 7 2 4 3 0 0 16 4 0 14 5 14 7 0 0 1 
Ideonella dechloratans: 6
10 96 23 30 2 3 13 40 100 20 1 18 10 27 25 4 32 7 7 79 42 13 10 51 64 5 36 104 76 21 11 109 30 34 10 67 73 17 36 107 77 21 24 63 31 23 48 90 92 38 62 19 25 8 68 27 4 71 19 71 55 0 0 6 
Ilyobacter tartaricus: 9
0 0 0 2 69 18 23 6 22 79 34 34 36 9 8 36 5 17 53 12 9 34 34 3 15 25 71 27 12 90 97 4 19 50 88 11 15 46 121 53 39 38 34 39 8 15 123 53 42 53 20 48 4 6 29 74 81 48 72 72 6 5 4 0 
IncJ plasmid R391: 17
67 98 48 102 39 23 45 51 114 105 88 115 70 34 40 66 69 39 47 72 61 50 72 33 59 63 85 118 93 121 45 118 34 120 57 72 95 109 196 132 100 91 99 103 42 69 236 162 116 190 89 84 29 20 75 143 39 119 153 119 85 8 3 6 
IncL/M plasmid R446b: 4
4 24 17 15 5 7 0 10 45 12 4 5 6 5 8 3 11 5 6 20 18 5 7 11 19 9 16 29 29 13 11 28 8 10 5 17 32 16 13 10 11 10 2 24 3 8 29 19 10 27 11 10 9 2 8 19 4 18 9 25 7 2 0 2 
IncL/M plasmid R471a: 5
16 51 38 21 9 28 8 32 85 12 3 8 13 14 15 5 24 8 19 35 28 7 9 23 29 10 34 64 49 14 22 44 23 18 15 34 57 17 34 45 44 9 6 49 25 14 46 49 36 44 40 17 11 3 49 25 10 47 14 43 33 3 0 2 
IncN plasmid R46: 63
88 304 163 222 61 79 81 175 555 263 134 171 149 158 131 132 275 111 140 276 247 139 97 95 203 150 269 385 364 292 127 411 149 247 172 184 235 311 477 273 291 216 146 383 122 155 496 335 287 466 185 220 100 56 239 311 121 339 370 373 208 29 11 23 
IncN plasmid pCU1: 2
2 1 2 0 1 3 1 2 5 5 7 0 2 0 2 1 6 6 3 3 2 0 1 2 2 3 4 2 6 8 3 5 1 2 2 0 2 3 6 10 4 4 0 2 2 1 6 1 0 4 2 1 3 2 3 3 7 3 1 8 1 0 1 1 
IncN plasmid pKM101: 5
5 33 18 23 11 5 10 13 42 15 16 13 19 12 6 8 16 7 12 23 15 11 15 9 11 14 20 21 10 25 11 39 7 27 16 9 14 28 64 24 25 18 5 22 9 13 56 21 15 36 19 26 8 3 18 36 17 23 40 31 21 2 1 2 
IncQ plasmid pIE1120: 2
4 10 8 2 0 2 0 5 11 15 15 17 9 0 3 3 7 1 6 5 7 4 3 4 10 4 20 14 18 12 8 11 11 19 2 4 12 15 5 8 3 7 7 15 2 2 13 5 4 12 1 8 3 2 4 23 5 9 21 16 9 1 0 1 
IncQ plasmid pIE723: 1
2 3 2 3 0 3 2 5 2 1 2 3 1 1 2 0 1 0 4 1 2 0 4 1 2 2 5 4 9 5 1 6 6 1 2 5 1 2 1 3 1 1 0 2 3 0 6 14 5 8 3 4 3 1 2 2 3 7 2 3 7 1 0 0 
IncQ-like plasmid pIE1107: 2
11 10 7 6 2 2 3 7 12 10 1 12 3 3 2 5 6 4 4 4 7 1 5 6 5 8 10 8 13 13 3 14 3 7 4 14 9 11 4 6 7 8 4 7 3 4 14 17 10 26 10 9 5 3 10 10 2 10 4 13 10 1 0 1 
IncT plasmid R394: 8
14 16 19 23 4 6 6 22 42 29 17 12 14 20 10 16 26 19 11 18 21 23 15 12 16 20 31 38 18 24 8 20 14 26 19 20 34 34 65 29 33 27 18 38 11 23 54 40 33 47 14 20 10 7 22 31 18 45 32 43 17 2 2 4 
IncT plasmid Rts-1: 2
4 7 10 6 0 6 2 7 7 16 5 6 11 9 0 4 7 4 5 8 4 11 6 6 5 10 10 13 6 11 3 6 4 14 8 8 12 18 19 5 9 10 6 10 1 5 19 10 10 15 6 11 6 4 8 12 9 8 7 17 4 0 0 2 
IncW plasmid pSa: 1
1 12 2 2 0 1 1 1 5 9 0 4 1 2 1 0 10 0 2 16 1 1 0 5 7 0 12 26 4 3 0 16 2 2 1 0 1 6 11 7 5 3 8 4 6 1 11 11 13 4 10 5 2 0 7 6 1 6 7 6 6 1 0 0 
Insertion sequence IS1: 4
3 14 9 10 2 4 2 6 31 2 4 0 8 7 7 6 8 4 3 2 10 10 0 4 2 1 6 8 7 7 7 15 5 5 3 8 13 9 15 10 9 5 5 14 12 11 10 6 8 4 6 12 8 4 6 4 3 9 9 12 10 4 0 0 
Insertion sequence IS1031: 1
4 14 7 4 0 5 0 6 11 1 0 3 1 6 6 0 5 0 5 3 6 4 2 2 5 2 3 12 8 4 3 11 6 2 0 8 9 3 7 4 0 2 2 3 1 4 8 5 3 11 2 4 4 1 5 5 2 11 3 10 10 0 0 1 
Insertion sequence IS1141: 1
1 23 12 0 0 0 0 8 9 0 1 5 2 5 6 0 10 3 2 13 2 0 5 7 8 1 3 24 9 2 1 12 3 2 3 7 10 1 5 8 5 1 4 7 11 3 7 12 19 2 11 1 4 1 12 0 0 16 1 2 8 1 0 0 
Insertion sequence IS1181: 1
7 2 0 9 11 2 6 1 1 4 15 4 7 1 2 7 2 6 7 3 3 14 3 3 0 4 5 4 2 9 9 1 1 4 6 4 2 15 37 13 7 29 11 0 2 6 18 3 7 14 7 13 2 9 8 16 11 6 20 10 4 1 0 0 
Insertion sequence IS1245: 1
2 21 12 2 0 0 0 11 20 0 1 11 2 9 4 2 3 3 1 21 4 1 2 7 5 0 5 39 10 4 3 8 8 4 2 18 15 1 5 9 5 2 6 9 5 3 7 18 22 6 4 1 3 1 12 4 0 14 3 5 5 0 1 0 
Insertion sequence IS1251: 1
7 7 5 10 2 0 4 3 7 10 14 9 7 0 4 6 4 4 9 8 3 4 3 1 2 6 4 2 2 10 1 6 2 6 6 8 5 7 32 7 9 11 15 8 5 8 18 4 5 10 10 12 2 8 8 16 1 13 15 9 5 1 0 0 
Insertion sequence IS1326: 2
10 19 11 9 4 6 2 5 28 10 4 35 5 7 7 4 16 9 9 17 1 4 12 11 2 5 15 30 13 10 3 26 8 10 3 7 31 6 20 26 13 14 25 21 22 10 25 24 16 17 12 8 4 5 16 22 5 9 15 14 11 1 0 1 
Insertion sequence IS186: 1
8 10 7 11 2 0 8 7 16 5 6 5 7 1 2 2 4 3 5 6 3 7 1 7 2 3 16 9 5 16 10 7 6 7 4 3 4 4 8 6 2 7 4 3 3 6 22 4 11 11 3 3 1 5 2 10 5 6 8 7 9 1 0 0 
Insertion sequence IS232: 2
7 1 1 10 9 0 12 4 1 8 30 8 11 4 3 10 6 10 19 7 6 4 8 0 5 8 11 8 3 9 6 3 7 14 19 6 9 9 45 24 8 31 33 5 3 17 31 13 7 25 7 26 0 4 10 28 9 9 29 18 3 0 1 1 
Insertion sequence IS4: 1
1 16 1 6 7 5 1 6 36 10 4 1 6 1 1 3 6 6 7 5 11 4 2 8 15 2 4 14 6 7 14 7 3 6 3 6 11 4 17 8 6 7 7 13 5 8 16 12 3 11 8 4 5 1 8 0 4 5 5 22 11 1 0 0 
Insertion sequence IS407: 4
4 14 11 9 3 4 1 7 12 6 1 8 4 6 7 1 6 3 3 5 7 3 9 6 8 4 16 11 23 17 3 17 3 6 0 12 8 5 5 17 9 4 6 10 8 3 10 13 16 8 4 3 8 2 14 7 1 9 3 10 6 1 1 2 
Insertion sequence IS476: 2
7 31 13 6 1 3 1 12 18 9 0 6 1 4 6 0 10 5 2 8 9 3 8 7 15 1 10 20 29 11 7 18 7 12 4 9 15 4 5 8 10 5 9 21 19 6 16 15 12 8 6 4 6 2 15 5 3 16 6 6 9 1 1 0 
Insertion sequence IS493: 2
6 16 10 5 0 2 0 19 17 4 0 2 1 8 5 3 9 1 3 15 8 2 0 10 6 2 8 32 12 7 4 18 10 5 3 26 9 5 1 8 3 2 1 15 9 3 2 19 21 2 8 2 4 0 10 2 0 10 0 6 10 0 1 1 
Insertion sequence IS6120: 3
5 12 13 3 1 3 1 16 24 1 0 10 3 2 9 0 5 0 2 17 5 1 2 7 7 1 2 45 24 6 3 16 8 7 4 14 15 4 4 17 11 2 3 15 9 4 5 22 23 11 8 5 4 1 10 3 0 13 2 8 7 0 0 3 
Insertion sequence IS6770: 1
3 3 1 6 7 1 1 0 3 7 7 2 5 1 0 9 2 3 6 3 4 4 3 2 3 8 2 3 1 4 5 4 2 7 3 7 1 4 24 5 8 14 11 4 3 8 13 4 5 11 3 11 1 2 4 12 6 5 18 6 4 0 0 1 
Insertion sequence IS895: 2
4 0 0 4 5 1 9 3 3 3 12 6 6 2 3 2 5 5 6 4 0 7 4 1 2 2 7 4 3 10 8 1 6 3 7 4 1 8 21 11 5 8 17 6 3 3 15 12 9 12 9 13 2 4 2 10 5 6 8 4 13 1 1 0 
Insertion sequence IS982: 1
2 3 0 4 3 3 3 5 6 9 12 4 8 1 1 4 3 8 9 2 3 3 3 2 1 7 3 0 1 10 8 4 2 4 2 9 2 8 12 6 4 8 11 3 1 4 8 8 2 5 4 11 1 6 6 9 2 4 9 9 1 1 0 0 
Insertion sequence ISAE1: 1
1 22 3 4 1 1 0 9 13 5 0 7 0 5 2 3 6 1 0 12 13 1 4 2 7 1 6 22 13 10 1 12 3 5 1 16 17 6 5 18 11 1 2 11 7 7 9 14 16 7 3 5 3 0 15 6 1 15 1 9 7 1 0 0 
Insertion sequence ISHS1: 2
8 10 10 6 3 1 1 17 9 8 1 6 4 4 11 2 16 2 7 11 13 2 3 4 9 1 5 17 14 16 2 14 6 5 6 28 14 8 2 13 14 5 6 11 8 2 16 20 34 15 11 2 0 4 13 2 2 14 4 5 8 0 1 1 
Insertion sequence ISRm3: 1
2 13 11 3 4 2 1 11 16 7 1 5 1 5 6 0 2 0 4 6 6 1 2 8 5 1 3 20 10 6 2 12 6 6 2 13 8 7 4 18 12 1 4 8 3 3 8 24 13 11 7 4 3 0 16 4 1 23 1 6 8 0 0 1 
Ipomoea obscura witches'-broom phytoplasma: 1
1 1 1 2 3 0 0 0 0 2 9 2 3 1 0 2 2 2 1 3 0 3 1 1 0 2 3 3 1 7 1 0 1 3 2 1 0 7 14 1 6 4 5 0 1 0 6 1 0 2 0 1 0 1 0 3 1 1 8 3 0 1 0 0 
Janthinobacterium lividum: 2
0 21 2 0 0 1 1 7 44 1 1 11 0 7 20 0 25 1 11 40 52 5 16 10 50 10 5 54 51 8 2 92 7 13 2 18 42 1 11 33 27 13 5 23 12 4 13 12 31 21 23 15 13 1 17 5 2 27 5 14 23 1 1 0 
Janthinobacterium sp. J3: 24
48 119 43 79 21 18 42 77 102 108 31 80 42 32 73 43 74 44 48 76 73 58 65 36 77 38 142 115 129 104 71 155 52 101 69 108 110 96 113 150 106 91 90 115 61 59 166 139 139 133 71 58 48 25 101 79 24 127 140 141 91 11 7 6 
Jujube witches'-broom phytoplasma: 2
0 1 0 6 12 1 0 0 0 1 21 5 6 0 1 8 2 5 3 1 1 9 1 1 1 8 5 3 1 17 3 5 1 10 3 5 0 18 46 6 0 24 12 1 0 6 18 1 0 15 1 6 0 0 1 17 10 3 26 7 2 2 0 0 
Ketogulonicigenium vulgare: 1
0 3 0 2 0 0 0 1 10 2 0 1 0 0 6 0 5 0 0 8 2 4 0 2 6 3 11 7 5 9 1 13 1 2 0 1 0 4 2 2 8 0 2 2 3 0 6 2 6 2 4 2 2 0 3 0 0 5 1 6 1 1 0 0 
Kibdelosporangium aridum: 3
8 14 30 6 0 4 0 17 34 3 0 10 4 9 23 2 25 3 2 31 23 1 5 14 27 2 6 52 55 8 9 59 14 12 1 37 37 4 3 13 22 2 3 14 15 5 13 41 57 7 19 2 7 2 32 0 0 39 1 20 7 2 0 1 
Kinetoplastibacterium blastocrithidii: 1
0 12 1 11 0 0 0 3 24 0 0 3 0 6 2 2 11 0 1 18 2 2 2 2 13 3 6 25 8 11 0 22 1 17 4 12 13 6 3 11 15 2 6 6 4 1 18 5 19 6 2 1 2 0 7 2 0 27 3 15 0 1 0 0 
Kingella denitrificans: 4
1 0 1 12 0 0 1 0 15 1 5 25 11 3 2 22 11 2 12 12 0 31 5 0 0 8 26 16 12 33 3 10 2 44 4 3 7 12 27 0 22 11 24 3 0 1 7 6 12 6 14 5 3 5 12 5 1 29 20 18 5 3 0 1 
Kitasatospora griseola: 19
31 216 210 36 2 28 4 253 445 8 5 30 8 141 116 5 93 12 16 290 119 17 6 120 226 14 57 550 346 35 71 421 109 69 13 311 257 21 7 150 152 13 15 161 151 26 96 319 390 42 124 10 66 9 204 5 5 271 19 138 92 0 4 15 
Kitasatospora sp. CECT 4991: 5
8 143 118 1 1 5 1 118 224 0 0 6 1 51 28 0 47 1 1 221 17 1 1 112 108 0 7 409 101 0 19 310 28 6 4 174 73 0 0 45 63 2 4 86 80 0 41 117 226 1 68 0 26 0 129 0 1 105 0 64 54 0 0 5 
Kitasatospora sp. F18-97: 1
0 15 10 2 0 1 0 15 20 0 0 0 0 7 5 0 9 1 0 16 4 0 0 7 13 0 0 39 19 1 2 25 2 2 0 14 10 0 1 6 7 0 1 16 11 0 1 25 25 1 6 1 2 0 16 0 0 17 1 6 6 0 0 1 
Klebsiella aerogenes: 66
57 840 208 310 25 32 57 330 1531 162 110 156 78 272 263 98 444 82 44 718 283 111 82 177 768 102 149 1015 958 196 119 1092 242 255 141 510 756 198 496 356 515 206 147 840 324 233 663 675 617 627 301 305 195 59 425 326 55 764 387 529 308 35 12 19 
Klebsiella oxytoca: 155
132 1096 401 645 144 141 251 545 2409 528 492 370 319 443 396 326 998 339 252 1376 680 298 280 319 1066 316 703 1721 1642 672 408 1709 529 732 433 769 1126 752 1452 660 932 766 480 1416 436 500 1577 1030 842 1369 553 623 335 144 705 868 250 1249 1150 1208 747 94 19 41 
Klebsiella pneumoniae: 1009
1559 7649 3141 3832 1316 1027 1558 4019 15933 3938 3025 3208 2288 3120 3008 2107 5802 2333 2279 7694 4121 2320 2107 2484 6598 2142 4396 11037 9352 4281 3058 9821 3894 4830 2856 5430 7217 4535 8504 4677 6018 5143 3311 9390 3093 3626 9194 7699 6708 8901 4077 4809 2194 1281 5089 6277 2273 8069 7022 8001 4732 545 125 338 
Klebsiella pneumoniae subsp. ozaenae: 2
3 26 11 8 1 1 2 6 53 7 2 7 0 4 5 0 25 1 0 21 6 3 0 7 25 0 3 43 20 3 3 20 5 3 8 13 14 2 11 10 5 10 6 32 10 3 13 19 14 14 7 6 5 1 2 8 2 22 10 14 11 1 1 0 
Klebsiella pneumoniae subsp. pneumoniae: 2
3 9 2 7 0 2 1 5 21 3 3 0 1 1 6 1 6 1 1 12 3 6 4 1 13 1 13 26 17 22 3 24 3 6 3 5 7 4 30 4 7 5 2 19 13 10 7 6 11 11 2 7 2 3 9 7 1 12 7 11 4 1 1 0 
Klebsiella sp.: 4
0 30 1 30 1 1 4 15 49 7 8 11 13 21 10 18 15 2 5 55 15 18 17 5 25 6 31 32 38 21 5 50 14 40 13 29 35 31 69 26 27 13 16 25 19 12 55 21 38 56 29 17 9 2 29 26 4 47 27 35 15 4 0 0 
Klebsiella sp. KCL-2: 2
3 15 7 10 7 3 4 8 35 3 4 9 4 3 5 2 10 8 4 17 5 5 4 6 10 4 10 25 14 12 2 16 8 11 2 6 8 8 19 15 20 12 14 19 12 12 18 17 14 20 8 9 3 0 15 10 5 16 9 19 16 1 1 0 
Klebsiella sp. KCL2: 1
2 4 2 6 4 2 3 6 14 2 2 4 3 0 3 1 3 4 3 3 3 4 1 2 7 2 7 7 7 9 1 7 6 7 0 1 4 5 14 6 10 5 3 5 6 3 9 2 9 11 4 7 2 0 9 5 3 7 3 4 10 0 1 0 
Klebsiella sp. LS13-39: 1
0 0 0 0 0 0 0 0 0 0 0 1 0 1 0 0 0 0 1 0 0 0 0 0 0 0 1 0 0 2 0 0 1 0 0 0 0 0 0 0 0 0 0 0 0 0 0 0 0 0 0 0 0 0 0 0 0 0 0 0 0 0 1 0 
Klebsiella sp. LX3: 1
5 16 5 10 2 2 2 10 19 3 3 3 8 4 7 5 8 7 5 11 9 6 4 6 12 9 8 9 9 11 7 11 3 8 3 12 11 7 20 9 18 21 8 24 8 6 16 12 16 30 8 27 1 0 10 21 3 13 16 15 16 1 0 0 
Kluyvera ascorbata: 15
8 69 53 82 17 2 38 46 286 66 25 35 40 15 48 15 167 45 13 215 144 66 24 46 93 9 69 128 306 63 36 142 37 120 33 20 133 98 142 108 114 130 32 175 64 34 107 99 82 157 53 67 17 10 44 70 3 76 129 141 54 3 1 11 
Kluyvera cryocrescens: 8
10 70 24 55 7 5 7 30 134 28 21 29 23 17 30 15 44 14 7 73 47 21 18 16 71 12 32 75 120 35 19 84 30 41 22 43 58 47 103 37 69 34 26 83 20 27 86 70 53 117 38 46 10 12 33 58 11 57 68 72 46 6 2 0 
Kluyvera georgiana: 1
0 5 3 6 1 0 2 5 13 3 2 6 1 0 2 1 7 6 2 11 14 5 1 3 7 0 3 11 20 4 1 6 9 4 2 4 6 5 8 8 7 6 5 9 1 2 6 5 8 8 4 2 1 1 2 2 0 5 8 9 3 0 1 0 
Kocuria rosea: 1
1 19 13 0 0 0 0 22 24 0 0 1 0 19 7 0 3 0 0 24 6 0 0 7 14 0 0 35 17 0 0 36 13 1 0 22 22 0 0 6 5 0 1 14 18 0 0 38 27 1 15 0 2 0 14 0 0 14 0 8 9 0 0 1 
Kocuria varians: 2
2 0 0 2 6 1 5 2 1 3 11 5 6 5 0 3 2 4 5 2 4 8 1 1 0 2 5 4 0 5 8 2 2 8 7 3 1 5 22 6 4 19 5 5 3 6 15 8 7 15 2 10 4 0 4 8 6 3 14 6 3 1 0 1 
Kryptophanaron alfredi symbiont: 1
1 4 2 1 3 1 3 1 1 9 9 5 10 4 1 5 3 4 2 4 4 8 5 0 0 7 8 3 2 8 6 1 1 15 3 2 2 13 19 4 9 16 12 1 4 9 10 11 5 19 4 10 1 7 3 13 6 7 11 9 6 0 1 0 
Kurthia sp. 538-KA26: 11
22 24 7 34 27 11 41 37 29 75 90 41 38 27 22 40 19 26 70 28 32 42 41 15 18 39 64 44 39 64 64 43 32 64 40 48 24 55 122 61 44 75 82 32 26 56 177 49 42 90 35 79 13 25 34 80 53 70 121 85 26 6 2 3 
Kurthia zopfii: 1
0 6 1 3 1 0 1 7 21 8 4 6 4 17 8 8 14 4 22 14 32 11 8 2 10 11 23 16 25 24 19 15 17 16 14 11 13 10 20 15 21 35 10 11 2 4 3 7 9 29 10 23 4 1 6 12 3 16 10 3 19 0 1 0 
Kytococcus sedentarius: 1
0 7 0 4 0 1 0 23 14 0 0 0 0 33 12 0 16 0 0 45 7 1 0 6 16 0 2 59 18 3 0 59 1 8 0 31 14 0 0 30 29 0 0 19 6 0 0 15 30 0 21 0 4 0 13 0 0 18 0 10 5 0 0 1 
Lactobacillus acidophilus: 71
90 77 46 328 192 27 146 92 79 365 772 397 458 79 53 271 186 318 279 166 124 803 402 50 67 258 544 229 110 814 243 277 74 855 431 147 126 779 906 755 481 756 759 134 162 279 947 164 367 939 359 534 28 75 331 649 137 354 999 517 213 44 20 7 
Lactobacillus amylovorus: 2
0 2 1 8 7 1 1 5 2 4 20 18 26 1 9 18 15 31 24 19 16 31 12 0 1 13 17 11 4 60 9 20 10 40 11 9 1 51 53 22 15 62 24 6 1 8 36 5 21 63 5 53 3 1 10 31 7 9 21 10 24 2 0 0 
Lactobacillus brevis: 22
60 38 108 101 8 8 92 54 113 91 291 258 170 68 54 135 70 128 140 155 250 241 156 34 55 82 202 226 132 379 125 179 143 332 97 143 131 357 204 352 222 199 243 102 70 85 346 62 173 368 207 159 11 18 168 217 18 192 403 289 111 13 8 1 
Lactobacillus casei: 100
189 290 254 345 101 48 243 196 434 419 668 801 387 195 180 244 254 359 460 548 386 390 411 99 368 229 621 641 522 759 257 700 287 700 220 495 426 957 1098 801 528 798 835 531 240 472 1165 373 576 1155 331 698 64 71 475 749 131 655 1169 753 315 56 16 28 
Lactobacillus collinoides: 27
34 31 66 108 21 3 45 43 88 115 140 137 143 58 31 78 53 83 74 119 85 155 170 19 35 93 170 190 53 266 58 137 91 281 63 124 87 323 216 247 196 137 190 66 99 75 380 83 163 324 101 80 25 49 114 116 5 245 274 202 28 12 12 3 
Lactobacillus crispatus: 9
9 11 2 40 20 5 12 5 9 47 85 39 124 4 4 36 43 31 19 38 8 294 44 2 3 26 74 14 4 254 12 48 8 146 94 13 8 192 75 253 226 109 93 8 23 19 90 12 67 76 116 38 3 6 57 48 10 50 84 54 15 9 0 0 
Lactobacillus curvatus: 11
7 8 17 20 15 6 12 8 13 17 73 43 18 3 2 11 7 32 27 10 16 14 16 2 9 12 30 9 16 42 25 15 19 41 20 12 16 53 76 18 26 54 44 15 6 18 78 15 19 77 14 39 2 10 23 35 25 14 82 55 17 6 2 3 
Lactobacillus delbrueckii: 59
28 288 380 131 194 51 86 293 768 256 207 644 305 308 52 143 467 112 106 489 227 468 368 111 282 137 265 835 219 604 113 882 402 304 202 571 274 635 387 1301 768 272 411 499 403 109 1362 330 1203 396 712 226 137 41 634 455 34 915 389 563 281 39 15 5 
Lactobacillus delbrueckii subsp. bulgaricus: 39
34 88 155 88 172 48 94 91 260 149 223 315 182 112 54 143 190 131 116 160 129 230 186 24 138 99 216 277 118 326 100 309 174 176 191 197 158 324 401 672 337 339 244 240 129 121 546 196 374 385 264 289 59 56 235 298 122 389 416 337 138 22 14 3 
Lactobacillus delbrueckii subsp. lactis: 34
41 93 115 90 161 39 91 112 277 192 223 245 200 93 32 137 248 128 130 173 119 292 175 48 114 108 202 249 80 403 111 357 115 168 143 217 112 357 402 729 370 307 278 319 131 116 536 268 486 305 270 208 61 39 227 199 74 281 278 223 123 21 10 3 
Lactobacillus diolivorans: 4
15 3 10 20 6 0 13 2 2 18 35 17 43 12 5 12 10 16 23 18 12 26 34 3 8 12 35 28 4 45 28 26 10 49 11 7 7 69 39 43 21 29 35 8 6 16 55 11 21 75 12 20 4 11 13 25 2 18 53 39 7 1 1 2 
Lactobacillus fermentum: 47
82 81 92 186 68 41 137 95 129 246 380 206 216 88 42 181 134 240 307 242 149 539 428 47 124 177 299 256 104 429 202 200 131 526 316 152 104 599 553 657 481 568 506 160 174 150 699 148 377 677 334 314 24 53 191 354 109 246 609 331 171 36 4 7 
Lactobacillus gasseri: 36
13 36 10 95 77 9 41 17 20 116 249 117 199 13 18 125 48 85 93 43 28 375 124 9 6 89 270 58 20 345 165 121 27 289 216 29 35 287 278 287 138 333 393 25 65 73 322 36 122 273 203 224 24 33 77 233 70 79 291 152 143 25 10 1 
Lactobacillus helveticus: 91
100 186 54 479 289 39 180 122 164 676 1069 685 692 117 75 449 351 406 347 374 155 1477 653 66 81 435 864 366 136 1521 254 612 87 1274 635 258 184 1373 1270 1733 1007 1248 1122 219 328 388 1774 240 841 1595 845 650 83 101 559 900 173 726 1387 760 369 66 18 7 
Lactobacillus helveticus subsp. jugurti: 1
5 2 0 1 8 0 6 1 1 4 14 3 7 2 0 6 2 6 4 5 2 8 4 3 0 4 4 3 1 9 10 2 1 2 5 1 0 4 24 12 12 24 8 7 2 4 12 7 6 24 10 8 2 0 3 10 1 9 11 12 5 1 0 0 
Lactobacillus hilgardii: 11
30 5 28 50 18 12 12 14 30 53 81 84 79 28 24 29 15 38 74 47 37 72 82 15 40 30 94 83 46 104 76 63 32 135 42 20 44 177 116 106 87 92 106 39 23 40 189 38 68 178 25 62 9 15 44 63 6 58 188 112 19 6 2 3 
Lactobacillus johnsonii: 32
12 35 6 158 80 4 45 16 13 163 362 110 247 23 12 175 54 99 81 53 20 508 186 8 13 146 395 102 23 524 128 115 30 431 263 42 31 387 385 364 230 310 554 36 64 102 444 54 170 364 258 162 11 31 95 211 27 140 423 194 122 26 6 0 
Lactobacillus johnsonii NCC 533: 1828
2683 2166 983 7161 7110 1013 6567 1894 1907 10216 27405 8568 9737 1895 1441 9418 3960 10521 8861 3853 2662 18436 10761 1244 1776 7095 14758 4827 2528 19403 12603 5676 3049 15948 12727 3440 3490 20243 29518 17891 8432 26050 18589 4222 3231 8223 29298 5977 7150 27848 6110 16270 842 2388 5696 20431 5145 7344 33245 14793 6321 1265 420 143 
Lactobacillus kefiri: 1
0 1 2 5 1 0 0 2 3 2 1 7 7 0 0 5 1 1 4 6 2 9 5 0 0 1 9 5 1 10 6 9 1 13 3 6 0 15 8 9 5 3 3 1 2 2 16 0 4 14 4 1 1 1 3 6 0 11 5 7 3 1 0 0 
Lactobacillus leichmannii: 8
6 37 47 10 25 8 7 30 103 33 44 72 33 47 7 35 57 35 26 78 28 48 51 13 28 25 41 111 28 76 24 105 66 55 20 71 42 73 69 146 84 65 61 77 36 25 170 29 128 77 80 42 16 5 38 73 18 102 75 72 21 4 2 2 
Lactobacillus manihotivorans: 1
0 2 2 6 0 3 1 4 2 3 18 16 25 1 9 20 20 37 36 16 14 32 11 0 1 10 11 9 3 49 6 18 8 26 8 6 1 46 34 16 15 56 20 6 0 7 43 4 19 55 4 46 2 0 8 28 6 7 19 8 18 1 0 0 
Lactobacillus paracasei: 8
19 20 17 21 12 9 46 27 46 52 54 73 53 21 29 45 46 52 85 89 85 85 43 8 28 20 81 90 63 90 26 74 32 86 19 51 42 95 127 110 74 110 104 62 23 33 86 29 86 144 48 70 7 5 48 74 19 67 98 52 19 3 1 2 
Lactobacillus paraplantarum: 2
3 7 18 17 3 1 4 2 3 11 37 34 23 4 3 9 8 10 6 11 20 19 33 1 2 13 19 20 19 28 9 7 12 39 6 16 16 35 37 47 26 30 37 7 15 19 66 10 34 47 22 24 1 4 28 18 0 19 37 24 24 1 1 0 
Lactobacillus pentosus: 11
24 31 70 67 9 2 30 26 46 34 152 150 104 17 31 48 40 57 63 51 120 75 115 12 28 44 112 99 95 137 53 112 56 161 41 95 70 171 127 191 122 111 179 51 54 81 268 46 125 236 90 132 8 16 111 116 7 125 196 133 88 9 2 0 
Lactobacillus plantarum: 211
386 352 510 506 277 92 709 354 530 567 2099 1344 725 241 348 476 514 964 742 810 1012 1043 713 284 466 406 1088 1085 955 1338 613 851 635 1330 553 852 820 1551 2072 1398 859 1701 1810 905 461 753 2039 660 902 2056 610 1381 126 256 666 1575 434 1074 2409 1368 586 119 56 36 
Lactobacillus plantarum WCFS1: 3009
6528 8137 11951 10804 1497 757 10616 8077 11349 8227 30714 23391 11946 4732 6947 5872 7753 16078 11591 14607 23084 16075 14500 5182 9425 5896 19680 21872 20567 22769 9277 15997 11422 24471 8124 19280 15993 24890 23622 23602 16116 24451 30854 17343 9211 12629 31211 10109 17717 34314 12538 19818 1546 3148 12700 23795 2690 19777 37919 24195 10860 1738 754 517 
Lactobacillus reuteri: 47
95 68 103 186 70 40 119 78 135 225 427 232 224 83 89 193 147 238 258 190 355 351 300 35 63 122 331 202 133 500 186 242 109 381 269 146 111 486 596 616 350 592 526 184 134 214 660 149 293 712 292 352 25 46 172 408 96 229 598 269 153 32 8 7 
Lactobacillus rhamnosus: 47
146 454 462 258 17 11 119 110 633 250 383 799 181 160 252 65 186 214 228 675 505 297 182 106 497 198 373 509 638 384 128 588 289 380 74 324 405 485 549 641 336 647 399 651 228 449 766 579 414 1154 255 723 70 77 239 692 21 430 1090 571 263 37 5 5 
Lactobacillus sakei: 157
238 299 276 455 269 74 494 280 228 491 1887 843 751 163 211 439 267 674 910 432 520 692 608 151 184 347 896 587 513 943 435 658 432 1053 487 547 469 1187 1889 905 720 1411 1617 426 271 538 2086 398 542 1674 473 1036 64 190 595 1201 453 880 2071 1130 395 105 36 16 
Lactobacillus salivarius subsp. salivarius: 16
10 3 1 16 55 16 59 3 10 31 144 66 37 7 12 46 12 72 70 10 10 53 27 3 2 18 58 9 8 58 73 10 20 57 61 5 19 66 138 72 24 144 67 19 9 34 107 32 20 124 20 107 1 19 19 130 92 25 177 66 34 11 2 3 
Lactobacillus sanfranciscensis: 10
20 20 13 64 12 0 23 6 12 73 119 91 107 10 20 54 11 75 61 30 61 120 90 11 10 51 110 57 40 176 55 45 26 160 67 35 36 176 168 130 128 131 177 17 42 36 227 30 90 241 68 82 2 8 49 84 7 71 184 99 37 9 1 0 
Lactobacillus sp.: 7
2 9 2 33 10 2 7 6 12 23 81 42 35 4 2 31 13 23 39 1 20 48 37 2 3 22 57 11 19 80 35 31 10 78 46 8 19 64 79 82 58 54 64 11 18 26 118 22 35 73 61 72 4 15 50 38 19 40 58 39 23 4 2 1 
Lactobacillus sp. 30A: 2
4 1 1 11 1 1 0 3 0 4 14 9 10 2 0 7 6 6 5 4 1 13 20 0 1 5 14 0 3 21 3 7 0 28 4 4 2 19 12 19 13 9 14 0 3 4 34 1 15 28 13 11 0 3 5 11 2 8 23 16 7 2 0 0 
Lactobacillus sp. MD-1: 3
8 3 16 9 5 1 5 3 19 12 24 31 16 8 9 7 4 10 9 21 17 15 19 4 14 7 30 32 13 30 9 35 8 30 9 17 10 43 41 38 21 30 25 24 14 15 56 9 27 59 20 24 2 1 10 30 4 25 61 30 7 3 0 0 
Lactobacillus zeae: 2
0 9 3 9 0 0 1 1 9 7 8 25 3 6 0 8 4 4 11 20 5 8 9 0 3 5 17 18 9 32 2 27 4 26 5 6 6 47 19 34 12 15 15 7 4 1 45 6 25 22 7 5 0 0 3 2 0 15 27 15 1 2 0 0 
Lactococcus garvieae: 4
3 4 1 11 4 2 8 3 11 15 19 12 7 2 2 8 3 9 16 4 7 5 6 1 4 6 21 12 7 12 9 10 9 19 7 8 7 12 33 14 6 22 30 7 3 12 39 9 13 30 10 18 1 3 8 22 10 9 27 26 4 2 0 2 
Lactococcus lactis: 758
1459 852 550 3195 2424 514 2054 1624 1159 5346 7749 4812 4889 781 896 4070 1520 3628 5048 1770 1632 4704 3367 623 581 2754 5293 2298 1531 6348 5261 1718 1790 5332 3403 2333 1996 7040 16009 3881 3204 9882 7709 1660 1134 3135 13982 3150 3611 10002 2441 7174 267 1007 2720 8414 2936 3600 11326 5562 2389 479 94 184 
Lactococcus lactis subsp. cremoris: 233
390 252 173 934 581 152 525 482 430 1550 1908 1457 1340 212 281 1091 474 870 1557 638 579 1357 1020 183 262 768 1481 795 590 1820 1465 639 572 1574 842 628 660 2047 4177 1282 941 2704 1989 572 339 841 3770 932 1006 2903 632 2050 96 255 771 2235 845 1024 3216 1611 539 158 35 40 
Lactococcus lactis subsp. hordniae: 3
1 1 0 23 4 0 3 11 2 48 25 21 24 2 0 12 7 6 35 4 0 25 33 1 1 19 38 10 9 47 30 5 9 61 17 4 4 40 76 9 17 46 26 1 13 16 102 8 17 57 13 31 0 5 22 43 0 20 53 36 3 3 0 0 
Lactococcus lactis subsp. lactis: 2412
3801 2811 1509 10776 5950 1015 5346 5336 3650 18353 23169 14812 15840 2142 2450 12167 4090 10409 16387 4736 4462 15094 10998 1725 1854 8339 17095 7580 5434 21971 17632 5723 5499 17884 9378 7827 5953 23552 44353 8691 7707 29571 22243 4073 3301 9571 41514 8398 9942 27782 5510 19919 705 2563 8262 25695 6353 10588 37899 17731 7128 1696 289 427 
Lactococcus lactis subsp. lactis bv. diacetylactis: 52
102 68 53 283 153 57 168 110 103 414 582 408 331 57 86 276 121 236 380 145 152 313 245 45 39 226 341 128 151 461 359 120 135 477 261 216 176 489 1256 379 272 744 592 163 118 249 1096 321 289 866 165 548 12 46 229 649 202 248 761 459 149 29 15 8 
Lactococcus raffinolactis: 7
25 27 19 53 19 5 27 33 29 74 104 82 53 19 23 31 23 54 74 31 53 39 41 14 20 38 71 62 50 64 32 51 32 88 21 60 40 73 142 50 43 102 93 44 24 61 179 72 54 149 41 95 5 11 35 112 18 75 141 82 24 4 1 2 
Lamprocystis purpurea: 9
2 24 7 9 0 1 0 31 82 3 0 16 2 15 21 2 28 4 0 41 21 1 4 19 67 2 14 44 75 12 5 73 14 16 4 35 38 8 8 24 33 8 5 41 23 10 15 46 27 10 33 16 12 0 75 5 0 75 13 45 54 4 3 2 
Lawsonia intracellularis: 6
5 5 0 36 10 1 17 11 2 44 37 6 20 5 1 26 9 15 42 5 1 29 18 3 1 29 36 7 1 61 36 10 3 56 30 9 3 59 114 19 11 47 39 3 1 20 90 14 18 52 11 24 3 7 2 43 34 21 67 31 5 3 1 2 
Leafhopper-borne phytoplasma: 1
2 1 0 3 3 0 0 0 0 2 8 2 3 1 0 3 2 2 2 3 0 3 1 1 0 2 3 3 1 6 1 0 1 3 1 1 0 8 14 1 6 4 4 0 1 0 6 1 0 2 0 1 0 0 0 4 2 1 7 3 0 1 0 0 
Lechevalieria aerocolonigenes: 67
151 1161 837 177 54 408 4 1386 1914 41 2 216 95 442 563 12 455 72 120 932 820 48 87 652 916 93 328 1847 1827 126 268 1648 540 494 40 1355 1383 106 53 450 636 42 64 647 856 58 434 1485 1877 169 514 29 214 45 1141 48 12 975 27 575 474 0 5 62 
Leclercia adecarboxylata: 1
2 4 1 1 0 0 1 6 6 0 2 4 0 1 2 0 5 0 0 1 3 0 2 0 3 1 2 8 6 4 3 13 3 1 0 3 3 2 1 0 0 2 1 3 0 2 2 1 1 1 2 1 2 2 4 3 1 9 1 5 4 0 0 1 
Legionella adelaidensis: 1
1 1 0 2 1 0 0 1 2 3 10 5 1 1 0 3 3 2 3 9 1 10 2 0 3 4 2 3 2 11 5 6 2 9 3 3 4 1 17 7 3 13 8 2 0 1 13 1 0 12 2 3 0 0 1 6 3 2 8 11 2 0 0 1 
Legionella anisa: 1
0 1 0 1 0 0 0 0 3 1 9 6 4 0 1 8 2 3 6 0 2 11 4 1 1 4 5 3 3 10 4 3 1 14 7 2 1 6 22 3 2 7 10 0 0 1 9 2 4 9 1 4 0 0 4 3 1 1 10 10 2 1 0 0 
Legionella birminghamensis: 1
1 0 0 0 2 0 0 3 5 0 6 4 2 4 0 5 7 3 3 6 0 8 4 2 1 3 5 0 4 12 1 10 2 10 5 3 1 3 20 5 4 4 2 8 0 1 11 2 4 8 4 1 0 0 4 3 1 1 12 11 2 1 0 0 
Legionella brunensis: 1
0 1 0 1 1 0 1 0 4 0 7 8 6 0 0 5 2 6 9 2 1 7 4 0 0 9 9 5 1 14 0 3 2 17 4 2 1 8 19 7 1 7 10 2 0 1 9 1 5 11 2 3 0 0 2 5 2 3 8 9 2 1 0 0 
Legionella cherrii: 1
0 1 0 1 0 0 0 0 2 1 9 7 5 1 1 5 3 2 5 1 1 11 5 0 1 4 6 5 3 11 4 2 1 15 7 1 0 6 21 4 3 5 9 1 0 1 9 2 3 10 0 4 0 0 6 2 1 2 11 10 2 1 0 0 
Legionella cincinnatiensis: 1
0 0 0 2 0 0 0 0 3 1 9 6 2 0 2 7 1 5 6 0 1 12 6 0 0 5 9 3 1 12 4 0 3 15 7 1 1 4 18 7 2 5 8 1 0 1 10 2 4 9 0 5 0 0 2 5 2 2 10 10 2 1 0 0 
Legionella erythra: 1
1 1 0 1 0 0 0 0 9 0 5 6 0 2 1 7 3 5 5 9 4 8 5 3 1 4 6 5 3 11 1 10 2 8 3 4 4 5 21 6 4 2 6 4 0 1 12 2 4 7 3 2 0 0 4 4 1 4 8 7 2 1 0 0 
Legionella fairfieldensis: 1
1 0 0 2 1 0 1 1 2 1 8 7 2 0 2 6 4 5 7 3 1 7 3 2 1 5 10 3 2 10 5 9 1 5 4 3 3 5 20 6 2 7 4 5 0 1 10 3 3 11 1 4 0 0 2 5 3 2 7 11 2 1 0 0 
Legionella feeleii: 1
1 1 0 0 1 0 1 0 4 1 8 4 3 0 0 4 4 6 5 0 3 9 4 0 1 5 6 4 5 13 2 8 1 11 2 5 0 7 17 9 0 7 8 4 0 1 12 0 6 6 1 4 0 0 4 3 2 5 6 11 2 1 0 0 
Legionella gratiana: 1
0 1 0 1 0 0 0 0 2 1 7 9 3 0 1 6 2 4 6 0 0 11 7 2 0 2 10 4 1 11 3 1 3 15 7 2 1 5 16 9 2 6 7 2 0 1 12 1 2 11 0 5 0 0 4 3 1 0 11 10 2 1 0 0 
Legionella hackeliae: 1
1 1 0 1 1 0 1 0 3 0 10 7 5 0 0 5 2 6 5 1 2 11 4 0 0 8 7 3 1 19 0 9 0 13 4 2 1 7 18 7 1 8 10 2 0 1 7 0 4 15 2 3 0 0 4 3 1 4 8 9 2 1 0 0 
Legionella israelensis: 1
1 0 0 2 2 0 0 1 4 2 7 5 2 3 1 5 2 4 6 2 3 6 2 2 0 6 6 4 3 10 6 4 2 9 2 3 1 8 23 5 1 8 8 4 0 1 10 5 4 10 1 4 0 0 2 5 3 3 8 9 2 1 0 0 
Legionella jordanis: 1
0 2 0 0 2 0 0 1 5 0 11 3 4 4 0 4 6 3 8 3 3 4 3 1 0 7 11 3 1 13 1 8 3 9 3 3 3 7 19 7 3 10 8 3 0 1 10 1 4 11 4 1 0 0 5 2 0 5 6 10 2 1 0 0 
Legionella lansingensis: 1
1 0 0 1 2 0 1 1 5 1 7 6 4 0 0 4 4 4 8 2 5 7 6 1 0 6 11 3 1 13 1 8 1 12 4 3 1 6 20 6 5 8 8 2 0 1 9 4 4 7 0 5 0 0 3 4 2 1 9 9 2 1 0 0 
Legionella longbeachae: 16
33 24 15 45 47 10 47 36 36 91 189 104 94 25 25 105 51 101 85 48 36 105 75 33 18 81 159 58 51 142 78 60 43 142 101 35 42 120 278 83 74 210 174 57 16 80 199 73 52 225 30 137 15 27 37 150 96 60 202 133 45 11 4 1 
Legionella moravica: 1
1 0 0 2 0 0 0 0 3 1 6 10 3 3 2 3 1 6 8 4 0 8 6 1 0 4 9 3 2 7 6 6 1 9 6 2 0 7 21 4 2 6 8 2 0 1 11 1 5 7 1 4 0 0 3 4 1 3 8 9 2 1 0 0 
Legionella nautarum: 1
1 1 0 1 1 0 1 1 2 1 10 6 7 0 0 7 4 5 2 1 4 11 4 0 0 7 8 4 3 8 4 4 3 10 1 2 1 8 18 9 1 7 5 4 0 1 13 1 3 10 4 1 0 0 5 2 1 4 7 10 2 1 0 0 
Legionella oakridgensis: 1
0 1 2 2 0 0 0 1 9 2 4 5 5 2 0 3 0 7 2 2 7 5 3 3 2 1 8 1 1 7 5 8 3 5 3 3 5 5 22 4 1 8 13 0 0 1 14 2 6 7 1 5 0 0 0 6 0 2 10 8 2 1 0 0 
Legionella parisiensis: 1
0 1 0 1 0 0 0 0 2 1 9 7 4 0 2 8 3 2 5 1 1 13 6 0 1 3 3 3 2 12 3 2 2 15 8 2 2 4 19 6 2 7 10 0 0 1 8 3 3 10 1 4 0 0 3 4 2 3 7 10 2 1 0 0 
Legionella pneumophila: 401
981 1008 377 1602 1711 660 1193 1095 2023 2665 5431 3766 2219 1318 704 2320 1618 2097 2497 2200 991 2914 2062 1072 731 2428 3726 2564 1572 4252 2651 2264 1463 3526 2307 1372 2014 3682 7630 2557 2193 5532 5205 1933 868 2413 6652 2759 1815 6047 1499 3870 557 868 1575 5019 2508 2302 6196 3867 1827 248 57 95 
Legionella pneumophila serogroup 1: 4
2 5 3 13 6 0 4 4 10 13 28 32 35 2 7 24 15 17 29 21 11 38 17 6 4 6 45 26 13 55 25 30 14 43 18 6 10 42 53 28 34 43 46 15 3 0 41 2 16 41 7 10 1 0 9 22 14 18 37 47 7 3 1 0 
Legionella pneumophila serogroup 6: 9
8 17 5 29 25 6 19 14 18 34 75 69 80 18 23 52 39 44 71 48 23 85 38 10 15 21 109 66 43 122 60 67 33 106 49 20 27 90 98 47 83 109 122 37 5 6 79 11 31 104 17 37 3 2 20 48 31 41 97 90 20 6 3 0 
Legionella pneumophila serogroup 8: 4
1 3 1 13 4 0 3 4 4 13 23 27 30 3 7 19 11 14 26 23 7 32 18 6 3 6 43 21 8 43 28 27 13 36 14 7 7 43 52 28 26 37 36 14 3 0 40 2 12 37 7 11 0 0 8 21 11 13 33 41 6 3 0 1 
Legionella quateirensis: 1
1 0 0 2 0 0 0 0 2 1 8 9 5 2 1 4 1 5 6 4 0 10 5 1 0 5 8 2 3 8 7 3 1 11 8 2 0 5 22 3 3 5 7 3 0 1 11 1 2 10 1 4 0 0 3 4 1 1 10 9 2 1 0 0 
Legionella quinlivanii: 1
2 0 0 0 0 0 1 0 5 1 6 5 1 7 0 4 5 4 2 8 1 5 3 1 2 4 5 4 2 12 3 5 1 11 3 2 5 4 21 6 2 7 5 5 0 1 10 3 2 10 4 1 0 0 3 4 0 1 11 11 2 1 0 0 
Legionella rubrilucens: 1
1 1 0 1 0 0 0 0 8 0 6 6 0 3 1 6 5 4 5 9 5 5 5 2 1 5 8 7 2 8 1 13 1 6 1 5 5 5 18 9 3 5 5 5 0 1 10 2 6 8 3 2 0 0 3 5 1 3 9 7 2 1 0 0 
Legionella sainthelensi: 1
0 0 0 2 0 0 0 0 1 1 9 8 3 0 1 7 1 5 7 0 1 10 5 1 1 4 8 2 5 10 4 4 1 13 8 1 1 4 21 4 3 4 7 2 0 1 10 1 5 9 0 5 0 0 2 5 2 1 11 10 2 1 0 0 
Legionella santicrucis: 1
0 0 0 2 0 0 1 0 2 1 9 6 5 0 1 7 1 5 4 0 2 12 5 0 0 5 10 4 1 10 3 2 1 16 5 2 2 4 20 5 1 6 8 1 0 1 10 1 3 11 0 5 0 0 3 4 2 1 11 10 2 1 0 0 
Legionella shakespearei: 1
0 2 0 1 0 0 0 0 3 0 9 8 7 0 0 4 3 2 5 2 1 13 6 1 0 4 7 2 3 9 7 7 0 9 3 3 3 6 22 3 1 6 7 3 0 1 11 0 3 11 3 2 0 0 4 3 0 2 11 9 2 1 0 0 
Legionella spiritensis: 1
2 1 0 0 2 0 0 2 4 1 4 7 3 1 0 4 5 4 3 6 8 4 3 1 4 1 6 7 3 5 4 10 3 5 3 4 3 5 22 3 4 4 2 8 0 2 9 2 5 10 1 4 0 0 1 6 0 4 8 10 2 1 0 0 
Legionella steigerwaltii: 1
0 0 0 2 0 0 0 0 2 1 9 7 4 0 1 8 3 2 5 1 1 11 4 1 1 4 6 3 1 12 4 4 2 12 5 1 3 5 21 4 5 4 9 1 0 1 8 3 2 11 1 3 0 0 5 3 0 1 13 10 2 1 0 0 
Legionella tucsonensis: 1
0 1 0 1 0 0 0 0 2 1 8 8 4 1 2 7 2 3 3 1 1 14 5 0 1 4 5 4 2 9 4 2 2 14 8 2 2 4 20 5 3 6 10 0 0 1 10 2 3 9 1 4 0 0 4 3 1 1 12 9 2 1 0 0 
Legionella wadsworthii: 1
0 0 0 2 0 0 0 1 1 1 11 6 5 0 1 8 4 3 6 2 3 8 5 1 1 3 6 2 1 12 4 2 2 13 5 3 2 5 19 6 3 6 9 1 0 1 9 1 3 11 3 2 0 0 4 3 2 3 8 9 2 1 0 0 
Legionella worsleiensis: 1
0 2 0 1 0 0 0 0 4 2 8 8 4 1 1 5 1 4 6 3 1 9 4 3 0 2 8 6 1 9 6 6 2 9 2 2 3 6 21 4 1 7 7 3 0 1 5 4 6 9 1 4 0 0 4 3 2 2 9 9 2 1 0 0 
Leifsonia aquatica: 1
0 12 0 2 0 0 0 12 4 0 0 0 0 11 6 0 2 0 0 15 4 0 0 6 4 0 1 29 6 0 1 24 2 1 0 25 3 0 0 10 12 0 0 7 1 0 0 20 11 0 7 0 0 0 9 0 0 14 0 5 1 0 0 1 
Leifsonia xyli: 3
10 16 15 7 3 3 2 7 12 4 1 4 5 18 5 0 8 5 2 11 7 5 9 9 11 7 7 8 9 6 9 16 15 3 3 12 11 5 3 10 15 1 2 7 7 5 6 8 16 7 5 1 3 4 7 1 1 18 1 11 7 0 0 3 
Leifsonia xyli subsp. cynodontis: 3
4 7 8 4 1 5 1 2 3 0 1 0 3 5 11 5 7 2 4 2 8 1 1 6 12 3 5 8 9 5 4 3 4 3 1 6 7 1 0 4 1 0 0 4 1 1 2 8 4 2 4 0 2 0 2 0 0 3 0 8 2 1 0 2 
Leifsonia xyli subsp. xyli: 14
39 195 136 60 14 13 7 244 238 47 0 18 6 82 68 9 73 13 17 106 76 12 44 65 136 25 38 248 230 68 60 238 79 91 28 207 138 34 18 58 50 14 23 151 99 46 86 201 187 94 50 12 16 13 143 19 5 157 10 65 61 0 4 10 
Leptospira biflexa: 14
52 29 11 102 55 22 29 99 19 84 79 61 45 61 37 93 12 33 76 38 28 80 75 28 21 65 93 45 56 93 151 33 60 111 70 44 89 102 300 70 100 84 142 38 46 47 269 62 96 142 64 66 23 21 81 105 19 153 141 119 20 8 3 3 
Leptospira borgpetersenii: 45
116 50 58 115 274 103 111 106 119 326 403 386 103 245 151 289 91 159 114 98 178 191 103 69 169 175 191 124 240 175 427 94 115 241 230 110 180 365 758 309 196 447 278 135 68 179 692 226 215 479 151 478 38 99 205 593 230 327 588 287 186 16 11 18 
Leptospira interrogans: 248
517 164 198 695 1644 337 731 524 419 1835 3135 1511 845 961 646 2378 411 985 889 593 619 1412 783 269 608 1215 1389 525 901 1344 2569 428 547 1512 1626 490 723 2003 5261 1419 1145 2925 1664 654 370 947 4045 909 889 2747 739 2668 121 569 905 4094 1507 1708 3770 1533 1008 132 46 70 
Leptospira interrogans serovar Autumnalis: 1
0 0 0 2 5 0 1 2 5 6 4 4 2 2 2 9 6 0 3 4 1 6 13 1 2 5 5 2 5 12 7 2 1 11 6 1 3 7 22 4 6 2 5 0 2 1 11 4 11 8 7 4 0 1 5 4 0 12 7 6 3 1 0 0 
Leptospira interrogans serovar Canicola: 1
0 0 0 2 5 0 1 2 5 6 4 4 2 2 2 9 6 0 3 4 1 6 13 1 2 5 5 2 5 12 7 2 1 11 6 1 3 7 22 4 6 3 5 0 2 1 12 3 11 7 7 4 0 1 4 5 0 12 7 6 3 1 0 0 
Leptospira interrogans serovar Copenhageni: 3
3 4 0 8 19 1 17 26 10 26 31 13 30 49 17 78 13 20 54 43 33 65 17 3 9 19 70 15 22 54 68 17 16 51 42 21 12 66 113 29 58 49 55 8 7 9 82 11 31 69 13 11 0 3 16 30 13 79 70 32 16 3 0 0 
Leptospira interrogans serovar Copenhageni str. Fiocruz L1-130: 3660
8145 2482 2654 10274 22877 4624 10916 10446 7244 31573 38448 21685 10399 17122 9757 34158 5287 13704 14476 11743 11154 20820 11766 5342 9679 17717 19002 9199 14449 17398 38514 6195 7632 21859 21277 7687 10131 26522 71779 18262 20578 37789 28170 9717 5934 13686 69284 12391 15776 38552 11191 30155 2042 8203 13510 52879 15917 28093 49047 21210 12979 2081 507 1072 
Leptospira interrogans serovar Hardjo: 1
0 0 0 2 5 0 1 2 5 6 4 4 2 2 2 9 6 0 3 4 1 6 13 1 2 5 5 2 5 12 7 2 1 11 6 1 3 7 22 4 6 2 5 0 2 1 11 4 11 8 6 5 0 1 5 4 0 12 7 6 3 1 0 0 
Leptospira interrogans serovar Icterohaemorrhagiae: 10
27 8 9 25 77 20 36 30 11 81 90 61 21 54 31 96 16 22 42 33 41 59 30 21 32 54 60 28 52 62 121 25 19 84 43 24 31 77 174 50 58 97 81 18 16 43 193 27 42 102 40 75 12 22 37 142 42 96 131 72 40 5 2 3 
Leptospira interrogans serovar Lai: 4
12 5 5 9 25 2 9 12 13 28 36 27 11 8 10 35 12 9 14 13 4 33 16 3 10 20 20 6 12 24 48 7 6 38 24 6 11 35 97 16 22 55 35 11 5 12 63 12 26 59 24 55 0 7 14 49 13 25 50 22 21 2 1 1 
Leptospira interrogans serovar Lai str. 56601: 4725
8873 2623 2974 10854 24420 4997 11711 11119 7760 33232 41089 23645 11493 17787 10341 35844 5565 14683 15589 12268 11743 22217 12321 5543 10081 18365 19643 9565 14930 18179 39923 6339 8061 22831 22323 8146 10811 28137 77075 19381 21785 40770 30225 10152 6284 14515 72703 13145 16334 40090 12002 31824 2228 8935 14858 57099 17375 29481 52264 22580 13621 2637 718 1370 
Leptospira interrogans serovar Manilae: 3
1 5 2 6 14 3 17 19 16 43 50 20 58 103 30 134 18 46 86 54 50 102 27 6 15 26 83 29 33 74 79 14 25 66 42 29 9 84 132 40 76 109 81 17 10 12 61 16 26 99 23 15 1 5 24 56 46 92 108 14 29 2 0 1 
Leptospira interrogans serovar Pomona: 3
13 5 7 16 51 6 33 30 20 78 115 39 116 170 52 242 47 108 165 123 96 195 51 14 39 54 157 53 57 109 229 32 32 129 114 41 32 149 188 43 180 223 155 28 21 28 93 21 69 176 51 68 5 40 49 119 74 167 161 34 58 3 0 0 
Leptospira kirschneri: 8
6 3 1 15 49 0 22 18 12 38 43 29 13 30 9 58 20 32 43 27 11 70 37 4 7 33 97 20 38 85 90 14 7 89 64 12 12 67 139 26 43 40 51 12 8 6 92 19 59 60 28 42 5 22 21 50 7 52 61 41 26 8 0 0 
Leptospira kirschneri serovar grippotyphosa: 9
16 5 6 23 62 14 28 34 19 102 113 57 77 160 56 199 33 93 134 90 80 154 41 12 37 64 128 69 49 115 187 27 34 132 95 39 39 151 284 78 144 212 151 43 26 31 180 33 89 186 46 91 6 38 55 160 88 159 177 57 50 7 1 1 
Leptospira meyeri: 2
6 1 3 9 7 1 7 11 4 23 18 12 7 15 6 19 4 11 14 13 4 14 19 4 9 10 21 12 8 20 36 9 5 30 16 9 16 13 39 9 15 24 23 6 7 16 42 8 12 26 11 17 2 2 10 35 2 19 26 15 9 0 0 2 
Leptospira noguchii: 1
2 1 0 2 3 0 0 2 1 1 4 9 2 8 3 1 1 3 2 0 0 0 1 0 0 0 2 1 3 1 1 0 0 2 1 1 0 4 9 5 3 1 6 1 1 0 9 1 3 5 1 5 0 2 3 7 0 1 3 3 2 0 1 0 
Leptospira santarosai: 1
2 1 0 1 3 0 1 3 0 2 3 5 3 1 4 3 0 3 1 0 0 0 0 0 0 1 3 1 1 0 4 0 0 3 1 0 0 2 9 1 2 2 3 0 0 1 6 3 0 6 1 4 1 1 1 8 1 3 3 2 2 0 1 0 
Leptospira weilii: 3
2 2 1 3 10 5 6 4 3 3 16 10 7 12 4 13 9 5 1 1 0 1 2 0 0 2 13 3 4 6 4 2 0 7 1 0 1 7 22 10 6 7 10 9 1 2 26 6 5 11 7 9 0 7 9 18 5 6 12 7 6 1 1 1 
Leptospirillum ferrooxidans: 44
51 94 127 75 90 112 19 218 213 255 30 90 80 187 124 97 86 47 120 188 112 49 86 142 136 101 112 264 129 109 278 191 151 143 36 278 141 185 257 281 174 126 60 231 82 131 393 262 246 255 99 112 59 53 174 172 48 360 172 267 98 7 15 22 
Leptothrix cholodnii: 6
15 90 34 41 6 5 2 55 133 17 0 39 8 27 53 9 45 14 3 61 49 7 9 21 52 13 33 104 75 33 13 73 18 35 0 94 82 20 4 51 35 27 21 74 20 10 28 74 62 56 38 19 10 1 58 14 0 71 10 55 15 0 0 6 
Leptothrix discophora: 3
2 95 20 30 0 2 0 22 154 1 0 13 2 13 57 5 79 2 1 138 59 2 3 32 132 9 23 188 91 18 0 179 8 43 0 107 103 3 1 71 102 7 4 99 38 6 26 75 97 26 52 9 10 1 64 7 0 87 2 49 48 0 0 3 
Leuconostoc carnosum: 2
2 0 0 1 4 0 1 2 0 1 5 7 3 1 0 4 1 2 3 1 1 0 0 0 0 0 2 1 2 7 7 1 1 7 7 2 0 2 11 3 8 9 3 4 0 2 6 1 3 10 2 7 1 2 1 6 3 2 7 3 2 2 0 0 
Leuconostoc citreum: 12
23 21 14 50 39 10 55 22 18 33 171 72 70 15 23 60 21 58 86 27 42 64 62 10 7 32 68 48 40 70 50 31 17 69 49 39 44 92 248 81 66 206 148 54 20 60 181 53 50 199 39 108 2 4 34 134 83 35 150 101 39 7 3 2 
Leuconostoc gelidum: 4
4 5 1 17 9 1 20 13 17 9 57 26 25 9 5 17 13 34 25 29 18 20 15 7 6 8 15 28 16 37 17 17 10 34 16 17 16 31 77 19 21 62 71 14 3 15 44 13 17 61 12 42 1 3 7 46 9 29 86 26 6 3 1 0 
Leuconostoc lactis: 16
32 37 21 91 30 11 49 35 36 45 139 164 116 15 22 56 38 58 111 56 71 69 99 16 28 48 127 66 65 133 76 67 56 160 71 83 78 167 169 129 95 133 160 32 58 60 200 37 105 159 68 105 4 5 81 171 44 103 250 110 61 12 3 1 
Leuconostoc mesenteroides: 46
94 100 39 286 98 25 223 108 98 193 629 494 465 77 87 295 154 382 793 244 238 480 312 61 74 191 555 321 218 671 254 356 188 843 308 295 260 646 909 469 553 1141 1036 278 153 252 699 173 490 1306 362 782 26 43 362 646 176 283 937 498 245 36 4 6 
Leuconostoc mesenteroides subsp. cremoris: 8
13 20 5 49 9 3 36 9 13 33 86 95 78 13 25 34 6 19 79 25 33 45 55 9 13 38 109 34 40 111 55 31 26 112 53 26 31 122 107 95 46 92 112 26 25 41 152 38 51 129 39 63 5 8 29 85 30 38 141 82 19 5 1 2 
Leuconostoc mesenteroides subsp. mesenteroides: 9
9 5 1 34 16 2 27 10 14 26 85 60 50 9 14 40 15 37 50 17 15 54 31 9 8 24 30 34 11 56 32 19 14 71 26 27 25 81 112 37 46 105 95 31 13 21 83 19 26 102 24 62 3 5 17 81 49 37 141 49 10 7 0 2 
Leuconostoc pseudomesenteroides: 3
0 5 1 13 1 0 10 1 3 12 18 20 18 1 1 5 2 5 26 2 5 14 22 4 2 10 40 17 7 33 9 23 6 57 9 14 13 49 17 32 12 24 27 6 8 10 48 10 15 39 11 17 6 3 12 27 0 8 47 18 8 3 0 0 
Listeria grayi: 8
3 12 4 15 19 5 26 13 16 31 53 39 17 25 21 62 50 23 102 29 50 58 47 5 22 33 92 32 39 119 48 51 17 57 63 43 30 55 177 45 55 102 85 17 14 19 118 17 47 88 18 49 2 1 36 57 19 104 36 39 19 7 1 0 
Listeria innocua: 3076
5530 6525 2717 11170 6938 1347 11859 4765 4298 19623 35940 10212 10529 5266 5389 12100 7754 12696 23453 5916 10574 16256 16117 1448 6063 7666 26106 7539 14208 22682 17825 13148 7838 21633 20212 7916 10862 25357 58131 10068 13870 29893 26978 4881 4749 11451 57068 11956 13265 37003 9683 22307 1758 3767 12410 28986 9499 15948 46434 24284 8742 2117 393 566 
Listeria ivanovii: 53
84 78 19 173 193 62 261 86 73 315 746 281 224 111 104 323 218 354 455 108 144 429 407 30 97 215 479 140 238 478 357 192 144 405 494 96 199 480 1219 292 307 857 594 135 78 182 960 260 183 715 168 434 49 104 192 378 256 276 759 357 163 42 5 6 
Listeria ivanovii subsp. ivanovii: 8
18 8 2 11 42 20 38 21 13 50 105 44 57 22 31 55 46 57 62 20 31 67 74 8 24 40 75 21 50 79 71 19 32 51 63 17 30 73 225 70 49 162 98 30 17 41 192 53 36 144 36 84 14 18 36 77 56 34 112 68 22 7 1 0 
Listeria ivanovii subsp. londoniensis: 7
20 8 2 11 44 14 40 16 12 47 102 35 50 23 26 48 44 57 55 14 28 68 63 6 27 42 75 20 43 75 54 22 32 53 55 15 28 71 211 69 49 153 98 27 10 38 157 46 42 127 31 86 9 16 33 71 56 29 113 55 25 7 0 0 
Listeria monocytogenes: 3270
5738 7233 2897 12971 7141 1257 13312 5601 5132 21636 37901 12736 10774 6726 6300 13633 9059 14579 27375 7101 13315 17662 19066 1784 7238 8656 29493 8636 17126 25049 19657 14609 9020 24920 22315 9006 13552 27279 63562 10757 15837 33996 30799 5252 5355 12360 62359 13550 14806 41048 11086 23646 1977 3972 14534 30342 9666 18950 50821 26725 9597 2313 372 585 
Listeria seeligeri: 60
70 87 19 185 187 53 181 105 48 371 679 290 340 125 163 412 215 306 610 170 240 569 452 19 179 251 742 149 274 566 466 315 167 495 679 160 259 693 1574 337 387 978 687 108 138 188 1335 312 329 1073 212 679 62 85 209 590 331 366 907 360 225 56 3 1 
Listeria welshimeri: 20
18 40 7 98 44 3 66 24 11 115 183 48 81 61 20 162 83 97 243 16 24 255 130 3 15 106 270 28 98 272 121 100 41 220 206 23 80 234 499 45 155 238 238 19 28 71 371 66 88 222 54 136 9 26 62 109 48 121 272 134 59 16 2 2 
Listonella anguillarum: 179
491 543 245 907 549 243 821 689 861 1151 1693 1044 1013 370 503 1054 829 934 940 934 625 1024 795 267 408 823 1381 918 916 1441 684 1020 612 1584 959 720 923 1431 2651 1167 1300 1845 1945 1008 573 891 2382 1286 1096 2308 951 1407 327 505 868 1802 953 1279 1966 1526 822 106 34 39 
Listonella anguillarum serovar O1: 10
14 19 9 52 7 3 31 39 51 61 79 70 50 22 28 41 50 35 39 66 27 35 41 10 28 35 91 51 86 69 32 78 15 68 25 47 64 55 104 31 62 72 133 37 41 23 101 49 48 98 28 44 7 2 31 60 17 67 84 63 23 6 2 2 
Listonella pelagia: 5
8 6 1 16 16 2 23 7 7 26 24 21 22 7 7 18 11 17 12 9 9 11 14 3 5 9 25 18 15 15 12 15 7 21 19 17 10 18 50 19 15 13 23 18 13 23 40 24 26 36 17 17 4 7 11 34 11 21 22 25 24 4 1 0 
Loofah witches'-broom phytoplasma: 6
3 6 1 10 32 0 9 4 1 24 141 27 30 6 4 37 8 24 34 4 1 62 12 2 1 38 12 7 6 43 25 14 5 45 33 6 0 51 201 16 34 86 95 3 6 39 113 10 17 89 13 70 5 11 19 64 46 33 121 32 5 5 0 1 
Lyngbya majuscula: 12
77 74 41 74 41 34 161 136 171 91 208 207 132 69 42 123 66 123 119 130 57 145 132 133 53 127 168 135 74 191 137 100 93 172 136 111 153 156 252 122 108 234 323 200 77 135 337 225 143 279 102 188 29 59 104 240 75 164 262 166 155 2 8 2 
Lyngbya majuscula str. CCAP 1446/4: 2
9 18 4 14 2 0 9 18 8 4 30 3 6 11 4 11 9 7 9 32 1 11 7 27 5 7 15 26 4 12 27 27 6 18 7 22 7 21 38 1 18 15 28 2 4 21 48 3 28 22 8 18 3 18 14 26 2 10 30 18 24 2 0 0 
Lysobacter: 1
0 35 7 2 0 0 0 18 35 1 0 6 0 10 11 0 12 0 0 20 10 1 0 10 30 0 1 28 38 0 3 52 2 1 0 18 37 0 1 17 11 2 2 16 16 3 12 23 32 10 18 3 6 1 17 0 0 24 3 11 15 0 0 1 
Lysobacter enzymogenes: 11
2 193 39 11 0 2 2 71 201 3 0 25 0 41 114 0 153 1 1 175 48 2 1 38 108 5 7 225 181 9 6 338 14 21 3 131 127 5 11 109 161 13 5 124 59 14 57 87 160 32 117 14 44 3 132 1 0 136 10 54 65 2 1 8 
Lysobacter lactamgenus: 8
5 356 114 18 1 7 3 142 484 3 0 40 2 65 138 1 166 6 1 226 62 1 1 93 248 2 12 382 360 10 23 392 37 8 2 229 186 5 23 127 173 18 34 197 113 34 150 204 340 70 171 36 62 4 261 11 4 263 10 117 78 0 2 6 
Lysobacter sp. IB-9374: 3
0 75 2 7 0 0 1 19 84 1 0 11 1 22 73 0 65 0 0 126 22 3 0 17 64 0 0 105 89 7 1 158 3 20 0 47 55 4 2 59 95 11 1 52 25 8 21 22 90 13 51 11 16 2 52 0 0 56 3 22 32 0 0 3 
Magnetospirillum gryphiswaldense: 49
56 304 220 131 22 36 41 160 603 177 17 262 47 190 211 49 178 49 44 370 139 56 63 243 276 115 129 824 465 219 182 603 263 223 75 453 479 219 97 362 165 186 101 326 95 152 320 323 293 312 94 154 100 20 289 128 37 474 218 406 167 12 8 29 
Magnetospirillum magneticum: 12
2 95 54 26 0 7 1 37 375 24 1 20 3 62 54 10 39 4 1 135 46 11 4 66 44 7 0 335 93 20 28 222 45 21 5 94 190 27 14 118 36 21 5 66 21 24 48 78 94 34 10 26 9 9 121 9 1 127 12 89 50 3 4 5 
Magnetospirillum magnetotacticum: 23
9 188 71 70 9 16 3 86 497 52 5 84 4 143 105 19 65 9 6 251 66 20 9 159 120 17 23 476 176 59 27 394 74 85 3 199 302 63 24 305 142 71 19 160 108 73 132 208 200 119 99 98 91 17 262 34 6 300 36 222 135 4 7 12 
Maize bushy stunt phytoplasma: 1
2 1 0 3 3 0 0 0 0 2 9 2 3 1 0 2 2 2 2 3 0 3 1 1 0 2 2 3 1 7 1 0 1 3 2 1 0 8 14 1 6 4 5 0 1 0 6 1 0 2 0 1 0 0 0 3 1 1 7 3 0 1 0 0 
Malonomonas rubra: 14
22 16 21 34 24 19 32 42 65 108 51 83 43 29 31 59 34 39 53 45 29 51 45 24 22 48 114 59 47 86 79 74 80 80 39 61 46 136 113 89 32 76 53 48 18 31 146 81 49 95 38 51 24 22 44 126 33 92 144 116 31 7 4 3 
Mannheimia cf. haemolytica: 4
11 17 6 35 21 9 25 22 16 48 104 43 43 14 5 45 21 37 33 36 13 49 16 2 17 14 70 27 16 56 28 44 19 77 38 12 35 58 146 20 39 85 96 20 13 30 113 35 27 95 20 46 4 2 16 64 17 46 128 30 24 4 0 0 
Mannheimia glucosida: 17
67 69 40 196 67 12 82 48 86 225 650 189 198 43 120 210 115 142 160 237 59 187 93 9 71 54 437 166 103 296 91 179 129 559 232 67 192 290 727 68 310 401 461 100 123 125 429 152 124 540 122 207 22 7 133 291 24 197 627 135 95 17 0 0 
Mannheimia granulomatis: 1
0 1 0 2 4 1 4 2 1 3 6 1 3 0 2 3 2 0 1 0 0 3 2 2 0 3 3 3 1 3 3 1 2 1 1 2 1 1 15 0 4 8 3 2 0 2 9 2 0 9 1 6 0 2 1 6 4 4 5 4 7 0 0 1 
Mannheimia haemolytica: 134
350 548 192 1035 400 92 628 330 480 964 3253 926 1033 282 451 1011 741 712 1004 1157 390 1092 723 141 471 450 2114 1057 729 1605 622 1139 602 2445 1261 361 1049 1410 3976 521 1419 2313 2346 648 626 718 2735 980 720 2857 678 1313 167 186 710 1699 283 1024 3064 945 531 108 16 9 
Mannheimia haemolytica serotype 1: 2
0 8 0 11 0 1 2 3 1 3 29 3 9 2 2 3 1 1 7 10 0 9 3 2 7 6 16 5 8 14 1 9 2 18 7 7 7 10 26 0 13 5 15 2 9 8 30 6 6 11 8 8 1 5 8 6 1 8 14 13 7 2 0 0 
Mannheimia ruminalis: 4
3 26 7 23 8 0 14 8 19 35 88 28 24 7 12 31 14 26 24 27 11 27 19 2 19 7 50 26 14 41 22 25 5 79 21 10 25 29 119 27 34 75 61 27 15 18 67 27 14 80 25 38 0 5 16 44 4 28 70 25 26 3 1 0 
Mannheimia varigena: 7
8 38 8 27 12 2 11 26 26 26 46 38 24 13 14 18 14 20 20 14 11 14 21 14 27 23 45 28 34 26 15 15 18 33 23 17 22 27 85 20 25 44 47 21 11 19 52 42 29 65 13 50 9 10 23 57 14 29 45 37 27 4 0 3 
Marinobacter sp. NK-1: 1
0 3 9 6 1 0 2 5 12 5 3 5 7 7 8 12 9 7 8 25 7 6 6 8 13 8 14 21 15 11 8 26 5 17 6 5 20 6 3 8 17 11 2 19 8 8 11 9 22 27 15 15 9 3 6 7 4 6 11 9 12 1 0 0 
Marinococcus halophilus: 10
24 15 35 37 20 10 7 42 65 66 57 36 16 35 31 25 33 26 47 39 45 30 24 8 43 20 48 48 44 36 60 74 34 42 47 31 57 47 128 68 60 79 35 73 21 22 150 60 52 90 30 71 6 16 76 128 25 65 102 93 52 7 1 2 
Marinomonas mediterranea: 3
15 19 1 9 16 4 44 37 25 45 44 31 33 12 22 31 37 29 37 41 45 32 29 13 21 37 37 32 34 39 26 38 19 44 30 31 21 40 68 33 69 48 77 34 28 33 91 35 53 78 24 30 16 8 24 48 29 37 63 42 31 3 0 0 
Marinosulfonomonas methylotropha: 7
6 60 36 13 8 7 11 41 72 27 2 14 6 28 30 12 33 11 4 56 38 3 9 23 73 5 16 64 41 11 16 79 23 23 7 67 31 16 19 64 66 25 19 50 49 34 63 99 82 40 37 21 24 9 86 16 2 69 12 64 41 2 3 2 
Mastigocladus laminosus: 12
13 48 19 35 20 4 19 17 38 33 53 72 10 21 7 24 45 17 36 48 7 50 44 44 17 27 63 47 21 102 44 49 16 103 62 29 34 50 64 21 52 43 75 25 32 19 100 30 39 67 51 31 19 14 45 76 25 43 87 54 48 8 4 0 
Matsuebacter chitosanotabidus: 1
1 12 0 2 0 0 0 4 21 1 0 0 1 7 9 0 16 0 0 15 11 0 0 6 11 2 0 26 25 1 0 31 3 1 0 14 15 0 1 20 15 2 4 13 3 1 1 5 22 4 14 4 6 0 14 0 0 10 1 8 8 0 0 1 
Megaplasmid pSym: 1
3 5 6 0 1 4 6 7 19 9 3 6 4 4 9 6 5 0 6 4 8 4 3 1 6 3 9 13 10 8 5 9 9 2 7 15 5 4 2 3 7 6 1 3 6 3 5 4 2 5 14 2 1 1 12 12 2 13 5 12 18 1 0 0 
Megasphaera elsdenii: 11
0 70 106 75 26 42 28 96 159 83 73 144 20 89 34 49 102 32 106 116 116 45 42 72 138 39 119 127 71 154 69 190 90 56 83 118 94 150 194 137 113 44 71 221 33 60 303 117 147 189 94 119 59 33 100 88 53 213 186 109 41 10 1 0 
Meiothermus ruber: 7
4 133 68 9 7 10 3 91 214 15 2 22 1 34 33 3 73 3 0 139 16 0 11 92 45 5 10 291 63 22 8 155 87 28 17 37 183 13 41 124 85 9 18 139 47 6 59 222 117 38 60 12 9 0 57 30 7 112 46 51 18 6 0 1 
Melittangium lichenicola: 19
36 585 515 85 10 44 1 616 932 27 1 172 12 338 330 14 270 36 8 251 402 17 18 450 378 36 26 708 1021 48 163 748 337 103 10 339 855 19 11 396 248 35 48 523 285 82 125 950 463 235 291 64 102 30 494 15 1 403 43 268 229 0 5 14 
Mesoplasma florum: 1
1 0 0 7 12 0 1 0 0 2 13 0 6 0 0 3 1 1 8 0 0 5 3 0 0 3 8 0 0 11 12 0 2 6 6 0 2 15 23 0 9 7 10 0 0 1 14 0 2 10 2 4 0 0 1 1 0 10 11 3 0 1 0 5 
Mesorhizobium ciceri: 1
3 8 4 2 2 1 1 5 8 1 0 5 0 2 5 0 0 1 0 3 2 1 4 2 7 0 1 4 8 3 3 11 2 4 3 5 5 6 1 2 4 2 1 1 2 5 9 4 8 3 3 1 2 0 7 3 0 7 1 4 4 0 0 1 
Mesorhizobium huakuii: 5
12 79 36 13 4 8 3 44 72 10 4 14 4 24 30 0 29 5 5 23 19 1 4 16 37 5 17 72 67 12 11 71 9 13 4 49 43 13 16 38 17 23 9 29 22 21 25 44 56 29 20 16 14 2 62 9 7 52 13 32 20 1 1 3 
Mesorhizobium loti: 7702
9825 83845 33548 16422 4912 13182 4656 62165 108456 26650 1707 24053 7994 27961 50346 5470 34081 6001 11050 60239 43625 7090 10992 28973 66341 10507 27160 135248 98565 22378 15942 136220 22320 23290 6080 85305 60749 18228 19208 65484 39818 22955 15057 57037 23037 25001 53556 70794 84646 46196 24436 26797 17223 3227 70476 17943 6792 98955 18249 55650 31388 1163 1824 4715 
Mesorhizobium mediterraneum: 1
2 8 5 2 2 1 1 5 7 1 0 6 0 2 5 0 0 1 0 3 2 1 4 2 7 0 1 4 8 3 3 11 2 4 3 5 5 6 1 2 4 2 1 1 2 5 9 5 8 2 3 1 2 0 7 3 0 7 1 4 4 0 0 1 
Mesorhizobium plurifarium: 3
12 16 15 13 7 5 1 24 14 13 0 24 3 7 6 5 9 6 0 9 6 0 10 8 12 3 12 14 17 8 17 26 12 8 2 15 13 16 8 7 7 2 2 5 7 6 17 17 17 15 6 3 3 0 19 7 4 14 14 8 12 0 0 3 
Mesorhizobium sp. 7653R: 5
17 31 21 15 6 11 9 30 41 25 5 27 14 10 20 14 19 15 19 15 19 6 19 17 30 10 20 35 39 22 11 27 15 16 17 24 34 26 11 11 15 10 12 28 16 22 31 37 40 32 11 11 15 9 31 20 8 29 25 31 18 1 1 3 
Metallosphaera hakonensis: 3
3 2 4 5 34 88 15 49 36 31 21 30 19 33 13 14 21 11 8 37 18 21 14 41 17 19 10 26 16 15 59 13 43 34 15 32 74 38 32 79 74 24 23 32 36 11 50 117 86 48 58 34 6 5 67 32 32 34 34 47 39 2 0 1 
Metallosphaera sedula: 3
2 0 0 0 19 41 18 12 11 9 9 18 13 5 6 16 14 4 16 9 12 22 13 22 5 15 36 35 14 31 48 18 11 27 26 15 27 30 15 72 25 13 9 28 12 7 30 64 36 28 31 14 0 2 29 17 48 14 28 40 10 2 0 1 
Methanobacterium bryantii: 3
1 1 0 1 12 7 5 5 11 28 19 9 16 6 2 11 3 10 24 6 3 23 14 4 5 18 32 5 3 34 40 8 9 15 33 5 16 27 58 13 23 31 12 17 10 4 53 12 16 43 9 20 3 6 7 15 34 11 24 21 4 2 1 0 
Methanobacterium formicicum: 7
17 2 4 3 36 8 18 18 39 18 34 5 21 18 3 12 9 10 18 53 1 25 37 19 4 32 79 64 4 57 89 15 7 46 42 28 37 48 112 20 54 22 8 23 31 0 141 18 69 42 38 13 18 28 40 23 57 38 33 74 22 5 1 1 
Methanobacterium ivanovii: 5
3 2 1 5 15 14 3 4 10 25 17 5 5 5 3 14 5 10 18 8 3 20 12 3 2 18 35 7 5 20 47 5 10 37 31 7 16 39 59 16 13 27 9 10 2 10 74 11 21 42 6 20 7 12 11 24 26 21 45 40 1 3 0 2 
Methanobrevibacter arboriphilus: 2
1 0 0 2 23 5 6 0 0 11 25 3 10 3 0 8 3 8 17 4 0 19 23 1 2 11 14 3 3 15 28 2 6 8 12 3 1 24 40 5 5 34 14 3 4 13 43 5 6 27 4 22 0 6 11 28 16 3 20 13 8 1 0 1 
Methanobrevibacter smithii: 6
2 5 0 8 39 4 15 10 14 39 59 18 37 11 4 35 17 22 47 17 5 38 29 8 10 27 46 13 0 35 61 9 6 21 45 7 1 57 157 13 27 94 39 14 12 27 107 12 40 67 19 37 14 19 16 57 83 23 95 35 4 5 0 1 
Methanocaldococcus jannaschii: 1773
180 38 61 165 13856 4994 4320 1640 1111 4733 26402 9559 7286 1410 401 5350 2638 5579 9954 2141 877 7365 11193 658 708 4284 11269 2726 1184 12199 17911 2126 5162 6556 7536 2333 2879 21669 36712 15549 7790 18838 4658 2641 2025 5162 26060 17429 4861 22859 5019 16984 2048 4392 4442 16972 22933 5366 24535 11067 3677 1374 169 230 
Methanocaldococcus jannaschii DSM 2661: 1
0 0 0 0 4 0 0 3 0 2 42 1 11 1 0 0 4 7 18 1 0 10 11 0 1 1 26 0 0 29 29 1 1 9 16 7 0 35 48 8 18 13 2 1 0 3 29 7 27 51 12 11 2 0 7 3 10 5 12 15 4 1 0 0 
Methanococcoides burtonii: 4
3 12 3 21 45 20 9 27 18 48 17 18 28 19 5 10 56 24 37 18 6 8 29 3 4 28 84 8 8 41 53 35 3 54 47 28 15 50 40 52 25 25 6 34 18 14 74 52 44 54 16 14 5 3 37 27 37 60 39 68 13 2 0 2 
Methanococcoides methylutens: 1
2 3 0 14 11 13 0 12 7 29 1 3 10 10 0 4 5 5 20 11 4 4 16 0 4 13 37 2 2 19 10 9 0 41 23 14 7 22 12 25 17 2 0 25 17 1 31 38 25 21 6 3 2 1 15 8 1 34 16 39 4 1 0 0 
Methanococcus aeolicus: 2
5 0 1 0 14 5 7 3 1 14 34 4 11 11 2 7 4 12 16 8 1 13 18 7 5 8 24 14 0 14 33 5 7 13 20 3 9 19 55 7 5 36 23 4 2 14 38 5 9 34 3 14 1 13 10 13 45 8 32 21 4 2 0 0 
Methanococcus maripaludis: 1801
1373 260 664 835 9241 3527 2511 3564 2003 13002 19686 5784 11990 2538 2167 6417 3534 5253 10008 3773 3045 8647 8061 1544 1906 5977 18444 1788 2304 7294 18052 4248 3703 8583 12663 2282 2532 18284 40276 4929 10158 18556 4912 4749 4479 3215 37931 3599 8517 20097 9203 10271 2778 4275 4851 16658 14709 8520 24680 13194 3336 1529 136 149 
Methanococcus vannielii: 50
22 2 15 9 392 134 57 79 15 226 501 116 287 53 21 89 58 138 241 97 62 199 255 28 40 183 582 37 46 350 435 118 92 402 411 50 39 589 944 159 300 223 202 141 136 78 913 70 300 376 227 139 37 87 161 258 194 233 538 345 58 41 5 4 
Methanococcus voltae: 73
34 7 11 41 499 110 91 80 17 251 1147 242 509 107 48 239 116 258 471 203 81 356 347 50 58 408 726 82 92 617 473 196 101 755 669 52 127 742 1544 238 462 725 416 100 204 125 1431 215 460 857 381 417 91 307 280 449 629 333 802 636 114 66 5 5 
Methanohalophilus mahii: 4
4 3 4 12 8 5 9 1 3 14 13 7 10 7 2 11 6 6 13 8 2 5 5 3 3 13 7 8 0 10 9 9 2 7 10 8 4 7 19 16 9 12 13 9 10 8 22 6 11 12 11 12 2 8 16 9 14 2 10 17 7 1 1 2 
Methanolobus tindarius: 4
1 6 1 7 15 8 1 16 10 35 12 3 21 9 2 10 9 7 26 6 4 11 16 1 4 24 63 3 4 25 21 36 6 32 36 13 13 25 31 39 18 20 7 14 15 10 36 24 31 39 20 13 8 14 21 24 15 35 38 36 8 2 1 1 
Methanopyrus kandleri: 45
142 224 221 175 73 179 120 440 536 61 43 117 43 211 152 31 119 45 45 321 291 53 50 220 408 56 85 636 525 174 284 366 171 416 197 595 613 116 105 614 299 30 44 224 227 48 387 1279 716 194 413 28 146 86 435 10 107 700 66 338 151 22 6 18 
Methanopyrus kandleri AV19: 1687
5326 8128 11265 5631 2976 8496 4566 17616 17761 2825 2650 5706 1786 6891 7161 1434 4024 1865 1811 9272 9773 2172 2460 9087 13045 2787 3199 17223 16763 4622 8883 9713 10726 11033 7228 18970 21712 4997 4690 15469 8333 1270 1627 5430 7726 1951 12979 37126 20947 8110 12564 1569 4234 2375 13218 1182 4772 17058 2357 8338 6209 387 321 986 
Methanosaeta concilii: 4
2 16 3 7 14 35 3 36 53 9 2 13 8 26 8 7 18 1 14 48 14 8 16 46 26 11 44 61 20 30 38 85 10 10 18 45 39 27 17 126 38 21 2 45 28 11 21 95 65 53 41 26 32 9 51 10 23 78 19 69 46 0 1 3 
Methanosarcina acetivorans: 14
10 19 17 22 70 46 15 122 80 116 35 26 41 70 19 56 40 27 81 91 15 54 36 42 32 49 212 100 19 108 106 89 57 104 73 73 53 101 174 162 116 74 31 79 48 34 254 85 191 101 100 81 49 44 93 70 79 139 110 156 39 9 0 5 
Methanosarcina acetivorans C2A: 4540
4327 6898 7987 5654 18141 20523 6372 25436 34693 42874 13220 11336 17536 20673 10145 17218 17585 14588 22347 24154 11140 19308 8591 13989 13809 20164 36157 25581 10074 25626 38312 21272 25438 17472 25149 22643 19822 29649 60458 32353 31092 32373 9304 26766 10895 12795 77724 35211 34457 41126 23887 28909 9554 8262 27798 35134 30038 36096 38168 33165 14957 2217 237 2099 
Methanosarcina barkeri: 114
97 178 130 241 451 434 138 651 632 1088 266 247 424 454 175 411 312 259 525 605 197 567 407 261 265 619 1279 623 207 870 1010 660 436 755 740 583 480 848 1330 949 692 635 198 747 324 251 1804 766 940 942 551 582 337 269 657 646 562 840 1152 1076 372 64 10 43 
Methanosarcina mazei: 95
40 143 81 133 380 486 95 573 748 973 203 173 506 457 175 354 472 283 678 603 229 462 263 327 385 513 1254 536 242 624 1134 568 533 525 718 566 449 727 1124 718 835 713 96 640 287 211 1396 609 851 722 592 583 225 195 676 598 623 841 982 834 363 42 4 50 
Methanosarcina mazei Goe1: 3371
2152 5461 4151 4341 14472 17136 3876 17613 23793 35439 9391 6260 14325 13440 5492 13637 12758 9371 17614 14204 6123 14296 6635 8748 8508 17018 29380 15977 6481 20399 28563 14966 17388 12916 19259 15083 13251 22990 47283 22374 20428 24019 5228 20122 7886 9240 58431 24988 24600 29074 15300 20762 7043 5688 18260 25647 24752 22789 30656 24470 9586 1800 126 1445 
Methanosarcina thermophila: 36
14 55 23 47 166 180 36 223 239 335 52 42 140 154 35 85 101 59 181 228 49 134 144 94 93 170 478 240 50 252 315 208 138 251 241 196 133 216 328 447 266 140 26 256 125 58 568 275 382 316 174 127 74 85 224 157 150 354 327 342 92 24 3 9 
Methanosphaera stadtmanae: 8
1 0 0 14 82 6 2 10 0 42 161 7 50 20 0 33 5 32 92 17 0 38 47 0 1 59 199 0 1 69 97 3 2 123 161 4 3 47 143 9 66 43 72 3 41 6 224 3 71 118 53 43 2 38 51 31 43 31 85 76 14 6 1 1 
Methanothermobacter thermautotrophicus: 246
80 238 205 268 781 2426 355 2092 1354 1730 364 213 1287 739 176 392 650 451 1547 1239 265 327 1000 930 357 792 2358 1724 491 747 1485 1096 1088 1845 737 1331 1430 1723 1555 2025 1594 753 162 1272 830 500 2573 3074 2185 2003 1527 614 722 455 1639 814 2816 1378 820 2079 542 91 63 92 
Methanothermobacter thermautotrophicus str. Delta H: 1869
586 1962 2503 2477 6503 21660 2434 18494 12355 12995 2214 1290 10915 7060 1472 2866 5932 4034 10947 10114 2505 2509 5906 8514 3381 4814 15001 14236 3554 5736 10822 8756 9291 13031 5383 10862 12073 12394 9107 14876 11688 5716 700 9286 5658 4197 16809 25977 14968 16095 11807 5139 3957 2390 13723 5456 22552 11682 6272 15449 4422 554 428 887 
Methanothermobacter wolfeii: 12
8 10 3 12 66 75 39 70 34 73 51 13 75 45 2 31 30 33 107 55 12 30 74 52 26 47 119 63 16 45 121 54 42 103 51 77 47 93 175 116 113 80 16 70 45 37 206 118 116 115 77 70 55 55 83 49 177 117 71 122 42 5 1 6 
Methanothermococcus thermolithotrophicus: 30
3 3 2 6 188 62 71 55 26 103 355 100 162 57 6 65 66 87 251 95 17 127 162 12 14 116 355 53 19 220 266 44 68 205 274 46 54 309 543 137 207 163 97 83 56 32 607 99 176 325 148 124 25 56 106 138 298 133 261 224 47 27 1 2 
Methanothermus fervidus: 23
20 2 1 20 231 44 70 17 14 97 260 68 128 23 9 75 19 75 210 30 15 119 185 17 5 122 332 30 13 208 318 58 30 198 239 47 63 258 489 90 77 252 119 33 31 107 487 99 99 327 64 202 21 103 65 188 320 57 253 179 41 14 3 6 
Methanothermus sociabilis: 2
0 0 1 3 15 11 9 2 2 6 29 6 19 4 0 18 4 15 30 7 2 21 25 1 2 6 25 5 1 19 47 6 2 19 26 9 6 19 69 8 23 57 8 2 0 5 45 10 9 37 17 34 3 8 7 18 55 12 37 19 8 1 0 1 
Methanotorris igneus: 2
0 0 0 0 14 3 1 0 0 1 17 9 4 2 0 0 2 3 14 2 0 2 6 1 1 1 17 0 0 2 16 1 2 8 6 1 2 19 17 16 7 4 7 0 5 1 17 11 5 12 9 1 1 2 2 8 12 2 13 12 1 2 0 0 
Methylobacillus flagellatus: 22
16 158 45 78 7 26 18 91 261 55 17 137 21 89 48 36 116 37 47 163 80 51 52 74 103 69 143 247 197 82 34 310 60 121 51 133 215 64 66 216 133 112 62 154 63 103 149 176 189 197 86 101 69 26 161 86 22 205 120 166 75 12 5 5 
Methylobacillus glycogenes: 7
21 97 11 37 4 10 14 41 115 24 8 37 11 41 30 7 45 11 9 95 27 14 17 23 48 21 48 125 98 35 13 160 14 32 20 84 86 19 28 96 46 32 31 64 40 31 68 73 98 63 34 25 32 12 55 17 2 109 48 68 16 4 1 2 
Methylobacillus sp. 12S: 24
26 161 56 129 29 17 35 101 377 103 67 227 64 110 88 62 112 78 65 189 93 58 79 94 86 106 150 274 197 152 41 261 70 156 103 148 281 107 199 201 118 171 151 207 77 118 232 204 141 259 125 149 44 19 160 200 57 196 226 209 99 8 7 9 
Methylobacillus sp. KT1: 2
3 25 2 12 4 3 5 5 21 16 6 12 4 8 2 4 4 9 5 10 14 10 9 7 10 5 13 19 10 14 7 17 7 15 6 7 17 6 10 12 10 7 10 19 5 10 25 19 18 21 9 4 6 5 9 11 6 15 12 25 6 2 0 0 
Methylobacillus sp. KY4400: 5
5 41 33 26 2 2 3 17 106 5 16 13 11 13 23 4 46 18 2 50 27 9 8 20 61 7 32 70 98 26 12 94 16 33 11 37 56 17 32 16 35 21 13 79 19 20 55 47 36 56 18 21 20 8 12 26 6 52 48 48 20 0 0 5 
Methylobacillus sp. SK-5: 4
0 15 1 14 3 3 0 8 46 9 3 29 4 16 1 6 15 5 13 31 7 12 16 3 6 27 23 31 14 38 3 52 2 56 20 14 20 26 13 77 37 20 25 16 16 7 29 23 43 32 29 8 6 7 31 13 1 24 22 36 27 3 1 0 
Methylobacillus sp. SK1: 1
0 2 0 0 0 0 0 0 8 0 0 1 1 4 1 1 4 0 1 4 0 5 0 0 0 2 1 3 0 10 0 12 0 4 2 5 4 5 4 12 9 0 1 0 2 2 4 1 5 4 1 0 2 1 9 0 0 5 1 6 0 1 0 0 
Methylobacter marinus: 1
1 13 2 1 0 2 1 3 14 6 1 7 4 3 3 4 4 2 5 10 6 3 3 5 12 4 3 14 15 3 5 22 10 5 5 11 11 9 9 11 3 2 6 5 2 9 9 15 8 25 5 10 11 4 7 6 2 10 13 17 3 0 0 1 
Methylobacterium chloromethanicum: 17
52 154 113 59 13 26 28 193 163 97 13 71 46 46 90 26 59 23 33 106 101 39 37 79 137 56 92 285 265 118 91 235 107 73 31 181 142 67 34 108 67 49 43 64 70 56 104 200 167 140 47 46 60 13 117 40 19 193 61 127 45 2 3 12 
Methylobacterium dichloromethanicum: 15
18 201 107 30 13 12 7 208 203 27 1 29 10 64 101 3 69 9 14 141 104 8 12 80 174 12 32 383 285 28 21 328 60 46 7 189 176 20 45 184 101 19 22 126 73 37 65 233 217 111 73 27 35 5 152 19 4 229 18 91 67 1 3 11 
Methylobacterium extorquens: 157
79 2293 929 239 30 59 42 2199 2010 204 9 174 54 651 1038 49 654 36 58 1688 872 55 53 940 1671 91 232 3643 2475 259 185 3510 552 379 45 1829 1695 150 130 1761 1095 167 123 1288 744 286 624 2441 2102 847 843 255 494 32 1581 108 13 2241 114 1178 646 28 23 106 
Methylobacterium nodulans: 2
3 18 9 7 3 4 5 35 37 3 0 1 2 15 14 0 5 3 3 33 16 0 5 13 25 3 3 39 26 3 9 68 8 11 2 27 22 7 2 46 33 4 0 18 12 7 9 24 42 14 25 10 5 2 26 1 2 28 3 21 22 0 0 2 
Methylobacterium organophilum: 2
0 20 10 3 0 1 0 44 33 0 0 1 1 17 22 1 14 1 1 41 18 0 0 15 38 0 1 65 36 2 1 95 4 6 1 41 27 1 0 52 31 4 0 27 15 3 2 32 58 13 33 8 6 0 31 1 0 32 1 19 21 1 0 1 
Methylobacterium sp. DM4: 5
11 48 38 15 9 10 12 32 34 24 7 20 8 17 19 8 33 6 10 34 35 6 11 14 26 16 21 51 54 16 16 53 22 20 16 36 29 22 24 41 32 16 21 38 21 19 34 61 49 48 23 22 10 6 43 17 10 45 16 27 37 0 3 2 
Methylobacterium specialis: 2
0 5 1 1 0 0 1 13 9 2 0 0 0 7 3 0 0 1 0 11 8 1 0 8 10 0 1 22 6 0 1 26 3 0 1 6 5 0 0 29 12 4 2 9 5 0 4 14 12 4 7 2 6 0 8 0 0 10 2 7 4 0 0 2 
Methylococcus capsulatus: 38
44 455 351 184 23 71 16 333 924 65 8 157 21 267 248 31 272 55 35 546 210 34 36 237 490 66 155 923 589 124 134 837 201 280 70 450 490 82 151 515 402 119 67 438 241 138 517 533 728 259 356 163 170 49 582 65 30 620 76 386 305 10 0 28 
Methylococcus capsulatus str. Bath: 9
22 88 56 26 6 4 5 71 193 9 3 18 4 45 35 2 42 7 11 88 40 14 14 66 90 19 32 187 80 19 41 168 27 22 12 100 76 7 24 80 67 14 20 81 60 42 83 66 122 42 54 35 40 7 105 14 5 115 18 64 67 1 2 6 
Methylocystis sp. M: 9
2 99 7 26 1 4 2 89 104 13 0 12 6 26 68 8 25 3 3 65 72 4 2 18 85 10 4 117 117 31 14 156 9 21 3 99 61 37 19 97 54 26 12 78 35 23 48 115 99 49 44 57 18 2 124 8 0 125 20 53 80 3 1 5 
Methylocystis sp. WI14: 4
3 30 7 7 1 2 1 26 26 3 0 4 3 7 21 1 14 0 0 18 24 5 4 5 14 3 3 32 45 7 2 33 5 6 0 29 12 6 8 37 14 10 3 31 9 8 21 39 38 19 15 20 2 0 31 3 2 37 8 14 20 0 1 3 
Methylomicrobium album: 3
10 11 8 3 6 3 0 5 17 2 3 12 6 15 4 4 7 5 3 19 10 8 5 8 18 5 6 21 15 10 10 27 4 12 5 18 4 7 13 9 22 9 9 8 6 4 9 5 15 12 9 4 6 0 11 15 3 17 15 13 11 2 1 0 
Methylomicrobium sp. AMO1: 6
11 30 18 4 8 3 13 24 28 11 20 55 7 15 28 9 31 20 7 36 17 8 14 13 37 18 20 76 56 35 5 81 8 21 17 64 10 37 61 26 48 32 50 11 13 23 85 24 41 46 18 31 24 7 46 16 8 71 32 35 20 5 0 1 
Methylomonas aminofaciens: 5
14 12 2 19 4 3 13 14 65 18 17 23 12 16 4 12 16 7 25 17 4 42 19 4 5 16 35 9 16 99 3 40 1 54 19 8 19 45 29 72 31 14 34 9 20 12 49 17 40 33 27 9 7 7 25 12 2 55 25 25 12 4 0 1 
Methylomonas clara: 1
0 6 0 9 1 0 0 3 15 1 0 11 5 10 1 3 4 1 2 9 2 3 4 0 5 1 8 10 11 4 0 18 1 17 1 4 13 3 13 11 8 6 4 8 0 1 17 9 12 10 5 1 0 0 4 4 0 14 16 12 1 1 0 0 
Methylomonas sp. KSPIII: 5
1 32 12 12 6 2 3 7 46 1 3 45 3 19 20 4 18 9 2 60 7 5 7 13 23 6 16 55 30 16 3 54 4 16 11 14 43 11 57 25 38 20 30 15 17 11 65 24 50 39 33 19 18 3 44 22 2 36 23 39 42 3 1 1 
Methylomonas sp. KSWIII: 6
1 41 15 15 7 1 5 6 61 3 7 54 6 23 29 3 22 10 5 68 15 5 6 19 33 9 15 67 40 15 4 67 7 28 14 22 54 12 71 30 44 23 37 18 15 17 91 28 66 46 40 25 28 8 47 35 3 45 34 46 45 4 1 1 
Methylomonas sp. LW13: 7
4 20 24 15 8 7 10 9 50 15 26 87 9 15 21 15 40 27 11 38 12 22 21 12 44 6 48 56 50 58 9 64 10 58 22 41 45 40 64 32 33 38 51 21 15 24 76 35 34 73 20 39 20 14 27 39 11 53 53 36 24 4 2 1 
Methylophaga sp. SK1: 1
1 3 0 14 3 0 0 5 16 3 5 1 10 1 0 4 7 3 4 9 4 11 6 4 6 6 9 11 3 9 0 15 0 12 1 6 6 10 25 2 9 8 7 6 6 8 33 3 14 19 13 14 1 6 11 14 2 7 12 14 14 1 0 0 
Methylophaga thalassica: 4
5 11 0 13 7 2 7 6 8 17 17 16 20 2 1 13 13 4 10 12 1 22 10 8 4 12 12 10 8 15 8 11 0 32 10 14 4 17 34 17 11 13 21 14 9 12 34 21 13 25 18 11 8 12 16 13 2 10 18 15 8 2 1 1 
Methylophilus methylotrophus: 22
9 114 13 144 12 7 16 39 263 23 52 206 85 75 32 65 92 64 57 178 83 86 115 33 91 80 160 238 170 143 24 276 60 261 96 95 244 65 277 125 159 101 107 117 63 90 196 142 175 222 122 84 51 57 132 144 16 180 203 213 97 16 2 4 
Methylophilus methylotrophus W3A1: 2
1 10 0 11 2 0 1 2 16 6 4 8 15 7 6 10 5 4 2 12 4 2 5 1 10 6 19 14 15 14 4 22 4 18 9 13 32 13 15 17 7 11 9 11 1 5 31 11 15 28 6 8 5 0 8 7 3 15 26 15 4 0 2 0 
Methylophilus sp.: 1
1 0 0 6 5 0 4 1 2 7 5 0 3 0 2 4 1 6 5 2 2 8 3 0 0 6 7 3 2 2 3 7 0 8 3 1 0 11 13 0 4 6 9 2 2 9 13 4 0 20 3 15 2 2 7 5 0 4 11 7 9 1 0 0 
Methylorhabdus multivorans: 1
1 8 2 1 0 4 4 2 1 3 1 6 1 1 1 1 5 2 0 5 10 1 3 2 6 2 4 6 9 3 5 7 9 3 1 5 6 6 4 14 11 2 6 5 3 6 5 21 7 4 8 7 2 1 15 2 2 11 4 3 8 0 1 0 
Methylosinus sp. LW2: 6
3 59 21 4 3 2 1 64 44 17 0 5 0 6 33 6 26 3 4 19 37 3 2 22 49 5 7 106 100 13 8 80 21 9 0 66 25 13 11 50 25 15 6 38 15 15 28 40 61 26 12 9 8 0 46 12 1 59 11 30 14 1 0 5 
Methylosinus trichosporium: 14
17 207 30 54 12 6 3 162 187 15 1 27 6 37 113 6 61 1 11 102 106 7 1 38 132 10 13 198 231 48 31 275 14 19 1 159 119 27 25 147 53 49 22 105 45 49 66 212 159 104 43 79 35 9 160 16 5 195 33 91 95 0 2 12 
Methylosulfonomonas methylovora: 5
8 54 27 8 2 3 1 44 56 6 1 12 2 21 23 3 21 1 0 49 26 9 2 18 56 5 5 59 79 11 8 81 20 9 0 50 34 2 6 60 47 10 2 42 23 18 29 66 71 23 26 16 22 0 61 3 2 54 3 43 26 0 0 5 
Methylovorus sp. SS1: 12
5 139 10 102 4 3 9 51 248 15 9 71 18 64 44 22 65 18 18 169 51 28 46 39 54 56 63 221 88 79 12 237 21 136 59 87 190 41 122 233 113 86 77 120 46 40 264 107 150 183 88 32 32 8 81 54 5 156 108 137 45 8 1 3 
Microbacterium ammoniaphilum: 3
16 22 12 5 2 6 8 35 29 18 0 10 4 8 12 5 15 4 5 15 11 10 7 14 21 3 17 23 19 13 13 29 17 11 10 20 21 9 1 8 13 6 6 17 9 5 12 30 48 15 15 4 4 1 23 5 0 15 8 10 7 0 1 2 
Microbacterium esteraromaticum: 1
0 17 10 2 0 2 0 20 16 0 0 0 2 3 12 0 7 0 1 17 1 0 0 5 6 1 7 31 21 2 5 30 5 2 0 13 19 1 1 3 10 0 1 9 13 1 3 15 28 5 6 2 3 0 9 0 0 15 0 8 3 0 0 1 
Microbacterium laevaniformans: 1
8 36 18 6 0 2 0 29 8 1 0 0 2 8 19 0 7 0 3 23 21 2 1 18 21 2 3 38 37 6 9 27 18 6 0 26 10 1 0 4 12 1 1 14 13 1 3 16 52 5 21 1 4 0 19 0 0 14 0 6 17 0 0 1 
Microbacterium luteolum: 2
4 26 3 20 3 4 3 14 33 20 4 13 8 11 9 6 17 3 10 14 8 9 14 7 20 11 29 21 23 22 9 37 9 30 5 15 9 14 12 10 7 17 6 15 12 15 37 14 20 31 3 16 7 0 15 11 7 21 18 23 15 1 0 1 
Microbacterium sp. AL-210: 1
4 14 6 3 0 2 0 16 21 0 0 1 0 14 16 1 6 1 4 17 24 2 3 6 18 3 8 23 26 2 11 34 9 4 1 19 13 1 0 6 18 0 2 15 11 2 2 16 24 7 21 2 2 1 17 0 1 20 0 8 22 0 0 1 
Microbispora rosea: 1
1 35 36 3 0 7 0 36 43 2 0 1 0 10 13 0 4 1 0 33 15 0 0 19 19 1 0 64 42 1 4 61 16 4 3 37 26 1 1 17 18 1 0 26 12 0 7 65 60 3 13 1 9 0 32 1 0 40 2 28 4 0 0 1 
Microbispora rosea subsp. aerata: 1
1 24 9 2 2 2 1 18 21 1 0 0 1 12 10 0 3 1 2 18 7 1 2 14 18 0 3 29 18 0 3 32 3 2 1 41 14 0 0 14 9 0 0 7 9 1 3 27 27 1 6 0 6 1 10 0 0 21 0 13 3 0 0 1 
Microbulbifer degradans 2-40: 1
2 17 0 4 0 0 17 4 10 14 15 16 5 5 9 12 59 14 17 51 13 7 21 13 5 12 37 46 28 16 1 77 6 31 24 3 14 17 19 9 74 23 29 12 21 4 32 12 35 39 47 5 7 4 10 21 14 9 27 23 28 1 0 0 
Micrococcus luteus: 38
17 499 168 115 25 25 13 301 466 34 85 36 36 263 134 28 69 52 43 384 210 46 28 171 268 43 75 546 280 53 42 607 105 129 38 350 444 43 121 405 262 104 44 367 192 57 106 642 518 122 211 67 53 12 296 66 43 409 79 238 100 6 4 28 
Micrococcus lylae: 2
8 4 2 7 13 2 9 2 3 13 47 8 16 1 4 19 4 20 19 1 4 16 12 4 1 12 11 2 7 18 12 0 8 15 17 3 2 20 51 18 16 41 22 9 1 15 42 9 10 49 7 17 2 6 12 42 20 7 37 12 10 1 1 0 
Micrococcus sp.: 1
6 7 6 12 5 2 5 4 2 18 30 22 13 0 12 19 5 9 25 9 34 11 14 2 13 8 33 10 36 14 29 30 15 23 17 12 37 25 48 13 24 34 22 9 8 9 61 11 35 66 25 24 0 2 9 35 8 13 37 17 20 0 1 0 
Micrococcus sp. 28: 51
226 652 486 187 48 137 38 429 602 92 5 129 92 309 248 59 214 71 60 523 311 74 177 413 568 161 232 1040 670 237 195 718 402 239 54 468 587 108 60 279 256 46 85 471 412 139 211 627 550 221 201 36 134 30 309 34 23 412 42 308 241 5 8 38 
Micrococcus sp. HL-2003: 1
2 5 4 7 1 0 1 2 12 4 5 14 5 1 2 5 5 3 7 8 7 7 3 3 6 7 11 14 9 9 6 17 7 14 5 7 7 9 11 8 3 9 6 3 3 10 10 10 7 15 7 8 3 2 6 14 4 5 8 3 8 1 0 0 
Microcystis aeruginosa: 75
417 469 351 655 498 214 772 727 684 750 3095 917 518 541 301 1174 446 873 671 904 353 1170 514 867 347 1075 699 925 428 1605 1111 450 785 964 706 609 524 1398 2364 670 681 2052 2484 962 299 991 3155 1180 603 2072 411 1521 182 403 506 1852 677 907 2558 829 722 52 11 12 
Microcystis aeruginosa NIVA-CYA118/2: 1
0 1 2 3 1 0 2 2 2 1 7 4 1 1 1 1 1 3 1 3 3 6 3 1 1 0 0 2 3 2 1 1 1 0 2 1 0 6 5 0 1 5 6 2 1 3 6 6 1 6 2 3 0 0 1 0 1 2 6 4 1 1 0 0 
Microcystis botrys: 2
0 2 4 6 2 0 4 4 2 2 12 10 2 2 2 2 2 6 2 6 6 12 6 2 4 0 0 4 6 4 2 2 2 0 4 2 0 12 10 0 2 10 12 4 2 6 12 12 2 12 4 6 0 0 2 0 2 4 12 8 2 2 0 0 
Microcystis cf. ichthyoblabe 'NIVA-CYA 279': 1
0 1 2 3 1 0 3 2 1 1 6 4 1 1 1 1 1 3 1 3 3 6 3 2 1 0 0 2 3 2 1 1 1 0 2 1 0 6 5 0 0 6 6 2 1 3 6 6 1 6 2 3 0 0 1 0 1 2 6 4 1 1 0 0 
Microcystis cf. wesenbergii 'NIVA-CYA 172/5': 1
0 1 2 3 1 0 2 2 1 1 6 5 1 1 1 1 1 3 1 3 3 6 3 1 2 0 0 2 3 2 1 1 1 0 2 1 0 6 5 0 1 5 6 2 1 3 6 6 1 6 2 3 0 0 1 0 1 2 6 4 1 1 0 0 
Microcystis flos-aquae NIVA-CYA144: 1
0 1 2 3 1 0 3 2 1 1 6 4 1 1 1 1 1 3 1 3 3 6 3 2 1 0 0 2 3 2 1 1 1 0 2 1 0 6 5 0 1 5 6 2 1 3 6 6 1 6 2 3 0 0 1 0 1 2 6 4 1 1 0 0 
Microcystis sp.: 1
0 1 2 3 1 0 2 2 1 1 6 5 1 1 1 1 1 3 1 3 3 6 3 1 2 0 0 2 3 2 1 1 1 0 2 1 0 6 5 0 1 5 6 2 1 3 6 6 1 6 2 3 0 0 1 0 1 2 6 4 1 1 0 0 
Microcystis sp. FACHB854: 12
14 18 11 33 12 4 25 28 30 31 91 38 12 27 9 45 22 20 21 32 11 39 13 23 8 28 33 31 19 62 19 13 13 26 16 22 18 54 74 16 24 39 91 34 18 16 120 45 14 71 12 34 6 12 9 38 7 38 64 36 16 8 2 2 
Microcystis viridis: 3
1 2 4 6 2 0 7 6 2 2 13 9 2 2 2 3 3 11 3 8 6 17 6 3 6 2 8 5 6 8 6 2 3 5 9 3 1 17 14 1 5 12 18 7 2 8 21 12 2 14 6 7 0 0 3 3 2 6 17 11 6 3 0 0 
Microlunatus phosphovorus: 1
0 5 4 1 0 0 0 6 13 0 0 4 0 6 2 0 5 0 1 10 1 1 3 7 6 0 3 22 8 3 4 16 3 4 2 10 8 0 1 12 5 2 1 5 6 3 2 12 13 5 4 1 0 0 5 0 0 22 0 4 5 0 0 1 
Micromonospora cellulolyticum: 1
0 14 6 2 0 1 0 12 9 1 0 0 1 11 10 1 11 1 1 36 14 0 0 9 19 0 1 47 19 2 2 40 4 5 0 18 12 1 1 4 35 0 1 20 2 0 1 6 19 1 9 0 4 1 14 0 0 19 0 1 9 0 0 1 
Micromonospora chalcea: 2
8 19 11 3 1 1 2 26 19 4 2 5 0 5 5 2 6 3 2 14 5 0 4 13 12 4 8 33 14 6 10 22 5 6 1 12 15 8 5 4 10 5 3 11 15 6 12 30 34 11 13 2 6 1 14 6 0 14 3 12 12 0 2 0 
Micromonospora chersina: 6
7 170 291 8 0 7 0 161 411 4 0 6 4 55 44 0 79 2 9 216 59 1 5 123 259 1 9 519 347 6 12 365 177 16 14 208 273 4 2 29 64 4 4 66 132 0 19 226 334 6 78 1 39 0 134 2 0 100 0 42 79 0 1 5 
Micromonospora echinospora: 129
136 1425 2265 270 15 87 28 1642 3037 56 4 203 33 623 683 23 692 41 30 1867 838 32 57 905 1958 41 140 3440 2562 125 186 2542 1067 541 78 2262 2025 67 27 701 791 39 62 1139 1141 47 247 2502 3010 126 1022 41 453 59 1472 18 10 1497 55 853 732 1 14 114 
Micromonospora griseorubida: 24
158 472 1125 308 15 65 41 772 1227 51 0 438 37 371 556 91 215 59 22 768 452 16 73 364 961 51 143 1543 1319 197 198 894 795 714 108 936 1376 123 14 138 242 33 50 598 511 86 270 1021 1250 248 314 59 144 69 528 97 17 401 53 275 383 0 2 22 
Micromonospora megalomicea subsp. nigra: 22
88 428 807 182 11 73 16 614 1017 23 1 194 19 282 394 11 202 34 40 782 277 20 40 402 666 25 124 1487 936 56 136 766 555 396 61 975 932 24 12 107 216 15 24 433 429 23 161 842 1184 68 287 11 102 31 516 16 1 372 8 253 326 1 3 18 
Micromonospora olivasterospora: 4
8 47 52 9 0 2 1 47 91 2 0 7 2 17 17 0 17 0 3 44 35 1 3 16 67 0 11 89 88 5 6 69 25 20 3 63 63 3 2 22 26 3 2 30 43 4 7 82 81 5 31 1 18 2 43 1 1 45 1 27 17 0 2 2 
Micromonospora rosea: 1
5 9 7 5 1 1 1 6 15 3 0 3 1 6 5 2 3 2 2 6 9 1 1 4 8 1 1 15 7 2 0 8 4 2 1 7 14 2 1 6 6 0 1 10 7 0 2 13 19 0 6 1 1 2 4 3 0 7 6 6 3 0 1 0 
Micromonospora sp. 046/Eco11: 5
9 112 176 23 1 2 0 101 259 1 0 10 1 42 31 0 42 3 8 126 52 2 5 53 165 0 6 297 200 5 10 237 74 28 5 138 175 0 0 26 51 0 2 68 68 6 22 140 208 12 61 0 23 2 94 1 1 83 0 49 55 0 0 5 
Micromonospora viridifaciens: 2
3 23 26 2 2 5 0 25 25 3 0 3 2 19 17 0 25 1 3 38 22 3 3 21 27 3 10 51 28 3 5 50 10 9 2 25 17 6 0 10 22 1 2 35 14 0 9 21 44 6 23 1 3 0 19 1 0 32 2 9 14 0 0 2 
Microscilla sp. PRE1: 64
191 112 128 196 263 167 246 212 460 455 329 354 292 214 157 331 268 343 378 383 211 346 244 130 192 300 445 411 205 580 578 322 251 572 559 219 455 363 918 667 440 816 431 529 205 399 959 686 429 951 414 635 77 134 308 751 462 479 636 562 419 34 18 12 
Mitsuokella multacida: 1
0 8 17 9 3 5 3 7 23 13 5 17 2 13 5 4 15 2 7 13 16 4 5 10 14 2 9 20 10 10 8 14 14 4 9 12 14 16 16 14 11 4 9 25 3 7 27 16 14 19 13 11 5 4 8 10 5 21 20 10 5 1 0 0 
Moorella thermoacetica: 32
32 245 298 101 18 96 38 240 646 121 97 146 26 164 73 27 154 56 63 380 126 90 44 253 245 71 111 823 213 164 131 512 190 275 209 383 256 173 315 270 251 149 92 323 113 114 511 434 338 284 162 189 113 48 197 182 77 435 283 286 94 14 8 11 
Moraxella bovis: 28
36 66 6 149 46 10 158 23 44 95 233 195 115 38 35 203 82 137 136 152 42 251 80 32 14 95 220 148 54 339 76 148 46 383 143 56 108 175 462 130 172 350 289 82 54 117 298 114 143 326 72 225 24 37 57 289 98 196 352 149 105 23 3 2 
Moraxella catarrhalis: 75
155 424 43 541 263 57 722 159 450 726 848 839 553 161 107 632 881 724 1086 1417 323 709 532 268 74 406 1542 1457 530 1415 303 1375 368 2092 512 622 686 836 3112 686 1658 2436 1855 604 316 682 1550 942 1029 2419 411 1229 50 116 170 1261 265 1183 1427 481 269 53 12 10 
Moraxella lacunata: 4
7 20 10 22 4 5 22 14 20 26 38 37 16 11 10 20 19 27 31 20 17 13 15 13 11 19 32 24 14 25 18 26 16 29 17 26 16 22 77 19 25 49 48 16 5 40 59 31 26 57 19 61 8 6 18 44 16 32 69 35 27 3 0 1 
Moraxella nonliquefaciens: 4
7 7 3 14 9 1 18 6 13 7 43 15 10 6 2 12 16 10 17 22 7 13 11 12 1 17 15 25 6 18 12 19 8 17 10 6 13 15 73 10 28 64 54 8 9 12 35 11 17 48 2 37 5 11 2 66 14 26 43 17 9 2 1 1 
Moraxella sp.: 8
10 31 7 44 9 4 37 17 59 36 85 29 39 9 21 37 39 43 49 42 39 48 40 22 30 35 60 60 63 67 22 68 14 85 40 44 39 55 128 61 45 82 75 34 18 59 102 56 55 116 32 65 18 23 21 69 22 54 110 60 32 5 1 2 
Moraxella sp. A1: 2
2 4 1 7 9 3 9 1 2 9 31 3 8 1 1 11 5 10 12 2 4 8 15 0 2 8 8 1 2 17 11 4 4 8 10 3 0 14 27 11 6 38 13 8 0 11 30 11 6 29 7 20 2 7 13 18 7 8 18 8 9 2 0 0 
Moraxella sp. B: 2
5 13 9 2 0 0 2 9 16 6 1 8 5 5 11 2 5 0 5 13 5 2 6 8 7 5 10 14 14 6 9 15 10 4 5 4 18 7 3 16 14 3 8 12 8 12 13 18 22 11 12 9 7 5 22 8 2 11 7 19 10 0 0 2 
Moraxella sp. CK-1: 1
1 14 0 3 0 0 0 3 17 0 0 1 0 3 13 1 9 0 0 21 10 0 0 2 9 0 0 33 9 2 1 16 1 3 0 11 8 0 0 4 13 1 0 7 4 1 2 1 9 2 10 0 1 0 7 0 0 12 0 4 3 0 0 1 
Moraxella sp. O245: 1
3 3 3 4 3 1 4 3 7 6 3 7 3 0 1 2 6 5 4 6 6 2 2 2 4 4 6 3 3 2 4 8 2 3 5 3 5 4 13 7 6 5 6 6 5 9 4 7 6 6 6 7 5 2 2 14 4 11 4 13 3 1 0 0 
Moraxella sp. TA144: 1
1 5 0 6 6 4 2 3 1 14 15 7 8 2 5 10 1 5 3 5 4 3 0 4 0 7 4 5 0 13 4 0 0 14 5 4 0 9 14 4 8 12 8 3 2 4 12 6 6 12 4 5 3 2 4 6 11 4 9 6 12 0 0 1 
Moraxella sp. TAE123: 1
1 3 0 4 0 0 4 1 6 3 10 1 4 1 3 3 3 2 4 6 2 7 4 3 3 5 12 5 5 12 5 17 0 18 8 11 2 15 14 3 6 5 8 2 1 8 12 8 10 9 3 5 1 6 3 5 2 11 10 9 4 0 1 0 
Morganella morganii: 26
15 123 66 91 15 7 15 55 339 53 64 65 55 91 24 56 97 59 56 164 60 55 43 31 194 32 175 235 203 109 48 166 78 142 56 108 172 107 233 80 121 103 57 206 64 62 203 126 119 211 84 112 64 27 112 93 19 189 136 165 79 13 1 11 
Morganella morganii subsp. morganii: 12
22 64 39 48 8 11 14 45 170 35 26 39 28 33 36 32 54 33 36 77 36 34 17 28 112 21 89 111 142 47 30 86 40 57 31 64 81 46 101 50 55 55 40 121 38 37 91 75 56 100 42 61 19 11 60 67 11 55 75 82 58 6 2 4 
Moritella abyssi: 6
3 12 5 46 9 0 26 10 36 41 128 20 44 5 13 24 23 37 40 42 32 17 27 6 26 25 86 44 54 58 14 45 10 103 40 24 45 57 94 32 31 46 66 27 19 45 113 38 26 109 18 51 13 24 18 48 14 39 82 61 24 6 0 0 
Moritella japonica: 2
1 6 0 18 0 0 20 3 8 30 46 6 31 3 2 25 4 23 30 6 15 23 21 1 11 20 39 5 10 45 5 22 8 59 22 10 16 31 46 17 20 25 18 4 8 12 55 9 6 44 9 28 2 13 25 43 6 22 55 44 16 1 1 0 
Moritella marina: 31
38 94 17 270 42 8 178 56 120 225 478 197 237 40 91 200 164 236 231 134 169 255 217 34 106 194 461 151 291 521 69 251 55 594 289 93 218 438 573 208 289 391 402 153 90 180 589 177 211 552 157 254 37 116 198 340 123 297 454 392 143 24 3 4 
Moritella profunda: 7
6 14 3 30 3 0 17 8 20 26 112 30 31 2 15 19 27 30 31 39 25 26 30 4 24 25 60 42 48 57 10 47 8 85 37 20 37 52 83 24 29 46 54 21 14 38 99 34 27 83 17 44 11 19 12 42 11 39 84 49 21 4 3 0 
Moritella sp. 2D2: 1
0 3 0 5 0 0 7 4 5 8 8 1 2 1 3 7 1 3 6 3 6 9 6 1 3 2 8 5 13 15 1 6 0 28 7 2 5 17 13 1 4 5 7 0 2 2 16 3 8 6 2 2 1 3 7 3 1 10 11 4 0 1 0 0 
Mycobacterium abscessus: 23
106 285 149 148 42 34 33 217 330 89 11 135 48 117 176 41 124 39 43 323 155 50 48 135 242 69 126 377 341 110 140 358 110 177 43 344 290 90 52 251 190 77 80 212 155 61 186 423 400 191 181 68 68 27 270 51 22 372 68 234 143 7 4 12 
Mycobacterium aurum: 9
5 128 97 23 2 3 1 47 205 5 0 28 3 43 47 1 32 7 7 126 31 2 3 48 108 3 21 212 127 6 17 116 61 44 7 87 147 5 5 36 34 7 4 72 51 14 35 124 144 46 51 11 20 5 92 6 2 101 5 59 44 0 2 7 
Mycobacterium avium: 209
707 2715 1991 543 162 277 162 1389 4029 545 68 1012 207 999 1590 144 1120 265 250 2587 1083 252 471 1517 2309 227 832 4610 3334 720 674 3651 1337 975 417 2443 2856 615 547 1463 1613 310 685 2134 1499 586 1259 2231 3379 1406 1356 393 721 123 2013 413 151 2848 415 1461 1303 52 52 105 
Mycobacterium avium subsp. avium: 5
20 70 29 12 4 6 1 35 82 11 1 18 3 20 27 3 30 8 1 52 20 5 9 38 29 4 10 94 72 22 14 88 20 24 11 57 45 12 12 27 20 3 19 50 36 21 21 39 74 36 29 9 9 1 23 11 4 58 6 16 23 2 1 2 
Mycobacterium avium subsp. paratuberculosis: 97
245 1211 584 183 19 58 31 588 1696 164 18 380 46 454 598 48 515 84 72 1177 469 116 124 619 916 83 257 2264 1569 325 256 1757 495 436 103 1069 1071 179 191 721 763 101 291 885 523 146 421 1021 1492 381 603 126 167 26 683 102 32 1175 140 551 370 16 14 66 
Mycobacterium avium subsp. paratuberculosis str. k10: 4350
6171 53607 44824 6208 930 3050 1475 25282 98060 3618 721 15833 2240 18760 30020 1242 22255 2480 2899 57377 22064 2078 3083 29938 55410 2152 8267 104000 79581 5546 9240 80340 27790 14058 2131 51173 67699 4789 5691 25602 28322 3850 7463 38114 28137 5975 19687 53728 76663 13432 25730 5541 11062 1567 39381 3813 1115 54818 4074 27367 21869 459 1137 2754 
Mycobacterium avium subsp. silvaticum: 10
35 81 56 43 12 16 25 78 101 36 8 72 20 46 76 13 32 17 15 78 53 15 30 35 68 28 49 137 112 53 36 106 50 60 18 90 80 45 35 64 63 26 36 57 44 23 52 111 125 70 59 42 31 6 94 39 13 113 44 64 53 2 3 5 
Mycobacterium bovis: 89
235 879 661 221 35 87 90 581 1258 137 32 339 87 361 562 55 415 80 99 1030 424 91 170 538 820 95 360 1655 1229 333 222 1317 390 503 123 934 994 216 177 784 569 126 226 729 424 161 500 1033 1321 409 426 117 172 62 613 119 47 945 168 499 364 15 30 44 
Mycobacterium bovis AF2122/97: 3920
9526 37294 32305 11137 1710 4172 6225 22605 66194 7188 2133 23497 4676 15064 25367 2930 19018 4631 5998 45966 20532 4860 8024 22247 41182 4511 16871 78562 63956 14362 13089 66578 25271 24726 6279 42860 52737 10588 6891 19839 25791 6874 10602 29878 20819 8498 21228 40019 55413 20715 19168 7965 8721 2945 30418 8130 2871 44261 8475 24185 19172 613 1175 2132 
Mycobacterium bovis BCG: 44
104 489 385 134 12 48 78 230 736 85 26 222 60 168 315 24 226 39 66 560 253 51 77 235 481 48 164 827 654 144 106 641 255 252 67 463 558 129 88 370 334 80 113 358 264 81 224 492 684 194 274 109 110 33 397 77 37 542 100 313 223 8 14 22 
Mycobacterium branderi: 1
2 29 6 2 0 2 1 13 22 1 2 8 0 10 4 2 8 0 3 19 7 0 3 10 7 1 2 26 20 4 2 13 6 5 1 9 18 3 4 6 7 1 5 8 8 0 9 14 14 12 5 4 3 0 7 4 0 19 0 6 8 1 0 0 
Mycobacterium celatum: 19
45 220 141 67 9 22 15 74 166 29 7 66 28 42 98 15 68 16 34 136 70 25 45 73 134 35 55 242 227 58 35 160 89 66 24 102 145 35 32 71 69 22 38 132 86 37 60 126 157 80 66 28 38 14 59 25 10 120 30 62 81 5 2 12 
Mycobacterium chelonae: 6
10 112 37 76 0 3 5 59 186 20 2 24 4 49 66 7 30 4 1 145 36 26 4 66 113 8 35 143 92 24 40 149 29 98 5 159 133 28 6 128 114 1 2 95 61 13 46 226 180 54 64 3 18 3 102 7 2 167 12 85 38 2 3 1 
Mycobacterium farcinogenes: 1
1 50 10 18 0 0 0 23 69 2 0 2 3 21 25 3 13 1 0 52 14 1 1 15 43 2 2 48 29 3 6 58 3 33 0 64 42 7 1 51 39 3 0 35 20 0 16 86 76 10 23 0 6 1 33 1 0 65 0 31 9 1 0 0 
Mycobacterium flavescens: 2
2 22 18 5 1 0 2 22 15 1 3 11 4 12 15 2 8 0 4 19 11 2 4 12 18 4 4 17 26 7 10 25 11 9 5 20 17 4 0 9 14 5 1 13 16 4 12 28 30 15 15 2 3 1 24 7 1 16 2 17 17 0 1 1 
Mycobacterium fortuitum: 34
95 453 266 171 22 36 31 245 716 52 16 148 55 164 296 37 168 40 55 513 178 45 50 235 454 51 152 729 479 113 107 598 143 270 31 476 452 68 54 344 310 61 56 321 264 70 187 575 623 192 226 40 89 32 358 29 10 547 43 287 247 8 8 18 
Mycobacterium frederiksbergense: 2
3 22 18 5 1 0 2 21 17 0 2 11 4 12 15 2 8 1 4 21 10 2 5 13 18 3 4 17 27 7 9 25 12 9 5 19 17 4 0 9 14 5 1 12 16 4 13 27 29 16 15 2 3 1 25 7 1 16 2 17 17 0 1 1 
Mycobacterium gastri: 3
4 17 8 3 1 3 0 15 32 5 0 3 2 14 10 1 4 2 2 26 10 0 0 10 10 2 14 68 18 10 4 26 6 11 0 34 14 9 4 20 8 1 6 18 15 0 23 29 32 4 4 1 1 0 17 1 0 30 2 11 4 0 0 3 
Mycobacterium genavense: 1
7 8 9 8 3 1 2 1 3 2 0 1 2 0 3 1 3 1 2 8 1 2 8 5 3 3 6 3 4 2 6 6 3 5 3 1 1 3 2 1 5 0 4 5 6 6 3 2 2 5 0 4 4 0 3 1 0 5 1 1 0 0 0 1 
Mycobacterium gilvum: 2
2 19 22 5 1 0 3 21 14 0 3 12 4 11 15 2 8 0 4 21 11 1 4 12 19 4 4 18 28 6 9 26 12 8 5 20 17 5 0 9 14 5 1 11 16 4 12 29 28 16 15 2 3 1 24 7 0 17 2 18 17 0 1 1 
Mycobacterium goodii: 1
2 51 7 18 0 0 0 29 64 2 0 2 1 19 30 2 11 1 0 49 19 0 1 14 41 3 3 39 33 8 5 62 5 31 0 69 38 5 1 51 42 1 0 37 19 0 13 89 76 6 23 0 6 1 34 1 0 66 0 30 9 0 1 0 
Mycobacterium gordonae: 5
19 68 48 12 4 9 11 34 117 7 1 33 9 22 38 8 26 7 7 78 28 18 6 22 38 11 26 105 64 33 10 71 30 38 7 56 57 11 11 38 41 7 10 40 33 10 26 43 82 27 37 13 13 3 41 9 0 47 13 31 39 1 2 2 
Mycobacterium haemophilum: 1
3 6 2 1 0 0 0 1 1 1 0 5 0 1 2 0 2 0 0 0 1 0 1 2 4 1 3 3 6 1 0 6 1 0 0 1 1 0 1 0 1 0 3 5 1 1 1 0 1 2 0 0 1 0 3 0 0 1 1 1 0 0 1 0 
Mycobacterium immunogenum: 1
1 47 12 22 0 0 0 19 68 4 0 7 0 18 27 3 7 0 0 56 13 6 0 21 38 4 7 38 30 7 9 58 4 33 1 54 41 11 1 50 45 0 0 35 20 0 17 84 76 9 21 1 6 0 35 1 0 61 3 31 9 1 0 0 
Mycobacterium intracellulare: 15
6 122 83 34 2 11 8 91 237 8 3 43 8 98 127 3 102 12 10 192 88 9 12 90 153 9 24 313 230 16 44 285 84 76 5 173 169 19 26 164 149 18 17 152 67 9 55 169 238 43 92 14 30 9 111 13 2 184 13 101 57 3 4 8 
Mycobacterium kansasii: 3
3 15 9 3 0 0 0 11 36 3 0 9 3 16 24 1 17 8 5 35 11 2 2 12 24 2 4 49 30 5 12 45 7 15 1 24 19 4 2 17 24 5 7 23 11 2 5 20 41 7 22 4 9 0 16 0 0 25 2 13 15 1 0 2 
Mycobacterium leprae: 3229
9026 21909 19548 12558 2320 3720 8508 14324 38380 8518 5069 23167 6432 11211 17947 5092 12971 6290 7841 28455 13752 10353 9091 12705 24026 6946 17584 40238 34900 20957 11473 33206 14548 22952 9535 28791 37286 14253 8996 17524 18146 7951 10735 21733 14176 8205 20980 28355 36089 21152 13923 7894 6620 3621 20150 8743 4737 30941 11500 19383 13541 787 940 1499 
Mycobacterium lepraemurium: 1
0 1 3 0 0 0 0 4 15 1 0 2 1 3 2 0 2 0 0 8 0 1 0 2 4 0 0 13 10 3 0 13 2 1 0 7 5 0 2 10 12 0 2 8 9 1 5 5 15 0 8 1 0 0 10 0 0 7 1 1 7 0 0 1 
Mycobacterium mageritense: 4
7 124 25 53 0 4 3 54 165 2 0 14 5 41 65 6 30 3 3 116 45 1 6 31 97 9 15 110 92 6 15 144 17 63 0 151 102 18 7 107 88 7 1 84 45 8 44 189 172 23 50 4 16 0 83 1 0 137 5 75 27 2 1 1 
Mycobacterium marinum: 13
27 64 54 18 7 12 26 89 203 34 6 83 12 47 91 14 83 21 33 149 80 36 22 81 133 32 69 214 222 67 51 223 76 117 22 128 105 45 8 48 101 32 40 116 44 16 52 82 147 69 59 25 17 8 108 34 13 112 36 73 38 1 6 6 
Mycobacterium microti: 4
2 16 8 2 4 6 14 22 56 6 2 38 6 34 44 10 32 4 20 46 32 8 18 18 58 10 58 166 128 46 26 86 28 30 10 50 36 20 4 6 24 14 20 30 16 0 14 38 26 20 14 20 2 0 18 12 6 48 10 44 28 0 0 4 
Mycobacterium mucogenicum: 3
3 145 35 67 0 1 0 78 207 3 0 3 3 39 105 12 27 2 2 151 37 0 5 35 137 7 12 134 84 16 8 184 6 108 4 229 81 14 1 155 129 1 1 111 66 1 45 258 244 18 65 1 18 0 106 0 1 191 5 90 27 3 0 0 
Mycobacterium parafortuitum: 1
1 18 11 2 0 0 0 5 7 0 0 1 0 1 5 0 6 0 0 11 4 0 1 6 9 2 1 10 14 1 0 15 3 1 0 9 13 0 2 9 12 1 1 12 5 1 5 17 17 1 8 1 3 0 12 0 0 15 1 8 8 0 1 0 
Mycobacterium peregrinum: 1
2 44 7 26 0 1 1 23 66 3 0 2 2 19 25 4 17 1 1 51 13 0 1 14 42 4 3 48 25 6 4 58 4 37 1 65 38 8 1 49 39 3 0 34 21 0 18 82 77 11 22 0 6 1 33 1 0 62 2 32 9 0 0 1 
Mycobacterium phlei: 5
6 52 33 7 0 1 0 39 100 1 0 5 1 13 33 1 19 2 5 45 23 0 1 24 65 2 9 69 89 2 5 57 30 17 4 62 82 2 2 22 20 0 3 37 27 5 12 47 60 13 29 4 7 1 44 4 0 50 1 25 29 0 0 5 
Mycobacterium porcinum: 1
2 49 9 19 0 0 0 23 68 2 0 3 1 20 25 4 16 1 1 51 13 0 2 15 43 1 4 49 25 4 4 57 3 37 0 63 44 5 1 50 41 2 0 35 20 0 15 87 79 8 23 0 6 1 33 1 0 62 1 32 9 0 0 1 
Mycobacterium rhodesiae: 5
18 35 26 26 4 9 6 51 55 25 8 27 13 19 36 14 20 15 14 42 37 10 14 31 57 10 41 62 71 35 19 64 22 33 13 68 49 33 16 47 56 11 19 46 35 14 64 66 93 45 56 16 17 9 60 13 4 71 22 43 35 1 2 2 
Mycobacterium scrofulaceum: 1
1 5 3 0 0 0 0 5 20 2 1 1 0 9 7 0 11 2 2 10 4 0 0 11 11 0 1 19 14 1 3 27 6 9 0 8 6 0 0 11 17 0 2 15 4 0 1 7 13 1 15 0 3 0 10 1 0 11 0 10 10 1 0 0 
Mycobacterium senegalense: 1
1 50 9 19 0 0 0 22 70 2 0 2 3 21 26 3 13 1 0 51 14 1 1 14 44 2 2 48 29 3 6 59 3 33 0 64 41 7 1 51 38 4 0 35 20 0 16 86 75 11 23 0 6 1 33 1 0 65 0 31 9 1 0 0 
Mycobacterium septicum: 1
2 45 6 25 0 1 1 27 60 3 0 5 2 21 24 6 15 1 1 48 13 2 1 14 46 1 5 45 29 7 8 61 3 33 0 63 44 6 1 50 43 2 0 35 21 1 15 86 76 11 23 0 5 2 32 2 0 64 1 32 9 0 0 1 
Mycobacterium smegmatis: 253
576 4028 2058 1146 80 291 135 3264 6104 370 33 1008 255 1323 2480 144 1366 253 414 4102 2167 219 275 2123 3509 348 1111 6063 5541 608 751 5346 1329 2093 215 4437 4707 477 368 2391 2240 258 420 3011 2027 442 1550 4633 5802 1409 2062 356 638 146 3289 169 71 4638 182 2057 1641 22 61 170 
Mycobacterium sp.: 2
8 16 11 5 1 1 2 29 26 8 0 8 5 6 7 0 8 3 5 21 11 1 6 14 23 5 19 33 24 10 5 34 9 11 3 32 19 4 4 12 13 1 3 12 20 6 15 32 44 10 6 3 5 1 29 1 0 34 4 14 14 0 1 1 
Mycobacterium sp. 6PY1: 5
9 44 32 13 2 2 7 42 42 9 5 20 8 19 28 5 17 5 6 37 26 6 7 29 31 6 17 37 41 12 17 53 22 26 12 43 32 10 5 22 35 11 11 27 34 8 32 65 65 26 28 9 9 2 39 17 2 33 8 37 33 1 1 3 
Mycobacterium sp. ESD: 1
1 18 13 3 0 2 2 3 24 0 0 4 1 6 8 0 11 1 0 26 6 0 0 4 19 0 4 32 12 1 1 22 6 4 1 9 19 0 0 8 8 2 0 18 16 1 2 22 29 8 12 0 0 0 28 1 0 22 0 2 6 1 0 0 
Mycobacterium sp. FM10: 2
2 18 8 9 1 0 1 16 26 2 0 4 2 8 6 0 6 1 2 22 13 0 3 22 26 1 9 23 19 2 4 21 7 4 1 21 23 3 3 11 13 5 1 13 14 3 9 25 37 11 12 1 7 1 26 0 0 21 0 15 8 0 1 1 
Mycobacterium sp. G3: 3
9 28 23 22 2 1 8 26 47 10 2 30 6 14 15 4 21 13 10 35 20 12 10 18 23 10 19 57 40 18 18 49 22 25 7 31 36 20 7 16 27 10 27 29 23 12 33 42 47 24 20 11 1 2 34 9 5 36 13 10 28 0 0 3 
Mycobacterium sp. GP1: 4
7 26 40 10 5 6 2 21 57 7 1 26 5 11 19 2 11 8 8 25 24 6 10 15 45 5 16 58 49 16 10 44 17 19 5 36 37 8 7 23 26 6 8 24 24 9 27 58 46 21 25 8 5 3 52 5 2 44 7 19 25 0 0 4 
Mycobacterium sp. JC-1: 1
6 18 9 13 2 2 1 11 37 6 0 4 4 19 21 3 5 1 0 23 11 0 3 10 28 4 11 40 31 6 10 36 7 22 1 30 22 4 3 18 16 3 2 21 15 3 15 32 40 5 15 1 5 0 25 1 0 30 1 5 13 1 0 0 
Mycobacterium sp. RP1: 3
5 42 12 6 0 3 4 34 41 4 0 6 3 8 13 1 17 1 1 33 14 4 5 22 19 8 15 49 36 5 15 37 11 11 6 44 16 5 2 11 15 6 6 14 24 3 20 39 42 13 12 3 9 1 26 8 0 25 4 15 11 1 0 2 
Mycobacterium sp. S65: 10
40 110 82 23 4 9 15 101 101 16 6 39 8 38 51 10 50 13 20 82 52 14 27 60 94 11 32 127 148 45 55 139 73 51 24 126 117 21 15 35 68 16 15 73 80 21 52 131 151 49 57 17 31 10 97 31 3 97 15 76 62 1 0 9 
Mycobacterium tuberculosis: 363
764 3508 2772 1048 192 429 521 2329 6032 778 231 1945 571 1499 2522 265 1976 531 616 4735 2158 545 843 2411 4359 511 1625 6769 5482 1473 1183 6383 2215 2455 622 4249 4687 1095 761 3485 3451 637 1030 3176 1928 711 2211 4702 5858 2046 2307 788 738 326 3359 709 282 4300 993 2591 2352 52 103 201 
Mycobacterium tuberculosis CDC1551: 4187
10156 38228 33156 11553 1916 4563 6447 22914 66133 7457 2199 24038 5049 15384 25998 3112 19360 4864 6322 46028 20879 5091 8530 22620 42166 4761 17318 78476 64379 14831 13305 65562 25109 24766 6461 43148 53352 10871 7128 20141 25751 6958 10916 30463 21235 8771 21531 40388 55703 21146 19287 8139 9212 3220 30461 8311 3008 44379 8633 24719 19637 632 1270 2285 
Mycobacterium tuberculosis H37Rv: 3962
9594 37761 32793 11260 1717 4246 6317 23005 67263 7254 2157 23878 4739 15357 25817 2953 19295 4715 6059 46873 20834 4884 8148 22702 41813 4531 17082 79700 64791 14537 13211 67805 25685 25117 6306 43530 53451 10682 7015 20077 26521 7053 10775 30295 21103 8554 21554 40641 56214 20961 19475 8095 8838 2958 31097 8220 2921 45158 8617 24571 19517 625 1173 2164 
Mycobacterium ulcerans: 86
360 1454 781 524 77 132 683 1113 2247 409 233 980 443 667 676 322 941 261 652 3421 502 361 559 1556 1074 322 1220 3420 1873 978 691 2006 647 912 333 1402 1707 445 398 413 1202 231 1098 1091 1723 499 1119 1060 2129 1336 758 238 345 96 1044 272 175 1873 303 798 840 22 16 48 
Mycobacterium vaccae: 1
0 14 3 6 0 0 0 11 21 4 0 2 0 10 8 0 1 0 0 18 7 0 0 8 16 0 2 20 16 2 0 28 1 3 0 16 14 2 0 18 10 2 0 7 13 3 9 15 20 7 8 9 7 0 9 0 0 17 0 8 6 0 0 1 
Mycobacterium vanbaalenii: 12
20 111 78 33 7 15 19 117 138 15 11 52 20 43 77 15 61 15 18 117 55 23 26 65 114 19 54 179 149 41 57 168 65 64 21 149 127 23 19 81 98 22 30 96 71 26 78 160 196 78 83 16 24 8 118 19 5 126 28 91 74 0 2 10 
Mycobacterium wolinskyi: 1
2 52 7 17 0 0 0 28 65 2 0 2 1 19 30 2 11 1 0 49 19 0 1 14 41 3 3 39 33 8 5 62 5 31 0 69 38 5 1 51 42 1 0 37 19 0 13 89 76 6 23 0 6 1 34 1 0 66 0 30 9 0 1 0 
Mycobacterium xenopi: 2
6 23 8 4 0 3 1 18 48 4 0 12 3 8 13 0 18 3 13 51 20 4 6 26 36 4 9 52 27 6 7 33 25 7 0 14 26 5 5 6 20 1 6 16 10 2 12 14 27 10 7 4 3 0 12 3 0 22 2 11 8 1 1 0 
Mycoplana ramosa: 1
0 11 1 1 0 1 0 14 7 1 0 2 1 4 8 0 1 1 0 7 9 2 0 4 13 1 2 33 12 2 2 28 4 5 1 9 7 5 1 13 7 2 0 4 6 4 9 12 10 9 8 4 3 0 15 4 0 18 2 6 5 0 0 1 
Mycoplasma agalactiae: 50
5 9 0 43 161 16 205 20 24 228 755 110 438 22 56 319 163 189 518 57 27 394 222 9 11 215 408 63 25 491 245 177 52 371 252 62 85 496 1835 425 245 813 380 47 29 80 1000 116 262 768 80 251 19 36 115 495 274 97 562 180 11 45 5 40 
Mycoplasma alligatoris: 3
3 0 1 4 18 0 21 2 1 21 87 4 21 1 0 18 10 25 23 4 4 25 16 1 1 13 29 5 3 34 41 3 0 25 16 1 1 33 107 9 21 82 35 5 2 15 61 4 20 52 25 47 3 10 6 54 25 9 54 23 0 3 0 20 
Mycoplasma arginini: 4
0 3 0 19 34 1 33 0 0 5 120 0 73 1 3 16 5 5 66 5 0 19 48 0 0 17 55 1 2 48 32 3 5 54 47 3 2 76 121 10 54 45 39 0 34 4 124 2 54 56 33 22 0 6 37 50 14 42 62 32 0 2 2 20 
Mycoplasma arthritidis: 18
6 14 5 50 58 8 111 7 5 112 261 67 140 4 29 84 80 97 134 80 10 177 90 19 6 100 159 43 20 220 86 126 19 118 100 47 18 238 733 116 147 189 187 7 50 49 456 51 139 278 104 119 18 9 50 211 60 70 263 101 8 13 5 54 
Mycoplasma bovis: 64
11 16 6 35 206 31 186 19 45 226 475 82 661 9 32 247 174 179 796 81 21 452 611 87 30 466 566 40 23 563 716 314 95 718 285 34 42 364 2079 414 598 738 930 54 42 96 1414 250 319 665 73 196 6 70 71 429 281 78 524 189 8 62 2 81 
Mycoplasma capricolum: 83
6 12 0 128 474 13 165 5 8 119 1191 80 442 4 9 270 43 311 352 28 7 585 311 10 9 182 404 23 14 663 518 19 43 516 323 19 41 874 1718 168 200 988 658 23 68 187 1082 81 83 847 82 515 15 102 63 699 292 118 1277 409 9 53 30 123 
Mycoplasma capricolum subsp. capricolum: 6
2 0 0 3 43 3 13 0 1 22 109 13 55 5 3 57 15 43 70 8 0 70 57 3 0 48 27 7 5 42 53 1 2 54 39 2 9 73 229 32 25 158 49 2 6 16 117 8 8 105 9 47 0 3 14 89 65 5 123 39 4 6 0 29 
Mycoplasma capricolum subsp. capripneumoniae: 11
0 0 0 10 60 8 19 0 0 31 172 35 84 0 8 76 18 72 102 8 0 126 78 17 8 86 73 0 0 73 68 0 11 72 54 9 19 166 341 60 59 202 96 8 18 47 179 42 10 129 1 110 1 11 4 195 77 9 129 74 8 11 0 48 
Mycoplasma conjunctivae: 4
2 5 0 17 61 0 48 13 3 73 193 21 142 22 5 108 50 139 132 39 0 152 99 0 0 57 147 25 10 130 109 13 8 114 54 20 14 115 308 16 72 259 247 10 16 7 160 35 45 218 33 88 1 5 32 203 44 36 220 10 0 3 1 5 
Mycoplasma fermentans: 86
22 35 4 102 528 29 193 24 20 405 1230 367 552 24 45 312 234 535 568 56 86 421 290 9 27 245 514 58 74 764 405 180 81 511 379 69 136 850 2423 639 571 1378 684 43 142 229 1606 199 316 1088 287 859 58 125 307 1079 523 213 1438 498 58 66 20 241 
Mycoplasma flocculare: 2
1 1 0 2 4 0 2 0 0 6 15 5 7 0 1 3 2 6 8 0 0 6 2 0 0 3 11 3 5 6 6 5 1 6 3 2 2 9 40 5 1 23 9 2 2 3 22 4 1 12 1 6 2 0 0 17 4 3 33 5 1 2 0 1 
Mycoplasma gallinarum: 1
0 0 0 2 6 0 2 0 0 1 31 10 11 0 0 14 0 5 9 4 0 11 3 1 0 2 13 3 0 14 17 2 0 7 7 4 2 19 40 5 7 40 9 0 1 6 28 2 2 25 2 15 1 1 2 21 7 4 19 12 0 0 1 4 
Mycoplasma gallisepticum: 133
168 92 68 345 849 32 639 43 129 572 2450 334 1127 37 147 876 294 921 1197 354 256 1554 953 75 135 756 1010 200 242 1760 755 177 344 1703 847 136 415 1631 2929 1092 1402 2091 1584 194 292 325 2017 415 456 1920 599 1226 36 212 612 1352 341 1111 2044 929 68 100 33 351 
Mycoplasma gallisepticum R: 726
909 616 499 2009 4786 476 4826 342 991 3820 16518 2397 7130 310 1038 4586 1749 5735 5308 2308 1725 7240 4484 628 801 3360 5343 1041 1507 8862 3231 919 2135 7120 4076 1069 2338 9757 18998 7114 8262 15053 10338 1897 1879 2366 13282 3037 2552 13990 3509 9071 234 1309 3549 10931 2539 8781 13331 4642 592 595 131 2010 
Mycoplasma genitalium: 495
243 562 187 1278 2547 843 2287 918 790 3614 9063 2586 2959 748 212 2278 1218 4729 3004 1907 295 4629 1987 692 181 2705 3878 751 478 4962 2096 920 1257 4182 2371 628 1297 6856 12653 4416 5315 8308 6948 1642 1013 1847 8162 2030 1243 7670 1516 4359 298 1177 1515 9525 2280 3250 9276 2723 635 358 136 1134 
Mycoplasma hominis: 80
21 29 3 194 651 50 459 13 12 496 2422 551 1542 43 76 618 247 423 1152 303 49 926 419 37 22 313 1625 256 70 1102 604 234 53 556 522 70 77 1194 4757 666 826 2557 1639 13 143 241 3676 88 486 1916 247 860 43 103 386 1261 919 305 2215 530 19 65 15 299 
Mycoplasma hyopneumoniae: 76
143 97 66 185 509 87 727 123 98 1351 1818 267 1017 313 190 764 370 811 957 364 38 952 912 148 154 662 1358 573 287 1113 876 274 296 896 612 247 122 1299 4860 570 547 2891 1913 523 86 316 2699 574 346 2379 233 1378 16 52 403 2182 539 580 2353 466 97 69 7 264 
Mycoplasma hyorhinis: 19
8 3 0 16 91 5 88 17 7 97 388 54 405 36 28 212 42 173 337 42 2 335 150 2 10 52 171 12 12 144 300 19 15 167 118 13 35 199 632 42 147 502 414 15 42 56 596 51 54 277 57 123 28 121 44 339 171 39 337 63 6 15 4 73 
Mycoplasma imitans: 1
0 4 1 2 11 2 5 1 3 6 18 4 8 1 0 10 6 4 3 2 2 10 3 0 3 4 6 0 1 11 5 5 2 7 10 1 3 15 28 13 19 18 14 3 2 5 26 3 8 13 6 14 1 2 2 11 9 8 17 12 1 1 0 5 
Mycoplasma incognitus: 3
0 0 0 0 6 0 3 3 0 5 22 6 7 1 0 7 3 4 7 0 0 6 1 0 0 1 5 1 3 6 6 1 0 5 5 1 1 5 43 8 3 18 13 0 1 3 22 3 2 8 2 11 1 3 1 21 20 6 14 9 0 3 0 5 
Mycoplasma iowae: 9
0 0 7 0 62 2 26 0 7 49 136 32 63 1 1 61 8 17 69 13 0 32 24 1 0 14 25 1 0 33 45 1 10 43 53 3 8 83 255 30 69 242 60 6 15 48 171 16 44 110 40 123 13 29 17 101 90 21 215 52 1 8 1 28 
Mycoplasma mobile: 7
12 4 0 51 507 19 109 5 10 192 1097 141 636 38 40 486 65 358 705 50 10 619 363 21 21 318 502 50 14 397 507 38 64 264 385 44 48 571 599 36 276 1862 678 39 11 60 713 41 64 648 50 280 0 0 89 863 388 123 1279 83 4 7 0 69 
Mycoplasma mycoides: 8
3 1 0 7 45 0 44 1 0 15 164 6 55 0 0 33 3 32 47 3 0 71 33 0 1 25 27 1 0 68 58 2 5 55 35 3 5 85 258 16 23 140 105 1 2 36 182 10 7 127 8 86 1 8 4 101 39 12 153 64 2 5 3 21 
Mycoplasma mycoides subsp. capri: 5
1 1 0 5 45 5 25 2 3 18 109 15 59 1 4 41 9 33 41 6 0 65 48 3 1 32 36 2 1 41 33 2 5 37 33 4 6 54 225 27 24 160 38 7 4 22 109 10 22 106 17 75 3 14 10 86 70 13 91 38 2 2 3 17 
Mycoplasma mycoides subsp. mycoides: 9
0 0 2 89 68 4 15 1 0 4 177 3 78 0 0 23 1 15 64 2 2 136 77 0 0 39 97 5 5 136 137 0 7 104 48 2 6 178 227 2 43 91 77 2 32 29 222 9 24 120 19 67 2 6 29 69 17 31 186 87 0 9 0 20 
Mycoplasma mycoides subsp. mycoides LC: 4
2 0 0 1 26 2 18 0 1 10 84 16 48 1 2 40 9 39 55 6 2 59 42 0 0 31 21 2 0 19 31 1 1 31 24 2 2 54 189 28 28 120 31 4 4 13 89 15 15 86 6 41 0 2 6 72 63 7 81 27 1 4 0 14 
Mycoplasma mycoides subsp. mycoides SC: 1055
174 93 10 1105 7728 285 3972 81 192 2880 25105 1811 8609 105 234 5988 869 7207 6720 529 125 11183 4979 155 212 3163 5856 363 289 8635 7257 366 682 6568 5296 406 914 11991 34550 3470 4672 23851 11963 638 1035 3656 18536 1597 1910 17634 1785 13321 220 2066 1328 16848 8281 2174 24362 5855 177 745 310 3479 
Mycoplasma orale: 1
0 0 0 0 3 0 1 1 0 2 7 4 3 1 0 4 3 0 1 0 0 0 0 0 0 0 5 1 0 2 1 1 0 1 1 0 1 2 30 4 0 10 6 0 0 0 10 0 1 6 1 5 1 0 1 5 9 1 4 3 0 1 0 1 
Mycoplasma penetrans: 1041
52 15 26 467 8583 492 3526 109 367 4298 24322 3489 10792 407 200 11543 1670 9408 10496 789 127 13295 5638 271 136 4272 9111 516 157 9170 7876 601 1897 8991 7730 512 1457 13753 33393 5043 8304 26881 11074 746 1173 3263 21996 2285 3164 19407 3359 14555 325 2563 4152 17294 8417 3632 24020 6726 303 846 195 3563 
Mycoplasma pirum: 5
7 2 1 12 27 1 5 1 0 18 143 28 60 1 11 69 8 52 81 2 4 66 52 6 3 23 61 8 5 66 60 18 5 62 41 3 9 90 218 9 33 201 76 3 3 18 107 12 8 121 14 100 5 18 7 101 76 13 142 34 1 5 0 29 
Mycoplasma pneumoniae: 780
702 3177 1411 2732 1079 791 2876 3613 2698 2788 10733 6023 2427 2821 1854 2244 2996 5954 2952 6417 2356 5301 3365 2809 1974 2417 3835 4718 3323 7104 1810 3414 2670 7813 3864 3099 5368 5908 12480 10936 10477 6922 10777 4506 3310 1637 11670 4154 5469 8507 5002 3981 572 1408 3569 11786 1459 3999 12424 4293 1660 556 224 1718 
Mycoplasma pulmonis: 805
389 233 23 613 6803 470 4078 434 174 7789 13912 2701 8822 527 379 5813 2153 5287 5648 1232 123 6827 3504 387 141 3916 4832 1807 195 7166 6816 1214 556 4887 3800 1100 721 10316 30146 3386 5724 17452 10543 549 1300 2994 17484 3475 3230 12843 2295 9230 169 766 1906 16598 6989 3048 18845 4576 253 687 118 2605 
Mycoplasma salivarium: 1
0 0 0 3 13 0 6 0 0 4 29 7 18 0 1 11 1 6 19 4 1 18 3 0 0 8 27 0 0 13 8 4 2 13 8 1 0 25 48 11 8 27 15 0 2 3 33 2 5 20 4 17 1 10 1 19 0 0 27 12 1 0 1 1 
Mycoplasma sp.: 3
4 0 0 1 14 2 5 0 0 9 24 6 4 1 1 13 1 7 12 0 1 12 11 1 2 10 9 2 0 13 16 6 2 10 11 2 2 12 45 6 5 25 16 4 4 4 32 6 5 26 5 16 1 1 9 17 12 5 18 9 12 3 0 0 
Mycoplasma sp. 'bovine group 7': 11
0 0 0 9 63 4 54 0 1 38 252 17 116 3 4 70 20 88 96 10 7 116 102 2 6 48 70 8 6 86 69 6 6 77 50 5 13 128 392 64 64 274 118 9 12 37 183 15 36 191 16 107 1 13 14 208 92 24 207 84 4 8 3 48 
Mycoplasma suis: 11
1 6 7 5 24 29 7 25 29 6 5 9 15 22 3 24 19 15 15 24 4 14 31 28 6 31 19 23 8 9 23 19 24 20 7 8 8 10 15 18 9 6 13 30 19 10 15 24 15 9 3 6 22 13 18 11 7 13 9 16 28 5 6 10 
Mycoplasma synoviae: 3
1 0 0 4 46 3 51 0 1 36 110 0 84 0 3 28 23 22 116 19 5 115 74 0 1 64 142 7 6 138 46 2 10 43 57 1 15 81 186 8 62 111 102 7 4 6 116 10 46 104 34 21 0 3 30 38 23 5 32 24 0 3 0 19 
Myroides odoratimimus: 1
0 1 0 2 2 0 4 1 2 1 8 2 3 0 2 5 0 3 5 6 2 8 3 0 0 3 3 3 0 6 8 3 0 4 7 4 1 2 14 4 4 13 9 3 4 6 13 6 3 9 9 4 1 1 1 8 11 6 3 5 5 1 0 0 
Myroides odoratus: 3
3 34 1 10 3 0 3 12 38 6 37 25 10 12 17 6 38 16 20 48 38 9 17 11 19 13 22 68 37 20 32 72 13 23 26 26 28 8 61 36 65 46 31 27 15 13 50 16 43 54 43 38 7 3 36 26 9 37 41 25 36 3 0 0 
Myxobacter sp. AL-1: 1
3 12 8 5 5 1 2 3 15 15 4 6 13 8 11 10 12 0 13 8 7 3 5 5 12 3 18 19 24 14 18 19 11 3 4 10 9 8 18 13 11 20 9 9 12 8 24 9 13 33 18 25 2 2 10 17 6 8 5 11 22 1 0 0 
Myxococcus fulvus: 4
10 52 41 7 2 17 1 66 83 5 0 20 12 34 24 9 44 5 8 46 31 1 6 64 31 9 10 68 79 2 22 70 26 10 0 47 60 8 3 76 41 7 8 56 48 19 17 98 78 25 65 12 23 3 82 7 0 59 22 43 32 0 2 2 
Myxococcus xanthus: 501
743 8397 4658 1433 134 562 113 5852 12438 706 31 1608 423 3738 3106 329 3224 390 338 4323 5403 338 699 4625 5396 835 935 9973 11757 1099 1335 10303 3373 1702 312 4875 10275 569 225 6284 3739 478 591 6221 3161 726 2109 10697 8406 1606 3189 503 1465 331 5633 274 52 5262 960 3835 2001 37 132 332 
Nannocystis exedens: 1
1 38 13 1 2 2 0 25 22 0 0 1 0 6 10 0 9 0 3 11 7 0 1 16 17 0 0 35 24 3 0 33 6 3 0 25 10 1 4 29 8 1 2 14 12 0 4 36 18 1 10 0 5 0 17 0 0 14 1 7 6 0 1 0 
Nanoarchaeum equitans Kin4-M: 536
133 92 31 106 3742 1807 2821 252 179 975 7979 3646 769 775 446 2450 1390 1184 2522 1085 251 2364 2853 1097 230 1887 2782 1198 784 3098 2525 1586 1579 2347 3821 441 772 4030 13575 2831 2688 5289 3139 220 352 1684 9020 2920 1733 5799 1871 6687 439 792 2091 4633 10111 1141 4596 2475 1458 305 120 111 
Natrialba asiatica: 1
2 5 4 3 1 1 0 23 9 3 0 1 2 14 21 3 12 10 2 16 19 2 6 5 10 0 11 27 12 3 9 34 9 14 2 28 2 4 4 5 26 5 2 14 8 0 13 16 33 12 21 1 1 4 9 0 0 15 3 5 4 1 0 0 
Natrialba magadii: 6
5 12 7 7 3 1 3 31 24 19 5 14 8 20 21 9 24 41 15 42 44 36 22 6 5 14 46 25 32 37 30 39 18 62 20 63 36 25 2 2 41 30 19 30 4 4 99 61 102 80 9 1 0 0 40 9 9 59 31 27 5 4 2 0 
Natronobacterium sp. AS-7091: 2
11 14 28 11 4 6 2 3 8 5 1 0 2 8 12 0 12 4 6 10 13 2 6 8 21 4 11 17 25 4 8 30 10 7 4 15 18 5 3 6 16 1 2 17 12 5 12 32 28 8 15 2 4 0 15 1 1 13 1 10 10 0 0 2 
Natronococcus amylolyticus: 1
6 9 10 1 1 0 0 21 15 2 0 0 0 4 9 0 6 1 0 16 9 1 0 16 16 1 2 31 13 2 3 26 10 3 2 35 4 2 2 1 10 3 1 10 17 2 12 42 52 8 16 1 1 2 13 0 0 14 0 10 10 0 0 1 
Natronomonas pharaonis: 14
25 65 58 26 4 3 6 172 116 45 1 18 12 47 58 11 44 18 31 106 121 16 13 40 74 5 54 169 147 40 24 185 46 60 24 220 47 56 21 50 97 9 20 81 73 10 124 185 196 44 83 21 5 24 139 29 15 143 30 111 61 6 1 7 
Nectarine yellows phytoplasma: 2
0 1 0 6 12 1 0 0 0 1 22 4 6 0 1 8 2 5 3 1 1 9 1 1 1 8 4 2 2 18 3 5 2 10 3 3 0 22 46 6 0 24 12 1 0 6 18 1 0 14 1 6 0 0 1 16 10 2 26 7 2 2 0 0 
Neisseria cinerea: 6
2 29 10 18 3 8 3 14 32 19 8 58 22 17 21 4 28 22 17 28 27 16 7 17 26 27 57 70 60 26 22 61 16 63 18 27 18 31 92 30 47 28 31 29 27 25 106 22 47 59 33 30 10 4 29 41 3 33 38 31 19 4 0 2 
Neisseria denitrificans: 1
2 44 4 4 0 0 1 11 39 2 1 6 1 7 12 1 14 0 5 17 10 1 0 20 15 2 9 47 19 1 2 61 2 0 13 11 17 2 22 2 32 7 7 17 24 8 40 10 39 10 24 14 1 0 23 14 0 24 8 15 18 1 0 0 
Neisseria flavescens: 2
0 34 3 26 2 0 0 2 36 8 5 34 5 12 4 13 24 2 7 34 11 8 6 6 21 13 23 64 21 11 2 58 2 34 14 26 10 24 48 6 40 15 30 17 9 4 41 13 36 15 31 13 4 0 25 15 1 34 32 27 6 2 0 0 
Neisseria gonorrhoeae: 480
446 4373 1193 1631 588 596 209 1660 4815 1432 934 5031 860 2758 1580 1570 3019 816 1054 4278 2083 1580 373 2242 2476 1240 3358 7590 3863 1698 1398 9252 1179 3156 2054 3642 2524 3365 8649 1774 4936 2930 4393 2481 2235 1324 7685 1705 5012 3815 3776 2432 881 319 3826 2914 682 4495 3089 3319 1893 289 35 154 
Neisseria lactamica: 20
12 110 68 55 33 63 12 25 124 50 60 181 30 79 54 45 79 36 58 99 72 40 10 91 99 47 117 164 136 83 68 216 72 109 63 93 78 111 349 101 126 128 155 97 66 41 294 74 148 205 84 135 37 28 115 166 31 133 176 130 71 12 2 6 
Neisseria meningitidis: 1098
1071 10085 3901 4073 1346 2127 871 3884 11060 4085 3603 13325 2093 5976 4244 4299 8107 2764 4141 10699 6700 4247 1249 5839 8179 3182 8989 17472 11199 5169 4195 19989 3128 10090 4906 8866 7672 8558 22483 6446 12170 10373 9434 7923 4179 3896 19562 5895 11865 12275 6766 7525 1538 808 7580 9535 2068 11090 9529 8502 4098 785 66 243 
Neisseria meningitidis MC58: 2025
1507 16659 3804 6541 1605 2143 1167 8072 20640 5794 4283 17868 2609 8127 5626 3540 9753 2822 3781 15489 7816 3579 1461 8336 10450 4233 11921 24835 17222 5422 5044 26447 4397 9773 6086 13697 10571 9576 26987 6126 15203 8936 13374 10129 7810 5176 28913 7294 17716 13261 9196 8293 4448 1773 12108 11999 3263 18212 12930 14290 6890 1053 233 739 
Neisseria meningitidis Z2491: 2061
1414 16812 3746 6555 1489 2015 1131 8175 21001 5706 4149 18168 2389 8141 5741 3448 9740 2600 3670 15399 7875 3400 1343 8450 10684 4160 11662 25155 17578 5180 4868 26345 4279 9556 5958 13794 10878 9480 26902 6275 15125 8426 13190 10038 7800 5124 29060 7401 17950 12937 9270 8207 4363 1686 12218 11942 3029 18240 12782 14360 7010 1059 230 766 
Neisseria meningitidis serogroup A: 6
14 11 9 14 36 7 31 10 9 35 90 22 40 9 10 52 18 21 35 19 11 43 19 6 7 36 40 11 10 43 30 20 13 25 26 12 12 29 128 29 28 114 46 18 11 34 90 27 28 76 18 61 10 9 36 79 38 24 89 29 27 4 1 1 
Neisseria meningitidis serogroup B: 10
15 126 30 49 17 25 16 48 118 52 70 115 49 93 52 64 123 58 92 151 97 48 45 56 75 50 141 157 127 95 74 292 63 124 59 95 66 91 335 78 200 182 185 83 47 63 248 80 143 195 75 103 20 18 98 131 17 118 153 84 52 7 1 2 
Neisseria mucosa: 3
0 27 3 3 1 1 0 3 19 4 7 25 3 5 3 2 8 0 1 19 4 8 0 12 17 1 12 18 42 8 5 54 2 14 11 24 15 13 37 6 7 5 14 12 12 4 46 5 40 12 12 3 4 0 17 8 4 24 17 15 1 3 0 0 
Neisseria mucosa subsp. heidelbergiensis: 2
8 1 0 12 13 5 4 0 1 20 30 9 15 1 4 10 4 10 13 4 0 9 9 3 2 11 20 0 2 10 17 3 5 10 15 3 8 12 36 5 8 31 14 4 4 14 35 11 3 29 2 21 1 5 6 26 12 4 30 7 10 0 1 1 
Neisseria perflava: 1
0 1 0 0 0 0 0 0 5 0 0 4 0 0 0 4 0 0 0 1 0 4 0 0 0 2 6 3 0 14 0 4 0 8 3 2 1 9 14 0 1 0 3 0 0 0 14 1 6 1 0 0 0 0 0 3 0 4 3 2 0 1 0 0 
Neisseria pharyngis subsp. flava: 1
1 8 1 2 1 1 0 3 7 1 4 9 1 3 4 0 2 0 1 5 2 2 0 7 4 1 5 11 17 4 5 19 2 3 3 10 2 6 8 1 6 3 4 6 2 5 16 2 8 6 5 2 2 0 6 7 2 8 7 5 1 1 0 0 
Neisseria polysaccharea: 15
17 85 25 38 16 33 10 31 101 40 34 93 27 43 23 20 56 14 20 65 39 19 10 48 44 28 62 125 69 21 27 120 24 51 30 66 27 46 161 35 95 57 78 61 57 22 161 40 112 86 60 51 23 10 83 83 24 83 78 85 43 8 2 5 
Neisseria sicca: 3
0 20 11 18 1 4 0 4 36 5 2 41 1 10 7 25 18 4 4 21 12 22 2 12 18 10 22 30 20 38 5 42 3 49 21 16 20 36 70 13 35 11 20 15 12 8 55 14 38 19 18 11 0 0 20 20 2 21 20 20 8 3 0 0 
Neisseria subflava: 11
9 126 42 24 13 42 8 40 118 30 21 127 12 48 30 16 65 9 15 73 35 14 4 70 67 26 66 171 113 32 20 166 27 52 33 81 58 45 156 34 82 29 89 63 77 26 197 42 121 89 53 54 28 10 92 81 12 97 75 108 43 6 3 2 
Neorickettsia helminthoeca: 1
1 3 0 1 9 5 5 7 9 7 4 2 1 5 4 11 6 9 3 1 8 5 8 5 2 7 13 3 1 16 4 3 6 11 7 11 4 4 16 7 3 8 2 10 4 5 12 15 8 13 7 12 4 1 12 9 9 8 17 8 2 0 1 0 
Neorickettsia risticii: 6
11 21 5 36 38 46 65 47 43 136 47 66 25 35 34 61 57 65 110 37 43 82 34 9 18 43 106 37 45 128 50 62 32 184 89 50 56 101 259 151 70 108 39 40 28 31 175 144 91 201 51 55 26 28 48 134 129 45 86 64 13 5 1 0 
Neorickettsia sennetsu: 5
9 16 5 33 39 49 23 28 32 81 36 57 30 24 38 61 16 36 54 20 24 49 36 7 19 44 86 27 38 95 51 35 27 131 56 51 58 114 107 121 36 73 34 45 15 30 129 109 54 144 33 51 11 21 35 72 78 47 73 71 13 2 1 2 
Nitrobacter hamburgensis: 1
2 19 5 4 1 4 1 10 19 2 0 4 2 2 14 0 7 1 2 14 8 1 2 3 30 1 1 16 19 3 5 22 2 6 1 17 16 3 1 26 19 3 4 13 5 2 10 22 18 13 17 8 14 1 12 4 1 24 3 13 11 0 1 0 
Nitrobacter sp. HTN8: 1
2 14 7 7 1 3 0 8 19 3 0 6 1 2 11 2 9 1 1 13 9 1 2 3 32 1 6 4 21 8 5 23 3 6 1 13 15 7 1 25 18 2 1 18 6 1 6 24 17 13 16 9 14 1 12 4 0 22 7 14 11 0 1 0 
Nitrobacter sp. KB212: 1
3 14 7 8 1 1 0 6 21 7 0 2 1 2 12 2 5 2 3 14 8 1 1 2 34 1 1 12 23 2 5 21 2 7 2 11 16 8 3 23 20 2 2 16 4 3 7 24 22 8 17 7 14 1 15 2 0 22 6 14 11 0 1 0 
Nitrobacter sp. NRB5220: 1
1 16 7 6 2 4 0 12 20 2 0 2 1 2 16 1 6 0 1 18 5 1 1 6 29 0 2 14 21 2 7 21 1 5 1 17 13 4 2 21 20 4 4 14 5 2 7 25 18 13 15 11 14 1 14 2 1 25 3 14 11 0 1 0 
Nitrobacter sp. PBAB17: 1
3 13 7 9 1 1 0 8 18 7 0 3 1 2 11 2 5 2 2 15 9 1 2 2 33 1 1 11 25 2 5 21 2 7 2 11 15 8 3 23 19 3 1 18 4 3 7 26 23 7 16 8 14 1 15 2 0 21 6 14 11 0 1 0 
Nitrobacter sp. PJN1: 1
1 15 7 7 2 2 0 9 21 2 0 4 2 2 11 2 8 1 1 15 8 1 1 2 34 1 3 8 24 5 5 21 2 9 0 13 14 7 0 26 17 4 2 17 6 1 5 25 18 12 16 9 14 1 13 3 0 23 6 14 11 0 1 0 
Nitrobacter vulgaris: 4
7 47 10 13 0 5 2 29 40 15 0 13 5 14 26 2 9 3 1 34 27 1 1 15 34 11 10 39 48 26 11 47 12 28 5 30 31 20 8 39 27 17 12 31 24 11 33 36 38 39 24 18 12 3 43 9 2 49 17 33 18 1 0 3 
Nitrobacter winogradskyi: 9
5 95 38 33 3 4 1 53 171 23 0 20 6 32 72 6 26 4 8 90 75 0 7 22 149 12 11 114 185 34 23 191 19 46 4 64 129 53 14 127 87 22 11 97 45 42 58 106 93 66 99 37 53 2 140 32 2 157 28 116 76 3 4 2 
Nitrosococcus oceani: 8
8 34 34 31 4 4 21 14 45 37 30 63 6 31 16 15 28 14 9 48 39 32 17 33 40 24 28 54 56 59 32 54 44 58 40 31 48 52 35 36 27 43 26 39 18 41 52 63 36 74 32 32 9 3 46 68 19 41 57 74 54 2 4 2 
Nitrosococcus sp. C-113: 2
1 10 10 4 3 0 7 4 13 10 8 15 3 7 3 4 7 3 8 18 11 11 7 9 13 8 6 17 15 20 8 15 11 22 13 20 20 17 13 7 7 15 7 6 1 12 10 22 9 21 12 13 0 1 23 19 6 13 16 27 21 1 1 0 
Nitrosomonas cryotolerans: 3
3 8 4 31 5 3 6 3 31 8 16 34 12 4 9 8 10 7 25 28 11 29 17 7 22 22 37 17 30 27 19 30 7 64 29 20 24 25 37 16 16 28 10 17 12 24 43 16 20 46 14 28 3 12 25 32 8 24 53 54 29 3 0 0 
Nitrosomonas europaea: 20
11 75 41 110 28 10 4 39 307 46 22 94 63 65 56 23 65 60 82 152 80 36 52 46 127 48 189 178 107 91 124 122 65 200 104 99 106 111 239 108 121 84 63 136 68 96 276 119 115 209 101 97 39 50 158 107 46 161 130 200 139 10 2 8 
Nitrosomonas europaea ATCC 19718: 2461
4583 14551 10152 13424 5082 3472 2345 11197 42452 8924 5998 14477 7466 9194 7297 5585 10023 8386 9361 16656 9483 8244 6004 8206 14732 7624 21667 23088 14416 14845 12377 17731 9525 17791 11132 14975 15962 11691 20614 12244 11565 17037 10635 23916 7373 12701 32493 15679 11780 30981 9214 13471 3965 3829 15539 15823 6476 26702 17974 19166 10698 838 315 1308 
Nitrosomonas eutropha: 2
0 4 0 16 4 0 0 4 28 2 2 17 6 2 5 0 0 2 18 12 3 4 12 0 12 6 16 4 10 3 10 6 2 33 16 6 8 23 12 2 6 4 6 2 4 12 12 8 6 11 18 16 6 2 19 24 4 12 14 28 28 2 0 0 
Nitrosomonas sp.: 2
6 14 15 12 3 8 2 3 11 21 7 12 2 5 13 20 2 7 2 9 1 14 4 2 6 10 10 13 10 14 4 13 8 19 2 6 9 21 12 20 7 6 7 13 7 10 27 16 13 25 11 13 7 4 13 21 0 9 10 13 12 0 2 0 
Nitrosomonas sp. AL212: 1
0 2 0 5 3 0 2 1 16 2 4 6 3 1 4 0 0 1 7 6 4 1 4 0 7 3 9 1 7 3 6 7 2 10 12 1 4 4 5 3 3 1 2 1 3 2 7 1 8 2 7 9 1 5 11 11 4 3 10 12 15 1 0 0 
Nitrosomonas sp. ENI-11: 11
9 64 15 108 13 3 2 30 210 28 12 56 32 40 51 11 34 20 50 151 44 25 36 25 114 38 98 95 85 57 83 83 40 143 83 53 66 75 137 88 125 45 31 67 76 52 176 79 122 84 108 62 31 42 120 55 20 96 81 170 148 6 0 5 
Nitrosomonas sp. GH22: 1
0 2 0 8 2 0 0 2 14 1 1 9 3 1 2 0 0 1 9 6 2 2 6 0 6 3 7 2 6 2 4 3 3 16 8 3 4 11 6 1 3 2 3 1 3 5 6 4 3 5 9 8 3 1 9 12 2 6 7 14 14 1 0 0 
Nitrosomonas sp. JL21: 1
0 3 0 4 3 1 1 1 18 1 4 5 3 1 4 0 0 0 3 8 7 1 8 0 5 1 6 1 9 2 6 7 2 11 13 3 2 5 5 2 5 0 2 1 4 1 8 0 5 4 9 9 4 2 12 9 5 5 6 13 14 1 0 0 
Nitrosomonas sp. TK794: 2
0 3 1 16 3 0 0 3 33 1 4 12 11 4 2 1 5 3 11 13 6 3 11 0 10 4 12 7 9 6 10 6 5 27 17 6 9 16 11 2 7 7 8 3 8 7 11 8 8 8 15 17 4 1 17 23 4 9 17 28 30 1 1 0 
Nitrosospira briensis: 2
1 13 4 9 4 3 2 11 35 4 2 8 5 12 9 1 3 0 10 42 15 4 0 17 21 0 17 25 25 7 10 42 11 20 9 26 12 9 12 21 18 15 5 15 14 11 28 9 25 19 21 10 7 7 26 12 7 36 17 40 19 1 0 1 
Nitrosospira multiformis: 9
6 37 28 23 11 6 6 17 126 20 4 25 15 34 30 2 12 7 22 109 36 8 7 37 48 26 44 59 78 14 46 116 50 35 34 56 62 23 31 64 42 35 36 39 46 24 68 42 61 52 64 29 28 11 71 47 24 86 54 110 69 4 1 4 
Nitrosospira sp. 40KI: 2
0 19 4 11 0 0 2 11 22 4 1 4 5 11 9 3 3 2 5 26 6 5 2 9 10 4 7 25 11 13 3 31 5 17 7 14 18 2 21 16 16 11 6 13 10 6 28 10 17 19 17 13 4 1 16 8 4 15 14 25 11 2 0 0 
Nitrosospira sp. Np39-19: 3
0 15 3 9 2 3 5 14 57 0 0 4 0 9 12 0 5 0 2 41 12 3 3 9 23 8 11 24 13 3 3 59 6 6 23 21 15 5 14 7 15 0 6 0 18 0 19 6 27 0 38 9 15 3 36 27 11 34 7 40 42 3 0 0 
Nitrosospira sp. NpAV: 16
5 108 57 40 7 11 5 49 279 25 16 57 16 47 68 6 75 12 30 194 72 14 5 58 165 19 67 147 139 22 50 288 43 45 72 105 117 41 81 103 119 27 50 55 74 51 133 71 168 49 117 55 30 18 136 87 46 166 78 186 146 13 2 1 
Nitrosospira sp. TCH716: 2
0 22 3 10 0 0 1 13 17 5 0 8 0 7 8 1 4 0 0 20 8 1 0 10 13 4 5 27 21 10 1 25 3 20 3 10 22 5 6 21 17 2 3 19 13 6 21 20 16 16 17 7 9 1 21 5 0 21 3 17 13 1 0 1 
Nitrosospira tenuis: 1
2 8 3 5 2 3 0 4 20 7 2 3 7 5 11 5 3 2 4 21 9 8 5 6 8 4 6 18 20 9 9 27 7 14 11 12 8 7 10 16 9 12 6 12 12 9 18 8 14 24 7 9 0 6 7 6 2 19 24 28 5 0 0 1 
Nitrosovibrio tenuis: 1
0 6 1 2 1 1 2 3 21 0 1 1 0 3 3 0 2 0 3 14 4 0 1 3 8 2 4 8 7 0 3 14 5 3 5 5 9 3 4 4 4 1 2 0 5 1 7 2 7 2 12 3 4 1 13 9 4 8 4 15 14 1 0 0 
Nocardia asteroides: 4
12 40 29 11 4 3 0 38 87 2 0 8 2 29 28 3 10 1 5 71 15 4 3 16 35 1 12 118 55 9 9 74 16 30 0 79 42 7 10 62 37 4 4 36 22 5 20 74 71 24 21 2 9 4 33 1 1 49 3 16 20 1 1 2 
Nocardia brasiliensis: 2
4 18 20 2 0 0 0 13 29 2 0 9 0 6 6 0 2 2 1 19 13 1 1 5 32 3 7 42 47 6 4 27 8 9 1 21 17 2 3 3 9 1 1 12 10 2 9 10 34 5 5 3 7 0 15 0 0 16 0 9 7 0 1 1 
Nocardia farcinica: 2
2 29 8 3 1 0 1 21 57 0 0 1 0 15 11 0 10 0 1 56 7 0 0 14 14 0 1 84 43 3 0 68 1 15 0 50 26 1 1 45 21 0 0 17 6 0 9 66 44 5 10 3 4 0 14 0 0 36 1 8 5 0 0 2 
Nocardia sp.: 1
0 9 5 2 0 0 0 8 16 3 0 3 3 4 2 2 2 1 1 18 1 1 0 7 8 1 7 18 14 0 3 23 2 4 2 18 14 1 1 15 16 0 0 10 10 0 5 17 16 3 13 0 5 0 18 0 0 16 0 13 3 0 0 1 
Nocardia sp. JBRs: 2
4 5 11 4 0 2 1 12 10 3 0 2 1 10 10 1 7 3 3 8 6 2 1 9 14 2 6 10 13 0 6 11 4 10 3 15 16 2 3 18 10 3 2 6 10 3 13 27 20 6 17 5 5 1 9 1 1 19 4 9 13 0 0 2 
Nocardia sp. NRRL 5646: 2
5 53 35 12 0 1 2 46 93 6 2 19 1 19 26 0 27 4 4 58 14 4 5 24 45 0 11 76 80 5 5 61 10 22 1 56 45 5 6 25 23 11 7 41 26 6 34 51 71 33 35 9 7 1 44 1 2 49 7 22 8 0 0 2 
Nocardia sp. YS-2002: 2
4 5 11 4 0 2 1 12 10 3 0 2 1 10 10 1 7 3 3 8 6 2 1 9 14 2 5 10 14 0 6 11 4 10 3 15 16 2 3 18 10 3 2 6 11 2 13 27 20 6 17 5 5 1 9 1 0 20 3 10 13 0 0 2 
Nocardia uniformis subsp. tsuyamanensis: 1
0 14 10 0 0 3 0 12 20 0 0 0 1 3 3 0 5 0 0 13 2 0 0 7 9 0 0 27 14 0 1 19 8 1 0 12 18 0 0 5 1 0 0 9 9 0 0 23 20 0 8 0 7 0 9 0 0 3 0 3 2 0 0 1 
Nocardioides sp.: 12
20 100 88 32 9 29 13 179 172 17 2 26 10 55 88 5 93 17 24 114 82 22 16 91 128 22 35 225 183 48 38 216 73 58 21 177 135 32 5 81 86 16 11 92 57 14 44 161 186 39 79 12 20 12 145 15 9 153 29 100 68 0 3 9 
Nocardioides sp. C190: 4
13 36 39 12 7 9 1 50 56 6 2 21 8 16 33 2 20 3 8 45 32 6 6 27 41 2 23 68 60 15 18 43 28 20 3 71 29 9 1 39 15 5 5 27 40 6 21 68 64 16 18 4 12 5 32 3 0 44 5 25 25 0 1 3 
Nocardioides sp. CF8: 2
1 21 6 2 1 1 1 21 21 2 0 0 0 9 4 0 11 1 3 10 8 0 2 13 17 1 0 27 17 4 2 34 10 3 2 23 16 5 0 22 16 0 1 10 17 5 5 23 32 5 19 2 7 1 22 1 1 28 3 11 16 0 0 2 
Nocardioides sp. KP7: 13
18 99 104 28 5 10 13 159 138 12 1 26 9 43 95 4 70 16 20 115 82 15 10 80 115 15 24 194 183 36 35 184 90 55 18 172 141 25 6 78 83 20 5 102 70 17 43 201 221 34 81 10 21 7 129 13 2 138 19 98 67 1 3 9 
Nocardiopsis prasina: 2
3 7 2 3 0 1 0 25 23 0 0 0 0 13 15 0 22 3 0 44 5 0 0 19 13 0 0 50 19 2 5 50 9 6 0 16 17 1 0 8 37 0 0 37 9 1 2 21 29 0 25 0 8 2 23 0 0 34 0 11 12 1 0 1 
Nocardiopsis sp. F96: 1
1 2 3 0 0 0 0 17 13 0 0 0 0 16 3 0 5 0 1 22 3 0 0 11 3 0 0 32 9 0 1 26 1 4 0 11 6 0 1 3 16 0 0 20 6 0 2 17 20 1 13 0 3 1 11 0 0 18 1 10 4 1 0 0 
Nodularia sp. PCC 7804: 1
0 4 2 15 3 0 5 6 4 4 3 9 1 5 1 13 4 1 4 4 0 12 7 6 0 11 6 5 1 27 2 4 2 36 7 4 6 16 22 21 13 7 8 2 13 0 27 5 17 14 14 8 2 4 13 7 0 21 15 17 10 0 1 0 
Nodularia spumigena: 31
138 223 95 232 135 37 254 207 289 213 871 445 210 133 76 395 162 301 372 209 70 443 298 228 76 322 494 286 184 638 375 198 142 415 326 189 197 441 717 190 262 666 870 357 161 311 1039 302 227 674 167 430 78 138 199 667 290 339 827 301 253 15 7 9 
Nonomuraea flexuosa: 2
0 21 24 0 3 3 0 21 19 0 0 0 0 23 14 0 22 1 0 56 13 0 0 17 21 0 1 48 24 1 3 66 9 19 0 27 26 0 0 14 73 0 0 47 12 0 1 22 36 1 37 0 12 1 24 0 0 35 0 11 28 0 0 2 
Nonomuraea sp. ATCC 39727: 57
79 844 1033 193 53 210 14 1013 1911 56 9 187 49 403 503 21 330 35 45 789 625 37 67 550 1028 78 171 1740 1659 121 208 1446 713 269 50 1071 1432 55 25 438 407 29 38 745 513 159 202 1549 1398 316 492 93 198 25 759 25 22 945 37 537 417 3 12 42 
Nostoc commune: 7
10 30 19 39 8 3 26 24 45 10 23 55 9 11 12 24 28 6 27 39 7 21 29 19 19 23 51 53 33 86 21 47 14 77 49 18 36 36 44 55 60 34 53 37 38 18 112 29 59 51 33 25 9 8 37 28 10 45 70 53 12 6 0 1 
Nostoc ellipsosporum: 2
5 10 8 16 10 9 6 10 9 10 15 21 3 3 6 14 10 14 13 8 4 20 12 7 4 8 14 11 10 19 14 17 8 20 20 15 13 15 30 17 17 13 17 12 8 11 27 12 16 19 10 19 6 12 9 16 3 9 18 11 11 0 0 2 
Nostoc flagelliforme: 1
3 3 0 1 1 1 2 1 3 2 4 6 2 2 1 2 2 0 4 0 1 5 1 1 4 1 3 2 1 2 0 3 0 1 1 1 0 1 3 2 5 5 6 7 1 2 11 2 1 3 1 2 0 0 0 2 1 2 6 4 1 0 1 0 
Nostoc linckia: 1
0 0 0 1 1 0 2 3 4 1 3 2 0 2 0 3 2 2 0 3 3 4 3 3 1 1 5 7 2 11 3 3 0 8 3 0 3 2 11 8 9 5 2 2 3 2 7 6 6 8 5 4 0 0 9 6 0 3 5 2 6 1 0 0 
Nostoc punctiforme: 55
182 264 145 235 160 58 272 214 260 229 692 476 197 117 97 337 216 290 292 217 94 415 339 215 109 287 481 324 242 578 309 265 197 500 342 222 255 431 762 265 303 583 752 329 161 237 1078 296 281 700 241 391 97 136 203 580 194 336 778 379 263 31 20 4 
Nostoc sp.: 23
37 87 45 64 51 13 82 60 77 78 151 158 63 45 28 107 59 75 114 61 20 123 96 74 31 81 130 111 52 159 80 92 53 169 97 66 67 157 207 106 105 158 184 105 38 70 306 92 93 216 87 113 25 28 73 147 77 102 221 140 78 14 8 1 
Nostoc sp. 'Peltigera membranacea AL#21 cyanobiont': 1
1 1 1 0 1 0 1 3 2 2 7 2 1 1 0 1 1 1 2 2 1 0 2 0 1 3 3 1 1 1 2 1 1 1 3 0 1 4 10 1 1 1 1 1 0 0 9 2 0 7 2 2 0 0 0 2 1 2 5 1 0 1 0 0 
Nostoc sp. 36: 4
2 12 7 10 6 2 17 14 31 20 24 31 14 8 5 19 14 20 18 14 4 40 13 13 6 29 21 14 10 30 18 25 10 27 23 8 21 32 36 19 16 27 26 12 31 43 27 13 13 43 19 37 10 7 34 55 10 23 43 18 73 3 1 0 
Nostoc sp. ATCC 29106: 2
2 7 3 9 12 3 8 3 0 5 18 4 14 3 1 14 2 6 9 2 1 16 19 4 3 17 16 1 2 16 18 6 5 18 15 3 6 10 25 16 6 27 34 9 3 13 33 13 4 22 4 20 0 14 5 21 15 5 30 10 11 2 0 0 
Nostoc sp. ATCC 53789: 7
71 141 55 106 85 39 171 109 182 144 483 286 119 74 41 186 124 163 203 115 62 248 235 129 46 136 261 111 102 264 195 102 117 205 198 130 186 199 283 85 176 277 501 240 72 145 462 271 133 331 137 201 37 67 128 265 158 176 388 151 143 2 2 3 
Nostoc sp. GSV224: 8
81 164 50 141 101 43 209 136 270 183 534 403 156 84 53 212 144 168 290 119 68 302 268 148 69 185 359 166 117 339 236 124 127 246 250 129 243 260 323 124 212 348 640 306 91 188 577 275 177 372 174 222 36 87 129 345 150 198 447 196 165 2 1 5 
Nostoc sp. PCC 6720: 4
4 16 10 31 4 3 13 14 11 10 19 28 3 11 0 21 9 7 14 27 0 12 12 14 1 21 16 17 5 47 8 10 8 68 35 5 13 25 35 37 32 9 28 9 24 7 79 16 34 26 30 16 11 6 25 13 4 42 39 39 13 1 3 0 
Nostoc sp. PCC 7119: 3
1 3 3 4 1 0 6 3 6 4 19 9 3 1 2 5 8 7 7 3 3 11 4 4 1 10 19 8 2 16 5 7 3 12 6 4 4 7 19 13 10 4 8 5 8 8 21 2 4 10 8 3 6 2 8 8 2 7 11 11 2 1 2 0 
Nostoc sp. PCC 7120: 6255
13375 24256 12761 25101 18314 7250 29508 21488 26148 19585 79227 44363 20909 15424 8172 31550 19668 33271 38803 27260 10260 40966 31438 23468 9391 29287 45613 35056 22509 57984 31009 25374 20151 56898 38799 23639 29849 41944 70563 26110 31827 61173 79965 31338 14263 22708 93249 29831 26891 69718 22149 39707 6507 12738 20675 58652 24107 35398 80272 34919 28688 3170 1742 1343 
Nostoc sp. PCC 7423: 1
0 4 1 17 0 0 7 4 1 5 7 7 2 5 0 14 4 1 4 7 0 7 4 8 0 13 2 2 1 34 2 7 4 31 17 2 2 12 18 24 18 1 11 1 13 1 25 10 19 9 19 3 5 2 17 4 0 23 12 14 10 1 0 0 
Nostoc sp. PCC 7524: 8
18 26 16 36 22 16 28 17 30 23 48 25 25 12 12 36 27 28 30 34 11 36 38 15 14 23 30 30 19 39 35 35 19 53 34 27 28 32 79 38 20 55 69 33 22 22 76 34 34 59 23 38 10 26 27 52 29 25 55 34 27 2 3 3 
Nostoc sp. PCC 8009: 4
2 8 5 10 0 3 4 3 8 4 14 6 3 0 0 9 7 8 12 11 1 11 7 8 4 5 9 4 3 19 5 11 4 19 16 3 8 6 26 6 13 7 17 5 1 1 20 11 8 12 12 8 9 1 4 15 8 15 13 7 5 2 1 1 
Nostoc sp. PCC 9229: 5
10 29 13 18 7 4 32 20 23 12 60 32 17 7 7 20 19 23 30 23 6 42 27 21 3 24 35 35 23 55 20 32 16 43 32 17 21 39 55 17 30 44 50 7 27 18 95 20 28 51 27 37 12 13 17 40 15 31 72 26 33 2 3 0 
Nostoc sp. PCC 9709: 3
4 14 5 11 8 4 10 9 13 9 29 15 11 6 3 20 5 13 13 16 7 18 12 8 4 7 17 9 4 15 15 8 7 22 18 7 6 17 39 9 12 20 20 13 4 6 58 6 10 34 9 17 3 1 9 28 9 21 49 14 6 3 0 0 
Novosphingobium aromaticivorans: 186
295 2155 1069 431 87 264 137 1689 2209 707 36 569 227 547 1199 165 990 177 261 1716 790 273 295 906 1388 314 909 2906 2477 662 493 2647 914 677 200 1872 1270 576 381 1516 1131 512 407 1473 745 512 1629 1660 1901 1483 766 618 547 105 1691 464 106 2192 475 1410 869 30 27 129 
Novosphingobium capsulatum: 1
0 28 9 3 0 0 1 13 43 5 0 3 1 6 13 0 22 0 0 25 14 2 2 20 28 3 4 53 29 1 1 52 7 7 1 12 39 4 2 32 15 3 4 22 10 4 13 10 18 37 2 19 0 0 21 10 0 17 3 9 21 0 0 1 
Novosphingobium sp. MT1: 1
0 22 11 6 1 0 0 16 10 13 0 8 0 2 8 3 16 2 0 19 14 1 2 6 9 1 8 16 20 8 6 29 7 6 1 14 15 4 6 11 6 9 6 13 8 8 17 16 24 19 5 9 2 3 18 3 1 21 6 17 11 1 0 0 
Obesumbacterium proteus: 2
5 11 5 7 1 2 22 10 29 7 13 14 15 2 7 3 24 5 10 24 26 6 20 9 11 18 19 26 33 8 11 18 10 16 6 11 16 11 28 16 17 17 28 37 7 20 22 16 16 26 10 14 12 5 9 16 4 24 8 31 14 1 1 0 
Oceanobacillus iheyensis HTE831: 3496
8035 3059 2028 11412 11187 2662 13280 4125 4642 15971 45752 12611 14096 6706 5377 16769 5096 15179 23894 6923 10670 14489 16735 1936 5512 11565 29491 5329 9061 22323 27490 7069 9128 24511 28230 6914 10642 24084 48742 16691 11190 37795 32267 8923 4267 17554 60200 17831 10312 45463 7589 29336 1388 4786 10956 34435 22968 15512 48441 27946 10343 2345 665 486 
Ochrobactrum anthropi: 22
30 170 69 89 20 25 19 142 328 171 7 115 52 81 160 32 172 26 81 191 151 52 30 109 208 71 164 267 296 114 78 371 87 124 41 197 160 85 108 251 167 111 81 164 60 64 180 161 218 218 113 159 32 9 268 79 41 291 98 209 104 3 12 7 
Oenococcus oeni: 58
87 82 58 239 245 74 150 84 112 370 539 509 249 135 167 328 167 245 319 161 142 355 230 50 155 201 380 283 140 551 386 306 74 404 204 204 111 678 1085 540 276 729 522 270 103 241 893 234 298 832 160 444 38 28 200 627 255 275 865 425 165 37 15 6 
Oleispira antarctica: 2
0 7 0 17 1 0 5 1 2 10 13 18 7 0 1 16 7 1 9 8 6 9 6 0 3 9 24 13 23 20 2 24 3 44 11 5 7 46 30 8 16 8 14 7 0 2 47 6 11 30 5 1 1 0 4 6 1 22 21 27 0 2 0 0 
Oleomonas sagaranensis: 4
0 88 41 8 1 5 0 75 125 14 0 13 2 28 48 1 33 1 2 83 45 1 1 63 103 2 7 207 138 7 3 205 26 17 1 114 73 11 7 79 45 23 2 66 26 25 63 80 98 49 22 39 26 4 105 4 1 148 9 48 33 0 0 4 
Oligella urethralis: 3
8 6 6 17 9 3 17 7 4 18 26 6 15 3 4 13 6 14 28 11 11 13 15 2 8 15 18 13 10 23 11 13 3 30 17 8 15 19 55 21 15 37 31 8 4 12 40 11 16 23 7 33 0 8 8 28 4 12 40 21 16 2 0 1 
Oligotropha carboxidovorans: 16
26 143 64 68 13 16 23 140 169 73 29 89 28 58 134 23 61 33 45 127 106 36 40 54 146 43 111 191 248 100 69 245 48 107 38 151 150 72 84 118 92 63 50 107 74 78 144 138 113 133 67 91 53 28 131 72 18 205 110 156 86 2 4 10 
Onion yellows phytoplasma: 767
383 862 66 1499 2537 255 1638 853 323 3680 13133 3441 2234 1303 395 3972 1073 2575 3123 2631 353 6335 1764 1193 231 3680 2563 1901 335 4659 3488 1686 651 3081 2803 950 874 5300 21479 1459 4426 10598 12145 291 1358 2998 12010 779 2194 7519 1732 6696 579 1630 1632 10418 3488 3669 11595 3743 1345 604 71 92 
Orientia tsutsugamushi: 23
18 41 22 98 120 61 59 30 37 192 315 201 175 7 24 254 46 226 178 10 5 224 121 3 72 316 431 26 110 587 294 115 168 427 290 64 100 383 552 216 106 536 359 337 27 121 408 197 110 534 39 240 18 53 62 230 384 36 403 313 40 7 16 0 
Oscillatoria brevis: 3
9 9 5 3 6 1 7 8 14 9 20 25 9 9 11 12 8 11 16 11 3 11 7 6 2 10 25 22 15 25 24 19 8 17 18 18 16 28 40 10 15 17 18 7 22 5 36 13 22 24 10 6 14 4 7 22 9 23 30 16 4 2 1 0 
Oscillatoria chalybea: 1
11 21 4 4 4 4 3 6 2 6 24 16 3 6 7 15 2 7 4 17 11 16 12 14 11 11 20 20 12 20 17 15 7 19 19 7 7 12 32 3 8 18 22 2 9 11 46 3 6 28 7 14 6 13 5 21 3 8 19 22 15 0 0 1 
Oscillatoria limnetica 'Solar Lake': 2
1 15 9 3 1 1 4 7 17 4 8 16 2 6 4 1 6 3 1 26 1 4 8 20 10 5 5 32 3 7 9 21 2 9 10 12 12 10 25 4 15 4 10 6 10 5 28 4 14 8 11 2 5 4 12 9 0 11 13 14 7 1 1 0 
Oscillatoria sp. NKBG091600: 1
0 3 1 0 0 0 2 3 1 1 0 2 1 4 0 1 2 0 0 4 0 0 1 2 0 1 4 2 0 3 0 8 0 2 2 4 4 6 4 5 1 1 1 1 0 0 5 2 4 3 2 1 0 0 0 1 0 1 3 1 0 0 1 0 
Oscillatoria sp. SU1: 1
0 6 1 2 0 1 1 2 3 0 2 1 3 2 1 4 3 0 2 6 3 3 1 4 3 0 4 1 7 2 4 3 0 3 1 2 1 3 11 2 3 3 6 3 0 0 8 2 5 8 1 1 0 1 1 3 0 3 3 2 1 1 0 0 
Oxalobacter formigenes: 3
0 8 0 37 8 0 0 8 82 8 2 18 1 35 5 11 11 4 8 42 7 13 42 0 12 16 47 28 6 71 10 54 0 85 9 18 3 76 61 16 44 19 14 32 11 6 57 2 51 24 26 11 11 7 58 10 0 60 26 60 23 2 0 1 
Paenibacillus alginolyticus: 4
3 41 27 11 14 5 2 30 76 23 13 35 14 49 46 15 66 16 30 60 145 11 11 14 55 18 32 55 117 40 22 111 35 31 23 56 75 21 59 41 75 77 36 42 15 20 31 41 44 87 67 51 3 1 45 26 4 59 75 59 53 3 0 1 
Paenibacillus alvei: 1
0 4 1 1 7 1 1 5 8 4 7 9 9 10 4 4 13 12 11 4 10 7 6 4 5 7 14 5 5 17 9 9 2 5 15 2 8 17 21 12 14 25 15 6 3 4 13 9 9 20 8 13 1 0 5 13 3 13 18 6 8 1 0 0 
Paenibacillus amylolyticus: 1
2 2 1 1 5 1 1 2 10 2 7 5 4 2 3 2 5 5 2 3 4 3 1 0 2 2 5 4 3 5 4 6 5 2 1 5 5 3 4 4 4 7 2 1 1 4 3 2 3 7 1 4 0 1 0 6 2 7 7 5 1 0 1 0 
Paenibacillus durus: 6
2 27 12 30 17 1 5 23 93 23 7 21 5 40 23 13 25 16 11 21 42 35 10 12 42 22 37 54 47 52 29 87 21 61 48 29 32 34 84 62 74 18 49 40 25 20 104 72 68 52 45 24 29 10 42 23 9 107 48 61 18 5 0 1 
Paenibacillus fukuinensis: 1
0 8 1 6 5 3 0 6 19 6 2 14 4 19 18 6 27 6 22 7 49 10 4 3 15 7 23 18 27 22 10 50 10 4 12 15 16 5 13 13 26 31 11 13 2 8 10 11 18 16 25 23 1 0 19 4 2 18 16 14 24 0 0 1 
Paenibacillus jamilae: 1
5 4 2 7 2 1 1 2 4 1 2 1 0 1 4 2 1 2 4 0 6 3 5 3 0 4 1 0 1 1 4 5 1 5 0 1 3 3 4 4 6 1 3 4 0 4 5 4 3 7 2 7 1 2 8 10 0 5 12 6 7 1 0 0 
Paenibacillus koleovorans: 1
3 7 11 4 1 3 2 8 19 8 1 8 5 27 12 4 32 0 3 27 37 6 1 7 15 5 9 25 20 7 13 54 10 8 8 21 11 4 11 9 33 27 7 10 3 6 17 6 16 19 23 16 3 0 23 2 2 29 20 4 6 1 0 0 
Paenibacillus lautus: 2
2 10 7 5 10 3 6 14 36 15 7 16 9 28 21 12 33 9 9 24 52 14 9 5 26 8 19 20 43 29 21 44 13 18 20 23 17 15 31 36 48 46 23 35 7 14 21 32 31 46 24 30 2 0 34 21 6 29 27 20 31 1 1 0 
Paenibacillus lentimorbus: 5
28 26 9 25 47 14 24 30 34 41 61 47 45 26 24 54 38 54 80 35 55 43 62 23 42 40 61 44 44 47 91 30 29 57 76 40 53 60 96 40 46 121 99 47 22 80 133 55 54 128 45 132 24 63 40 83 46 40 82 47 33 5 0 0 
Paenibacillus macerans: 13
18 106 97 43 19 19 16 65 197 61 39 109 23 103 92 29 117 33 53 134 217 30 23 37 175 31 40 175 252 74 100 313 148 67 74 126 191 84 171 165 212 151 84 114 43 77 182 160 202 192 114 146 37 9 148 128 23 178 152 156 130 7 3 3 
Paenibacillus macquariensis: 1
1 2 0 11 6 0 5 1 3 8 5 4 4 1 0 8 2 7 10 2 3 1 4 0 1 2 11 0 5 10 11 8 2 15 11 4 1 11 8 7 4 9 9 2 0 6 14 5 1 20 0 7 1 3 5 4 3 8 15 11 0 1 0 0 
Paenibacillus polymyxa: 25
57 79 50 106 53 23 59 80 232 123 102 173 99 151 93 132 177 128 196 152 194 118 114 56 153 140 209 189 149 191 253 278 131 219 220 127 207 147 346 280 264 367 225 190 73 163 326 275 224 459 174 279 23 30 171 253 58 202 321 226 219 14 6 5 
Paenibacillus popilliae: 18
46 44 24 54 69 30 61 39 60 118 220 164 84 43 47 84 54 90 142 70 85 112 78 33 47 67 115 58 64 101 116 58 84 137 133 44 78 137 231 88 107 280 165 71 24 95 255 110 77 270 43 233 22 47 55 238 147 84 245 135 54 11 3 4 
Paenibacillus sp. A11: 1
3 16 9 2 2 0 0 12 31 7 3 7 10 9 1 1 9 3 2 25 14 1 2 7 24 5 2 23 10 9 3 20 10 3 4 15 17 4 8 31 16 5 8 15 7 17 14 20 27 26 15 14 7 2 28 16 0 11 8 14 19 0 0 1 
Paenibacillus sp. A11-2: 6
10 67 40 48 15 16 8 45 80 36 15 44 10 28 20 14 40 14 29 57 37 5 18 42 59 23 32 93 74 48 33 60 43 29 13 52 59 29 44 42 28 27 39 61 37 31 86 78 42 59 26 31 8 3 30 52 5 57 30 31 53 0 2 4 
Paenibacillus sp. BP-23: 1
1 7 2 11 1 0 0 5 35 7 6 9 13 16 6 9 17 14 27 24 41 14 12 0 27 13 60 18 25 31 26 30 19 37 12 8 23 14 22 27 30 31 15 37 5 7 24 21 21 37 24 47 0 1 23 14 1 13 15 22 34 1 0 0 
Paenibacillus sp. Dex40-8: 1
5 4 2 4 8 3 3 4 14 8 7 9 8 7 6 8 13 10 13 12 10 11 6 1 17 3 10 16 8 11 20 16 10 17 12 8 7 18 22 19 24 24 12 14 1 11 20 18 22 31 16 34 0 0 7 17 10 6 13 27 18 0 0 1 
Paenibacillus sp. Dex50-2: 3
12 9 20 13 14 3 15 13 44 32 21 38 22 22 23 21 30 28 20 26 49 13 6 12 30 15 42 38 41 41 46 47 35 40 36 27 35 41 76 68 46 72 55 54 11 22 81 67 54 85 35 61 3 3 20 54 18 42 58 66 40 3 0 0 
Paenibacillus sp. Dex70-1B: 2
0 13 8 2 2 3 1 11 40 12 1 16 3 11 8 2 15 4 6 12 22 5 1 12 42 4 12 37 50 10 16 42 8 12 7 23 23 10 45 37 33 18 20 16 11 13 60 32 36 29 25 20 2 1 30 11 2 36 18 39 28 2 0 0 
Paenibacillus sp. Dex70-34: 1
5 9 12 4 2 0 1 9 19 7 0 19 0 8 8 1 3 2 1 10 15 2 0 5 21 1 1 18 18 7 8 18 8 7 1 13 22 5 19 21 20 9 10 12 4 14 32 13 16 26 14 15 2 1 16 9 0 17 5 17 17 0 0 1 
Paenibacillus sp. KCTC8848P: 4
7 10 5 18 9 3 7 16 47 14 9 17 15 21 17 16 28 19 18 24 27 13 19 7 19 22 26 24 25 16 21 39 32 42 19 22 27 22 49 43 40 63 30 34 13 18 36 23 33 45 37 39 1 0 22 22 8 23 31 31 53 2 2 0 
Paenibacillus sp. TS12: 1
4 12 15 5 2 4 0 12 40 11 5 17 0 14 17 6 24 4 6 9 29 3 4 4 24 5 12 19 38 14 17 36 9 6 5 20 18 9 16 23 18 13 12 15 10 14 44 30 23 11 12 12 3 1 12 12 4 23 14 23 7 1 0 0 
Paenibacillus sp. W-61: 1
4 5 4 10 10 1 4 14 30 21 3 22 9 26 5 22 29 12 23 22 31 17 21 2 14 17 53 29 27 32 22 43 11 27 31 27 26 23 40 39 38 51 30 30 4 14 43 31 32 64 18 24 0 0 24 17 3 22 36 19 18 1 0 0 
Paenibacillus thiaminolyticus: 1
0 5 6 2 1 1 3 5 18 6 3 11 3 8 7 1 10 1 1 2 9 0 1 5 15 8 2 13 19 4 3 14 8 2 3 14 10 4 8 13 5 6 9 15 1 4 7 11 11 20 10 12 1 0 9 5 2 6 11 11 4 1 0 0 
Pantoea agglomerans: 165
235 1116 493 814 205 190 232 689 2767 701 600 644 595 470 531 473 920 588 399 1222 848 366 381 468 997 525 921 1708 1669 827 539 1626 659 1045 472 839 1286 815 1348 691 951 1014 626 1790 614 739 1809 1194 1064 1619 712 891 460 339 823 1206 387 1235 1393 1415 668 70 16 79 
Pantoea agglomerans pv. betae: 1
1 17 16 4 4 15 0 18 38 8 1 0 6 19 9 2 21 2 3 15 10 1 5 19 30 5 11 30 27 6 7 37 26 10 2 10 15 2 8 2 18 2 1 20 9 7 7 24 37 8 10 5 2 1 11 10 4 5 7 10 11 0 0 1 
Pantoea agglomerans pv. gypsophilae: 13
46 120 68 86 35 44 39 77 254 93 78 86 65 76 68 46 142 95 55 115 86 54 58 70 100 62 105 183 121 97 71 190 89 129 56 93 95 60 160 93 130 132 98 215 71 110 185 163 144 180 45 59 34 21 83 107 44 115 129 153 57 1 4 8 
Pantoea agglomerans pv. milletiae: 6
11 72 22 38 9 4 3 29 164 16 18 15 21 14 19 7 39 10 5 49 38 11 15 30 45 14 40 85 94 38 21 78 8 35 13 32 53 31 30 13 21 24 17 103 37 45 47 43 43 73 21 42 18 7 34 51 2 34 45 56 31 3 0 3 
Pantoea ananatis: 9
14 92 30 54 18 7 20 65 237 52 57 54 79 37 60 32 283 184 65 276 250 41 5 41 53 36 122 263 224 63 83 389 56 220 18 48 51 64 72 66 53 70 54 248 62 64 132 80 122 153 175 112 22 27 24 79 16 110 122 100 47 6 1 2 
Pantoea citrea: 29
38 75 70 150 50 29 34 70 419 66 137 103 126 49 58 77 108 114 83 153 68 101 84 44 158 91 158 185 167 156 101 169 98 232 96 109 131 135 261 74 146 132 92 244 73 99 196 140 126 222 93 145 42 49 131 187 65 145 214 207 161 14 3 12 
Pantoea dispersa: 2
2 15 10 19 1 2 1 8 40 11 9 8 8 7 7 7 17 7 4 18 10 11 10 14 17 7 13 27 11 20 7 13 9 18 9 5 11 19 27 9 19 27 9 33 10 11 26 14 18 35 11 24 2 3 14 34 6 17 17 18 17 0 1 1 
Pantoea stewartii: 6
11 48 28 41 5 3 6 27 110 31 38 24 18 23 28 11 25 10 13 43 40 12 13 28 43 17 50 76 84 33 19 73 21 43 16 27 42 37 38 19 21 20 31 94 31 57 56 32 35 72 29 33 21 9 25 62 7 29 54 56 31 2 1 3 
Pantoea stewartii subsp. stewartii: 25
56 128 59 157 38 30 42 83 287 156 134 101 100 60 59 90 131 125 94 128 122 68 64 67 92 82 148 161 119 144 103 150 69 146 82 125 97 114 257 95 165 204 147 248 77 114 292 159 130 266 75 79 49 34 85 166 63 127 209 201 86 9 4 12 
Parachlamydia sp. Hall's coccus: 1
0 2 0 8 2 0 3 3 2 18 10 18 4 10 1 11 5 2 20 2 3 10 10 0 5 9 25 4 5 13 16 5 3 11 11 1 13 20 22 10 11 6 8 4 0 3 13 3 4 9 14 10 3 2 21 16 0 18 22 22 11 1 0 0 
Parachlamydia sp. UWE25: 2031
5434 4010 1561 6588 7326 2334 7263 5746 3575 16482 32181 12546 8215 4368 3292 15285 5392 8234 13001 4684 4766 11682 6479 4511 2006 12849 11908 6768 4697 19176 16439 4861 5356 9105 6902 6258 5817 15501 38666 8414 7146 24614 26232 6485 3648 13193 34743 9128 5998 24050 4881 17707 3398 5539 5722 27971 7950 9649 32590 12885 7515 1316 320 395 
Paracoccus alcaliphilus: 1
3 6 8 5 0 0 0 8 11 1 0 4 4 2 6 0 0 2 4 4 6 0 1 1 8 0 3 4 5 2 2 8 2 4 0 3 7 4 4 12 4 6 5 7 0 7 9 6 10 7 4 3 4 2 6 4 0 8 3 7 2 0 0 1 
Paracoccus denitrificans: 214
100 2383 1027 205 43 168 39 649 4583 526 9 325 46 546 1362 55 828 28 77 2200 947 47 95 1353 1907 120 413 4240 2994 234 187 4164 903 298 47 2211 2122 161 328 1632 1326 279 281 1533 613 738 1148 2366 2526 904 677 903 674 45 2130 352 35 2975 125 1943 1171 26 29 159 
Paracoccus marcusii: 6
2 88 49 7 3 3 0 6 179 9 1 15 5 21 34 2 20 1 3 53 28 2 2 45 53 9 11 109 111 4 9 103 45 14 2 56 65 4 6 39 21 6 7 49 40 39 23 48 90 34 18 38 16 0 52 15 2 76 9 45 39 0 2 4 
Paracoccus methylutens: 8
15 47 20 11 14 21 5 24 49 16 2 9 10 16 15 15 15 2 11 30 14 7 14 22 28 14 20 52 29 10 8 26 29 17 1 20 28 9 17 38 19 6 20 24 17 14 33 38 42 36 12 9 13 2 29 10 3 37 6 24 26 2 0 6 
Paracoccus pantotrophus: 35
64 561 265 68 25 82 11 221 760 124 6 104 28 122 219 24 184 18 46 355 174 18 42 199 366 53 113 792 558 93 49 702 203 96 9 357 347 80 107 336 232 59 60 330 149 135 260 397 467 234 132 127 116 9 372 92 8 561 47 355 218 7 4 24 
Paracoccus solventivorans: 4
9 53 36 11 4 7 3 21 49 6 1 7 3 7 9 2 22 2 4 23 16 4 5 15 16 2 10 50 48 14 6 47 15 11 1 27 36 8 13 55 24 7 5 21 13 12 18 41 44 25 17 11 6 1 26 2 3 37 4 33 21 0 0 4 
Paracoccus sp. 12-A: 1
1 19 1 1 0 0 0 2 34 1 0 0 0 5 12 1 6 0 0 16 7 0 0 9 16 0 0 21 18 0 0 31 2 1 1 14 15 2 0 17 9 1 1 8 8 10 8 17 20 5 4 10 7 0 10 0 0 15 0 8 6 0 0 1 
Paracoccus sp. MBIC1143: 5
0 80 38 7 1 0 1 8 151 7 0 8 1 16 31 1 18 0 1 51 25 1 1 40 51 4 11 83 99 3 7 83 41 8 0 50 55 2 3 36 22 5 3 37 35 34 13 36 81 29 17 35 14 0 45 14 0 70 3 37 39 0 1 4 
Paracoccus versutus: 14
15 156 85 27 12 22 4 58 283 42 3 29 15 46 68 13 63 9 14 109 60 8 14 69 104 23 41 257 198 29 19 204 74 27 5 129 102 15 22 117 71 23 20 95 51 39 88 144 151 82 49 44 43 7 103 23 9 160 18 105 50 1 2 11 
Paracoccus zeaxanthinifaciens: 17
[truncated: 360,820 more chars]
