# Supplementary material for: Do universal codon-usage patterns minimize the effects of mutation and translation error?
Source: Genome Biol. 2005 Oct 19;6(11):R91. doi: 10.1186/gb-2005-6-11-r91 (PMC1297647; doi:10.1186/gb-2005-6-11-r91)
Supplement: Additional data file 1 — A tar archive containing the used CUTG records, separated for archaea, bacteria, and eukaryotes, the data used to produce the histograms in Figure 1, the kinemages used to produce Figures 2 and 4, and the data used to produce the scatterplots in Figures 3 and 5. [file gb-2005-6-11-r91-S1.tgz › CodeError/data/histograms/arch_ga.dat]

62	1.0
63	1.0
64	4.0
65	3.0
66	7.0
67	7.0
68	1.0
69	4.0
70	1.0
72	1.0
75	1.0
76	2.0
49	1.0
50	1.0
51	2.0
54	2.0
55	5.0
56	1.0
57	2.0
58	1.0
59	2.0
60	2.0
61	2.0
62	1.0
63	1.0
64	2.0
65	1.0
66	1.0
67	1.0
69	1.0
70	1.0
72	1.0
73	2.0
50	2.0
51	1.0
53	1.0
54	1.0
57	3.0
59	2.0
60	2.0
61	3.0
62	3.0
63	1.0
64	3.0
65	2.0
66	2.0
67	3.0
68	1.0
71	1.0
72	1.0
76	1.0
