# Supplementary material for: Do universal codon-usage patterns minimize the effects of mutation and translation error?
Source: Genome Biol. 2005 Oct 19;6(11):R91. doi: 10.1186/gb-2005-6-11-r91 (PMC1297647; doi:10.1186/gb-2005-6-11-r91)
Supplement: Additional data file 1 — A tar archive containing the used CUTG records, separated for archaea, bacteria, and eukaryotes, the data used to produce the histograms in Figure 1, the kinemages used to produce Figures 2 and 4, and the data used to produce the scatterplots in Figures 3 and 5. [file gb-2005-6-11-r91-S1.tgz › CodeError/data/histograms/arch_gc.dat]

62	1.0
63	1.0
64	4.0
65	3.0
66	7.0
67	7.0
68	1.0
69	4.0
70	1.0
72	1.0
75	1.0
76	2.0
42	1.0
43	1.0
44	2.0
45	2.0
46	2.0
48	3.0
49	5.0
50	3.0
51	5.0
53	2.0
54	1.0
55	2.0
56	2.0
58	1.0
60	1.0
44	1.0
45	1.0
46	3.0
47	1.0
48	2.0
49	2.0
50	2.0
51	5.0
52	5.0
53	3.0
55	5.0
57	3.0
