# Supplementary material for: Do universal codon-usage patterns minimize the effects of mutation and translation error?
Source: Genome Biol. 2005 Oct 19;6(11):R91. doi: 10.1186/gb-2005-6-11-r91 (PMC1297647; doi:10.1186/gb-2005-6-11-r91)
Supplement: Additional data file 1 — A tar archive containing the used CUTG records, separated for archaea, bacteria, and eukaryotes, the data used to produce the histograms in Figure 1, the kinemages used to produce Figures 2 and 4, and the data used to produce the scatterplots in Figures 3 and 5. [file gb-2005-6-11-r91-S1.tgz › CodeError/data/histograms/bac_ga.dat]

60	4.0
61	19.0
62	47.0
63	106.0
64	103.0
65	81.0
66	48.0
67	25.0
68	15.0
69	9.0
42	1.0
43	1.0
44	1.0
45	3.0
46	4.0
47	3.0
48	3.0
49	12.0
50	4.0
51	13.0
52	15.0
53	20.0
54	16.0
55	21.0
56	18.0
57	28.0
58	33.0
59	34.0
60	18.0
61	26.0
62	21.0
63	20.0
64	31.0
65	20.0
66	13.0
67	7.0
68	13.0
69	9.0
70	11.0
71	9.0
72	5.0
73	6.0
74	3.0
75	4.0
76	2.0
77	3.0
78	1.0
80	2.0
83	2.0
85	1.0
43	1.0
46	4.0
47	6.0
48	7.0
49	6.0
50	6.0
51	15.0
52	17.0
53	16.0
54	23.0
55	25.0
56	22.0
57	20.0
58	14.0
59	28.0
60	20.0
61	22.0
62	24.0
63	20.0
64	27.0
65	23.0
66	21.0
67	19.0
68	14.0
69	17.0
70	12.0
71	7.0
72	4.0
73	4.0
74	2.0
75	2.0
76	6.0
77	1.0
78	1.0
83	1.0
