# Supplementary material for: Do universal codon-usage patterns minimize the effects of mutation and translation error?
Source: Genome Biol. 2005 Oct 19;6(11):R91. doi: 10.1186/gb-2005-6-11-r91 (PMC1297647; doi:10.1186/gb-2005-6-11-r91)
Supplement: Additional data file 1 — A tar archive containing the used CUTG records, separated for archaea, bacteria, and eukaryotes, the data used to produce the histograms in Figure 1, the kinemages used to produce Figures 2 and 4, and the data used to produce the scatterplots in Figures 3 and 5. [file gb-2005-6-11-r91-S1.tgz › CodeError/data/histograms/bac_gc.dat]

60	4.0
61	19.0
62	47.0
63	106.0
64	103.0
65	81.0
66	48.0
67	25.0
68	15.0
69	9.0
37	1.0
40	2.0
41	1.0
42	6.0
43	8.0
44	13.0
45	19.0
46	20.0
47	24.0
48	17.0
49	34.0
50	38.0
51	40.0
52	38.0
53	40.0
54	37.0
55	27.0
56	23.0
57	21.0
58	5.0
59	14.0
60	8.0
61	6.0
62	2.0
63	2.0
64	2.0
65	2.0
66	3.0
67	1.0
69	1.0
73	1.0
83	1.0
41	2.0
43	2.0
44	4.0
45	7.0
46	12.0
47	18.0
48	31.0
49	37.0
50	58.0
51	40.0
52	47.0
53	43.0
54	48.0
55	40.0
56	30.0
57	12.0
58	8.0
59	10.0
60	4.0
61	3.0
62	1.0
