# Supplementary material for: Do universal codon-usage patterns minimize the effects of mutation and translation error?
Source: Genome Biol. 2005 Oct 19;6(11):R91. doi: 10.1186/gb-2005-6-11-r91 (PMC1297647; doi:10.1186/gb-2005-6-11-r91)
Supplement: Additional data file 1 — A tar archive containing the used CUTG records, separated for archaea, bacteria, and eukaryotes, the data used to produce the histograms in Figure 1, the kinemages used to produce Figures 2 and 4, and the data used to produce the scatterplots in Figures 3 and 5. [file gb-2005-6-11-r91-S1.tgz › CodeError/data/histograms/bac_gp.dat]

60	4.0
61	19.0
62	47.0
63	106.0
64	103.0
65	81.0
66	48.0
67	25.0
68	15.0
69	9.0
35	1.0
36	1.0
37	1.0
38	1.0
39	1.0
40	3.0
41	4.0
42	13.0
43	11.0
44	22.0
45	20.0
46	23.0
47	24.0
48	36.0
49	35.0
50	19.0
51	25.0
52	20.0
53	21.0
54	24.0
55	27.0
56	14.0
57	16.0
58	14.0
59	18.0
60	14.0
61	9.0
62	10.0
63	8.0
64	3.0
65	4.0
66	3.0
67	4.0
68	3.0
70	2.0
75	1.0
78	1.0
80	1.0
25	1.0
27	1.0
29	1.0
30	3.0
31	1.0
32	2.0
33	3.0
34	5.0
35	5.0
36	5.0
37	14.0
38	7.0
39	9.0
40	14.0
41	13.0
42	14.0
43	15.0
44	19.0
45	22.0
46	12.0
47	15.0
48	17.0
49	16.0
50	21.0
51	13.0
52	13.0
53	11.0
54	18.0
55	16.0
56	13.0
57	10.0
58	15.0
59	5.0
60	13.0
61	5.0
62	11.0
63	9.0
64	12.0
65	5.0
66	3.0
67	3.0
68	4.0
69	9.0
70	2.0
71	7.0
73	2.0
74	1.0
76	3.0
77	5.0
78	2.0
79	2.0
81	2.0
82	1.0
83	1.0
84	1.0
87	2.0
90	1.0
91	1.0
111	1.0
