# Supplementary material for: Do universal codon-usage patterns minimize the effects of mutation and translation error?
Source: Genome Biol. 2005 Oct 19;6(11):R91. doi: 10.1186/gb-2005-6-11-r91 (PMC1297647; doi:10.1186/gb-2005-6-11-r91)
Supplement: Additional data file 1 — A tar archive containing the used CUTG records, separated for archaea, bacteria, and eukaryotes, the data used to produce the histograms in Figure 1, the kinemages used to produce Figures 2 and 4, and the data used to produce the scatterplots in Figures 3 and 5. [file gb-2005-6-11-r91-S1.tgz › CodeError/data/histograms/euk_ga.dat]

52	1.0
55	1.0
56	1.0
57	1.0
59	6.0
60	5.0
61	23.0
62	37.0
63	69.0
64	60.0
65	35.0
66	15.0
67	5.0
68	1.0
69	2.0
72	1.0
74	1.0
46	2.0
47	4.0
48	1.0
49	1.0
50	2.0
51	7.0
52	5.0
53	13.0
54	9.0
55	16.0
56	11.0
57	15.0
58	15.0
59	16.0
60	23.0
61	10.0
62	16.0
63	14.0
64	14.0
65	13.0
66	11.0
67	10.0
68	10.0
69	7.0
70	3.0
71	3.0
72	4.0
73	4.0
74	3.0
75	1.0
79	1.0
43	1.0
45	1.0
46	2.0
47	5.0
48	2.0
50	7.0
51	8.0
52	8.0
53	4.0
54	11.0
55	10.0
56	16.0
57	11.0
58	19.0
59	20.0
60	15.0
61	11.0
62	13.0
63	8.0
64	13.0
65	15.0
66	13.0
67	7.0
68	6.0
69	8.0
70	5.0
71	5.0
72	5.0
73	1.0
74	4.0
75	2.0
76	1.0
77	2.0
78	3.0
79	1.0
80	1.0
