# Supplementary material for: Do universal codon-usage patterns minimize the effects of mutation and translation error?
Source: Genome Biol. 2005 Oct 19;6(11):R91. doi: 10.1186/gb-2005-6-11-r91 (PMC1297647; doi:10.1186/gb-2005-6-11-r91)
Supplement: Additional data file 1 — A tar archive containing the used CUTG records, separated for archaea, bacteria, and eukaryotes, the data used to produce the histograms in Figure 1, the kinemages used to produce Figures 2 and 4, and the data used to produce the scatterplots in Figures 3 and 5. [file gb-2005-6-11-r91-S1.tgz › CodeError/data/histograms/euk_gc.dat]

52	1.0
55	1.0
56	1.0
57	1.0
59	6.0
60	5.0
61	23.0
62	37.0
63	69.0
64	60.0
65	35.0
66	15.0
67	5.0
68	1.0
69	2.0
72	1.0
74	1.0
42	2.0
44	2.0
45	3.0
46	7.0
47	17.0
48	19.0
49	22.0
50	24.0
51	25.0
52	40.0
53	20.0
54	25.0
55	17.0
56	14.0
57	5.0
58	8.0
59	5.0
60	2.0
61	3.0
62	1.0
65	1.0
67	1.0
68	1.0
44	2.0
45	6.0
46	8.0
47	15.0
48	7.0
49	20.0
50	28.0
51	31.0
52	24.0
53	31.0
54	25.0
55	24.0
56	18.0
57	12.0
58	6.0
59	2.0
60	4.0
61	1.0
