# Supplementary material for: Do universal codon-usage patterns minimize the effects of mutation and translation error?
Source: Genome Biol. 2005 Oct 19;6(11):R91. doi: 10.1186/gb-2005-6-11-r91 (PMC1297647; doi:10.1186/gb-2005-6-11-r91)
Supplement: Additional data file 1 — A tar archive containing the used CUTG records, separated for archaea, bacteria, and eukaryotes, the data used to produce the histograms in Figure 1, the kinemages used to produce Figures 2 and 4, and the data used to produce the scatterplots in Figures 3 and 5. [file gb-2005-6-11-r91-S1.tgz › CodeError/data/histograms/euk_gp.dat]

52	1.0
55	1.0
56	1.0
57	1.0
59	6.0
60	5.0
61	23.0
62	37.0
63	69.0
64	60.0
65	35.0
66	15.0
67	5.0
68	1.0
69	2.0
72	1.0
74	1.0
40	1.0
41	2.0
42	2.0
43	2.0
44	9.0
45	12.0
46	8.0
47	15.0
48	16.0
49	22.0
50	23.0
51	20.0
52	24.0
53	18.0
54	18.0
55	14.0
56	12.0
57	18.0
58	5.0
59	6.0
60	5.0
61	4.0
62	4.0
63	1.0
70	2.0
81	1.0
27	1.0
30	1.0
32	1.0
33	3.0
34	4.0
35	2.0
36	6.0
37	5.0
38	9.0
39	4.0
40	7.0
41	6.0
42	5.0
43	13.0
44	8.0
45	7.0
46	9.0
47	6.0
48	11.0
49	10.0
50	11.0
51	12.0
52	9.0
53	10.0
54	8.0
55	9.0
56	8.0
57	4.0
58	4.0
59	9.0
60	3.0
61	6.0
62	3.0
63	10.0
64	5.0
65	4.0
66	2.0
67	6.0
68	1.0
69	2.0
70	3.0
71	2.0
72	2.0
73	1.0
74	1.0
75	1.0
78	1.0
82	1.0
84	2.0
85	2.0
87	2.0
90	1.0
100	1.0
