# Supplementary material for: Do universal codon-usage patterns minimize the effects of mutation and translation error?
Source: Genome Biol. 2005 Oct 19;6(11):R91. doi: 10.1186/gb-2005-6-11-r91 (PMC1297647; doi:10.1186/gb-2005-6-11-r91)
Supplement: Additional data file 1 — A tar archive containing the used CUTG records, separated for archaea, bacteria, and eukaryotes, the data used to produce the histograms in Figure 1, the kinemages used to produce Figures 2 and 4, and the data used to produce the scatterplots in Figures 3 and 5. [file gb-2005-6-11-r91-S1.tgz › CodeError/data/kinemages_0.01/bac_ma.kin]

@kinemage 1

@viewid {oblique}
@zoom 1.05
@zslab 467
@center 0.500 0.289 0.204
@matrix
-0.55836 -0.72046 -0.41133  0.82346 -0.42101 -0.38036  0.10085 -0.55108
0.82833

@2viewid {top}
@2zoom 0.82
@2zslab 470
@2center 0.500 0.289 0.204
@2matrix
-0.38337  0.43731 -0.81351  0.87217 -0.11840 -0.47466 -0.30389 -0.89148
-0.33602

@3viewid {side}
@3zoom 0.82
@3zslab 470
@3center 0.500 0.289 0.204
@3matrix
-0.49808 -0.81559 -0.29450  0.86714 -0.46911 -0.16738 -0.00164 -0.33875
0.94088

@4viewid {End-O-Line}
@4zoom 1.43
@4zslab 469
@4center 0.500 0.289 0.204
@4matrix
 0.00348 -0.99984 -0.01766  0.57533 -0.01244  0.81784 -0.81792 -0.01301
0.57519

@perspective
@fontsizelabel 24
@onewidth
@zclipoff
@localrotation  1 0 0 .5 .866 0 .5 .289 .816

@group {Tetrahedron}
@vectorlist  {Edges}  color=white     nobutton
P   {0 0 0} 0 0 0
     0.5 0 0
  {1 0 0} 1 0 0
     0.5  0.5  0
  {0 1 0} 0 1 0
P    0 0 0
    0  0.5  0
  {0 1 0} 0 1 0
   0  0.5  0.5
  {0 0 1} 0 0 1
P    0 0 0
   0 0 0.5
  {0 0 1} 0 0 1
   0.5  0 0.5
  {1 0 0} 1 0 0

@labellist {labels} color=white    nobutton
  {U}  0  0  0
   {A}  1.1    0  0
   {C}  0    1.05   0
   {G}   0  0   1.08


@group  {Lines}
@vectorlist {A=U&C=G} color= green    off
 P   0   0.5   0.5
     .1  .4  .4
     .25 .25 .25
     .4  .1  .1
 L   0.500, 0.000, 0.000

@vectorlist {A=G&C=U} color= red    off
 P   0.5   0   0.5
     .25 .25 .25
 L   0, 0.500, 0.000

@vectorlist {A=C&G=U} color= red    off
 P   0.5   0.5   0
     .25 .25 .25
 L   0.000, 0.000, 0.500

@group {Original Data} recessiveon
@balllist {First Position} color=yellow
r=0.00755248114387 0.210157968406 0.261897620476 0.397720455909
r=0.00775436218067 0.226075671805 0.255767122368 0.374622424093
r=0.00794509403633 0.268967074472 0.21124476558 0.329050004105
r=0.00832121280359 0.263864906787 0.212531827095 0.332845561767
r=0.00807674302682 0.272291688019 0.212949677155 0.325791739264
r=0.00826536646039 0.313752873891 0.158752778886 0.311130745407
r=0.00858226118246 0.295733832215 0.163591455437 0.331878263209
r=0.00756619408291 0.149044949159 0.298679083911 0.445424308657
r=0.00706576596549 0.107650714511 0.312453916646 0.487342438819
r=0.00801380345331 0.252489787979 0.249007975102 0.342112429488
r=0.0079355933355 0.253392440188 0.23731853406 0.367567933403
r=0.00801887449852 0.235523717684 0.263443082151 0.370023419204
r=0.00766180536883 0.232597482123 0.248757148343 0.370042864111
r=0.00749459840214 0.23815996636 0.246090808633 0.365796653595
r=0.00744291568098 0.229516846198 0.247546768918 0.383525184109
r=0.00782452155656 0.237887765772 0.237155803416 0.370721505751
r=0.00826035199973 0.223493734623 0.254849230417 0.377353092636
r=0.0073970332345 0.153943827203 0.278269270582 0.460354702919
r=0.0077750583618 0.176265228488 0.270982809265 0.42699956662
r=0.00800411945255 0.273500870863 0.205921871112 0.33137596417
r=0.00790358184432 0.267786079232 0.196667436905 0.345169323988
r=0.00701051015926 0.266143380429 0.149271137026 0.419884877028
r=0.00764260783312 0.285383903793 0.163737280296 0.387043422196
r=0.00775434460843 0.324537646057 0.160383160175 0.34403776213
r=0.00709702847046 0.211917868767 0.26150198899 0.396230963957
r=0.00742587794203 0.218471955224 0.247937258638 0.390772528538
r=0.00683993750047 0.375950725584 0.157202183753 0.286920815641
r=0.00797261556592 0.214389509126 0.251036682616 0.406060606061
r=0.00794417843295 0.212633832976 0.267880085653 0.386117059243
r=0.00743051267038 0.206051873199 0.262553488778 0.396122609379
r=0.00781599504559 0.199592487597 0.274074238129 0.402185949681
r=0.00824473855304 0.217719647013 0.265928044996 0.392443269977
r=0.00832601569182 0.279121094708 0.207170533131 0.341867346772
r=0.00827271567082 0.35011052731 0.154205036491 0.295679992891
r=0.00855116900106 0.351641910755 0.151419801644 0.288309965604
r=0.00782726451213 0.315484751132 0.153186092424 0.328371589097
r=0.00803397627056 0.324231132862 0.156127764492 0.316222679495
r=0.0078530093161 0.316857168236 0.153949683899 0.325513736324
r=0.00786594699556 0.317456021285 0.152825613009 0.32732628086
r=0.00899482360931 0.286660635597 0.186593515627 0.341027811014
r=0.00733124457642 0.300921414016 0.167803667937 0.329937095774
r=0.00788222904994 0.273894475403 0.197053911936 0.346720124039
r=0.0083709549213 0.29340583858 0.194161419576 0.338088151116
r=0.00801206862678 0.300994986263 0.170932741412 0.338885180758
r=0.00860513995303 0.314258373206 0.162743221691 0.319872408293
r=0.00879694149248 0.29262843155 0.168147989946 0.356864742315
r=0.0083091187555 0.335920241832 0.149139634926 0.320020927799
r=0.00794159831362 0.298854634139 0.187425143304 0.336518317442
r=0.00790251302686 0.299397156813 0.186137217815 0.336927980312
r=0.00895408499614 0.320030371314 0.160012736357 0.306946213383
r=0.00844783815319 0.340209004192 0.164378151771 0.279938027827
r=0.00870871266824 0.310790687539 0.179793338902 0.308311843969
r=0.00875124111101 0.310415020964 0.190405298657 0.32065382512
r=0.008804829957 0.303804071866 0.182729962102 0.318699969127
r=0.00772088137172 0.275849536616 0.190305288025 0.358849718335
r=0.00778770786403 0.271249739879 0.211885048766 0.341558268772
r=0.00810676872553 0.234283552321 0.229807262644 0.390128496761
r=0.00801128045141 0.202358560348 0.268487013124 0.396136695057
r=0.0074765792671 0.186984308748 0.288161992818 0.403692109523
r=0.00748738785554 0.186357629682 0.289453975543 0.402117243593
r=0.00759633443759 0.200545575361 0.259707860715 0.425303971742
r=0.00752284357476 0.187324097401 0.290904804111 0.399224565892
r=0.00755245516142 0.38887142408 0.0992769569318 0.333228544483
r=0.0082948949814 0.398524154578 0.113272053931 0.293282975921
r=0.00842380130246 0.399321720151 0.111791846828 0.263838428491
r=0.00761046344879 0.403676332436 0.095071084111 0.338448049101
r=0.00798929207022 0.397604864348 0.10290441063 0.30281798821
r=0.00753358954459 0.217183781045 0.266378836844 0.373267592321
r=0.00735644968164 0.218665323657 0.259842246606 0.388432297376
r=0.00760878684939 0.234911061579 0.242777850618 0.372973209213
r=0.00754365393212 0.22972972973 0.249214403786 0.381921427792
r=0.00765500149152 0.236962551064 0.242331916987 0.381525555723
r=0.00752227495943 0.230243971528 0.248422200143 0.382589372893
r=0.00768360529853 0.392348230217 0.11816257936 0.252732478526
r=0.0078252585571 0.386973281513 0.12871045971 0.245290112148
r=0.00773893842389 0.395478734574 0.123362871148 0.231324881959
r=0.00773933541213 0.394477040959 0.121661038626 0.241656102404
r=0.00774474656022 0.215769476407 0.265985429904 0.38210238036
r=0.00779594391522 0.195193109197 0.261415207928 0.388533851996
r=0.00737640335944 0.214531599001 0.263040336355 0.387334121666
r=0.00873015452546 0.312365930599 0.152365930599 0.363154574132
r=0.00803939336296 0.391543555782 0.0917303447105 0.363151638648
r=0.0086808345647 0.37889761712 0.122706286515 0.284282619636
r=0.00816851236915 0.35969533183 0.127777658059 0.29911040499
r=0.00816142083768 0.360756873348 0.1377020859 0.249858162916
r=0.00811472915755 0.522392372147 0.0470480593277 0.148126745642
r=0.00741651793154 0.196921592956 0.26764168793 0.414123243457
r=0.00723236338569 0.219811947073 0.255122049128 0.41731383841
r=0.00735788649558 0.26827451793 0.196909225775 0.30916150887
r=0.00732229436833 0.265200600996 0.19788906411 0.317616380863
r=0.00759768238203 0.282927536397 0.191863406648 0.30494175966
r=0.00744228407458 0.296743769792 0.172208453807 0.323282390197
r=0.00749153180381 0.276171657682 0.204714310379 0.303558068344
r=0.00749663157827 0.27549855822 0.205317219211 0.304036433207
r=0.00750187995794 0.276259952365 0.204905069752 0.303719632528
r=0.00749312528738 0.277045890888 0.204297988838 0.302584154957
r=0.00754778286453 0.264795678722 0.233501643964 0.356211836543
r=0.00764721045894 0.256964505831 0.237455355732 0.35673535826
r=0.00765019108306 0.215096959778 0.274413529733 0.368645538858
r=0.00767640491635 0.20446208787 0.279806438915 0.383576687099
r=0.00811208031179 0.269509938038 0.23044982699 0.337828920898
r=0.00776074427859 0.317140644019 0.180203607392 0.310777913024
r=0.00840328079188 0.384985858163 0.10878707275 0.309719722609
r=0.00795193543459 0.371878063582 0.104616964661 0.331030297372
r=0.01 0.418208896384 0.0933769902976 0.241025865656
r=0.00895461947436 0.376723010759 0.10417618425 0.30241497188
r=0.00805200411903 0.347772935048 0.116987349846 0.358881683852
r=0.00889796479686 0.367793555828 0.100151373171 0.322987097239
r=0.00828824571625 0.3777177394 0.0889578553877 0.322341652013
r=0.00903831594559 0.426721983405 0.0956712986104 0.236179146256
r=0.00829297060614 0.392627255706 0.0952977319825 0.307902190026
r=0.0094344888172 0.321289500389 0.143322398697 0.345573832393
r=0.00783955895052 0.221455812421 0.254531757616 0.385164084938
r=0.00759497461355 0.226916925393 0.229501498595 0.389030012231
r=0.00787786340573 0.222398628267 0.245673641762 0.391991871209
r=0.00766157739375 0.21258804052 0.257802180214 0.400083558599
r=0.00787519904773 0.22675004266 0.225461971629 0.401360731448
r=0.00757044031215 0.229723038137 0.225097567705 0.390053108215
r=0.0077504084613 0.245389744769 0.246263508853 0.355070131065
r=0.00785210849048 0.231202642316 0.260475357814 0.370312803575
r=0.00802873207033 0.294661179576 0.191112688711 0.321050237934
r=0.00768908223196 0.280509076247 0.199838722401 0.309255055264
r=0.00734968599665 0.191613447053 0.300314334831 0.397843256127
r=0.00757114100224 0.212835749941 0.271975279296 0.381079153791
r=0.00755418617955 0.284124134393 0.195588612465 0.34644780713
r=0.00828042479191 0.237450833489 0.230052444278 0.386589248923
r=0.00830255103413 0.270648531441 0.20375845982 0.349070241146
r=0.00862915772306 0.358690917012 0.123175778697 0.287246787192
r=0.00864888096691 0.306914283286 0.134970889465 0.316624877821
r=0.00804095723602 0.353177556184 0.12966959369 0.291524036315
r=0.00802801082739 0.238693259403 0.248541399429 0.370484545041
r=0.00767711213385 0.244724283718 0.243508555461 0.366732594219
r=0.00828264317308 0.333007458598 0.152109055666 0.315342800556
r=0.00793235735465 0.306145829982 0.157267994218 0.330394788866
r=0.00851541019296 0.321754323928 0.166477727741 0.320027872825
r=0.00761964671465 0.320765238279 0.156307639514 0.324239694591
r=0.0079349866712 0.263832074289 0.247409751874 0.338598429429
r=0.00801958314489 0.254624481957 0.246831092692 0.344475892045
r=0.00775437706768 0.268496819551 0.246568463341 0.339917419931
r=0.00790761410215 0.265538053704 0.228816031579 0.34394170448
r=0.00782265508719 0.255547607437 0.240342878033 0.342399880588
r=0.00783453582313 0.252602103572 0.241604181772 0.347273403386
r=0.00791166020143 0.25760362069 0.237538291989 0.346482599895
r=0.00790275830872 0.257061265167 0.237745136062 0.346606863282
r=0.0078213790829 0.327627707943 0.154158866007 0.377534100027
r=0.00845550026944 0.33754704631 0.150425462281 0.326215022091
r=0.00813488978854 0.261592708403 0.21429046637 0.327123943849
r=0.00831934735291 0.3845903751 0.0882107049301 0.310952953052
r=0.0088429875378 0.267097728178 0.19477826435 0.360906104128
r=0.00760563658164 0.231564425046 0.251016551071 0.382756317498
r=0.00751949834906 0.197172145991 0.278155594613 0.380799768438
r=0.0077450578522 0.196999422966 0.285112521639 0.400115406809
r=0.0078236860091 0.208242761499 0.288214068342 0.369511346839
r=0.00750445286245 0.191948436908 0.268982869748 0.410436700789
r=0.00835480122036 0.325594680438 0.160249525855 0.317665607934
r=0.00786556285785 0.28837504564 0.181444385435 0.321497327978
r=0.00851810085249 0.323045319289 0.154310140827 0.317829145121
r=0.0078951519298 0.283043709227 0.180871432885 0.329198848892
r=0.0083551003589 0.335804299481 0.157935919611 0.306688081707
r=0.00814553150531 0.330129636311 0.178793800034 0.297900956287
r=0.00850691315568 0.364859142893 0.13741143017 0.302615529244
r=0.00810644648283 0.339368468376 0.146093619857 0.297837025262
r=0.00810152790862 0.338354817941 0.146418256568 0.299565463973
r=0.00790430350179 0.271016670244 0.229090648923 0.338413107248
r=0.00799224382183 0.225413130862 0.275480125056 0.366815542653
r=0.00758073549351 0.26314043005 0.23935934873 0.354260684895
r=0.00786792783731 0.254980676473 0.247594129376 0.343559323726
r=0.00857957704713 0.323027226581 0.153853253346 0.325149976927
r=0.00828532354646 0.290715216348 0.190461496263 0.337859151066
r=0.0089589851174 0.279862206358 0.188843695526 0.356810824272
r=0.00913804463674 0.328962850899 0.147167591192 0.336583179246
r=0.0083968719332 0.334249504511 0.149139219355 0.317659241478
r=0.00805569724255 0.3079536481 0.178355646154 0.318219381852
r=0.00804527588091 0.28574430383 0.195752622253 0.333270872958
r=0.00810495885315 0.320317016766 0.166289265754 0.310922142995
r=0.00853015553153 0.325813274247 0.156116762346 0.315103904388
r=0.00843287804186 0.325841698499 0.158568002132 0.321636907406
r=0.0079965562089 0.31488540005 0.159077043629 0.326258640472
r=0.00885662905229 0.3206415012 0.162448178049 0.321077896574
r=0.00758558727167 0.174673966535 0.278174212598 0.428364911417
r=0.00793255897819 0.30594581357 0.178232625284 0.313634254485
r=0.00780230206624 0.326053897739 0.144504275422 0.282290030663
r=0.00768857495873 0.318016276519 0.160795767863 0.290754275811
r=0.00764648149211 0.320033195265 0.160453570694 0.286549879394
r=0.00800856922581 0.317274089407 0.157889494676 0.340612157404
r=0.00789835264225 0.344193177463 0.15479384548 0.318677106719
r=0.00794526782508 0.317714915988 0.15995122859 0.341579177942
r=0.00863609225326 0.332559260395 0.135302107523 0.35113701091
r=0.00834549819746 0.296061973431 0.195923132751 0.310198479063
r=0.00817912427529 0.299692992074 0.16681808214 0.339682340779
r=0.007445934258 0.219302413147 0.251820527641 0.391957385495
r=0.00763999433147 0.201404734033 0.261720997599 0.416023491597
r=0.00701768484442 0.174219843056 0.312549425148 0.398990206217
r=0.00797025270872 0.275167785235 0.214418257808 0.298527652047
r=0.0079282773441 0.157160936949 0.294798647275 0.434033901118
r=0.00887103007322 0.302851483514 0.18280856683 0.329509346759
r=0.00922330962228 0.340534811675 0.162175933475 0.360304907875
r=0.00785602437465 0.190765820909 0.277167119828 0.396105820651
r=0.00759612406859 0.19766029534 0.264942785911 0.418589784568
r=0.00760487482048 0.179116833204 0.27787563902 0.419424838269
r=0.00765532414098 0.201023866176 0.260472997332 0.415999711587
r=0.00737617565738 0.187603732344 0.257866123237 0.421793912946
r=0.00745638651263 0.208168436796 0.244246359745 0.398595614929
r=0.00779781545996 0.190402700312 0.269273117814 0.415804768867
r=0.00778570711209 0.210628034027 0.248969001567 0.403687246055
r=0.00737588220753 0.187799005283 0.259812937933 0.418359995969
r=0.00737445086611 0.188097479532 0.25762318945 0.421354539681
r=0.00752836660463 0.211489614671 0.279097836465 0.383311415755
r=0.00814286663682 0.393057480367 0.100772124332 0.321586484525
r=0.00759854429172 0.367538816956 0.153656046849 0.344275506367
r=0.00770729961325 0.385566782618 0.104411683507 0.306443597813
r=0.0087060357907 0.398052916699 0.0971186307608 0.283818795635
r=0.00787301196844 0.367360729822 0.134518731258 0.296236854331
r=0.00858063341887 0.370048051072 0.136190368551 0.274877474904
r=0.0078890742703 0.371174277264 0.148121630032 0.268666662995
r=0.00821346759964 0.397420221055 0.0971972475964 0.300390802944
r=0.00825284118987 0.356270693182 0.158248803222 0.294206963453
r=0.00853923319993 0.409293133295 0.0989844200808 0.254760530871
r=0.00853545490705 0.399950401746 0.0878707469497 0.26937555798
r=0.00794913602316 0.323338031979 0.180798200276 0.294469836117
r=0.00816012387747 0.391780170892 0.122333737075 0.265486024706
r=0.00723594702246 0.182667947934 0.290823693852 0.407638271522
r=0.00831662897418 0.262866931402 0.194796327242 0.367132050384
r=0.00818071428434 0.280336151337 0.189287173785 0.364894513227
r=0.00793116812236 0.259630794095 0.212466556206 0.36019984789
r=0.00792014512466 0.25756735044 0.21331724321 0.360974189991
r=0.00782395494317 0.252332220912 0.247763734744 0.344110690457
r=0.00755043424723 0.160011219016 0.291729481471 0.43473687901
r=0.00792569851553 0.267702330243 0.211976948133 0.325783011776
r=0.00771532862381 0.27761376291 0.20521654836 0.321401189729
r=0.00786812244162 0.214410419358 0.257201717937 0.388910227312
r=0.00812523193427 0.312383242014 0.157774639236 0.330666442361
r=0.00820119608936 0.32865453381 0.157655974809 0.319047873192
r=0.0082655665398 0.373583270943 0.155217471147 0.239168820895
r=0.00785402438886 0.248397073244 0.248679942672 0.341178245455
r=0.0077969455586 0.300765141765 0.190209625607 0.281714303821
r=0.00760139999575 0.207496803069 0.258184143223 0.398305626598
r=0.00793162957504 0.278862827722 0.188042739181 0.326616499405
r=0.00763685361947 0.251550829219 0.263071274845 0.339030256995
r=0.00832812290353 0.285714285714 0.211540335943 0.341953929627
r=0.00793218225909 0.263987138264 0.250160771704 0.331149517685
r=0.00828730068023 0.320036983225 0.18060141769 0.295117333686
r=0.00768447847009 0.273452952812 0.216021474993 0.320641424131
r=0.00853783584883 0.288057028228 0.215145436309 0.316929359507
r=0.00809837429919 0.279737985815 0.211668656352 0.322119573557
r=0.00784730102661 0.22643229071 0.235860973387 0.359948107241
r=0.00780723388158 0.270046758322 0.25242515179 0.322457952404
r=0.00814777350081 0.277924316419 0.228382648664 0.332636912068
r=0.00781730660731 0.25792946853 0.24827928759 0.333995600653
r=0.00770006143929 0.285235702321 0.243000717875 0.312335486959
r=0.00774916810766 0.241568073459 0.249514391665 0.350520925305
r=0.00784669971274 0.233399160701 0.245186373735 0.382745001234
r=0.00875273352674 0.290731900111 0.186672491081 0.35278271813
r=0.00825033783355 0.277666682168 0.215563719791 0.33069339162
r=0.00761861950152 0.294790556833 0.175853754276 0.315258229126
r=0.0073383804593 0.226788085406 0.26312559061 0.351199754489
r=0.00739224283281 0.314371488398 0.173514088825 0.307842849926
r=0.00771525121261 0.360880985645 0.128614263421 0.285413449676
r=0.00809708572625 0.301430879298 0.191737825987 0.315624278791
r=0.00810442386198 0.289859928096 0.203974073167 0.325090524851
r=0.00806992477 0.265967123644 0.214995776753 0.331654863232
r=0.00770901044138 0.21417874898 0.269862968575 0.370494154373
r=0.00775128672322 0.189339506616 0.303474294488 0.383120796122
r=0.00791189931784 0.217115689382 0.289864915855 0.354803411063
r=0.00795288392599 0.225192965704 0.282684809422 0.357523673112
r=0.00783530173411 0.220517641161 0.262037559274 0.369279939838
r=0.00779269339998 0.223455951858 0.262398317157 0.373782357666
r=0.00771847146952 0.2110702481 0.281495578744 0.373688942164
r=0.00799538006473 0.238021211681 0.255673398228 0.359116664245
r=0.00792630998685 0.222183790583 0.24644288971 0.381086392579
r=0.00739038334571 0.220623718181 0.26152129328 0.391723971529
r=0.00793410940366 0.228880229395 0.257995735608 0.364421733696
r=0.00782566273506 0.220483766483 0.274932200226 0.367546142275
r=0.00772635244155 0.231566707466 0.261982864137 0.359265605875
r=0.00795130900713 0.244458895573 0.259307429686 0.348344442638
r=0.00765193787058 0.250614250614 0.249098227822 0.349783051911
r=0.00765855682168 0.240686320978 0.264148260499 0.361456062186
r=0.0080264890589 0.21638497389 0.279274524117 0.369981470043
r=0.00773465612475 0.249535747447 0.264856081708 0.351903435469
r=0.00773727802497 0.227190086031 0.268162201916 0.363894286657
r=0.00747893230844 0.199875915661 0.282413548134 0.394579326839
r=0.0074595748407 0.228911009755 0.251563072211 0.37000366215
r=0.00750894782655 0.230924802353 0.245047343262 0.383491910278
r=0.00778755722848 0.229366192887 0.245531629354 0.389221008967
r=0.00749811817406 0.233869172196 0.247695596028 0.375317273011
r=0.00771095848416 0.218735788995 0.267192158052 0.372037794957
r=0.00744653649667 0.219049196621 0.256438628458 0.383809839324
r=0.00722321190007 0.199683519551 0.266114330066 0.411484750576
r=0.0072383441179 0.191129595741 0.281630344369 0.406082182665
r=0.00754141755765 0.207679113339 0.247877908255 0.41892070194
r=0.00764646930279 0.198676932217 0.259635995793 0.402949606211
r=0.00827745743353 0.191542064493 0.254954062331 0.41406953702
r=0.00771101000719 0.199197823465 0.264129245786 0.395787170785
r=0.00738528669936 0.211008627638 0.265585101879 0.394518580313
r=0.00710361747153 0.179127647854 0.300215333767 0.42290550353
r=0.00725874757768 0.204019582582 0.251816542128 0.408734862149
r=0.00799446660632 0.366821341705 0.138940159735 0.287485696871
r=0.00778078234611 0.370140151293 0.137688383276 0.28446607635
r=0.00796105314129 0.375364088169 0.134074166643 0.280276594858
r=0.00760698106812 0.368519399334 0.129612013318 0.314704083713
r=0.00769416616591 0.371431237171 0.134260123157 0.288766560926
r=0.00726776124959 0.180837543784 0.288397755804 0.401382474195
r=0.00786247497898 0.20733140964 0.273729369914 0.378433258523
r=0.00775332527497 0.14889943893 0.278993772736 0.453665454097
r=0.00828039395147 0.278329197684 0.209961745244 0.319117038875
r=0.00784913145549 0.264145638575 0.255710972095 0.328038237155
r=0.00789589198686 0.288091523661 0.216068642746 0.329901196048
r=0.00785303392747 0.252562402955 0.24246554034 0.347676110024
r=0.00782017085499 0.250201244832 0.244787379139 0.348788430169
r=0.00783334555859 0.251172861783 0.241645615301 0.345555154577
r=0.00803128967995 0.267838584197 0.224634023221 0.339816491968
r=0.00805924672162 0.289340931786 0.210142557074 0.327132330154
r=0.00791016945816 0.26194134095 0.235989796335 0.347246765674
r=0.00783340075164 0.250738331719 0.244426213196 0.349011078868
r=0.00815432437134 0.268495181616 0.233802816901 0.3280948851
r=0.00810156679158 0.268926688347 0.224742186125 0.342919412235
r=0.00790882105298 0.268519626405 0.210637039957 0.338526453593
r=0.0077056211481 0.272931755814 0.204282693778 0.358405686266
r=0.00849692656127 0.31028741328 0.176134786918 0.292051536174
r=0.0079411651867 0.297716962343 0.202817836462 0.312838859588
r=0.00809444571576 0.296519366432 0.210856737211 0.306385598296
r=0.00810948173178 0.284616806451 0.229939234306 0.310494212241
r=0.00782151296921 0.2509202098 0.246111656327 0.346503455044
r=0.0078288701864 0.252437798068 0.244534597803 0.344903311997
r=0.00803931550322 0.283730256969 0.190028222013 0.322844976977
r=0.0070673458196 0.217266554022 0.264641183409 0.365925973157
r=0.00741261158012 0.218005023579 0.253685841836 0.393519064497
r=0.00753306828337 0.250238616585 0.248161248667 0.339003986301
r=0.00741535325584 0.199586088537 0.277017818384 0.397102619757
r=0.00787834525876 0.213644614764 0.255067567568 0.40076643808
r=0.00832452686868 0.221200199479 0.243863245969 0.382722890231
r=0.00790289305533 0.361446309899 0.116518013291 0.310423224904
r=0.0080557810969 0.364957716702 0.132135306554 0.285034732709
r=0.00866709845872 0.351078955754 0.139390423223 0.303176492611
r=0.00847264156698 0.336260528878 0.141668552309 0.314612926272
r=0.00849879698401 0.336901969779 0.142297836869 0.313417283841
r=0.00846912954365 0.336327663461 0.142427393503 0.313829073971
r=0.00852847235721 0.305414847162 0.148864628821 0.345021834061
r=0.00925339481221 0.36371124031 0.13690245478 0.291698966408
r=0.00848052793903 0.341649725867 0.149665664219 0.305872437179
r=0.0093216130037 0.370754403456 0.13260219342 0.268660684613
r=0.00912147433241 0.326374984024 0.140842670302 0.326161973331
r=0.00750319653247 0.233873259449 0.252912759307 0.391426135672
r=0.00709837758804 0.173514083357 0.289551441001 0.40103045331
r=0.00845288650097 0.34109021358 0.147191584316 0.297730315588
r=0.00823325864442 0.316789532298 0.161898602958 0.320133702626
r=0.00822995863498 0.31599532333 0.163255048607 0.319733256626
r=0.00812067695638 0.298611486304 0.167125902714 0.338285878942
r=0.00883828727536 0.319796141245 0.161856570805 0.320240262104
r=0.00825640038185 0.311804793849 0.169705086459 0.322695998707
r=0.0084310940487 0.31716401213 0.163041420403 0.326144801022
r=0.00820162218628 0.295254847903 0.178054411528 0.335107021743
r=0.00817483763215 0.293810574092 0.177175967423 0.335052152048
r=0.00930997337175 0.289490696009 0.173279439467 0.342968657681
r=0.00817552122538 0.303407625643 0.173427982083 0.330485751458
r=0.00820125635096 0.305245217314 0.171596903448 0.33127620492
r=0.00817762835067 0.305453086516 0.172671785785 0.329625873463
r=0.00818025863593 0.305685864519 0.171583174631 0.330616896622
r=0.00879082242985 0.312241075989 0.160632200216 0.334544009988
r=0.0085047497067 0.313648861565 0.164555593315 0.340742685903
r=0.00830410673368 0.32337143014 0.159571937081 0.307714832133
r=0.00762529880216 0.163312027534 0.280514412144 0.439109458546
r=0.00762073524818 0.146561249294 0.304638200702 0.439168119429
r=0.00755665671447 0.161897977759 0.291780442439 0.43725513475
r=0.00756598706317 0.153672080498 0.296242328087 0.437727026011
r=0.00754876060618 0.169879313315 0.286038272751 0.428221731773
r=0.00744833700572 0.171683848797 0.280733104238 0.422817869416
r=0.00788944143874 0.176732381276 0.291801462046 0.417862696384
r=0.00775947367348 0.176443850267 0.283368983957 0.424385026738
r=0.00763157316694 0.162488413701 0.290219367262 0.436363734345
r=0.00744563921464 0.163065949969 0.29951416167 0.431879264007
r=0.00749801259801 0.149883391638 0.300120772947 0.438759786773
r=0.00785870590884 0.160785354205 0.290395330326 0.434797028389
r=0.00795379835859 0.157564441678 0.294797987656 0.436440018671
r=0.00750811385173 0.171642320238 0.287831513261 0.414444759609
r=0.00783629851625 0.169145256585 0.288265615116 0.426954497127
r=0.00753619707753 0.157103284527 0.295787315178 0.434723171565
r=0.00748547184648 0.15950952366 0.283458465534 0.440308275479
r=0.00762994477644 0.151659154413 0.302155778997 0.435418408762
r=0.00780683229912 0.190756464685 0.270551910459 0.420168371285
r=0.00784237762844 0.169785916252 0.300480229792 0.414164534805
r=0.00767568535762 0.148220939279 0.307060284704 0.435436542057
r=0.0076786294808 0.163831867058 0.290566959922 0.430107526882
r=0.00762380400014 0.156792232311 0.288351463934 0.44559321526
r=0.00778699078351 0.170810412786 0.296725429896 0.419608437649
r=0.00782004505708 0.16410281614 0.292770432988 0.420995724185
r=0.00743822530814 0.210810960344 0.283213687982 0.348299376184
r=0.00769488347467 0.233500167807 0.24839853497 0.36457953335
r=0.00797216807172 0.215468258186 0.25798144136 0.362956301353
r=0.00760907138173 0.245189406638 0.233702089619 0.338853503185
r=0.00758972151636 0.203636418233 0.29024601307 0.367504545182
r=0.00772684623989 0.253881278539 0.214872798434 0.344748858447
r=0.00778866322537 0.255571503534 0.223693551872 0.334194181217
r=0.00814655933477 0.231305370114 0.251459041861 0.383549565436
r=0.00787114945373 0.347304959908 0.128679026429 0.341839471605
r=0.00751096774981 0.218161344477 0.284329856621 0.341889713576
r=0.00766720439188 0.314252526056 0.169825761795 0.353000238682
r=0.00837126522238 0.3093745695 0.171304587409 0.357969417275
r=0.00756635158013 0.203591639135 0.274639364103 0.405678584279
r=0.00739968552308 0.186302789399 0.291367323739 0.407591001539
r=0.00700147693106 0.159648390065 0.312013686271 0.410118446888
r=0.00788671516698 0.19698738258 0.280862653549 0.384803512868
r=0.00814652368546 0.325954001206 0.145835127918 0.343957274528
r=0.00809351563718 0.33478533858 0.144790375367 0.313147853846
r=0.00782971007399 0.240230460922 0.200734802939 0.380406646627
r=0.0075125606374 0.217697811448 0.243615774866 0.358383952134
r=0.00739852415349 0.274211961935 0.207062077632 0.339496146007
r=0.00738987096786 0.273400827657 0.206880365311 0.338986233261
r=0.00887413515778 0.388295519452 0.120772511177 0.259255919021
r=0.00779606805401 0.263665164428 0.201329704163 0.366739547544
r=0.00814699837109 0.279576506037 0.199846580189 0.327354337565
r=0.00780119939782 0.256163199358 0.226057730735 0.340012383858
r=0.00855389532423 0.313351594325 0.169511167299 0.312368310156
r=0.00823363689583 0.270755597015 0.203491471215 0.355010660981
r=0.00801332648052 0.268444398196 0.206357106768 0.344699339416
r=0.00839511254245 0.274978376375 0.204744841221 0.339626838008
r=0.0079623448471 0.261854100524 0.215316428823 0.345096457665
r=0.00794712700907 0.264013304946 0.213748401278 0.340980140374
r=0.00767937506389 0.203948430741 0.275799501984 0.38625952901
r=0.00696608575911 0.215705190044 0.259502218792 0.393305035694
r=0.00777155968725 0.206291242232 0.277596258569 0.381766929336
r=0.00783550602297 0.431796048111 0.0886579692807 0.220507902295
r=0.00803432036167 0.351955061453 0.143829749787 0.305215452759
r=0.00743228553342 0.284575396046 0.21311415327 0.334085891297
r=0.00774785718746 0.193946320086 0.281079460903 0.390456214572
r=0.00745361237156 0.207701887154 0.279126353099 0.376702749305
r=0.00785795482549 0.218254759294 0.265698195953 0.382786803548
r=0.00772706437469 0.193290020993 0.28351370088 0.392148373769
r=0.0073713842418 0.209807410509 0.284069499686 0.382823948085
r=0.00745748239269 0.197593714769 0.286006200676 0.382275225479
r=0.00864013903584 0.284581019582 0.20892655839 0.321781971525
r=0.0077785743463 0.276981970857 0.212398122993 0.351321313905
r=0.00773448707163 0.231697513592 0.245848045511 0.354781910832
r=0.00776011491577 0.230773338297 0.243594926898 0.357590200425
r=0.00773440850586 0.276284755486 0.221460304655 0.324117492171
r=0.00802913723181 0.270565548469 0.225686286124 0.332773905661
r=0.00784323647034 0.258492617194 0.22700651866 0.338227885529
r=0.00783746125598 0.260397361873 0.226185752851 0.337053543599
r=0.00783985520845 0.259541277449 0.226918573799 0.336684709989
r=0.00811298349896 0.286512098196 0.195076069321 0.317927434336
r=0.00777900529029 0.261205482969 0.204724363501 0.353055138971
r=0.00745871094709 0.206022570673 0.266527617416 0.38889716563
r=0.00773105374401 0.233703690556 0.245062889733 0.36454746607
r=0.00782236334262 0.231582826608 0.226976229961 0.380725999631
r=0.00762088452857 0.229125625095 0.226953578825 0.377531949285
r=0.00786414200288 0.224947633648 0.246045960961 0.372666282141
r=0.00784041531301 0.306349543427 0.168188575069 0.324952219155
r=0.00763369172431 0.229421696919 0.227838750528 0.372836639932
r=0.00780634672094 0.349301504041 0.126318043141 0.345394208639
r=0.00785637458829 0.320793643826 0.16061630306 0.329441201001
r=0.00830786700212 0.347552602436 0.13665559247 0.309368770764
r=0.00766026771056 0.232665515718 0.233869996387 0.364114505962
r=0.0077331903505 0.240336301677 0.212079001045 0.373712750609
r=0.00784884841855 0.347161815546 0.125738820118 0.347329095573
r=0.00806068502106 0.352117565378 0.121916223097 0.325966211525
r=0.0081565203193 0.346332381147 0.134691899612 0.314017547439
r=0.0075260170501 0.227174643097 0.232905097389 0.369678608686
@balllist {Second Position} color=red
r=0.00923853057902 0.270095980804 0.258798240352 0.20075984803
r=0.00904716637635 0.270288412056 0.242812073479 0.205580292216
r=0.00885075498236 0.315810000821 0.224135807538 0.159803760571
r=0.00888556664276 0.328133688431 0.219087476953 0.161403611461
r=0.00879059901728 0.319155478118 0.2171005432 0.163267397766
r=0.00880367639224 0.338577590302 0.205989093466 0.151142906002
r=0.0090596610754 0.348422043701 0.203440812883 0.160730225108
r=0.00950737877676 0.216117076879 0.286914378029 0.220621495771
r=0.00959562995006 0.184789859907 0.318879252835 0.228854323935
r=0.00895918374761 0.295127407119 0.228039291967 0.188017895351
r=0.00920552979084 0.289770227742 0.239078203783 0.191939359074
r=0.00929824215111 0.302291408367 0.225742756119 0.204757312761
r=0.00925109021328 0.271766769416 0.252586895829 0.194642505008
r=0.00915959516799 0.262656587684 0.254608396327 0.194359420687
r=0.00931050442423 0.25730265345 0.25808932729 0.188868862243
r=0.00921320524228 0.266190310213 0.254025792959 0.187800627396
r=0.00932953180446 0.276534874406 0.237855467185 0.200205985009
r=0.00976331220489 0.226057552964 0.290221516804 0.206472983231
r=0.00947587899027 0.237010641884 0.283045215968 0.20221986806
r=0.0089183577237 0.315103259517 0.223463548146 0.169420253794
r=0.0089677433553 0.305322344604 0.217874656602 0.178926288223
r=0.00905156868444 0.262585034014 0.258907079315 0.21333632354
r=0.0093329279121 0.312505256076 0.269237238247 0.172371261178
r=0.00975836800834 0.348401666551 0.173324183321 0.150327649193
r=0.00904857833529 0.233836942982 0.284706875075 0.205287901314
r=0.0091436684838 0.250029771525 0.277589697351 0.20162977833
r=0.00879027980641 0.34590079791 0.200503942886 0.158928654752
r=0.00944904593636 0.269750132908 0.256353003721 0.199929115719
r=0.00929974491392 0.265274803712 0.247787294789 0.205389007852
r=0.00928974242392 0.246092044363 0.261680202602 0.199414898262
r=0.00940459088059 0.250365432318 0.265547484054 0.209337349398
r=0.00957938986704 0.282219743988 0.226992823894 0.210798099302
r=0.00928038357614 0.332352412248 0.222309415208 0.158386057842
r=0.00906093650323 0.371149595103 0.193772702532 0.137875876165
r=0.00911079916684 0.384896580445 0.172396773248 0.137522557957
r=0.00915064890977 0.338934431183 0.194690284361 0.143205493417
r=0.00889790846068 0.34219453868 0.214745194001 0.147711473222
r=0.00913446091846 0.341233173148 0.192931595798 0.14386354947
r=0.00915991010879 0.341343714011 0.194285845749 0.143010161895
r=0.00897912136863 0.326640791432 0.233344033618 0.178101380337
r=0.00890589297668 0.29312483388 0.209621688668 0.152166208913
r=0.00929394403638 0.324784001911 0.204735803692 0.155868165205
r=0.00933794429357 0.341534058386 0.21100171723 0.155809959931
r=0.00928296042968 0.343448768297 0.204833677413 0.148487341477
r=0.00906686001404 0.359425837321 0.202424242424 0.152153110048
r=0.00930346463277 0.334521677701 0.226223529218 0.163613662127
r=0.00906238324625 0.338594349494 0.227270084874 0.146087664225
r=0.00928095460468 0.332469212785 0.210479336548 0.150113962434
r=0.00928884514009 0.331766931097 0.209206495823 0.149701434323
r=0.00895368604801 0.35607916136 0.211046340747 0.160419320074
r=0.00879638030707 0.367093991129 0.191870709035 0.140014581688
r=0.00905531682633 0.342834053681 0.192568917299 0.160979551811
r=0.00927680990552 0.347450932734 0.199580725527 0.164884243787
r=0.00911448209335 0.340793944903 0.20355050988 0.161589452164
r=0.00927937484247 0.304424859168 0.226876249319 0.166681809922
r=0.00911656881143 0.311593201721 0.22958520535 0.163112819096
r=0.00945146410877 0.279673908136 0.266526850732 0.177391856734
r=0.00910928398682 0.259631844792 0.261956590655 0.211129192468
r=0.00911891777554 0.239964509993 0.270674853973 0.206265501672
r=0.00911143630329 0.240302232041 0.269279871149 0.206260644773
r=0.0090476515061 0.248399995337 0.275550529838 0.234014525361
r=0.00909766885058 0.244813629477 0.267864456214 0.204363563329
r=0.00982114094547 0.385539138636 0.221251178875 0.121848475322
r=0.00965761558134 0.4033656251 0.181015928667 0.118063044665
r=0.00925221122168 0.389423807485 0.156874663278 0.119371267274
r=0.01 0.389490824826 0.229097513622 0.124506795265
r=0.00956387087068 0.369641038304 0.196888792864 0.118213525109
r=0.0090530255448 0.2517489068 0.261418456023 0.207037354009
r=0.00916282611736 0.246231078112 0.269369725281 0.198030872137
r=0.00908136203787 0.261395918011 0.255364713081 0.192342992002
r=0.0092837257394 0.262984888024 0.253411941902 0.189895072036
r=0.00928164527824 0.26633694479 0.254518874756 0.189949858593
r=0.00929573442898 0.263327875501 0.253539185875 0.187861724432
r=0.0088232619497 0.366297356737 0.175384870742 0.122685588614
r=0.00867307084108 0.359857670843 0.174464412416 0.1315432759
r=0.00838381216459 0.351190011939 0.174113115629 0.132170219404
r=0.00867974689946 0.363883684665 0.170568899559 0.128577358448
r=0.00909796276192 0.261828731016 0.263409142573 0.198926186121
r=0.00901187628631 0.248772807261 0.262619246087 0.200287116792
r=0.00894717456184 0.242504270135 0.280370516358 0.201550387597
r=0.00972619969124 0.342712933754 0.216277602524 0.157034700315
r=0.00972714678098 0.323552385804 0.224995754797 0.158498896247
r=0.00925835777265 0.390433469727 0.159655149778 0.136010152951
r=0.00920452146588 0.366933943506 0.164583892473 0.139884456477
r=0.00837706436914 0.339422531396 0.1775646956 0.142327763779
r=0.00831804495697 0.418087258018 0.110324569007 0.0934219397091
r=0.00936283077024 0.242866034881 0.27724048097 0.203385917978
r=0.00966343975507 0.254519909216 0.278481989841 0.18541277463
r=0.0086837717414 0.304452672895 0.22877795496 0.15510329108
r=0.00872375402389 0.300388660549 0.235230278271 0.157093365453
r=0.00873986068225 0.31250532946 0.227174277609 0.152129794382
r=0.00888951269457 0.306725870852 0.243460002754 0.158680985819
r=0.00870287032641 0.309368054395 0.226022160164 0.154660732442
r=0.00870733885088 0.309277014771 0.22646700446 0.154507561765
r=0.00869768730496 0.309068390609 0.227122150391 0.154947941477
r=0.00868383727181 0.308655280823 0.226684250005 0.155122410903
r=0.00930043906798 0.293917332081 0.228452325035 0.174495068107
r=0.00930092721062 0.286609880211 0.228456967666 0.181897341888
r=0.00894420559404 0.253831275108 0.251450676983 0.203838714477
r=0.0091292055638 0.263721273179 0.247506325106 0.204206801735
r=0.00900850183688 0.304932807596 0.230980928623 0.178659370725
r=0.00888997239846 0.315923425916 0.232101361071 0.155969901516
r=0.00949740424364 0.363770240734 0.174976920882 0.143035748307
r=0.00949739368475 0.342887820363 0.187106110826 0.148219037393
r=0.00910246952146 0.411539893559 0.164841542741 0.118914124269
r=0.0094933232081 0.384851683234 0.185840986783 0.131003954064
r=0.00974057198484 0.342191984692 0.201339428085 0.153236951207
r=0.00955106185724 0.375434296836 0.184704101492 0.147379802494
r=0.0096875872414 0.368311769981 0.165919809947 0.141256070152
r=0.00899096375578 0.393182045386 0.150054983505 0.117364790563
r=0.00962191776367 0.372924275262 0.165385547981 0.136792228797
r=0.00942231258818 0.35001061997 0.230288155193 0.16073914993
r=0.00912981820122 0.272446913697 0.247186779039 0.20248128443
r=0.00927895498225 0.26862626507 0.265915352876 0.177081569292
r=0.00941849676188 0.277807766805 0.266344902042 0.185533293113
r=0.00946618427836 0.252880121472 0.272658774328 0.188159621866
r=0.0095641397992 0.282401316695 0.265386669015 0.170476751419
r=0.00938818530669 0.269815298138 0.265118642641 0.172382688831
r=0.00896291794993 0.269763163946 0.262451138193 0.204690733502
r=0.00906971777005 0.262871575675 0.2663687585 0.20050514863
r=0.00899977857269 0.34185976861 0.214384754468 0.15447416002
r=0.00867575979009 0.315316989368 0.212856629473 0.16009781837
r=0.00910036891683 0.245026492156 0.263118392532 0.216141529569
r=0.00905015609526 0.264582838127 0.261540289993 0.199524601854
r=0.00906652155158 0.304334444729 0.214003590664 0.175378302129
r=0.0093971485015 0.297855403634 0.243959542986 0.190906536805
r=0.00911323118006 0.319830475064 0.221893685525 0.179709573559
r=0.00873373880024 0.35280984535 0.202570246134 0.138586364626
r=0.00901592742331 0.350558837278 0.206451064553 0.146933831966
r=0.00867042782005 0.326425063253 0.21390831969 0.149203750558
r=0.00906814002231 0.296395911781 0.25048620019 0.185087102247
r=0.00909435746757 0.278546932554 0.250694053819 0.186242310972
r=0.00927443499975 0.364333572121 0.19761914795 0.136627196494
r=0.0091052845884 0.342759505992 0.206505823299 0.140390129396
r=0.00931285951163 0.35839460848 0.195286580483 0.150502854885
r=0.00898440530453 0.336378844422 0.215201818728 0.141766396431
r=0.00901689873707 0.300558358962 0.228658445553 0.18843868502
r=0.00883940963201 0.285919336905 0.238340240574 0.191731527343
r=0.008961330282 0.296507086263 0.226369824796 0.20008927575
r=0.00903131827694 0.296391868764 0.228310303535 0.179966381521
r=0.00894237443233 0.289333224547 0.225432250091 0.18296210139
r=0.00900923850601 0.2894606255 0.226097895558 0.181103796851
r=0.00903523404311 0.293450681937 0.227296613798 0.183286730768
r=0.00903597538915 0.293125734175 0.226774632129 0.18203130866
r=0.00999133457617 0.31874832843 0.199144156191 0.174110724793
r=0.00940660371251 0.346833578792 0.182089674358 0.151080019637
r=0.00870368500225 0.311090413146 0.239505022953 0.170381212162
r=0.00957026315281 0.377332375509 0.168409432922 0.128608098986
r=0.00944988760652 0.335169282055 0.216674030877 0.174076812361
r=0.00937568668918 0.264102813253 0.242069150859 0.196652844198
r=0.00902778472013 0.2548294352 0.2498316925 0.207597490544
r=0.00938818227706 0.242989036353 0.262319676861 0.209117137911
r=0.00889569437849 0.24730458221 0.274367446309 0.199134857838
r=0.00909369163626 0.224933650433 0.313169958295 0.202943508083
r=0.00898688338046 0.359024746932 0.21218837831 0.148413042982
r=0.00875430229942 0.326550934378 0.210871892323 0.152361254025
r=0.00882641785882 0.353224612689 0.220428672846 0.153846928449
r=0.00891152198981 0.326924914298 0.208498782776 0.153307141683
r=0.00906550968567 0.368132773248 0.211679433325 0.145251626719
r=0.00895194567817 0.345917117066 0.184286107231 0.152211033197
r=0.00915387623218 0.385504071104 0.184205823855 0.144026974952
r=0.00888327198614 0.36081156209 0.175873910434 0.147420265771
r=0.00888718368439 0.359805114729 0.176642023448 0.147893620414
r=0.00907826530921 0.292766688131 0.23087930171 0.187736996494
r=0.00923055984617 0.2836980795 0.237338097365 0.191469405985
r=0.0090329940676 0.28203256349 0.239116007433 0.188943456331
r=0.00899147370828 0.285675291517 0.23079714125 0.189097602951
r=0.00901173508882 0.350992155053 0.217212736502 0.140101522843
r=0.00907021480709 0.331653294932 0.220805046973 0.146129054378
r=0.00956265448101 0.350004150411 0.204158711712 0.158379679588
r=0.00936879086384 0.373844343587 0.218748249005 0.131422648064
r=0.00914091179344 0.353850524571 0.199531996228 0.138799092906
r=0.00876894183915 0.326556847189 0.215451857565 0.147540080436
r=0.00874147252186 0.309803823875 0.232596300902 0.15244267004
r=0.00896135809746 0.340311235305 0.201074388129 0.139598188476
r=0.00931529485323 0.36738761876 0.19549216101 0.134664450935
r=0.00933192494564 0.360235112967 0.206893488496 0.133339255574
r=0.00922968914454 0.342204684745 0.207474883161 0.137019002043
r=0.00957578563379 0.387409993454 0.184158847916 0.129773074405
r=0.00951914786947 0.225116879921 0.273991141732 0.217150590551
r=0.00885905748511 0.33046762219 0.216346153846 0.150192049907
r=0.00867919981353 0.331064742104 0.191671029342 0.146772866652
r=0.0088835245076 0.334024434689 0.202725853799 0.145904337144
r=0.00883744576493 0.334270112185 0.200664068493 0.14549203738
r=0.00942412461303 0.339740647234 0.207118451765 0.140690972237
r=0.00915255691064 0.352132727372 0.218036467174 0.142419098724
r=0.00940302967259 0.336416115501 0.213165566919 0.140743124317
r=0.00960420161368 0.367874512553 0.230513078912 0.128729790124
r=0.00887643126029 0.33053548326 0.211605818687 0.163043135275
r=0.00907421974588 0.344193477648 0.214748911375 0.153049716488
r=0.00925462187724 0.249441575167 0.265406451574 0.197190216336
r=0.00949592372988 0.25311005734 0.274379476598 0.202833277118
r=0.00874442160046 0.219417239491 0.314739339376 0.244418760265
r=0.00878332175617 0.338310528415 0.209701194874 0.148310008151
r=0.00953876995705 0.226353243843 0.27712193199 0.220440258097
r=0.00923605167483 0.352040605785 0.198861057236 0.166425948087
r=0.00957291896793 0.387127017773 0.228517854231 0.156346812327
r=0.0090814950942 0.244384882028 0.272309060217 0.214798396969
r=0.00921513115335 0.24595665793 0.292047561209 0.206865690724
r=0.00926380931866 0.230387001253 0.288148807593 0.209130906224
r=0.00939928893453 0.254055807917 0.285132309467 0.205025596654
r=0.00913478572774 0.225276346395 0.285977636126 0.215318803753
r=0.0091292548912 0.241399386102 0.271824003788 0.198944729898
r=0.00949645719115 0.244147217559 0.276908359055 0.19775816321
r=0.00922778166407 0.252963644941 0.276840199047 0.205994247714
r=0.0091046883576 0.22518660336 0.286461537073 0.21573649485
r=0.00913205470726 0.225314439204 0.285889310794 0.215213497351
r=0.00879602500431 0.240186629677 0.325088721154 0.182216137342
r=0.00993589823261 0.421104731736 0.216128819376 0.101432059658
r=0.00977144293037 0.426153763499 0.251705797024 0.143233224091
r=0.00924179297791 0.374523770084 0.182927502623 0.128761526144
r=0.00932811128022 0.414147758499 0.158789353851 0.123576980451
r=0.00879217355289 0.352134983317 0.225514212105 0.135469020568
r=0.00894581695126 0.383840044386 0.190666515972 0.117572718773
r=0.00880363500605 0.372402474018 0.174403939042 0.128360329796
r=0.00980804915758 0.436236783428 0.205063655326 0.0846100362032
r=0.00933783531604 0.408928910352 0.20671039035 0.106265421034
r=0.00900463099626 0.402980380842 0.16487305251 0.110461627236
r=0.00901385201289 0.386082729888 0.190754885428 0.116139271898
r=0.00872742390709 0.358122250224 0.199041049079 0.142052169208
r=0.00922792293105 0.400846207413 0.169370195941 0.109693431331
r=0.00932650424206 0.247195514879 0.273983936197 0.207519051999
r=0.00907949844875 0.320264256494 0.231212453357 0.185039440821
r=0.00919552948448 0.323373293731 0.23669629261 0.177077602011
r=0.00914825105407 0.305068517336 0.22824455732 0.177141760943
r=0.0091578696277 0.304658192687 0.22854385523 0.175727289438
r=0.00905889015549 0.287687518537 0.229132137169 0.183059714326
r=0.00952823310427 0.225046453739 0.27647863128 0.213687199804
r=0.00888545902929 0.322225006264 0.217539463794 0.166424455024
r=0.00873735885166 0.309452361046 0.222071781188 0.166869282986
r=0.00923908994297 0.258231781836 0.262491707113 0.206868256573
r=0.00934414213984 0.343471431338 0.196472270528 0.14070523291
r=0.00926670162645 0.356460479266 0.205262315205 0.138976356941
r=0.00862074686775 0.406638320314 0.172677317738 0.102659000909
r=0.0088799951397 0.285660405823 0.23383872671 0.188127027231
r=0.00862504955467 0.341818143411 0.201714665946 0.14105858442
r=0.00923961665226 0.244709079284 0.265920716113 0.19793797954
r=0.00878327566987 0.324547133398 0.210340392603 0.154388383655
r=0.00892008688066 0.289973414356 0.239334092923 0.182997847829
r=0.00905279190366 0.310698853114 0.229929497385 0.185256181162
r=0.00898198752492 0.299356913183 0.231390675241 0.173191318328
r=0.00876822143965 0.341478448466 0.211464799894 0.138290846652
r=0.0086500663867 0.308349816332 0.234176320995 0.154987284544
r=0.0088772061214 0.328714715575 0.219981372689 0.171077518269
r=0.00889568966499 0.314974914366 0.214177870023 0.170257202529
r=0.0090867146167 0.275065762663 0.254168209808 0.197105189578
r=0.00886758108525 0.287179845069 0.24760974248 0.19628027078
r=0.00903152044055 0.300148860045 0.224778668617 0.194928312136
r=0.00889682853194 0.289611864046 0.226566380473 0.198360888384
r=0.00882100194854 0.286850921273 0.25735821967 0.185929648241
r=0.00902056926322 0.274236270528 0.254517629054 0.200364942021
r=0.00930891010797 0.29054554431 0.259688965687 0.188471982227
r=0.00926812438031 0.332241255577 0.238696995226 0.164654123374
r=0.00918197076441 0.312404470694 0.212464927374 0.174690353284
r=0.00865357417314 0.30073459317 0.214658217911 0.176021981719
r=0.00888440365814 0.26742355876 0.23135648068 0.206191565712
r=0.00892154378298 0.310430396539 0.208698552748 0.171397005233
r=0.00901842124466 0.343323365769 0.187788507888 0.150060867505
r=0.00882438835904 0.323701823217 0.221993999538 0.162289406877
r=0.00907055328088 0.315928507919 0.221086813654 0.166939422445
r=0.00901916583117 0.312780196219 0.223409784939 0.175946982002
r=0.00910344860547 0.268663183447 0.237530849808 0.202161893709
r=0.00921910573646 0.258717635567 0.234889628263 0.215998781927
r=0.00907057499098 0.286431212739 0.235491661007 0.206701381028
r=0.00911361614535 0.282883743137 0.2329513806 0.200445611522
r=0.00900440242537 0.271997660379 0.239021537047 0.200990161058
r=0.00914924692701 0.27578517128 0.238123133318 0.199300590681
r=0.00909467622492 0.26910007201 0.235420142321 0.202054419243
r=0.00909469626173 0.291980241174 0.234229260497 0.198300159814
r=0.00910435223822 0.270481880355 0.246474333779 0.207955349422
r=0.00911586206788 0.263059476415 0.263391241404 0.199390758837
r=0.00914579280282 0.283802661569 0.233144621719 0.20355120947
r=0.00918423400042 0.273471897405 0.232726154792 0.202070775278
r=0.00896516033307 0.273684210526 0.247980416157 0.201101591187
r=0.00910423766815 0.290630249824 0.240773857909 0.188153687747
r=0.00892701041183 0.287207904229 0.265356265356 0.187673166397
r=0.00926359581742 0.283628779979 0.24542610674 0.193857237653
r=0.00928627201316 0.290212813746 0.238609691729 0.187029030266
r=0.00913277455635 0.295357474466 0.252274837512 0.18556174559
r=0.00909707598531 0.274955841344 0.236986945429 0.194546109401
r=0.00908952170222 0.245370126854 0.274040707015 0.200660473434
r=0.00913480148639 0.258534474149 0.256703399141 0.20125178946
r=0.00930087259234 0.256423515352 0.257204908991 0.190947324876
r=0.0094102151627 0.255901909352 0.259775513939 0.192124687367
r=0.00923343812165 0.258983835775 0.253395377833 0.188293182527
r=0.00922668167793 0.259410843313 0.249153655702 0.210297610025
r=0.00921491891318 0.251962895478 0.25842305781 0.199320854729
r=0.00931391465663 0.236939164756 0.277552150082 0.197054204798
r=0.00930704353335 0.233904508401 0.274969223091 0.204212277491
r=0.0094202690342 0.24838369178 0.297884505432 0.203962703963
r=0.00927496842246 0.243707801122 0.279987796948 0.207508088536
r=0.00955086158412 0.260448567826 0.265762925599 0.20379210953
r=0.00914819976878 0.237595714246 0.279050851261 0.216812049477
r=0.00921460248941 0.244991673436 0.273629409865 0.194275212555
r=0.00960704935617 0.22184385798 0.274275126446 0.210326005308
r=0.00923125003534 0.235995877351 0.268616335996 0.200644163875
r=0.00902914309938 0.34927808732 0.190989172747 0.134271158568
r=0.00901501066432 0.344807365273 0.192458804902 0.12883363631
r=0.00895333266412 0.346390840839 0.187066819191 0.133330769896
r=0.00905646223424 0.329890602704 0.211456139159 0.141333152137
r=0.00892565269872 0.331545064378 0.196771785781 0.134679977608
r=0.00902015812422 0.225163510121 0.270977341062 0.216267319674
r=0.00916659127225 0.258919983511 0.257958136765 0.205881005817
r=0.00968926755538 0.234621945455 0.285447109357 0.220667118811
r=0.00900041458603 0.323252688172 0.208833057623 0.161833126551
r=0.00889829300479 0.295424193435 0.239825683559 0.190412595769
r=0.00885281874803 0.29994799792 0.241497659906 0.176755070203
r=0.00901698457404 0.287958878232 0.22892831718 0.18221859112
r=0.00900388749841 0.285709186789 0.22909559813 0.182760684202
r=0.00896466318206 0.282401058583 0.239384097197 0.191050162396
r=0.00898232880973 0.300145499896 0.236749116608 0.182646910354
r=0.00898412897021 0.306428841982 0.231396990462 0.174761544024
r=0.00908815517649 0.292850462459 0.233039773615 0.18009804558
r=0.00900935670564 0.286384709578 0.229589180927 0.182396872168
r=0.00881530831095 0.294044971584 0.239683716333 0.186162589573
r=0.00904197409533 0.303564840828 0.231337226791 0.179910666145
r=0.00888007363232 0.30823555909 0.221951168012 0.168506253563
r=0.00937202251977 0.29798911332 0.217058797067 0.16941832741
r=0.00875756524337 0.325510406343 0.193815659068 0.155361744301
r=0.00874999260289 0.30007745362 0.220447755689 0.179729281157
r=0.00889910029372 0.317788056258 0.214483783664 0.174037224367
r=0.00882439540742 0.310540421894 0.220061920935 0.189471130519
r=0.00900961714223 0.289877229674 0.224728814571 0.184330405986
r=0.00899101502449 0.290125902996 0.224321632599 0.184541976909
r=0.00888204375621 0.297568945883 0.213199980195 0.168341832945
r=0.00899995952818 0.242771065132 0.26288774827 0.192112729939
r=0.00934139928586 0.249830810207 0.259196804796 0.197076380811
r=0.00890702054752 0.28521700073 0.234742574813 0.177306159115
r=0.00909908296563 0.233859976781 0.267881479986 0.209328151027
r=0.00930176017275 0.254790237999 0.257059298104 0.206459257765
r=0.00926559126373 0.273729705768 0.236604421788 0.206294675015
r=0.00906400695576 0.359741168241 0.192418677859 0.131908009794
r=0.00892596722881 0.373905164603 0.181629417095 0.126812141347
r=0.00920646864233 0.374247103088 0.190876782838 0.131956838912
r=0.00920539464205 0.361175166466 0.193039817148 0.130936914444
r=0.00920224048094 0.362479252831 0.192305605497 0.131346537535
r=0.00919565230877 0.361175416891 0.192744030948 0.131177466243
r=0.00933015388782 0.353886462882 0.208034934498 0.140174672489
r=0.00928806061785 0.391908914729 0.192813307494 0.130927002584
r=0.00922605470966 0.366699708226 0.186837418726 0.131457804808
r=0.00912563585827 0.408374875374 0.16630109671 0.120505151213
r=0.00934750481437 0.37771056107 0.195969837686 0.133855919567
r=0.00914562378967 0.258920959688 0.2682174319 0.201964843909
r=0.00915610711561 0.245779447356 0.268259365395 0.21176260969
r=0.00908111353884 0.35282116672 0.195358622888 0.133331208161
r=0.00918606030975 0.343972951375 0.200871666661 0.138868117091
r=0.00918277270995 0.345660625969 0.202105119902 0.137357063101
r=0.0091091734221 0.331712500225 0.245376123327 0.14526266501
r=0.00907867390727 0.356796505278 0.21510738988 0.138012377139
r=0.00919647519596 0.343740866689 0.201912794716 0.138879624249
r=0.0091640673261 0.351782560953 0.219981136557 0.142183202586
r=0.00930262452779 0.340343518229 0.199475673801 0.144834118413
r=0.00926958349866 0.338682820877 0.203555806217 0.144021565804
r=0.00940398758934 0.371527077845 0.241389377394 0.169025392213
r=0.00918738981443 0.337754528003 0.209404559611 0.141275244983
r=0.0092118136951 0.339078323032 0.209179222328 0.141592154813
r=0.00918766995687 0.338833227459 0.20883252163 0.141502004183
r=0.0092015767022 0.338471496067 0.209048737314 0.141587968343
r=0.0092512973333 0.347710118608 0.217893422621 0.142642301799
r=0.00942705761432 0.349362043931 0.214742500541 0.144907164262
r=0.00905803660717 0.339018877593 0.19323682549 0.140676042934
r=0.00954587065024 0.2274138037 0.280452953107 0.21888636224
r=0.00944551442378 0.219510398507 0.303582390061 0.217447884696
r=0.00941983652526 0.225929003918 0.295935731529 0.2255332621
r=0.00944306302542 0.225648198405 0.300467621394 0.21620809152
r=0.00936772662682 0.22960182296 0.294665962208 0.214766189539
r=0.00931107276895 0.219656357388 0.288705612829 0.221626575029
r=0.00947054232208 0.238163327316 0.290407335252 0.214927880749
r=0.00953924612576 0.246310160428 0.286016042781 0.20628342246
r=0.00947647210809 0.227584732671 0.295389191869 0.218102649221
r=0.00943493633462 0.225087864379 0.289745710151 0.230308042175
r=0.00936098715428 0.215954522739 0.297538730635 0.235965350658
r=0.00954066104433 0.232488723799 0.278721146193 0.220880870257
r=0.00960941474562 0.227425963384 0.276956589389 0.226388672787
r=0.00924514206726 0.221954332719 0.286626010495 0.219578783151
r=0.00946184587474 0.235872037468 0.290593919492 0.220758246639
r=0.00938998760034 0.217937187466 0.291830053603 0.223297478145
r=0.00946915294891 0.222431648499 0.301647137666 0.210075498173
r=0.00949298884741 0.225897901328 0.289979808692 0.22330770329
r=0.00941187372387 0.245694230027 0.290597259745 0.213189888074
r=0.00948151807543 0.232574839549 0.279834836857 0.217988420627
r=0.00937718335941 0.221130355266 0.300195171218 0.226262129959
r=0.00931837091976 0.229521016618 0.30752688172 0.217008797654
r=0.00959054405076 0.227216877941 0.301627258833 0.216218646049
r=0.00935156118201 0.236453415342 0.301381729978 0.219235933642
r=0.00946218601967 0.231483756819 0.284317098344 0.216051506365
r=0.00874830298865 0.265301464791 0.245259139383 0.195803421995
r=0.00912246124125 0.281040696911 0.237877748756 0.189330376034
r=0.00894622865252 0.279278911008 0.237910313535 0.197645423701
r=0.00867503604785 0.280813498715 0.229388758521 0.175081014639
r=0.00908074341682 0.25715763727 0.240336370734 0.215741888284
r=0.00885886607465 0.296738421396 0.22726679713 0.172080887149
r=0.00878848482982 0.300393040508 0.222321682735 0.175254567467
r=0.00946805853554 0.283201074862 0.238862997019 0.202250493345
r=0.00966093575372 0.344974861826 0.179604472252 0.147073998538
r=0.00867452127242 0.273395823318 0.236068941227 0.191449704218
r=0.00983321235837 0.324421990612 0.182724162622 0.16152120296
r=0.00985654463271 0.335204573633 0.181636589062 0.17543738807
r=0.00967925394446 0.287461973766 0.227372346341 0.198030813516
r=0.00956994703976 0.271833022713 0.232578821601 0.201026981463
r=0.00932206975143 0.245868330581 0.238099201684 0.211640762139
r=0.00924215610838 0.249013395587 0.252737479851 0.216330387416
r=0.00956637405901 0.338444310449 0.220044792833 0.145102937376
r=0.0092807330194 0.344638121807 0.200484819492 0.141388819253
r=0.0090387906011 0.287533400134 0.230815798263 0.191779392118
r=0.00874019007324 0.26701986077 0.240942647193 0.194296569297
r=0.00894442069922 0.267415756164 0.240054706775 0.182689213418
r=0.0089234025996 0.266570031619 0.238405671927 0.18460047917
r=0.0090083489568 0.404705154799 0.163623948362 0.108034751837
r=0.00924106627878 0.298157154969 0.232608986658 0.159341394851
r=0.00892877997708 0.318829862959 0.21640486244 0.16527874721
r=0.00893358517838 0.307481600022 0.220151384951 0.166201843171
r=0.00916623118765 0.350294985251 0.211335861778 0.146052816407
r=0.00936916968134 0.325126599147 0.225646321962 0.157349413646
r=0.00916554208643 0.317135076922 0.219574437676 0.159570826965
r=0.00906969058098 0.323390584456 0.21759545286 0.163622883974
r=0.00908248183795 0.314649376953 0.219375489949 0.163144302096
r=0.00903229972373 0.314214930864 0.218012938063 0.163645846583
r=0.00907627902407 0.258458191337 0.262112571919 0.204271376002
r=0.00907526967829 0.245176538684 0.269969129848 0.200077175381
r=0.00916286189307 0.263117432251 0.264655006727 0.199884681914
r=0.00860768362052 0.374104596036 0.16141247658 0.120331416876
r=0.00923688619584 0.348455604118 0.184262708633 0.151922794873
r=0.00921834104427 0.314688954111 0.198232563867 0.170489563389
r=0.00896659935561 0.250897548132 0.265408184688 0.210780216574
r=0.00885360894575 0.245061787528 0.262285659546 0.212817319667
r=0.00924680533416 0.275291537925 0.250473437656 0.195330409648
r=0.00899176109097 0.250508806317 0.266108487808 0.208836803332
r=0.00894760723535 0.27789407578 0.266694578187 0.193165166422
r=0.00893400116692 0.253276493799 0.261485343856 0.203600620068
r=0.00902883347974 0.32879629243 0.221410379525 0.170765312513
r=0.00904869906387 0.309088663868 0.238083477402 0.181094097308
r=0.0087754725362 0.268358181313 0.244189276785 0.195840731361
r=0.00881478900789 0.26920759104 0.242578841938 0.195260711229
r=0.00887062418247 0.303909869634 0.224003764769 0.171958072124
r=0.00890953904714 0.302735930394 0.229082341172 0.179596027405
r=0.00883361662367 0.293434497232 0.224183881965 0.178318646998
r=0.00883749068625 0.294155006479 0.224797457799 0.178201200842
r=0.00883024371412 0.29388382694 0.223929135613 0.178213090891
r=0.00880081347403 0.306863874715 0.213205728126 0.171385237614
r=0.00903137751127 0.289203872391 0.245018002299 0.176142431157
r=0.00917585341484 0.249357517971 0.261369138515 0.20162762114
r=0.00894928585601 0.274809792576 0.250647829328 0.195117910854
r=0.00914555796782 0.272489404828 0.247503224618 0.19767827529
r=0.00903752228778 0.261807344547 0.257665302824 0.191140071728
r=0.00919840201719 0.278437205914 0.233174463435 0.194438541635
r=0.0091263703746 0.320152898705 0.212019537057 0.148906349543
r=0.00906989350705 0.275010552976 0.244670747151 0.185257492613
r=0.00968262385078 0.340684044318 0.211315099288 0.157308783386
r=0.00934203277974 0.323866379878 0.206312277775 0.152407708178
r=0.00931848640332 0.356411960133 0.194551495017 0.144673311185
r=0.00895967816927 0.267434857671 0.247641225358 0.187658088088
r=0.00900486688574 0.267250385553 0.245161932242 0.190463161037
r=0.00970367297787 0.34024757444 0.210605553697 0.157243225159
r=0.0095483658413 0.349548715575 0.200347141865 0.14422587364
r=0.00940845584628 0.345694756172 0.202407671904 0.142062844317
r=0.00898383298613 0.262629149578 0.255083813253 0.187061463052
@balllist {Third Position} color=blue
r=0.00514009715588 0.110277944411 0.401119776045 0.362977404519
r=0.00538890267642 0.132615845882 0.344393976685 0.330364934106
r=0.0056357327537 0.275720502504 0.185811642992 0.195007800312
r=0.00518671097648 0.278556586379 0.182797272381 0.186601890603
r=0.00519423279659 0.282617607871 0.168520036897 0.182663728605
r=0.00624717161383 0.296452526174 0.182864960383 0.165013585666
r=0.00594909417593 0.310602447942 0.160057713706 0.172921022706
r=0.00402468470395 0.0353321296208 0.46560866673 0.450061769457
r=0.00354140557501 0.0119728942102 0.519118008497 0.455005091113
r=0.00637036626829 0.13439019646 0.352937171756 0.311807041432
r=0.00608466353858 0.133091942743 0.354438090082 0.308246759839
r=0.00685576115569 0.147908343665 0.333057813289 0.344721495155
r=0.00595634434669 0.143039511785 0.359767931833 0.302072630279
r=0.00589188202653 0.150819650756 0.347711855843 0.296792132396
r=0.00483909276926 0.105519164628 0.395784877978 0.318867308503
r=0.00551798446251 0.140153363541 0.360404322063 0.294004879749
r=0.00434915340279 0.0472621159238 0.492647479545 0.351604966527
r=0.00359740787628 0.0310813608447 0.506562694086 0.433593264785
r=0.0043324855426 0.0643809890692 0.439495353205 0.416863292724
r=0.00604340147749 0.28805673053 0.217566558845 0.173724807166
r=0.00577850007099 0.278620760482 0.22385683843 0.170992836787
r=0.00971863043743 0.196486506691 0.239919264409 0.261269342902
r=0.00802798073849 0.286785524066 0.11421803605 0.214223642531
r=0.00939977395475 0.305994615883 0.244661700681 0.234681534759
r=0.00516803763896 0.120906497368 0.439124844296 0.322115964158
r=0.00584831582956 0.164781136762 0.379833619707 0.285585478301
r=0.00684885955284 0.373104381503 0.164294713266 0.0810508142411
r=0.00397892112124 0.0441609073188 0.507708665603 0.393088782562
r=0.00478587300585 0.0801927194861 0.438900785153 0.377551748751
r=0.00439594199568 0.0675923500131 0.454720111781 0.364422321195
r=0.00412133600882 0.0459448086464 0.494474220411 0.389606218994
r=0.00567376608403 0.0622090768037 0.51330973623 0.338816427463
r=0.00609944732798 0.234914251148 0.244461883042 0.267709712754
r=0.00692292355132 0.385801406307 0.0995745531697 0.155515812626
r=0.00718795098264 0.37858806472 0.104961979239 0.161476408619
r=0.00597677137987 0.380410186339 0.105001389848 0.156795430778
r=0.00592268176274 0.372559924365 0.113749698756 0.141482676158
r=0.00604804246181 0.379274055785 0.105717750438 0.158214567545
r=0.00603396036988 0.381002710651 0.103177943451 0.155616784651
r=0.00614602248477 0.184579916538 0.291825955 0.277905856947
r=0.00654609354945 0.309958359174 0.147337645078 0.181934969434
r=0.00551143612827 0.27929633166 0.190949766264 0.234307318962
r=0.00661692085926 0.243354321694 0.255237550086 0.258500286205
r=0.00606923552765 0.347018921814 0.1450103224 0.165825869643
r=0.00721681539826 0.320765550239 0.14322169059 0.184306220096
r=0.00592617559643 0.269529645632 0.2148384235 0.210254809509
r=0.00693572949217 0.351267294501 0.12518893152 0.13928612952
r=0.00632789117851 0.269310523933 0.211564883814 0.234932857633
r=0.00636635428081 0.26975355888 0.210469626919 0.235176569081
r=0.00794591404993 0.365298324679 0.111565592241 0.142314098168
r=0.00661679102037 0.376359438605 0.0986694209855 0.149371164712
r=0.00626904065046 0.247003595685 0.206615697527 0.228307848763
r=0.00641707398681 0.217111259646 0.291760345142 0.278240262502
r=0.00592447961025 0.246168078584 0.22070058872 0.229260914161
r=0.00480120540342 0.271988006542 0.121252044339 0.176494639288
r=0.00522554643022 0.168259800159 0.296383382287 0.287772103448
r=0.00426826202172 0.0931986865398 0.444259683966 0.317595477313
r=0.00507393878073 0.0731660925249 0.43413572289 0.381765538813
r=0.00430503026584 0.0510883785503 0.478737464994 0.407022964014
r=0.00428806010552 0.0509799697537 0.478494304956 0.406934681213
r=0.00542227170361 0.0583229386461 0.472167496299 0.381156666395
r=0.00418835558511 0.0532333768496 0.48078049888 0.399788676741
r=0.00782472662215 0.430116315624 0.0826784030179 0.111285759195
r=0.00827816196093 0.399983479342 0.0932086329615 0.111941223171
r=0.00847260465086 0.372248085575 0.0963820469961 0.114566209415
r=0.00813442372771 0.461451744222 0.108755558339 0.0899668065385
r=0.00837329438766 0.403500108028 0.0979351214544 0.120281490169
r=0.0052430372112 0.0982794078199 0.411204925467 0.350202885962
r=0.00477311684526 0.0685417536834 0.455322179114 0.368867302887
r=0.00509774227788 0.127485686814 0.343953498536 0.30225951663
r=0.00456587316731 0.117339125838 0.360018082348 0.314049690796
r=0.00466227512826 0.119765551351 0.370499911194 0.297583102209
r=0.00452680055295 0.117238952182 0.360215838299 0.313444077966
r=0.00616804873712 0.433362380182 0.0568322337026 0.0798207394498
r=0.00617739767004 0.419595675057 0.0635609823253 0.079334738269
r=0.00618711982349 0.421474810864 0.0628993454484 0.0874495287349
r=0.0061130855065 0.431913795618 0.0548201083725 0.0719061669116
r=0.00469991064567 0.0843030493283 0.419664216668 0.391476602332
r=0.00447966700895 0.0872464573493 0.380800222284 0.388209687876
r=0.00465520484876 0.0710813296544 0.41434765471 0.413743266325
r=0.00698483031065 0.274952681388 0.182776025237 0.19167192429
r=0.00931368738039 0.352657497028 0.129631516386 0.107013075225
r=0.0087435037213 0.375387847093 0.0957703332531 0.104899236341
r=0.00846978600936 0.36207163385 0.0909890549057 0.102561038442
r=0.00599228254534 0.391679913313 0.0528758427167 0.106681932256
r=0.00605560858345 0.45502263315 0.0279302706347 0.0406915149764
r=0.00429203454339 0.0459271289773 0.484705659273 0.38320149386
r=0.00423059166539 0.0401735398107 0.500409146351 0.382466920904
r=0.00586969811061 0.296578586208 0.156154370539 0.172286938686
r=0.0058490127419 0.295595594353 0.164854159165 0.174864962189
r=0.00617056034836 0.304916178251 0.159636516608 0.157919719855
r=0.00672447391907 0.303008398733 0.178128872367 0.160711827069
r=0.00618465488048 0.289556550074 0.180106827008 0.169646111557
r=0.0061653648033 0.289648955467 0.180528524091 0.169407794986
r=0.00617551163314 0.289483497788 0.181065668595 0.168854712487
r=0.00621759643592 0.289456225341 0.181001871163 0.168745887367
r=0.00561491775322 0.111437294504 0.424084077031 0.315230155002
r=0.00570886338644 0.117990454818 0.403746957868 0.321536711021
r=0.00495778200331 0.132123195953 0.31473491048 0.317710658136
r=0.00536325268131 0.0678369420429 0.452160947211 0.404068034468
r=0.00606068866495 0.191727689708 0.267482095437 0.280502132454
r=0.00717108022158 0.268451919885 0.160672789643 0.212515215226
r=0.00885960931622 0.395088338442 0.0823219269204 0.128900452751
r=0.00807090276326 0.424116521171 0.0750198403436 0.101909341301
r=0.00841834639693 0.396460719683 0.0578527782036 0.0825905078955
r=0.00825848233415 0.413601348477 0.0759306227256 0.0997337702232
r=0.00822757361759 0.421228872117 0.0790900393324 0.106144360583
r=0.00869897962046 0.427982411879 0.0737547754631 0.104072659122
r=0.0089134561251 0.443061103283 0.0629502393125 0.100787227353
r=0.00812714444597 0.414725582325 0.0707287813656 0.0905728281516
r=0.00862912214829 0.453985966438 0.0635884821806 0.103460645284
r=0.00779306905471 0.287069596205 0.200717437991 0.204989026031
r=0.00518738520154 0.0793822684684 0.447596402844 0.353171053251
r=0.00438480021412 0.185583914627 0.313063989355 0.248180852923
r=0.0043600486273 0.11424761058 0.407931921379 0.308767027593
r=0.00422242918463 0.075129988703 0.459027706327 0.335826580572
r=0.0041627550393 0.166381346089 0.352199353763 0.243120654824
r=0.00451439933485 0.173914986327 0.34219751933 0.24763673378
r=0.00587898348474 0.200367900667 0.352908714647 0.259094044608
r=0.00461185932984 0.14901884593 0.436435464024 0.281069878894
r=0.00562930708503 0.292753269514 0.203458641612 0.193331188783
r=0.00537716098212 0.272979866595 0.201023762151 0.203052003261
r=0.00546278350743 0.07202503052 0.456512170613 0.383592303157
r=0.00517286647314 0.0919182315189 0.423033040171 0.372189208462
r=0.00647221099532 0.195691202873 0.268940754039 0.279097204411
r=0.00440270342401 0.0825529125304 0.500468252482 0.323515639633
r=0.00566333999661 0.2251790525 0.271141336487 0.226657467639
r=0.00788938867765 0.376660858201 0.12372032237 0.0836963624483
r=0.00819386048147 0.364221665038 0.10802770813 0.101398155624
r=0.00755142943288 0.379818425361 0.110619139753 0.103772882869
r=0.00535713414562 0.116274258286 0.380291306327 0.347188314644
r=0.00518886379338 0.151657563826 0.306799005643 0.320226452069
r=0.00644389152431 0.360515781046 0.143487421516 0.158665880072
r=0.00560476427859 0.349865975391 0.144063742374 0.159743013131
r=0.00670209688725 0.33209222993 0.163960853241 0.182119790746
r=0.00601068463191 0.344786170806 0.154034229829 0.170033886673
r=0.00654218971539 0.178017974978 0.280209608552 0.298199516288
r=0.00602405393166 0.128040028303 0.331021934701 0.348690993632
r=0.00700707024361 0.169233344493 0.281832384778 0.305099877246
r=0.00572479656225 0.196612140271 0.252383424763 0.275521000927
r=0.00553172912549 0.185048640587 0.26327520244 0.28729412107
r=0.00530585340589 0.181142972983 0.267456076094 0.290399608985
r=0.00561003061539 0.187051948846 0.260095754466 0.290925295959
r=0.00554259273665 0.186008341281 0.261298924048 0.290437560464
r=0.00937615212126 0.308103771062 0.233270928056 0.236266381385
r=0.00816033601676 0.36716576665 0.0896743577156 0.119743086238
r=0.00653799633487 0.289934136119 0.210232186814 0.164260528242
r=0.0081893832351 0.459351796231 0.0456117589502 0.0800222322684
r=0.00531651243394 0.224649252132 0.270286941724 0.273463030934
r=0.00515271325811 0.0936102379058 0.438120599505 0.337799592592
r=0.00521281615881 0.0983679032738 0.425291270979 0.344221418506
r=0.0040158061443 0.064858626659 0.436872475476 0.408886324293
r=0.00469089027388 0.0734936092514 0.372989305278 0.388770541692
r=0.00427286675614 0.0996105194223 0.468720918209 0.331403164099
r=0.00633133938904 0.349793204305 0.137787628819 0.130064209492
r=0.00534988332521 0.334438377535 0.14144704086 0.154525010788
r=0.00618389938944 0.329238267384 0.148474671849 0.129820303807
r=0.00499658562244 0.331308448718 0.143114564264 0.147735046491
r=0.00659468875081 0.352812783132 0.158347747303 0.127666584301
r=0.00767578690641 0.311952332132 0.126646352572 0.14994802402
r=0.00864654177324 0.285822223258 0.20430301759 0.17506526198
r=0.00845422305622 0.262766207258 0.216223213694 0.203289921304
r=0.00842142366207 0.259435971026 0.221032108842 0.205539779321
r=0.0064411747004 0.186735350934 0.27373542248 0.277598912499
r=0.0050495130008 0.101697186244 0.381375614113 0.353595355069
r=0.00615957611434 0.161667109105 0.310326519777 0.306167595788
r=0.00606318664412 0.161801665052 0.307259055095 0.306656547197
r=0.00594921824686 0.293354868482 0.156206737425 0.134102445778
r=0.00513237013053 0.235548241103 0.215559212782 0.222690804361
r=0.00625506426939 0.170664895825 0.374201045904 0.260977836806
r=0.0056988317027 0.266011094302 0.191656861097 0.14005154928
r=0.00660844529952 0.331452240585 0.113907814688 0.129509621478
r=0.00597073703043 0.264723706683 0.184397553854 0.214588727894
r=0.00525851046801 0.232986226946 0.211472057466 0.240182528714
r=0.00579063167095 0.316559067258 0.166915590673 0.169589516284
r=0.00623344742987 0.345142176117 0.127975291234 0.13511347232
r=0.00584151339984 0.327026146694 0.134908649433 0.14993633591
r=0.00571610027189 0.338877228332 0.123114488008 0.130059049058
r=0.00600409097176 0.333024219943 0.127809295221 0.155247654375
r=0.00542604270266 0.0545644685039 0.494924950787 0.401697834646
r=0.00667320489448 0.30364508146 0.16317797484 0.175944782429
r=0.00692907320863 0.334143544487 0.127664348216 0.150549697106
r=0.0067948978699 0.332527673632 0.149439775062 0.150693279984
r=0.00681306629692 0.333560183961 0.148454151693 0.150912788174
r=0.00592958614241 0.356039511348 0.142862710624 0.144889377753
r=0.00734220817326 0.371078136122 0.126594754422 0.140885944259
r=0.0058957150948 0.350913785483 0.147612992269 0.15006125503
r=0.00608877835303 0.367611619857 0.13354948955 0.133067519607
r=0.00677477421384 0.274557445331 0.20011990786 0.192846549494
r=0.0055376690098 0.326509194574 0.173866733498 0.141333291564
r=0.00485898714137 0.0868099341044 0.437760110116 0.347294206345
r=0.003783059851 0.0359318267495 0.52592210472 0.373246562568
r=0.00497299267117 0.0942271427702 0.428249893546 0.369487195085
r=0.00621979060278 0.307736330056 0.165218597714 0.160900404072
r=0.00390227224629 0.0242328679018 0.514201539451 0.428764082242
r=0.00721597654389 0.261667973425 0.19077291297 0.225353856312
r=0.00653658817821 0.27231778901 0.236038643405 0.131888961357
r=0.00454576106784 0.0869682873085 0.444054997874 0.366764171488
r=0.00427594965516 0.0699354343796 0.481365466982 0.364316307614
r=0.00408180706563 0.0504335222854 0.479626013237 0.415369854425
r=0.00448446263867 0.0887591030355 0.439108803807 0.367834739347
r=0.00437371462239 0.0906234728426 0.42296112815 0.373174177327
r=0.00483742979053 0.136773612761 0.349374062058 0.334026618492
r=0.00402854487609 0.0581758452014 0.476056388874 0.387971336257
r=0.00464124703827 0.0890615251168 0.424573524265 0.372909469968
r=0.00443865211161 0.0926459551851 0.419414269235 0.373275150283
r=0.00437174344296 0.0903747145386 0.423732070922 0.372991635474
r=0.00467336583618 0.146115184378 0.451333969844 0.267280358848
r=0.00628741022293 0.447634131855 0.0943047581337 0.0785323038342
r=0.00586483706678 0.502874335142 0.105356471284 0.0711330790308
r=0.0075935826824 0.447904588372 0.0437303296339 0.0521230191596
r=0.00830993450277 0.401350396483 0.101397503337 0.0913087854283
r=0.00705117523681 0.365692444144 0.124931367994 0.102061071926
r=0.00712389922256 0.357465040533 0.129282384813 0.107267253691
r=0.00795197488716 0.34130651495 0.123888151481 0.108543953472
r=0.00623764258966 0.498022009638 0.0879426502673 0.0550001198782
r=0.00645438802608 0.406440456357 0.0995381598094 0.0810223749974
r=0.00756135031735 0.442152336988 0.0464252740912 0.048473744951
r=0.0079250284867 0.415174585855 0.0719149885924 0.0586400158714
r=0.00638961740452 0.257368331126 0.233017242607 0.193075192573
r=0.0078477771566 0.419334717276 0.0883138228179 0.0588780821059
r=0.0044452189081 0.0432119383964 0.442782337011 0.450906736417
r=0.00540038919264 0.198407992381 0.383177905953 0.218898052815
r=0.00575498677286 0.198711465537 0.333560112964 0.238495309543
r=0.00526823498659 0.193181200853 0.366876723119 0.24700703508
r=0.00518760109 0.190764973005 0.369307466589 0.250677419135
r=0.00596225938288 0.19736832267 0.263889269665 0.279126280136
r=0.00446539962217 0.0377590015076 0.452196473022 0.45573747502
r=0.00631394469119 0.305036331746 0.184214482586 0.17464294663
r=0.00651088294144 0.306968431997 0.185027438693 0.170228435239
r=0.00508267395955 0.0981528684661 0.426009986382 0.333531198715
r=0.00628478290431 0.376753448212 0.10599522307 0.151339868194
r=0.00672366189991 0.298180071516 0.150611090356 0.170304744623
r=0.00560631640442 0.393100817901 0.132041267016 0.0688034731345
r=0.00617463385865 0.167798144377 0.28130421664 0.299049558724
r=0.00617113879497 0.338663121857 0.131330978509 0.136848871299
r=0.0039965963599 0.0484814578005 0.471467391304 0.399808184143
r=0.00534007847987 0.307941242344 0.165543916024 0.17685099626
r=0.00648373279125 0.17173059881 0.270413976453 0.327763007976
r=0.00604728486547 0.181779784918 0.279443776601 0.277981740797
r=0.00608724372987 0.171985530547 0.269573954984 0.318810289389
r=0.00589707566659 0.31074714921 0.162726192049 0.165235768062
r=0.0051164755154 0.282918903645 0.162757841198 0.196595083357
r=0.00670896783573 0.241023069208 0.214500644792 0.224695515117
r=0.00613780153714 0.253421477673 0.185537461994 0.22089468195
r=0.00539249540275 0.180061564311 0.328341838796 0.288302564863
r=0.0068461860461 0.225591457883 0.251517900761 0.255495847582
r=0.00717686628556 0.191846648037 0.235695071949 0.29325428952
r=0.0065763641747 0.184098488611 0.268821400695 0.312034343291
r=0.00708248870744 0.252333094042 0.248683895669 0.228164632687
r=0.00707555014215 0.190064159162 0.290011183707 0.273706515981
r=0.00488664508514 0.132436435448 0.388175759072 0.336213280671
r=0.00526176703803 0.196116363485 0.278178206288 0.235077537521
r=0.00612379204162 0.199854283898 0.292484769567 0.255116340356
r=0.00766103584511 0.320641507318 0.13940447485 0.140694218584
r=0.00696755738513 0.205603614608 0.263667964109 0.249570810886
r=0.008576595072 0.36439289061 0.112733737212 0.136949085875
r=0.00876596027622 0.397450509408 0.088909450395 0.109935292532
r=0.00605126193884 0.301177013616 0.159127625202 0.15718901454
r=0.00626312588813 0.240312874502 0.225364998776 0.220610027963
r=0.00645422056406 0.242414398025 0.217919563381 0.239328178806
r=0.00579800810017 0.104705640891 0.402082583732 0.344789359794
r=0.0055110196042 0.0579045507232 0.500292723411 0.376448739627
r=0.00623375615537 0.13587653762 0.377669609841 0.341634593616
r=0.00601017750106 0.0981141083791 0.441553274449 0.344394047903
r=0.00572377389086 0.101869607905 0.41282613691 0.342950847068
r=0.00556056616079 0.111539366182 0.39983269206 0.336748279213
r=0.00563745226754 0.0958441982476 0.422203672975 0.355565035178
r=0.00596005170991 0.146229841639 0.360540462008 0.308746186256
r=0.00555227070938 0.124172627938 0.380724785787 0.325713387312
r=0.0052923135124 0.102062975027 0.421009771987 0.35776330076
r=0.0060833094082 0.144217336961 0.360010293361 0.313506359826
r=0.00549713638232 0.102912919837 0.419710794163 0.345707478288
r=0.00663781826092 0.142656058752 0.347747858017 0.320073439412
r=0.00674300063414 0.144041619249 0.344388446323 0.306237468162
r=0.00669775545218 0.176120027184 0.31491452768 0.296565424225
r=0.00707008965768 0.148829272917 0.342117736278 0.315954118874
r=0.00614314647455 0.133786287832 0.352035487675 0.33485316413
r=0.006677036043 0.150371402043 0.338579387187 0.316991643454
r=0.00590656720389 0.117243119553 0.375366371269 0.339055446881
r=0.00440472775453 0.0538892328635 0.46075088136 0.413526587193
r=0.00563310065205 0.134261078004 0.36875187269 0.318260811666
r=0.00511118247453 0.108188545689 0.408645890789 0.318831586689
r=0.00535784163298 0.0954675776246 0.433264198133 0.310437381809
r=0.00507147184692 0.105958053168 0.405129803625 0.322705615176
r=0.00574632945353 0.128442221212 0.392147946036 0.317518063766
r=0.00533901489406 0.113397382806 0.401040251781 0.330044724201
r=0.00359933346341 0.0553780617678 0.415269279135 0.42267588431
r=0.00395878979778 0.0433272334054 0.468946930627 0.411073032773
r=0.00512447510456 0.0999912037648 0.448410080486 0.346703610855
r=0.00490997787818 0.128637834279 0.413595163738 0.322899188336
r=0.00432776266363 0.0857052783282 0.482705818771 0.334804539723
r=0.00476655890503 0.108770650436 0.434774072308 0.345104198805
r=0.00425264047061 0.0634606518869 0.448096494062 0.38982810584
r=0.00434301871868 0.0294456407432 0.477690420151 0.440132204918
r=0.00404374986965 0.0543416645195 0.470548827622 0.348003091987
r=0.00750255491827 0.361767090442 0.107292151823 0.12848090712
r=0.00753638400595 0.36263414062 0.106843370668 0.122969565472
r=0.00730456969975 0.379407910126 0.0773324873991 0.106917755326
r=0.00709815924265 0.349323911123 0.11269280424 0.122171638241
r=0.00697329282831 0.362101138272 0.0821981713006 0.113267400634
r=0.00384576221963 0.0356777533244 0.513995226434 0.400080592666
r=0.00520821134258 0.111284141743 0.371776668346 0.349104566482
r=0.0043056048297 0.0360893602154 0.495509382001 0.431284296196
r=0.00587954568968 0.230639991729 0.203534256962 0.253127584781
r=0.00681671610739 0.181204751529 0.276375904969 0.314472481901
r=0.00632093736643 0.198491939678 0.245709828393 0.269162766511
r=0.00543830966638 0.166573008515 0.278875205301 0.309567986009
r=0.00536890829069 0.163385743057 0.280425180968 0.312891668008
r=0.0063803770466 0.186214363046 0.277853963671 0.290797546012
r=0.00668545016415 0.205481485881 0.245360334947 0.274608783443
r=0.00660661477207 0.213121104645 0.242390069212 0.259004510864
r=0.00577740905352 0.175229426176 0.278018604137 0.298988529292
r=0.00536253265889 0.162803920892 0.282124960317 0.3131927677
r=0.00666185071664 0.187595749938 0.274623177662 0.277489498394
r=0.00616750521886 0.171624298355 0.307560459269 0.287156697485
r=0.00631509623112 0.232922529016 0.242461588271 0.222154575975
r=0.00622701499031 0.227405641279 0.223266903594 0.217598632417
r=0.00654815643273 0.266798810704 0.163567888999 0.194093161546
r=0.00669196904764 0.247077047911 0.206469221407 0.230369195589
r=0.00715967377407 0.253516127601 0.201550645548 0.231604108434
r=0.00709209137712 0.236050460941 0.227282179247 0.252755250572
r=0.00536408539533 0.179980170393 0.268365722532 0.295749585201
r=0.00544432975381 0.18249785178 0.266429163388 0.293477046396
r=0.00638682564829 0.242016141011 0.182106253404 0.235678566124
r=0.00593467871004 0.141964484968 0.352185417796 0.317307998852
r=0.00494138267317 0.0909166979437 0.43671861352 0.34055617566
r=0.00627177067526 0.166807029364 0.281623715681 0.321879737241
r=0.00457710044459 0.0545151683408 0.461410327596 0.38660340215
r=0.00467658658637 0.0653741427995 0.428575030254 0.381807180315
r=0.00514320813931 0.106555106112 0.405330525849 0.327866127334
r=0.00548576778882 0.438440013991 0.0567943336831 0.0756383350822
r=0.00520045537822 0.426797040169 0.057535487768 0.0874735729387
r=0.00682752035579 0.384145687964 0.1087158133 0.11885303881
r=0.00636017364182 0.385685556146 0.103146777585 0.121471411537
r=0.00641847428151 0.384151258888 0.104735903639 0.122024183862
r=0.00638383948549 0.384691091899 0.103687061508 0.121636596862
r=0.0055354049217 0.37480349345 0.130698689956 0.121397379913
r=0.0072921147505 0.384221576227 0.114599483204 0.109366925065
r=0.00661978487514 0.382684262697 0.101549593141 0.111750474622
r=0.00707243211295 0.393619142572 0.109737454304 0.101163177135
r=0.00587593364235 0.379712861586 0.116985472671 0.104077024667
r=0.00576101771297 0.10262655787 0.408029878618 0.357122559169
r=0.00496210596913 0.064692868491 0.395002152964 0.427682667894
r=0.00665488536305 0.338304112209 0.1155753905 0.135141855276
r=0.00613293150049 0.330345938694 0.123052309628 0.136886327093
r=0.00610945519334 0.331387814059 0.122632668021 0.13719622526
r=0.00733922177199 0.274335008194 0.175716318188 0.183604372648
r=0.00599432048681 0.280080087368 0.137582817619 0.148117946851
r=0.00596343728345 0.279471583153 0.13563891057 0.155041931569
r=0.00633436377972 0.29096688915 0.161373657959 0.177746644682
r=0.00594929592112 0.277037049566 0.181438852571 0.176997302257
r=0.00599831276349 0.278391561674 0.180163757767 0.17640887743
r=0.00649815711112 0.356422429673 0.142479303226 0.13788465415
r=0.00593776078563 0.296206510581 0.162770331793 0.157069368486
r=0.00600678375911 0.29644735825 0.163967797627 0.158151639752
r=0.00600935551998 0.29672681073 0.16398080145 0.158191145932
r=0.00603013073362 0.296697188497 0.163676347975 0.158589790699
r=0.0054824362182 0.284688723682 0.167186879292 0.14292605414
r=0.00624666446006 0.294124007538 0.160215020544 0.176357008249
r=0.00601847431132 0.296436774247 0.149574956764 0.151281535097
r=0.00424056743248 0.0427140310983 0.493577530576 0.399622026919
r=0.0041365066269 0.0362658678518 0.524516905247 0.397647752105
r=0.00391943881777 0.0362103763505 0.539158652895 0.388816336222
r=0.00408100990735 0.049304830696 0.503665817711 0.393900045927
r=0.00405272211144 0.0433970313318 0.513308600212 0.397289530506
r=0.00485885860594 0.0714776632302 0.476701030928 0.374158075601
r=0.00418332745989 0.0373911955531 0.519830559974 0.399310085971
r=0.00379182969459 0.035 0.538663101604 0.393475935829
r=0.00394593980247 0.0376225992111 0.536276432929 0.392105868236
r=0.0041497003422 0.0474467645235 0.528168286128 0.383295431052
r=0.00428710634129 0.0482050641346 0.486006996502 0.404006330168
r=0.00443989792172 0.039466702043 0.513597771292 0.40819846113
r=0.00419886402201 0.0402468751621 0.556765727919 0.37539546704
r=0.00455021940935 0.0496383491703 0.516806126791 0.384945397816
r=0.00415677174175 0.0402137194999 0.535927216936 0.38106132996
r=0.00412484538555 0.0411555203799 0.520775623269 0.39669748534
r=0.00419943428373 0.0588068985016 0.468507523639 0.394799945549
r=0.00421173246785 0.0503355020293 0.513736207705 0.392323224083
r=0.00425676655498 0.0407902354303 0.542165187186 0.377122732536
r=0.00444545154628 0.0468560657062 0.508056191374 0.399084421705
r=0.00409542725342 0.0435518432079 0.524573830679 0.395938254924
r=0.00394690244105 0.0449657869013 0.548191593353 0.364613880743
r=0.00397146037487 0.0302376457191 0.579939464773 0.358836045431
r=0.00446069128859 0.0554857712132 0.516546108199 0.375384415472
r=0.00417492997393 0.0415786110975 0.527252174768 0.390671843515
r=0.00559921177938 0.166562927922 0.315960551613 0.286616318796
r=0.00509582430657 0.164932658213 0.331630940742 0.25722665655
r=0.00511822750201 0.141805992724 0.347913174999 0.279238032948
r=0.00494065475956 0.181584534585 0.300435802883 0.243736730361
r=0.00618672912645 0.1197375533 0.355655679976 0.336987677508
r=0.00523237658207 0.197521200261 0.296020874103 0.221722113503
r=0.00601988072109 0.219247838449 0.258793681171 0.233640460536
r=0.00490298729123 0.0825880673469 0.478607717177 0.342906327413
r=0.00893604873715 0.352716676717 0.13634786572 0.200552310062
r=0.00530081973808 0.165328085272 0.302863467269 0.279654676851
r=0.00958943564617 0.25932532421 0.267599649932 0.258730209245
r=0.01 0.254167240667 0.282683565229 0.268942003031
r=0.00569448663466 0.0541035621995 0.476072094469 0.404795394328
r=0.0053734191107 0.034088360619 0.507845426917 0.413715770507
r=0.0054255428801 0.0377531804082 0.506167591421 0.410451388321
r=0.00462419611485 0.0685342671336 0.461286198655 0.349730420766
r=0.00698300631452 0.293780687398 0.191747781893 0.174045998794
r=0.00690566516198 0.314677289151 0.184813282398 0.163549531855
r=0.00563873255901 0.164453907816 0.216933867735 0.333896960588
r=0.00555058816072 0.181562244062 0.234069296569 0.307042838293
r=0.00773007634287 0.235629894111 0.197423264937 0.225458571494
r=0.00775457121173 0.23425987818 0.197158028345 0.22767317326
r=0.00569766364195 0.404992892451 0.0638434020039 0.0608844282395
r=0.0048292683139 0.251929855874 0.234750792022 0.208379813484
r=0.00633439143313 0.249663098389 0.20264199971 0.217997802365
r=0.00555610298169 0.219349521541 0.23961651204 0.25071310099
r=0.00621531850035 0.336599241466 0.132146368872 0.131830313246
r=0.00562194322615 0.252898454158 0.235107942431 0.209588219616
r=0.00561629199609 0.2495126168 0.235678456221 0.221682565911
r=0.00592102305293 0.22565179785 0.260126034845 0.227678240455
r=0.00575038944199 0.224958416609 0.250853137974 0.242085758315
r=0.00583136266484 0.227181180814 0.247325875933 0.240700248189
r=0.00485079927495 0.0848708643885 0.424384066901 0.379282211665
r=0.00520213503838 0.126567624928 0.359926683388 0.358527879606
r=0.00492855514113 0.0975078480364 0.430777115767 0.361201870716
r=0.00699412257983 0.46791376438 0.0512549250308 0.0671979355655
r=0.00878038124591 0.359100642398 0.120817811153 0.15793611217
r=0.00747163640544 0.185692211611 0.294176374176 0.257012716275
r=0.00510148953325 0.0825255730246 0.419490031571 0.384691968347
r=0.00552528735067 0.089261423508 0.397681770285 0.384270523997
r=0.0049550866508 0.08462075152 0.41408352437 0.375037376657
r=0.00499294339891 0.0757738589096 0.425054430443 0.391886662175
r=0.0052176792027 0.09069499686 0.372566464308 0.41223571279
r=0.00547312335999 0.0992636696731 0.378664036077 0.389110062007
r=0.0064128079989 0.235188509874 0.211306417269 0.231013318859
r=0.00612516783095 0.197703136577 0.279081254631 0.277846381823
r=0.0054078316505 0.176454878404 0.291699043524 0.281044541161
r=0.00535102276571 0.181273523664 0.279697981714 0.276240851803
r=0.0066498459066 0.238020807072 0.209230407234 0.244172170961
r=0.0064713292131 0.208620451359 0.247148564245 0.261311956615
r=0.00576470936023 0.208317498017 0.236337369765 0.263077292679
r=0.00581984069983 0.209350200177 0.237193839872 0.262947336461
r=0.0057971380309 0.208894650636 0.237035494218 0.26312033331
r=0.00647494391332 0.251792978578 0.188633103675 0.214510781386
r=0.0055381338154 0.208219785606 0.226834804834 0.219686404033
r=0.00505375817631 0.102089463295 0.399996275466 0.364818056538
r=0.00572784181784 0.145208429472 0.357471631583 0.312401642351
r=0.00614919890839 0.194472084024 0.282107978625 0.250635710337
r=0.0055815325095 0.177653179775 0.301964944183 0.274486033237
r=0.00632950608015 0.167602683586 0.314592756747 0.285510458092
r=0.00670661480513 0.312805266511 0.133191760459 0.148948821406
r=0.00582240501419 0.201298016041 0.255804136767 0.264140987759
r=0.00971558021625 0.382968474014 0.101107959107 0.114275009367
r=0.00740349278055 0.314867652869 0.13243492384 0.143716254774
r=0.00755291702348 0.344673311185 0.127530454042 0.145603543743
r=0.00598622905786 0.20114827157 0.293170594612 0.238687919059
r=0.00518798116805 0.181831749664 0.265285309189 0.285458434904
r=0.00965795767454 0.380785100926 0.100869856139 0.114865618378
r=0.00885725875897 0.3886600324 0.0933348761861 0.111594538301
r=0.00844674601239 0.35275964089 0.11224750051 0.128060599878
r=0.00527493726282 0.189705188848 0.289552281464 0.266730497163
@balllist {Total Position} color=green
{Achromobacter denitrificans} r=0.00921247159538 0.19684396454 0.307271878958 0.320485902819
{Acidithiobacillus ferrooxidans} r=0.00913841662945 0.209659976581 0.280991057511 0.303522550138
{Acinetobacter baumannii} r=0.009057098891 0.286832525933 0.207064072037 0.227953854996
{Acinetobacter calcoaceticus} r=0.00919896781424 0.290185060532 0.204805525476 0.22695035461
{Acinetobacter sp. ADP1} r=0.00905160519674 0.291354924669 0.199523419084 0.223907621878
{Actinobacillus actinomycetemcomitans} r=0.00912919422044 0.316260996789 0.182535610912 0.209095745692
{Actinobacillus pleuropneumoniae} r=0.00941539835165 0.318252774619 0.175696660675 0.221843170341
{Actinoplanes teichomyceticus} r=0.00940539800732 0.133498051886 0.350400709557 0.372035857962
{Actinosynnema pretiosum subsp. auranticum} r=0.00930707709411 0.101471156209 0.383483725993 0.390400617956
{Aeromonas hydrophila} r=0.00916396785443 0.227335797186 0.276661479608 0.280645788757
{Aeromonas salmonicida} r=0.00931740487901 0.225418203558 0.276944942642 0.289251350772
{Aeromonas salmonicida subsp. salmonicida} r=0.00941767343131 0.228574489905 0.274081217186 0.306500742373
{Agrobacterium rhizogenes} r=0.009262645678 0.215801254441 0.287037325335 0.288919333133
{Agrobacterium tumefaciens} r=0.00914188371514 0.217212068267 0.282803686934 0.285649402226
{Agrobacterium tumefaciens str. C58} r=0.0092280485228 0.197446221426 0.300473658062 0.297087118285
{Agrobacterium vitis} r=0.00928338505168 0.214743813175 0.283861972813 0.284175670965
{Allochromatium vinosum} r=0.00949855560525 0.182430241651 0.328450725716 0.309721348057
{Amycolatopsis mediterranei} r=0.00953583254728 0.137027580337 0.35835116049 0.366806983645
{Amycolatopsis orientalis} r=0.00945114344264 0.159218953147 0.331174459479 0.348694242468
{Anabaena sp.} r=0.0091285026023 0.29222028697 0.215650659368 0.22484034171
{Anabaena variabilis} r=0.00913067633425 0.283909728106 0.212799643979 0.231696149666
{Anaplasma marginale} r=0.00893750037108 0.241738307044 0.216032493584 0.29816351449
{Anaplasma phagocytophilum} r=0.00933213875579 0.294891561312 0.182397518198 0.257879441968
{Aquifex aeolicus VF5} r=0.00968979058969 0.326311309497 0.192789681392 0.243015648694
{Arthrobacter aurescens} r=0.00892849326691 0.188887103039 0.328444569454 0.307878276476
{Arthrobacter nicotinovorans} r=0.00910800529357 0.211094287837 0.301786858565 0.292662595056
{Aster yellows phytoplasma} r=0.00867007637225 0.364985301666 0.174000279968 0.175633428211
{Azoarcus evansii} r=0.00949171390735 0.176100183118 0.338366117313 0.333026168114
{Azoarcus sp. EbN1} r=0.00937936149515 0.186033785391 0.318189388532 0.323019271949
{Azorhizobium caulinodans} r=0.00920554096842 0.173245422525 0.326317934387 0.319986609612
{Azospirillum brasilense} r=0.00941035063915 0.16530090952 0.344698647531 0.333709839357
{Azotobacter vinelandii} r=0.00968665613522 0.187382822601 0.335410201707 0.314019265581
{Bacillus amyloliquefaciens} r=0.00949666886438 0.282129252702 0.224647277127 0.255987705789
{Bacillus anthracis} r=0.00932512957439 0.369020509573 0.149184097397 0.196357227227
{Bacillus anthracis str. A2012} r=0.00945232231954 0.371708851974 0.14292618471 0.19576964406
{Bacillus anthracis str. Ames} r=0.0092418882524 0.344943122885 0.150959255544 0.209457504431
{Bacillus cereus} r=0.00912211417011 0.346328531969 0.16154088575 0.201805609625
{Bacillus cereus ATCC 10987} r=0.00923876256826 0.345788132389 0.150866343378 0.209197284446
{Bacillus cereus ATCC 14579} r=0.00926142192667 0.346600815315 0.150096467403 0.208651075802
{Bacillus circulans} r=0.00948923130999 0.265960447856 0.237254501415 0.265678349432
{Bacillus firmus} r=0.0089089274821 0.301334869023 0.174921000561 0.221346091374
{Bacillus halodurans} r=0.00936086596141 0.292658269658 0.197579827298 0.245631869402
{Bacillus licheniformis} r=0.00955705909093 0.292764739554 0.220133562297 0.250799465751
{Bacillus megaterium} r=0.00939837039908 0.330487558791 0.173592247075 0.217732797293
{Bacillus pumilus} r=0.00943753032714 0.331483253589 0.169463051568 0.218777246146
{Bacillus sp.} r=0.00966221097121 0.298893251628 0.203069980888 0.243577737984
{Bacillus sphaericus} r=0.00933787676056 0.341927295276 0.16719955044 0.201798240515
{Bacillus subtilis} r=0.00937641671672 0.300211456952 0.203156454555 0.240521712503
{Bacillus subtilis subsp. subtilis str. 168} r=0.00937004404164 0.300305882263 0.201937780186 0.240601994572
{Bacillus thuringiensis} r=0.00947121568258 0.347135952451 0.160874889782 0.203226543875
{Bacillus thuringiensis serovar israelensis} r=0.00918473714291 0.361220811309 0.151639427264 0.189774591409
{Bacteroides fragilis} r=0.00945489255818 0.300209445635 0.192992651243 0.232533081514
{Bacteroides thetaiotaomicron} r=0.00963183750925 0.291659071115 0.227248789775 0.254592777136
{Bacteroides thetaiotaomicron VPI-5482} r=0.00952624365518 0.296922031785 0.202327020234 0.236516778484
{Bartonella henselae} r=0.00929345617699 0.284087467442 0.179477860561 0.234008722515
{Bdellovibrio bacteriovorus HD100} r=0.00919865075228 0.250367580586 0.245951212135 0.264147730439
{Bifidobacterium longum NCC2705} r=0.00953838393397 0.202385382332 0.313531265781 0.295038610269
{Bordetella bronchiseptica} r=0.0092633521993 0.178385499222 0.321526442223 0.329677142112
{Bordetella bronchiseptica RB50} r=0.00909435974134 0.159345732431 0.345858103928 0.33899352507
{Bordetella parapertussis} r=0.0090921913469 0.159213277159 0.345742717216 0.338437523193
{Bordetella pertussis} r=0.00908870922275 0.169089503115 0.33580862895 0.346825054499
{Bordetella pertussis Tohama I} r=0.00909263996839 0.161790367909 0.346516586402 0.334458935321
{Borrelia afzelii} r=0.00965961014563 0.401508959447 0.134402179608 0.188787593
{Borrelia burgdorferi} r=0.00977960753976 0.400624419674 0.12916553852 0.174429081253
{Borrelia burgdorferi B31} r=0.00952508179569 0.38699787107 0.121682852367 0.165925301726
{Borrelia garinii} r=0.00981146689222 0.418206300495 0.144308052024 0.184307216968
{Borrelia hermsii} r=0.00961433818946 0.390248670226 0.132576108316 0.180437667829
{Bradyrhizobium japonicum} r=0.00907131579031 0.189070698555 0.313000739444 0.310169277431
{Bradyrhizobium japonicum USDA 110} r=0.00909181737465 0.177812718484 0.328178050334 0.3184434908
{Brucella melitensis} r=0.00911492282094 0.207930888801 0.280698687412 0.289191905948
{Brucella melitensis 16M} r=0.00923843910912 0.203351247864 0.287548142679 0.295288730208
{Brucella melitensis biovar Abortus} r=0.00927309495006 0.207688349068 0.289116900979 0.289686172175
{Brucella suis 1330} r=0.00924013583697 0.203603599737 0.287392408106 0.294631725097
{Buchnera aphidicola} r=0.00895771858608 0.397335989045 0.116793227935 0.151746268863
{Buchnera aphidicola str. APS} r=0.00889284657146 0.388808875804 0.122245284817 0.152056042106
{Buchnera aphidicola str. Bp} r=0.00865349857418 0.389381185792 0.120125110742 0.150314876699
{Buchnera aphidicola str. Sg} r=0.00886989515193 0.396758173748 0.115683348853 0.147379875921
{Burkholderia cepacia} r=0.00916737044948 0.187300418917 0.316352929715 0.324168389604
{Burkholderia mallei} r=0.00911893323834 0.177070791269 0.301611558766 0.325676885555
{Burkholderia pseudomallei} r=0.00893927375498 0.176039066264 0.319252835808 0.334209258529
{Butyrivibrio fibrisolvens} r=0.00995867563393 0.310010515247 0.183806519453 0.237287066246
{Campylobacter fetus} r=0.00975702232323 0.355917812871 0.148785871965 0.209554536707
{Campylobacter jejuni} r=0.00961346841303 0.38157297798 0.126043923182 0.175064002976
{Campylobacter jejuni subsp. jejuni NCTC 11168} r=0.00940883650911 0.362900303062 0.127783535146 0.180518633303
{Candidatus Blochmannia floridanus} r=0.00878159844185 0.363953106019 0.122714208072 0.166289286317
{Candidatus Carsonella ruddii} r=0.00872396726259 0.465167421105 0.0617676329898 0.0940800667758
{Caulobacter crescentus CB15} r=0.00925385181507 0.161904918938 0.343195942724 0.333570218432
{Caulobacter vibrioides} r=0.00941500845214 0.1715017987 0.344671061773 0.328397844648
{Chlamydia muridarum} r=0.00874955578671 0.289768592344 0.193947183758 0.212183912879
{Chlamydia trachomatis} r=0.00876736205 0.287061618633 0.199324500515 0.216524902835
{Chlamydophila caviae GPIC} r=0.00886927284181 0.300116348036 0.192891400288 0.204997091299
{Chlamydophila pneumoniae} r=0.00893362690675 0.302159346459 0.197932442976 0.214225067695
{Chlamydophila pneumoniae AR39} r=0.00880847916768 0.29169875405 0.203614432517 0.209288304114
{Chlamydophila pneumoniae CWL029} r=0.00881323128767 0.291474842819 0.204104249254 0.209317263319
{Chlamydophila pneumoniae J138} r=0.00880790733602 0.291603946921 0.204364296246 0.209174095497
{Chlamydophila pneumoniae TW-183} r=0.0087952898911 0.291719132351 0.203994703335 0.208817484409
{Chlorobium tepidum} r=0.00925992111062 0.223383435103 0.295346015344 0.281979019884
{Chlorobium tepidum TLS} r=0.00929264517387 0.22052161362 0.289886427089 0.286723137057
{Chloroflexus aurantiacus} r=0.00902655520205 0.200350476946 0.280199705732 0.296731637157
{Chromobacterium violaceum ATCC 12472} r=0.00917351145378 0.178673434364 0.326491237078 0.330617174434
{Citrobacter freundii} r=0.00922905500148 0.255390145114 0.24297095035 0.265663474692
{Citrobacter rodentium} r=0.00903873150301 0.30050532994 0.190992586035 0.226421009922
{Clostridium acetobutylicum} r=0.00970112175673 0.381281479113 0.122028640184 0.193885307889
{Clostridium beijerinckii} r=0.00955145331868 0.379627468372 0.12224763861 0.193719558689
{Clostridium botulinum} r=0.00991680715109 0.408736503209 0.105357103747 0.14751016594
{Clostridium difficile} r=0.00986913438684 0.39172534749 0.12198259792 0.177717565389
{Clostridium pasteurianum} r=0.00976267247571 0.370397930619 0.132472272421 0.206087665214
{Clostridium perfringens} r=0.00989672698133 0.390403421514 0.119536750042 0.191479852952
{Clostridium perfringens str. 13} r=0.00980424777628 0.396363537554 0.105942634883 0.188128316506
{Clostridium tetani} r=0.00952671580982 0.411543203706 0.10548502116 0.148038921657
{Clostridium tetani E88} r=0.00975548950525 0.406512499136 0.108090587381 0.182718354702
{Clostridium thermocellum} r=0.0099663777133 0.319456572188 0.191442663961 0.237100669451
{Comamonas testosteroni} r=0.00922457931083 0.191094998195 0.316438313166 0.313605474206
{Corynebacterium diphtheriae} r=0.00924991639098 0.227042368363 0.269493613609 0.271430811482
{Corynebacterium efficiens} r=0.00944204038469 0.204818001884 0.306650155061 0.295430730639
{Corynebacterium efficiens YS-314} r=0.0094070776482 0.180199383565 0.329829553623 0.308023253679
{Corynebacterium glutamicum} r=0.00954641384856 0.225177568482 0.281015998136 0.271652712564
{Corynebacterium glutamicum ATCC 13032} r=0.00932311576324 0.224484440867 0.277471243226 0.270024176942
{Corynebacterium jeikeium} r=0.00907913032905 0.23850693646 0.287207787231 0.272951636392
{Corynebacterium striatum} r=0.00918019387305 0.21436435464 0.321093193446 0.283962610366
{Coxiella burnetii} r=0.00919286858999 0.309758072567 0.202985361597 0.222951862246
{Coxiella burnetii RSA 493} r=0.00884541640986 0.289601977404 0.204573038008 0.224134958965
{Deinococcus radiodurans R1} r=0.00904910980751 0.16955498991 0.339981632659 0.332525696284
{Delftia acidovorans} r=0.00908063958529 0.189778939862 0.318849536487 0.317597654702
{Desulfitobacterium hafniense} r=0.00909704388415 0.261383260665 0.22617765239 0.26697443789
{Desulfovibrio vulgaris} r=0.00955489326608 0.205953049884 0.324826746582 0.300337141787
{Dichelobacter nodosus} r=0.00936343337077 0.271886019668 0.232264493944 0.251812427448
{Ehrlichia canis} r=0.00920618070486 0.362720540187 0.149822115734 0.169843171422
{Ehrlichia chaffeensis} r=0.00942151715133 0.340564928534 0.149816554049 0.188318955137
{Ehrlichia ruminantium} r=0.00896996259597 0.353140348266 0.151399017711 0.181500223248
{Enterobacter aerogenes} r=0.00924067163183 0.217121143157 0.293106301982 0.300919987311
{Enterobacter cloacae} r=0.00914688681694 0.224976260033 0.267000538308 0.291067119087
{Enterococcus faecalis} r=0.00948110190396 0.352618937255 0.164405208377 0.203545292374
{Enterococcus faecalis V583} r=0.00923930177287 0.332923770455 0.16927918663 0.210175977131
{Enterococcus faecium} r=0.00958531630743 0.337413720779 0.175241720488 0.217550172818
{Enterococcus hirae} r=0.00905423492202 0.333976751169 0.175181229357 0.212013325898
{Erwinia amylovora} r=0.00918245803166 0.24746946941 0.252092601993 0.275078876912
{Erwinia chrysanthemi} r=0.00907543533143 0.222861282388 0.272064422656 0.294966137673
{Erwinia pyrifoliae} r=0.00908774914732 0.244745750102 0.251590224305 0.281702190976
{Escherichia coli} r=0.0091781355277 0.252847354246 0.236503253293 0.266476362309
{Escherichia coli CFT073} r=0.00908445880104 0.243309824191 0.243016776855 0.270885367683
{Escherichia coli K12} r=0.00913552670507 0.241068567352 0.245052717808 0.272925603074
{Escherichia coli O157:H7} r=0.00918142619695 0.246035417158 0.241643553417 0.273564875541
{Escherichia coli O157:H7 EDL933} r=0.0091786258372 0.245398446874 0.24193956408 0.273025244135
{Eubacterium acidaminophilum} r=0.00988164839872 0.318159935812 0.195524650085 0.262637068735
{Francisella tularensis subsp. tularensis} r=0.00964593873269 0.350515463918 0.140729831451 0.199012709322
{Fremyella diplosiphon} r=0.0090165845728 0.287539085889 0.221342558712 0.220588561418
{Fusobacterium nucleatum subsp. nucleatum ATCC 25586} r=0.00972272010425 0.407091515613 0.100743965601 0.173194428102
{Geobacillus stearothermophilus} r=0.00977955098789 0.275638754121 0.227246412317 0.269481982475
{Geobacter sulfurreducens PCA} r=0.00932998443984 0.196425825402 0.310402100478 0.305736251429
{Gloeobacter violaceus PCC 7421} r=0.00904810728297 0.183456494821 0.317759519364 0.310872892496
{Gluconacetobacter diazotrophicus} r=0.00937494542169 0.168282361993 0.328101557992 0.339372956338
{Gluconacetobacter xylinus} r=0.00904423547884 0.17634698432 0.311856939976 0.319138915457
{Gordonia westfalica} r=0.00908450859756 0.172164202254 0.350291248751 0.31492779099
{Haemophilus ducreyi} r=0.0092925395788 0.344804210558 0.170075177661 0.198714286802
{Haemophilus ducreyi 35000HP} r=0.0089589480507 0.316454785851 0.177921106206 0.209461197597
{Haemophilus influenzae} r=0.00922584765812 0.335169399788 0.174404495174 0.200498792459
{Haemophilus influenzae Rd KW20} r=0.00908089485907 0.313759024081 0.177494926642 0.210080345689
{Haemophilus influenzae biotype aegyptius} r=0.00935223237497 0.352249951953 0.17598770008 0.193202097576
{Helicobacter hepaticus ATCC 51449} r=0.00921046340543 0.329333028503 0.163242086612 0.200020004501
{Helicobacter pylori} r=0.00948080809739 0.345395145752 0.175306757205 0.207235922059
{Helicobacter pylori 26695} r=0.00915358051551 0.320982079242 0.179396914662 0.216182404113
{Helicobacter pylori J99} r=0.00915463287374 0.319198634565 0.181364129619 0.217666287902
{IncN plasmid R46} r=0.00921688879104 0.250172903103 0.244568457704 0.267916338747
{Klebsiella aerogenes} r=0.00934596457716 0.203602798869 0.298064612178 0.303960101236
{Klebsiella oxytoca} r=0.00907857084183 0.235613367549 0.262933958647 0.283123912338
{Klebsiella pneumoniae} r=0.00913886117843 0.234152544348 0.261883441907 0.279771157958
{Lactobacillus acidophilus} r=0.00937942965727 0.322458083372 0.175757575758 0.199784648516
{Lactobacillus casei} r=0.00932242097396 0.285972250794 0.208941918672 0.235559669935
{Lactobacillus delbrueckii} r=0.00990619449309 0.266843750865 0.255734484381 0.258722780222
{Lactobacillus helveticus} r=0.00981696294513 0.322939429596 0.185857567098 0.202685792197
{Lactobacillus johnsonii NCC 533} r=0.0094208825855 0.339850756556 0.15419301009 0.195322651954
{Lactobacillus plantarum} r=0.00903489993412 0.299744733991 0.192735019191 0.226782730061
{Lactobacillus plantarum WCFS1} r=0.00900607704836 0.276178118217 0.213273660207 0.241965357237
{Lactobacillus sakei} r=0.00919020642663 0.325729106443 0.178093081519 0.206703282585
{Lactococcus lactis} r=0.00958825655805 0.346114356375 0.159861404863 0.194960609214
{Lactococcus lactis subsp. cremoris} r=0.00956650928006 0.337700986053 0.166790046687 0.20163749963
{Lactococcus lactis subsp. lactis} r=0.00935173324946 0.331989104376 0.163222138266 0.197778897191
{Lactococcus lactis subsp. lactis bv. diacetylactis} r=0.0098813310236 0.347025238199 0.158138773729 0.202032875118
{Lechevalieria aerocolonigenes} r=0.00943077784952 0.151451771654 0.349030101706 0.349071112205
{Legionella pneumophila} r=0.00906702526599 0.313352839073 0.18591891799 0.213257028941
{Leptospira interrogans} r=0.00889570417658 0.33042072811 0.15461321766 0.19320419814
{Leptospira interrogans serovar Copenhageni str. Fiocruz L1-130} r=0.00900818835077 0.328189461613 0.170987132241 0.195783964313
{Leptospira interrogans serovar Lai str. 56601} r=0.00896116174413 0.32928783047 0.169857263627 0.194318234982
{Listeria innocua} r=0.00949963165619 0.33768474933 0.169290219022 0.208730835798
{Listeria ivanovii} r=0.00927623097046 0.355801346986 0.166475022359 0.200660716567
{Listeria monocytogenes} r=0.00946376508916 0.335014938991 0.173576595926 0.210794519096
{Listeria seeligeri} r=0.00983257345816 0.356015130935 0.166454891995 0.204311440214
{Listonella anguillarum} r=0.00921199860659 0.300384967341 0.202549619766 0.222029387944
{Mannheimia haemolytica} r=0.00929460285128 0.323465221432 0.185144575671 0.211355116277
{Mesorhizobium loti} r=0.00918821510613 0.185184640806 0.318329029777 0.312147269392
{Methylobacterium extorquens} r=0.00941867783726 0.163482206041 0.354007526306 0.330701110428
{Micrococcus sp. 28} r=0.00867890458025 0.162621408439 0.351846219356 0.337632053856
{Microcystis aeruginosa} r=0.00902011177949 0.307071547902 0.196446016799 0.202579354757
{Micromonospora echinospora} r=0.00954275829429 0.135915682898 0.362040706239 0.361079413819
{Microscilla sp. PRE1} r=0.00964614689744 0.305520020908 0.190814179012 0.240429717053
{Moraxella catarrhalis} r=0.01 0.333326539486 0.20891081037 0.216180227186
{Mycobacterium avium} r=0.00918957069342 0.174039663415 0.331177059306 0.325889463036
{Mycobacterium avium subsp. paratuberculosis} r=0.00920269714928 0.171184129216 0.346118604701 0.329923927635
{Mycobacterium avium subsp. paratuberculosis str. k10} r=0.00923968343313 0.153312452247 0.348550153283 0.347975199639
{Mycobacterium bovis} r=0.00935805161855 0.181279592376 0.328238036869 0.329620015863
{Mycobacterium bovis AF2122/97} r=0.00907453698148 0.167834517194 0.322268295838 0.336762298009
{Mycobacterium leprae} r=0.00909952475718 0.19544714522 0.288481475197 0.310522321107
{Mycobacterium smegmatis} r=0.00947117148314 0.164241921024 0.340745955247 0.333844756112
{Mycobacterium tuberculosis} r=0.0092750863613 0.184217734695 0.316794241626 0.327530321245
{Mycobacterium tuberculosis CDC1551} r=0.00905288178656 0.16854385461 0.321896248081 0.335790547034
{Mycobacterium tuberculosis H37Rv} r=0.00907197193713 0.167928877758 0.322414857055 0.336519890835
{Mycobacterium ulcerans} r=0.00887704865592 0.199263809575 0.351840175821 0.277602637315
{Mycoplasma agalactiae} r=0.00992006579146 0.420598781319 0.13706856728 0.167183616006
{Mycoplasma bovis} r=0.00962307149467 0.432188971866 0.170239438385 0.186213936496
{Mycoplasma capricolum} r=0.00928268195509 0.402665047025 0.110356505255 0.162442714372
{Mycoplasma fermentans} r=0.00966932617248 0.404517023894 0.119101829316 0.166234853838
{Mycoplasma gallisepticum} r=0.00900191474248 0.361729385761 0.161654770452 0.177922315609
{Mycoplasma gallisepticum R} r=0.0093403386201 0.370451045331 0.152046423112 0.166572482456
{Mycoplasma genitalium} r=0.00902222878608 0.361627755411 0.148804573518 0.168523648754
{Mycoplasma hominis} r=0.00984849470308 0.443893004707 0.130067851063 0.146666986342
{Mycoplasma hyopneumoniae} r=0.0095181453924 0.390546686631 0.154832451127 0.160498253162
{Mycoplasma mycoides subsp. mycoides SC} r=0.00937355305078 0.418141950375 0.103427582227 0.137898634353
{Mycoplasma penetrans} r=0.0093818524844 0.400402572496 0.116846873657 0.14805161525
{Mycoplasma pneumoniae} r=0.00897371485032 0.31294287111 0.204285497321 0.209865732633
{Mycoplasma pulmonis} r=0.00941861478788 0.40398703186 0.126672585278 0.144685846048
{Myxococcus xanthus} r=0.00917089996114 0.157691800403 0.335863322353 0.355354686646
{Neisseria gonorrhoeae} r=0.00934121433333 0.260513060093 0.269728895517 0.25702318134
{Neisseria meningitidis} r=0.00938563289483 0.267473636868 0.25318119312 0.26015580826
{Neisseria meningitidis MC58} r=0.00926786311597 0.252626837428 0.269195945548 0.261449547971
{Neisseria meningitidis Z2491} r=0.0092707920457 0.250996838711 0.270389521676 0.262459632855
{Nitrosomonas europaea ATCC 19718} r=0.0091734939523 0.245796020706 0.246928380526 0.26876556164
{Nonomuraea sp. ATCC 39727} r=0.00941898797824 0.140938891421 0.340134861924 0.368053851278
{Nostoc punctiforme} r=0.00908147228655 0.298321222751 0.204576964838 0.222283471143
{Nostoc sp. PCC 7120} r=0.00890746731806 0.298011518651 0.20410525608 0.219499635984
{Novosphingobium aromaticivorans} r=0.00931294561758 0.19026502322 0.315234470477 0.3097698942
{Oceanobacillus iheyensis HTE831} r=0.00948085579702 0.344202707188 0.153414044278 0.207570514488
{Oenococcus oeni} r=0.00945161621137 0.327765028197 0.171176460123 0.209442991585
{Onion yellows phytoplasma} r=0.00899038750058 0.391107469719 0.153312018634 0.136877098313
{Pantoea agglomerans} r=0.00905359645759 0.233951874481 0.254607628674 0.276118277137
{Parachlamydia sp. UWE25} r=0.00884859981604 0.327082135677 0.174418423354 0.186540586513
{Paracoccus denitrificans} r=0.00922020783271 0.166895780051 0.33185741688 0.332017263427
{Pasteurella multocida} r=0.00900113773252 0.303783734488 0.187975682602 0.219285293107
{Pectobacterium atrosepticum} r=0.00901615995399 0.237751614128 0.257606448074 0.283263704266
{Pectobacterium carotovorum} r=0.00933019112205 0.259397641249 0.240304536643 0.268397283862
{Pectobacterium carotovorum subsp. carotovorum} r=0.00915255050432 0.245109860665 0.250375133976 0.274383708467
{Pediococcus pentosaceus} r=0.00910755664522 0.324087526967 0.184930803211 0.1995479828
{Photobacterium damselae subsp. piscicida (causative agent of fish} r=0.00882315672346 0.288240557596 0.204318545729 0.224074597344
{Photorhabdus luminescens} r=0.00927330827051 0.285931604337 0.216542484597 0.237567464298
{Photorhabdus luminescens subsp. laumondii TTO1} r=0.00914261675248 0.282711459284 0.20379466279 0.237757152679
{Pirellula sp. 1} r=0.00919701149318 0.227186539228 0.272790340664 0.281785287227
{Plasmid ColIb-P9} r=0.0090346741158 0.260939353758 0.250517598344 0.258078023589
{Plasmid F} r=0.0092657135941 0.256639941501 0.22961879641 0.273606504575
{Plasmid R100} r=0.0090572730828 0.243879940396 0.247889022919 0.281463610776
{Plasmid R64} r=0.00896820741698 0.274806572545 0.249680944405 0.242143255962
{Plasmid Ti} r=0.00913001173792 0.23528950105 0.264681068142 0.274864127769
{Plasmid pSB102} r=0.00935580123955 0.218793713486 0.297683699498 0.302476754711
{Porphyromonas gingivalis} r=0.00961722479723 0.273029839725 0.234515897532 0.250838126341
{Porphyromonas gingivalis W83} r=0.00940065108765 0.26330847892 0.240171138911 0.25350002842
{Prochlorococcus marinus} r=0.00882397258389 0.305388885774 0.176638815679 0.210658143143
{Prochlorococcus marinus str. MIT 9313} r=0.00889863702339 0.233271752925 0.252716678466 0.268987377029
{Prochlorococcus marinus subsp. marinus str. CCMP1375} r=0.00895514901515 0.329731591849 0.164982126261 0.205396313678
{Prochlorococcus marinus subsp. pastoris str. CCMP1986} r=0.00913040380464 0.367218286941 0.135104073902 0.181803203238
{Proteus mirabilis} r=0.00908931104456 0.308769905377 0.190953150242 0.211700900069
{Proteus vulgaris} r=0.00927361055233 0.282033770172 0.216808628532 0.23754665842
{Providencia rettgeri} r=0.00922641810319 0.273720572629 0.218775041691 0.24897667468
{Pseudomonas aeruginosa} r=0.00916830383628 0.195849191106 0.303158800705 0.305815135959
{Pseudomonas aeruginosa PAO1} r=0.00926433829072 0.168653897635 0.346218882054 0.325189439226
{Pseudomonas alcaligenes} r=0.00921210632216 0.21314114658 0.301008728901 0.301046461902
{Pseudomonas chlororaphis} r=0.00925500314435 0.20206360574 0.319063154823 0.300787777513
{Pseudomonas fluorescens} r=0.00913538304532 0.198128303148 0.304628411077 0.304406982655
{Pseudomonas putida} r=0.00922671096066 0.20359349644 0.300118047512 0.303277075854
{Pseudomonas putida KT2440} r=0.0091636762918 0.192004839453 0.313039798013 0.310436132195
{Pseudomonas resinovorans} r=0.009254292617 0.225410431498 0.283481040244 0.288721003438
{Pseudomonas sp.} r=0.00923629681605 0.205612766292 0.291214003092 0.304918376438
{Pseudomonas sp. ADP} r=0.00907213198547 0.195248723207 0.315307435557 0.316292677042
{Pseudomonas sp. ND6} r=0.00927315332287 0.218966742641 0.283716883562 0.293826434331
{Pseudomonas stutzeri} r=0.00926236394539 0.198956194575 0.309123049727 0.305108131947
{Pseudomonas syringae} r=0.00907884423821 0.215968992248 0.28590371277 0.293480212158
{Pseudomonas syringae pv. glycinea} r=0.00925316392412 0.226376921548 0.281489911306 0.280911866183
{Pseudomonas syringae pv. maculicola} r=0.00902765163487 0.237980727342 0.276456340286 0.278007214177
{Pseudomonas syringae pv. phaseolicola} r=0.00927918435098 0.224381457958 0.283897367839 0.290422472904
{Pseudomonas syringae pv. syringae} r=0.00940594625214 0.213461358489 0.289973234507 0.297287888146
{Pseudomonas syringae pv. tomato} r=0.00920459393936 0.231754874652 0.285236768802 0.284818941504
{Pseudomonas syringae pv. tomato str. DC3000} r=0.00917345461023 0.206463015643 0.293505172871 0.29916528098
{Ralstonia solanacearum} r=0.00907432348731 0.166378425126 0.339068378836 0.336255462489
{Rhizobium etli} r=0.00911061219284 0.207235520636 0.292339448014 0.296505421092
{Rhizobium leguminosarum} r=0.00924407011455 0.198512287798 0.303632714347 0.297756940614
{Rhizobium leguminosarum bv. trifolii} r=0.00941475434394 0.193578559954 0.312857113809 0.297261026048
{Rhizobium leguminosarum bv. viciae} r=0.00919091342071 0.199603687046 0.302073592495 0.295438690238
{Rhizobium sp.} r=0.00925882581636 0.202196284506 0.302831253263 0.299951156249
{Rhizobium sp. NGR234} r=0.009162941612 0.194803158302 0.305300646016 0.304391806085
{Rhodobacter capsulatus} r=0.00915123336538 0.164000248692 0.319645253094 0.343738279895
{Rhodobacter sphaeroides} r=0.00915373128789 0.156120445849 0.341848832696 0.340455830977
{Rhodococcus equi} r=0.00934198951506 0.185351336295 0.331390831391 0.323195672252
{Rhodococcus erythropolis} r=0.00926735675867 0.190340855873 0.317739652159 0.311118961028
{Rhodococcus rhodochrous} r=0.00966600704301 0.179231970216 0.3344742689 0.317555395424
{Rhodococcus sp. DK17} r=0.00919394055781 0.181854729382 0.325984723118 0.319234473022
{Rhodopseudomonas palustris CGA009} r=0.00913500476415 0.173153650987 0.329103668602 0.326207299569
{Rhodospirillum centenum} r=0.00933354886115 0.143472382192 0.350726960122 0.357787904585
{Rhodospirillum rubrum} r=0.00910533580718 0.164785708151 0.330327235249 0.31912737267
{Rickettsia conorii} r=0.00921761934999 0.359288839822 0.145740494768 0.18341258752
{Rickettsia montanensis} r=0.00913948461984 0.359193885729 0.145663519615 0.178756426044
{Rickettsia prowazekii} r=0.00914993995441 0.367054279712 0.132824491078 0.17350837336
{Rickettsia rickettsii} r=0.00911120970852 0.349244637721 0.151253652239 0.192736291364
{Rickettsia typhi} r=0.00904218268212 0.355025813274 0.13774336008 0.178904646389
{Rubrivivax gelatinosus} r=0.00895204511589 0.147226269076 0.357790107767 0.339243462178
{Ruegeria sp. PR1b} r=0.00925897622772 0.192511844965 0.301154725009 0.311139610274
{Saccharopolyspora erythraea} r=0.0096003690627 0.1398702482 0.353316754698 0.368538956368
{Salmonella enterica} r=0.00927535145598 0.277407292528 0.207443019943 0.244692583402
{Salmonella enterica subsp. enterica serovar Choleraesuis} r=0.00907029385073 0.246924861179 0.257304186875 0.277641104941
{Salmonella enterica subsp. enterica serovar Dublin} r=0.00904811961977 0.262177153753 0.234425377015 0.258606344254
{Salmonella enterica subsp. enterica serovar Typhi} r=0.00914809206576 0.235698096567 0.250089687607 0.279820895718
{Salmonella enterica subsp. enterica serovar Typhi Ty2} r=0.00912750850957 0.233098724892 0.251436052746 0.281480260793
{Salmonella enterica subsp. enterica serovar Typhimurium} r=0.00911060176304 0.239929427804 0.25296122539 0.275800954329
{Salmonella enteritidis} r=0.00918887284754 0.257821856658 0.235581158258 0.265690728588
{Salmonella typhi} r=0.00919849781314 0.269630292804 0.227976538916 0.253632795014
{Salmonella typhimurium} r=0.00922099041044 0.243340409862 0.249016058029 0.275444446849
{Salmonella typhimurium LT2} r=0.00913567991272 0.233308987396 0.252046784813 0.281533572912
{Serratia entomophila} r=0.00910549324695 0.250045301046 0.249369903632 0.263915657689
{Serratia marcescens} r=0.00925103906073 0.248038609177 0.254546624062 0.269995591955
{Shewanella oneidensis MR-1} r=0.00907216148454 0.269892571504 0.225016598747 0.24306242771
{Shewanella violacea} r=0.00936724642875 0.266108836805 0.214869464813 0.248474215364
{Shigella boydii} r=0.00917140872461 0.300865543442 0.177839444995 0.213835480674
{Shigella dysenteriae} r=0.00898999606282 0.281623821291 0.209911604519 0.240979112111
{Shigella flexneri} r=0.00915158132374 0.289274516764 0.208963722141 0.237342310366
{Shigella flexneri 2a} r=0.00910112261417 0.277069229762 0.225761111496 0.250906864444
{Shigella flexneri 2a str. 2457T} r=0.00913209747795 0.240259203289 0.246402064477 0.27552781541
{Shigella flexneri 2a str. 301} r=0.0091214162723 0.241687184281 0.245095131263 0.274307445101
{Shigella sonnei} r=0.00911569507521 0.274438447954 0.195111485204 0.242288458682
{Sinorhizobium fredii} r=0.00888920902159 0.200667368041 0.293238116492 0.291782233983
{Sinorhizobium meliloti} r=0.00924180878894 0.18625084391 0.316533753384 0.310383873656
{Sodalis glossinidius} r=0.00897194129242 0.234087548893 0.254842513054 0.279396627552
{Sphingomonas elodea} r=0.00906238750381 0.162653744553 0.335436541988 0.331011390978
{Sphingomonas paucimobilis} r=0.00935905202229 0.177936331854 0.313567298642 0.329677625387
{Sphingomonas sp.} r=0.00947813576931 0.200495003786 0.295266064535 0.305627897527
{Spiroplasma citri} r=0.00919877816314 0.386542497377 0.121910341611 0.17265652326
{Spiroplasma kunkelii} r=0.00914416137266 0.388553307158 0.123766737139 0.166440148998
{Staphylococcus aureus} r=0.00955660799409 0.369823915602 0.14632767312 0.184662123444
{Staphylococcus aureus subsp. aureus MW2} r=0.00949037840627 0.361040417164 0.145951715681 0.189007084084
{Staphylococcus aureus subsp. aureus Mu50} r=0.00949683530746 0.361177493832 0.146446448668 0.188929335079
{Staphylococcus aureus subsp. aureus N315} r=0.00948230077545 0.360731390751 0.146286161986 0.188881045692
{Staphylococcus carnosus} r=0.00959333662953 0.344701601164 0.162532751092 0.202197962154
{Staphylococcus epidermidis} r=0.00980657045348 0.379947243755 0.148105081826 0.177330964686
{Staphylococcus epidermidis ATCC 12228} r=0.00950998725041 0.36367789893 0.146017558695 0.183026905537
{Staphylococcus warneri} r=0.0097076242769 0.390916140467 0.136213581478 0.16344300432
{Staphylococcus xylosus} r=0.00979742830068 0.36126613556 0.151265993553 0.188031639188
{Stenotrophomonas maltophilia} r=0.00913339637201 0.198473592335 0.309720023275 0.31683784625
{Stigmatella aurantiaca} r=0.00900615332253 0.161328799735 0.317604319787 0.346825243631
{Streptococcus agalactiae} r=0.00939525413489 0.344071830836 0.152708532568 0.188734459675
{Streptococcus agalactiae 2603V/R} r=0.00939827859809 0.330369474122 0.161940859749 0.19862938227
{Streptococcus agalactiae NEM316} r=0.00939464182299 0.331014587786 0.162664278843 0.198095514996
{Streptococcus gordonii} r=0.00931520803038 0.301552998241 0.19607278141 0.222384305533
{Streptococcus mutans} r=0.00951118720287 0.318890911297 0.171515592768 0.202123528698
{Streptococcus mutans UA159} r=0.00941199776276 0.311672414564 0.169085597248 0.205539184842
{Streptococcus pneumoniae} r=0.00944667486828 0.319971154078 0.181465404973 0.215358216097
{Streptococcus pneumoniae R6} r=0.0094722248602 0.304211805233 0.1863229793 0.218979480804
{Streptococcus pneumoniae TIGR4} r=0.0094398580791 0.303628318881 0.186965177136 0.218494198427
{Streptococcus pyogenes} r=0.00990352808109 0.339146734509 0.185716040029 0.216626234682
{Streptococcus pyogenes M1 GAS} r=0.00937939576757 0.312456221409 0.181867624496 0.209610121642
{Streptococcus pyogenes MGAS315} r=0.00940600604993 0.313590299532 0.181581307801 0.210339999828
{Streptococcus pyogenes MGAS8232} r=0.00938081255167 0.313671041568 0.181828369622 0.209773007859
{Streptococcus pyogenes SSI-1} r=0.00939199626585 0.313618183028 0.18143608664 0.210264885221
{Streptococcus salivarius} r=0.00961868929856 0.31487997276 0.181904167376 0.206704121976
{Streptococcus suis} r=0.00966215510623 0.319044971011 0.1798377048 0.220668952805
{Streptococcus thermophilus} r=0.00932616975459 0.319609027327 0.167461239778 0.199890803388
{Streptomyces antibioticus} r=0.0094540494135 0.144479954111 0.351514965276 0.352539282568
{Streptomyces atroolivaceus} r=0.00937828033898 0.134112505218 0.377579165337 0.351421252077
{Streptomyces aureofaciens} r=0.00933742506559 0.141345786009 0.375624942288 0.350534911024
{Streptomyces avermitilis} r=0.00935863373735 0.142875036533 0.366791922397 0.34927838782
{Streptomyces avermitilis MA-4680} r=0.00929773692127 0.147626055869 0.364670945057 0.346759150606
{Streptomyces carzinostaticus subsp. neocarzinostaticus} r=0.0092303403113 0.154272623139 0.348713249332 0.339534173349
{Streptomyces clavuligerus} r=0.00948252567357 0.150762301382 0.367346452424 0.344033554368
{Streptomyces coelicolor} r=0.00948852738437 0.152584670232 0.369349376114 0.341381461676
{Streptomyces coelicolor A3(2)} r=0.00940297449466 0.142565248528 0.37396166402 0.348857417267
{Streptomyces collinus} r=0.00931488022776 0.145200192957 0.37247605265 0.348494245745
{Streptomyces fradiae} r=0.00927841108161 0.13801432617 0.361222166694 0.359577155867
{Streptomyces galilaeus} r=0.00952605263241 0.144246926683 0.36090474927 0.354625453259
{Streptomyces glaucescens} r=0.00960488456876 0.141745760075 0.376173434988 0.346074719499
{Streptomyces globisporus} r=0.00919873523355 0.147745000709 0.363754550182 0.339656313525
{Streptomyces griseus} r=0.00945903301533 0.148410337851 0.371595583848 0.342924691242
{Streptomyces griseus subsp. griseus} r=0.00931059186694 0.138731997458 0.369464330683 0.351572711684
{Streptomyces hygroscopicus} r=0.00935300845714 0.146916023553 0.351204375613 0.348394573067
{Streptomyces lavendulae} r=0.00941656480165 0.14263085259 0.368623931798 0.350349778711
{Streptomyces lividans} r=0.00941379205263 0.159080310048 0.367771452464 0.336826997298
{Streptomyces peucetius} r=0.00947756214406 0.149738940502 0.362790419341 0.343745792379
{Streptomyces rochei} r=0.00934540015989 0.137634379251 0.377276428867 0.352545642313
{Streptomyces sp.} r=0.00930212454348 0.146106223526 0.382095144998 0.33724340176
{Streptomyces venezuelae} r=0.00948427324953 0.13808225199 0.38997272918 0.340215968913
{Streptomyces violaceoruber} r=0.00936482399808 0.154249866447 0.371551089358 0.338076262254
{Streptomyces viridochromogenes} r=0.00945424437688 0.145721728019 0.368113235366 0.342573024688
{Synechococcus elongatus PCC 7942} r=0.00882037411118 0.214225117686 0.281477792993 0.276906372325
{Synechococcus sp.} r=0.00917243393987 0.22649117431 0.272635741489 0.270378855311
{Synechococcus sp. PCC 6301} r=0.00913176408962 0.212184387306 0.281268309965 0.279946586001
{Synechococcus sp. PCC 7002} r=0.00881611509252 0.235862479979 0.254508883674 0.252557082728
{Synechococcus sp. WH 8102} r=0.0091166225659 0.193510536268 0.295412687927 0.306744703658
{Synechocystis sp.} r=0.00899050752146 0.249380300065 0.246053489889 0.246183953033
{Synechocystis sp. PCC 6803} r=0.00896456843058 0.258404127497 0.234936305259 0.247696403073
{Thauera aromatica} r=0.0095680045772 0.199031504108 0.322976585352 0.309568795398
{Thermoanaerobacter tengcongensis} r=0.00965209073536 0.348332166151 0.1482104548 0.229821926735
{Thermosynechococcus elongatus BP-1} r=0.00878722217881 0.218961751022 0.274420755039 0.270998031548
{Thermotoga maritima} r=0.00971831590858 0.299333280293 0.206716524783 0.257750550296
{Thermotoga neapolitana} r=0.00996267922849 0.299582127933 0.2118749139 0.267449602792
{Thermus aquaticus} r=0.00954398901088 0.181719058367 0.326027934971 0.336168264041
{Thermus thermophilus} r=0.0094084109475 0.164074724244 0.343930524085 0.340777917836
{Thermus thermophilus HB27} r=0.00910040005613 0.147756633685 0.352093493125 0.344070199116
{Thiocapsa roseopersicina} r=0.00931764985593 0.171511681767 0.331628777352 0.316954773683
{Treponema denticola} r=0.00965573513696 0.319392999684 0.185875900881 0.221035403566
{Treponema denticola ATCC 35405} r=0.00942898663089 0.331366916513 0.176696159086 0.206028734985
{Treponema pallidum} r=0.00915815649786 0.23073925629 0.216161489646 0.302027666444
{Treponema pallidum subsp. pallidum str. Nichols} r=0.00883773047168 0.222093305427 0.239542572876 0.286574453241
{Tropheryma whipplei TW08/27} r=0.00896751837744 0.259085870737 0.214846683114 0.24921464364
{Tropheryma whipplei str. Twist} r=0.00894954842743 0.258076912485 0.214148021861 0.250419961897
{Ureaplasma urealyticum} r=0.00946883417232 0.3993311889 0.116079953847 0.142725033033
{Vibrio alginolyticus} r=0.00928953855194 0.27125072509 0.222896494281 0.24482025196
{Vibrio cholerae} r=0.00918382782911 0.282689822461 0.206297814113 0.23687696238
{Vibrio cholerae O1 biovar eltor str. N16961} r=0.00907137170351 0.260998106973 0.228608542575 0.25230910934
{Vibrio fischeri} r=0.00948646036436 0.333415273681 0.170997799316 0.196750479936
{Vibrio harveyi} r=0.00952870331589 0.28292688344 0.221415245203 0.240649431414
{Vibrio parahaemolyticus} r=0.00930931901077 0.278364030639 0.220536666888 0.241984244097
{Vibrio vulnificus} r=0.00936294821404 0.274673586227 0.227488776309 0.243642654146
{Vibrio vulnificus CMCP6} r=0.00923324181222 0.267153964696 0.228515018915 0.250108839359
{Vibrio vulnificus YJ016} r=0.00919223994928 0.268469805541 0.226362405091 0.248442078382
{Wautersia eutropha} r=0.00913180854706 0.182425828822 0.320765380268 0.323271038892
{Wautersia metallidurans} r=0.00890661613189 0.195816451219 0.296466010676 0.31730336356
{Wautersia oxalatica} r=0.00922518523126 0.188972174173 0.324342793687 0.314284493989
{Wigglesworthia glossinidia endosymbiont of Glossina brevipalpis} r=0.00885436787597 0.424604802842 0.100441790297 0.136012418246
{Wolbachia endosymbiont of Drosophila melanogaster} r=0.00939216958927 0.35317043599 0.149636756524 0.205024786601
{Wolinella succinogenes} r=0.00917701563973 0.261652187256 0.235174363771 0.253862723654
{Xanthomonas axonopodis pv. citri str. 306} r=0.00907514427519 0.175789813747 0.321992559054 0.328642799831
{Xanthomonas campestris} r=0.00890187192177 0.18067503273 0.313031260976 0.324596864323
{Xanthomonas campestris pv. campestris} r=0.00931439788725 0.19272234958 0.31008505266 0.317718196618
{Xanthomonas campestris pv. campestris str. ATCC 33913} r=0.00908614015812 0.173190895406 0.324892206377 0.330957279759
{Xanthomonas citri} r=0.0089422401329 0.192798827716 0.307776847394 0.329408275766
{Xanthomonas oryzae pv. oryzae} r=0.00896161299909 0.183377959414 0.30871852687 0.324995302518
{Xenorhabdus nematophila} r=0.00941474070646 0.282855273962 0.213881118394 0.241186867633
{Xylella fastidiosa} r=0.00915280834472 0.261257923767 0.243187618342 0.270087264345
{Xylella fastidiosa 9a5c} r=0.00893316337655 0.225503524436 0.260578788607 0.277222394451
{Xylella fastidiosa Temecula1} r=0.00896970100119 0.227084817667 0.255290583517 0.276363921152
{Yersinia enterocolitica} r=0.00901223410025 0.272738477397 0.218231492219 0.246749245085
{Yersinia pestis} r=0.00913323810238 0.260640643408 0.23397239718 0.257893963227
{Yersinia pestis CO92} r=0.00901308500239 0.253414870815 0.229175923463 0.259874608402
{Yersinia pestis KIM} r=0.00901450102847 0.25463418951 0.229392350174 0.259400693634
{Yersinia pestis biovar Mediaevails str. 91001} r=0.00900978200631 0.254106585008 0.22929440121 0.259339378063
{Yersinia pseudotuberculosis} r=0.00908029897564 0.28172298383 0.198971633707 0.234607817779
{Zymomonas mobilis} r=0.00913582131051 0.252876380322 0.225525723545 0.249627991387
{uncultured Acidobacteria bacterium} r=0.00913604079959 0.18582318398 0.309297677133 0.318447614436
{uncultured bacterium} r=0.00906183848176 0.217907304202 0.284394116881 0.290689006425
{uncultured bacterium 442} r=0.00923789971215 0.232848105153 0.252195811068 0.276346661753
{uncultured bacterium 443} r=0.00909030680651 0.222862049806 0.262194608611 0.28105268475
{uncultured bacterium 463} r=0.00929128172597 0.223662507716 0.264604393714 0.284205093956
{uncultured bacterium 560} r=0.00923379792476 0.313102569548 0.171133290861 0.207602463368
{uncultured bacterium 561} r=0.00911992157789 0.235243421978 0.242771211482 0.274078373435
{uncultured bacterium 562} r=0.00965323522006 0.357651340791 0.146247033845 0.205659333797
{uncultured bacterium 578} r=0.00940215584965 0.319842558858 0.166454501558 0.208521721317
{uncultured bacterium 580} r=0.00952978370383 0.349545957918 0.152912513843 0.199881875231
{uncultured bacterium 581} r=0.00904886627562 0.23374954832 0.258227272119 0.263486837703
{uncultured bacterium 582} r=0.00909916593114 0.229806145631 0.240842080825 0.28321144885
{uncultured marine gamma proteobacterium EB000-45B06} r=0.00968175485681 0.356064830304 0.145738076651 0.206479313037
{uncultured marine gamma proteobacterium EBAC20E09} r=0.0096293633001 0.363442104451 0.138532747049 0.193928874489
{uncultured marine gamma proteobacterium EBAC31A08} r=0.00955426559139 0.348262259403 0.149782357342 0.194713663878
{uncultured proteobacterium} r=0.00901844876602 0.226502993841 0.259180397369 0.274490189634
@group {Shuffled Data} recessiveon
@balllist {First Position} color=pinktint
r=0.0064432411872 0.242718123042 0.23067053256 0.326034793041
r=0.00929683883779 0.204304924709 0.195683142028 0.222741816392
r=0.0069507884496 0.273613049785 0.224265812738 0.179037687823
r=0.00709125558715 0.2406762465 0.195957349254 0.239486083877
r=0.00589837883544 0.270643298828 0.227007960097 0.295095828636
r=0.00588001728497 0.223944973304 0.250565277699 0.253073400597
r=0.00550505590561 0.235407521531 0.223298240466 0.238460315714
r=0.00651963106173 0.128246064177 0.198175425259 0.270227121543
r=0.01 0.214844984376 0.136125838278 0.315157473403
r=0.00827735099094 0.28266874149 0.190653569344 0.207167866174
r=0.00497378394836 0.264074537805 0.217815527957 0.229569219316
r=0.00717961177945 0.333134346635 0.142964289541 0.323460531754
r=0.0063766336835 0.189875213196 0.267968158089 0.136002739982
r=0.00444284730398 0.377983573301 0.265032906639 0.161231122281
r=0.00710710119443 0.282787558551 0.21714842022 0.19558767477
r=0.00612989861575 0.238747531079 0.237550830719 0.213175322412
r=0.00776714913078 0.237435868093 0.13142987927 0.215254334268
r=0.00464487551026 0.266740275573 0.222312699837 0.310772203437
r=0.00657081375106 0.232628689748 0.170230012359 0.191529830982
r=0.00531932227283 0.256373890686 0.133308451522 0.255187857676
r=0.00685257992059 0.338545277157 0.203856324938 0.260571516599
r=0.00624981408439 0.20457501682 0.286541576337 0.193451446513
r=0.00626393853634 0.340733888375 0.219077920743 0.161746979508
r=0.00629938138187 0.266572858673 0.16000711366 0.332239133002
r=0.00628747061712 0.222666452365 0.302293031168 0.229798690079
r=0.00452541940667 0.253108997805 0.140805135446 0.264762423232
r=0.00705596956822 0.273948952452 0.205543371751 0.162708226401
r=0.00566111919993 0.318601216847 0.135448047729 0.318624844941
r=0.00629677163808 0.311396621461 0.192112776588 0.225410421128
r=0.0046038497999 0.373329840189 0.219616918464 0.212732512444
r=0.0044701934655 0.381599929128 0.145630315379 0.183015148831
r=0.00518008470554 0.281532841996 0.192227501939 0.266582622188
r=0.0056188882158 0.309949264582 0.193470335312 0.269949482564
r=0.00635124577295 0.316137727766 0.259541080242 0.155649111894
r=0.00680893033574 0.207903382537 0.192443148808 0.284716116792
r=0.00585969004651 0.33382197201 0.1906446784 0.221277252211
r=0.00707387609673 0.252204487453 0.156455270687 0.281797452867
r=0.00794965913993 0.286434202831 0.234396314495 0.235534732476
r=0.0073378732188 0.234895757915 0.237201773178 0.249963122702
r=0.00656248461865 0.194326903435 0.249666832035 0.21361659906
r=0.0048825420524 0.293065768879 0.232376480317 0.271152653495
r=0.00659214805895 0.263380978379 0.161871296646 0.303289616619
r=0.00707695493834 0.299618393436 0.193039496279 0.217870635375
r=0.00477307186031 0.227097982605 0.198738545757 0.305915589153
r=0.00448462360549 0.295013290803 0.255119617225 0.170271132376
r=0.00682472277759 0.198349460864 0.214783661086 0.283247630157
r=0.00717788735963 0.247044917258 0.198019610123 0.241251017324
r=0.006047491533 0.256594621756 0.207461034461 0.205982260048
r=0.00590004314076 0.339198841967 0.0806619633801 0.237180606531
r=0.00540920742455 0.309243656314 0.201500604161 0.290359557167
r=0.00613571849267 0.226218684813 0.257083257387 0.250653138101
r=0.00535570641448 0.208670807153 0.217611593361 0.32727091127
r=0.0056556318657 0.261671831642 0.209981568127 0.230509813453
r=0.00785161138631 0.217492941303 0.199146838911 0.294231959725
r=0.00477573808987 0.262341752983 0.133184929432 0.291250227149
r=0.00664972684058 0.182730478429 0.175755828697 0.234003848083
r=0.00774896920503 0.314894652793 0.155186345993 0.22607364781
r=0.00712409987149 0.293728117449 0.235623560243 0.142908468415
r=0.00474540940089 0.348896670999 0.304610136446 0.197146134137
r=0.00415912676591 0.187206560891 0.171726518365 0.211428691224
r=0.00468209064529 0.271734611006 0.333912327128 0.181765192758
r=0.00538665544962 0.317533863388 0.288910622778 0.223570402518
r=0.00911858557895 0.11011212407 0.234286911873 0.34385413392
r=0.00672891620199 0.215579286155 0.224237334545 0.256675951888
r=0.00815941216989 0.149934535787 0.14675802493 0.373776862967
r=0.00713567102899 0.173378426338 0.304931003528 0.325452495773
r=0.00641356178517 0.231457761042 0.151054044878 0.397635729498
r=0.00524057544483 0.238262915796 0.198887852815 0.255257364995
r=0.00597249559709 0.252689412388 0.256767573349 0.112151248441
r=0.00795788428892 0.225441778477 0.177468933467 0.280276211704
r=0.00582196440297 0.277517893553 0.103641362567 0.292702241204
r=0.00611816693498 0.207114523702 0.187923253134 0.247072807509
r=0.00533752462728 0.309433322532 0.207169430991 0.289652079305
r=0.00813970730924 0.259120018811 0.156047968795 0.320876384912
r=0.00660875998752 0.289956828234 0.139964064712 0.319393406687
r=0.00415072360057 0.331383477623 0.184066379088 0.124688773031
r=0.00657836614653 0.24404755227 0.313388379685 0.168330771733
r=0.00586798378739 0.238375134858 0.161180329288 0.245136987043
r=0.00665145047463 0.244388873453 0.251180883579 0.196721311475
r=0.00791440773455 0.242342223974 0.149459116191 0.280620155039
r=0.00672126499732 0.265531019979 0.171251314406 0.198927444795
r=0.00620128248448 0.26205920643 0.272259013981 0.312141280353
r=0.00809141438898 0.229143053033 0.0968264735272 0.337340539594
r=0.0058964572402 0.247548765126 0.146125269448 0.269536905165
r=0.00688602879351 0.298031659059 0.168262227379 0.299212356949
r=0.00768546122688 0.259976243218 0.0601142893833 0.266589617644
r=0.00460983953392 0.357962238537 0.179767209551 0.13822740145
r=0.00547436052176 0.19037399579 0.24724791181 0.294400098813
r=0.00730846626756 0.24306062326 0.259376379542 0.227786937184
r=0.00520836931201 0.286191581919 0.162384778083 0.226371797897
r=0.00738962618188 0.274440193509 0.229382805883 0.215730860843
r=0.00620992576292 0.263470099592 0.250894946992 0.195786864932
r=0.00663831737467 0.276592790319 0.199785870954 0.237828490308
r=0.00597819936739 0.308780799788 0.248758084169 0.165713750117
r=0.00736744729828 0.342690711126 0.17128002722 0.176734943858
r=0.00554140353198 0.265392867555 0.272935289164 0.207747861431
r=0.00665098998017 0.335936276812 0.234773759198 0.175786754345
r=0.00569757947619 0.255801384367 0.189594066395 0.225321596763
r=0.00569081292214 0.267933012614 0.159797649159 0.20468184298
r=0.00536118975856 0.316154050207 0.221071612277 0.198832244208
r=0.00731911990103 0.237016174459 0.210155306993 0.286295968456
r=0.00410354920471 0.304747150603 0.207775441703 0.23248865774
r=0.00691413339944 0.22870118327 0.135249492968 0.353482146288
r=0.00603588228526 0.306179294462 0.157960257069 0.206339573316
r=0.0085231989554 0.270300853428 0.134157559298 0.201143257627
r=0.00609977905341 0.235353423967 0.27576048772 0.162872761071
r=0.00626299834541 0.178767584423 0.205201800078 0.375093015839
r=0.00723549563092 0.189668180398 0.205218770273 0.268161176386
r=0.00727037128901 0.25938714273 0.251477215824 0.244484168113
r=0.00485747569423 0.306141490886 0.175647305808 0.179596121164
r=0.00681526721556 0.301089971611 0.148988062057 0.186729610215
r=0.00734607764156 0.216836192859 0.267088318819 0.29384277724
r=0.00991644344319 0.246527614294 0.182973146884 0.282216676868
r=0.00521057020499 0.21160302676 0.25666975794 0.206877410857
r=0.0052052655454 0.204055927772 0.179076831889 0.27568030991
r=0.0076620738634 0.295067513754 0.227896031209 0.1303732388
r=0.00897944699292 0.188306076503 0.134761220622 0.320025100871
r=0.00675881792721 0.265462617189 0.17743197886 0.239450451298
r=0.00552999643697 0.271020157891 0.13803939603 0.251552080938
r=0.00574218298229 0.21818535069 0.238175420418 0.24590376271
r=0.0056208730605 0.359714996691 0.151789774933 0.213452984437
r=0.00648484228456 0.215667885014 0.212158344217 0.24662325027
r=0.00516868927264 0.251330836371 0.260651881441 0.213124828715
r=0.00822723546141 0.213406227716 0.153815070121 0.177513667697
r=0.00636929216145 0.347080447978 0.189262203984 0.237907155681
r=0.00753577489409 0.300571268028 0.135200099894 0.218954860461
r=0.00649528817182 0.189565674486 0.260704820728 0.266936066759
r=0.00530449191926 0.233917810208 0.273397226458 0.233500326726
r=0.00624215130131 0.260011615883 0.167219129375 0.247758276316
r=0.00590878370713 0.318772634817 0.206466736121 0.27020389939
r=0.0081130077639 0.272237624309 0.160142618723 0.230417511483
r=0.0068631167139 0.235591200789 0.262137625277 0.213333091397
r=0.00638446159166 0.259514278089 0.233768769401 0.154510977203
r=0.00584157529007 0.28829559924 0.187083410732 0.179440427799
r=0.0051045227814 0.312338578555 0.215969326025 0.236076587867
r=0.00586805281176 0.244455882984 0.227426757603 0.274868099344
r=0.00652460959092 0.305524867377 0.181601027142 0.320235287092
r=0.00662453260108 0.150341992655 0.271228814987 0.264065500859
r=0.00690468560389 0.179518654912 0.265167578023 0.248744559759
r=0.00753926070303 0.203990277171 0.157799931015 0.277299598786
r=0.00805397790218 0.156768096885 0.285592127441 0.232154207833
r=0.00419991412438 0.338123392794 0.121190017507 0.205942086483
r=0.00459163518553 0.268865231003 0.30459887849 0.182200096313
r=0.00775664998632 0.255608170344 0.188772841254 0.242448819518
r=0.0067166053582 0.342480164037 0.173861103682 0.205562984755
r=0.00693092677697 0.182157857416 0.270100365461 0.257200130911
r=0.00546599472507 0.253099150644 0.198589581532 0.257002195463
r=0.00608129519517 0.298598768452 0.233389791322 0.231220235699
r=0.00601779053483 0.279186699507 0.219969697367 0.290004068544
r=0.00601460479853 0.358144036715 0.189978549933 0.210041117248
r=0.00644088056266 0.301101337076 0.30683639263 0.187397710442
r=0.00428854989323 0.268282361993 0.249894210425 0.163935372187
r=0.00724512135996 0.202105614005 0.17870909776 0.234327449787
r=0.00669050586943 0.313399740346 0.187123013821 0.173094819564
r=0.00621446797021 0.291357234803 0.144299979435 0.296209126431
r=0.00594205328551 0.312062269725 0.188732283334 0.150160155342
r=0.00620567803411 0.166491283719 0.274027044218 0.301621746814
r=0.00748740791716 0.207894948043 0.176106998496 0.318069945464
r=0.00784966259478 0.267962551135 0.222881146528 0.245119841858
r=0.00616380157844 0.331044127786 0.211838735144 0.220794321579
r=0.00568391359566 0.365285806037 0.17841576543 0.272593076015
r=0.00587913310492 0.268364479072 0.226147301182 0.09490636208
r=0.00662499162749 0.287125448984 0.231539955584 0.269484995085
r=0.00626412370693 0.222413011853 0.303021630774 0.212277312728
r=0.00676778933539 0.264448414471 0.306907845764 0.192541313086
r=0.00531633914205 0.253841842905 0.222259092116 0.266657817892
r=0.00725860581024 0.207019716322 0.270458360934 0.239182320221
r=0.00572206836894 0.192155053069 0.240039993847 0.250438394093
r=0.00777100287804 0.319287297995 0.203844659306 0.183501337173
r=0.00782958685398 0.229088846462 0.257892698044 0.28206192413
r=0.00706411301971 0.271343456417 0.207569899703 0.197147980053
r=0.00691682455437 0.183507125682 0.271936416039 0.247420011532
r=0.00614884063804 0.282678028147 0.194767352885 0.2076469616
r=0.00787310640015 0.225957448959 0.176880923807 0.310892367414
r=0.00554223798475 0.324195413374 0.204206012719 0.211481017537
r=0.00503074713766 0.284997090453 0.290810588512 0.214296505187
r=0.00648487551979 0.34005014164 0.143342907623 0.258579846614
r=0.00589753054744 0.378553437998 0.194421589754 0.159727702684
r=0.00843373116044 0.292548548985 0.220688777366 0.192068514074
r=0.00616341383787 0.333753690945 0.200992454068 0.188299704724
r=0.0072677938459 0.26998049426 0.281810682615 0.183910342339
r=0.00646361515369 0.305200309127 0.137636177798 0.301984394087
r=0.00658508400227 0.305286737808 0.294491417214 0.183645396616
r=0.00625792548723 0.253609753815 0.23788497966 0.119601689466
r=0.00561588335083 0.207492316997 0.23204833399 0.195443463349
r=0.00510810250079 0.273175272409 0.196809578565 0.206318786618
r=0.00405896173417 0.271649582458 0.193277389657 0.271470275803
r=0.00520536037335 0.28792592268 0.179687157692 0.332471629497
r=0.00715331850719 0.280663279796 0.16794463202 0.248761478022
r=0.00608266902237 0.340585612397 0.176305044746 0.160709250963
r=0.00695935473815 0.305729184454 0.137409326664 0.216712497779
r=0.00635233971846 0.310245167093 0.173396030502 0.353703299538
r=0.00613244794545 0.301924285743 0.293022689945 0.135774682158
r=0.00858723073648 0.214903837816 0.121990415576 0.302932556405
r=0.00654632882334 0.180570827887 0.313201518704 0.291520570966
r=0.00528958859736 0.250925047112 0.242355465687 0.268724466636
r=0.00285053530748 0.325051633241 0.204372520246 0.182374042068
r=0.00465895322456 0.225279091444 0.295929281084 0.272296174117
r=0.00481868334758 0.38890664621 0.219981248269 0.157866138209
r=0.00685986632264 0.224033559922 0.0992987013105 0.274660015118
r=0.00655238497915 0.343824356478 0.135193597231 0.294505732209
r=0.00537453952511 0.246925863156 0.214889833741 0.259873489425
r=0.00567907112517 0.457535013949 0.173637620152 0.122748050961
r=0.00747607175149 0.211166465106 0.210685126021 0.109528708868
r=0.00613725267476 0.2842664313 0.171584516509 0.259781169632
r=0.00753858248626 0.230110305158 0.114454322094 0.27688359229
r=0.00711168492647 0.186124586541 0.355164280127 0.197019039769
r=0.00636002020221 0.296289624279 0.119405763422 0.307993010394
r=0.00363283369315 0.40216458787 0.178754482061 0.177720583383
r=0.00700030051885 0.267053493078 0.297211626283 0.25664857895
r=0.00540585419131 0.218927723483 0.276259363554 0.325327149246
r=0.00728264763897 0.287849048703 0.266310748214 0.121810473424
r=0.0078548067809 0.286642451887 0.221649702243 0.204185496473
r=0.00588546281392 0.250000285407 0.235486783957 0.232768570558
r=0.00658752360792 0.391394544897 0.190163043578 0.183722813066
r=0.00621253992663 0.263716064478 0.140800946239 0.354647677959
r=0.00858139073023 0.227363152604 0.212987761586 0.185600708577
r=0.00567018336322 0.266608001539 0.192838045778 0.272527409117
r=0.00623994975816 0.271407433125 0.19290000992 0.293738220415
r=0.00554459098172 0.298782860858 0.304255122236 0.277967622058
r=0.0056856709923 0.295538929171 0.141743042056 0.173102881528
r=0.00714387192596 0.37275457051 0.170893307091 0.221064856448
r=0.0072881181413 0.149443875442 0.272893345073 0.289921477728
r=0.0078633312559 0.174629447411 0.188920369149 0.226952378561
r=0.00583434000131 0.349582716519 0.159245652873 0.155447433825
r=0.00776310023855 0.270348104928 0.236952022385 0.254660235156
r=0.00515859459774 0.232723204902 0.274418222104 0.247921999267
r=0.00476223993071 0.356706283818 0.218548773504 0.22315324475
r=0.00633805041355 0.230719118016 0.25816420279 0.186469556502
r=0.00811269241156 0.256596016099 0.232324018269 0.242482918032
r=0.0085000386221 0.23083324604 0.191824667994 0.261863193547
r=0.00607746179583 0.252037498182 0.292831149287 0.206667749072
r=0.00581326348246 0.369660742559 0.0950347796695 0.254256284357
r=0.00883450326779 0.215783864553 0.154365197082 0.33790076893
r=0.00776808733669 0.270706042091 0.114624977999 0.281417364411
r=0.00717280533877 0.288008252446 0.202022472927 0.132166885703
r=0.00698206312466 0.190094842285 0.220018115942 0.280850383632
r=0.0065507377932 0.265047831457 0.219846333145 0.28339048789
r=0.00637018361276 0.297928007765 0.151960163734 0.260539308773
r=0.00829990660071 0.232615311305 0.246640025125 0.235615192176
r=0.0060285872962 0.267229367631 0.178979099678 0.298754019293
r=0.00741603969964 0.305449155403 0.204669866009 0.241799850306
r=0.00547124014398 0.316049731563 0.243289064708 0.166713760949
r=0.00780845605977 0.229693843435 0.205373262645 0.168254764293
r=0.00642488893879 0.244809696831 0.197057477184 0.286540627284
r=0.00570076424809 0.272154357622 0.275096733525 0.221486748289
r=0.00831544387537 0.271523949101 0.177704887524 0.266033917231
r=0.00640602353097 0.362017184195 0.207498715973 0.142304980283
r=0.00717873488627 0.289257077982 0.203694505546 0.224295749663
r=0.00700520171775 0.279831698173 0.244895110473 0.176417803302
r=0.00472806631641 0.386583475582 0.170737928464 0.263817764436
r=0.00680197299389 0.228935242327 0.202234016292 0.228894100222
r=0.00691560120764 0.307671239526 0.150713664146 0.307622702736
r=0.00608341480561 0.267349775484 0.173341704258 0.176931900975
r=0.00637786221453 0.287033402494 0.195218602217 0.298435484775
r=0.00739585431717 0.278434601707 0.244727937147 0.283544357644
r=0.00554745832801 0.285333251067 0.246179416086 0.242737709154
r=0.00664105643563 0.189080070045 0.232942800886 0.221627164064
r=0.00675891454066 0.200207708285 0.21450111547 0.220216939765
r=0.00729901333721 0.332220833387 0.154555880572 0.229308145304
r=0.00744821293347 0.288805145864 0.195287289108 0.26619452927
r=0.0085162960787 0.235795152209 0.154901930974 0.316165552611
r=0.00928468249156 0.355283836271 0.200915663133 0.17174286232
r=0.00726335304613 0.369745679571 0.120808492441 0.281940985586
r=0.00511978997189 0.189331847962 0.229980637118 0.233349248031
r=0.0055859331643 0.194568736814 0.288703668888 0.17072131353
r=0.00733806716973 0.200944823883 0.229323564088 0.304391722473
r=0.00797230186003 0.140020790563 0.263515170626 0.217901726012
r=0.00598097407937 0.230272652429 0.258172308586 0.226587243934
r=0.00705452979204 0.236097791054 0.208998244373 0.204653722192
r=0.00675957246391 0.218954839747 0.279305907428 0.288152973821
r=0.00572398347442 0.269784084504 0.178222189545 0.204801117565
r=0.00635749659593 0.257397586657 0.168644846302 0.295530155802
r=0.00700098339372 0.292505099959 0.184214606283 0.286070991432
r=0.00541933685055 0.235788218718 0.25992160263 0.233512166043
r=0.0058898028933 0.207050377263 0.285186540506 0.250927910502
r=0.00678067631568 0.235124972351 0.232044111606 0.241492084558
r=0.00476977098373 0.184786718326 0.184142849121 0.291414453366
r=0.00868551166798 0.282992881461 0.20753636645 0.249025069638
r=0.00648837841481 0.308095502036 0.164692197811 0.246117920327
r=0.00622644646603 0.385647747079 0.245716143449 0.135837496412
r=0.00644621482472 0.194611090766 0.321399163254 0.179212304824
r=0.00794321636767 0.29758457437 0.157604032604 0.303008365508
r=0.0069976310055 0.205036702658 0.199404217247 0.313883974867
r=0.00682072436465 0.249692003978 0.135555357646 0.294718795921
r=0.00677699024787 0.306755595978 0.104643524835 0.30443130716
r=0.00700167647215 0.303915852244 0.144821379272 0.194984263707
r=0.00383236553738 0.420712421958 0.166617529968 0.204250224124
r=0.00620431095019 0.186564631509 0.21686685521 0.196053901181
r=0.00516992495684 0.283949802818 0.2578982862 0.157012798522
r=0.00706141768525 0.274191347072 0.200799085842 0.281585433409
r=0.00629581058411 0.357638263376 0.228997778178 0.168212934606
r=0.00552072436554 0.321020204003 0.228059349844 0.273216840098
r=0.00626659009254 0.291918789601 0.265629844749 0.167739345604
r=0.00567496687712 0.251439731584 0.212813193784 0.241574440383
r=0.00961622845261 0.277033410633 0.198368118183 0.301107961865
r=0.00571743541759 0.241145476953 0.193061089932 0.205691926423
r=0.00712123769868 0.383119294748 0.172560057859 0.206239371372
r=0.00555651412706 0.234552354464 0.241612487356 0.187752538604
r=0.00514590451984 0.263312269258 0.223743516568 0.223550995447
r=0.00725990552768 0.260434160602 0.232646016048 0.192619891771
r=0.00715378046135 0.178533420125 0.237324736782 0.237996342333
r=0.00618643045267 0.249617042499 0.218893927134 0.203575627109
r=0.00541080378177 0.262168512924 0.258229374328 0.146946996321
r=0.00468545886834 0.313921629446 0.124764497748 0.277312517232
r=0.00746086856111 0.261240364565 0.229657224526 0.270682505096
r=0.0074906023042 0.166978679147 0.232657306292 0.314352574103
r=0.00623923864324 0.313047117758 0.24072200392 0.241363363734
r=0.00909458161791 0.234597809039 0.256565391154 0.194011409443
r=0.00894933159974 0.210754240346 0.174056698344 0.275207506315
r=0.00588345273911 0.262384812582 0.171976917976 0.203313834368
r=0.00738690605524 0.244278204378 0.241064357288 0.349488653972
r=0.0056100965665 0.258786956428 0.181419585234 0.220891065542
r=0.00685171461205 0.268364429119 0.238933823952 0.190443892543
r=0.00836599251345 0.214166872581 0.223210608681 0.271163825056
r=0.00778994136489 0.248676167612 0.200405237438 0.236416883758
r=0.00532605035867 0.250409748567 0.220684032592 0.252964195975
r=0.00800631194231 0.27282678783 0.285632881971 0.234648432228
r=0.00732207045461 0.214866204163 0.209791873142 0.228543111992
r=0.00551125668269 0.233393575038 0.235840125893 0.235311474201
r=0.00581659537531 0.22599531183 0.128368235799 0.311454589822
r=0.00522348153544 0.310089877775 0.122228383509 0.284547491971
r=0.00538058905915 0.214220580687 0.263738814311 0.289176718124
r=0.0052094103147 0.301057913127 0.209400242594 0.264384234434
r=0.00576641781547 0.231412255946 0.160147546665 0.223399514779
r=0.0071466992972 0.266596529261 0.268371218159 0.162750661523
r=0.00538908630397 0.253651751051 0.317565937532 0.13220194337
r=0.0081074411889 0.240413227781 0.289446596672 0.192409185335
r=0.00635364319477 0.347012602426 0.171924688304 0.268436727071
r=0.00643710275343 0.191441441441 0.165834677962 0.237141992739
r=0.0062452965481 0.231857557119 0.18208012412 0.298941652352
r=0.00522121239341 0.294348256966 0.234974350006 0.25808849248
r=0.00725605666432 0.235578375113 0.14178747609 0.255436424041
r=0.00671130995408 0.147056455896 0.24965430451 0.28718042518
r=0.00838754566191 0.209713984011 0.220827835308 0.286724905485
r=0.007367083293 0.250702259314 0.263986613297 0.186650537515
r=0.00753113036068 0.311956826997 0.136806435807 0.20936907807
r=0.00591376843425 0.26941775837 0.298151382824 0.186069868996
r=0.0069783115445 0.281998277347 0.152503229974 0.259140826873
r=0.00664013194143 0.219481826209 0.172079788833 0.334943409329
r=0.0073053971251 0.36862745098 0.141597429932 0.230309072782
r=0.00592003827983 0.317726749883 0.260909697667 0.1700677374
r=0.00825952994537 0.29407705111 0.119568600387 0.358218649779
r=0.00767746635724 0.214257078798 0.172796428554 0.317436042109
r=0.00622474176198 0.376561470619 0.205478695144 0.165113165445
r=0.00717480632568 0.298133961515 0.0985144865907 0.281004984162
r=0.00652189949123 0.320196696432 0.225011109152 0.283838580668
r=0.00747610736072 0.273746705807 0.0972980111777 0.327480324887
r=0.00700511792471 0.266232253367 0.182159932047 0.238048780488
r=0.00725892991432 0.260575156477 0.241215688836 0.192293806369
r=0.00655611721565 0.239470492595 0.235768369769 0.283512731103
r=0.00647432072306 0.203028688536 0.27987968687 0.229347044745
r=0.00507946743186 0.297403755664 0.208480624683 0.231377505631
r=0.0067944336708 0.216315754109 0.120085312647 0.296966558462
r=0.00657983398169 0.322236205596 0.217787495256 0.213110475738
r=0.00656258607258 0.20884117349 0.213193475596 0.196742583478
r=0.00780592166801 0.232357060334 0.221843922626 0.193386010469
r=0.00719855459315 0.217035148291 0.189059394152 0.287909960289
r=0.00612539639409 0.235533359817 0.218773054878 0.283071335339
r=0.00592867035056 0.313314179204 0.233119136622 0.219438351509
r=0.00820885784845 0.281082144524 0.197304246772 0.17995937154
r=0.00428379800281 0.299069919898 0.158528465778 0.430781758958
r=0.00708227395865 0.171393260818 0.169559915208 0.302624794362
r=0.00547792177647 0.255543683301 0.260767475299 0.14634532431
r=0.00720220346896 0.250260949438 0.158847925626 0.281829568703
r=0.00689531331066 0.245951451199 0.32133428854 0.161080519064
r=0.00525985348067 0.293486063383 0.207605956472 0.233906071019
r=0.0070734995017 0.188963758661 0.309466359244 0.229190870257
r=0.00474865051014 0.189527629234 0.214759358289 0.232620320856
r=0.00403678539501 0.334933500032 0.167231072119 0.157471995286
r=0.00918296216917 0.233736475777 0.115343532493 0.343136241472
r=0.00822352601193 0.160121328225 0.185268476873 0.292083125104
r=0.00676361239217 0.225126028124 0.156252763775 0.24641814805
r=0.00720442250233 0.222118493163 0.201995055581 0.148643742544
r=0.00717216221378 0.204852739564 0.234990308703 0.317933626436
r=0.0060065684859 0.355194272102 0.174250478895 0.276112673782
r=0.00313604719023 0.31197611253 0.260639637371 0.15436917653
r=0.00435682628772 0.440709675843 0.131994401338 0.184054283291
r=0.00636195678929 0.238910077298 0.212906120618 0.318573963411
r=0.00605823517788 0.229649105879 0.183330921137 0.219666634504
r=0.00599784996701 0.241042442739 0.22455604925 0.258650868453
r=0.00346530975151 0.278558007707 0.383763938364 0.159153257176
r=0.00621798951475 0.227191267514 0.173607038123 0.275122189638
r=0.00617273034541 0.161756920095 0.205070574485 0.274716053822
r=0.00766539909629 0.291051240958 0.18843938147 0.205483605492
r=0.00748463229731 0.288642060255 0.125391130552 0.282990121394
r=0.00960672049133 0.287552272801 0.183608356271 0.188742271464
r=0.00731741914208 0.25048031791 0.183693024568 0.261239439086
r=0.00654137649764 0.277316764093 0.205098856777 0.213465233209
r=0.00718683011925 0.266309084814 0.252802920252 0.265705665437
r=0.00908708113331 0.266956848529 0.143822465845 0.269833643625
r=0.00706858045869 0.2785823005 0.209958686671 0.23072407045
r=0.00741285126859 0.126252545103 0.198764689003 0.297490679864
r=0.0060906333167 0.203482106619 0.190536171642 0.268295755133
r=0.00512043138227 0.194291771809 0.209648654496 0.289104999085
r=0.00660492389442 0.262323389953 0.196100460448 0.203808015549
r=0.00663367560745 0.276386347363 0.129637467844 0.250573633543
r=0.00452381440395 0.188352390136 0.282350645176 0.292016806723
r=0.00561149669452 0.203853325047 0.381854262754 0.163913512806
r=0.00695234094545 0.332018673328 0.210925597977 0.15085336901
r=0.00602513503061 0.284212581124 0.137900179996 0.185344334273
r=0.00878906977022 0.23335741945 0.1995997999 0.207659385248
r=0.00725485259297 0.199816234531 0.197145892555 0.289387544147
r=0.00722150577455 0.258691524015 0.25565335253 0.177371947167
r=0.0052619560175 0.316320140281 0.238678746382 0.220169505678
r=0.00644558426145 0.306154639488 0.22519963145 0.111634361634
r=0.00593082020307 0.389073202875 0.232160279102 0.126660741376
r=0.00657571944775 0.273757576213 0.21116885848 0.203042501896
r=0.00482118812414 0.330689296302 0.242535641533 0.215579920206
r=0.00661092738548 0.287700980173 0.176609700593 0.303779394048
r=0.00651486466735 0.282864896119 0.190596471344 0.238370847472
r=0.00652839557928 0.264041757502 0.260312306502 0.221579302147
r=0.0051895287533 0.267441588238 0.200309032167 0.22278409889
r=0.00744469724648 0.250177683014 0.233697583511 0.256929637527
r=0.0072069603324 0.32034585088 0.231832673668 0.166829859069
r=0.00759697393922 0.246863544627 0.196087153507 0.203954034351
r=0.00598221167517 0.328578295749 0.180185305164 0.252475250926
r=0.00678771232103 0.27530316327 0.211104158371 0.230561746619
r=0.00743316448132 0.265757037515 0.172636904711 0.273203192059
r=0.00880698588539 0.264132741655 0.167808219178 0.326114219564
r=0.00391763316474 0.383923804643 0.24718645226 0.176052277532
r=0.00429854709564 0.456879718019 0.104688316204 0.190451001814
r=0.00717609557627 0.374124157891 0.168012085301 0.230016719955
r=0.00804408296744 0.25459720068 0.234395417411 0.217784899387
r=0.0043984571511 0.261209063465 0.340475426525 0.178687671736
r=0.00675413473434 0.298828112527 0.28214069036 0.152677459527
r=0.00679720481831 0.257649755806 0.157878999302 0.182746935114
r=0.00482713889525 0.299010600248 0.278005924705 0.139581372817
r=0.00526692189469 0.28837834066 0.23723047938 0.183797362361
r=0.00665908112226 0.302106820744 0.208491873356 0.16315529876
r=0.00602897959014 0.266502442487 0.208369866255 0.241994071229
r=0.0068841727283 0.23481106446 0.179035975961 0.242096814028
r=0.00567563786293 0.317977196851 0.215978577369 0.261717738223
r=0.00660381229537 0.329715501297 0.153044873017 0.199021446106
r=0.00527396663168 0.307293680006 0.202279776878 0.268200586004
r=0.00737516744379 0.199333951995 0.163148853831 0.263418037264
r=0.00694719160685 0.299307959868 0.177473650436 0.25120261357
r=0.00510825158279 0.238225954981 0.16715351111 0.278578673353
r=0.00804387115109 0.239603266431 0.132358192482 0.324302738812
r=0.00569089037745 0.281099850291 0.169876392253 0.28742916265
r=0.00655399125721 0.318287651648 0.203440569071 0.25171123962
r=0.00677981460999 0.262430630564 0.218890833923 0.337386867295
r=0.00708970560745 0.221326896454 0.146630301453 0.408984416599
r=0.00618406612366 0.331932927953 0.233658866163 0.167606412383
r=0.00482930059505 0.271842535064 0.169486959304 0.249835833712
r=0.00605214836509 0.404551572002 0.110622021189 0.205761816581
r=0.00424911434654 0.295774049692 0.199745168826 0.250031853897
r=0.00516935208909 0.320018995357 0.232904178978 0.227258336851
r=0.00570227389966 0.245588681332 0.294670734536 0.237863298186
r=0.00714105037085 0.269083885694 0.283320896068 0.228128703744
r=0.00654670431026 0.2565374677 0.291029900332 0.140376522702
r=0.005326270928 0.320324942118 0.248671725485 0.213996065363
r=0.00569126249934 0.220196341807 0.170555362088 0.291478035919
r=0.00380620583837 0.304821382105 0.245734359317 0.24506523921
r=0.00714137522098 0.324847643292 0.142413021677 0.184517472807
r=0.00654686897332 0.297541318098 0.160528463579 0.300117322995
r=0.00535043426396 0.23723509153 0.322848936079 0.206439258614
@balllist {Second Position} color=greentint
r=0.00775745108874 0.428480970473 0.195727521162 0.21967273212
r=0.00692496982328 0.489644165007 0.11800505672 0.229260361429
r=0.00686383804206 0.377350357172 0.201692804554 0.22970550401
r=0.00736699479916 0.316407659965 0.121962402568 0.274264196591
r=0.00810680528353 0.406742168016 0.17216699122 0.163506542312
r=0.00656934957915 0.32618898326 0.197996035139 0.281577963987
r=0.00576522683053 0.348475029448 0.138186827743 0.247268177168
r=0.00600081878078 0.329354746745 0.244645063195 0.156837403782
r=0.01 0.47835399038 0.0417120185387 0.265861451494
r=0.00747097844399 0.461135965765 0.140653569344 0.168362186345
r=0.0063497296734 0.275343191996 0.244458732361 0.216822893754
r=0.00943994177903 0.432643002556 0.152576877746 0.192986484211
r=0.00574737545153 0.297786219136 0.110363843309 0.320487938198
r=0.00648077110633 0.338549934752 0.258920975171 0.189628514089
r=0.00613907944374 0.330088303742 0.250623253837 0.279144933861
r=0.00640145262359 0.381933310096 0.169838503544 0.217869176252
r=0.00684376001135 0.439358394843 0.104270374397 0.277164273045
r=0.00889444149808 0.396034320153 0.107450601523 0.0878476295632
r=0.0058674851925 0.363942793856 0.180655206176 0.171706714178
r=0.00659548372715 0.291979762793 0.133490918139 0.273111055818
r=0.00753761308212 0.377544994737 0.152900801903 0.236788278689
r=0.00590294512721 0.286421968055 0.156791507812 0.393835189754
r=0.00631965633415 0.301866958204 0.267779553163 0.183696352984
r=0.00761640698489 0.398787826953 0.123405026534 0.167234809146
r=0.00702638942825 0.277889393391 0.222278030029 0.199896867173
r=0.0066702718763 0.355296212495 0.173848692605 0.182309476418
r=0.00673822441425 0.353117757765 0.102001773132 0.216850979111
r=0.00875611824006 0.351621477937 0.159347864611 0.210526315789
r=0.00714912970011 0.356828455865 0.121698786581 0.219724006662
r=0.00725622121837 0.356853841004 0.158705207697 0.171891828952
r=0.00652911942705 0.322440497283 0.160103649894 0.132666696197
r=0.00804365961831 0.260533844065 0.226014998707 0.209048519524
r=0.00829893788641 0.388008784693 0.20882175029 0.187840938197
r=0.00646122576809 0.324094953512 0.1909215793 0.238324280091
r=0.00756079908166 0.390953166854 0.172057439884 0.323497807187
r=0.00738299325408 0.330043434812 0.207010993422 0.188496516613
r=0.00781111227483 0.384696191659 0.243843810442 0.173195162795
r=0.00785063045465 0.484258035115 0.136170324151 0.173658732927
r=0.00745726964573 0.344558467095 0.0962231331404 0.336300207821
r=0.00681255889578 0.333002597251 0.121088316262 0.287030281807
r=0.0077396839818 0.250125513127 0.172410738017 0.192729098373
r=0.00827820781379 0.306522339244 0.172507186575 0.297975947389
r=0.00775212858423 0.445067735165 0.149047891624 0.218717801946
r=0.00677857416893 0.341906875909 0.211818760381 0.201625713384
r=0.00646907293859 0.306241360978 0.189261031366 0.207272727273
r=0.00689772803519 0.356492357905 0.165174390905 0.247739681392
r=0.00696955732138 0.381583536798 0.127194512266 0.244273921637
r=0.00606919351015 0.246660017189 0.195255637702 0.302512737043
r=0.0069837227441 0.335024035938 0.200676825026 0.217135880158
r=0.00839831684329 0.353167760687 0.204772868293 0.206490643676
r=0.00672021568846 0.389067784596 0.21701399437 0.226168053952
r=0.00794652073066 0.345088923595 0.21264785288 0.175401639245
r=0.00661290952346 0.426991553746 0.166859087318 0.203591177007
r=0.00771781490641 0.44402775645 0.0975788281359 0.257207308193
r=0.00750486416619 0.276924707735 0.239460294385 0.210445817433
r=0.00667175378371 0.36874928218 0.0935829469899 0.262679113804
r=0.00737902815418 0.426417323059 0.198583260804 0.209211659217
r=0.00538181281416 0.409239808103 0.199646356841 0.149424801516
r=0.00667766535263 0.360599166808 0.256848131326 0.143496828936
r=0.0056168070018 0.251597860587 0.158329164582 0.296896762447
r=0.00663868227526 0.327279156612 0.242641144309 0.103049237788
r=0.00780520325424 0.422535908217 0.192798417695 0.109560339922
r=0.00865695078087 0.48980404485 0.133941108666 0.200146704391
r=0.00650551445309 0.39531639354 0.158166941246 0.2813513898
r=0.00812301788463 0.306261233674 0.22485000023 0.322080088902
r=0.00869651065349 0.500417527818 0.092325838709 0.148817352456
r=0.0088984171846 0.267827196313 0.222897826065 0.288218772184
r=0.00680259026422 0.306303160877 0.211357639909 0.179879446424
r=0.00502403786869 0.392621915086 0.148290250965 0.198348781465
r=0.00818411269978 0.403901344638 0.114898824352 0.276663315997
r=0.00780602792133 0.318166466684 0.192887469898 0.234226192973
r=0.00666606332766 0.27692538904 0.186324739615 0.301508796379
r=0.00835516052146 0.345215741732 0.252602126909 0.142916513769
r=0.00838935835424 0.461994273621 0.220722851571 0.226573716752
r=0.00850292016274 0.394785147218 0.25522173626 0.199599699245
r=0.00609984088229 0.283631011305 0.135443977146 0.18953797419
r=0.00576831980577 0.429608355677 0.215623141905 0.195182696299
r=0.00715935311238 0.34232147303 0.110895819126 0.254969456201
r=0.00703083585729 0.28532617085 0.168441851131 0.233182056744
r=0.00781060856516 0.310187010029 0.169925108396 0.279879998248
r=0.00627497437138 0.319221871714 0.158107255521 0.272954784437
r=0.00854647035925 0.418882662591 0.214456331013 0.212475236316
r=0.00786914365261 0.290626755067 0.19261868814 0.361519441588
r=0.0070522921145 0.395386225807 0.17514828216 0.257315830063
r=0.00852611214437 0.40782122905 0.171388606351 0.199938324295
r=0.00646859778342 0.287441009342 0.0558605412694 0.327988057402
r=0.00660328380813 0.232658265765 0.169285456162 0.18981201711
r=0.00687632033494 0.37959003021 0.187003041579 0.186977309104
r=0.00705055619684 0.457568923284 0.188832931421 0.223306335607
r=0.00700985945319 0.390847644237 0.18776898911 0.25332306839
r=0.00751076227025 0.451805573715 0.100575676439 0.176654785524
r=0.00677956627443 0.309812290605 0.142503097893 0.24963284226
r=0.00810704107453 0.453928911715 0.118261535243 0.174307803195
r=0.00697853637607 0.365427415694 0.1112596693 0.213983521987
r=0.00633891930837 0.429629125553 0.140137461722 0.176541680844
r=0.00627057706858 0.346753716827 0.284560330798 0.148422148146
r=0.00674513796353 0.38864098951 0.127739940504 0.284405824331
r=0.00631796178382 0.283522972702 0.182677497182 0.316042963853
r=0.0060957275437 0.321364214981 0.11805452231 0.246441501761
r=0.00695850432369 0.248217750991 0.163593249797 0.253478927247
r=0.00810418091742 0.345436012982 0.09147823288 0.300689359191
r=0.0060840020758 0.264892479068 0.190347091586 0.314540223526
r=0.00855442077306 0.32293294368 0.147867440413 0.283906815692
r=0.00672738887347 0.289046574234 0.195586885144 0.224903910493
r=0.00690610541925 0.423071026523 0.0935230002117 0.18210721508
r=0.00533332372088 0.336757037761 0.235962549295 0.220109537537
r=0.00843249816036 0.374596931363 0.212767088338 0.258229687112
r=0.007164354749 0.348677286816 0.195093587064 0.168346188039
r=0.00789217446285 0.507058261811 0.1025938132 0.149400457275
r=0.00575082975367 0.336932253657 0.240377886634 0.2281482222
r=0.00657555165326 0.382651194919 0.0747952501535 0.261188644831
r=0.00830914852099 0.433035187501 0.118723400908 0.171720985848
r=0.00863501306231 0.527072837704 0.134595162986 0.210077373385
r=0.00640320683261 0.311980251692 0.209628644006 0.217790053268
r=0.00639112319078 0.22328771473 0.26900157707 0.325384476974
r=0.00574638605522 0.428849957233 0.133476200523 0.197985378631
r=0.00785181455213 0.407468977121 0.110678696002 0.226010594476
r=0.00816687294593 0.37311140913 0.161235731162 0.256521010939
r=0.00721865729721 0.302904882348 0.170292021154 0.264030045221
r=0.00643108862418 0.347343652181 0.180256028323 0.227144183235
r=0.00764310679971 0.34739492629 0.195531201355 0.190265961184
r=0.00648704925101 0.346398571875 0.182045011643 0.271582711743
r=0.0070356005389 0.472366978648 0.173026721921 0.112588203378
r=0.0065211695055 0.426915458363 0.085745978924 0.233048094446
r=0.00878605416904 0.391724373771 0.162007352313 0.146652987946
r=0.00667351611616 0.297543235312 0.174392832615 0.298713866517
r=0.00724470538127 0.345806776617 0.126541384673 0.291269684824
r=0.00649092096744 0.285613156175 0.183075582662 0.218906556306
r=0.00660222776984 0.381192186194 0.256965988129 0.176150609834
r=0.00812890551067 0.434092374857 0.251612343107 0.118470010418
r=0.00724571546044 0.511317085282 0.167445966263 0.222817616309
r=0.00743779086415 0.297079227982 0.224504484888 0.223784725372
r=0.00601819886879 0.364385543523 0.184026519461 0.224821260517
r=0.00653892580635 0.326505671097 0.186021798846 0.25945427822
r=0.0072084718169 0.38151102606 0.193175317989 0.245658738165
r=0.00732483854055 0.405524814481 0.164657773202 0.0844736127197
r=0.00888813754713 0.389089606163 0.176709165646 0.208857105889
r=0.00693720833146 0.348407965228 0.13033121062 0.262128104047
r=0.00766302735021 0.43945988171 0.122958747164 0.207584718967
r=0.00708700675288 0.36362416323 0.144356771099 0.261132191749
r=0.00651910987923 0.400166256927 0.127777493163 0.259556874479
r=0.00613868711991 0.256238021742 0.200197497454 0.202747055261
r=0.00626071701576 0.334504483802 0.225832923124 0.203537519667
r=0.00736570821929 0.349920126325 0.153130545418 0.245782560339
r=0.00721272797166 0.378996166533 0.190443077472 0.246447356691
r=0.0070519135573 0.338474335897 0.19925816833 0.319328533246
r=0.00749955281239 0.291686071009 0.168008338323 0.234870157231
r=0.00693068168093 0.405119098489 0.231705340905 0.156319475839
r=0.00792878751797 0.388626159134 0.173287893967 0.213344824418
r=0.00740031528017 0.368187429987 0.158165279605 0.249925518576
r=0.00790266288668 0.426855180667 0.144250027781 0.141454383207
r=0.00620241521924 0.328832467782 0.0924600884786 0.224062319677
r=0.00631028296267 0.302988145958 0.14374112396 0.324725386198
r=0.00678255022178 0.336458369237 0.237962292765 0.299118785832
r=0.0085002590202 0.341452825446 0.107526144612 0.286985200588
r=0.00544738863517 0.315075209391 0.213730623693 0.189096712805
r=0.00733402026923 0.275497240026 0.252811581652 0.249112595852
r=0.00864075630967 0.441452872228 0.175648389838 0.210981639093
r=0.00721598160779 0.412788622574 0.215578068803 0.187422782308
r=0.0065970275982 0.418110741584 0.192891614899 0.151633522304
r=0.00812714919837 0.365979214577 0.212063236787 0.159192616073
r=0.00505775119599 0.335318953642 0.15619767091 0.266764877267
r=0.00803708797726 0.449852093597 0.215088269546 0.144782102955
r=0.00647920499629 0.397534044025 0.149459826858 0.267773246524
r=0.00631475386594 0.390993002829 0.134970969183 0.267157957421
r=0.00736235461279 0.348575347314 0.205741379819 0.244240922632
r=0.00639363160743 0.397095978509 0.218273187955 0.265813613128
r=0.00653136704834 0.3248269497 0.124334717736 0.247054299339
r=0.00742835220418 0.434524217696 0.10672243937 0.226736611123
r=0.00771132444434 0.424434852384 0.165767410974 0.216513101464
r=0.00673216707546 0.363235651183 0.235529780916 0.191087204199
r=0.00725735099329 0.399868093764 0.126187310217 0.227139848067
r=0.00634756407179 0.358192692169 0.132450614903 0.292766238775
r=0.00785845385988 0.468983910496 0.146382930482 0.155010044206
r=0.00768955782329 0.415719149483 0.156372454551 0.228544356652
r=0.00704033716379 0.349556853661 0.242643602914 0.173725114983
r=0.00775345345113 0.414186728258 0.120877873521 0.209050171251
r=0.00727898260885 0.359797199601 0.213885390722 0.162008507542
r=0.00708914273396 0.474289039203 0.173067132155 0.221997963488
r=0.00660526544316 0.455216535433 0.164862204724 0.197004183071
r=0.00722150807679 0.367313707294 0.151770983708 0.26937684746
r=0.00839173242162 0.355071921821 0.179871031004 0.1702399056
r=0.00705098320726 0.418999891213 0.213279072499 0.202321581148
r=0.00515917976609 0.42681374421 0.20679474751 0.247813910676
r=0.00565547919532 0.330453921471 0.127695907547 0.269067487727
r=0.00672078129845 0.337093212141 0.0993265071456 0.268557557174
r=0.00743951534752 0.286110421884 0.146510014034 0.200094596376
r=0.00799019249159 0.278578626824 0.272780382363 0.274167871592
r=0.00726284950107 0.353102352929 0.145551313201 0.211816183354
r=0.00548404404887 0.38034522728 0.17907751428 0.230856385034
r=0.0067340339019 0.317875834215 0.119645501641 0.323997648859
r=0.00806041553931 0.401810810632 0.214135962911 0.220445361534
r=0.00586462162917 0.363363546039 0.215118518969 0.185250522132
r=0.00740357310665 0.404499708074 0.152194648215 0.210990294181
r=0.00731643334818 0.299985476877 0.153156704496 0.299549783191
r=0.0072685712293 0.372714892915 0.201364530461 0.225615207912
r=0.00571549150908 0.210167672156 0.261834882331 0.200445676395
r=0.00761985746783 0.352353216585 0.125471953404 0.296668084138
r=0.0069319328313 0.26919388864 0.248268661169 0.190362036268
r=0.00592426046362 0.360490054116 0.191570844829 0.204955593765
r=0.00916830910022 0.378085418319 0.246809431105 0.190160309563
r=0.00776817274369 0.331020758032 0.20352898991 0.19338161279
r=0.00686117256822 0.355072750913 0.148721351185 0.257590490309
r=0.00454408791896 0.386223473704 0.113779534665 0.257194515141
r=0.00710129415331 0.331484384115 0.27187923242 0.149288065781
r=0.00693432092433 0.449357033677 0.102093306443 0.201947472827
r=0.00579021372055 0.385165065881 0.257346173654 0.17714547108
r=0.00876162587844 0.449430443215 0.21099721977 0.221883950929
r=0.00652328786781 0.329879671792 0.309311687455 0.172991046877
r=0.00829810648307 0.470137359193 0.02969250882 0.26189580759
r=0.00849562305643 0.351094178492 0.180001104301 0.194651500929
r=0.00619074852749 0.446415953521 0.100991860982 0.234605218393
r=0.00704820686215 0.432064873084 0.189452492574 0.207071560305
r=0.00702936179949 0.343054285496 0.20126537914 0.237799719845
r=0.00740693150838 0.327159303912 0.247102538824 0.15600301817
r=0.00826348096253 0.403709830812 0.205327387374 0.180768339367
r=0.00637803200338 0.377984914626 0.200967263474 0.206176145989
r=0.00634241760158 0.310368340065 0.258297749567 0.278567032122
r=0.00740884721614 0.251015110935 0.248545944516 0.293581985914
r=0.00810498694884 0.347621488474 0.213144106047 0.179381487335
r=0.00589310946975 0.309867909355 0.178497838827 0.279917315459
r=0.00802678951006 0.454476470417 0.214189178773 0.151225511608
r=0.00673368599378 0.389323127235 0.132641347077 0.293696855715
r=0.00656738516815 0.365192066366 0.0684227628912 0.275227521611
r=0.00552521552403 0.33592961298 0.215413684454 0.249796847342
r=0.00837902987909 0.401749829227 0.195526196944 0.171584479953
r=0.00705942761402 0.275093234835 0.269011058578 0.221720289678
r=0.00671320052183 0.361462679241 0.241898351038 0.22484778366
r=0.00614863879238 0.316495448092 0.253236448676 0.216938110749
r=0.00764912364034 0.369046834353 0.186312354904 0.262197411566
r=0.0066043100849 0.390539706926 0.144307878534 0.226474388072
r=0.00632243567162 0.38426606052 0.199366075451 0.185702008514
r=0.00811640756524 0.317251071854 0.199551689171 0.213570297629
r=0.00900751508555 0.381707341957 0.149066343964 0.185131819958
r=0.00762139205097 0.349111161399 0.100016343567 0.343906363934
r=0.00569688513954 0.326924711519 0.187221081358 0.217398236346
r=0.00703312314463 0.375506180733 0.294954177323 0.185326086957
r=0.00776181050616 0.348744276162 0.212643562546 0.173007760234
r=0.00824042174217 0.421909946407 0.0769295691438 0.225999071612
r=0.00752866810017 0.45366429492 0.207847341802 0.184812155474
r=0.00715439673306 0.326607717042 0.224303322615 0.25724812433
r=0.00795800762349 0.378138804503 0.171898618999 0.223440320521
r=0.00674028769071 0.313129886032 0.1402232269 0.239356692098
r=0.00656118877362 0.429777427521 0.164268997469 0.261054592348
r=0.00759532407865 0.399025011075 0.188489044596 0.163906683347
r=0.00664512693412 0.438952758488 0.158625262514 0.204855251556
r=0.00801325427753 0.413450578082 0.226312606137 0.184509270244
r=0.00692203889168 0.381839074456 0.201988282712 0.155850373891
r=0.00823558065568 0.433170131744 0.123075285603 0.160138603089
r=0.0064526078314 0.360951583313 0.24754726011 0.196957007259
r=0.00825474615635 0.370318048934 0.206290344733 0.140502678204
r=0.00697462784183 0.423105406073 0.241216160619 0.188554266436
r=0.0084707464322 0.314695206299 0.171591417309 0.25379887048
r=0.00584627898846 0.298552140011 0.154765484919 0.259015537884
r=0.00820516604061 0.414979719247 0.143983999701 0.170526551898
r=0.00825752775968 0.312635023655 0.214545434289 0.285096021885
r=0.00767585898095 0.265506319758 0.245379886035 0.218183010115
r=0.00641317108971 0.396299201233 0.217164227881 0.173959873744
r=0.00672468781876 0.38182937149 0.112170166936 0.225894299562
r=0.00781022202668 0.489564406874 0.142795166854 0.185302114609
r=0.00862607571036 0.429276850107 0.136237628051 0.220886665367
r=0.0082863592559 0.431390112183 0.122256879866 0.213075250726
r=0.00696582269534 0.512059203757 0.172461982592 0.192748894424
r=0.00874964166477 0.379782657913 0.123600734536 0.184828817951
r=0.00717292505715 0.310482480571 0.193615553964 0.136747035888
r=0.00546497216567 0.283038443595 0.21444158955 0.319883297473
r=0.00791138006541 0.355738691921 0.269580280444 0.195756946386
r=0.00598066557556 0.36346101378 0.114579932224 0.306877919363
r=0.00663757344751 0.387471548259 0.174618625599 0.211322582207
r=0.00691127622595 0.35589969342 0.121955821083 0.171967612609
r=0.00831092078223 0.382303856517 0.132213375156 0.223659870511
r=0.00638811278031 0.232531921672 0.17381074921 0.247065166777
r=0.00821466788187 0.28177256607 0.12728789925 0.214269244705
r=0.00793186853309 0.451346389229 0.237180742554 0.134569563443
r=0.00679725625591 0.35661771347 0.148684044148 0.281453783486
r=0.00692196473444 0.347204070608 0.166518549497 0.168905849757
r=0.0064722418517 0.327993174709 0.195531961955 0.202610042026
r=0.00690111982872 0.375791266588 0.156362887679 0.27953656391
r=0.00769443872727 0.409269575983 0.149504797276 0.275348189415
r=0.00765046656541 0.350028612365 0.16277991412 0.22680205779
r=0.00721190057737 0.430021101097 0.163341590836 0.14348598411
r=0.00601195928932 0.375900833417 0.175272719202 0.245397343277
r=0.00872734781214 0.349957099957 0.13393240179 0.294849696635
r=0.0085208337876 0.389282010614 0.190589479249 0.241698692531
r=0.00777346048512 0.400610054771 0.160054029182 0.173806237105
r=0.00833401126775 0.430448183518 0.181243999798 0.192360163711
r=0.00712950920802 0.420032024736 0.115286842251 0.257217160841
r=0.00681741375847 0.275462336219 0.215942752738 0.154046557523
r=0.00572484521032 0.425843730938 0.13148339156 0.287637109743
r=0.0055592015301 0.3381712627 0.299203940713 0.158662092624
r=0.00770010296653 0.408307174378 0.207261886603 0.193862613969
r=0.00632502472915 0.350492403771 0.193718849457 0.282126343602
r=0.00776525217876 0.368430894081 0.195504819604 0.207696407034
r=0.00657296175045 0.449895617394 0.0950608262586 0.184860183759
r=0.00672174173731 0.283255713022 0.145592334786 0.26843273741
r=0.00938916147781 0.501666237224 0.105986429614 0.262999227003
r=0.0071135698279 0.381354470339 0.137445159361 0.178143669536
r=0.00797959495495 0.478566821087 0.114603491077 0.136437381497
r=0.00532063968053 0.200962784234 0.244516647922 0.327999248058
r=0.00658044261235 0.416944123576 0.115569296279 0.2384317456
r=0.00745952553807 0.375334328544 0.0947471543198 0.226736953412
r=0.00714483210665 0.42159263507 0.105421406652 0.231486934689
r=0.00638424682144 0.267240721232 0.246354906182 0.310936044825
r=0.00720957350831 0.313274554535 0.155380178255 0.159476882394
r=0.00722345647612 0.303168941274 0.127731251723 0.256272401434
r=0.00816023081146 0.358895058691 0.155315011363 0.21693493592
r=0.00781077033629 0.319968798752 0.149211301785 0.300970705495
r=0.00752025311224 0.37202068981 0.219310489152 0.21130423531
r=0.00715515909131 0.486783150719 0.0850845430806 0.186682553617
r=0.00747918671254 0.438854805726 0.15799350415 0.203103572717
r=0.00677126387058 0.393374310855 0.15406162465 0.169076818006
r=0.0089059767246 0.41203528345 0.234975264855 0.170764321706
r=0.006292944493 0.333249985775 0.182154486303 0.266339527499
r=0.00617574974808 0.436081761734 0.180696041089 0.198543485702
r=0.00776173689514 0.435466600774 0.159657359361 0.217873321802
r=0.00702817799459 0.421885848662 0.0650479871505 0.240399259146
r=0.00704053463767 0.344947763803 0.239335627831 0.193614819924
r=0.00815703510123 0.475864861217 0.228890188493 0.0986549102524
r=0.00665488698539 0.316048893294 0.164149322762 0.324083250743
r=0.00691279046291 0.346918452403 0.129310662782 0.228783240512
r=0.00744382715563 0.306864398006 0.218865078309 0.28843153349
r=0.00746990150261 0.296196175381 0.118292861379 0.280608119036
r=0.00722516771326 0.317430123342 0.204848470578 0.174716943157
r=0.00764252980898 0.310255806358 0.210677519366 0.27154657666
r=0.00583013859361 0.367323529897 0.160180554868 0.244838342328
r=0.0065405669219 0.463076906728 0.153260858014 0.130753126959
r=0.00591466654981 0.343983522896 0.187511061155 0.187861755832
r=0.00740755482857 0.428274661726 0.139483090974 0.19435554807
r=0.00936602382793 0.463463059243 0.193276462571 0.12080830515
r=0.00607756647774 0.393244924029 0.177045515665 0.195416498588
r=0.0076381310976 0.388559502041 0.145010251011 0.238303688517
r=0.0072584036338 0.305963623645 0.211729042789 0.17761163577
r=0.0064032220895 0.332678948958 0.213127957314 0.200417799255
r=0.00704838060845 0.316590858968 0.203666682386 0.238526791817
r=0.0080493214811 0.467755085091 0.204940977263 0.224148261522
r=0.00691758825004 0.481742079904 0.165822393543 0.134634023631
r=0.00735564012378 0.373031294355 0.124937486348 0.231907726898
r=0.00690204044966 0.407802037846 0.123027656477 0.193668122271
r=0.00851522773173 0.429134366925 0.101431955211 0.158144918174
r=0.0083514683948 0.320361721073 0.220333066387 0.260341821467
r=0.00846843928299 0.350925002769 0.208463498394 0.192156862745
r=0.00663099886079 0.404578309831 0.158920177793 0.141353895966
r=0.00949000994375 0.403334280572 0.180624906968 0.222601117742
r=0.008551752747 0.408810821245 0.190960519087 0.177151850807
r=0.00722764073138 0.418448623951 0.154119647221 0.211021145468
r=0.00790320410092 0.406362161023 0.128377200161 0.279405644865
r=0.00857111043744 0.433348695409 0.134193918886 0.215559823944
r=0.00901290463243 0.43420918352 0.157695055258 0.156200286947
r=0.00738608373141 0.334859847106 0.105094041985 0.282084698459
r=0.00741379008122 0.412337405572 0.0867783466458 0.240831158531
r=0.00769489606292 0.283440444186 0.233521164577 0.165912243683
r=0.00688804830776 0.333177726849 0.195654858051 0.198879746068
r=0.00709243470815 0.32664157818 0.206365112456 0.284452747592
r=0.00797129776058 0.388772651759 0.139804304558 0.230110127923
r=0.00734501215532 0.319068359364 0.164651965437 0.301230214654
r=0.00635225747464 0.394665577057 0.16776609229 0.234074586703
r=0.00761202788747 0.472727756789 0.104863285869 0.211358646591
r=0.00675823526272 0.35327915382 0.243863147299 0.247284029603
r=0.00821957184692 0.385515388835 0.207962090687 0.182670298697
r=0.0074011306293 0.40948644279 0.140782847786 0.157645689806
r=0.00675069993265 0.348761167489 0.0634804437409 0.27333162523
r=0.00930722157076 0.296509126667 0.192546043062 0.1839059267
r=0.00879785221205 0.405185749012 0.10267553875 0.245619204295
r=0.00496233390517 0.38927803501 0.242536968882 0.20608914744
r=0.00823912336064 0.460563929133 0.123706734583 0.191158337161
r=0.0055609081875 0.358808807478 0.248951822568 0.173553955751
r=0.00689340637407 0.453959526537 0.153936617029 0.158655975563
r=0.00713933223115 0.43078517936 0.226742211657 0.197251067937
r=0.00598648140573 0.363743315508 0.211827094474 0.167878787879
r=0.00663944267618 0.275005927874 0.104790201164 0.157154285194
r=0.00972361990076 0.39352904693 0.133329887671 0.244797050513
r=0.00617957395857 0.351678327503 0.190418679549 0.394268143706
r=0.00711526718858 0.314296453524 0.119881489343 0.173609268595
r=0.00614815970887 0.354217450685 0.143076949674 0.147641028301
r=0.00802697936594 0.32866496478 0.218196000567 0.257953954522
r=0.00828469116799 0.397256279468 0.0731015795683 0.281832496669
r=0.00592533400757 0.225539926371 0.217673370028 0.223405403461
r=0.007373656335 0.281838902327 0.207265695627 0.177509712144
r=0.00833673384487 0.300639731326 0.245953240467 0.139054883645
r=0.00639495473676 0.273945066255 0.139521420301 0.30626045285
r=0.00766555049064 0.293882680311 0.285669404425 0.232799245994
r=0.0065672306092 0.305467978727 0.259805192737 0.164749075325
r=0.00809733753572 0.4110133594 0.16348973607 0.118116650375
r=0.00766831796891 0.311946217547 0.158200725224 0.171916049827
r=0.00635049061966 0.469947012027 0.122240510533 0.179848688295
r=0.00814048748744 0.371602693272 0.134942088105 0.190904474042
r=0.00677390772543 0.406429957905 0.119709900365 0.285975443887
r=0.00780092974439 0.383894393292 0.179772657629 0.286036003171
r=0.00621908166347 0.346291678589 0.186717355462 0.216858112251
r=0.00777054326691 0.442738481022 0.150437665288 0.204611315976
r=0.00770597416127 0.398857198494 0.104258457496 0.225632549142
r=0.00753615260614 0.415198956295 0.226375298978 0.178321374212
r=0.00720578030026 0.356725988575 0.16064587599 0.307322980294
r=0.00650031746758 0.307609410645 0.157016696757 0.262333627241
r=0.00691205463279 0.2829238378 0.167847719128 0.264513502406
r=0.006647086678 0.300899728942 0.0828206532311 0.328566458167
r=0.00792165804688 0.298484101095 0.125345956984 0.264574747394
r=0.00686337006075 0.246900399504 0.23087431694 0.271846443495
r=0.00546516663634 0.322124453458 0.247358607831 0.20252308833
r=0.00591954564078 0.422062572661 0.155431479147 0.118123490397
r=0.00600495225416 0.403654329502 0.203314253609 0.211093786926
r=0.00609744414381 0.421229133085 0.190113575306 0.309061938377
r=0.00711947546524 0.437347460304 0.178453498722 0.194992390961
r=0.00690161207983 0.368007049968 0.21520189696 0.210096496252
r=0.0074587526115 0.376614339791 0.142333277666 0.229048374527
r=0.00560012772974 0.440888805472 0.188418532169 0.172886902054
r=0.0069787238164 0.370683094023 0.127945405601 0.199465191474
r=0.0069815324056 0.316543619709 0.0910434832679 0.261248845261
r=0.00737562229306 0.369422219932 0.259059799328 0.141976342525
r=0.00857182315129 0.367007273214 0.232623860307 0.166778219029
r=0.0077866485995 0.451804064934 0.0917789096136 0.211591488656
r=0.00727320117172 0.362245869331 0.150903261254 0.238367549031
r=0.00597803761481 0.347696305661 0.173982769116 0.187795570539
r=0.00777800586179 0.421086531628 0.0720171464108 0.302472014925
r=0.00649285817598 0.415407410565 0.166138015221 0.18366876581
r=0.00684916471468 0.406697145681 0.151019399481 0.302903743976
r=0.00694275556551 0.334201987071 0.24863604416 0.16693953799
r=0.00710051503992 0.467451907313 0.112610317938 0.22282502978
r=0.00732844990244 0.443015742165 0.155050552265 0.195597179611
r=0.00906353864414 0.437295002894 0.233986108431 0.107370248891
r=0.00741839164997 0.325303777735 0.157729515023 0.190039934226
r=0.00665644863731 0.215877425851 0.244278230664 0.279906533586
r=0.00842907461128 0.448173027094 0.129854409277 0.127170416434
r=0.00696592187099 0.439550048525 0.12768074341 0.195629886129
r=0.00566841792212 0.290817038384 0.222741363094 0.284891042036
r=0.00624346840663 0.321295143213 0.218884312035 0.28788836734
r=0.0050377393425 0.313573540649 0.211452207715 0.240971460846
r=0.00601598962068 0.227991632653 0.120510068472 0.259864995796
r=0.00702515011224 0.364280231666 0.206109134045 0.22268159933
r=0.00644150801708 0.340831689215 0.104243000752 0.295958990981
r=0.00694949942691 0.310272361627 0.246044006513 0.22937107706
r=0.00743963935879 0.350333415658 0.144336050054 0.243599242611
r=0.0074145329885 0.407956453295 0.202158188739 0.17386025634
r=0.00617275205938 0.309903370219 0.16957532429 0.282310408361
r=0.00848179309449 0.33240894805 0.167705899819 0.160529308616
r=0.00678427888002 0.349236436073 0.113401473818 0.229676870189
r=0.00779831941964 0.32597289101 0.184908281047 0.187043671726
r=0.00635765630698 0.253078438548 0.194018083771 0.277267139112
r=0.00825163479059 0.440504896507 0.11761570864 0.284920106805
r=0.0072986573413 0.311633393687 0.158593364216 0.261402559942
r=0.00771054343238 0.383833137846 0.111007370147 0.209093154847
r=0.00783035829158 0.386569332191 0.26180987498 0.206159136901
r=0.00954829689694 0.338241848394 0.158184736865 0.231372688225
r=0.00637796401143 0.409802837664 0.202542841349 0.191966095449
r=0.00724402207987 0.291273088515 0.194726473708 0.288764290886
r=0.00707808761321 0.348461390567 0.219331532133 0.221830950285
r=0.00741291851482 0.309166843633 0.227790755291 0.216195936858
r=0.007737024216 0.296345152666 0.117700858309 0.228946813001
r=0.00776282706305 0.354047351425 0.241271030705 0.210119716676
r=0.00813107838219 0.395783035571 0.196099088422 0.197811041365
r=0.0061310098971 0.363927648579 0.158375784422 0.208106312292
r=0.00722031459235 0.35053064065 0.133657204802 0.171049637987
r=0.00688058328455 0.418088652306 0.15652620931 0.199202361408
r=0.00789595526809 0.318185197576 0.127114233672 0.189305230289
r=0.00768150861769 0.36123582504 0.0763326390496 0.278724060788
r=0.00786548425796 0.335416241583 0.21401244644 0.223041216078
r=0.00716872156294 0.353087443017 0.137635699349 0.273928100185
@balllist {Third Position} color=bluetint
r=0.00449688813303 0.227212890755 0.245067653136 0.282651802973
r=0.00404496089382 0.200820038932 0.284013529337 0.231152902393
r=0.00611233621986 0.210071297589 0.239657744205 0.310613214002
r=0.0056028491361 0.187262821076 0.277895655906 0.256945867112
r=0.00383388302291 0.269176403266 0.23294173414 0.264940128455
r=0.00573575621788 0.253809686675 0.23993584019 0.266318632946
r=0.00210845110264 0.227500417772 0.246984907214 0.2785297678
r=0.00199174501595 0.212550286674 0.270233456872 0.246982799582
r=0.0044150328343 0.196329716887 0.250014629636 0.30364102384
r=0.00704214591214 0.21737664527 0.27666472152 0.22929391169
r=0.00331336967553 0.224947266308 0.268961569264 0.237129595163
r=0.00584307444675 0.224763129295 0.240544305154 0.294148260397
r=0.0081982728105 0.204969330884 0.239698256029 0.315634157058
r=0.00828744865533 0.224064494187 0.252859569003 0.270216367807
r=0.00535231975029 0.193374411889 0.299610584566 0.20740441898
r=0.00436396526262 0.220201580109 0.236972812827 0.305852794237
r=0.00438018128943 0.214567717572 0.258749594705 0.267933093017
r=0.00378476058254 0.267515469372 0.195588066156 0.341308398316
r=0.00755115260817 0.23961493395 0.277788478516 0.204808109019
r=0.00536802547474 0.22422036991 0.237237704238 0.301304221614
r=0.00601506422499 0.235934598235 0.243992143572 0.27608111462
r=0.00533699949757 0.197941740799 0.262310931699 0.277436395804
r=0.00483115631672 0.202687139667 0.277655136004 0.242002588325
r=0.00395048204695 0.210775599333 0.251704936527 0.285814527614
r=0.00491192328999 0.210198430238 0.238509730649 0.312782108464
r=0.00306520567073 0.260978604198 0.243901090488 0.251219214826
r=0.00346846061862 0.199317966186 0.240815485356 0.319051063102
r=0.00538491456422 0.273486325241 0.218438773702 0.289636127355
r=0.00612401452381 0.199512253153 0.286777301927 0.226933142993
r=0.00692977522927 0.243643204378 0.204512706314 0.347331382994
r=0.00373831285457 0.227085732636 0.22883353266 0.315247202043
r=0.00689305311853 0.200972370378 0.226371581652 0.346284466318
r=0.00654633210612 0.221956556095 0.222629576951 0.332784290004
r=0.00705597964854 0.216204007124 0.25120247048 0.281391051916
r=0.00574284759453 0.234520485967 0.253911331164 0.257656851706
r=0.00460283250103 0.219579517177 0.231246891208 0.317926700407
r=0.00609086170396 0.211243040493 0.284131706925 0.220493545656
r=0.00551669181998 0.194544604916 0.283858280049 0.237738834986
r=0.0077601293065 0.20623098902 0.237391178138 0.318986654704
r=0.00691277196866 0.206804894894 0.235374655889 0.322445793329
r=0.00511413819458 0.219887924161 0.230098786214 0.319914503411
r=0.00671612387047 0.208392692556 0.262632791624 0.266341724195
r=0.00646067123264 0.223390574318 0.225567639763 0.325474146155
r=0.00386553196433 0.238516006188 0.228861069287 0.303761855238
r=0.00620787821144 0.209479000532 0.260281765019 0.269957469431
r=0.00349794468027 0.183066640381 0.263830247471 0.289272864677
r=0.00514448061706 0.196207805294 0.247098205635 0.309595783436
r=0.00464704991951 0.178015397947 0.283699254894 0.254586092266
r=0.00522124732562 0.191517696619 0.239320164022 0.329841975337
r=0.00628428694366 0.209211407204 0.267283481924 0.256221628947
r=0.00544001047143 0.229550195435 0.243848350447 0.282753103672
r=0.00462050069146 0.262919345271 0.226095352244 0.284889950242
r=0.00496524847293 0.254544671973 0.225534726864 0.294385874299
r=0.00518145020584 0.216465325929 0.260632321208 0.262270031656
r=0.00540472511821 0.231494942153 0.225914652614 0.31667575262
r=0.00527163762426 0.2318952347 0.246095131448 0.275914502404
r=0.00485001533332 0.169816028387 0.28448507618 0.261213819253
r=0.00398550911233 0.182015272876 0.287477721185 0.243029284753
r=0.00688955669671 0.206502437799 0.262089089206 0.269319383789
r=0.00731139322177 0.227285126185 0.23411766095 0.304479551915
r=0.00448624995767 0.2336638261 0.208376563575 0.349583046751
r=0.00519720128944 0.272373267899 0.239068314755 0.249490102591
r=0.00724009536352 0.195813685424 0.290731426176 0.222723462224
r=0.0053223235455 0.220839127036 0.258704321529 0.261752229906
r=0.00594114463443 0.193296710212 0.24303339519 0.320636499407
r=0.00321346718003 0.235300411265 0.271604455022 0.221490678691
r=0.00912031863681 0.173634474315 0.278076998261 0.270211529162
r=0.00296894211539 0.195938590627 0.254311415405 0.295438578563
r=0.00421721054631 0.25909550524 0.252919645339 0.235065204083
r=0.00443280932932 0.214326296928 0.250848593447 0.283976516178
r=0.00687247256635 0.20224994476 0.245897383723 0.305955287793
r=0.00850365890001 0.226394600577 0.223675761343 0.326253876737
r=0.00718599956585 0.253843014726 0.256785093752 0.232586797769
r=0.00677668278888 0.214157572237 0.269998063543 0.245846300676
r=0.00659938472471 0.258316212887 0.231632143374 0.278419500365
r=0.00650199031656 0.221488609843 0.226725222334 0.32506094549
r=0.00422867274311 0.209581412133 0.24211840575 0.306181776367
r=0.0069252035631 0.226586094543 0.214518317259 0.34437727094
r=0.0066036029878 0.215198666296 0.200680744651 0.383439844401
r=0.00425747866632 0.167326895283 0.243293697718 0.34608570928
r=0.00678133519922 0.204726603575 0.261319663512 0.272634069401
r=0.00640479033386 0.256947982114 0.267051565065 0.208948887757
r=0.00700124725438 0.171039291627 0.263900862855 0.301158982663
r=0.00632299964255 0.260275106424 0.201929023078 0.33586684742
r=0.00492862061612 0.236791687751 0.232304865395 0.298598581459
r=0.00413057183982 0.157428809914 0.23814568686 0.366279816366
r=0.00553603983436 0.192108524703 0.249014261197 0.309862952902
r=0.0065961492765 0.224917270093 0.282341861076 0.210399007756
r=0.00575336999686 0.247770210006 0.254915548268 0.242398693458
r=0.00499626944914 0.276666294149 0.207965678666 0.30740234852
r=0.00483137065747 0.229808925827 0.231858280891 0.30647451239
r=0.00746612714093 0.198176258663 0.276874225527 0.248075290284
r=0.0057968312329 0.233594782706 0.223139548374 0.320126120546
r=0.00683997074839 0.240648874603 0.22151473299 0.316321659416
r=0.00472433189588 0.191842803675 0.266572984008 0.275011228309
r=0.00549339556599 0.244346343018 0.231902611053 0.291848434875
r=0.00552728700105 0.208445866604 0.229210701425 0.333132730546
r=0.00471605764581 0.206896683418 0.234525822561 0.32405167146
r=0.00707637314042 0.222771908942 0.257224454033 0.262779182992
r=0.00927465096482 0.213074667153 0.237858933731 0.311207465384
r=0.00699145649437 0.218152678308 0.253556771546 0.2747337786
r=0.00576319840264 0.257985688466 0.202150418649 0.337713474236
r=0.0049511168208 0.205767612699 0.246445734022 0.301340919256
r=0.00559083073789 0.172015778909 0.263740410501 0.30050340009
r=0.00423659817965 0.16451575812 0.325062784263 0.185358673354
r=0.0064620090504 0.204866963878 0.292016519899 0.211099996324
r=0.00481236106024 0.259204138762 0.205051203005 0.330693455228
r=0.00389242775235 0.20721545448 0.256385304789 0.280013935943
r=0.00341540844206 0.224878305831 0.250770438604 0.273580816962
r=0.00388881969203 0.231247292479 0.242535572662 0.283681562198
r=0.00566255887607 0.215896933064 0.218812675867 0.346477715201
r=0.00499105862827 0.218265955522 0.27955105059 0.222631943297
r=0.00592517819075 0.198328154182 0.28809226737 0.225487311079
r=0.00769278022103 0.213161655668 0.25110009005 0.284638164232
r=0.00539839348112 0.211036314948 0.229500735613 0.329962213825
r=0.00324991967572 0.213361269342 0.259048630619 0.268541469419
r=0.00543584785615 0.209028056829 0.276884813055 0.23720231706
r=0.00796913117061 0.25594559833 0.233435876199 0.277182649273
r=0.00594180452696 0.200555683299 0.281915382847 0.235613551008
r=0.00330805102963 0.20613410185 0.283061330225 0.2277432377
r=0.006311942156 0.218890158364 0.237091102705 0.306927636225
r=0.00559007712058 0.188780688761 0.261484747288 0.288249816664
r=0.00521408778388 0.257720650317 0.223436388374 0.295406572934
r=0.00544727868364 0.178238649869 0.297040646541 0.227680057048
r=0.00591827597056 0.198255963067 0.280046165684 0.241651705566
r=0.00823416468643 0.167259786477 0.271968845602 0.28880252232
r=0.00502495525251 0.22211270999 0.239070679195 0.299745931621
r=0.00626233324014 0.197487838525 0.277417773905 0.247676613664
r=0.00352872688901 0.207518804981 0.272720028898 0.247041137223
r=0.00538963869325 0.251314679764 0.249665128739 0.249355062757
r=0.00535831454601 0.23551399291 0.243841464256 0.276803078578
r=0.00755041662106 0.181495829629 0.281333732528 0.255836705316
r=0.00522928412215 0.216838031829 0.277148736533 0.228864495105
r=0.00735482866373 0.240592766165 0.234737988721 0.289931256393
r=0.0055569899774 0.259219872908 0.219632834465 0.301514458161
r=0.00427246762231 0.219058751197 0.261831739087 0.257277770629
r=0.00416360835178 0.220920048172 0.227195365919 0.324689219989
r=0.00394968395285 0.230692577243 0.251368812965 0.266569796826
r=0.00346114833451 0.238728936503 0.212439087899 0.336392887699
r=0.00553595762788 0.222582907532 0.25548472254 0.266447647389
r=0.0049909978221 0.191300404932 0.282492519387 0.243714556294
r=0.00444586415739 0.206382869791 0.27026960641 0.253077917389
r=0.00491286084072 0.241016165518 0.219602737131 0.319778360219
r=0.00316338569258 0.161965723924 0.278129640466 0.281774995144
r=0.00779097078453 0.212592493537 0.266332352679 0.254742801105
r=0.00809440492941 0.222610865652 0.273264059347 0.230861015655
r=0.00593048473002 0.244006830328 0.221985674051 0.312021821569
r=0.0071579432687 0.208250117148 0.271217030908 0.249315821035
r=0.00513911590693 0.214545701124 0.233035702568 0.319382893741
r=0.0091450708948 0.248423415734 0.20803580886 0.335504966547
r=0.00622609040457 0.238067508288 0.247028427587 0.267875636538
r=0.00797317797899 0.25175514522 0.201062704366 0.346119446047
r=0.00434912143705 0.20323413906 0.264384618729 0.267996623482
r=0.00853488192572 0.223241880077 0.239677041326 0.297404037271
r=0.00623521310505 0.239448849485 0.212900547647 0.334750055222
r=0.00453760764419 0.206869564676 0.282223828847 0.22868277763
r=0.00588090283345 0.191415382343 0.278245046061 0.252094525535
r=0.00669686940766 0.254983228936 0.226021136763 0.292974497537
r=0.00608148605477 0.204698953958 0.306619443758 0.182062158526
r=0.00319837674508 0.223838310048 0.2556850589 0.264791572151
r=0.00564304501936 0.254720163362 0.221608772557 0.302062291524
r=0.00612088179995 0.212335432016 0.262968415391 0.261727737202
r=0.0023043826803 0.221784255116 0.260751217865 0.256713309154
r=0.004756912183 0.22685483294 0.229025064988 0.315095037085
r=0.00629417485638 0.222725919309 0.261716540122 0.253841000447
r=0.00528857949876 0.239818378905 0.232569757839 0.295042105418
r=0.00636318970238 0.20716257616 0.277441294316 0.237954835209
r=0.00443102916735 0.215709121674 0.275892170435 0.232506537456
r=0.00482323015232 0.220747902809 0.255497268509 0.268257560173
r=0.00701367065771 0.210934257491 0.25104797875 0.286969785009
r=0.00808714140905 0.195051455894 0.246955604116 0.311037335873
r=0.00519035272766 0.219271282488 0.222456588335 0.335815540841
r=0.00480213896644 0.243154647127 0.250197417957 0.25645051696
r=0.00416491550084 0.219372211848 0.245803059909 0.289021668335
r=0.00709907326858 0.26310464444 0.227741375988 0.281412603585
r=0.0071560902375 0.253743243697 0.206465907946 0.33332494041
r=0.0043145884676 0.234557756655 0.227934717164 0.309572809018
r=0.00463715609417 0.225128032911 0.238815427383 0.297241112324
r=0.00503325245663 0.206787766383 0.280611317187 0.231989599244
r=0.00519594483335 0.251999261811 0.219344652231 0.309311433727
r=0.00615782708715 0.189823825359 0.246009164261 0.318157846119
r=0.00716278510602 0.203423245997 0.249179401524 0.298217950955
r=0.0059362232648 0.241235637283 0.206139952209 0.346484458299
r=0.00589685574172 0.261829349031 0.234376887022 0.269416876925
r=0.00678178494943 0.217702248099 0.214365428725 0.35356689445
r=0.00612017248669 0.237483801493 0.237255653507 0.288004891493
r=0.00282751288701 0.246859145092 0.21977818636 0.313584482188
r=0.00699626312956 0.23678599074 0.249017803678 0.265178401905
r=0.00288026805146 0.208943390868 0.234902390794 0.321251827543
r=0.0047847349883 0.193275325543 0.294775905099 0.217172864259
r=0.00561920360541 0.198187570798 0.231145479522 0.339521470158
r=0.00385152438702 0.242133092597 0.24602521114 0.265816485123
r=0.00547453338878 0.182680414462 0.296981770992 0.223356043555
r=0.00350696910165 0.178066235425 0.28296018822 0.256013388135
r=0.00647312794548 0.178933518676 0.271580669032 0.27790514326
r=0.00597204984865 0.22843161529 0.275976973548 0.219614437613
r=0.00654341666977 0.239331960976 0.247640836459 0.265386366107
r=0.00752436830262 0.289547440176 0.178647517922 0.353157523979
r=0.00731010526413 0.167004943638 0.260193590317 0.312607875727
r=0.00249592746179 0.243458319027 0.255803763481 0.244934154011
r=0.0066400625387 0.207149638282 0.217971134665 0.356908092388
r=0.00341105730188 0.21573430492 0.25260958875 0.279046517579
r=0.00666865207071 0.20781535923 0.234612337766 0.322959965238
r=0.0032650240121 0.191074318755 0.282050414252 0.24482485274
r=0.00549768163255 0.234548338989 0.258760950395 0.24792976022
r=0.00344225329983 0.205604216893 0.279047158551 0.236301466006
r=0.00458613667529 0.166188332705 0.297750066189 0.238311534918
r=0.00764472518964 0.257765728114 0.207217188185 0.327799895516
r=0.00465411868904 0.250577443411 0.216007831233 0.317406894124
r=0.00620651750131 0.23861458837 0.209119074482 0.343147262666
r=0.00537033357247 0.259538402076 0.217105626415 0.306250345094
r=0.00576481979637 0.252214676402 0.237225537149 0.2733342493
r=0.00608330044476 0.223766735651 0.26802558038 0.240182103589
r=0.00777640952685 0.238757544726 0.202642751869 0.355956951537
r=0.00843126837307 0.169138665066 0.298198461174 0.234464412586
r=0.0055027599879 0.193241666467 0.284720723745 0.237316886044
r=0.00739816808797 0.159818146031 0.30958582003 0.221010213909
r=0.00568638685869 0.222467301404 0.259767262935 0.257998172726
r=0.00781118148818 0.193407772046 0.263996833978 0.278598559997
r=0.00536435111524 0.227206821105 0.255907716695 0.260977745504
r=0.00592457250382 0.217607153819 0.225952065848 0.330488714484
r=0.00742939780019 0.215188241803 0.235924045516 0.312963667165
r=0.00620934392873 0.219718114427 0.239053200686 0.302175484201
r=0.00440237016844 0.166907334647 0.273638732439 0.285815200475
r=0.00698346423465 0.195058665281 0.268825998334 0.267289338051
r=0.00563636004541 0.211818722866 0.239506386122 0.309168504889
r=0.00462936746546 0.252318201417 0.224770620289 0.298140558005
r=0.00400736998716 0.231792471573 0.208705839732 0.350795848964
r=0.00575573936813 0.230435145745 0.235095631838 0.299373590579
r=0.00630245495827 0.175567618922 0.289750794317 0.244930792444
r=0.00457272728575 0.175025024151 0.259760873867 0.305453228116
r=0.0047093651912 0.219464424392 0.244698820634 0.29113793434
r=0.00613102459432 0.188254967889 0.257636405686 0.29647222074
r=0.00619315561877 0.188797147786 0.304773911938 0.201655028339
r=0.00522150967257 0.201630899399 0.24588424983 0.30660060094
r=0.00650647759165 0.188923827328 0.256276219547 0.298523733578
r=0.00662351842531 0.1991821185 0.282427536232 0.235962809037
r=0.00484041733286 0.220254931229 0.241035094284 0.297674880203
r=0.00595817633563 0.23943431658 0.219326286028 0.321913111364
r=0.00489041903241 0.193668301981 0.284092508962 0.238146680096
r=0.00526349430468 0.227950830654 0.226611066452 0.318827036442
r=0.00731238076583 0.19762177314 0.236696311951 0.328985602959
r=0.00666989820776 0.186599321842 0.260513798625 0.292373080908
r=0.00619495686006 0.201554663992 0.280694464345 0.237056407317
r=0.00275105988149 0.217330588522 0.271220487425 0.240228436628
r=0.00430761546078 0.267849299821 0.231786540467 0.268577619245
r=0.00619028595955 0.173971200596 0.28287040268 0.260287994045
r=0.00534352459623 0.219300880102 0.256058865007 0.268581389883
r=0.00419375967954 0.2197870101 0.254142127297 0.271928735306
r=0.00579768293686 0.191597870304 0.267313751296 0.273774627104
r=0.00668707203043 0.241950673966 0.222330135186 0.313389055663
r=0.00690637302409 0.201123179462 0.286019912779 0.226836994981
r=0.00741625970454 0.185095045434 0.288065843621 0.238773267323
r=0.00633504795835 0.184546342371 0.287469448707 0.240514760214
r=0.00550603188726 0.244266247967 0.214630180003 0.326473392026
r=0.00803912374408 0.200901525027 0.281692134419 0.235714206134
r=0.00607779927423 0.189025389578 0.25758123521 0.295812140003
r=0.00529564873375 0.198173770599 0.252305339728 0.297215549945
r=0.00602009409907 0.210425801985 0.240031925533 0.30951034695
r=0.00519579064754 0.246263031068 0.237257795017 0.279221378899
r=0.00578860740586 0.233415632513 0.223664262664 0.319255842159
r=0.00578593599093 0.166635943552 0.30279804166 0.227767973128
r=0.00514366504908 0.213455010127 0.261805930097 0.262933129678
r=0.00510840627776 0.173980580082 0.251370965713 0.323277488491
r=0.00487979172097 0.207507758415 0.248660512984 0.295171215618
r=0.00755867495462 0.228131506201 0.241771636272 0.288325221254
r=0.00562573580039 0.211071318153 0.260737811742 0.267453058363
r=0.00448290726043 0.158857532833 0.291548699416 0.258045068335
r=0.00582855392859 0.220814567291 0.250697370333 0.277790692043
r=0.00534577647958 0.196972198202 0.26196970888 0.279088384037
r=0.00637757561211 0.221566232356 0.247906361845 0.282621043954
r=0.00669518514714 0.183754870965 0.27908487121 0.258075386614
r=0.00669021260734 0.190453316059 0.257125838576 0.295295006789
r=0.00709272965514 0.219474704202 0.261994084047 0.256537127703
r=0.00793606896379 0.270511569934 0.210286493614 0.308915442837
r=0.00545929240219 0.197745133915 0.279366407026 0.243522052033
r=0.00306821134894 0.209850064777 0.221209751319 0.347730432584
r=0.00522569440807 0.282662324293 0.185312669624 0.346712336459
r=0.00596804524703 0.181623336428 0.254944289694 0.308488084184
r=0.00829482046424 0.177099935514 0.247451127133 0.32799781022
r=0.00535968001085 0.196505158457 0.269833214931 0.26382841168
r=0.00599292100797 0.221082331791 0.250038840985 0.278839986239
r=0.00571710626912 0.194128439664 0.257109149966 0.291653260403
r=0.00869184057477 0.214339453832 0.246243315236 0.293173915696
r=0.00776042809511 0.210828843271 0.278554570958 0.232062014813
r=0.00719544419979 0.218832634362 0.276106142523 0.228955080592
r=0.00492068214252 0.201529457236 0.220813317873 0.356843907018
r=0.00533198045008 0.210526183843 0.203777408751 0.381918998654
r=0.00483515747726 0.258529362835 0.200897243942 0.339676149282
r=0.00346493727408 0.206051809825 0.28069519579 0.232557798596
r=0.00854166529612 0.224798422167 0.236131739443 0.302938098946
r=0.00525700572155 0.22011424368 0.252173031886 0.275539692548
r=0.00466108897503 0.261691395768 0.226818220066 0.2846721641
r=0.00738646758049 0.215785817556 0.240594170673 0.303025841098
r=0.0077757824616 0.157819620412 0.315405545262 0.211369289065
r=0.00713221213359 0.201932491626 0.260422571502 0.27722236537
r=0.00698853052429 0.214969074576 0.255071980435 0.274886964555
r=0.0065737134147 0.210339334232 0.265383412498 0.258893840771
r=0.00483217074783 0.194531494494 0.280860577863 0.24374734978
r=0.00435251649766 0.267029625603 0.233010011098 0.2669503522
r=0.00776964437283 0.185307426759 0.259730515643 0.295231541954
r=0.00562780644708 0.244585826023 0.228487957596 0.298438258785
r=0.00851789719966 0.232815259266 0.214565616778 0.338053507178
r=0.00556129015846 0.222768563619 0.27015468826 0.236922059861
r=0.00538379733317 0.248354356217 0.187942284716 0.37576107435
r=0.00425821371746 0.167381270354 0.260010309037 0.312598111572
r=0.0056329686407 0.209767724042 0.281547928584 0.22713641879
r=0.00613726001648 0.17998294067 0.25001424725 0.31998856483
r=0.00582140957227 0.187335903192 0.290028356536 0.232607383736
r=0.00477317267041 0.189235735194 0.273365010626 0.264034243554
r=0.00483154124222 0.231426492859 0.226452771921 0.315667963298
r=0.0056465575393 0.218096828622 0.274917358218 0.232068454943
r=0.00261891042796 0.2230915613 0.210470016117 0.355968406467
r=0.00503777654054 0.197220986875 0.267765990644 0.267247031838
r=0.00516749474269 0.20775059715 0.284836504407 0.222576394037
r=0.0046987516132 0.23279538158 0.243804142806 0.279596332809
r=0.008061984818 0.253994667286 0.227071030905 0.291863270903
r=0.00622935258361 0.219296864456 0.255248399238 0.270206337067
r=0.00742946611644 0.19007267922 0.243069045259 0.323789230261
r=0.00417103362771 0.215729846691 0.25068232951 0.282905494289
r=0.00794340546519 0.207115536773 0.256151836816 0.280580789594
r=0.00718706752803 0.214123017798 0.253638047488 0.278600887225
r=0.00559922862302 0.201893301355 0.259847527312 0.278411644021
r=0.01 0.228037980161 0.21893011525 0.33410178934
r=0.00474001504247 0.221383951412 0.244287517948 0.290041012692
r=0.00479577909894 0.171193717389 0.318785135121 0.19123601237
r=0.00522619788321 0.224715647784 0.219678204195 0.335927943825
r=0.00623504323141 0.203460408362 0.26544457545 0.265650440739
r=0.00551974676036 0.260961923511 0.215978496795 0.3070810829
r=0.00441238801115 0.243993293667 0.278193071803 0.199620562727
r=0.00448657563565 0.207522949336 0.261086791895 0.270303466874
r=0.00550238486956 0.224098606739 0.254674565699 0.266552261863
r=0.00565363049194 0.168032064834 0.317728782845 0.196510369475
r=0.00519555981871 0.212926748757 0.272610723777 0.24185180369
r=0.00561553628864 0.231348768485 0.241676794051 0.285297643413
r=0.00481941381791 0.21543844246 0.252126302273 0.280308952994
r=0.00807311690555 0.199860466999 0.242668719392 0.314802094218
r=0.00499267972962 0.219541484716 0.248384279476 0.283689956332
r=0.00733304031451 0.209587639966 0.240694982773 0.309022394488
r=0.0066481243867 0.220093655087 0.249233230475 0.281439883963
r=0.00684653219912 0.1946383073 0.276116096156 0.253129500388
r=0.00766927865773 0.223426916031 0.258907397151 0.258758289666
r=0.00450881306827 0.19811499479 0.253514932543 0.294855140124
r=0.00647916714013 0.215896548823 0.263244443125 0.257614564928
r=0.00541181752819 0.226825523324 0.238159069174 0.296856338327
r=0.00481355072676 0.222922089176 0.27259895845 0.231879993924
r=0.00640388768252 0.214719033818 0.210984966817 0.363311032548
r=0.00474490857189 0.231306391485 0.249843919775 0.269005768965
r=0.00666769298389 0.168635481131 0.27215568499 0.28705314889
r=0.00495039429754 0.236079114675 0.257951209924 0.248018465478
r=0.00651152069283 0.181652719881 0.257428054438 0.303491171243
r=0.00630428425256 0.224931428845 0.275138199419 0.224792172317
r=0.00637076785426 0.261257087609 0.182065256922 0.374612398547
r=0.0063421434446 0.231672667746 0.233431864575 0.301463603104
r=0.00766044495329 0.200085640107 0.25870464989 0.282505060112
r=0.00740657617631 0.240286617561 0.257268203408 0.245176975622
r=0.00606098521536 0.218323909897 0.228663995661 0.324348098781
r=0.00544999790881 0.20182568298 0.255239508393 0.287695300235
r=0.005301423123 0.230035658211 0.257933242533 0.254097856724
r=0.00476299931811 0.243562513516 0.257619172665 0.241199141154
r=0.00589570025969 0.173040408847 0.269518513096 0.287922564961
r=0.00426784325546 0.247710650851 0.228135947391 0.296017454367
r=0.00774554212292 0.201784647367 0.261732593447 0.274750165738
r=0.00267519265554 0.233705330642 0.259969395966 0.246355877426
r=0.00426324962989 0.244053832129 0.264629869317 0.226686429237
r=0.00412500637991 0.194417468463 0.293415593376 0.218751344785
r=0.00615355992776 0.233356242841 0.267812142039 0.231019473081
r=0.00370073654329 0.214564454533 0.259018630062 0.267398285343
r=0.00572240731559 0.256403743316 0.237883244207 0.267829768271
r=0.00396039223559 0.21678705041 0.22410090918 0.33501113123
r=0.00789259475429 0.180539762938 0.254604265729 0.310251705603
r=0.00459784511321 0.184655935921 0.263998209229 0.287347645622
r=0.00425333151757 0.22739232334 0.280777394534 0.211052887592
r=0.00356597433622 0.181283819996 0.267551821309 0.283612537386
r=0.00529168101593 0.210965938638 0.218718976032 0.351596109299
r=0.00561794784327 0.206925247523 0.263443826853 0.266187098771
r=0.00429823555613 0.273845498915 0.208688587497 0.30877732609
r=0.00804198088851 0.230234522526 0.244585458137 0.2805945612
r=0.00348261572045 0.161748009763 0.300765502097 0.236720986043
r=0.00723240618357 0.158049096231 0.306584089155 0.22878272546
r=0.00866608776498 0.209240309382 0.238981643553 0.312796403513
r=0.0053086230201 0.287713767077 0.1784497309 0.355386771122
r=0.00441097458621 0.251930596285 0.225814597589 0.296440208537
r=0.00402329997671 0.196260001798 0.266884433656 0.26997113089
r=0.00247836676798 0.17126521419 0.294711309395 0.23931216702
r=0.00326173439764 0.161080257532 0.288560148097 0.261799446274
r=0.00475661945919 0.162853691486 0.27846245349 0.280221401533
r=0.00724992437943 0.229775576017 0.249615745672 0.270992932639
r=0.0049762613227 0.232575726608 0.233352409762 0.300719453869
r=0.00461951503284 0.203884977837 0.281018363318 0.234078295527
r=0.00355228765631 0.199018554714 0.276022301873 0.24893684154
r=0.00543660929979 0.224744509676 0.247651663405 0.279952163514
r=0.00526403527748 0.216322899125 0.234798260927 0.31408057902
r=0.00238883637649 0.212943135855 0.251018180291 0.285020503562
r=0.00584424855533 0.226998176464 0.253674598816 0.265652625905
r=0.005158938308 0.192858235489 0.285228707172 0.236684350167
r=0.00524783685502 0.201552231681 0.252377542631 0.293692683056
r=0.00654063106245 0.23243559719 0.226506176241 0.314552050328
r=0.00548524380772 0.228495415045 0.253344673056 0.264815238843
r=0.00379214967332 0.213371896694 0.26786970946 0.250888684386
r=0.00384000871018 0.249431472775 0.238951992521 0.272664542183
r=0.00616072298842 0.169936820262 0.287245474589 0.25557223056
r=0.00559510072811 0.196144514314 0.290496597467 0.222862290751
r=0.00832036073732 0.167565545311 0.313921771109 0.204590912471
r=0.00692906472857 0.241145485415 0.223742624137 0.31136926631
r=0.0032195440198 0.217653970258 0.254269657915 0.273806713911
r=0.00876762776162 0.220894565589 0.25203234902 0.275040736371
r=0.00741894538112 0.168586850123 0.30125099827 0.228911153337
r=0.00646014717433 0.268593077404 0.203814885914 0.323777150767
r=0.00730380137217 0.23469501584 0.225138696771 0.315027590618
r=0.00547476873844 0.24049102402 0.230612032167 0.298284911645
r=0.00784150221877 0.239890875109 0.244800966353 0.270507192186
r=0.00399905190811 0.206674041298 0.25707906073 0.279167837243
r=0.0053692314874 0.232137304549 0.224197094883 0.319468505686
r=0.00393965654685 0.228962597806 0.267842299722 0.235352802751
r=0.00537043651623 0.226331397504 0.206705383253 0.36025783599
r=0.00499807197245 0.230427522835 0.264918664192 0.239735148781
r=0.00517569630142 0.249991584272 0.26263072874 0.224746958247
r=0.00318794375606 0.236605916131 0.229931005861 0.303532072147
r=0.00340278839802 0.202070872725 0.289616695607 0.21869573606
r=0.00683434082424 0.25666282273 0.197594336601 0.348148504068
r=0.00568166105912 0.198476062414 0.236419603559 0.328684730468
r=0.00624352258376 0.229025255933 0.229894986947 0.311184770174
r=0.00592367692198 0.202276096902 0.269391317436 0.258941268226
r=0.00671994908367 0.22539263467 0.224075526524 0.326456312282
r=0.00669420550735 0.217610243638 0.263722578791 0.25494459878
r=0.0031630136996 0.20115078574 0.26301330609 0.27282260208
r=0.00740099675449 0.213268093366 0.274088313278 0.238555280078
r=0.00917422494876 0.245835077803 0.232315435071 0.289534052055
r=0.00503847640153 0.162273052894 0.240814954434 0.356097038238
r=0.00684174350325 0.176276564653 0.281032107219 0.261659220909
r=0.00596473234425 0.203887791224 0.215156005598 0.36580019758
r=0.00352899071592 0.210410876298 0.24763855841 0.294312006882
r=0.00548598674849 0.213875204628 0.220347279328 0.345430236715
r=0.00726699501581 0.195770330407 0.280859528918 0.242510611756
r=0.00634581471258 0.190197181801 0.258532917382 0.292736983434
r=0.00574416850045 0.219764924902 0.27079120068 0.238652673738
r=0.00723666409188 0.212647187022 0.235359097586 0.316634617806
r=0.00556903413798 0.216766046598 0.270645105548 0.241943742306
r=0.00620606355002 0.231099262429 0.261540707472 0.245819322626
r=0.00591782892538 0.209332407445 0.265546069741 0.259575453072
r=0.00401086807528 0.201824711038 0.269483965883 0.259207357195
r=0.00627298779506 0.206987879577 0.254272518232 0.284467083959
r=0.00375758049974 0.214246667895 0.230468030219 0.324817271666
r=0.00710583833892 0.24987371824 0.227361889849 0.295402502063
r=0.00687301372494 0.234745453994 0.249903868533 0.265446808941
r=0.00757813153638 0.261262122177 0.201313088412 0.336111700998
r=0.00708309095435 0.234632228789 0.246416385254 0.272535000704
r=0.0077546024521 0.243626112866 0.256587985513 0.243197916109
r=0.00628696920595 0.223406201074 0.252538665262 0.271516468402
r=0.00613982129543 0.207718715393 0.258512366187 0.275256552233
r=0.00591749201434 0.207197441148 0.253335742295 0.286131074263
r=0.00213552505697 0.234652504851 0.254141584996 0.257064325158
r=0.00666669277925 0.265264302442 0.206790639753 0.321154418051
r=0.00664133235746 0.183859831829 0.253477204351 0.309185759469
r=0.00809439139683 0.167295789975 0.26440607359 0.303892062844
r=0.00831768230233 0.240293239207 0.248229180064 0.263248400665
@balllist {Total Position} color=lilactint
r=0.00725664872326 0.299470661423 0.223821902286 0.276119776045
r=0.00784668585055 0.298256376216 0.199233909362 0.227718360071
r=0.00691625722356 0.287011568182 0.221872120499 0.239785468612
r=0.00727492009408 0.248115575847 0.198605135909 0.25689871586
r=0.00725578595345 0.31552062337 0.210705561819 0.241180833134
r=0.00632057165235 0.267981214413 0.229499051009 0.266989999177
r=0.00566211365995 0.270460989584 0.202823325141 0.254752753561
r=0.00619708700791 0.223383699199 0.237684648442 0.224682441636
r=0.01 0.296509563881 0.142617495484 0.294886649579
r=0.007805182981 0.320393784175 0.202657286736 0.20160798807
r=0.00582165614725 0.254788332036 0.243745276528 0.227840569411
r=0.00857757425925 0.330180159495 0.17869515748 0.270198425454
r=0.00602493032164 0.230876921072 0.206010085809 0.257374945079
r=0.00572720802411 0.313532667413 0.258937816938 0.207025334726
r=0.00652895032576 0.268750091394 0.255794086208 0.227379009204
r=0.00630602320359 0.280294140428 0.214787382363 0.245632430967
r=0.00720855080381 0.297120660169 0.164816616124 0.253450566777
r=0.00725299954261 0.310096688366 0.175117122505 0.246642743772
r=0.0061693527477 0.278728805851 0.209557899017 0.18934821806
r=0.00611783671953 0.257524674463 0.168012357966 0.276534378369
r=0.00728958846052 0.317341623376 0.200249756804 0.257813636636
r=0.00605355995209 0.229646241891 0.235214671949 0.28824101069
r=0.00631063046691 0.281762662082 0.254837536637 0.195815306939
r=0.00711155626509 0.29204542832 0.178372358907 0.261762823254
r=0.00675219485224 0.236918091998 0.254360263949 0.247492555239
r=0.00584297333465 0.289794604833 0.186184972846 0.232763704825
r=0.00686391067726 0.275461558801 0.182786876747 0.232870089538
r=0.0075705656109 0.314569673342 0.171078228681 0.272929096029
r=0.00683822376978 0.289245776826 0.200196288365 0.224022523594
r=0.00625504795284 0.324608961857 0.194278277492 0.243985241464
r=0.00573949179407 0.310375386349 0.178189165978 0.210309682357
r=0.00695859872917 0.24767968548 0.214871360766 0.273971869343
r=0.00728191789605 0.30663820179 0.208307220851 0.263524903588
r=0.00644447801781 0.285478896134 0.233888376674 0.2251214813
r=0.00728524445277 0.277792345119 0.206137306619 0.288623591895
r=0.0068031283539 0.294481641333 0.209634187677 0.242566823077
r=0.00754265937331 0.282714573202 0.228143596018 0.225162053773
r=0.0079014042196 0.321745614287 0.218141639565 0.21564410013
r=0.00743850384935 0.261895071343 0.190272028152 0.301749995076
r=0.00673990207796 0.244711465193 0.202043268062 0.274364224732
r=0.00664704630208 0.254359735389 0.211628668183 0.261265418426
r=0.00764601860215 0.259432003393 0.199003758282 0.289202429401
r=0.0075100566487 0.322692234306 0.189218342555 0.254020861159
r=0.0060096755807 0.269173621567 0.213139458475 0.270434385925
r=0.0057234653824 0.270244550771 0.234887471203 0.21583377636
r=0.00687231217692 0.245969486383 0.214596099821 0.273420058742
r=0.00706263025161 0.274945419783 0.190770776008 0.265040240799
r=0.00607284992773 0.227090012298 0.228805309019 0.254360363119
r=0.00657843832439 0.288580191508 0.173552984143 0.261386154009
r=0.00726011109639 0.290540941402 0.224518984793 0.251023943263
r=0.00650969359829 0.281612221615 0.239315200734 0.253191431908
r=0.00695312250634 0.272226358673 0.218784932828 0.262520833586
r=0.00625585891397 0.314402685787 0.200791794103 0.24282895492
r=0.00778031908845 0.292662007894 0.185785996085 0.271236433191
r=0.00646405942958 0.256920467624 0.19951995881 0.272790599067
r=0.00667747794256 0.261124998436 0.171811302378 0.257532488097
r=0.0075315850815 0.303709334746 0.212751560992 0.232166375427
r=0.00606427841412 0.294994399476 0.240915879423 0.178454184895
r=0.00595581373238 0.305332758535 0.274515785659 0.203320782287
r=0.0050836135918 0.222029849221 0.188057781299 0.270935001862
r=0.00589284053968 0.277559197906 0.261643345004 0.211465825766
r=0.00688221880392 0.337481013168 0.240259118409 0.194206948344
r=0.00885607509456 0.265243284781 0.219653148905 0.255574766845
r=0.00660674691637 0.277244935577 0.213702865773 0.266593190532
r=0.00815147190955 0.216497493225 0.20488047345 0.338831150425
r=0.00809010892148 0.303032121807 0.222953765753 0.23192017564
r=0.00797087872021 0.224306477223 0.217342956401 0.318688676948
r=0.00619935380231 0.2468348891 0.221518969376 0.243525129994
r=0.00540242399166 0.301468944238 0.219325823218 0.181855077996
r=0.00810178842522 0.281223140014 0.181072117089 0.28030534796
r=0.00706102393542 0.265978101666 0.180808738729 0.277627907324
r=0.00648855705252 0.23681150444 0.199307918031 0.291611826875
r=0.00721157404935 0.302830692997 0.238852217217 0.221718463614
r=0.00831177424784 0.311757288223 0.21558962797 0.264432134113
r=0.00778907152478 0.314352729446 0.208939314782 0.265804202099
r=0.00537066964172 0.278834366257 0.182078526189 0.21309589757
r=0.00609133144635 0.294412440027 0.257043309113 0.223231748133
r=0.00668383712192 0.269094234144 0.162198155224 0.281494571395
r=0.00690577706896 0.2483045702 0.206767826454 0.271114404207
r=0.00785562978577 0.239952043096 0.187559307435 0.302195287522
r=0.00647180153466 0.263159831756 0.196892744479 0.248172099544
r=0.00765719167054 0.312629950378 0.251255636686 0.244521801475
r=0.00797652647705 0.230269699909 0.184448674841 0.333339654615
r=0.00662570566307 0.301070032452 0.174400858229 0.287573194216
r=0.00790006921224 0.31421485862 0.190651899708 0.265916420901
r=0.00694617258304 0.234948687491 0.118040172504 0.320285830471
r=0.00584973177829 0.260909676335 0.199355642304 0.212634123821
r=0.00635686177694 0.264960432031 0.238864271488 0.230592138557
r=0.00716627550459 0.316133252183 0.234374953077 0.23116398875
r=0.00632601292452 0.317901840101 0.186039815286 0.262365738269
r=0.00747326589734 0.318684897684 0.187272254404 0.232953386252
r=0.0065870126885 0.257152882953 0.223424090137 0.231164999159
r=0.00755359500602 0.32137216158 0.180395651524 0.24408747135
r=0.0066153422487 0.304952363362 0.193844162153 0.232006310507
r=0.00674776808328 0.321387546785 0.192663490983 0.209429284337
r=0.00600574256729 0.285497642467 0.263132743672 0.216006148151
r=0.00672438489584 0.311007710975 0.197241467042 0.264441769741
r=0.00609024408465 0.248740346829 0.202265795379 0.288472077359
r=0.00596623017304 0.270689712179 0.178358875167 0.237967509244
r=0.00637978960686 0.259148822784 0.207507931935 0.25450621228
r=0.00782198219703 0.266868288583 0.18506343714 0.287239702082
r=0.00533825729105 0.275875106046 0.200090983979 0.2949141185
r=0.00792836023107 0.25246724655 0.176520889135 0.312909960412
r=0.00647645827631 0.255747215868 0.205762517571 0.243915627966
r=0.00753765864658 0.285962546024 0.184247781258 0.18953638202
r=0.00565434228651 0.258992475202 0.267913185638 0.198027431644
r=0.0076016122657 0.270856218183 0.207673363807 0.321338719393
r=0.00719628035175 0.248520307231 0.218899220708 0.238840433456
r=0.00765170120274 0.330441236791 0.201613822543 0.222488480783
r=0.00541420111295 0.291440345674 0.219520255035 0.230475301854
r=0.00668497416643 0.299879366532 0.147531996026 0.264798656749
r=0.00794543846521 0.289379111961 0.221787590106 0.229398568795
r=0.00914264096427 0.32397620206 0.20188685908 0.239260453777
r=0.00597254434292 0.245581644707 0.239132830665 0.236435209452
r=0.00594907619473 0.21279331915 0.225859714857 0.31034233357
r=0.00649031015604 0.312426246777 0.206806954117 0.198966695617
r=0.00829918973311 0.268267703484 0.174108243226 0.261079337469
r=0.00764997426661 0.298173208216 0.190701195407 0.25771803717
r=0.00658358897695 0.258160241179 0.196748933344 0.250398559056
r=0.00616799910685 0.257221034907 0.233830926322 0.233597061215
r=0.00688037830447 0.308666693782 0.194804026331 0.236882193949
r=0.00650287166445 0.250282381883 0.218562701049 0.268818592892
r=0.00632776058928 0.327139488446 0.219038330579 0.207039868342
r=0.0071955160954 0.272853445316 0.178867231862 0.212747273063
r=0.00786552092125 0.312353594939 0.210438573993 0.208737283064
r=0.00703874078576 0.255124763272 0.193853926037 0.268823749766
r=0.00696655964278 0.252495053697 0.208772294865 0.285983894401
r=0.00605366837749 0.239006268303 0.244630194342 0.233361165565
r=0.00646697252444 0.282907535686 0.232301715468 0.223650007791
r=0.00728282761122 0.334726563146 0.235914735989 0.212676324188
r=0.0075937472114 0.3396895675 0.19047668308 0.24334606879
r=0.00724203200707 0.238055419467 0.255991947564 0.230984840695
r=0.00617533066248 0.280245951147 0.231648008465 0.202732244275
r=0.00629703802932 0.285131345501 0.202614399433 0.242941987471
r=0.00641075250603 0.317689825841 0.209592492827 0.261083261398
r=0.00676878943097 0.289679816221 0.217972089964 0.205539827564
r=0.00797714708762 0.305178173904 0.195168519569 0.28459387099
r=0.00682192270138 0.243147511709 0.217642946191 0.264254467244
r=0.00737074110061 0.285902491041 0.200188471029 0.264240722142
r=0.00727632547314 0.263399115978 0.185880474885 0.268293145974
r=0.00712457900494 0.249411586248 0.231954046664 0.245141879535
r=0.00540082762428 0.266914761442 0.197219040457 0.220589019711
r=0.0056295004903 0.281461960108 0.250011512915 0.235171992066
r=0.0075160918743 0.255831340197 0.206677675713 0.256668791667
r=0.00704937365168 0.311356274702 0.210212177944 0.23558438085
r=0.0070356731699 0.247747686322 0.247540864379 0.269129893271
r=0.00673050687408 0.262930683994 0.196194531302 0.267964724754
r=0.00662783717284 0.30398932803 0.245437387712 0.212285177524
r=0.00720105729513 0.294119519922 0.208764431301 0.274243928901
r=0.00690130593426 0.324918294145 0.185393212799 0.26515720079
r=0.00735507419303 0.322008008677 0.232704949333 0.198909243396
r=0.00549557511377 0.282956658332 0.18113900109 0.244705712637
r=0.0066807445286 0.236109299674 0.195611613483 0.275683153156
r=0.00678090497096 0.291033329887 0.221587449304 0.256539214222
r=0.00763299839295 0.290752969911 0.154908890565 0.305981460747
r=0.00565140151601 0.278002347931 0.228228911958 0.189313215259
r=0.006914582503 0.211134635363 0.268361223977 0.267609622734
r=0.00821312689464 0.301443683069 0.192592175032 0.274008694031
r=0.00747832996626 0.295150042556 0.24835955303 0.204868260897
r=0.00643152586803 0.324331059806 0.220138469648 0.212406472012
r=0.00719649154541 0.328661727992 0.204029258258 0.244615994537
r=0.00539863213051 0.272006288244 0.215104462494 0.20779965885
r=0.00748432971246 0.319587265899 0.235793147665 0.223660135732
r=0.00640777081931 0.282267296272 0.227168840873 0.265048532112
r=0.00651109765029 0.292722445536 0.234531785023 0.237846756985
r=0.00658494355533 0.280745189708 0.220190076591 0.268646948648
r=0.00674921613013 0.27042609033 0.255390947735 0.247650256186
r=0.00622839719901 0.244230374814 0.213422294006 0.243333076963
r=0.0075700764639 0.3248531395 0.188688122395 0.22616516949
r=0.00777905637574 0.288152652113 0.224902695922 0.261848270201
r=0.00689160335706 0.276543521164 0.230018428245 0.233090840042
r=0.00713803772108 0.267548833978 0.206860104864 0.27012513348
r=0.00628307709718 0.294675122481 0.192471795249 0.252287905778
r=0.0078683640531 0.304771190435 0.189688971399 0.251641359985
r=0.00688322827881 0.334339735766 0.196106614419 0.240479325924
r=0.00628928112616 0.296099062604 0.246640033124 0.240448853527
r=0.00726916331509 0.329598208851 0.164051832769 0.259067608961
r=0.00675437109594 0.321159556837 0.215707469286 0.206325774183
r=0.00761987224212 0.324541784857 0.224789075569 0.215352025602
r=0.00644863014416 0.346989829396 0.195066437008 0.231538440507
r=0.00725754075634 0.275706008971 0.226530276861 0.257148345306
r=0.00766852088297 0.287898492315 0.188895536775 0.256814083547
r=0.0068883885899 0.321840755435 0.237970147307 0.244150478687
r=0.0056054945619 0.314084282352 0.226352204731 0.212277492356
r=0.00566640249195 0.251882828856 0.191369890087 0.272692615175
r=0.0061174819258 0.282584095348 0.177797246406 0.254293745095
r=0.00613163510192 0.268206383145 0.18652186335 0.261716451456
r=0.0069363064687 0.267763513415 0.233828447911 0.290605967664
r=0.0072185684324 0.280903007864 0.182799445338 0.26060982964
r=0.005729604111 0.304735388407 0.216719488042 0.202912833419
r=0.00683720605227 0.273930863156 0.162733435942 0.293410538932
r=0.00740279298397 0.318063023441 0.211185734851 0.279988382065
r=0.00598566628932 0.282656082081 0.268374326635 0.181460415949
r=0.00786198919528 0.265823260439 0.185715084003 0.256645412907
r=0.00703896555398 0.219829941147 0.245979630744 0.289658499139
r=0.00652147252313 0.284023851772 0.239898989899 0.237984704054
r=0.00463404610109 0.258183755458 0.237949413012 0.216068694857
r=0.00650222807186 0.289059916069 0.200016250804 0.307373927411
r=0.00614209321726 0.275035159496 0.242814499918 0.220278683401
r=0.00628472525399 0.275993977689 0.18222443654 0.241516587631
r=0.00817427072161 0.309686471027 0.199991387667 0.280524711387
r=0.00684398132262 0.264560308703 0.223676137467 0.244100539931
r=0.00642707614227 0.340141041364 0.185657103034 0.234432835502
r=0.00568369893593 0.262821419188 0.202171691646 0.203849358917
r=0.00674357017575 0.283433051468 0.234074899775 0.218999665211
r=0.00716992881939 0.295023851909 0.165198262362 0.238377510374
r=0.00631279162464 0.245825995042 0.303420173323 0.204158681922
r=0.00785757007287 0.334495265203 0.179206723792 0.285892285613
r=0.00541826091421 0.327540567691 0.234691333583 0.222706174795
r=0.00781263427579 0.325268480214 0.178674403195 0.287230549735
r=0.00731270386686 0.27652010135 0.224455364757 0.27540966509
r=0.00663082669107 0.328826559542 0.201509382115 0.209916647039
r=0.00737777587539 0.314158020207 0.226375925066 0.217146386789
r=0.00661633535665 0.27727070521 0.213131638322 0.27550841398
r=0.00712216290291 0.295897504625 0.245154681192 0.191396747941
r=0.00748304489539 0.286889187252 0.210283019119 0.257577634457
r=0.00725668134765 0.255055404421 0.241180281697 0.204262356158
r=0.00610055135454 0.266481214336 0.236967686093 0.269697537988
r=0.00698535781692 0.238610105369 0.235147596138 0.288639588775
r=0.0071274539287 0.291203723479 0.257768981659 0.239442284966
r=0.00583335093677 0.274337997448 0.182064315577 0.261169637157
r=0.0077097004122 0.347473094243 0.207002177127 0.22841801174
r=0.00696752437463 0.252828372368 0.214862630945 0.295264605881
r=0.00707688607539 0.235576282808 0.176993954826 0.262665033549
r=0.00567234996038 0.293523664927 0.214495111887 0.224177873073
r=0.00815309437178 0.294638885674 0.223994868484 0.24513774
r=0.00633485101447 0.253378213718 0.256066633657 0.25592761565
r=0.00596640225048 0.316653811544 0.223050988091 0.266265625791
r=0.0062403640146 0.259216570617 0.248832094435 0.234260419277
r=0.00784598096376 0.267070156458 0.23612905583 0.249870374014
r=0.00734630319178 0.265465992372 0.198631140131 0.264596936578
r=0.00623959380167 0.285255994365 0.245632015124 0.227835897309
r=0.00724284700906 0.291722260767 0.184074291509 0.254766267575
r=0.00895427937792 0.262096118098 0.202735150995 0.241562539076
r=0.00768938133085 0.273816034296 0.153508523799 0.310641443095
r=0.00629108737536 0.267952263764 0.215173257944 0.216029618542
r=0.00703493212198 0.254927713839 0.265799943166 0.234046426542
r=0.00730291442995 0.278015679616 0.224508329992 0.251357709443
r=0.00753259514273 0.319757423584 0.149405339635 0.269483830583
r=0.00783599152394 0.293315969402 0.246193291963 0.219524675915
r=0.00673264531698 0.273929305109 0.209964496249 0.291609726688
r=0.00777201432721 0.293736577682 0.204421598986 0.264741924595
r=0.00627295924067 0.271926313146 0.214675363411 0.232814511318
r=0.00706287846855 0.287008644983 0.216778908153 0.22212192132
r=0.00713978591347 0.287055098809 0.218922336402 0.230225249086
r=0.00628895264534 0.32631880531 0.221836178835 0.23163987303
r=0.0081461406593 0.286315242593 0.228962632114 0.236943727173
r=0.00673681943759 0.321052379584 0.221848621231 0.188912248019
r=0.00783098998875 0.314071406608 0.193637306149 0.218787696019
r=0.00668397757983 0.27746038393 0.253252040626 0.215716479222
r=0.00691185934125 0.332950732827 0.199786136127 0.239236499434
r=0.00693138247505 0.28438794262 0.243156696563 0.214761787213
r=0.0078928602175 0.269153830419 0.203456975026 0.266731613513
r=0.00596078847851 0.250149419289 0.205192212628 0.225487399691
r=0.00751124405818 0.315426456569 0.184610927307 0.2651451429
r=0.00795174652139 0.263990383463 0.246988501952 0.268118195221
r=0.00687062341873 0.246621653468 0.249713512443 0.252244286424
r=0.00651622069078 0.261184347292 0.234137456165 0.230934195918
r=0.00675656424323 0.26415429392 0.188901069313 0.251873862092
r=0.00762355596651 0.356016090443 0.178202947481 0.231277212937
r=0.00818346638599 0.317165876161 0.185063059941 0.268779012265
r=0.00838814113789 0.277940402648 0.193318950833 0.252336258821
r=0.00787368435352 0.360266016718 0.211727858607 0.209141628807
r=0.00818346822992 0.307836305855 0.16526006423 0.263349097343
r=0.00639077653812 0.235774028982 0.224085568022 0.221755833179
r=0.00554314599321 0.23524622887 0.24830563157 0.259643277419
r=0.00770309496201 0.255918277986 0.253213885425 0.255867242407
r=0.00676081927466 0.220779779059 0.223214600755 0.260941571237
r=0.00640181565591 0.279519589326 0.227829434839 0.238566839395
r=0.00698061463444 0.262989894226 0.197641258112 0.218569906279
r=0.0077285786284 0.274274976207 0.219808548143 0.264811296095
r=0.00615542266698 0.22869029238 0.210372603322 0.236647223652
r=0.00751643306061 0.243207822929 0.184352861376 0.268364802432
r=0.007594458274 0.32110873113 0.227796477628 0.225725894193
r=0.0062954881352 0.287639167374 0.206297380131 0.274627130789
r=0.00653819192516 0.250666527262 0.24369049901 0.221118604097
r=0.00659260373898 0.257656070612 0.216261941627 0.263944186389
r=0.00609162621491 0.281080103069 0.175272802141 0.305887784578
r=0.00809277455912 0.291295264624 0.20399515114 0.277620447746
r=0.00723191173623 0.278408016638 0.191641079688 0.266972596112
r=0.00684476729194 0.337391335544 0.226296983072 0.181050630734
r=0.0062000279796 0.263864751991 0.24890357448 0.234483211447
r=0.0084360301617 0.280556704664 0.182881861453 0.296503774182
r=0.00796294631432 0.269552722368 0.212079003911 0.282918861031
r=0.00743212645553 0.287043634007 0.191387985929 0.233529015947
r=0.00775441947783 0.318678804619 0.187331222385 0.241915517154
r=0.00709100344803 0.308492444739 0.160307179799 0.269681777189
r=0.00567922017217 0.30223364734 0.195445897153 0.246738593434
r=0.00592406120351 0.290312575094 0.183082496904 0.274455720069
r=0.00541509997436 0.276057625114 0.279265807568 0.182744229914
r=0.00748498703587 0.302432314539 0.214730903963 0.259462048775
r=0.00632882108819 0.309414970276 0.22496321984 0.241959656919
r=0.00690627789019 0.317047497951 0.216794129838 0.255195137077
r=0.00648211549563 0.31920007485 0.20042828056 0.218541790154
r=0.0063470376033 0.230838355006 0.224603691277 0.240458822286
r=0.00949509208879 0.326877379828 0.188259039766 0.280443184746
r=0.0065981195969 0.279156340622 0.195192743243 0.219574186838
r=0.00766688096777 0.357341816689 0.184182320478 0.200523531213
r=0.00542688899894 0.210015544397 0.255663237714 0.253166378814
r=0.00603548227836 0.315762006146 0.190774274648 0.242977697749
r=0.00740984101883 0.273691971968 0.195707895337 0.238196129046
r=0.00716341549708 0.281570627073 0.19041136701 0.255973845269
r=0.00634273935549 0.249891007666 0.226604816698 0.284188393037
r=0.00652969396677 0.266070543692 0.227921413614 0.181115312859
r=0.00625707006865 0.288481642312 0.146812678063 0.303115331005
r=0.00789424670088 0.262505564537 0.214994181642 0.266738517529
r=0.00770052938589 0.232238400647 0.221138845554 0.280819899463
r=0.00704294038531 0.288350249413 0.236682246774 0.257552054625
r=0.00792017082669 0.302905620983 0.210559430257 0.204433782265
r=0.00805574391672 0.279614927089 0.20180507104 0.247448440862
r=0.00643978576017 0.295728538765 0.184163771516 0.229352871891
r=0.0083300171151 0.291470105483 0.250318993454 0.250773810207
r=0.00602835135709 0.271709501168 0.191348029218 0.28106633317
r=0.00645084716909 0.300555725909 0.229131951895 0.218744803361
r=0.00800566088659 0.285794690168 0.222568157483 0.237204513631
r=0.00733202270791 0.301119132618 0.169752455798 0.252137491904
r=0.00640894668267 0.283117393219 0.229030230443 0.246147428934
r=0.00811492226198 0.322662837834 0.256590489901 0.201169893183
r=0.00693992973604 0.240329258892 0.205670080388 0.292138530999
r=0.00637856404156 0.265347291377 0.205277706061 0.249000069667
r=0.00684410915029 0.246658415537 0.201128383641 0.293488970969
r=0.00662644515066 0.273469690318 0.164719764125 0.281252166077
r=0.00652779328684 0.244514668461 0.242811604067 0.247435101768
r=0.00674373673309 0.279783899882 0.213002625737 0.290010866811
r=0.00581878761139 0.273373245752 0.188205206494 0.252759623266
r=0.00678623960635 0.300289051126 0.246805737098 0.161579933617
r=0.00572775732932 0.274116973911 0.241585067627 0.218663881009
r=0.00769588411404 0.290716099289 0.231458087699 0.217471724714
r=0.0082115442118 0.357145861727 0.193726549223 0.23210870504
r=0.00622694440079 0.276226553046 0.20702442181 0.210726351351
r=0.00710723433225 0.275980002832 0.196059055676 0.269182935914
r=0.00648598774993 0.274803495783 0.233792652831 0.234084130038
r=0.0067497539286 0.245429796302 0.22421473875 0.217454864257
r=0.00693099765359 0.225524687874 0.241977236891 0.255853006896
r=0.00819250623941 0.302939279196 0.222481868874 0.26539027014
r=0.00710191647747 0.315960927226 0.227311769704 0.20053117138
r=0.00745290615367 0.29494952945 0.168137547182 0.252026299729
r=0.00653241124081 0.298920426977 0.223187772926 0.221142649199
r=0.00794374979681 0.306906761413 0.164876722653 0.242102713178
r=0.00770890716895 0.25331240079 0.213882028565 0.29224170492
r=0.00803844833239 0.304730253683 0.208725674827 0.225198478638
r=0.00638553159544 0.315243991915 0.226245757537 0.190059974344
r=0.00901692609514 0.298508775491 0.184569479966 0.291891635881
r=0.00823076574686 0.279654816289 0.209000463589 0.250734152615
r=0.00685404915116 0.340611872631 0.199252470513 0.224330216413
r=0.00763010161914 0.309139403905 0.166496881734 0.264096874317
r=0.00779602348823 0.322754808553 0.190063331618 0.287569812387
r=0.00842429761882 0.313087426937 0.168278995404 0.250895460267
r=0.00725984746185 0.256575860535 0.186469886341 0.269062209279
r=0.00736426422909 0.302997225575 0.195315081802 0.227047810126
r=0.00727431194227 0.234854552221 0.242239196261 0.250972048676
r=0.00674828623802 0.253712614743 0.250224248113 0.21767298771
r=0.00633513054117 0.295100807151 0.198970331354 0.296814217257
r=0.00753422810484 0.278920357871 0.164440493927 0.276180096496
r=0.0070766315628 0.280463401689 0.213714703528 0.265615250168
r=0.00646160571403 0.281264456036 0.212742590432 0.225331381935
r=0.0077033986083 0.307802909006 0.185123734719 0.243030918614
r=0.00694330862125 0.25737999503 0.229387349948 0.274296430042
r=0.00742133190482 0.283694802288 0.228222796033 0.23994649692
r=0.00684182469031 0.32212104517 0.210507052358 0.206094394156
r=0.00733146304771 0.267627906953 0.176767734536 0.247071187244
r=0.00736886706218 0.281096565806 0.193070152077 0.303568380008
r=0.00815916056065 0.259454552399 0.177989349135 0.274331388132
r=0.00516434231199 0.292842349651 0.254424613382 0.199596783059
r=0.00784264069328 0.318292903567 0.182394843175 0.233224778367
r=0.00608627794665 0.266392575713 0.287900568161 0.184461939867
r=0.00628178645908 0.326933944254 0.20978490518 0.207860506555
r=0.00711727333369 0.278104464185 0.265075733654 0.231280074512
r=0.00552744447835 0.269891562686 0.22148989899 0.222776292335
r=0.00564096452925 0.275575492772 0.165374060821 0.216545803904
r=0.00953691328385 0.269268428548 0.167759228631 0.299394999196
r=0.00698009037908 0.232151863883 0.213228455217 0.324566304811
r=0.00698630991708 0.255604934996 0.185637215884 0.210360101412
r=0.00656114544997 0.252539921281 0.204207942188 0.193299102744
r=0.00770766221174 0.248161214327 0.223968428434 0.309161230086
r=0.00741719745712 0.319791933031 0.170265295105 0.274710756407
r=0.00485880132952 0.270453845939 0.229000531632 0.22885063536
r=0.00623826741567 0.317594366899 0.194615185034 0.214052852211
r=0.00757314681529 0.233765939462 0.253208287727 0.231449944366
r=0.00629193084283 0.220547756122 0.209812143531 0.251569937605
r=0.00705403095959 0.248055144144 0.249735699076 0.268082172653
r=0.0053844503525 0.290579917837 0.274006287334 0.226429701208
r=0.00737691655361 0.296711741067 0.187637123927 0.229893016183
r=0.00709483744943 0.22332104648 0.210051911122 0.238867744846
r=0.00685612915456 0.310754489058 0.201797067133 0.208214820269
r=0.00788525765333 0.273775003686 0.182964455584 0.245231347237
r=0.00787833505906 0.285611974064 0.193926903375 0.251646372295
r=0.00763754644328 0.288050095739 0.204360475957 0.272756124965
r=0.00635714919293 0.285394723097 0.208389540667 0.24368093311
r=0.00755246860946 0.304310847891 0.228086316286 0.234798425647
r=0.00824007739026 0.288277533912 0.174701075071 0.248134344769
r=0.00736854588737 0.30617525549 0.227995216351 0.229665869392
r=0.00729846050897 0.233100477601 0.19806960864 0.306298079726
r=0.00633921363746 0.241344884373 0.199523682897 0.271883295312
r=0.00623746829272 0.234737928691 0.210390324147 0.273090375799
r=0.00664441452646 0.252027118128 0.188049940284 0.256352941294
r=0.00743513088193 0.258807560046 0.169120322487 0.269613687998
r=0.00598164195923 0.22256279561 0.246577046119 0.292805100182
r=0.00554045115086 0.251491064516 0.294185847881 0.210417279993
r=0.00632547245429 0.322484380894 0.211408928861 0.173288514597
r=0.00602001556313 0.312432794467 0.193388808709 0.223034221128
r=0.00715778066949 0.274841124266 0.225652949932 0.257431184728
r=0.00718673592364 0.277769403049 0.222031996248 0.23574740862
r=0.00705736446107 0.264754706431 0.2615923402 0.19735311863
r=0.00663290565056 0.311359988496 0.201584882728 0.253529048838
r=0.0059310913209 0.321565805073 0.222629273845 0.186109325866
r=0.00660895680003 0.326883620829 0.204046011241 0.20038888974
r=0.00685139148099 0.252962682015 0.201154446673 0.231067500165
r=0.00640906328257 0.322901531213 0.235136775592 0.227111137833
r=0.00783633347702 0.296467756409 0.211457419224 0.261861734565
r=0.00730812766257 0.325053328358 0.170995804375 0.249415749258
r=0.00701398695964 0.288726167314 0.218672178036 0.243484681121
r=0.00568194581259 0.273937311732 0.210456954004 0.229915835557
r=0.00766116717077 0.30113383973 0.176637274935 0.292956719379
r=0.0067751054372 0.321571953084 0.22193766287 0.19528380921
r=0.00715221431182 0.293297362604 0.184603978747 0.289038538106
r=0.00658375400732 0.297735935218 0.231246671172 0.219716645899
r=0.00699223858519 0.330915551618 0.195448401683 0.226044578215
r=0.00736858453901 0.315126231937 0.185872820946 0.257444147939
r=0.00896083212014 0.301166205758 0.230470341072 0.217393401505
r=0.00608867138163 0.321963468369 0.200836767962 0.238080238609
r=0.00576294268229 0.290411068761 0.195128716809 0.266347421956
r=0.00796078079195 0.350440813639 0.175920493842 0.222790635521
r=0.00739957466688 0.298807782036 0.210489159419 0.224118684581
r=0.00520393772314 0.259139578839 0.262430772048 0.263345008685
r=0.00646470035772 0.279244499792 0.254915860395 0.231836808549
r=0.00572273497029 0.257458027398 0.210781504369 0.23218033268
r=0.00558604964078 0.246756775422 0.224201435485 0.21266721623
r=0.00638351937842 0.299497883376 0.225218349499 0.232004337915
r=0.00653892692428 0.268403854284 0.184516609514 0.271737109326
r=0.00661720849355 0.251017122922 0.245148659996 0.244341456399
r=0.00724159144935 0.263010757114 0.179509343871 0.28383208474
r=0.00674478383152 0.312114842148 0.221925108173 0.243296667148
r=0.00635605215747 0.284498025381 0.180989158879 0.275587363727
r=0.00726493577579 0.278490986154 0.216948401872 0.223746835459
r=0.0070328896248 0.246255856623 0.178361081677 0.261943963629
r=0.00748381182717 0.28168192526 0.211057710721 0.225632986345
r=0.00590241118758 0.234650526851 0.198843564156 0.29082681009
r=0.00818320662452 0.298958069845 0.17353966889 0.283722195974
r=0.00669621899462 0.274610835469 0.196670154647 0.264883681739
r=0.00727942407803 0.303817732313 0.19333133632 0.240126615847
r=0.00742817621348 0.283608224598 0.250061558262 0.267584453797
r=0.00861172638248 0.255518874808 0.18636251885 0.308274729595
r=0.00630886856129 0.31866081117 0.22222324591 0.228129926499
r=0.00633570498471 0.270996447273 0.197191774287 0.278000875554
r=0.00670494284704 0.329252805521 0.193285807285 0.231013191936
r=0.0062178460032 0.288734338501 0.20961633751 0.267446497251
r=0.00676818901212 0.283665458937 0.199007140847 0.242913383519
r=0.00699380619825 0.281087381874 0.264176583585 0.230393643657
r=0.00776536901402 0.29609104078 0.243986216584 0.232485404504
r=0.00631248999556 0.276061277224 0.235972683647 0.207913129076
r=0.00650580372596 0.292684341305 0.211888224194 0.223725592538
r=0.00641591932315 0.290979166321 0.193741052131 0.249248240828
r=0.00633653608927 0.296090294041 0.193213077581 0.251841629184
r=0.00749286561618 0.289981100054 0.157407621693 0.257475764355
r=0.00738469447249 0.266751116552 0.21298232787 0.275683533973
r=0.00649827764437 0.276871924585 0.236237938497 0.247871919821
@group {Random Data} recessiveon
@balllist {First Position} color=white
r=0.00610744298791 0.24595258997 0.236148372083 0.196499014287
r=0.00665704226882 0.243953266754 0.143688253977 0.325355508431
r=0.00694265928604 0.217607990382 0.22631879785 0.213013842609
r=0.00882251189718 0.291720605487 0.180266312979 0.256124296021
r=0.00679696470718 0.18142303856 0.251191525707 0.223145391509
r=0.00779953161106 0.265028854092 0.230080605872 0.286001922327
r=0.00445882135921 0.41108609336 0.143318536165 0.250312901342
r=0.00555932902999 0.244096079468 0.224836706654 0.255739484953
r=0.00460348466541 0.273817856938 0.207384820849 0.277279156605
r=0.00576954735881 0.246227759391 0.364199479461 0.134632374708
r=0.00447653440212 0.258888328127 0.143648541325 0.292088724737
r=0.00551439403193 0.088809301904 0.320423820118 0.273092183996
r=0.00500374555612 0.17699499324 0.313078562495 0.292641206522
r=0.00783066051924 0.320901855425 0.12343115332 0.312961208076
r=0.00636714929403 0.380779743171 0.116187688685 0.270425307035
r=0.00535524564131 0.342435938805 0.186086937959 0.262347900481
r=0.0051091863657 0.163525050931 0.175137206719 0.304481398634
r=0.00657592962928 0.186635782188 0.259336117328 0.223994034543
r=0.00826844321166 0.228370738713 0.194095505347 0.296597781317
r=0.00726235347816 0.252873696632 0.168704642342 0.252640819761
r=0.0069445776588 0.315083452137 0.255956412206 0.0936388662256
r=0.00774289603964 0.214290434257 0.270859270048 0.144688846848
r=0.00697966735268 0.196459127549 0.13171725278 0.27441496043
r=0.00522481408313 0.232644102363 0.276141218503 0.177729101595
r=0.00629230167313 0.321450526794 0.174725082014 0.24737518366
r=0.0064161759912 0.283539583542 0.215701152031 0.26787801183
r=0.00634565205219 0.324687875254 0.170647770169 0.261164664453
r=0.00764170063435 0.244546111275 0.239638942449 0.236404848198
r=0.00689931075392 0.252012834648 0.151650832096 0.303231111884
r=0.00740592624098 0.259828911174 0.154202207184 0.322366471902
r=0.00623839561001 0.223203197856 0.140469830506 0.291366147781
r=0.00603295486503 0.391870054806 0.160060520769 0.204838709758
r=0.00670586707397 0.201622096332 0.116283241721 0.265799784587
r=0.00489786342974 0.277210070251 0.241497929307 0.136257486774
r=0.00609384816892 0.297947045653 0.177727898089 0.203540412425
r=0.0066093583934 0.201962126812 0.230448104406 0.294968388201
r=0.00698053048627 0.181146508682 0.239762106425 0.362627446225
r=0.00556818493665 0.271950082002 0.199412997949 0.259612764887
r=0.00477736251214 0.195361612223 0.24307208866 0.241815740128
r=0.00753688727052 0.301049385039 0.197171833986 0.220342500855
r=0.00583359519347 0.207340777996 0.277845862969 0.247327193453
r=0.00514131667963 0.310034753114 0.267893259845 0.207544228594
r=0.00877983203306 0.268665033354 0.117089180085 0.263460736057
r=0.00802693831955 0.257999470592 0.181238279201 0.226877113112
r=0.00677309734346 0.294825160981 0.285109153417 0.260545042082
r=0.00921003502467 0.238629204596 0.258929011451 0.157687955325
r=0.00962986055074 0.208857181892 0.315089796327 0.273208090896
r=0.00826121018849 0.16712863624 0.210081598535 0.299068074626
r=0.00413880679269 0.306588161984 0.198241432499 0.288141776347
r=0.00714231589093 0.297403774956 0.160377733106 0.241036637484
r=0.00530838350851 0.297335416324 0.210619832364 0.202050351073
r=0.00590118095013 0.243648242922 0.227046622926 0.240269598066
r=0.00697005971264 0.233869896763 0.265755674442 0.200920945624
r=0.00608354401165 0.382142926227 0.120577920533 0.139714764663
r=0.007092188684 0.390917186099 0.186396753883 0.18346167642
r=0.00717663334442 0.285168543938 0.217592825785 0.266187106442
r=0.00547254647663 0.249885042576 0.18504318029 0.227319123769
r=0.00453924765739 0.316304562927 0.254000999788 0.182886229659
r=0.00797268737701 0.225677155501 0.157214627494 0.270939976576
r=0.00660236772616 0.231070956832 0.234650358014 0.220523415565
r=0.00728590867157 0.203195300591 0.13341083965 0.359432093763
r=0.00622401492057 0.250893746171 0.192623667454 0.415896831102
r=0.00527154621401 0.406416414836 0.199337178189 0.182778144149
r=0.00716328665312 0.332151851641 0.160267898406 0.190001241245
r=0.00443485171306 0.285297925112 0.235482728964 0.237877119591
r=0.00654163920498 0.285864975625 0.14378430802 0.285971604816
r=0.00548928518804 0.290492070682 0.182388673225 0.347321542064
r=0.00578235639724 0.257021649083 0.226993303281 0.202789304072
r=0.00769363893106 0.320885599162 0.15053042169 0.202886373651
r=0.00328395641151 0.333950811239 0.223527724636 0.210532652564
r=0.00738587963531 0.238770900958 0.238673609762 0.274615812841
r=0.00714050216464 0.199087204371 0.110887460877 0.367596894681
r=0.00579014279404 0.337195692447 0.146511942159 0.210334760562
r=0.00610796312849 0.288070151503 0.207122014926 0.287296667178
r=0.00905557777861 0.244502054552 0.24741314122 0.23555639084
r=0.00430405748675 0.310157619438 0.252696139878 0.232807420267
r=0.00660307350392 0.232074473498 0.265340463788 0.251253848275
r=0.00651255437571 0.26672391566 0.274795872562 0.249443617256
r=0.00544184143413 0.2928510374 0.108301097549 0.272069889748
r=0.00523949393149 0.287186419899 0.284335574641 0.183129113262
r=0.0062628614253 0.281449602115 0.226628522957 0.216131393056
r=0.00545862277606 0.286529758278 0.206446255652 0.249830097287
r=0.00725413255302 0.28537064934 0.143333422643 0.365242722597
r=0.00662473957779 0.296441894318 0.236043983052 0.140970592896
r=0.00571307463018 0.289254918362 0.227342480781 0.223191464569
r=0.00685383970519 0.279096886746 0.237095988376 0.254345971208
r=0.00746740684819 0.205869091003 0.248091747525 0.293178835677
r=0.00815426559003 0.301862596577 0.228530958577 0.217072036331
r=0.00462204181245 0.183823647536 0.232582823031 0.267107165133
r=0.00474503513033 0.306195136134 0.216728308975 0.141505569881
r=0.00696331489307 0.202940566293 0.260748789864 0.116244809866
r=0.00540451529963 0.366478236111 0.249685846861 0.272036427321
r=0.00560894393703 0.310266356525 0.21589119362 0.28427004797
r=0.00598336939271 0.321695857713 0.138175608741 0.203869271738
r=0.00679409219206 0.231676724794 0.228687671864 0.33517466516
r=0.00503606692765 0.305867219069 0.218945124067 0.178269788452
r=0.00537359947633 0.312071156247 0.296583019107 0.178471068537
r=0.00650510225702 0.253937305855 0.220238834127 0.220604682428
r=0.00652502633307 0.199138259324 0.225489912034 0.178460186894
r=0.00493774956005 0.367247354996 0.164738377621 0.30389192037
r=0.008305259726 0.244768173628 0.14789500423 0.313528143108
r=0.00633974655442 0.302683589699 0.218458181346 0.206777833776
r=0.00599475535676 0.229235839653 0.171726958867 0.263365747564
r=0.00443022149846 0.242842303858 0.177891907532 0.222598026161
r=0.00668771765396 0.293624551266 0.193311427118 0.26361252645
r=0.00778798216021 0.281177092023 0.174767511913 0.203478684886
r=0.0061441676267 0.254374406132 0.118905676113 0.299195118888
r=0.00618807553542 0.263132027185 0.189190467437 0.223162031926
r=0.0097899746463 0.132910896269 0.200357875172 0.259419976698
r=0.00634150275863 0.234788621842 0.237560250187 0.180422348592
r=0.00600391883293 0.319159693598 0.235965634872 0.220852297152
r=0.00680575212277 0.303690590967 0.191487331706 0.290071353523
r=0.00688616968415 0.237693107436 0.234591708139 0.195635623194
r=0.00688594105146 0.307103812139 0.186201852862 0.237684716869
r=0.00568820504799 0.217959187934 0.213697557819 0.285779689151
r=0.00533033545984 0.293193341344 0.249408433068 0.135334393126
r=0.00514148983426 0.207977470478 0.333520219066 0.162387291007
r=0.0076578838793 0.314618872328 0.188940735652 0.213054726005
r=0.00672226528037 0.319083381698 0.176809347232 0.273085228035
r=0.00693189573317 0.402691908605 0.145374564092 0.0953798702528
r=0.0070721449727 0.255064108881 0.233910570684 0.272532982306
r=0.00590796758136 0.333449042744 0.162047631828 0.237289331572
r=0.00536991504254 0.213645539372 0.20949478962 0.320918942152
r=0.00764040857522 0.215487159413 0.206290529594 0.201111737014
r=0.00678333683353 0.254463708757 0.264481655531 0.184076282859
r=0.00609665374607 0.246995338962 0.218190211978 0.264662164947
r=0.00784735851976 0.236783463737 0.267523612972 0.230712565147
r=0.00702229494942 0.288333676516 0.220206262629 0.178828660635
r=0.00838244126059 0.26492501452 0.217181345715 0.215192561063
r=0.00637091598737 0.292670985943 0.166978452264 0.249999755904
r=0.00615802372363 0.270834643956 0.240930378236 0.27924837053
r=0.00588687434752 0.299055453584 0.199059441746 0.211440333047
r=0.00425578641624 0.415069385895 0.222750281568 0.152148115618
r=0.00608437519224 0.205146981494 0.220296670712 0.253706177269
r=0.00506967756572 0.242015129659 0.200458632582 0.279091737046
r=0.00740396447528 0.33666941261 0.193715770616 0.22165462887
r=0.00526324989197 0.353630240501 0.237999659182 0.188330966709
r=0.00405533949362 0.231938289284 0.286696180751 0.219877310777
r=0.00784890004986 0.2492053599 0.185015810257 0.191106494406
r=0.00671228775432 0.321957422004 0.227898611989 0.187242044216
r=0.00648511149574 0.348550042092 0.193236503805 0.217312037843
r=0.00811039156446 0.246252431224 0.194220148464 0.207905205247
r=0.0067288179638 0.258356526282 0.225888984151 0.237544575044
r=0.00752984283665 0.237452895487 0.193169743487 0.32178462455
r=0.00708457422971 0.37322024785 0.154091267427 0.269339851116
r=0.00660473107472 0.211294185831 0.195930109813 0.190482710166
r=0.00740568940026 0.226872265995 0.221468219897 0.32909961801
r=0.00472159350912 0.361324275126 0.138957964748 0.253560711702
r=0.00708876309325 0.320435443986 0.14857571427 0.223551530801
r=0.00668694264072 0.31820238323 0.23989208517 0.240909358868
r=0.00583018625598 0.294028398278 0.169429243263 0.192176500157
r=0.00525457907707 0.335283214405 0.148347181104 0.258224301905
r=0.0056108167611 0.297443583114 0.1496888647 0.179475671678
r=0.00539193875736 0.265286586982 0.173239580068 0.228045263497
r=0.00657859584472 0.262244212596 0.10081054282 0.297749713487
r=0.00694032961481 0.312066815237 0.218534367729 0.170354208342
r=0.00651001941673 0.272785780224 0.178434873628 0.299181623907
r=0.00812054046012 0.3245266045 0.096711600935 0.224508153299
r=0.00760497186341 0.323999787387 0.2055537007 0.254531054733
r=0.00772782059761 0.237215617987 0.18463254041 0.367031839139
r=0.00501105734713 0.286258178117 0.264332206066 0.202081405443
r=0.00777939084354 0.355432781941 0.198127185888 0.169753036594
r=0.00666116663886 0.283683428436 0.235286824667 0.164707594467
r=0.00592249447344 0.221535696944 0.322405249559 0.288546363493
r=0.00534373991836 0.279896791356 0.267814779499 0.20691582112
r=0.005758156813 0.177060182389 0.155353532479 0.269421538248
r=0.00797674321132 0.277493523987 0.169921022789 0.296931012509
r=0.00732211189422 0.204654072104 0.204800217211 0.293797428701
r=0.00678908496537 0.35538170798 0.199574069963 0.173136134597
r=0.00726396761286 0.252498809896 0.140158300648 0.345719623059
r=0.0058983458148 0.226194695408 0.218273146141 0.204676028716
r=0.00733154246649 0.249379356304 0.24541924564 0.19773318065
r=0.00761745088758 0.282182322992 0.280042869887 0.163335858456
r=0.00781488489084 0.260604724085 0.123406235228 0.300467993501
r=0.0072405604825 0.338253038662 0.174103555748 0.244564973785
r=0.00660371623865 0.395533924573 0.159470851681 0.173776047947
r=0.00645338426085 0.258478883293 0.140956577034 0.29233797837
r=0.00524509859043 0.300627302761 0.2356434844 0.191693454687
r=0.00634337390567 0.267720323301 0.158690858051 0.293654217182
r=0.00558446097381 0.313750478504 0.244687345578 0.156866857526
r=0.00629349967534 0.300920592536 0.273813411286 0.159034465131
r=0.00830014061077 0.243137767767 0.195065462693 0.317390236127
r=0.00611730431991 0.29184917873 0.192923747224 0.179737840955
r=0.00403031907054 0.30575713416 0.162369040429 0.200403876044
r=0.00716561949805 0.239217452813 0.26820142174 0.21124600436
r=0.00673957248244 0.26455319385 0.215157220699 0.177281018312
r=0.00755228830436 0.364277820149 0.124007952529 0.242299004818
r=0.00844136995193 0.179139060391 0.297342042882 0.170211191389
r=0.00617711303217 0.296469307211 0.196180291124 0.279034325733
r=0.00604204579197 0.27874743976 0.21913142877 0.19072785448
r=0.00356791454349 0.273618561437 0.320675798208 0.144585693676
r=0.00576672874824 0.369588605074 0.140646083538 0.232992433459
r=0.00520990522743 0.210627069463 0.342582840791 0.218470661854
r=0.00611053385121 0.265149413383 0.197810211195 0.241555682765
r=0.00817431410793 0.330431192288 0.256935166988 0.206325355932
r=0.00795749716672 0.225717255134 0.245914827486 0.1994290402
r=0.00575298579906 0.313081632786 0.218233091642 0.216272832515
r=0.0066099532899 0.243966451685 0.204915947877 0.200151574788
r=0.00715491515388 0.221074863362 0.261560500605 0.132189799762
r=0.00634775846349 0.222398042633 0.248933572233 0.253685089939
r=0.00605378417119 0.231580814006 0.231231004231 0.259003710016
r=0.00493011970053 0.313940226577 0.124053575217 0.224431904497
r=0.00583625545403 0.234623870321 0.307599853701 0.131777908261
r=0.00499773831737 0.290625968267 0.180881301211 0.223347989133
r=0.00639874221099 0.33309237469 0.143748819897 0.279833416149
r=0.00639415001992 0.228411646668 0.231872788243 0.249111464663
r=0.00602959192725 0.293919748584 0.169682834631 0.258527882893
r=0.00486755184948 0.234754106771 0.239621996138 0.234063401724
r=0.00563163099459 0.334663347713 0.180694239412 0.189660744035
r=0.0065118955638 0.250162378851 0.0934999109494 0.419133891837
r=0.0078030091612 0.142498197507 0.21023589979 0.366303346688
r=0.00729614635519 0.241548981024 0.160880629287 0.251240011574
r=0.00407916927271 0.299853626873 0.246426307469 0.22343972116
r=0.00821141659859 0.188235094206 0.241955457841 0.237283166045
r=0.00663730549003 0.269471015967 0.298587023934 0.282096202309
r=0.00605591504352 0.3167851037 0.230501308914 0.159988767194
r=0.00423472289546 0.298484628093 0.183346133679 0.272214634203
r=0.00390124217212 0.262252351353 0.202217683126 0.280350476285
r=0.01 0.238788787893 0.232757813143 0.24991054304
r=0.00422392378854 0.307589753186 0.287334659735 0.252528036345
r=0.00618433911366 0.270394926398 0.220858704855 0.223224294801
r=0.00730610237054 0.190934031984 0.244116216609 0.326259510081
r=0.00628903955519 0.235311506201 0.0678121826673 0.1912357786
r=0.00534975734107 0.275421867854 0.215724844446 0.287078294114
r=0.00602362969259 0.180895088072 0.0922501977167 0.358508999841
r=0.00455185782379 0.293030062513 0.220061848158 0.13160746535
r=0.00533477359886 0.368339652502 0.224398142461 0.124773241678
r=0.00451418417314 0.288368625744 0.135322354388 0.259875433805
r=0.00672278181334 0.238261571905 0.261011111475 0.231918382376
r=0.00617185100535 0.314874268221 0.152622972998 0.334786757475
r=0.00602680860554 0.318320876225 0.154338264781 0.282500764591
r=0.00535531778207 0.385724712612 0.171114863112 0.123542056317
r=0.00538533125837 0.26022645169 0.207019276531 0.225439586506
r=0.00678774859207 0.208724777968 0.25166257743 0.125745653194
r=0.00545468984215 0.272533663278 0.249814316109 0.187466096087
r=0.00746061353217 0.307119402528 0.170114993681 0.215342925004
r=0.00914879022143 0.267018292743 0.166151878959 0.275266724098
r=0.00543193237166 0.264735789817 0.225665412322 0.199398656408
r=0.00601678042725 0.26776935881 0.141834230773 0.324248624742
r=0.00630505534368 0.263262949819 0.313066447865 0.196031352121
r=0.00837389152041 0.30824956767 0.17577490313 0.23712329131
r=0.00513881820368 0.290374878839 0.324229069641 0.124808654815
r=0.00593354307317 0.242840550878 0.241593945159 0.233012632693
r=0.00796041231124 0.255358122532 0.253565129319 0.198415128017
r=0.00747702413671 0.292126819471 0.207581912074 0.209269613532
r=0.00769567030755 0.231549303128 0.209822894076 0.287767240611
r=0.00776614561936 0.290004941503 0.181303177044 0.320614321842
r=0.00457122831167 0.399235124598 0.130591092585 0.207768247969
r=0.00745496517575 0.30962853938 0.275615178236 0.17851737206
r=0.00594728694495 0.29127060297 0.202174067048 0.164638019132
r=0.0075463530989 0.137053891148 0.211003999296 0.290585538838
r=0.0065797161316 0.312270601771 0.247347691376 0.159648694793
r=0.00780014536491 0.246782616059 0.218485044273 0.205505648881
r=0.00612265525708 0.283148566607 0.275230177632 0.234025290679
r=0.00599544527629 0.323735211314 0.222354242938 0.197170653588
r=0.00820509619154 0.240902549803 0.178750393244 0.235936911827
r=0.00643258262178 0.289358753924 0.208716807416 0.280344168289
r=0.00594120025055 0.280349539816 0.216565682825 0.212286816266
r=0.00419704320167 0.285553606933 0.203597753588 0.244569296129
r=0.00731458197454 0.25631103615 0.176222451109 0.29396972249
r=0.00717033522311 0.309115722622 0.272419046843 0.0795983418252
r=0.00748521490566 0.224978615852 0.319352462454 0.274673558223
r=0.00574408207074 0.245327232781 0.190268612037 0.311303100727
r=0.00808722020861 0.313820956136 0.233896994931 0.212681099258
r=0.00731173545913 0.299669589593 0.28577542782 0.166560311434
r=0.00600369205556 0.192305441076 0.220105379087 0.253247128647
r=0.00540918170857 0.3069424314 0.239590574777 0.222413266818
r=0.00698810597088 0.289028764395 0.164355820802 0.264500735829
r=0.00582150829249 0.269270108687 0.188101329116 0.285375747295
r=0.0057777235355 0.36991996724 0.079583143439 0.286378478245
r=0.00697803316141 0.223520504518 0.186964367705 0.287428186181
r=0.00769238335016 0.196840572212 0.197620308739 0.245314327907
r=0.0062337269613 0.182247702177 0.257367058646 0.364056319133
r=0.00742075713896 0.295387217331 0.185942683255 0.185188873795
r=0.00499851818111 0.317439162064 0.144408191531 0.287513463033
r=0.00770020722628 0.176071419179 0.281831945512 0.278760536198
r=0.00662068442759 0.262938590392 0.224867046205 0.191572199064
r=0.00524583670319 0.271947438416 0.233558447885 0.260310228577
r=0.00693834290661 0.260713519652 0.225500834996 0.221737601134
r=0.00630425766725 0.288229805906 0.266740725567 0.234385097909
r=0.00605651623043 0.303975038796 0.262586223759 0.254137353397
r=0.00681210984814 0.251639599152 0.296805539675 0.241382243119
r=0.00843505073107 0.280378712067 0.18296530721 0.255307762904
r=0.00713670251816 0.135127960644 0.240819269903 0.239974523076
r=0.00551933615217 0.213954221705 0.260450538552 0.278348091732
r=0.00606854908743 0.295822736179 0.235092876715 0.212386508229
r=0.00531473383068 0.214408581178 0.235040112817 0.220924458303
r=0.00557855370708 0.334978902771 0.165784076508 0.22605875707
r=0.0063360886804 0.297622794956 0.230923982955 0.12681009782
r=0.00606018424143 0.234392970607 0.145671593323 0.329438212418
r=0.00766153131288 0.228758712312 0.264970154365 0.203830665909
r=0.00786089765802 0.194780649074 0.159280775585 0.301609194076
r=0.00380474930407 0.347897471203 0.203095714064 0.241345592627
r=0.00426939417061 0.196949699162 0.266646265566 0.320053117778
r=0.00626284337907 0.245642952575 0.196144427619 0.280107305437
r=0.00704013780432 0.244683487067 0.235122998771 0.269878267903
r=0.00736819177054 0.299788641139 0.190551281337 0.280483981501
r=0.00806354052065 0.210285955215 0.254932862744 0.215716419407
r=0.00767708946783 0.181094343932 0.208708290221 0.28819240129
r=0.00762702669279 0.207523122892 0.2507649764 0.238802926852
r=0.00795302011368 0.200869459058 0.191555263523 0.276132618425
r=0.00616711810747 0.332658005139 0.189398443734 0.177574470075
r=0.00612894653537 0.31399804287 0.19025450355 0.178525577276
r=0.00790076414226 0.287901618406 0.103578707745 0.282777471122
r=0.00484138767778 0.299647967648 0.209719263922 0.1879579819
r=0.00692909126762 0.22766477173 0.242248621815 0.18331299426
r=0.00630669590341 0.241951887133 0.232958603418 0.194853098588
r=0.00534552316418 0.309379367628 0.247428618914 0.218667867015
r=0.0058658780114 0.384001098886 0.0573557593025 0.270638367473
r=0.00655418534887 0.234212474518 0.235667440658 0.251242200164
r=0.00682610577888 0.256597338737 0.191564618541 0.347613383464
r=0.00795500399787 0.117487272475 0.209684327554 0.30430193289
r=0.00716965203377 0.285524428544 0.258408440557 0.212075523472
r=0.00550911103705 0.270242267584 0.160191571262 0.289454478341
r=0.0078053241332 0.339142151883 0.21851793075 0.150412655035
r=0.00526386234828 0.213937140623 0.224587226509 0.361846494172
r=0.00773428428783 0.298831355112 0.183765690188 0.230425208162
r=0.00738433230649 0.230368411662 0.196187239702 0.256145608693
r=0.00578648023105 0.248810790356 0.227765697885 0.349135596756
r=0.00888969540006 0.201607093194 0.159666072771 0.269982250783
r=0.00776462198136 0.322074112832 0.204225876297 0.187880609459
r=0.00648152182707 0.295180562276 0.157421993373 0.236413684552
r=0.00692265425951 0.299508349542 0.223456081857 0.138004982056
r=0.00550373761428 0.316523262201 0.253144564238 0.142143894667
r=0.006603444448 0.307395205157 0.219590088292 0.154266167666
r=0.00555741066561 0.36821394764 0.0890509061761 0.265628433813
r=0.00579797428562 0.223964805819 0.319093321637 0.196910834222
r=0.00705029222074 0.304416194058 0.151199050866 0.119454262108
r=0.00609362448943 0.223857622067 0.197867725114 0.279526857907
r=0.00551527548738 0.313444438215 0.158123199978 0.271846194821
r=0.00700679566022 0.142502379283 0.243352374282 0.256416840687
r=0.00616971034631 0.311529961674 0.212742016569 0.158081419076
r=0.00906235034952 0.270814707327 0.189253020262 0.274047293849
r=0.00463804405191 0.304214616087 0.204551305553 0.239325013522
r=0.00547493997572 0.335606869042 0.118388525052 0.183351979941
r=0.00611697965412 0.241967964949 0.0948961609165 0.28178169139
r=0.00858918883135 0.259228622657 0.168476050616 0.242974189697
r=0.0078256317198 0.188456774223 0.287519950451 0.16315107197
r=0.0082903557658 0.228014892869 0.15368625748 0.364251938093
r=0.00607112980707 0.201036593526 0.191233852338 0.262923832152
r=0.0061261497414 0.264101578646 0.173643975514 0.316166985949
r=0.00652687580532 0.244715187043 0.250796797289 0.225738700831
r=0.00748942216044 0.298585541102 0.207643256858 0.255971836991
r=0.00547537104393 0.279311968134 0.235825642732 0.181054765121
r=0.00640953394057 0.302230424389 0.184209123859 0.181443149003
r=0.00682040116859 0.23749555154 0.281728855333 0.142180359555
r=0.00793848634461 0.216559892849 0.237651321127 0.287387196809
r=0.00658282531444 0.293813882896 0.165199356192 0.20393307548
r=0.00487426362226 0.273667768833 0.220594522879 0.247621855161
r=0.00653400283119 0.312679287954 0.219785867629 0.226443463028
r=0.00665107235403 0.329310440155 0.194403976493 0.225615059882
r=0.0059522561523 0.233033439839 0.259782530653 0.352111403936
r=0.00669202285708 0.266949707742 0.242378438168 0.304011505061
r=0.00615337843283 0.243068049433 0.231624751117 0.211686375111
r=0.00593149253632 0.223555859716 0.236159024511 0.299508274018
r=0.00585664589973 0.255523605113 0.190153891586 0.172490360643
r=0.00662049038539 0.288907194621 0.198193397081 0.203885754708
r=0.00916664810629 0.177013319514 0.159468523695 0.235494870243
r=0.00855539304931 0.203654254786 0.242197437968 0.244025856593
r=0.00965378025385 0.258570082022 0.170640404629 0.231447873532
r=0.00731332103373 0.249748485187 0.147808948504 0.193156864217
r=0.00488570414277 0.299406854577 0.0804089327189 0.326188639579
r=0.00630181851202 0.280665337441 0.187414867493 0.278627805906
r=0.00710558338797 0.250971701502 0.278872330226 0.190697855165
r=0.00735400100815 0.293650018035 0.240501717041 0.18902615359
r=0.00586464943379 0.370723006706 0.207610650181 0.199436796925
r=0.0075475661642 0.322640076903 0.258348145184 0.231715024088
r=0.00551914449795 0.294887800174 0.235656777749 0.22152657908
r=0.00564820584747 0.330518650031 0.262594866155 0.109069721707
r=0.00563090085305 0.285311626761 0.22312762987 0.196394848382
r=0.008956433292 0.247657431833 0.118262698045 0.2729605192
r=0.00674366864738 0.301768259187 0.18410444245 0.241646925485
r=0.00702491043463 0.289977213422 0.139118214274 0.274629296525
r=0.00575207042254 0.253562275738 0.145860864232 0.283748744929
r=0.00472803136681 0.159229329984 0.245022513297 0.316994541193
r=0.00640002671911 0.245400125504 0.24332298806 0.196092918303
r=0.00418212611699 0.393924810319 0.194916694599 0.183524288343
r=0.0057093467937 0.264356972883 0.240877097057 0.231373061863
r=0.0050613973901 0.342389285913 0.233486235121 0.102734774896
r=0.0062320472946 0.182222640148 0.260133811947 0.210130971051
r=0.00530307730546 0.335446253849 0.242567815356 0.199249416115
r=0.00660326397274 0.216771878941 0.19647656463 0.284069365069
r=0.0064651478259 0.272840871834 0.269030669396 0.225004539372
r=0.00475838204016 0.323631687101 0.287578093115 0.227377637151
r=0.00564232864889 0.356383877819 0.194179421729 0.135511076237
r=0.00746281882383 0.150004779204 0.230973556159 0.278679986
r=0.00565525861979 0.287558777127 0.221453003265 0.188641837871
r=0.00491912694082 0.247861022603 0.208051830211 0.246817108072
r=0.00812329278933 0.251430766394 0.183990866379 0.279458336468
r=0.00806721695493 0.281589547433 0.148740819139 0.246150268337
r=0.00610256127543 0.219708019773 0.195042581885 0.2131415672
r=0.00595482969263 0.258791485909 0.25388882528 0.37138485371
r=0.00603722334344 0.382663910313 0.0630280130409 0.239536386552
r=0.00734487870171 0.372128105966 0.13944677252 0.204651631636
r=0.00945666321618 0.174759254733 0.180129984009 0.3347408055
r=0.00555100246433 0.324270121099 0.19005301159 0.239552072144
r=0.0049367878678 0.247007036031 0.219907111224 0.269481477846
r=0.00595523510249 0.307954022794 0.214088819876 0.171589565805
r=0.00417927562642 0.401764426876 0.23112056083 0.208880641667
r=0.00626910648224 0.410448965347 0.133325820857 0.194118952168
r=0.00682527872542 0.298082806124 0.191137059139 0.273552147398
r=0.00724363114511 0.27025639253 0.132464355442 0.231684006117
r=0.00778732999808 0.259525827867 0.261582882035 0.190512325826
r=0.00591522858216 0.294599231846 0.205779758826 0.187007935543
r=0.00640696471325 0.329056624864 0.152242229907 0.254981826393
r=0.00692469831128 0.286385061308 0.229529598305 0.152991633945
r=0.00514798522667 0.372665871053 0.225606466523 0.14410425663
r=0.00587438599784 0.28251547582 0.165710219872 0.266749907914
r=0.0083029905571 0.287460452517 0.155924603071 0.26520724513
r=0.00589989327709 0.18059972109 0.248003522035 0.272787785957
r=0.00747416491317 0.28551472277 0.175424712558 0.247047755686
r=0.00756819207304 0.283622388835 0.0836707273027 0.35521269919
r=0.00582658474836 0.291805099777 0.244264218179 0.271017191367
r=0.00650802912753 0.197145490887 0.166729986657 0.298864778754
r=0.00684991510991 0.31156817005 0.231597392693 0.161923453986
r=0.00471995213471 0.308731184364 0.306351838907 0.10962106009
r=0.00945056679978 0.184719504769 0.293785119153 0.243608451183
r=0.00544195270827 0.293497209169 0.255229567428 0.18906830109
r=0.00849589924481 0.276631979293 0.230063297012 0.199749123066
r=0.00531965235232 0.248689542264 0.180600492967 0.346289245158
r=0.00730697879172 0.195188797074 0.188793747858 0.306080776673
r=0.00524821289571 0.301287535603 0.224037895367 0.2436545442
r=0.0079302153967 0.27779313406 0.195365590782 0.235136493554
r=0.00917834701411 0.216557339222 0.178636637868 0.233634616585
r=0.0078865834665 0.258095357293 0.25952263397 0.136298030275
r=0.00657664473417 0.252354962331 0.241455536794 0.304563804468
r=0.00476843943277 0.358896554017 0.190575524928 0.129521466275
r=0.00494267113181 0.337279454984 0.0938743055449 0.276674242022
r=0.00720490452272 0.244503514532 0.280335527008 0.180962149338
r=0.00849161504946 0.282159355745 0.102758272622 0.252969792731
r=0.00371052975781 0.313802092766 0.170006857301 0.227472228929
r=0.00452590704506 0.324119318928 0.261452370486 0.176095153125
r=0.00425196779933 0.400341883102 0.205432343808 0.202539338637
r=0.00679781592914 0.238245951404 0.261390063964 0.164946873676
r=0.006266811668 0.314782562701 0.253088768438 0.161822156973
r=0.00525835466631 0.283734831586 0.240672624003 0.236022264762
r=0.00621351281167 0.330298514346 0.218454938796 0.167344578595
r=0.00736094927757 0.315213877166 0.215585552825 0.242809392233
r=0.00445111656571 0.290030580663 0.289663176414 0.201525669057
r=0.00742317813519 0.20326200311 0.245683958332 0.310123351111
r=0.00724870787691 0.359210694468 0.104092766387 0.203577247243
r=0.00869976826131 0.197363601194 0.208322732734 0.367310062708
r=0.00713950346529 0.279350766422 0.240743079791 0.212390664108
r=0.00564542892647 0.269530120418 0.251210155526 0.255787347187
r=0.0068045265166 0.243647434578 0.16757144166 0.342995322919
r=0.0060556021252 0.285532756567 0.17424358064 0.194091184145
r=0.00694889577852 0.283965808857 0.269648878526 0.217261988171
r=0.00671281610965 0.282697129961 0.226166789978 0.22853819447
r=0.00465376155779 0.268558683081 0.191306313265 0.269961935322
r=0.00586561166395 0.302049891275 0.207311527995 0.172746572672
r=0.0069442971274 0.284703878889 0.192874320322 0.240259846722
r=0.00534421687932 0.285302987847 0.207799508905 0.240732804385
r=0.00631235235951 0.265961723094 0.179754227179 0.227028097122
r=0.00762694204601 0.292145255743 0.205237888006 0.22666349795
r=0.00786507753458 0.275458513644 0.11774159379 0.215593801995
r=0.00731634982382 0.220421997707 0.258446336319 0.303424729932
r=0.00629545724977 0.254413128706 0.139384125236 0.350025082211
@balllist {Second Position} color=gray
r=0.00666056606157 0.449832971644 0.162127439711 0.128984542718
r=0.00779760132814 0.328211996008 0.195623182873 0.206854493584
r=0.00561089330561 0.324065591838 0.271240715607 0.227000003106
r=0.00782308034915 0.465766412627 0.112382159866 0.234191175248
r=0.00660815030347 0.35592433225 0.0713235054719 0.293364310651
r=0.00790830022287 0.472138852687 0.146346743529 0.196552441615
r=0.00722351565566 0.309123499223 0.188721166757 0.190410525346
r=0.00634093257538 0.319613470385 0.192646469665 0.242533051019
r=0.00716543713634 0.372025037134 0.170295428651 0.179558836407
r=0.0052484800208 0.35689726879 0.170712358443 0.186168595152
r=0.0070409662957 0.255393310857 0.184385514548 0.269170657364
r=0.00607560595825 0.366968360078 0.239418035608 0.21685387739
r=0.00638496031564 0.343504925229 0.276768946079 0.179690237832
r=0.0080194964666 0.407419296753 0.173754320454 0.163795204122
r=0.00861979592964 0.512130305813 0.145691333158 0.174117115064
r=0.0074419735724 0.300466278683 0.217283423599 0.230908463351
r=0.00665695734163 0.287802326805 0.12649864382 0.269785415816
r=0.00703325637427 0.430165547982 0.152195828556 0.140256055437
r=0.00770659496984 0.363185921755 0.155699919155 0.316648596833
r=0.00728871472373 0.310833084809 0.159634394387 0.263972839417
r=0.0057071174685 0.423721992022 0.191990614063 0.208892257142
r=0.006477922277 0.491654429019 0.0952761334452 0.213057333448
r=0.0063070379019 0.255693364389 0.213787781673 0.30343669901
r=0.00599831866613 0.358454923762 0.141216163542 0.168939367857
r=0.00796733172701 0.311560086806 0.200795461011 0.170110208392
r=0.00731512155951 0.389291748482 0.208149543544 0.193873703088
r=0.00833423848147 0.341636624017 0.147020284763 0.233824171513
r=0.00671185011541 0.372371310788 0.221891985485 0.204634972547
r=0.00748731010223 0.400296932833 0.171672473817 0.22577388888
r=0.00870462913886 0.337130207296 0.178514448629 0.268819917049
r=0.00663073726162 0.314290423817 0.184721227699 0.157687305863
r=0.00737678269398 0.337752633574 0.178287455585 0.182710180309
r=0.00669175288818 0.3151275655 0.219513120517 0.175200494572
r=0.00558433663459 0.288520212432 0.205752662751 0.224747533982
r=0.00626470393158 0.301206034338 0.177909337969 0.286378154531
r=0.00663561958033 0.389807721579 0.201743937346 0.225010876169
r=0.00806945537054 0.272473539651 0.196256228883 0.208910077773
r=0.00663876375681 0.339863676166 0.210555133887 0.246338241747
r=0.00590212817385 0.260987207993 0.247119361586 0.318707709814
r=0.00778009838314 0.42978190237 0.0308463704115 0.291469466278
r=0.00632383605011 0.403103732657 0.17931355588 0.243038236858
r=0.00721546609463 0.379969258649 0.249565770189 0.0858818341695
r=0.00777813884688 0.400636774888 0.101521403851 0.281230932644
r=0.00705494055734 0.362501597368 0.112494551083 0.237130721646
r=0.00827817104343 0.413678521329 0.227833391041 0.155907715047
r=0.00695554074578 0.416185356219 0.215753871059 0.189635573815
r=0.00872387648709 0.460483432144 0.162091376529 0.147512562336
r=0.00761145509475 0.360446303887 0.172671916326 0.261931711384
r=0.00725511407429 0.298489395824 0.224591978032 0.139933935983
r=0.00715787331921 0.366263839684 0.21414426629 0.25684843645
r=0.00713975594838 0.358544020621 0.1615097397 0.0993376409699
r=0.00735500328194 0.320075733211 0.129489137657 0.271905738414
r=0.00580074037561 0.337570719696 0.160423218168 0.315948137928
r=0.00617462283105 0.407180881806 0.182789450992 0.200326550166
r=0.00661847650518 0.379602422485 0.217768613208 0.253915318476
r=0.00735015188059 0.415335975904 0.169474314364 0.22970102848
r=0.00629323583895 0.307301444032 0.121589826618 0.230798967925
r=0.00606758944676 0.343150523966 0.172778003815 0.185098292077
r=0.00794657331808 0.437983845145 0.0681424850489 0.226682932569
r=0.00636878179196 0.338974301442 0.223884081271 0.288778000069
r=0.00836656471521 0.438511302061 0.122642855343 0.18946505318
r=0.01 0.332867239981 0.229117580481 0.207011676166
r=0.00720488411336 0.417181125952 0.207227288024 0.162865823189
r=0.0063041162864 0.333587019234 0.196535298003 0.199408191876
r=0.00752805065591 0.339830416081 0.14069704512 0.234862123108
r=0.00787228791005 0.408349533132 0.227278829401 0.188658813888
r=0.00875341453604 0.330388130668 0.181928769616 0.163264169198
r=0.00556653748236 0.351134779786 0.190136774902 0.240848497493
r=0.00732639293014 0.419374385175 0.153871239534 0.154289112183
r=0.00684242100447 0.294945886463 0.183596221015 0.127430421716
r=0.00750480249127 0.34047281174 0.178205917702 0.188208554104
r=0.00829956359751 0.324139155848 0.184220843895 0.266771908896
r=0.0063596683405 0.28120344667 0.220139152933 0.279030082234
r=0.00734794487202 0.314415259991 0.13538861436 0.205854915038
r=0.0074902778418 0.49325882626 0.150518838354 0.205676457705
r=0.00694185866229 0.354796554419 0.231389942043 0.173812125568
r=0.00677446367783 0.365253107077 0.170349799939 0.191714201659
r=0.00659548529678 0.377740235452 0.231836514175 0.123592749775
r=0.00669145514877 0.371069607505 0.178748147281 0.270516536995
r=0.00640703901859 0.380051614627 0.119662450243 0.255507550544
r=0.00707885640152 0.345152842503 0.172820073872 0.228649420891
r=0.00669543744806 0.345480599364 0.250969489998 0.170536493613
r=0.00809405138207 0.363205230589 0.188963928404 0.200685763798
r=0.00603443047003 0.431937185267 0.174343686574 0.20999625359
r=0.00711841864427 0.310605191748 0.163081495305 0.254151256632
r=0.0077362438732 0.404854963629 0.178427154434 0.175563887713
r=0.00793633486951 0.476312428368 0.165836240699 0.171054164944
r=0.00747620867964 0.472256490878 0.156950063828 0.132155107456
r=0.00719994906616 0.351680662301 0.135655633849 0.169885742497
r=0.00580904191061 0.341041605948 0.16608265829 0.182192109269
r=0.00396047691451 0.388113661763 0.20525660045 0.247643064732
r=0.00805600677167 0.33901033692 0.308117841152 0.190174563277
r=0.00750765320222 0.295541280362 0.236718580297 0.219125095161
r=0.00600865809752 0.287537323969 0.189825294364 0.297730367663
r=0.00849293968964 0.486447300115 0.225622620757 0.106293689016
r=0.00607000672976 0.310181255568 0.21123290117 0.24006825101
r=0.00660634750844 0.377890532983 0.2057915926 0.238253913032
r=0.00619072726652 0.36345252955 0.240960586673 0.206864428162
r=0.00533666423069 0.312780224084 0.160017878373 0.327012050861
r=0.00784383996649 0.40938719111 0.184303271068 0.189525542607
r=0.00855463513248 0.509704309244 0.168413771804 0.160922631181
r=0.006867085278 0.34725998659 0.198679242903 0.223163646649
r=0.00608864671155 0.383814823325 0.190444104384 0.233496751122
r=0.00626393173419 0.240829955486 0.219642540415 0.247875041386
r=0.0079755853352 0.347765212876 0.15116522088 0.306926750679
r=0.00729599643429 0.390228635715 0.137704810834 0.162319796814
r=0.00778587901816 0.313792842668 0.0937115122289 0.248298148739
r=0.00663828723821 0.358145120568 0.186241997572 0.168446185783
r=0.00754947936821 0.508244302164 0.107354779559 0.257143698479
r=0.0053576799161 0.371036149027 0.228338641679 0.205945929756
r=0.00663790389446 0.415797618025 0.188375662063 0.19211126232
r=0.00824891591311 0.409784556863 0.129198649427 0.130841704549
r=0.00628454324715 0.431708513743 0.109449854238 0.165105282478
r=0.00722622345559 0.372770925662 0.170590441963 0.242817200476
r=0.00791060819106 0.443962315975 0.109073596773 0.172780091167
r=0.00610793745356 0.330402648272 0.160880629583 0.249622834281
r=0.00577955085603 0.306842849086 0.169003447605 0.267118057363
r=0.00782499371735 0.394632002914 0.167628605603 0.218309005046
r=0.00759928445966 0.360389381253 0.142184888632 0.247896620146
r=0.00585908604579 0.39574714507 0.106713370606 0.207528023217
r=0.00790700130385 0.452702610646 0.218848784176 0.128428798065
r=0.00766442455614 0.349445190068 0.190539706351 0.216233999036
r=0.00732215474215 0.347277749321 0.18898081614 0.238885417679
r=0.00652286271024 0.513586966119 0.133560847128 0.170748045883
r=0.00692991076647 0.376073820641 0.172565051764 0.259528491025
r=0.00775615491527 0.344299084643 0.252210883809 0.12127196785
r=0.00699859345464 0.50635645036 0.231322439557 0.138992364961
r=0.00611699198382 0.348213638692 0.142109392594 0.299820704269
r=0.00780779738968 0.402916725424 0.114121659253 0.224874402453
r=0.00747394985418 0.351213855355 0.19770278044 0.20386437654
r=0.00768532895063 0.477171769305 0.124353632239 0.200875572271
r=0.0064094087667 0.397264656344 0.148481420952 0.16857533462
r=0.00658447856866 0.375189217649 0.175199096135 0.0745546593942
r=0.00674836150795 0.317473863826 0.223478665959 0.181577537999
r=0.00705271704096 0.324299196046 0.208490845146 0.258898141537
r=0.00686346383498 0.433107888912 0.155304170149 0.187968929887
r=0.00720686210105 0.354535854041 0.157071855301 0.158932936371
r=0.0060656176909 0.291443962418 0.200660600633 0.240591814946
r=0.0059298343293 0.336937011872 0.233401852002 0.257205313114
r=0.00718816940288 0.394785518971 0.116566758145 0.207808188585
r=0.00720445394963 0.348379454645 0.184327872502 0.141479077383
r=0.00681055637075 0.38026075749 0.131502728506 0.309267285378
r=0.00762775185832 0.398091534935 0.192927369628 0.175491340208
r=0.00745928863495 0.319489898079 0.240171697232 0.231757448218
r=0.00763537914533 0.411825341831 0.209984592894 0.188653117101
r=0.00568790689965 0.359014874255 0.192589186173 0.275259653039
r=0.00824377924916 0.42428467032 0.105795391546 0.244946954629
r=0.00737729918977 0.326744593398 0.195667390441 0.182665011582
r=0.00676573232259 0.394842696738 0.235238261447 0.266714563401
r=0.00799649561647 0.460207103362 0.152775282095 0.148928786469
r=0.00672540743551 0.425376597726 0.144105598843 0.183290102856
r=0.00654412881834 0.193777769072 0.292089755683 0.297186634424
r=0.00633233146247 0.327572699366 0.139556109475 0.290630526906
r=0.00624279064859 0.309378825907 0.210872766925 0.236719547724
r=0.00631303417479 0.275532456811 0.262697228453 0.209855954945
r=0.00729322996461 0.439012730315 0.139137966624 0.184595632106
r=0.00718667369804 0.326124098428 0.20709495447 0.187527697149
r=0.00723688179055 0.342656174336 0.117648003791 0.291490989132
r=0.00813726297861 0.416853107237 0.164600477769 0.230495743632
r=0.00954763624064 0.459483441284 0.134734458781 0.247501059775
r=0.00634138717617 0.322799780596 0.282259477358 0.204646813705
r=0.00763749494998 0.334151922069 0.229398666393 0.207870536637
r=0.00585231653834 0.428434812307 0.230702640686 0.17099299036
r=0.00781781681929 0.40656338635 0.321187042297 0.0954107478709
r=0.00637782498154 0.372577777767 0.22414040363 0.106472987893
r=0.00584418644373 0.255075206706 0.190528671998 0.254767860738
r=0.00897131363258 0.516653224011 0.143722983681 0.121480366843
r=0.00675664231212 0.424077641729 0.154769090332 0.263647280762
r=0.00710621168558 0.321156023763 0.143102162184 0.191587671834
r=0.00869222161711 0.43758408076 0.218661289573 0.225496242752
r=0.00622186090388 0.24713324681 0.20305973975 0.28869357215
r=0.00702019140133 0.456850480104 0.111555368422 0.285905878588
r=0.00604677057272 0.406155461136 0.185078480711 0.196876017574
r=0.00823055508146 0.280118326505 0.0834410364227 0.326082672044
r=0.00784435454773 0.410304723681 0.099142068597 0.237964425849
r=0.00663418502274 0.396711792506 0.216198373707 0.106981743758
r=0.00711082069882 0.379552713059 0.187767968991 0.217561289573
r=0.00683776265284 0.314725451853 0.247254319134 0.158330666597
r=0.00814498379944 0.366387086415 0.166545420458 0.178301697789
r=0.0071410444579 0.428406060812 0.158782728628 0.104572837323
r=0.00704625772179 0.390207818609 0.152197784633 0.172962971272
r=0.00800099903734 0.372737239071 0.202643835462 0.26181873688
r=0.00530044655128 0.280951255819 0.198464817469 0.25546534239
r=0.00529354977605 0.179819267352 0.25577491875 0.280846728984
r=0.0068663734435 0.361133974863 0.174913542981 0.249233857817
r=0.00587584765022 0.342705997982 0.137569398179 0.264477848197
r=0.00763346175261 0.42025602575 0.128260158188 0.244849822311
r=0.00602380399743 0.4156731579 0.181654003756 0.238062852292
r=0.00829034045337 0.357071608925 0.195469878117 0.175130821901
r=0.00646165742355 0.396162525098 0.243725367878 0.148980244216
r=0.00535349674564 0.271543276487 0.25184078125 0.185687798208
r=0.00769537034564 0.272448313379 0.205849511538 0.142961931707
r=0.00699321290615 0.427042311358 0.142061969135 0.208329489336
r=0.00702581593315 0.347867197055 0.164136341022 0.195292264008
r=0.00766602330054 0.436332724203 0.171143897449 0.238039781382
r=0.00706050052738 0.423016509279 0.119549439563 0.208127889938
r=0.00738388003022 0.355197944537 0.179075236868 0.203251575998
r=0.00510817558907 0.287302516932 0.300624093878 0.231840196665
r=0.00484129368412 0.43788170459 0.10010375819 0.246418456138
r=0.00721206632044 0.308263299336 0.194503585825 0.298136288195
r=0.00632331738734 0.290480366235 0.262740164826 0.220655298222
r=0.00639684312716 0.294116993963 0.179296054325 0.265706758443
r=0.00576858378496 0.348273368729 0.181476551911 0.221216257093
r=0.00684469804861 0.342329479879 0.168953964258 0.248144568427
r=0.00822191108821 0.292186116423 0.175757071442 0.301724655439
r=0.00675510711074 0.349783393505 0.172411172953 0.250764462734
r=0.00616605679264 0.276299816148 0.252681361028 0.233342756409
r=0.00556632474097 0.272145049561 0.278783130204 0.235995238348
r=0.00645914040188 0.3832073657 0.134583906841 0.189207230877
r=0.00974787355771 0.384008581599 0.140919066749 0.168364013251
r=0.00849116717346 0.431392147229 0.176010045969 0.200360374444
r=0.00718334269619 0.390319633499 0.133690548561 0.266734176659
r=0.00647520138077 0.151971223851 0.133238858526 0.308807453128
r=0.00754526803676 0.386638764187 0.170155653002 0.143610513594
r=0.00753322936229 0.363481387805 0.247079464942 0.22081888351
r=0.00671081555261 0.31940438517 0.0683395214406 0.285433668111
r=0.00753873319078 0.325293279539 0.222804449272 0.180900411858
r=0.00706445946382 0.27104814254 0.30960218221 0.1679504494
r=0.00800922973942 0.539545222336 0.140363493076 0.213725356837
r=0.00782883095156 0.330538302559 0.232608647071 0.133405592722
r=0.00696694979746 0.384986676708 0.138465015433 0.271676235322
r=0.00800300252929 0.451401545377 0.142617092617 0.272520704617
r=0.00558064911422 0.327792006613 0.138721874458 0.277433030636
r=0.00712271808705 0.351332218502 0.202693020245 0.210291247087
r=0.00787745955459 0.27912852318 0.137564748884 0.336782361962
r=0.00560513362596 0.415205063703 0.107515788811 0.191271760526
r=0.00649707352239 0.303134345811 0.206964650424 0.221596002603
r=0.00689518939661 0.359685285959 0.171782105426 0.187733042829
r=0.00708178300167 0.323065150754 0.166743889273 0.271468481589
r=0.00822342732869 0.309605534615 0.187713090074 0.200548066354
r=0.00814601670439 0.506081979285 0.110690216407 0.110440585627
r=0.00588751147944 0.236057816383 0.223496084336 0.321752865345
r=0.00630686204618 0.287063244287 0.161511323823 0.248891095121
r=0.0049679721355 0.374568219147 0.13679943778 0.230400098442
r=0.00736251206844 0.385576366471 0.160286566742 0.239529904146
r=0.00697644397285 0.459876793803 0.154551595916 0.176753859947
r=0.00807656235684 0.344696589079 0.0943050349523 0.320565455319
r=0.00601913578768 0.226506781556 0.216158306105 0.267598007136
r=0.00721690991338 0.313167806685 0.268378080582 0.205569089758
r=0.00674633048114 0.411505869599 0.152635916704 0.18598511723
r=0.00742942636516 0.41547896854 0.282884127075 0.190528486161
r=0.00556532668272 0.20925116336 0.206397934137 0.245449397788
r=0.00681911452159 0.375182094894 0.146225871134 0.193407859445
r=0.00691344528465 0.409141115469 0.175562422314 0.224184565183
r=0.0069313419765 0.343365191506 0.23015323377 0.188661787063
r=0.00785974876018 0.45667957245 0.189180480841 0.206411595325
r=0.008008974644 0.419353844144 0.196314170285 0.222277941466
r=0.00725257709417 0.314614841155 0.199749949452 0.166961221581
r=0.0064730035456 0.477548720333 0.112702516332 0.267706654427
r=0.00580913562312 0.26535191673 0.224207522739 0.265994452712
r=0.0066378210622 0.340842496048 0.198815308677 0.232855641953
r=0.00644019549535 0.310277146477 0.189211409618 0.227353599558
r=0.0077607909648 0.470027462002 0.123322658449 0.135115621937
r=0.00665662539676 0.393119654727 0.0848118770495 0.209588405237
r=0.00611331690672 0.314227375488 0.272902357586 0.134265402507
r=0.00751903395301 0.461430162127 0.171753467128 0.18864052794
r=0.00836030920349 0.401672379444 0.120411412522 0.121731111805
r=0.00625906011148 0.3625239198 0.169426031763 0.209859041652
r=0.00663246461248 0.312000314917 0.250489659493 0.208259504657
r=0.00780205857148 0.329501180729 0.196102137653 0.315042415099
r=0.0052233221674 0.391777719074 0.170966740304 0.26042373296
r=0.00714881554533 0.396372802814 0.1905019963 0.198674075054
r=0.00727953158317 0.350962454066 0.133592729928 0.234901424591
r=0.00809574207031 0.471523969566 0.159376004885 0.104846896024
r=0.00705856686898 0.410297387809 0.11858405244 0.194120012744
r=0.00644264560496 0.311469917169 0.192017152024 0.290496753602
r=0.00620782004333 0.301394265593 0.272987310103 0.203703398857
r=0.00815587577079 0.432850773231 0.110656665532 0.174019351615
r=0.00746092323485 0.296130583764 0.173501313311 0.289474981218
r=0.0086387112935 0.301046882727 0.205315463886 0.171597976336
r=0.00726742677322 0.335029210374 0.240183282793 0.162756833806
r=0.00714487604124 0.393330089903 0.14833838705 0.23493280351
r=0.00910545878466 0.406620548016 0.112648340776 0.169999745546
r=0.00698447028955 0.368616191872 0.116094624065 0.26235721965
r=0.00740917408944 0.323803095405 0.135125577219 0.246904402451
r=0.00749423481648 0.463060205645 0.103089852574 0.224913031688
r=0.005859000293 0.35506473532 0.196645052715 0.233256582513
r=0.00730060496289 0.322446468214 0.143529643471 0.203090558573
r=0.00613426950225 0.354786601823 0.140504040822 0.260944532629
r=0.00720795521628 0.344398935212 0.260404446098 0.17869534758
r=0.00755732587534 0.398365167812 0.207409570495 0.158110597193
r=0.00729271138457 0.462712031492 0.189753771181 0.22429226665
r=0.00839892719728 0.403905700335 0.184802528993 0.160623705284
r=0.00637990232501 0.283101436335 0.110366371718 0.285208838084
r=0.0069169918643 0.351465730329 0.146035674188 0.23552953552
r=0.00660852954411 0.409959165488 0.227424234447 0.235551270747
r=0.00576167330304 0.343961561858 0.101078934686 0.21869613054
r=0.00788797629886 0.429681250232 0.180180303796 0.131785138615
r=0.00540598922642 0.327252417389 0.166263427656 0.26651999671
r=0.00764633845489 0.345651159518 0.146765368386 0.250524281632
r=0.00667650879359 0.316968565663 0.180792972745 0.288192356564
r=0.00745630316132 0.39615716094 0.0666520534599 0.245718557558
r=0.00707976546586 0.395586103396 0.163890897834 0.158848528516
r=0.00694069750785 0.287553386195 0.199743282165 0.247874581683
r=0.00806578520016 0.351842298159 0.188531972929 0.215346777009
r=0.00766414741473 0.423504799045 0.193031468494 0.178558027285
r=0.00807936743663 0.430950049183 0.128755607993 0.0877765793408
r=0.00727541087514 0.404363366567 0.193079576194 0.185387123546
r=0.00736309887128 0.337482864882 0.177790369331 0.2428550816
r=0.00734908587174 0.437010691235 0.145957336068 0.235161611244
r=0.00705827968845 0.485232957199 0.136311557889 0.260297591111
r=0.00676443439487 0.405734848829 0.116209468576 0.206035221471
r=0.00670055598072 0.308315815128 0.143536883662 0.205004193858
r=0.00825626386316 0.425472024949 0.0125703435273 0.306002472154
r=0.00573666049242 0.35027938574 0.250622404451 0.110526583725
r=0.00613705104148 0.402329898682 0.119603451773 0.299208805448
r=0.00616525958138 0.386758203508 0.12541114989 0.221404366877
r=0.00745208810163 0.381477234172 0.181843845716 0.144042144415
r=0.0085480635543 0.394494086671 0.166143569347 0.203037065474
r=0.00672148720589 0.350122944351 0.122199262943 0.285024350779
r=0.00860932181332 0.329381591145 0.177008953277 0.214733571411
r=0.00698909547691 0.39579240719 0.160758180476 0.248276142287
r=0.00669721030703 0.34490458392 0.240371118495 0.188148496271
r=0.00696757370145 0.274798530543 0.143030297399 0.24037867712
r=0.00688251533144 0.371397391689 0.167426977299 0.263640802461
r=0.00888781662418 0.300666902548 0.206898705439 0.160686131119
r=0.0077433216786 0.391901098014 0.1373312096 0.245478199981
r=0.0069770635879 0.31213361464 0.225970292683 0.201363229975
r=0.00816513975403 0.364845741923 0.274938747757 0.243130958401
r=0.00734287411723 0.391970270801 0.139251859282 0.243736110089
r=0.00654158788636 0.418540873238 0.162237767815 0.224025062487
r=0.00708654913886 0.401976850688 0.101801190852 0.215262839715
r=0.00626724379881 0.388664245936 0.129108335849 0.218027625266
r=0.00604754246705 0.334767771753 0.190219497346 0.196962941767
r=0.00588135408218 0.421319834157 0.186210140987 0.223579818027
r=0.00761282587869 0.347973717369 0.229066389988 0.198507567592
r=0.00684379745532 0.309662790481 0.174988817701 0.193342273749
r=0.00615606075607 0.333939487002 0.117234620856 0.250401848946
r=0.00689881802203 0.337715305441 0.246639794945 0.163780201309
r=0.00834366152731 0.354544911802 0.141692310786 0.219312887917
r=0.0067511512783 0.356947440145 0.205907853125 0.242300067556
r=0.0063361441644 0.329086021293 0.13994534286 0.247785720055
r=0.00839369412169 0.386907171641 0.19576980159 0.251883880828
r=0.00670396722026 0.380408041647 0.179797161108 0.236028931238
r=0.00543967193683 0.314631261454 0.186608297114 0.267923129883
r=0.00657457357198 0.265283535823 0.151655475469 0.297248935392
r=0.00778076634492 0.434344674644 0.110212189266 0.227359846264
r=0.00589191845391 0.35940051147 0.176302145706 0.191619647417
r=0.00906085860138 0.480633281108 0.158956983178 0.252406958187
r=0.00652179854151 0.316268286818 0.203569614141 0.178177153963
r=0.0077613455569 0.341745103323 0.155427473028 0.229090524452
r=0.00692651829946 0.428504033006 0.15625310065 0.243537538361
r=0.00693057380641 0.474850606407 0.126315077964 0.277124512496
r=0.00613049715164 0.408404867413 0.224341616459 0.124968686488
r=0.00644336059227 0.37852620993 0.127527575618 0.237664206386
r=0.00542809295907 0.335886192375 0.253154738223 0.208578583434
r=0.00797288944675 0.377366074922 0.185772147013 0.21160983399
r=0.00643694498253 0.328753656277 0.167721425959 0.284933823787
r=0.00683980824098 0.276984347509 0.199394937798 0.231024390986
r=0.00699409568901 0.395225244673 0.141492386691 0.23203956721
r=0.00738819456711 0.382381610201 0.182310615723 0.186182463553
r=0.00921317932201 0.385239676668 0.171617365409 0.0939455280959
r=0.00787808299791 0.370728175661 0.237416183131 0.241700582763
r=0.00631994842515 0.401771336045 0.255737421374 0.15964636136
r=0.00797693730936 0.412600473024 0.184721528192 0.183867498803
r=0.00517578026719 0.317161666606 0.146449730028 0.315425659536
r=0.00676403441016 0.312105306379 0.218516667895 0.208011140268
r=0.00730044741833 0.341386768031 0.191684245896 0.249812125914
r=0.00752675967924 0.475178661165 0.162246488733 0.12799638505
r=0.00705152358707 0.435631251437 0.161858730958 0.198021551589
r=0.00662856770005 0.426042091532 0.111872995303 0.241981333515
r=0.00807182846542 0.317641822288 0.156508166571 0.177750339183
r=0.00764859528291 0.307345371791 0.187266541606 0.262010079779
r=0.00608373660468 0.442370453254 0.180670196063 0.189559754041
r=0.00712899174719 0.415372315739 0.194534204115 0.216741709693
r=0.00718745872834 0.383699029745 0.237318832951 0.17297317835
r=0.00753693108115 0.428551388983 0.199073907891 0.165128357648
r=0.00682335699788 0.392199578113 0.204574463842 0.170232816432
r=0.00487597345838 0.259184886292 0.278574976696 0.259705519065
r=0.00660767183205 0.368969157356 0.0476264803915 0.281564432816
r=0.00767616204129 0.365074261524 0.241982224991 0.127745326976
r=0.00697932037399 0.410119820613 0.222070461408 0.126363246544
r=0.00691229614242 0.30561223673 0.198091710212 0.213006539478
r=0.00728603603793 0.297919352747 0.202159458875 0.207770435144
r=0.00660323604598 0.312421311378 0.278504689821 0.169218770223
r=0.00548319259087 0.347423571687 0.179097658088 0.298523430285
r=0.0071455664012 0.330126808648 0.170320701403 0.195372362894
r=0.00651725361037 0.322126371331 0.150093811971 0.250584882485
r=0.00588533820791 0.340202344095 0.170223897808 0.226757011535
r=0.00628850366106 0.336697591421 0.213968936151 0.249529373274
r=0.00744527374015 0.31570843787 0.113477235275 0.262926881425
r=0.00765697528705 0.380412209766 0.218919073916 0.241897608487
r=0.00808534729451 0.419954147318 0.132469767609 0.194018259556
r=0.00656046523157 0.306015469416 0.191216336589 0.209577473797
r=0.00695624603048 0.332171724335 0.134380825471 0.223852484259
r=0.0075165632868 0.430112394138 0.183499151609 0.173983326735
r=0.00656930873967 0.365952150119 0.181587064098 0.199070393044
r=0.00575003695844 0.284268088945 0.190231004053 0.213758460305
r=0.00738701280863 0.33238874912 0.216560884156 0.311287688784
r=0.00725778264512 0.484534865324 0.101555433552 0.249234771074
r=0.00571303080254 0.336189531218 0.201872018424 0.269966017967
r=0.00993435816188 0.452141263414 0.148196971635 0.104649339137
r=0.00671501100039 0.348089807441 0.230978085162 0.201731133199
r=0.007623760072 0.392583572321 0.145939838594 0.202446414066
r=0.00802092573311 0.368041064671 0.150940080921 0.289104509335
r=0.00727324470511 0.348385558779 0.167776346948 0.137045397557
r=0.00758911537883 0.259242608551 0.197598005425 0.242251666112
r=0.00553334588842 0.231619435337 0.219831703667 0.333178645169
r=0.00761857833547 0.271629985754 0.198266610906 0.146840807108
r=0.00609857706202 0.372030528198 0.197987070624 0.250147365607
r=0.00778062861325 0.379130996007 0.163287211377 0.24614801706
r=0.00721807502816 0.287672887884 0.0959172735442 0.31581892935
r=0.00652651849912 0.450264790485 0.178058879565 0.288107935591
r=0.00568535050801 0.308563911903 0.196792831689 0.267954982766
r=0.00743666145428 0.373267512086 0.200794251836 0.224459716164
r=0.00706191833249 0.403153758925 0.16208477235 0.181197131785
r=0.0064880526595 0.35606636589 0.137587303481 0.210809095604
r=0.0086318134527 0.259875971677 0.20593016485 0.209428065415
r=0.00795142571529 0.414833147205 0.243160847811 0.168015241844
r=0.00688400606316 0.400269834335 0.198605481304 0.223256075466
r=0.00713362329548 0.360016032528 0.202027521877 0.237640292334
r=0.00699829041254 0.277966403432 0.235039139509 0.265232942575
r=0.00720547106034 0.286020597436 0.203297611803 0.248708515019
r=0.00820221589728 0.347148121839 0.176657860427 0.210600470364
r=0.00684117765052 0.446755960546 0.150777233019 0.145953198897
r=0.0060595262631 0.323117881271 0.131796515525 0.242459056856
r=0.00744073318455 0.432111943911 0.0994677108489 0.257023316237
r=0.00649546520583 0.400036304931 0.153901693514 0.18603031115
r=0.00715525386749 0.429900992431 0.0926408889914 0.268414391581
r=0.00828760257669 0.354606000092 0.214782078263 0.189091454677
r=0.00692528978949 0.35448422991 0.205690320611 0.218153807689
r=0.00599192632917 0.378633514242 0.182191944106 0.253975149328
r=0.00711318471759 0.389301468912 0.197852767852 0.194750021598
r=0.00763605313373 0.522125821566 0.0710763564629 0.223401797736
r=0.00601584111675 0.380055777637 0.150598897102 0.213697936349
r=0.00766788600762 0.428961008921 0.1678379654 0.231721786815
r=0.00595280810354 0.308465445293 0.220093484303 0.235004278351
r=0.00676132776751 0.257142071729 0.19370105513 0.161422909752
r=0.00589632814459 0.37012678633 0.195751147534 0.236834752581
r=0.00731062923416 0.378873843701 0.162072057298 0.247556934708
r=0.00622303797079 0.194009593751 0.213072032367 0.269509774543
r=0.00647502507282 0.332012494112 0.19445766763 0.202966634197
r=0.0065056606994 0.255297985693 0.251407713706 0.166490550658
r=0.00577444526387 0.362602188997 0.170859377268 0.233950468502
r=0.00616982569481 0.412658515173 0.210119201989 0.1812893762
r=0.00733431826642 0.288916399868 0.217716683499 0.208624422457
r=0.0064318606059 0.387667788506 0.197358884799 0.15309458269
r=0.00732579691444 0.398982691378 0.130627796265 0.226147531566
r=0.0068473987753 0.418798338709 0.189115857278 0.143542254603
r=0.00810222971014 0.368862608879 0.17210479445 0.203758157838
r=0.00696299961234 0.37259782913 0.147816140044 0.213535935708
r=0.00883220778168 0.458154396189 0.127984651005 0.2289402291
r=0.00720371689872 0.425833028931 0.156573596131 0.236957741368
r=0.00700078421782 0.386254266059 0.170632700079 0.221058694268
r=0.00906975260338 0.42728969611 0.0387407745795 0.253801434518
r=0.00633545355893 0.310991385748 0.188722670299 0.218719954011
r=0.0071753687148 0.363931823934 0.237647294473 0.231992698171
r=0.00712986500872 0.337090296311 0.115660198419 0.226178169
r=0.006827872344 0.311955804467 0.209094837459 0.177569700392
r=0.00568781563838 0.417410526275 0.229472182245 0.200912377653
r=0.00658309259229 0.248121195708 0.079850814555 0.409612196731
r=0.00700389397996 0.367733187125 0.259540783619 0.166396709616
r=0.00748549749073 0.329158820609 0.156828480496 0.179196968247
r=0.00770542271695 0.468100990806 0.123593348523 0.195702278929
r=0.00627099002879 0.332204459762 0.177131860734 0.314657650075
r=0.00814181788951 0.380859264477 0.167989927693 0.210405963655
r=0.0084984110042 0.30144937654 0.164238228773 0.271448101046
@balllist {Third Position} color=brown
r=0.00657208306502 0.25158874276 0.255751639555 0.23690797813
r=0.00486057032673 0.201351900772 0.226330820285 0.345986458657
r=0.00431648176881 0.191546143344 0.239183994638 0.33008586738
r=0.00645830913767 0.199299847599 0.249632130957 0.301435890487
r=0.00617435960023 0.230331009879 0.251603655285 0.266461679551
r=0.00419704381661 0.219714036566 0.267371416318 0.245543130798
r=0.00293776639568 0.231524845689 0.230151043168 0.308173067974
r=0.00544981681574 0.223302773014 0.207334421293 0.362028384401
r=0.00348802740027 0.261471573714 0.223731986987 0.291064452313
r=0.00424402699151 0.215171736425 0.242547829001 0.299732605573
r=0.00673929598012 0.206524934282 0.238988655111 0.315497755495
r=0.00385795968578 0.249740081115 0.260125398878 0.23000912113
r=0.00448875429598 0.243815281011 0.252062591182 0.252059536625
r=0.00550735202722 0.185072843864 0.256893029587 0.301141096963
r=0.00612099916175 0.279814736226 0.206672680636 0.306839902502
r=0.00632685670951 0.229447897374 0.255601695186 0.259348712255
r=0.00385519507358 0.241099365157 0.210964984083 0.336970666676
r=0.00665977274533 0.252880438468 0.230799769854 0.285520021823
r=0.00795344221091 0.213556819079 0.238773929992 0.308895320938
r=0.00652394946677 0.206104427153 0.249711175883 0.29447322108
r=0.00795221997664 0.21307833333 0.262353221421 0.262215223828
r=0.00568016513883 0.231228664506 0.266679986995 0.235411361504
r=0.00641879020642 0.183210324596 0.26831259113 0.280164493145
r=0.0048865670825 0.221491969002 0.259069665763 0.260368699471
r=0.00582838264241 0.234019132838 0.244631261989 0.276718343184
r=0.00568036792832 0.227227422941 0.258285477702 0.256201621656
r=0.00621821492935 0.214177805503 0.232367213426 0.321087767646
r=0.00484492442879 0.20126487587 0.273311307862 0.252112508406
r=0.0054384058828 0.216272966973 0.271584901102 0.240557230823
r=0.00709978799499 0.217442305784 0.262401115182 0.257755463852
r=0.00332380789761 0.2282672133 0.254647467425 0.262437851851
r=0.00440864780329 0.209908832377 0.239200607424 0.311689952774
r=0.00639915448546 0.212062183006 0.22860927738 0.330719262234
r=0.0072493383646 0.236543684892 0.23797512282 0.287506069467
r=0.0065819267375 0.181107467266 0.26844010169 0.282012329354
r=0.00370041601652 0.258904807775 0.222716747933 0.29566169636
r=0.00393674584665 0.172494807686 0.288401805888 0.250701580538
r=0.00696058099656 0.264699307797 0.243708317828 0.247884056548
r=0.00681712975967 0.265023748372 0.206919086467 0.321138078693
r=0.00620183801398 0.20236100793 0.241163354114 0.315312283842
r=0.00721123885266 0.265224213407 0.219163995416 0.296447795761
r=0.0051992446638 0.231604882462 0.229100898741 0.310193320056
r=0.00706772756948 0.183102489234 0.305807474776 0.205282561213
r=0.00782881770352 0.182347201285 0.294744522343 0.228163754029
r=0.00719622506678 0.206394332691 0.239906197235 0.313793272839
r=0.00730023292463 0.176848637215 0.264808400509 0.293534561766
r=0.00756107025017 0.199870637033 0.287544440074 0.225040482819
r=0.00515142714378 0.209261990067 0.262524846959 0.265688316016
r=0.00535890157041 0.238764472295 0.234357767882 0.292519991941
r=0.00522303447892 0.219898549221 0.267060731306 0.245979988167
r=0.00463458489579 0.218854370806 0.241457785724 0.298230057746
r=0.0071866500525 0.227625422335 0.228516044171 0.315342489322
r=0.0057079379612 0.219326151127 0.233590689079 0.313492470715
r=0.00623054185158 0.23203375108 0.235501472773 0.296963303375
r=0.00705885197757 0.211459861496 0.203992007807 0.380556122889
r=0.00504114039211 0.228692931338 0.244999159808 0.281308749046
r=0.00578987186251 0.195915936453 0.288553870674 0.226976322199
r=0.00350614790834 0.26092460098 0.179512148488 0.380051102043
r=0.00768423828281 0.21654332374 0.239785332437 0.303886011387
r=0.00758971833236 0.215715587572 0.248599464579 0.287085483269
r=0.00524862861525 0.252969654302 0.2485092926 0.250011760497
r=0.00878004845468 0.240247424608 0.228728813772 0.302294947847
r=0.0071699696446 0.237338811157 0.242419487583 0.277822213676
r=0.00410363357836 0.164515536438 0.279900745772 0.275682972018
r=0.00661518884666 0.287899140155 0.187061904529 0.337977050787
r=0.00564050027799 0.248345029217 0.239308556921 0.273037856941
r=0.00683351996469 0.201550955057 0.262643564749 0.273161915446
r=0.0061091993911 0.206029969532 0.269891962357 0.254186105754
r=0.00608347963009 0.200919536323 0.273798859068 0.251482745541
r=0.00581267353694 0.251322474934 0.258986765624 0.230703993818
r=0.00441936412941 0.183272393971 0.250912786511 0.314902033007
r=0.00445500111515 0.200077980871 0.260121780497 0.279678458135
r=0.00434112700942 0.207627376858 0.264989298508 0.262394026125
r=0.00585101829269 0.188832031957 0.283506560614 0.244154846815
r=0.00652862700628 0.20958525428 0.23987080557 0.310673134581
r=0.00676847207121 0.246381959936 0.208298276353 0.337021487358
r=0.00424027138342 0.171388509494 0.256257965831 0.316095558845
r=0.00466391656145 0.195019513022 0.262830833375 0.279318820229
r=0.00648644251356 0.263595574979 0.190664067578 0.355076289865
r=0.00618950697492 0.224054895731 0.222611214791 0.330722674687
r=0.00679842809052 0.218412537479 0.235520650196 0.310546162129
r=0.00378075748922 0.248871773931 0.218388227882 0.314351770305
r=0.00434942183849 0.224576952147 0.267652178174 0.240118691505
r=0.0077298937066 0.238808492924 0.218358120465 0.324475266147
r=0.0084180584172 0.240483680194 0.231971584544 0.295573150718
r=0.00597319206718 0.214609599689 0.261283885827 0.262822628658
r=0.00536420140962 0.225414461679 0.24250641113 0.289572716061
r=0.00315098888108 0.19916603841 0.285373302368 0.230087356854
r=0.00602043653284 0.265523756672 0.179957329875 0.374561583577
r=0.00421541828749 0.216323637189 0.248531121868 0.286614119075
r=0.00307942354552 0.202861537405 0.221245857583 0.354646747429
r=0.00694215289734 0.219911219921 0.261586527489 0.2569157251
r=0.00679902298759 0.23644769943 0.221513402835 0.320525494899
r=0.00837028000774 0.207401955477 0.24388518849 0.304827667542
r=0.00309451724195 0.273426919848 0.236099048265 0.254374983623
r=0.00664302788377 0.217189790527 0.24531381147 0.292182586532
r=0.0061700278463 0.217706708642 0.251357801363 0.279577688632
r=0.00444599780213 0.238952451186 0.256167403004 0.248712742807
r=0.0068854745082 0.19687389855 0.272178213596 0.258769674257
r=0.00373354902235 0.266710828303 0.241997944193 0.249293283312
r=0.00704696525079 0.260761585414 0.219674673799 0.299889066988
r=0.00419162539656 0.217318490077 0.234164017635 0.314353474653
r=0.00567478714377 0.230484667511 0.244721241586 0.280072849317
r=0.00694388511252 0.22878720696 0.206187299974 0.358838193091
r=0.00783962205771 0.224662665494 0.218975053425 0.337387227656
r=0.00620690032575 0.205166434039 0.243869305623 0.307094954716
r=0.00376174988077 0.195158960358 0.268222062549 0.268396914543
r=0.00459117183182 0.21573393762 0.216711263589 0.350843535201
r=0.00748823823029 0.194109670862 0.300608826701 0.204672675737
r=0.00485273507353 0.228872236773 0.272305285294 0.226517192639
r=0.00337732604837 0.240995956798 0.246455292208 0.266093458786
r=0.00573853983651 0.203381827054 0.275848473575 0.244921225797
r=0.00438231764152 0.205080616869 0.25756108629 0.279797210551
r=0.0084095501501 0.221634317432 0.267347063515 0.243671555538
r=0.00602672423579 0.268253961957 0.232047268924 0.267651500194
r=0.00577046706782 0.232321165094 0.19421858079 0.379241673327
r=0.00657159052781 0.237656517043 0.238310066539 0.285723349879
r=0.00677067718512 0.183515830984 0.280398598 0.255686973015
r=0.00549715609575 0.225128160026 0.249442035957 0.27598776806
r=0.00663446649922 0.166914632093 0.29300328913 0.247078789646
r=0.00457345336608 0.20653733602 0.269332055284 0.254798553413
r=0.00567082214137 0.217387502683 0.235642747584 0.31132700215
r=0.00463831572646 0.23623406659 0.239313009995 0.285139913419
r=0.00455510391587 0.252705867156 0.215787589677 0.31571895349
r=0.00736776721564 0.220081289372 0.2322473733 0.315423964029
r=0.00576027174296 0.214187253233 0.264857344788 0.256098057191
r=0.00580554679551 0.228081535166 0.263508926719 0.244900611396
r=0.00538647717608 0.222582762222 0.222138433476 0.333140370827
r=0.00810582961313 0.215516628584 0.229476881599 0.325529608219
r=0.00661396609424 0.239136809204 0.243437639515 0.273987911766
r=0.00561376720511 0.252435020453 0.239212469973 0.269140039601
r=0.00252856800666 0.219651990736 0.251144711115 0.278058587033
r=0.00391962492694 0.265890974065 0.220242725736 0.293623574463
r=0.00589064940947 0.2301565483 0.24896731955 0.271908812601
r=0.00629341701898 0.243293117181 0.218908093191 0.318890696436
r=0.00530919458594 0.194916289398 0.27515012038 0.254783469842
r=0.00754769354044 0.196660391777 0.261463081084 0.280413446054
r=0.00644552939208 0.252466867906 0.242094619234 0.263343893625
r=0.00454121291242 0.165972986295 0.310402700916 0.213221611873
r=0.006316500655 0.215052455956 0.246568185092 0.291811173859
r=0.00396131229783 0.209328556984 0.255613327101 0.279444788813
r=0.00694052299942 0.196116788661 0.242552163288 0.318778884763
r=0.00495185044402 0.230171684769 0.229155674974 0.311516965282
r=0.00536244062723 0.210604923771 0.276467229201 0.236460617826
r=0.00529842239593 0.185294814514 0.28399656499 0.246712055507
r=0.00819591829176 0.227882882541 0.247050270012 0.278016577434
r=0.00443627336794 0.217927101643 0.26664906586 0.248774766638
r=0.00554187953649 0.256558124059 0.208682223566 0.326077428808
r=0.00713828710212 0.24119960021 0.240855415672 0.277089568446
r=0.00680012451635 0.257804403317 0.227019348021 0.28815690064
r=0.00463933389485 0.253200198615 0.260446730433 0.225906340519
r=0.00838748439163 0.189226880692 0.269802597391 0.271167924525
r=0.00587219528742 0.220280254643 0.220108783515 0.339502178327
r=0.00568973705226 0.217415303596 0.247641734928 0.287301226547
r=0.00448613191622 0.207129549653 0.248865065457 0.295140319433
r=0.00449734582143 0.222153314022 0.252308845575 0.273228994829
r=0.00467537358364 0.167493260741 0.280313975356 0.271878788547
r=0.00588839811215 0.1554390635 0.279615042448 0.285330851605
r=0.00692412075549 0.215162863844 0.263506107889 0.257824920379
r=0.00865666533499 0.244333589335 0.196173709035 0.363318992595
r=0.00715534614907 0.26155910952 0.216945869957 0.304549150566
r=0.00504564093718 0.189288960505 0.297090030852 0.216530977792
r=0.00413061134554 0.253426126151 0.222851482888 0.300870908074
r=0.00665161848301 0.233145635495 0.258858409682 0.249137545141
r=0.00386067797201 0.225075396608 0.267276271088 0.240372061217
r=0.0044380010925 0.202648530141 0.230215162309 0.336921145241
r=0.00629521789974 0.248845627842 0.259172435589 0.232809500979
r=0.00774798533272 0.211031488196 0.265509036643 0.257950438518
r=0.00449766068125 0.184986172014 0.240950589873 0.33311264824
r=0.00597444455689 0.260520420578 0.216148866439 0.307181846545
r=0.00810509788299 0.210175133259 0.272155558228 0.245513750284
r=0.00794015698034 0.227884503112 0.209230903885 0.353653689118
r=0.00665239735076 0.182114247587 0.25395517233 0.309975407753
r=0.00654072417149 0.173797976296 0.264376820587 0.297448382529
r=0.00621180608384 0.19746282707 0.283717840372 0.235101492187
r=0.00224316067094 0.213466382712 0.280135650045 0.226262317198
r=0.00357711688253 0.228931626567 0.236199342279 0.298669688875
r=0.00632131468591 0.225268617011 0.215891480377 0.342948422235
r=0.00437016300577 0.247226377742 0.255494984566 0.241783653127
r=0.00691316850348 0.217260938056 0.262774103229 0.257190855486
r=0.00629563920731 0.246576462874 0.208816203853 0.33579112942
r=0.00638864684676 0.167529805685 0.333647386628 0.165175421059
r=0.0052460383022 0.165549771924 0.292804368428 0.24884149122
r=0.00539321767146 0.226433437674 0.214079395713 0.3454077709
r=0.00647407599819 0.180218330045 0.270874340669 0.278032988618
r=0.00434073643736 0.201064005882 0.232393819907 0.334148354305
r=0.00639822074698 0.233237595923 0.219245532886 0.328271338304
r=0.00459024811835 0.181474451564 0.30987480779 0.198775932857
r=0.00703126554422 0.23451394338 0.240360503192 0.284765050235
r=0.00685102869409 0.251008294093 0.227335288014 0.294321129879
r=0.00735979631416 0.250579477219 0.243213224941 0.262994072899
r=0.00724674791335 0.195012397782 0.241042907303 0.322901787612
r=0.00637623255116 0.265002134633 0.239313028053 0.256371809261
r=0.00518831700371 0.198050547461 0.269508955948 0.262931540642
r=0.00770027705127 0.206641405168 0.239277071021 0.31480445279
r=0.00662583565467 0.199566569786 0.276001355068 0.248430720078
r=0.00435580550969 0.22808667415 0.2447781047 0.282357116449
r=0.0071308510338 0.201859765366 0.265347435929 0.267445362776
r=0.0031538565882 0.235203446357 0.20488240049 0.355031752663
r=0.00819999206253 0.22699673488 0.233667389342 0.305668486435
r=0.00592956512783 0.201383024858 0.23583103068 0.326954913782
r=0.00431188736083 0.228848490405 0.216791167791 0.337569174013
r=0.00736925581001 0.211320286077 0.256553025662 0.2755736626
r=0.00627854069151 0.244102555274 0.230158226458 0.29558099181
r=0.00786105264147 0.217999406376 0.2661394558 0.249721682023
r=0.00409108339325 0.216354685786 0.2399741177 0.303697078814
r=0.00557063292649 0.172044598818 0.256285526025 0.315384349131
r=0.00567322554464 0.223849632766 0.232463949905 0.311222467424
r=0.00522671442479 0.238980175941 0.246589308676 0.267841206707
r=0.00510941446931 0.199261618632 0.256387723628 0.287962934112
r=0.00282611329839 0.21125428181 0.275911957066 0.236921804059
r=0.00649950642589 0.213783148168 0.249493415657 0.287230020518
r=0.0077176058286 0.210873464319 0.234135807561 0.320854920559
r=0.00626565452884 0.17124125123 0.311567722756 0.205623303257
r=0.0050134036138 0.207126761141 0.22170604378 0.3494611513
r=0.0070436764834 0.195491129543 0.246879017581 0.310750835296
r=0.0057069986558 0.299709791789 0.200911705825 0.298466796561
r=0.00614702893351 0.233960728362 0.259990780204 0.24605771123
r=0.00924025321827 0.212792271436 0.270901919905 0.245403888754
r=0.00635455848156 0.232436557793 0.235932786508 0.29569786919
r=0.00540461847924 0.25905621643 0.200825173814 0.339293435942
r=0.00583696497786 0.273572778644 0.196284146028 0.3338589293
r=0.00477626655429 0.185519864974 0.245362335781 0.323755463465
r=0.00333523725897 0.204928298404 0.271538829222 0.251994043153
r=0.0074078711718 0.217052270167 0.219963267653 0.343021194527
r=0.00354164743424 0.252495895648 0.223097774687 0.301308554977
r=0.00805432634558 0.208407331644 0.240489259003 0.31061415035
r=0.0032409090203 0.260306805441 0.225931329607 0.287830535346
r=0.00594581412939 0.189470358157 0.276423235857 0.257683170128
r=0.00326531232657 0.197237044436 0.299899051158 0.202964853249
r=0.00323715756905 0.276325223424 0.19306562921 0.337543518156
r=0.00637412453222 0.203795519353 0.255438869011 0.285326742626
r=0.00440286369727 0.208953703296 0.28135146375 0.228343369204
r=0.0030786946862 0.230840512769 0.284819665148 0.199520156936
r=0.0071571279707 0.280321900249 0.197910326159 0.323857447432
r=0.00409185934893 0.22386763081 0.231019107172 0.314094154846
r=0.00574482067898 0.142584794941 0.30344627157 0.250522661919
r=0.00801528854097 0.178313855724 0.255703579828 0.31027898462
r=0.00298686208513 0.179243005532 0.252279022345 0.316198949779
r=0.00594044430813 0.229319633867 0.273685310687 0.223309744759
r=0.00391818074883 0.204263252694 0.270901497294 0.253933752719
r=0.00564722136071 0.177062735775 0.250838297119 0.321260669987
r=0.00600397058183 0.241415682595 0.219798902531 0.318986512344
r=0.00642182010086 0.215567722793 0.244670772042 0.295090733122
r=0.00589010527574 0.150412648622 0.305179664322 0.239228022734
r=0.00658898202628 0.229948148077 0.251390592232 0.267270667459
r=0.00509169759769 0.237564305723 0.229513913854 0.303407866569
r=0.00605965845394 0.200188731037 0.222943398941 0.353924471082
r=0.00423287053323 0.202239934211 0.227662477641 0.342435110507
r=0.00721802274998 0.22680045906 0.238939974319 0.295319592303
r=0.00429926604561 0.171760882719 0.296288696453 0.235661724375
r=0.00605945764188 0.19375437048 0.261943536144 0.282358557231
r=0.00550743525895 0.221392088674 0.266627101062 0.245353709202
r=0.00494551799287 0.243042245902 0.231552375106 0.293853003887
r=0.003717783332 0.213151359079 0.268244525962 0.250359588996
r=0.00474123809659 0.219815702817 0.264138421948 0.251907453286
r=0.00494847048594 0.199758809153 0.258891365415 0.282458460016
r=0.00644102872139 0.212208595389 0.256699672714 0.274392059184
r=0.00539583021676 0.244754123262 0.224643750597 0.305958375545
r=0.00575333967239 0.239246955065 0.258685592731 0.243381859474
r=0.00542703811916 0.201908080515 0.258461320191 0.281169279102
r=0.00471295243346 0.187169768781 0.256930779015 0.298968673189
r=0.00585567236657 0.20552756939 0.288106640172 0.218259150267
r=0.00511531400313 0.2481246956 0.256191498069 0.239492308261
r=0.00524759599823 0.209276306261 0.244629570969 0.301464551802
r=0.00694316831892 0.2223254789 0.261208758423 0.255257004254
r=0.00523635041746 0.179557489954 0.270333165013 0.27977618002
r=0.00552767886887 0.199211809816 0.272860010466 0.255068169253
r=0.0059667445637 0.233809996995 0.226984961399 0.312220080207
r=0.00578756229478 0.228479099983 0.231125664364 0.309269571288
r=0.00418900720494 0.198227471258 0.288806484931 0.224159558879
r=0.00641654195016 0.204805637055 0.242656122888 0.309882117169
r=0.0059653904609 0.257264083655 0.250546015822 0.241643884702
r=0.00625841104699 0.191855079933 0.256128833629 0.295887252808
r=0.00589411541231 0.22387539267 0.251344738203 0.273435130923
r=0.00531588255082 0.244420024189 0.239876350897 0.275827274018
r=0.00635376159179 0.187123073564 0.266642627043 0.27959167235
r=0.00566653330252 0.20436275016 0.27322093898 0.24919537188
r=0.00616138654396 0.189190222003 0.271271791902 0.268266194194
r=0.00491005590132 0.194344162504 0.275014813307 0.255626210882
r=0.00540359781458 0.210613562817 0.247897921955 0.293590593274
r=0.00687380234565 0.250062812294 0.249869174886 0.250198837933
r=0.00593926344111 0.183181428274 0.256657068374 0.303504434979
r=0.00658560892159 0.202029961343 0.257874348101 0.282221342456
r=0.00601454646073 0.225831674549 0.276139560047 0.221889205356
r=0.00577942821066 0.227630697637 0.280486823969 0.211395654425
r=0.00467637086025 0.233381608925 0.299534751135 0.167548888805
r=0.00610316373148 0.245492277956 0.243782110328 0.266943501389
r=0.00344838920174 0.220044050868 0.225358825956 0.329238297221
r=0.00484429595253 0.256245196999 0.238596469767 0.266561863467
r=0.00757994827952 0.196725759701 0.267075653909 0.26912293248
r=0.00368845262717 0.194459467162 0.239483622179 0.326573288479
r=0.00454683811668 0.292988259629 0.202248804872 0.302514130628
r=0.00835382498993 0.248607422502 0.226936753173 0.297519071151
r=0.00681443228497 0.218164793732 0.260027432774 0.26178034072
r=0.00571212437298 0.210498969181 0.265958867858 0.257583295102
r=0.00312253143751 0.207497623629 0.284219946311 0.224062483749
r=0.00803268660988 0.212241538342 0.267900893597 0.251956674465
r=0.00285437820841 0.194464145654 0.248665697059 0.308204460229
r=0.00516396296838 0.216498739738 0.234370189375 0.314760881512
r=0.00574566700606 0.238268962137 0.252390191744 0.256950654376
r=0.0069673265798 0.220173293935 0.258365491153 0.263095723759
r=0.00490515277457 0.19403186835 0.253087805347 0.299792520956
r=0.0057592040691 0.207410498693 0.231945455038 0.32869859123
r=0.00508110976849 0.207226556229 0.264183512963 0.264406417845
r=0.00811980373612 0.256285143521 0.195921021981 0.351872812516
r=0.00517020358064 0.229512862269 0.242574773134 0.285337591464
r=0.00714876242711 0.260310103032 0.209824874238 0.320040148491
r=0.00788205303852 0.250423730492 0.208316476055 0.332943317398
r=0.00757854917667 0.211529616965 0.234316379329 0.319837624378
r=0.00641886182055 0.173352689083 0.308787763068 0.209071784782
r=0.00594094470227 0.21365756522 0.247080722682 0.292180989415
r=0.00744682877273 0.186261039578 0.278575643525 0.256587673372
r=0.00360191568065 0.22702226789 0.2331300204 0.306717691311
r=0.00676144445144 0.191474203661 0.25235623513 0.303813326079
r=0.00610342918554 0.254871214507 0.201828325755 0.341472133984
r=0.00769517950111 0.201777896382 0.242767700402 0.312686702814
r=0.00475546892317 0.175176122484 0.317690198292 0.189443480933
r=0.00636126192441 0.254851458836 0.247278768507 0.25059100415
r=0.00503922609609 0.157597399548 0.317101880916 0.20819883862
r=0.00611735497417 0.157935846661 0.290232832923 0.261598487493
r=0.00423980866564 0.229613548189 0.232625762981 0.305134925849
r=0.00666385134445 0.202763783358 0.258635172767 0.279965871108
r=0.00446555156738 0.217360713154 0.274042574967 0.234554136912
r=0.00612189983275 0.227184528243 0.275559208622 0.221697054513
r=0.00533793446766 0.227830081432 0.247384935511 0.277400047547
r=0.00641721572937 0.216253948025 0.285980287189 0.211785477597
r=0.00581472971618 0.203400553771 0.259908765336 0.276781915556
r=0.00485746690366 0.208936975031 0.296329496852 0.198404031265
r=0.00563568647358 0.246925383424 0.206641778394 0.339791059787
r=0.00423916865309 0.200114120684 0.277771862116 0.244342155085
r=0.0060851801215 0.246638216755 0.224491823519 0.304378136207
r=0.00692976980896 0.159385289913 0.269827272407 0.300960165273
r=0.00599462425517 0.26845806261 0.194272798045 0.3429963413
r=0.00438298930512 0.215930631067 0.25920323923 0.265662890472
r=0.00552761296988 0.204760104287 0.253364673952 0.28851054781
r=0.00844758004741 0.191101393842 0.253429918206 0.302038769746
r=0.00548550101707 0.166415383148 0.307829538831 0.217925539191
r=0.0055579254941 0.243391484254 0.227877469236 0.300853577274
r=0.00351400692712 0.192343266693 0.271413414127 0.264829905053
r=0.00392917389491 0.242317733579 0.242245899153 0.273190468116
r=0.00654973636048 0.221872924855 0.25151048995 0.275106095245
r=0.00392402009854 0.199839949751 0.228410165706 0.343339718837
r=0.00427026417534 0.244212942013 0.246247386889 0.263292284209
r=0.00625447893449 0.2161232561 0.260340355621 0.263196032658
r=0.00685672311931 0.204118617247 0.27743060604 0.241020170674
r=0.00690389280488 0.204224819342 0.240300408745 0.315174363168
r=0.00701253315898 0.188729591708 0.285537964488 0.240194479317
r=0.0059539024187 0.201061538657 0.236110112449 0.326718236445
r=0.00608244935927 0.253709321084 0.188772924758 0.368744829401
r=0.00541536531551 0.202513440067 0.269850581336 0.257785397262
r=0.00350095718998 0.239517752782 0.248202566204 0.264077114811
r=0.00766454189935 0.213490451357 0.231790130003 0.322929288636
r=0.00547519690949 0.204325005479 0.273103166884 0.249468660753
r=0.00488700371107 0.243540165293 0.254767272853 0.246925289002
r=0.00465046028239 0.182739464764 0.299910852385 0.217438830466
r=0.00677740330448 0.198355039591 0.247124162751 0.307396634906
r=0.00732948573372 0.148880894308 0.270065550459 0.310988004775
r=0.00492319963362 0.189148608034 0.237587735072 0.335675921823
r=0.00272484380616 0.154524096884 0.281391766031 0.282692371054
r=0.0058357268992 0.212665789797 0.27238096726 0.242572275683
r=0.00579969904095 0.246305053244 0.238636634248 0.276421678259
r=0.00858533935143 0.191297214017 0.251168620356 0.306365545271
r=0.00382894651052 0.175738869149 0.275254206794 0.273752717264
r=0.00804781210916 0.238208333821 0.232854942418 0.296081781342
r=0.00675701518435 0.226419036557 0.245295417946 0.282990127552
r=0.0063643754338 0.207959913573 0.234443197448 0.323153691532
r=0.00517545809617 0.238331461087 0.231106086384 0.299456366145
r=0.003589762053 0.157178149256 0.244935457443 0.352950935858
r=0.00531067662256 0.244161470822 0.192676311815 0.370485905547
r=0.00476105928341 0.172186654515 0.312974371937 0.201864601612
r=0.00424808139927 0.236363799643 0.247360146597 0.268915907163
r=0.00275439037927 0.175167687745 0.26487397101 0.295084370235
r=0.00384130469539 0.222234103279 0.24423046148 0.289304973761
r=0.00500768418929 0.217007676614 0.285866141335 0.211260040715
r=0.00536784294929 0.199340998361 0.26186390509 0.276931191459
r=0.00674106108905 0.262103487268 0.221697208452 0.294502095829
r=0.00384243339224 0.211878931369 0.242754499171 0.302612070288
r=0.00611121697098 0.234099842512 0.243263860344 0.2793724368
r=0.00602119299288 0.208992624058 0.246466255961 0.29807486402
r=0.00675555670514 0.214973054475 0.220129280634 0.344768384257
r=0.00693268162572 0.245111767324 0.23107828354 0.292731665597
r=0.00707111777159 0.226929685018 0.241179569779 0.290711175424
r=0.00618499696026 0.231184236029 0.216125397514 0.336564968943
r=0.00713000770687 0.215056368324 0.263807114012 0.257329403651
r=0.00445127101492 0.229316067483 0.267958917651 0.234766097214
r=0.00602441923848 0.233598372635 0.269089015685 0.228223595996
r=0.00347849644362 0.19980877878 0.28498414677 0.23022292768
r=0.00744518932734 0.177699641314 0.265889106736 0.290522145214
r=0.0051574950465 0.246864285667 0.229653778271 0.293828157792
r=0.00407934079398 0.222535615128 0.213467276873 0.350529831126
r=0.0072656190511 0.261327001325 0.208052420285 0.322568158105
r=0.00544297738712 0.222165880752 0.303014769821 0.171804579606
r=0.00649923782518 0.188016007617 0.284941129077 0.242101734228
r=0.00625396696185 0.160108635012 0.279185828976 0.281519707037
r=0.00407154840061 0.235488795615 0.226576694516 0.311357815353
r=0.01 0.242945611939 0.218507614921 0.320039158219
r=0.00797062259083 0.190201728958 0.27200737656 0.265783517921
r=0.00581277842685 0.215861386005 0.230575038923 0.322988536149
r=0.00540526846763 0.166927054895 0.278888545814 0.275295853477
r=0.00634151725635 0.236422650429 0.226638816833 0.310299715904
r=0.00736430751357 0.181236783133 0.26740436996 0.283954476948
r=0.00657302662293 0.243520142655 0.204468870152 0.34754211704
r=0.0037632515354 0.210476097841 0.248321152429 0.292881597301
r=0.00527810245635 0.209400610863 0.221265012359 0.348069364419
r=0.00687136862487 0.22549696708 0.26904152464 0.23641998364
r=0.00738448785375 0.245949880289 0.214938929825 0.32417226006
r=0.00785976633627 0.208837565752 0.276315712492 0.238531009263
r=0.00584666421402 0.193059458178 0.260408988846 0.286122564131
r=0.00327582938685 0.260504293344 0.201934155296 0.335627396063
r=0.00701267082891 0.21352238778 0.249190343744 0.288096924732
r=0.00651538447831 0.163951708721 0.290049418219 0.255949454841
r=0.0050250659308 0.196941844787 0.256458484504 0.290141186204
r=0.00646027183847 0.227052808756 0.250221034847 0.27250512155
r=0.00412460191091 0.219579632375 0.269306539526 0.241807288573
r=0.00599351815883 0.233382212087 0.188433376769 0.389751034376
r=0.00643992732804 0.194486834132 0.287931634152 0.229649897565
r=0.00392332825914 0.261455099508 0.231512227777 0.275520444938
r=0.00591212841174 0.180347922318 0.273867985077 0.271916107528
r=0.00625463722883 0.205548343891 0.258888228152 0.276675199806
r=0.00452671935928 0.213822096545 0.255268977199 0.275639949056
r=0.00373189823182 0.238374788408 0.238740306466 0.28414459866
r=0.00503264041353 0.180718147281 0.255248899293 0.308784054133
r=0.00521804730451 0.226063030648 0.289339702927 0.195257563498
r=0.00456421545434 0.170463411877 0.275454222205 0.278628143714
r=0.00570410266075 0.23256046223 0.274008818824 0.219421900122
r=0.00642627076008 0.243390844145 0.215999209066 0.324610737722
r=0.00479144903303 0.234406853388 0.244341938163 0.276909270286
r=0.0070827144567 0.189849256902 0.26689867251 0.276353398079
r=0.0073375764116 0.174429182979 0.290143463254 0.245283890514
r=0.00758838380621 0.216927476951 0.259318173174 0.264436176701
r=0.0052967338623 0.232450749003 0.224785966597 0.317977317804
r=0.00547188328164 0.22158664417 0.230770932104 0.316871491621
r=0.00710755697208 0.212073333433 0.225568794352 0.336789077863
r=0.00412527460863 0.233214868403 0.249781052164 0.267223027269
r=0.00609830630862 0.246910665765 0.209710854548 0.33366762514
r=0.00638723898809 0.23378787356 0.265636869615 0.23493838721
r=0.00632353812994 0.191360014867 0.252600952809 0.303438079516
r=0.00566218049346 0.286083117476 0.223557239034 0.266802404456
r=0.00705363602647 0.197698925706 0.296765745028 0.208769584238
r=0.00697236299333 0.18459739858 0.279742471718 0.255917657984
r=0.00860894737364 0.239659594151 0.267260582569 0.225819240711
r=0.00693864148838 0.222391447505 0.228198362171 0.321211828152
r=0.00427526628765 0.218232643537 0.262268131308 0.257231093846
r=0.00564589728913 0.218794700408 0.2094625911 0.362280117391
r=0.00524886129922 0.215288095522 0.240320704258 0.304070495961
r=0.0078892225786 0.227086036472 0.241536850992 0.289840261545
r=0.0069437024195 0.20408606119 0.263022134622 0.269869669566
r=0.00344825310646 0.217920271609 0.233877975544 0.314323777304
r=0.00549360623352 0.237781070208 0.23741928459 0.287380360613
r=0.00638140896493 0.180119621423 0.256497248312 0.306885881952
r=0.00379514723576 0.240741289583 0.209271952596 0.340714805225
r=0.00458351089605 0.190652765007 0.254321516367 0.300704202258
r=0.0061147732211 0.237286546565 0.260738807238 0.24123583896
r=0.00299715408475 0.15126687787 0.291534338054 0.265664446023
r=0.00611230433032 0.226999946745 0.234054216467 0.304891620321
r=0.00470972070283 0.177311244566 0.245794545672 0.331099664091
@balllist {Total Position} color=purple
r=0.00712282946696 0.315791434791 0.21800915045 0.187463845045
r=0.00811526083727 0.257839054511 0.188547419045 0.292732153558
r=0.00673933711096 0.244406575188 0.245581169365 0.256699904365
r=0.00904302489546 0.318928955238 0.180760201267 0.263917120585
r=0.00737100867228 0.255892793563 0.191372895488 0.26099046057
r=0.0086611473577 0.318960581115 0.214599588573 0.242699164913
r=0.00679767360505 0.317244812758 0.187396915363 0.249632164888
r=0.00666972618465 0.262337440955 0.208272532537 0.286766973457
r=0.00682180849189 0.302438155929 0.200470745496 0.249300815109
r=0.00600424811594 0.272765588202 0.259153222302 0.206844525144
r=0.00670557297595 0.240268857755 0.189007570328 0.292252379199
r=0.00645966317008 0.235172581032 0.273322418201 0.239985060839
r=0.006462546506 0.25477173316 0.280636699919 0.241463660326
r=0.00875852495481 0.304464665348 0.184692834453 0.25929916972
r=0.00856371016922 0.390908261737 0.156183900826 0.250460774867
r=0.00734144680633 0.290783371621 0.219657352248 0.250868358696
r=0.00668765938744 0.230808914298 0.170866944874 0.303745827042
r=0.0075722134411 0.289893922879 0.214110571913 0.216590037268
r=0.00874318733894 0.268371159849 0.196189784831 0.307380566362
r=0.0080307563061 0.256603736198 0.192683404204 0.270362293419
r=0.00682966728812 0.317294592496 0.23676674923 0.188248782399
r=0.00767204897715 0.312391175927 0.210938463496 0.1977191806
r=0.00724322319633 0.211787605512 0.204605875194 0.286005384195
r=0.00629339426846 0.270863665042 0.225475682603 0.202345722974
r=0.00808579043573 0.28900991548 0.206717268338 0.231401245079
r=0.00769157584748 0.300019584988 0.227378724426 0.239317778858
r=0.00836070550724 0.293500768258 0.183345089453 0.272025534537
r=0.0077840075785 0.272727432644 0.244947411932 0.231050776383
r=0.00800816337111 0.289527578152 0.198302735672 0.256520743862
r=0.00905966692305 0.271467141418 0.198372590331 0.282980617601
r=0.00713553673966 0.255253611658 0.193279508543 0.237163768498
r=0.00756600232819 0.313177173586 0.192516194593 0.233079614281
r=0.00739163681973 0.242937281613 0.188135213206 0.257239847131
r=0.00589079424806 0.267424655858 0.228408571626 0.216170363408
r=0.00684732122177 0.260086849086 0.208025779249 0.25731029877
r=0.00729550030944 0.283558218722 0.218302929895 0.271880320243
r=0.00842897780163 0.208704952006 0.241473380399 0.274079701512
r=0.00688642633413 0.292171021988 0.217892149888 0.251278354394
r=0.00605456555418 0.240457522863 0.232370178904 0.293887176212
r=0.00847777786006 0.311064098447 0.156393852837 0.275708083658
r=0.00678363151261 0.291889574687 0.225441138088 0.262271075357
r=0.00709068079035 0.307202964742 0.248853309592 0.20120646094
r=0.00899865466763 0.284134765826 0.174806019571 0.249991409971
r=0.00819766928668 0.267616089748 0.196159117542 0.230723862929
r=0.00850653840726 0.304966005 0.250949580564 0.243415343323
r=0.00861805993009 0.27722106601 0.24649709434 0.213619363635
r=0.01 0.28973708369 0.254908537643 0.215253712017
r=0.00865687342898 0.245612310065 0.215092787273 0.275562700675
r=0.00670216457301 0.281280676701 0.219063726138 0.24019856809
r=0.00788309848551 0.29452205462 0.213860910234 0.247955020701
r=0.00710476768001 0.291577935917 0.204529119263 0.199872683263
r=0.00751466989308 0.263783132823 0.195017268251 0.275839275267
r=0.00688932827541 0.263588922529 0.219923193896 0.276787184756
r=0.00677930437799 0.340452519704 0.179622948099 0.212334872735
r=0.00750655196643 0.327326490027 0.202719124966 0.272644372595
r=0.00802727016771 0.309732483726 0.210688766652 0.259065627989
r=0.00660337775845 0.251034141021 0.19839562586 0.228364804631
r=0.00604665224408 0.306793229291 0.202097050697 0.249345207926
r=0.00878214462147 0.293401441462 0.15504748166 0.267169640177
r=0.00713623822725 0.261920281949 0.235711301288 0.265462299634
r=0.00876709946744 0.298225418985 0.168187662531 0.266302969147
r=0.00946283422867 0.274669470253 0.216823353902 0.308401151705
r=0.00715054965503 0.353645450649 0.216327984599 0.207822060338
r=0.0073023029885 0.276751469104 0.212234647394 0.22169746838
r=0.00701955943158 0.304342493782 0.187747226204 0.270238764495
r=0.00812336168531 0.314186512658 0.203457231447 0.249222758548
r=0.00829470414191 0.274143718803 0.20898700253 0.261249208902
r=0.00623871439266 0.271395466134 0.229007346847 0.232607969107
r=0.00823277378012 0.313726506887 0.192733506764 0.202886077125
r=0.00606851015987 0.293406390878 0.222036903758 0.189555689366
r=0.00821558365911 0.254172035556 0.222597437992 0.259242133317
r=0.00865576738438 0.24110144703 0.18507669509 0.30468242057
r=0.00677112332205 0.275342171992 0.210546797867 0.25058628964
r=0.00758699926273 0.26377248115 0.208672396634 0.245768809677
r=0.0089134144012 0.315782045031 0.212600928381 0.250635327709
r=0.00656651296547 0.303778711264 0.230794786091 0.247880344398
r=0.00739111314343 0.256238696689 0.230649409853 0.253021202926
r=0.00723424589298 0.279827888044 0.256487740037 0.217451729087
r=0.00686673195827 0.309172073295 0.159237770803 0.299220905536
r=0.00658675840166 0.297097643419 0.208869746558 0.256453112831
r=0.0074741206323 0.281671660699 0.211656415675 0.251775658692
r=0.00685861891826 0.293627377191 0.225267991177 0.244906120402
r=0.0085621616701 0.291050944025 0.199983176407 0.268682392633
r=0.00691847566042 0.322395857503 0.20958193003 0.225147370877
r=0.00728328461381 0.280114596768 0.207465186877 0.257638623973
r=0.00816252475356 0.299520483355 0.225602342879 0.230910829193
r=0.00854992529141 0.302531993683 0.218811466452 0.251268572227
r=0.00850705038397 0.324428375288 0.223618108258 0.193104833547
r=0.00686971443533 0.267009355503 0.182731928918 0.270518163736
r=0.00596054165681 0.287853459757 0.210447363044 0.203437266075
r=0.0056144243163 0.264638588487 0.229083749299 0.239511540676
r=0.00778465581552 0.308466597651 0.273130071834 0.239708905233
r=0.00749476429868 0.280751778772 0.224707725584 0.274640212677
r=0.00663858925617 0.272211712386 0.190628697198 0.268809102315
r=0.00863471852023 0.330516981586 0.230136446962 0.231947779266
r=0.00627539688511 0.277746088388 0.225163945569 0.236840208665
r=0.00677825989217 0.302556132624 0.25124413769 0.232100890067
r=0.00695372595338 0.285447428864 0.239122274601 0.225393951132
r=0.00639570246702 0.236264127319 0.219228668001 0.254747304004
r=0.00742490790632 0.34778179147 0.197013197627 0.247570248763
r=0.00933076943413 0.338411356095 0.178661149944 0.258113280426
r=0.00734452062098 0.289087355455 0.217100480628 0.24809831836
r=0.00668012704416 0.281178443496 0.202297434946 0.258978449335
r=0.00615784257297 0.237486488768 0.20124058264 0.276437086879
r=0.00826896953749 0.288684143212 0.187817233808 0.302642168262
r=0.00825206469069 0.292190720592 0.185447209457 0.224297812138
r=0.00788690891078 0.254442069719 0.160279750297 0.271963394057
r=0.00712811248528 0.279003695125 0.197381242866 0.247483917637
r=0.00926528006827 0.278421623098 0.202773827144 0.240412116971
r=0.00632039315826 0.278232335881 0.246068059053 0.204295156995
r=0.00704333678539 0.32531775614 0.223598863048 0.22635233942
r=0.00849056955385 0.305618991628 0.198844818236 0.221944761289
r=0.00717563225144 0.291494079349 0.200534216222 0.213512705408
r=0.00784413089983 0.300503018411 0.20804645278 0.241391157628
r=0.0077973804914 0.310058488622 0.184939474505 0.242070426837
r=0.00641780510238 0.285305718237 0.201502547813 0.254732966911
r=0.00612068521943 0.250825612202 0.246944577737 0.238409566083
r=0.00856241411048 0.297588902075 0.212322646418 0.229016901355
r=0.008011328353 0.301533640992 0.189478757274 0.265656538747
r=0.006919348743 0.321784561923 0.181697074609 0.183328894372
r=0.00836046681347 0.304768018516 0.240697136715 0.218586777928
r=0.00771849953778 0.300093911832 0.196076695254 0.254950110919
r=0.00725473306973 0.265719118428 0.212596205252 0.281648091084
r=0.00765270033992 0.327259997563 0.1852129888 0.229192912129
r=0.00759259393903 0.283539606256 0.223098026865 0.253009579304
r=0.00786004564392 0.268493892279 0.245086146858 0.214010729996
r=0.00807131035336 0.323740483088 0.254118326416 0.204868513835
r=0.00712456014164 0.286376692477 0.194818029566 0.270596578577
r=0.00886056893271 0.294452789509 0.186926628855 0.255198857245
r=0.0077872093606 0.294340550167 0.20270629074 0.24261734807
r=0.00783629093709 0.333480477905 0.201498826816 0.249754660801
r=0.00683331131775 0.305324033555 0.199561857938 0.2193580849
r=0.00628402543671 0.352049859203 0.20606403448 0.173442116492
r=0.00716862439605 0.250925797873 0.23091421874 0.235730842623
r=0.00695713718576 0.269869147629 0.209285856973 0.28562685834
r=0.00779164876616 0.321564530307 0.208056687048 0.221469009533
r=0.00715093599953 0.301608828773 0.218844865189 0.209225783045
r=0.00586355544588 0.258616373203 0.243150466873 0.241271006449
r=0.00733488541283 0.250705119356 0.242940121058 0.220511139798
r=0.00773224901132 0.310598465644 0.197011185075 0.22895380222
r=0.00763345193607 0.302086017907 0.211059234469 0.212745301346
r=0.00805986799877 0.274209992458 0.189425013419 0.278650458462
r=0.00802987439148 0.295539915329 0.215990676251 0.241517626845
r=0.00825057951326 0.255849239112 0.236602889973 0.263334230198
r=0.00818519283734 0.323446801398 0.21602414177 0.234901674575
r=0.00667694571471 0.266063980876 0.211856521999 0.24791964688
r=0.00872780762228 0.289694679319 0.197970892434 0.274273779759
r=0.00702886370329 0.314875664195 0.181102526252 0.254101050697
r=0.00760605930915 0.318825913644 0.208223130463 0.255785220883
r=0.00827606604268 0.34540462997 0.206562238429 0.225998348659
r=0.00703910956345 0.32420173154 0.191327190846 0.200457647844
r=0.00670096514557 0.239429288056 0.236746511393 0.275526286951
r=0.00668803659137 0.281765512375 0.169784585896 0.26986945897
r=0.00653482503951 0.264026905495 0.210584693974 0.250688679256
r=0.0070679273791 0.24830207302 0.20412427891 0.267581995955
r=0.00788668140833 0.324410953191 0.203327059976 0.209392945092
r=0.00763637710087 0.255467713131 0.221947934485 0.252862703201
r=0.00834785835461 0.274207280779 0.164658215725 0.267109998012
r=0.00875436039701 0.318671919489 0.211220095453 0.247617239581
r=0.00977849121308 0.313677549535 0.171846902742 0.325950630503
r=0.00645341891789 0.290205689411 0.254512517794 0.237092456571
r=0.00847370905674 0.292957888172 0.241538627711 0.198051517008
r=0.00678575508241 0.321848122298 0.229613649414 0.212190497634
r=0.00783558189644 0.28708157293 0.300816900513 0.211031552169
r=0.00659483619079 0.292516655244 0.253077151406 0.184586956743
r=0.0064069808529 0.211594639746 0.192032455595 0.287036848076
r=0.00947342307816 0.34766412528 0.19093881402 0.217073626777
r=0.00770084267416 0.279921067343 0.208359448062 0.27179838266
r=0.00769631176687 0.287174634586 0.194542274007 0.232612151557
r=0.00898481044064 0.316867770411 0.19165615222 0.292799237452
r=0.0067468872666 0.227834358492 0.231162814706 0.246294450383
r=0.0078857302802 0.311371446507 0.188735172649 0.279097582785
r=0.00733232980605 0.290150677238 0.239692174309 0.223395761261
r=0.00890268130387 0.238173675629 0.157074697413 0.307999682691
r=0.00839851630762 0.315340196471 0.185654488239 0.239210297274
r=0.00728258948893 0.335237366597 0.218601625145 0.169006702968
r=0.0075538946027 0.288987740973 0.188307962768 0.269522985606
r=0.00688364902076 0.280207123875 0.232929761304 0.23099084784
r=0.00821855386831 0.293777929152 0.193577087692 0.237913189366
r=0.00723536443907 0.31980582579 0.222081392479 0.172876850112
r=0.00746131668934 0.31256829134 0.211609133257 0.222596188608
r=0.00894680700373 0.261134937508 0.243785561594 0.248128131355
r=0.00619078811725 0.246116735491 0.22806431104 0.228014891521
r=0.00531979010288 0.237336613062 0.210741118297 0.275552791976
r=0.00770225085455 0.26018991924 0.23799643513 0.246170950265
r=0.00683576477157 0.269441065905 0.195040146261 0.258635740271
r=0.00838548395322 0.339257147274 0.157171214534 0.271806721811
r=0.00764548813618 0.258762223285 0.262956951476 0.202349992179
r=0.00826608478468 0.296018286506 0.210670224144 0.246310065956
r=0.0069618600936 0.30863941965 0.230064028221 0.211343076192
r=0.00518144882556 0.265247105047 0.271909934799 0.197755854928
r=0.00769127616319 0.279016438745 0.19584616746 0.232952050926
r=0.00697538117484 0.300890505151 0.241319279326 0.227723986817
r=0.00736405963714 0.2703557193 0.210485169388 0.233259829139
r=0.00867474122045 0.324468440553 0.222452045152 0.253056530035
r=0.00816468856947 0.282766778066 0.213821874039 0.218662550072
r=0.00745415063366 0.298788750491 0.21402881107 0.233960508321
r=0.00627681115495 0.244376244661 0.256962492561 0.23314571141
r=0.00629513109414 0.298053338103 0.188848886429 0.244546669521
r=0.00760945273233 0.252552692283 0.2257015158 0.285829954856
r=0.00686634641255 0.241148068366 0.243267399912 0.26887130734
r=0.00643888943094 0.278968570315 0.173380265778 0.275902612317
r=0.00640717093475 0.264739175042 0.248543143758 0.209522609318
r=0.00678530399905 0.292352667807 0.193331163976 0.255691183123
r=0.00831698475349 0.281092632496 0.195215115713 0.277093251204
r=0.0072901131865 0.264849908653 0.214752692965 0.267857668737
r=0.00674670142035 0.24742138785 0.226216573895 0.269084996144
r=0.00585554635932 0.243582929699 0.250289692082 0.260427035832
r=0.00677890544761 0.318950296451 0.187289151643 0.215569727207
r=0.00938639886692 0.277810859694 0.163602233775 0.291820279733
r=0.00905100761337 0.261714875515 0.220719300942 0.26786184173
r=0.00797278914594 0.281883920897 0.181354864502 0.268401402917
r=0.00616110751885 0.220899438348 0.204600324518 0.284367364949
r=0.00859838187354 0.248705036541 0.241226277866 0.195505660966
r=0.00792779927297 0.280026388304 0.255790844218 0.284125412373
r=0.00713878270453 0.277226872804 0.181906615978 0.252057756867
r=0.00693770285746 0.30782923314 0.202354096258 0.250527280874
r=0.00647862789512 0.255753740751 0.25727021518 0.231452878971
r=0.00967757176629 0.330375427222 0.214674408708 0.23634659621
r=0.00713528262596 0.290188204513 0.251958697771 0.227210499419
r=0.0073560145549 0.304812606512 0.186716298034 0.278064655355
r=0.0085314626299 0.305302785335 0.194339151751 0.310879714666
r=0.00645012287519 0.249541125929 0.150632130969 0.264141424233
r=0.00710179438038 0.277227461586 0.229985564637 0.249787861451
r=0.00792325337204 0.225691960473 0.149926071418 0.346104185443
r=0.00573679475078 0.320243673955 0.183558470552 0.208062593618
r=0.00670001337497 0.293293776652 0.223950683963 0.218994464877
r=0.00659880120877 0.302786905715 0.177678596474 0.245146337327
r=0.00766163006634 0.250265693606 0.234726078868 0.253690011365
r=0.00819349447584 0.273905615757 0.213411704744 0.246099892359
r=0.00808025227241 0.366909359645 0.152698036799 0.243494956125
r=0.00628185824825 0.275192682783 0.216683272153 0.243540554763
r=0.00656730014969 0.252081133091 0.216627354701 0.23422468361
r=0.00622843480569 0.271377836628 0.224427226786 0.185221969524
r=0.00733405259476 0.312810643333 0.202670403003 0.250284482555
r=0.0078842172193 0.330287942381 0.18522856559 0.235396979932
r=0.00934675801348 0.251433225588 0.187967728494 0.282118280445
r=0.0064142437882 0.223185475699 0.232509099418 0.259091882721
r=0.00744091500821 0.253393390342 0.220830444567 0.28200555476
r=0.0072592725755 0.301362817762 0.246462558419 0.201775404703
r=0.00857146635535 0.309330596301 0.2431868425 0.22719517673
r=0.00596742167039 0.225562925991 0.260488433632 0.230506240863
r=0.00715493430856 0.286479442789 0.202539572941 0.248469001494
r=0.00806428619458 0.293355653598 0.224599441225 0.239230142107
r=0.0078721149683 0.261968219866 0.247638270055 0.212386474443
r=0.00860061926928 0.306059007885 0.21679798905 0.253816501132
r=0.00872180602858 0.315641030457 0.202377087061 0.282100043293
r=0.0068847416145 0.304679565597 0.184428146993 0.242884646877
r=0.00753952059206 0.329805731308 0.20532672407 0.262886378998
r=0.00647996671932 0.26114099292 0.221773854702 0.241984021382
r=0.00769031733459 0.216552423305 0.235369334809 0.253034301722
r=0.00716545116031 0.272100706243 0.232834212379 0.223120283861
r=0.00856944308013 0.312734055578 0.202811601261 0.19532499334
r=0.00711576207884 0.306436822412 0.197198143262 0.245822233268
r=0.0066843593297 0.283704648627 0.254500375496 0.193931881697
r=0.00856783744473 0.307382804916 0.204880760774 0.225494964351
r=0.00840625258494 0.29692998084 0.196006528451 0.22817791337
r=0.00677911178764 0.285027351668 0.214230462434 0.232179305701
r=0.00630204678996 0.280769348371 0.226243721226 0.252929058777
r=0.0083974200203 0.275019723981 0.210336727164 0.284131332354
r=0.0065769863465 0.300933840737 0.233949035779 0.207063784629
r=0.00801606072546 0.269507062483 0.255595079256 0.257438768822
r=0.0073891676836 0.267272418746 0.203989327379 0.254821225195
r=0.00891455003595 0.344489873767 0.216488165962 0.185673434514
r=0.00788595041762 0.306414427888 0.216329683743 0.22071495866
r=0.0069335646705 0.242033612382 0.224443763178 0.266333628834
r=0.0065151622856 0.262631395649 0.260970349964 0.235297615231
r=0.00850152023091 0.307030449147 0.1826241656 0.231196085566
r=0.00754575775993 0.266403563149 0.196195867942 0.295690269573
r=0.00832947332418 0.29981531665 0.172008090563 0.255748675289
r=0.00788272648093 0.25225906205 0.238651378477 0.224781526289
r=0.0081106738211 0.264992099723 0.196204939559 0.263376416195
r=0.00883839693268 0.282044111283 0.206853805081 0.258566649794
r=0.00788738223394 0.285286163045 0.186055380316 0.247811115418
r=0.0071679938434 0.288372550046 0.176959502318 0.269284332136
r=0.00834489798855 0.294517216338 0.208266049661 0.259833613968
r=0.00678811698037 0.268375466425 0.229384908654 0.234806817975
r=0.00719524247018 0.26625221893 0.216769676779 0.23753205301
r=0.00710655259264 0.268230114493 0.212425555906 0.250316109319
r=0.00756692629146 0.27565763454 0.267386661657 0.22290221879
r=0.00770544535506 0.304317923142 0.239297905403 0.235279514621
r=0.0078486809257 0.321471480979 0.245476161914 0.238624449234
r=0.00927124560953 0.289155280225 0.208141634859 0.239811967722
r=0.00735926154577 0.206753119441 0.203019996574 0.269134901205
r=0.00704961572861 0.263750542194 0.227541924262 0.245255610869
r=0.00706596976597 0.311137533102 0.247667978377 0.219777811134
r=0.00616801854895 0.263917250654 0.211884599546 0.202389825883
r=0.00773688507606 0.336717476986 0.196582163544 0.208262465691
r=0.00634184371668 0.281639754404 0.207515412189 0.240856130584
r=0.00776398404972 0.278763109041 0.177011143825 0.282174785839
r=0.00778614553261 0.247484345892 0.237612927006 0.253715318318
r=0.00837510236169 0.261799092392 0.155138817075 0.291300346704
r=0.00643843763817 0.345490611409 0.189745138923 0.234236083924
r=0.00656174741767 0.244370169287 0.231108766968 0.288482256871
r=0.00814716825077 0.271883348155 0.214901277774 0.252411474389
r=0.00818906487565 0.292895751764 0.231371111708 0.23533986343
r=0.00859147515379 0.312745437983 0.20117561188 0.197441014864
r=0.00836455144431 0.275630286708 0.238637777512 0.217686739139
r=0.00822967906313 0.237680451489 0.211721452203 0.279750647706
r=0.00821451603306 0.287010851288 0.210364167281 0.262908473203
r=0.00815552272037 0.308123792798 0.193419004385 0.264460287971
r=0.00722105238225 0.319522049301 0.187991134488 0.215568471768
r=0.00714806550937 0.272115242116 0.195626397519 0.227774097364
r=0.00895075697437 0.306928047349 0.116031502104 0.305826178169
r=0.00595692337623 0.285717969872 0.241508393779 0.187630327823
r=0.00711749002462 0.295426604644 0.18592436519 0.278131537408
r=0.00685867602393 0.286074317637 0.200314842147 0.233865018976
r=0.00734971099627 0.317055568277 0.213032446289 0.227583386641
r=0.00831807802743 0.342972972016 0.143938601568 0.268872916782
r=0.00735663878428 0.265288345278 0.197394360976 0.28536805844
r=0.00874925115482 0.253110539655 0.225787111628 0.257139579886
r=0.00811045784341 0.242312414962 0.205841076904 0.281586354864
r=0.00759498081789 0.272230017347 0.259118400859 0.218937231038
r=0.00706398256575 0.257354355339 0.17878396302 0.278850282257
r=0.00798098261774 0.300671249078 0.212767047726 0.239288927859
r=0.0082878679691 0.256491752559 0.211104752568 0.288001586425
r=0.00854455657513 0.297503449836 0.18795486673 0.262863370319
r=0.00785730664331 0.239226049595 0.246615910225 0.2156507732
r=0.00801397618258 0.289502663705 0.249994404716 0.280952519769
r=0.00873417203528 0.250391587848 0.205339937656 0.240639066497
r=0.00772736505487 0.299516944244 0.218898825678 0.22450138648
r=0.00755339770717 0.308923653718 0.163949649069 0.252270483372
r=0.00719400920983 0.296978792945 0.203733196824 0.21199949281
r=0.0064400970128 0.289550582369 0.239135545517 0.191220324449
r=0.0067946694452 0.318633189185 0.227119812634 0.199847680069
r=0.00753544931413 0.314672582147 0.188500743892 0.247178682984
r=0.0071181469079 0.249960514775 0.260020808842 0.200679528523
r=0.00716565185573 0.28058541161 0.176114145686 0.21554600887
r=0.00726826086359 0.25683663418 0.246945672304 0.213903696827
r=0.00801822823749 0.304971577814 0.168819096386 0.276983380841
r=0.00754298006714 0.233187980037 0.242344029841 0.247686354443
r=0.00692429044689 0.295751399907 0.192393060983 0.236748425113
r=0.00953487387236 0.272369056294 0.218283364753 0.27563044665
r=0.00653800300284 0.317693573448 0.192873754902 0.272783428686
r=0.0060131025325 0.288722920521 0.188066687132 0.238979333432
r=0.0070612853584 0.237337201686 0.166638770112 0.289180391531
r=0.00893030165828 0.294891563715 0.177372719363 0.257457601902
r=0.00730557559196 0.238090889613 0.257217211663 0.190898752859
r=0.00965995368184 0.317346552744 0.180173569965 0.305837491184
r=0.00699299824906 0.236549382346 0.222072293535 0.235310297056
r=0.00786379454816 0.282721471849 0.190439115898 0.272815992839
r=0.00747832404162 0.298364048301 0.219520129296 0.248127444812
r=0.00786380743175 0.324425365753 0.187456166842 0.292145356108
r=0.00648358785604 0.310643259187 0.235471548693 0.18977191194
r=0.00709817186699 0.298959963473 0.190692351699 0.227434462683
r=0.00658060054606 0.259166787054 0.270771399865 0.197259704554
r=0.00878074180708 0.266050262371 0.221241292295 0.271390464656
r=0.00717079756023 0.27043237696 0.206152915546 0.243020459528
r=0.00672852295015 0.250571218333 0.218699857709 0.26845482753
r=0.00752428971554 0.320537951237 0.183350393026 0.27574261988
r=0.00783727111116 0.304735163474 0.215521724517 0.223194306899
r=0.00877866531862 0.285930289763 0.226534154088 0.236711348947
r=0.00820312346512 0.283722778253 0.237194917101 0.289547125487
r=0.00690244693637 0.283054796986 0.253488446458 0.206933799075
r=0.00793620914674 0.293232166011 0.225215941852 0.243433687274
r=0.00599354550903 0.251808245494 0.212171491333 0.235118283548
r=0.00740793259286 0.266455846864 0.221278075909 0.23976450996
r=0.00883540156538 0.222426993951 0.20707277335 0.265431666977
r=0.00871987125746 0.289327174661 0.214010553924 0.235899387822
r=0.00883780522892 0.282908476781 0.204630300539 0.237387265391
r=0.00759727857781 0.296152122172 0.177354303689 0.225903491138
r=0.00757233106158 0.287784576703 0.15851791118 0.260120219007
r=0.00789055016729 0.25976930775 0.208616676485 0.282334476985
r=0.00712624796528 0.289693674635 0.244932244361 0.218003442157
r=0.00796995831139 0.315743555865 0.222630287858 0.233949881541
r=0.00738241978099 0.326947024336 0.230074967026 0.218466700942
r=0.00831747829146 0.319717126486 0.230621750174 0.239999024423
r=0.00698016919474 0.308472946458 0.223779109325 0.230405253886
r=0.00569552064222 0.24896056186 0.262035100098 0.24057539221
r=0.00688043248468 0.299480751646 0.154476807359 0.282815062248
r=0.00898733187687 0.26163944929 0.224406431658 0.200856815929
r=0.00758927410264 0.316083959814 0.217845016818 0.212308693064
r=0.0076506173693 0.256919045965 0.200694631832 0.260906735413
r=0.0073836689282 0.257905243922 0.197416928196 0.260274717945
r=0.00650021957797 0.229552772658 0.269797781484 0.232491117377
r=0.00643368481366 0.264054898517 0.228094850413 0.257182513349
r=0.00665456372536 0.328718368745 0.195644868151 0.224466249022
r=0.00684171823183 0.266120758528 0.211241802733 0.261523338212
r=0.00615650556234 0.305563824173 0.215657997758 0.202954741077
r=0.0069172897941 0.242637618542 0.24018966802 0.252578402782
r=0.00732483872013 0.288709248731 0.192058110422 0.268981560599
r=0.00801065864107 0.280765285344 0.215491307362 0.272899546384
r=0.00824626503358 0.30657490139 0.214226668928 0.23657799145
r=0.00649141435457 0.286943797515 0.231639942406 0.25784002663
r=0.00713483138299 0.30120399016 0.197455787071 0.205564321382
r=0.00825578554352 0.269811080275 0.227477208473 0.22914313665
r=0.00686909226276 0.295703099961 0.224043027683 0.205311942304
r=0.00598780508391 0.243979296776 0.227755660345 0.230266165352
r=0.00846161373281 0.253839718942 0.222146952424 0.293756056822
r=0.00833514187421 0.337662899475 0.159983343654 0.263071065734
r=0.00645831100574 0.25947772204 0.203460625727 0.277879138764
r=0.00929624921793 0.324086583549 0.203379405733 0.266200783651
r=0.00712334414151 0.317639866169 0.199006956008 0.204357366452
r=0.00829334263112 0.317575895301 0.19010924673 0.216399926643
r=0.0094401105395 0.234302984805 0.203418631302 0.301788340624
r=0.00729290645601 0.302714825165 0.194802017685 0.229318428351
r=0.00729205119266 0.249731752174 0.212004243857 0.277257434059
r=0.00630017066834 0.243258395696 0.235309300035 0.256850576299
r=0.00696980068703 0.296418599545 0.219987403553 0.226236661642
r=0.00679913372738 0.31646884948 0.203400479098 0.239854057084
r=0.00818334369326 0.304545484187 0.193687695783 0.276666626788
r=0.00798033865542 0.246388687849 0.165261999649 0.277152470805
r=0.00772952439486 0.317770253669 0.214703543917 0.275387459486
r=0.0063595095133 0.27121308053 0.216964580981 0.249281505203
r=0.00776797482811 0.303908249271 0.191433831367 0.275836968992
r=0.00773808282017 0.305011929104 0.220218631765 0.190202916457
r=0.00661183375609 0.324894039077 0.192710899943 0.226361870764
r=0.00837857287716 0.250409671083 0.215985365738 0.238236327531
r=0.00891062315616 0.2984510193 0.219831479909 0.239781683701
r=0.00716724818106 0.28045794959 0.216181052878 0.277223752495
r=0.00801624077272 0.286351047693 0.208880859393 0.257594990917
r=0.00795976420271 0.241846833663 0.202919761677 0.292131698869
r=0.00736748827247 0.258255847333 0.234673438162 0.269955630863
r=0.00833975397659 0.257115473827 0.19786962731 0.260656790223
r=0.00753841889912 0.32596792099 0.21722705508 0.183227980485
r=0.00613261312204 0.288410425907 0.208860577067 0.247277050441
r=0.0090431890607 0.270439427604 0.227061488051 0.243427221661
r=0.00671627599031 0.31832953787 0.213547829573 0.21687301906
r=0.00844833886353 0.295626964681 0.19885739036 0.246693207392
r=0.00790278333291 0.269614628749 0.218090266461 0.27068529988
r=0.00778835408718 0.25449837451 0.216584348556 0.266624844473
r=0.00629116200104 0.306098612751 0.214990048646 0.260591430729
r=0.00817879236355 0.282604250084 0.216155752642 0.246223523095
r=0.00905520792019 0.321582063812 0.179684232419 0.21743132594
r=0.00740934121893 0.269538182269 0.228525251092 0.209541370113
r=0.00799895298106 0.304625477827 0.227767440339 0.251902497135
r=0.00608284258821 0.303584281152 0.208889406099 0.229712160783
r=0.00669578899238 0.2762761267 0.177305766279 0.23833547402
r=0.00706114300962 0.268159852588 0.24766178235 0.231383433332
r=0.00856188190949 0.278487460808 0.184991264391 0.248603539318
r=0.00583512535491 0.241579721156 0.21413235428 0.253806060058
r=0.00633070470504 0.296194187348 0.226898668237 0.232346368375
r=0.00623890870146 0.292408837655 0.229203663206 0.228633793639
r=0.00680903010271 0.270973824611 0.219272745195 0.245228806681
r=0.00683834016059 0.320218648759 0.23766300753 0.203444853481
r=0.00722627310078 0.273187299073 0.222700054017 0.25943810412
r=0.00700974577335 0.317251392138 0.22715023107 0.185125849498
r=0.00809569494666 0.30185219447 0.199604767299 0.257465001105
r=0.00655593706055 0.331637345616 0.234112090908 0.203956776038
r=0.00865577880215 0.256607845898 0.238184832603 0.240883697729
r=0.00780594315376 0.305468640726 0.17721712605 0.224343613645
r=0.00969425412937 0.298392530511 0.201189322103 0.274023177506
r=0.00792447661033 0.309191747619 0.208505012698 0.256853411209
r=0.00714770589173 0.291339010005 0.228036995638 0.244692378434
r=0.00904914852637 0.296577277032 0.138591602447 0.319692291609
r=0.0068708983912 0.270604079279 0.201095651732 0.238960544706
r=0.00783219281159 0.291661223088 0.249611007997 0.246364982629
r=0.00769683966059 0.27462449582 0.20161637434 0.241528677679
r=0.00661226696876 0.266144919719 0.211426375423 0.253951804339
r=0.00635195654089 0.319080495919 0.22473433161 0.220346436979
r=0.00741651022501 0.237648232007 0.176407461063 0.318919308469
r=0.0070214962599 0.297925821518 0.22553741504 0.249281439742
r=0.00775738729685 0.261924436237 0.196968074681 0.235643089209
r=0.0084637094709 0.332510931038 0.196523347922 0.221200538613
r=0.00756407027516 0.252976617092 0.195469264193 0.265305299364
r=0.00863218563668 0.27609373631 0.220163493493 0.272907437969
r=0.00844186461618 0.244391249938 0.18313896656 0.317524282449
