# Supplementary material for: Do universal codon-usage patterns minimize the effects of mutation and translation error?
Source: Genome Biol. 2005 Oct 19;6(11):R91. doi: 10.1186/gb-2005-6-11-r91 (PMC1297647; doi:10.1186/gb-2005-6-11-r91)
Supplement: Additional data file 1 — A tar archive containing the used CUTG records, separated for archaea, bacteria, and eukaryotes, the data used to produce the histograms in Figure 1, the kinemages used to produce Figures 2 and 4, and the data used to produce the scatterplots in Figures 3 and 5. [file gb-2005-6-11-r91-S1.tgz › CodeError/data/kinemages_0.01/bac_mc.kin]

@kinemage 1

@viewid {oblique}
@zoom 1.05
@zslab 467
@center 0.500 0.289 0.204
@matrix
-0.55836 -0.72046 -0.41133  0.82346 -0.42101 -0.38036  0.10085 -0.55108
0.82833

@2viewid {top}
@2zoom 0.82
@2zslab 470
@2center 0.500 0.289 0.204
@2matrix
-0.38337  0.43731 -0.81351  0.87217 -0.11840 -0.47466 -0.30389 -0.89148
-0.33602

@3viewid {side}
@3zoom 0.82
@3zslab 470
@3center 0.500 0.289 0.204
@3matrix
-0.49808 -0.81559 -0.29450  0.86714 -0.46911 -0.16738 -0.00164 -0.33875
0.94088

@4viewid {End-O-Line}
@4zoom 1.43
@4zslab 469
@4center 0.500 0.289 0.204
@4matrix
 0.00348 -0.99984 -0.01766  0.57533 -0.01244  0.81784 -0.81792 -0.01301
0.57519

@perspective
@fontsizelabel 24
@onewidth
@zclipoff
@localrotation  1 0 0 .5 .866 0 .5 .289 .816

@group {Tetrahedron}
@vectorlist  {Edges}  color=white     nobutton
P   {0 0 0} 0 0 0
     0.5 0 0
  {1 0 0} 1 0 0
     0.5  0.5  0
  {0 1 0} 0 1 0
P    0 0 0
    0  0.5  0
  {0 1 0} 0 1 0
   0  0.5  0.5
  {0 0 1} 0 0 1
P    0 0 0
   0 0 0.5
  {0 0 1} 0 0 1
   0.5  0 0.5
  {1 0 0} 1 0 0

@labellist {labels} color=white    nobutton
  {U}  0  0  0
   {A}  1.1    0  0
   {C}  0    1.05   0
   {G}   0  0   1.08


@group  {Lines}
@vectorlist {A=U&C=G} color= green    off
 P   0   0.5   0.5
     .1  .4  .4
     .25 .25 .25
     .4  .1  .1
 L   0.500, 0.000, 0.000

@vectorlist {A=G&C=U} color= red    off
 P   0.5   0   0.5
     .25 .25 .25
 L   0, 0.500, 0.000

@vectorlist {A=C&G=U} color= red    off
 P   0.5   0.5   0
     .25 .25 .25
 L   0.000, 0.000, 0.500

@group {Original Data} recessiveon
@balllist {First Position} color=yellow
r=0.00755248114387 0.210157968406 0.261897620476 0.397720455909
r=0.00775436218067 0.226075671805 0.255767122368 0.374622424093
r=0.00794509403633 0.268967074472 0.21124476558 0.329050004105
r=0.00832121280359 0.263864906787 0.212531827095 0.332845561767
r=0.00807674302682 0.272291688019 0.212949677155 0.325791739264
r=0.00826536646039 0.313752873891 0.158752778886 0.311130745407
r=0.00858226118246 0.295733832215 0.163591455437 0.331878263209
r=0.00756619408291 0.149044949159 0.298679083911 0.445424308657
r=0.00706576596549 0.107650714511 0.312453916646 0.487342438819
r=0.00801380345331 0.252489787979 0.249007975102 0.342112429488
r=0.0079355933355 0.253392440188 0.23731853406 0.367567933403
r=0.00801887449852 0.235523717684 0.263443082151 0.370023419204
r=0.00766180536883 0.232597482123 0.248757148343 0.370042864111
r=0.00749459840214 0.23815996636 0.246090808633 0.365796653595
r=0.00744291568098 0.229516846198 0.247546768918 0.383525184109
r=0.00782452155656 0.237887765772 0.237155803416 0.370721505751
r=0.00826035199973 0.223493734623 0.254849230417 0.377353092636
r=0.0073970332345 0.153943827203 0.278269270582 0.460354702919
r=0.0077750583618 0.176265228488 0.270982809265 0.42699956662
r=0.00800411945255 0.273500870863 0.205921871112 0.33137596417
r=0.00790358184432 0.267786079232 0.196667436905 0.345169323988
r=0.00701051015926 0.266143380429 0.149271137026 0.419884877028
r=0.00764260783312 0.285383903793 0.163737280296 0.387043422196
r=0.00775434460843 0.324537646057 0.160383160175 0.34403776213
r=0.00709702847046 0.211917868767 0.26150198899 0.396230963957
r=0.00742587794203 0.218471955224 0.247937258638 0.390772528538
r=0.00683993750047 0.375950725584 0.157202183753 0.286920815641
r=0.00797261556592 0.214389509126 0.251036682616 0.406060606061
r=0.00794417843295 0.212633832976 0.267880085653 0.386117059243
r=0.00743051267038 0.206051873199 0.262553488778 0.396122609379
r=0.00781599504559 0.199592487597 0.274074238129 0.402185949681
r=0.00824473855304 0.217719647013 0.265928044996 0.392443269977
r=0.00832601569182 0.279121094708 0.207170533131 0.341867346772
r=0.00827271567082 0.35011052731 0.154205036491 0.295679992891
r=0.00855116900106 0.351641910755 0.151419801644 0.288309965604
r=0.00782726451213 0.315484751132 0.153186092424 0.328371589097
r=0.00803397627056 0.324231132862 0.156127764492 0.316222679495
r=0.0078530093161 0.316857168236 0.153949683899 0.325513736324
r=0.00786594699556 0.317456021285 0.152825613009 0.32732628086
r=0.00899482360931 0.286660635597 0.186593515627 0.341027811014
r=0.00733124457642 0.300921414016 0.167803667937 0.329937095774
r=0.00788222904994 0.273894475403 0.197053911936 0.346720124039
r=0.0083709549213 0.29340583858 0.194161419576 0.338088151116
r=0.00801206862678 0.300994986263 0.170932741412 0.338885180758
r=0.00860513995303 0.314258373206 0.162743221691 0.319872408293
r=0.00879694149248 0.29262843155 0.168147989946 0.356864742315
r=0.0083091187555 0.335920241832 0.149139634926 0.320020927799
r=0.00794159831362 0.298854634139 0.187425143304 0.336518317442
r=0.00790251302686 0.299397156813 0.186137217815 0.336927980312
r=0.00895408499614 0.320030371314 0.160012736357 0.306946213383
r=0.00844783815319 0.340209004192 0.164378151771 0.279938027827
r=0.00870871266824 0.310790687539 0.179793338902 0.308311843969
r=0.00875124111101 0.310415020964 0.190405298657 0.32065382512
r=0.008804829957 0.303804071866 0.182729962102 0.318699969127
r=0.00772088137172 0.275849536616 0.190305288025 0.358849718335
r=0.00778770786403 0.271249739879 0.211885048766 0.341558268772
r=0.00810676872553 0.234283552321 0.229807262644 0.390128496761
r=0.00801128045141 0.202358560348 0.268487013124 0.396136695057
r=0.0074765792671 0.186984308748 0.288161992818 0.403692109523
r=0.00748738785554 0.186357629682 0.289453975543 0.402117243593
r=0.00759633443759 0.200545575361 0.259707860715 0.425303971742
r=0.00752284357476 0.187324097401 0.290904804111 0.399224565892
r=0.00755245516142 0.38887142408 0.0992769569318 0.333228544483
r=0.0082948949814 0.398524154578 0.113272053931 0.293282975921
r=0.00842380130246 0.399321720151 0.111791846828 0.263838428491
r=0.00761046344879 0.403676332436 0.095071084111 0.338448049101
r=0.00798929207022 0.397604864348 0.10290441063 0.30281798821
r=0.00753358954459 0.217183781045 0.266378836844 0.373267592321
r=0.00735644968164 0.218665323657 0.259842246606 0.388432297376
r=0.00760878684939 0.234911061579 0.242777850618 0.372973209213
r=0.00754365393212 0.22972972973 0.249214403786 0.381921427792
r=0.00765500149152 0.236962551064 0.242331916987 0.381525555723
r=0.00752227495943 0.230243971528 0.248422200143 0.382589372893
r=0.00768360529853 0.392348230217 0.11816257936 0.252732478526
r=0.0078252585571 0.386973281513 0.12871045971 0.245290112148
r=0.00773893842389 0.395478734574 0.123362871148 0.231324881959
r=0.00773933541213 0.394477040959 0.121661038626 0.241656102404
r=0.00774474656022 0.215769476407 0.265985429904 0.38210238036
r=0.00779594391522 0.195193109197 0.261415207928 0.388533851996
r=0.00737640335944 0.214531599001 0.263040336355 0.387334121666
r=0.00873015452546 0.312365930599 0.152365930599 0.363154574132
r=0.00803939336296 0.391543555782 0.0917303447105 0.363151638648
r=0.0086808345647 0.37889761712 0.122706286515 0.284282619636
r=0.00816851236915 0.35969533183 0.127777658059 0.29911040499
r=0.00816142083768 0.360756873348 0.1377020859 0.249858162916
r=0.00811472915755 0.522392372147 0.0470480593277 0.148126745642
r=0.00741651793154 0.196921592956 0.26764168793 0.414123243457
r=0.00723236338569 0.219811947073 0.255122049128 0.41731383841
r=0.00735788649558 0.26827451793 0.196909225775 0.30916150887
r=0.00732229436833 0.265200600996 0.19788906411 0.317616380863
r=0.00759768238203 0.282927536397 0.191863406648 0.30494175966
r=0.00744228407458 0.296743769792 0.172208453807 0.323282390197
r=0.00749153180381 0.276171657682 0.204714310379 0.303558068344
r=0.00749663157827 0.27549855822 0.205317219211 0.304036433207
r=0.00750187995794 0.276259952365 0.204905069752 0.303719632528
r=0.00749312528738 0.277045890888 0.204297988838 0.302584154957
r=0.00754778286453 0.264795678722 0.233501643964 0.356211836543
r=0.00764721045894 0.256964505831 0.237455355732 0.35673535826
r=0.00765019108306 0.215096959778 0.274413529733 0.368645538858
r=0.00767640491635 0.20446208787 0.279806438915 0.383576687099
r=0.00811208031179 0.269509938038 0.23044982699 0.337828920898
r=0.00776074427859 0.317140644019 0.180203607392 0.310777913024
r=0.00840328079188 0.384985858163 0.10878707275 0.309719722609
r=0.00795193543459 0.371878063582 0.104616964661 0.331030297372
r=0.01 0.418208896384 0.0933769902976 0.241025865656
r=0.00895461947436 0.376723010759 0.10417618425 0.30241497188
r=0.00805200411903 0.347772935048 0.116987349846 0.358881683852
r=0.00889796479686 0.367793555828 0.100151373171 0.322987097239
r=0.00828824571625 0.3777177394 0.0889578553877 0.322341652013
r=0.00903831594559 0.426721983405 0.0956712986104 0.236179146256
r=0.00829297060614 0.392627255706 0.0952977319825 0.307902190026
r=0.0094344888172 0.321289500389 0.143322398697 0.345573832393
r=0.00783955895052 0.221455812421 0.254531757616 0.385164084938
r=0.00759497461355 0.226916925393 0.229501498595 0.389030012231
r=0.00787786340573 0.222398628267 0.245673641762 0.391991871209
r=0.00766157739375 0.21258804052 0.257802180214 0.400083558599
r=0.00787519904773 0.22675004266 0.225461971629 0.401360731448
r=0.00757044031215 0.229723038137 0.225097567705 0.390053108215
r=0.0077504084613 0.245389744769 0.246263508853 0.355070131065
r=0.00785210849048 0.231202642316 0.260475357814 0.370312803575
r=0.00802873207033 0.294661179576 0.191112688711 0.321050237934
r=0.00768908223196 0.280509076247 0.199838722401 0.309255055264
r=0.00734968599665 0.191613447053 0.300314334831 0.397843256127
r=0.00757114100224 0.212835749941 0.271975279296 0.381079153791
r=0.00755418617955 0.284124134393 0.195588612465 0.34644780713
r=0.00828042479191 0.237450833489 0.230052444278 0.386589248923
r=0.00830255103413 0.270648531441 0.20375845982 0.349070241146
r=0.00862915772306 0.358690917012 0.123175778697 0.287246787192
r=0.00864888096691 0.306914283286 0.134970889465 0.316624877821
r=0.00804095723602 0.353177556184 0.12966959369 0.291524036315
r=0.00802801082739 0.238693259403 0.248541399429 0.370484545041
r=0.00767711213385 0.244724283718 0.243508555461 0.366732594219
r=0.00828264317308 0.333007458598 0.152109055666 0.315342800556
r=0.00793235735465 0.306145829982 0.157267994218 0.330394788866
r=0.00851541019296 0.321754323928 0.166477727741 0.320027872825
r=0.00761964671465 0.320765238279 0.156307639514 0.324239694591
r=0.0079349866712 0.263832074289 0.247409751874 0.338598429429
r=0.00801958314489 0.254624481957 0.246831092692 0.344475892045
r=0.00775437706768 0.268496819551 0.246568463341 0.339917419931
r=0.00790761410215 0.265538053704 0.228816031579 0.34394170448
r=0.00782265508719 0.255547607437 0.240342878033 0.342399880588
r=0.00783453582313 0.252602103572 0.241604181772 0.347273403386
r=0.00791166020143 0.25760362069 0.237538291989 0.346482599895
r=0.00790275830872 0.257061265167 0.237745136062 0.346606863282
r=0.0078213790829 0.327627707943 0.154158866007 0.377534100027
r=0.00845550026944 0.33754704631 0.150425462281 0.326215022091
r=0.00813488978854 0.261592708403 0.21429046637 0.327123943849
r=0.00831934735291 0.3845903751 0.0882107049301 0.310952953052
r=0.0088429875378 0.267097728178 0.19477826435 0.360906104128
r=0.00760563658164 0.231564425046 0.251016551071 0.382756317498
r=0.00751949834906 0.197172145991 0.278155594613 0.380799768438
r=0.0077450578522 0.196999422966 0.285112521639 0.400115406809
r=0.0078236860091 0.208242761499 0.288214068342 0.369511346839
r=0.00750445286245 0.191948436908 0.268982869748 0.410436700789
r=0.00835480122036 0.325594680438 0.160249525855 0.317665607934
r=0.00786556285785 0.28837504564 0.181444385435 0.321497327978
r=0.00851810085249 0.323045319289 0.154310140827 0.317829145121
r=0.0078951519298 0.283043709227 0.180871432885 0.329198848892
r=0.0083551003589 0.335804299481 0.157935919611 0.306688081707
r=0.00814553150531 0.330129636311 0.178793800034 0.297900956287
r=0.00850691315568 0.364859142893 0.13741143017 0.302615529244
r=0.00810644648283 0.339368468376 0.146093619857 0.297837025262
r=0.00810152790862 0.338354817941 0.146418256568 0.299565463973
r=0.00790430350179 0.271016670244 0.229090648923 0.338413107248
r=0.00799224382183 0.225413130862 0.275480125056 0.366815542653
r=0.00758073549351 0.26314043005 0.23935934873 0.354260684895
r=0.00786792783731 0.254980676473 0.247594129376 0.343559323726
r=0.00857957704713 0.323027226581 0.153853253346 0.325149976927
r=0.00828532354646 0.290715216348 0.190461496263 0.337859151066
r=0.0089589851174 0.279862206358 0.188843695526 0.356810824272
r=0.00913804463674 0.328962850899 0.147167591192 0.336583179246
r=0.0083968719332 0.334249504511 0.149139219355 0.317659241478
r=0.00805569724255 0.3079536481 0.178355646154 0.318219381852
r=0.00804527588091 0.28574430383 0.195752622253 0.333270872958
r=0.00810495885315 0.320317016766 0.166289265754 0.310922142995
r=0.00853015553153 0.325813274247 0.156116762346 0.315103904388
r=0.00843287804186 0.325841698499 0.158568002132 0.321636907406
r=0.0079965562089 0.31488540005 0.159077043629 0.326258640472
r=0.00885662905229 0.3206415012 0.162448178049 0.321077896574
r=0.00758558727167 0.174673966535 0.278174212598 0.428364911417
r=0.00793255897819 0.30594581357 0.178232625284 0.313634254485
r=0.00780230206624 0.326053897739 0.144504275422 0.282290030663
r=0.00768857495873 0.318016276519 0.160795767863 0.290754275811
r=0.00764648149211 0.320033195265 0.160453570694 0.286549879394
r=0.00800856922581 0.317274089407 0.157889494676 0.340612157404
r=0.00789835264225 0.344193177463 0.15479384548 0.318677106719
r=0.00794526782508 0.317714915988 0.15995122859 0.341579177942
r=0.00863609225326 0.332559260395 0.135302107523 0.35113701091
r=0.00834549819746 0.296061973431 0.195923132751 0.310198479063
r=0.00817912427529 0.299692992074 0.16681808214 0.339682340779
r=0.007445934258 0.219302413147 0.251820527641 0.391957385495
r=0.00763999433147 0.201404734033 0.261720997599 0.416023491597
r=0.00701768484442 0.174219843056 0.312549425148 0.398990206217
r=0.00797025270872 0.275167785235 0.214418257808 0.298527652047
r=0.0079282773441 0.157160936949 0.294798647275 0.434033901118
r=0.00887103007322 0.302851483514 0.18280856683 0.329509346759
r=0.00922330962228 0.340534811675 0.162175933475 0.360304907875
r=0.00785602437465 0.190765820909 0.277167119828 0.396105820651
r=0.00759612406859 0.19766029534 0.264942785911 0.418589784568
r=0.00760487482048 0.179116833204 0.27787563902 0.419424838269
r=0.00765532414098 0.201023866176 0.260472997332 0.415999711587
r=0.00737617565738 0.187603732344 0.257866123237 0.421793912946
r=0.00745638651263 0.208168436796 0.244246359745 0.398595614929
r=0.00779781545996 0.190402700312 0.269273117814 0.415804768867
r=0.00778570711209 0.210628034027 0.248969001567 0.403687246055
r=0.00737588220753 0.187799005283 0.259812937933 0.418359995969
r=0.00737445086611 0.188097479532 0.25762318945 0.421354539681
r=0.00752836660463 0.211489614671 0.279097836465 0.383311415755
r=0.00814286663682 0.393057480367 0.100772124332 0.321586484525
r=0.00759854429172 0.367538816956 0.153656046849 0.344275506367
r=0.00770729961325 0.385566782618 0.104411683507 0.306443597813
r=0.0087060357907 0.398052916699 0.0971186307608 0.283818795635
r=0.00787301196844 0.367360729822 0.134518731258 0.296236854331
r=0.00858063341887 0.370048051072 0.136190368551 0.274877474904
r=0.0078890742703 0.371174277264 0.148121630032 0.268666662995
r=0.00821346759964 0.397420221055 0.0971972475964 0.300390802944
r=0.00825284118987 0.356270693182 0.158248803222 0.294206963453
r=0.00853923319993 0.409293133295 0.0989844200808 0.254760530871
r=0.00853545490705 0.399950401746 0.0878707469497 0.26937555798
r=0.00794913602316 0.323338031979 0.180798200276 0.294469836117
r=0.00816012387747 0.391780170892 0.122333737075 0.265486024706
r=0.00723594702246 0.182667947934 0.290823693852 0.407638271522
r=0.00831662897418 0.262866931402 0.194796327242 0.367132050384
r=0.00818071428434 0.280336151337 0.189287173785 0.364894513227
r=0.00793116812236 0.259630794095 0.212466556206 0.36019984789
r=0.00792014512466 0.25756735044 0.21331724321 0.360974189991
r=0.00782395494317 0.252332220912 0.247763734744 0.344110690457
r=0.00755043424723 0.160011219016 0.291729481471 0.43473687901
r=0.00792569851553 0.267702330243 0.211976948133 0.325783011776
r=0.00771532862381 0.27761376291 0.20521654836 0.321401189729
r=0.00786812244162 0.214410419358 0.257201717937 0.388910227312
r=0.00812523193427 0.312383242014 0.157774639236 0.330666442361
r=0.00820119608936 0.32865453381 0.157655974809 0.319047873192
r=0.0082655665398 0.373583270943 0.155217471147 0.239168820895
r=0.00785402438886 0.248397073244 0.248679942672 0.341178245455
r=0.0077969455586 0.300765141765 0.190209625607 0.281714303821
r=0.00760139999575 0.207496803069 0.258184143223 0.398305626598
r=0.00793162957504 0.278862827722 0.188042739181 0.326616499405
r=0.00763685361947 0.251550829219 0.263071274845 0.339030256995
r=0.00832812290353 0.285714285714 0.211540335943 0.341953929627
r=0.00793218225909 0.263987138264 0.250160771704 0.331149517685
r=0.00828730068023 0.320036983225 0.18060141769 0.295117333686
r=0.00768447847009 0.273452952812 0.216021474993 0.320641424131
r=0.00853783584883 0.288057028228 0.215145436309 0.316929359507
r=0.00809837429919 0.279737985815 0.211668656352 0.322119573557
r=0.00784730102661 0.22643229071 0.235860973387 0.359948107241
r=0.00780723388158 0.270046758322 0.25242515179 0.322457952404
r=0.00814777350081 0.277924316419 0.228382648664 0.332636912068
r=0.00781730660731 0.25792946853 0.24827928759 0.333995600653
r=0.00770006143929 0.285235702321 0.243000717875 0.312335486959
r=0.00774916810766 0.241568073459 0.249514391665 0.350520925305
r=0.00784669971274 0.233399160701 0.245186373735 0.382745001234
r=0.00875273352674 0.290731900111 0.186672491081 0.35278271813
r=0.00825033783355 0.277666682168 0.215563719791 0.33069339162
r=0.00761861950152 0.294790556833 0.175853754276 0.315258229126
r=0.0073383804593 0.226788085406 0.26312559061 0.351199754489
r=0.00739224283281 0.314371488398 0.173514088825 0.307842849926
r=0.00771525121261 0.360880985645 0.128614263421 0.285413449676
r=0.00809708572625 0.301430879298 0.191737825987 0.315624278791
r=0.00810442386198 0.289859928096 0.203974073167 0.325090524851
r=0.00806992477 0.265967123644 0.214995776753 0.331654863232
r=0.00770901044138 0.21417874898 0.269862968575 0.370494154373
r=0.00775128672322 0.189339506616 0.303474294488 0.383120796122
r=0.00791189931784 0.217115689382 0.289864915855 0.354803411063
r=0.00795288392599 0.225192965704 0.282684809422 0.357523673112
r=0.00783530173411 0.220517641161 0.262037559274 0.369279939838
r=0.00779269339998 0.223455951858 0.262398317157 0.373782357666
r=0.00771847146952 0.2110702481 0.281495578744 0.373688942164
r=0.00799538006473 0.238021211681 0.255673398228 0.359116664245
r=0.00792630998685 0.222183790583 0.24644288971 0.381086392579
r=0.00739038334571 0.220623718181 0.26152129328 0.391723971529
r=0.00793410940366 0.228880229395 0.257995735608 0.364421733696
r=0.00782566273506 0.220483766483 0.274932200226 0.367546142275
r=0.00772635244155 0.231566707466 0.261982864137 0.359265605875
r=0.00795130900713 0.244458895573 0.259307429686 0.348344442638
r=0.00765193787058 0.250614250614 0.249098227822 0.349783051911
r=0.00765855682168 0.240686320978 0.264148260499 0.361456062186
r=0.0080264890589 0.21638497389 0.279274524117 0.369981470043
r=0.00773465612475 0.249535747447 0.264856081708 0.351903435469
r=0.00773727802497 0.227190086031 0.268162201916 0.363894286657
r=0.00747893230844 0.199875915661 0.282413548134 0.394579326839
r=0.0074595748407 0.228911009755 0.251563072211 0.37000366215
r=0.00750894782655 0.230924802353 0.245047343262 0.383491910278
r=0.00778755722848 0.229366192887 0.245531629354 0.389221008967
r=0.00749811817406 0.233869172196 0.247695596028 0.375317273011
r=0.00771095848416 0.218735788995 0.267192158052 0.372037794957
r=0.00744653649667 0.219049196621 0.256438628458 0.383809839324
r=0.00722321190007 0.199683519551 0.266114330066 0.411484750576
r=0.0072383441179 0.191129595741 0.281630344369 0.406082182665
r=0.00754141755765 0.207679113339 0.247877908255 0.41892070194
r=0.00764646930279 0.198676932217 0.259635995793 0.402949606211
r=0.00827745743353 0.191542064493 0.254954062331 0.41406953702
r=0.00771101000719 0.199197823465 0.264129245786 0.395787170785
r=0.00738528669936 0.211008627638 0.265585101879 0.394518580313
r=0.00710361747153 0.179127647854 0.300215333767 0.42290550353
r=0.00725874757768 0.204019582582 0.251816542128 0.408734862149
r=0.00799446660632 0.366821341705 0.138940159735 0.287485696871
r=0.00778078234611 0.370140151293 0.137688383276 0.28446607635
r=0.00796105314129 0.375364088169 0.134074166643 0.280276594858
r=0.00760698106812 0.368519399334 0.129612013318 0.314704083713
r=0.00769416616591 0.371431237171 0.134260123157 0.288766560926
r=0.00726776124959 0.180837543784 0.288397755804 0.401382474195
r=0.00786247497898 0.20733140964 0.273729369914 0.378433258523
r=0.00775332527497 0.14889943893 0.278993772736 0.453665454097
r=0.00828039395147 0.278329197684 0.209961745244 0.319117038875
r=0.00784913145549 0.264145638575 0.255710972095 0.328038237155
r=0.00789589198686 0.288091523661 0.216068642746 0.329901196048
r=0.00785303392747 0.252562402955 0.24246554034 0.347676110024
r=0.00782017085499 0.250201244832 0.244787379139 0.348788430169
r=0.00783334555859 0.251172861783 0.241645615301 0.345555154577
r=0.00803128967995 0.267838584197 0.224634023221 0.339816491968
r=0.00805924672162 0.289340931786 0.210142557074 0.327132330154
r=0.00791016945816 0.26194134095 0.235989796335 0.347246765674
r=0.00783340075164 0.250738331719 0.244426213196 0.349011078868
r=0.00815432437134 0.268495181616 0.233802816901 0.3280948851
r=0.00810156679158 0.268926688347 0.224742186125 0.342919412235
r=0.00790882105298 0.268519626405 0.210637039957 0.338526453593
r=0.0077056211481 0.272931755814 0.204282693778 0.358405686266
r=0.00849692656127 0.31028741328 0.176134786918 0.292051536174
r=0.0079411651867 0.297716962343 0.202817836462 0.312838859588
r=0.00809444571576 0.296519366432 0.210856737211 0.306385598296
r=0.00810948173178 0.284616806451 0.229939234306 0.310494212241
r=0.00782151296921 0.2509202098 0.246111656327 0.346503455044
r=0.0078288701864 0.252437798068 0.244534597803 0.344903311997
r=0.00803931550322 0.283730256969 0.190028222013 0.322844976977
r=0.0070673458196 0.217266554022 0.264641183409 0.365925973157
r=0.00741261158012 0.218005023579 0.253685841836 0.393519064497
r=0.00753306828337 0.250238616585 0.248161248667 0.339003986301
r=0.00741535325584 0.199586088537 0.277017818384 0.397102619757
r=0.00787834525876 0.213644614764 0.255067567568 0.40076643808
r=0.00832452686868 0.221200199479 0.243863245969 0.382722890231
r=0.00790289305533 0.361446309899 0.116518013291 0.310423224904
r=0.0080557810969 0.364957716702 0.132135306554 0.285034732709
r=0.00866709845872 0.351078955754 0.139390423223 0.303176492611
r=0.00847264156698 0.336260528878 0.141668552309 0.314612926272
r=0.00849879698401 0.336901969779 0.142297836869 0.313417283841
r=0.00846912954365 0.336327663461 0.142427393503 0.313829073971
r=0.00852847235721 0.305414847162 0.148864628821 0.345021834061
r=0.00925339481221 0.36371124031 0.13690245478 0.291698966408
r=0.00848052793903 0.341649725867 0.149665664219 0.305872437179
r=0.0093216130037 0.370754403456 0.13260219342 0.268660684613
r=0.00912147433241 0.326374984024 0.140842670302 0.326161973331
r=0.00750319653247 0.233873259449 0.252912759307 0.391426135672
r=0.00709837758804 0.173514083357 0.289551441001 0.40103045331
r=0.00845288650097 0.34109021358 0.147191584316 0.297730315588
r=0.00823325864442 0.316789532298 0.161898602958 0.320133702626
r=0.00822995863498 0.31599532333 0.163255048607 0.319733256626
r=0.00812067695638 0.298611486304 0.167125902714 0.338285878942
r=0.00883828727536 0.319796141245 0.161856570805 0.320240262104
r=0.00825640038185 0.311804793849 0.169705086459 0.322695998707
r=0.0084310940487 0.31716401213 0.163041420403 0.326144801022
r=0.00820162218628 0.295254847903 0.178054411528 0.335107021743
r=0.00817483763215 0.293810574092 0.177175967423 0.335052152048
r=0.00930997337175 0.289490696009 0.173279439467 0.342968657681
r=0.00817552122538 0.303407625643 0.173427982083 0.330485751458
r=0.00820125635096 0.305245217314 0.171596903448 0.33127620492
r=0.00817762835067 0.305453086516 0.172671785785 0.329625873463
r=0.00818025863593 0.305685864519 0.171583174631 0.330616896622
r=0.00879082242985 0.312241075989 0.160632200216 0.334544009988
r=0.0085047497067 0.313648861565 0.164555593315 0.340742685903
r=0.00830410673368 0.32337143014 0.159571937081 0.307714832133
r=0.00762529880216 0.163312027534 0.280514412144 0.439109458546
r=0.00762073524818 0.146561249294 0.304638200702 0.439168119429
r=0.00755665671447 0.161897977759 0.291780442439 0.43725513475
r=0.00756598706317 0.153672080498 0.296242328087 0.437727026011
r=0.00754876060618 0.169879313315 0.286038272751 0.428221731773
r=0.00744833700572 0.171683848797 0.280733104238 0.422817869416
r=0.00788944143874 0.176732381276 0.291801462046 0.417862696384
r=0.00775947367348 0.176443850267 0.283368983957 0.424385026738
r=0.00763157316694 0.162488413701 0.290219367262 0.436363734345
r=0.00744563921464 0.163065949969 0.29951416167 0.431879264007
r=0.00749801259801 0.149883391638 0.300120772947 0.438759786773
r=0.00785870590884 0.160785354205 0.290395330326 0.434797028389
r=0.00795379835859 0.157564441678 0.294797987656 0.436440018671
r=0.00750811385173 0.171642320238 0.287831513261 0.414444759609
r=0.00783629851625 0.169145256585 0.288265615116 0.426954497127
r=0.00753619707753 0.157103284527 0.295787315178 0.434723171565
r=0.00748547184648 0.15950952366 0.283458465534 0.440308275479
r=0.00762994477644 0.151659154413 0.302155778997 0.435418408762
r=0.00780683229912 0.190756464685 0.270551910459 0.420168371285
r=0.00784237762844 0.169785916252 0.300480229792 0.414164534805
r=0.00767568535762 0.148220939279 0.307060284704 0.435436542057
r=0.0076786294808 0.163831867058 0.290566959922 0.430107526882
r=0.00762380400014 0.156792232311 0.288351463934 0.44559321526
r=0.00778699078351 0.170810412786 0.296725429896 0.419608437649
r=0.00782004505708 0.16410281614 0.292770432988 0.420995724185
r=0.00743822530814 0.210810960344 0.283213687982 0.348299376184
r=0.00769488347467 0.233500167807 0.24839853497 0.36457953335
r=0.00797216807172 0.215468258186 0.25798144136 0.362956301353
r=0.00760907138173 0.245189406638 0.233702089619 0.338853503185
r=0.00758972151636 0.203636418233 0.29024601307 0.367504545182
r=0.00772684623989 0.253881278539 0.214872798434 0.344748858447
r=0.00778866322537 0.255571503534 0.223693551872 0.334194181217
r=0.00814655933477 0.231305370114 0.251459041861 0.383549565436
r=0.00787114945373 0.347304959908 0.128679026429 0.341839471605
r=0.00751096774981 0.218161344477 0.284329856621 0.341889713576
r=0.00766720439188 0.314252526056 0.169825761795 0.353000238682
r=0.00837126522238 0.3093745695 0.171304587409 0.357969417275
r=0.00756635158013 0.203591639135 0.274639364103 0.405678584279
r=0.00739968552308 0.186302789399 0.291367323739 0.407591001539
r=0.00700147693106 0.159648390065 0.312013686271 0.410118446888
r=0.00788671516698 0.19698738258 0.280862653549 0.384803512868
r=0.00814652368546 0.325954001206 0.145835127918 0.343957274528
r=0.00809351563718 0.33478533858 0.144790375367 0.313147853846
r=0.00782971007399 0.240230460922 0.200734802939 0.380406646627
r=0.0075125606374 0.217697811448 0.243615774866 0.358383952134
r=0.00739852415349 0.274211961935 0.207062077632 0.339496146007
r=0.00738987096786 0.273400827657 0.206880365311 0.338986233261
r=0.00887413515778 0.388295519452 0.120772511177 0.259255919021
r=0.00779606805401 0.263665164428 0.201329704163 0.366739547544
r=0.00814699837109 0.279576506037 0.199846580189 0.327354337565
r=0.00780119939782 0.256163199358 0.226057730735 0.340012383858
r=0.00855389532423 0.313351594325 0.169511167299 0.312368310156
r=0.00823363689583 0.270755597015 0.203491471215 0.355010660981
r=0.00801332648052 0.268444398196 0.206357106768 0.344699339416
r=0.00839511254245 0.274978376375 0.204744841221 0.339626838008
r=0.0079623448471 0.261854100524 0.215316428823 0.345096457665
r=0.00794712700907 0.264013304946 0.213748401278 0.340980140374
r=0.00767937506389 0.203948430741 0.275799501984 0.38625952901
r=0.00696608575911 0.215705190044 0.259502218792 0.393305035694
r=0.00777155968725 0.206291242232 0.277596258569 0.381766929336
r=0.00783550602297 0.431796048111 0.0886579692807 0.220507902295
r=0.00803432036167 0.351955061453 0.143829749787 0.305215452759
r=0.00743228553342 0.284575396046 0.21311415327 0.334085891297
r=0.00774785718746 0.193946320086 0.281079460903 0.390456214572
r=0.00745361237156 0.207701887154 0.279126353099 0.376702749305
r=0.00785795482549 0.218254759294 0.265698195953 0.382786803548
r=0.00772706437469 0.193290020993 0.28351370088 0.392148373769
r=0.0073713842418 0.209807410509 0.284069499686 0.382823948085
r=0.00745748239269 0.197593714769 0.286006200676 0.382275225479
r=0.00864013903584 0.284581019582 0.20892655839 0.321781971525
r=0.0077785743463 0.276981970857 0.212398122993 0.351321313905
r=0.00773448707163 0.231697513592 0.245848045511 0.354781910832
r=0.00776011491577 0.230773338297 0.243594926898 0.357590200425
r=0.00773440850586 0.276284755486 0.221460304655 0.324117492171
r=0.00802913723181 0.270565548469 0.225686286124 0.332773905661
r=0.00784323647034 0.258492617194 0.22700651866 0.338227885529
r=0.00783746125598 0.260397361873 0.226185752851 0.337053543599
r=0.00783985520845 0.259541277449 0.226918573799 0.336684709989
r=0.00811298349896 0.286512098196 0.195076069321 0.317927434336
r=0.00777900529029 0.261205482969 0.204724363501 0.353055138971
r=0.00745871094709 0.206022570673 0.266527617416 0.38889716563
r=0.00773105374401 0.233703690556 0.245062889733 0.36454746607
r=0.00782236334262 0.231582826608 0.226976229961 0.380725999631
r=0.00762088452857 0.229125625095 0.226953578825 0.377531949285
r=0.00786414200288 0.224947633648 0.246045960961 0.372666282141
r=0.00784041531301 0.306349543427 0.168188575069 0.324952219155
r=0.00763369172431 0.229421696919 0.227838750528 0.372836639932
r=0.00780634672094 0.349301504041 0.126318043141 0.345394208639
r=0.00785637458829 0.320793643826 0.16061630306 0.329441201001
r=0.00830786700212 0.347552602436 0.13665559247 0.309368770764
r=0.00766026771056 0.232665515718 0.233869996387 0.364114505962
r=0.0077331903505 0.240336301677 0.212079001045 0.373712750609
r=0.00784884841855 0.347161815546 0.125738820118 0.347329095573
r=0.00806068502106 0.352117565378 0.121916223097 0.325966211525
r=0.0081565203193 0.346332381147 0.134691899612 0.314017547439
r=0.0075260170501 0.227174643097 0.232905097389 0.369678608686
@balllist {Second Position} color=red
r=0.00923853057902 0.270095980804 0.258798240352 0.20075984803
r=0.00904716637635 0.270288412056 0.242812073479 0.205580292216
r=0.00885075498236 0.315810000821 0.224135807538 0.159803760571
r=0.00888556664276 0.328133688431 0.219087476953 0.161403611461
r=0.00879059901728 0.319155478118 0.2171005432 0.163267397766
r=0.00880367639224 0.338577590302 0.205989093466 0.151142906002
r=0.0090596610754 0.348422043701 0.203440812883 0.160730225108
r=0.00950737877676 0.216117076879 0.286914378029 0.220621495771
r=0.00959562995006 0.184789859907 0.318879252835 0.228854323935
r=0.00895918374761 0.295127407119 0.228039291967 0.188017895351
r=0.00920552979084 0.289770227742 0.239078203783 0.191939359074
r=0.00929824215111 0.302291408367 0.225742756119 0.204757312761
r=0.00925109021328 0.271766769416 0.252586895829 0.194642505008
r=0.00915959516799 0.262656587684 0.254608396327 0.194359420687
r=0.00931050442423 0.25730265345 0.25808932729 0.188868862243
r=0.00921320524228 0.266190310213 0.254025792959 0.187800627396
r=0.00932953180446 0.276534874406 0.237855467185 0.200205985009
r=0.00976331220489 0.226057552964 0.290221516804 0.206472983231
r=0.00947587899027 0.237010641884 0.283045215968 0.20221986806
r=0.0089183577237 0.315103259517 0.223463548146 0.169420253794
r=0.0089677433553 0.305322344604 0.217874656602 0.178926288223
r=0.00905156868444 0.262585034014 0.258907079315 0.21333632354
r=0.0093329279121 0.312505256076 0.269237238247 0.172371261178
r=0.00975836800834 0.348401666551 0.173324183321 0.150327649193
r=0.00904857833529 0.233836942982 0.284706875075 0.205287901314
r=0.0091436684838 0.250029771525 0.277589697351 0.20162977833
r=0.00879027980641 0.34590079791 0.200503942886 0.158928654752
r=0.00944904593636 0.269750132908 0.256353003721 0.199929115719
r=0.00929974491392 0.265274803712 0.247787294789 0.205389007852
r=0.00928974242392 0.246092044363 0.261680202602 0.199414898262
r=0.00940459088059 0.250365432318 0.265547484054 0.209337349398
r=0.00957938986704 0.282219743988 0.226992823894 0.210798099302
r=0.00928038357614 0.332352412248 0.222309415208 0.158386057842
r=0.00906093650323 0.371149595103 0.193772702532 0.137875876165
r=0.00911079916684 0.384896580445 0.172396773248 0.137522557957
r=0.00915064890977 0.338934431183 0.194690284361 0.143205493417
r=0.00889790846068 0.34219453868 0.214745194001 0.147711473222
r=0.00913446091846 0.341233173148 0.192931595798 0.14386354947
r=0.00915991010879 0.341343714011 0.194285845749 0.143010161895
r=0.00897912136863 0.326640791432 0.233344033618 0.178101380337
r=0.00890589297668 0.29312483388 0.209621688668 0.152166208913
r=0.00929394403638 0.324784001911 0.204735803692 0.155868165205
r=0.00933794429357 0.341534058386 0.21100171723 0.155809959931
r=0.00928296042968 0.343448768297 0.204833677413 0.148487341477
r=0.00906686001404 0.359425837321 0.202424242424 0.152153110048
r=0.00930346463277 0.334521677701 0.226223529218 0.163613662127
r=0.00906238324625 0.338594349494 0.227270084874 0.146087664225
r=0.00928095460468 0.332469212785 0.210479336548 0.150113962434
r=0.00928884514009 0.331766931097 0.209206495823 0.149701434323
r=0.00895368604801 0.35607916136 0.211046340747 0.160419320074
r=0.00879638030707 0.367093991129 0.191870709035 0.140014581688
r=0.00905531682633 0.342834053681 0.192568917299 0.160979551811
r=0.00927680990552 0.347450932734 0.199580725527 0.164884243787
r=0.00911448209335 0.340793944903 0.20355050988 0.161589452164
r=0.00927937484247 0.304424859168 0.226876249319 0.166681809922
r=0.00911656881143 0.311593201721 0.22958520535 0.163112819096
r=0.00945146410877 0.279673908136 0.266526850732 0.177391856734
r=0.00910928398682 0.259631844792 0.261956590655 0.211129192468
r=0.00911891777554 0.239964509993 0.270674853973 0.206265501672
r=0.00911143630329 0.240302232041 0.269279871149 0.206260644773
r=0.0090476515061 0.248399995337 0.275550529838 0.234014525361
r=0.00909766885058 0.244813629477 0.267864456214 0.204363563329
r=0.00982114094547 0.385539138636 0.221251178875 0.121848475322
r=0.00965761558134 0.4033656251 0.181015928667 0.118063044665
r=0.00925221122168 0.389423807485 0.156874663278 0.119371267274
r=0.01 0.389490824826 0.229097513622 0.124506795265
r=0.00956387087068 0.369641038304 0.196888792864 0.118213525109
r=0.0090530255448 0.2517489068 0.261418456023 0.207037354009
r=0.00916282611736 0.246231078112 0.269369725281 0.198030872137
r=0.00908136203787 0.261395918011 0.255364713081 0.192342992002
r=0.0092837257394 0.262984888024 0.253411941902 0.189895072036
r=0.00928164527824 0.26633694479 0.254518874756 0.189949858593
r=0.00929573442898 0.263327875501 0.253539185875 0.187861724432
r=0.0088232619497 0.366297356737 0.175384870742 0.122685588614
r=0.00867307084108 0.359857670843 0.174464412416 0.1315432759
r=0.00838381216459 0.351190011939 0.174113115629 0.132170219404
r=0.00867974689946 0.363883684665 0.170568899559 0.128577358448
r=0.00909796276192 0.261828731016 0.263409142573 0.198926186121
r=0.00901187628631 0.248772807261 0.262619246087 0.200287116792
r=0.00894717456184 0.242504270135 0.280370516358 0.201550387597
r=0.00972619969124 0.342712933754 0.216277602524 0.157034700315
r=0.00972714678098 0.323552385804 0.224995754797 0.158498896247
r=0.00925835777265 0.390433469727 0.159655149778 0.136010152951
r=0.00920452146588 0.366933943506 0.164583892473 0.139884456477
r=0.00837706436914 0.339422531396 0.1775646956 0.142327763779
r=0.00831804495697 0.418087258018 0.110324569007 0.0934219397091
r=0.00936283077024 0.242866034881 0.27724048097 0.203385917978
r=0.00966343975507 0.254519909216 0.278481989841 0.18541277463
r=0.0086837717414 0.304452672895 0.22877795496 0.15510329108
r=0.00872375402389 0.300388660549 0.235230278271 0.157093365453
r=0.00873986068225 0.31250532946 0.227174277609 0.152129794382
r=0.00888951269457 0.306725870852 0.243460002754 0.158680985819
r=0.00870287032641 0.309368054395 0.226022160164 0.154660732442
r=0.00870733885088 0.309277014771 0.22646700446 0.154507561765
r=0.00869768730496 0.309068390609 0.227122150391 0.154947941477
r=0.00868383727181 0.308655280823 0.226684250005 0.155122410903
r=0.00930043906798 0.293917332081 0.228452325035 0.174495068107
r=0.00930092721062 0.286609880211 0.228456967666 0.181897341888
r=0.00894420559404 0.253831275108 0.251450676983 0.203838714477
r=0.0091292055638 0.263721273179 0.247506325106 0.204206801735
r=0.00900850183688 0.304932807596 0.230980928623 0.178659370725
r=0.00888997239846 0.315923425916 0.232101361071 0.155969901516
r=0.00949740424364 0.363770240734 0.174976920882 0.143035748307
r=0.00949739368475 0.342887820363 0.187106110826 0.148219037393
r=0.00910246952146 0.411539893559 0.164841542741 0.118914124269
r=0.0094933232081 0.384851683234 0.185840986783 0.131003954064
r=0.00974057198484 0.342191984692 0.201339428085 0.153236951207
r=0.00955106185724 0.375434296836 0.184704101492 0.147379802494
r=0.0096875872414 0.368311769981 0.165919809947 0.141256070152
r=0.00899096375578 0.393182045386 0.150054983505 0.117364790563
r=0.00962191776367 0.372924275262 0.165385547981 0.136792228797
r=0.00942231258818 0.35001061997 0.230288155193 0.16073914993
r=0.00912981820122 0.272446913697 0.247186779039 0.20248128443
r=0.00927895498225 0.26862626507 0.265915352876 0.177081569292
r=0.00941849676188 0.277807766805 0.266344902042 0.185533293113
r=0.00946618427836 0.252880121472 0.272658774328 0.188159621866
r=0.0095641397992 0.282401316695 0.265386669015 0.170476751419
r=0.00938818530669 0.269815298138 0.265118642641 0.172382688831
r=0.00896291794993 0.269763163946 0.262451138193 0.204690733502
r=0.00906971777005 0.262871575675 0.2663687585 0.20050514863
r=0.00899977857269 0.34185976861 0.214384754468 0.15447416002
r=0.00867575979009 0.315316989368 0.212856629473 0.16009781837
r=0.00910036891683 0.245026492156 0.263118392532 0.216141529569
r=0.00905015609526 0.264582838127 0.261540289993 0.199524601854
r=0.00906652155158 0.304334444729 0.214003590664 0.175378302129
r=0.0093971485015 0.297855403634 0.243959542986 0.190906536805
r=0.00911323118006 0.319830475064 0.221893685525 0.179709573559
r=0.00873373880024 0.35280984535 0.202570246134 0.138586364626
r=0.00901592742331 0.350558837278 0.206451064553 0.146933831966
r=0.00867042782005 0.326425063253 0.21390831969 0.149203750558
r=0.00906814002231 0.296395911781 0.25048620019 0.185087102247
r=0.00909435746757 0.278546932554 0.250694053819 0.186242310972
r=0.00927443499975 0.364333572121 0.19761914795 0.136627196494
r=0.0091052845884 0.342759505992 0.206505823299 0.140390129396
r=0.00931285951163 0.35839460848 0.195286580483 0.150502854885
r=0.00898440530453 0.336378844422 0.215201818728 0.141766396431
r=0.00901689873707 0.300558358962 0.228658445553 0.18843868502
r=0.00883940963201 0.285919336905 0.238340240574 0.191731527343
r=0.008961330282 0.296507086263 0.226369824796 0.20008927575
r=0.00903131827694 0.296391868764 0.228310303535 0.179966381521
r=0.00894237443233 0.289333224547 0.225432250091 0.18296210139
r=0.00900923850601 0.2894606255 0.226097895558 0.181103796851
r=0.00903523404311 0.293450681937 0.227296613798 0.183286730768
r=0.00903597538915 0.293125734175 0.226774632129 0.18203130866
r=0.00999133457617 0.31874832843 0.199144156191 0.174110724793
r=0.00940660371251 0.346833578792 0.182089674358 0.151080019637
r=0.00870368500225 0.311090413146 0.239505022953 0.170381212162
r=0.00957026315281 0.377332375509 0.168409432922 0.128608098986
r=0.00944988760652 0.335169282055 0.216674030877 0.174076812361
r=0.00937568668918 0.264102813253 0.242069150859 0.196652844198
r=0.00902778472013 0.2548294352 0.2498316925 0.207597490544
r=0.00938818227706 0.242989036353 0.262319676861 0.209117137911
r=0.00889569437849 0.24730458221 0.274367446309 0.199134857838
r=0.00909369163626 0.224933650433 0.313169958295 0.202943508083
r=0.00898688338046 0.359024746932 0.21218837831 0.148413042982
r=0.00875430229942 0.326550934378 0.210871892323 0.152361254025
r=0.00882641785882 0.353224612689 0.220428672846 0.153846928449
r=0.00891152198981 0.326924914298 0.208498782776 0.153307141683
r=0.00906550968567 0.368132773248 0.211679433325 0.145251626719
r=0.00895194567817 0.345917117066 0.184286107231 0.152211033197
r=0.00915387623218 0.385504071104 0.184205823855 0.144026974952
r=0.00888327198614 0.36081156209 0.175873910434 0.147420265771
r=0.00888718368439 0.359805114729 0.176642023448 0.147893620414
r=0.00907826530921 0.292766688131 0.23087930171 0.187736996494
r=0.00923055984617 0.2836980795 0.237338097365 0.191469405985
r=0.0090329940676 0.28203256349 0.239116007433 0.188943456331
r=0.00899147370828 0.285675291517 0.23079714125 0.189097602951
r=0.00901173508882 0.350992155053 0.217212736502 0.140101522843
r=0.00907021480709 0.331653294932 0.220805046973 0.146129054378
r=0.00956265448101 0.350004150411 0.204158711712 0.158379679588
r=0.00936879086384 0.373844343587 0.218748249005 0.131422648064
r=0.00914091179344 0.353850524571 0.199531996228 0.138799092906
r=0.00876894183915 0.326556847189 0.215451857565 0.147540080436
r=0.00874147252186 0.309803823875 0.232596300902 0.15244267004
r=0.00896135809746 0.340311235305 0.201074388129 0.139598188476
r=0.00931529485323 0.36738761876 0.19549216101 0.134664450935
r=0.00933192494564 0.360235112967 0.206893488496 0.133339255574
r=0.00922968914454 0.342204684745 0.207474883161 0.137019002043
r=0.00957578563379 0.387409993454 0.184158847916 0.129773074405
r=0.00951914786947 0.225116879921 0.273991141732 0.217150590551
r=0.00885905748511 0.33046762219 0.216346153846 0.150192049907
r=0.00867919981353 0.331064742104 0.191671029342 0.146772866652
r=0.0088835245076 0.334024434689 0.202725853799 0.145904337144
r=0.00883744576493 0.334270112185 0.200664068493 0.14549203738
r=0.00942412461303 0.339740647234 0.207118451765 0.140690972237
r=0.00915255691064 0.352132727372 0.218036467174 0.142419098724
r=0.00940302967259 0.336416115501 0.213165566919 0.140743124317
r=0.00960420161368 0.367874512553 0.230513078912 0.128729790124
r=0.00887643126029 0.33053548326 0.211605818687 0.163043135275
r=0.00907421974588 0.344193477648 0.214748911375 0.153049716488
r=0.00925462187724 0.249441575167 0.265406451574 0.197190216336
r=0.00949592372988 0.25311005734 0.274379476598 0.202833277118
r=0.00874442160046 0.219417239491 0.314739339376 0.244418760265
r=0.00878332175617 0.338310528415 0.209701194874 0.148310008151
r=0.00953876995705 0.226353243843 0.27712193199 0.220440258097
r=0.00923605167483 0.352040605785 0.198861057236 0.166425948087
r=0.00957291896793 0.387127017773 0.228517854231 0.156346812327
r=0.0090814950942 0.244384882028 0.272309060217 0.214798396969
r=0.00921513115335 0.24595665793 0.292047561209 0.206865690724
r=0.00926380931866 0.230387001253 0.288148807593 0.209130906224
r=0.00939928893453 0.254055807917 0.285132309467 0.205025596654
r=0.00913478572774 0.225276346395 0.285977636126 0.215318803753
r=0.0091292548912 0.241399386102 0.271824003788 0.198944729898
r=0.00949645719115 0.244147217559 0.276908359055 0.19775816321
r=0.00922778166407 0.252963644941 0.276840199047 0.205994247714
r=0.0091046883576 0.22518660336 0.286461537073 0.21573649485
r=0.00913205470726 0.225314439204 0.285889310794 0.215213497351
r=0.00879602500431 0.240186629677 0.325088721154 0.182216137342
r=0.00993589823261 0.421104731736 0.216128819376 0.101432059658
r=0.00977144293037 0.426153763499 0.251705797024 0.143233224091
r=0.00924179297791 0.374523770084 0.182927502623 0.128761526144
r=0.00932811128022 0.414147758499 0.158789353851 0.123576980451
r=0.00879217355289 0.352134983317 0.225514212105 0.135469020568
r=0.00894581695126 0.383840044386 0.190666515972 0.117572718773
r=0.00880363500605 0.372402474018 0.174403939042 0.128360329796
r=0.00980804915758 0.436236783428 0.205063655326 0.0846100362032
r=0.00933783531604 0.408928910352 0.20671039035 0.106265421034
r=0.00900463099626 0.402980380842 0.16487305251 0.110461627236
r=0.00901385201289 0.386082729888 0.190754885428 0.116139271898
r=0.00872742390709 0.358122250224 0.199041049079 0.142052169208
r=0.00922792293105 0.400846207413 0.169370195941 0.109693431331
r=0.00932650424206 0.247195514879 0.273983936197 0.207519051999
r=0.00907949844875 0.320264256494 0.231212453357 0.185039440821
r=0.00919552948448 0.323373293731 0.23669629261 0.177077602011
r=0.00914825105407 0.305068517336 0.22824455732 0.177141760943
r=0.0091578696277 0.304658192687 0.22854385523 0.175727289438
r=0.00905889015549 0.287687518537 0.229132137169 0.183059714326
r=0.00952823310427 0.225046453739 0.27647863128 0.213687199804
r=0.00888545902929 0.322225006264 0.217539463794 0.166424455024
r=0.00873735885166 0.309452361046 0.222071781188 0.166869282986
r=0.00923908994297 0.258231781836 0.262491707113 0.206868256573
r=0.00934414213984 0.343471431338 0.196472270528 0.14070523291
r=0.00926670162645 0.356460479266 0.205262315205 0.138976356941
r=0.00862074686775 0.406638320314 0.172677317738 0.102659000909
r=0.0088799951397 0.285660405823 0.23383872671 0.188127027231
r=0.00862504955467 0.341818143411 0.201714665946 0.14105858442
r=0.00923961665226 0.244709079284 0.265920716113 0.19793797954
r=0.00878327566987 0.324547133398 0.210340392603 0.154388383655
r=0.00892008688066 0.289973414356 0.239334092923 0.182997847829
r=0.00905279190366 0.310698853114 0.229929497385 0.185256181162
r=0.00898198752492 0.299356913183 0.231390675241 0.173191318328
r=0.00876822143965 0.341478448466 0.211464799894 0.138290846652
r=0.0086500663867 0.308349816332 0.234176320995 0.154987284544
r=0.0088772061214 0.328714715575 0.219981372689 0.171077518269
r=0.00889568966499 0.314974914366 0.214177870023 0.170257202529
r=0.0090867146167 0.275065762663 0.254168209808 0.197105189578
r=0.00886758108525 0.287179845069 0.24760974248 0.19628027078
r=0.00903152044055 0.300148860045 0.224778668617 0.194928312136
r=0.00889682853194 0.289611864046 0.226566380473 0.198360888384
r=0.00882100194854 0.286850921273 0.25735821967 0.185929648241
r=0.00902056926322 0.274236270528 0.254517629054 0.200364942021
r=0.00930891010797 0.29054554431 0.259688965687 0.188471982227
r=0.00926812438031 0.332241255577 0.238696995226 0.164654123374
r=0.00918197076441 0.312404470694 0.212464927374 0.174690353284
r=0.00865357417314 0.30073459317 0.214658217911 0.176021981719
r=0.00888440365814 0.26742355876 0.23135648068 0.206191565712
r=0.00892154378298 0.310430396539 0.208698552748 0.171397005233
r=0.00901842124466 0.343323365769 0.187788507888 0.150060867505
r=0.00882438835904 0.323701823217 0.221993999538 0.162289406877
r=0.00907055328088 0.315928507919 0.221086813654 0.166939422445
r=0.00901916583117 0.312780196219 0.223409784939 0.175946982002
r=0.00910344860547 0.268663183447 0.237530849808 0.202161893709
r=0.00921910573646 0.258717635567 0.234889628263 0.215998781927
r=0.00907057499098 0.286431212739 0.235491661007 0.206701381028
r=0.00911361614535 0.282883743137 0.2329513806 0.200445611522
r=0.00900440242537 0.271997660379 0.239021537047 0.200990161058
r=0.00914924692701 0.27578517128 0.238123133318 0.199300590681
r=0.00909467622492 0.26910007201 0.235420142321 0.202054419243
r=0.00909469626173 0.291980241174 0.234229260497 0.198300159814
r=0.00910435223822 0.270481880355 0.246474333779 0.207955349422
r=0.00911586206788 0.263059476415 0.263391241404 0.199390758837
r=0.00914579280282 0.283802661569 0.233144621719 0.20355120947
r=0.00918423400042 0.273471897405 0.232726154792 0.202070775278
r=0.00896516033307 0.273684210526 0.247980416157 0.201101591187
r=0.00910423766815 0.290630249824 0.240773857909 0.188153687747
r=0.00892701041183 0.287207904229 0.265356265356 0.187673166397
r=0.00926359581742 0.283628779979 0.24542610674 0.193857237653
r=0.00928627201316 0.290212813746 0.238609691729 0.187029030266
r=0.00913277455635 0.295357474466 0.252274837512 0.18556174559
r=0.00909707598531 0.274955841344 0.236986945429 0.194546109401
r=0.00908952170222 0.245370126854 0.274040707015 0.200660473434
r=0.00913480148639 0.258534474149 0.256703399141 0.20125178946
r=0.00930087259234 0.256423515352 0.257204908991 0.190947324876
r=0.0094102151627 0.255901909352 0.259775513939 0.192124687367
r=0.00923343812165 0.258983835775 0.253395377833 0.188293182527
r=0.00922668167793 0.259410843313 0.249153655702 0.210297610025
r=0.00921491891318 0.251962895478 0.25842305781 0.199320854729
r=0.00931391465663 0.236939164756 0.277552150082 0.197054204798
r=0.00930704353335 0.233904508401 0.274969223091 0.204212277491
r=0.0094202690342 0.24838369178 0.297884505432 0.203962703963
r=0.00927496842246 0.243707801122 0.279987796948 0.207508088536
r=0.00955086158412 0.260448567826 0.265762925599 0.20379210953
r=0.00914819976878 0.237595714246 0.279050851261 0.216812049477
r=0.00921460248941 0.244991673436 0.273629409865 0.194275212555
r=0.00960704935617 0.22184385798 0.274275126446 0.210326005308
r=0.00923125003534 0.235995877351 0.268616335996 0.200644163875
r=0.00902914309938 0.34927808732 0.190989172747 0.134271158568
r=0.00901501066432 0.344807365273 0.192458804902 0.12883363631
r=0.00895333266412 0.346390840839 0.187066819191 0.133330769896
r=0.00905646223424 0.329890602704 0.211456139159 0.141333152137
r=0.00892565269872 0.331545064378 0.196771785781 0.134679977608
r=0.00902015812422 0.225163510121 0.270977341062 0.216267319674
r=0.00916659127225 0.258919983511 0.257958136765 0.205881005817
r=0.00968926755538 0.234621945455 0.285447109357 0.220667118811
r=0.00900041458603 0.323252688172 0.208833057623 0.161833126551
r=0.00889829300479 0.295424193435 0.239825683559 0.190412595769
r=0.00885281874803 0.29994799792 0.241497659906 0.176755070203
r=0.00901698457404 0.287958878232 0.22892831718 0.18221859112
r=0.00900388749841 0.285709186789 0.22909559813 0.182760684202
r=0.00896466318206 0.282401058583 0.239384097197 0.191050162396
r=0.00898232880973 0.300145499896 0.236749116608 0.182646910354
r=0.00898412897021 0.306428841982 0.231396990462 0.174761544024
r=0.00908815517649 0.292850462459 0.233039773615 0.18009804558
r=0.00900935670564 0.286384709578 0.229589180927 0.182396872168
r=0.00881530831095 0.294044971584 0.239683716333 0.186162589573
r=0.00904197409533 0.303564840828 0.231337226791 0.179910666145
r=0.00888007363232 0.30823555909 0.221951168012 0.168506253563
r=0.00937202251977 0.29798911332 0.217058797067 0.16941832741
r=0.00875756524337 0.325510406343 0.193815659068 0.155361744301
r=0.00874999260289 0.30007745362 0.220447755689 0.179729281157
r=0.00889910029372 0.317788056258 0.214483783664 0.174037224367
r=0.00882439540742 0.310540421894 0.220061920935 0.189471130519
r=0.00900961714223 0.289877229674 0.224728814571 0.184330405986
r=0.00899101502449 0.290125902996 0.224321632599 0.184541976909
r=0.00888204375621 0.297568945883 0.213199980195 0.168341832945
r=0.00899995952818 0.242771065132 0.26288774827 0.192112729939
r=0.00934139928586 0.249830810207 0.259196804796 0.197076380811
r=0.00890702054752 0.28521700073 0.234742574813 0.177306159115
r=0.00909908296563 0.233859976781 0.267881479986 0.209328151027
r=0.00930176017275 0.254790237999 0.257059298104 0.206459257765
r=0.00926559126373 0.273729705768 0.236604421788 0.206294675015
r=0.00906400695576 0.359741168241 0.192418677859 0.131908009794
r=0.00892596722881 0.373905164603 0.181629417095 0.126812141347
r=0.00920646864233 0.374247103088 0.190876782838 0.131956838912
r=0.00920539464205 0.361175166466 0.193039817148 0.130936914444
r=0.00920224048094 0.362479252831 0.192305605497 0.131346537535
r=0.00919565230877 0.361175416891 0.192744030948 0.131177466243
r=0.00933015388782 0.353886462882 0.208034934498 0.140174672489
r=0.00928806061785 0.391908914729 0.192813307494 0.130927002584
r=0.00922605470966 0.366699708226 0.186837418726 0.131457804808
r=0.00912563585827 0.408374875374 0.16630109671 0.120505151213
r=0.00934750481437 0.37771056107 0.195969837686 0.133855919567
r=0.00914562378967 0.258920959688 0.2682174319 0.201964843909
r=0.00915610711561 0.245779447356 0.268259365395 0.21176260969
r=0.00908111353884 0.35282116672 0.195358622888 0.133331208161
r=0.00918606030975 0.343972951375 0.200871666661 0.138868117091
r=0.00918277270995 0.345660625969 0.202105119902 0.137357063101
r=0.0091091734221 0.331712500225 0.245376123327 0.14526266501
r=0.00907867390727 0.356796505278 0.21510738988 0.138012377139
r=0.00919647519596 0.343740866689 0.201912794716 0.138879624249
r=0.0091640673261 0.351782560953 0.219981136557 0.142183202586
r=0.00930262452779 0.340343518229 0.199475673801 0.144834118413
r=0.00926958349866 0.338682820877 0.203555806217 0.144021565804
r=0.00940398758934 0.371527077845 0.241389377394 0.169025392213
r=0.00918738981443 0.337754528003 0.209404559611 0.141275244983
r=0.0092118136951 0.339078323032 0.209179222328 0.141592154813
r=0.00918766995687 0.338833227459 0.20883252163 0.141502004183
r=0.0092015767022 0.338471496067 0.209048737314 0.141587968343
r=0.0092512973333 0.347710118608 0.217893422621 0.142642301799
r=0.00942705761432 0.349362043931 0.214742500541 0.144907164262
r=0.00905803660717 0.339018877593 0.19323682549 0.140676042934
r=0.00954587065024 0.2274138037 0.280452953107 0.21888636224
r=0.00944551442378 0.219510398507 0.303582390061 0.217447884696
r=0.00941983652526 0.225929003918 0.295935731529 0.2255332621
r=0.00944306302542 0.225648198405 0.300467621394 0.21620809152
r=0.00936772662682 0.22960182296 0.294665962208 0.214766189539
r=0.00931107276895 0.219656357388 0.288705612829 0.221626575029
r=0.00947054232208 0.238163327316 0.290407335252 0.214927880749
r=0.00953924612576 0.246310160428 0.286016042781 0.20628342246
r=0.00947647210809 0.227584732671 0.295389191869 0.218102649221
r=0.00943493633462 0.225087864379 0.289745710151 0.230308042175
r=0.00936098715428 0.215954522739 0.297538730635 0.235965350658
r=0.00954066104433 0.232488723799 0.278721146193 0.220880870257
r=0.00960941474562 0.227425963384 0.276956589389 0.226388672787
r=0.00924514206726 0.221954332719 0.286626010495 0.219578783151
r=0.00946184587474 0.235872037468 0.290593919492 0.220758246639
r=0.00938998760034 0.217937187466 0.291830053603 0.223297478145
r=0.00946915294891 0.222431648499 0.301647137666 0.210075498173
r=0.00949298884741 0.225897901328 0.289979808692 0.22330770329
r=0.00941187372387 0.245694230027 0.290597259745 0.213189888074
r=0.00948151807543 0.232574839549 0.279834836857 0.217988420627
r=0.00937718335941 0.221130355266 0.300195171218 0.226262129959
r=0.00931837091976 0.229521016618 0.30752688172 0.217008797654
r=0.00959054405076 0.227216877941 0.301627258833 0.216218646049
r=0.00935156118201 0.236453415342 0.301381729978 0.219235933642
r=0.00946218601967 0.231483756819 0.284317098344 0.216051506365
r=0.00874830298865 0.265301464791 0.245259139383 0.195803421995
r=0.00912246124125 0.281040696911 0.237877748756 0.189330376034
r=0.00894622865252 0.279278911008 0.237910313535 0.197645423701
r=0.00867503604785 0.280813498715 0.229388758521 0.175081014639
r=0.00908074341682 0.25715763727 0.240336370734 0.215741888284
r=0.00885886607465 0.296738421396 0.22726679713 0.172080887149
r=0.00878848482982 0.300393040508 0.222321682735 0.175254567467
r=0.00946805853554 0.283201074862 0.238862997019 0.202250493345
r=0.00966093575372 0.344974861826 0.179604472252 0.147073998538
r=0.00867452127242 0.273395823318 0.236068941227 0.191449704218
r=0.00983321235837 0.324421990612 0.182724162622 0.16152120296
r=0.00985654463271 0.335204573633 0.181636589062 0.17543738807
r=0.00967925394446 0.287461973766 0.227372346341 0.198030813516
r=0.00956994703976 0.271833022713 0.232578821601 0.201026981463
r=0.00932206975143 0.245868330581 0.238099201684 0.211640762139
r=0.00924215610838 0.249013395587 0.252737479851 0.216330387416
r=0.00956637405901 0.338444310449 0.220044792833 0.145102937376
r=0.0092807330194 0.344638121807 0.200484819492 0.141388819253
r=0.0090387906011 0.287533400134 0.230815798263 0.191779392118
r=0.00874019007324 0.26701986077 0.240942647193 0.194296569297
r=0.00894442069922 0.267415756164 0.240054706775 0.182689213418
r=0.0089234025996 0.266570031619 0.238405671927 0.18460047917
r=0.0090083489568 0.404705154799 0.163623948362 0.108034751837
r=0.00924106627878 0.298157154969 0.232608986658 0.159341394851
r=0.00892877997708 0.318829862959 0.21640486244 0.16527874721
r=0.00893358517838 0.307481600022 0.220151384951 0.166201843171
r=0.00916623118765 0.350294985251 0.211335861778 0.146052816407
r=0.00936916968134 0.325126599147 0.225646321962 0.157349413646
r=0.00916554208643 0.317135076922 0.219574437676 0.159570826965
r=0.00906969058098 0.323390584456 0.21759545286 0.163622883974
r=0.00908248183795 0.314649376953 0.219375489949 0.163144302096
r=0.00903229972373 0.314214930864 0.218012938063 0.163645846583
r=0.00907627902407 0.258458191337 0.262112571919 0.204271376002
r=0.00907526967829 0.245176538684 0.269969129848 0.200077175381
r=0.00916286189307 0.263117432251 0.264655006727 0.199884681914
r=0.00860768362052 0.374104596036 0.16141247658 0.120331416876
r=0.00923688619584 0.348455604118 0.184262708633 0.151922794873
r=0.00921834104427 0.314688954111 0.198232563867 0.170489563389
r=0.00896659935561 0.250897548132 0.265408184688 0.210780216574
r=0.00885360894575 0.245061787528 0.262285659546 0.212817319667
r=0.00924680533416 0.275291537925 0.250473437656 0.195330409648
r=0.00899176109097 0.250508806317 0.266108487808 0.208836803332
r=0.00894760723535 0.27789407578 0.266694578187 0.193165166422
r=0.00893400116692 0.253276493799 0.261485343856 0.203600620068
r=0.00902883347974 0.32879629243 0.221410379525 0.170765312513
r=0.00904869906387 0.309088663868 0.238083477402 0.181094097308
r=0.0087754725362 0.268358181313 0.244189276785 0.195840731361
r=0.00881478900789 0.26920759104 0.242578841938 0.195260711229
r=0.00887062418247 0.303909869634 0.224003764769 0.171958072124
r=0.00890953904714 0.302735930394 0.229082341172 0.179596027405
r=0.00883361662367 0.293434497232 0.224183881965 0.178318646998
r=0.00883749068625 0.294155006479 0.224797457799 0.178201200842
r=0.00883024371412 0.29388382694 0.223929135613 0.178213090891
r=0.00880081347403 0.306863874715 0.213205728126 0.171385237614
r=0.00903137751127 0.289203872391 0.245018002299 0.176142431157
r=0.00917585341484 0.249357517971 0.261369138515 0.20162762114
r=0.00894928585601 0.274809792576 0.250647829328 0.195117910854
r=0.00914555796782 0.272489404828 0.247503224618 0.19767827529
r=0.00903752228778 0.261807344547 0.257665302824 0.191140071728
r=0.00919840201719 0.278437205914 0.233174463435 0.194438541635
r=0.0091263703746 0.320152898705 0.212019537057 0.148906349543
r=0.00906989350705 0.275010552976 0.244670747151 0.185257492613
r=0.00968262385078 0.340684044318 0.211315099288 0.157308783386
r=0.00934203277974 0.323866379878 0.206312277775 0.152407708178
r=0.00931848640332 0.356411960133 0.194551495017 0.144673311185
r=0.00895967816927 0.267434857671 0.247641225358 0.187658088088
r=0.00900486688574 0.267250385553 0.245161932242 0.190463161037
r=0.00970367297787 0.34024757444 0.210605553697 0.157243225159
r=0.0095483658413 0.349548715575 0.200347141865 0.14422587364
r=0.00940845584628 0.345694756172 0.202407671904 0.142062844317
r=0.00898383298613 0.262629149578 0.255083813253 0.187061463052
@balllist {Third Position} color=blue
r=0.00514009715588 0.110277944411 0.401119776045 0.362977404519
r=0.00538890267642 0.132615845882 0.344393976685 0.330364934106
r=0.0056357327537 0.275720502504 0.185811642992 0.195007800312
r=0.00518671097648 0.278556586379 0.182797272381 0.186601890603
r=0.00519423279659 0.282617607871 0.168520036897 0.182663728605
r=0.00624717161383 0.296452526174 0.182864960383 0.165013585666
r=0.00594909417593 0.310602447942 0.160057713706 0.172921022706
r=0.00402468470395 0.0353321296208 0.46560866673 0.450061769457
r=0.00354140557501 0.0119728942102 0.519118008497 0.455005091113
r=0.00637036626829 0.13439019646 0.352937171756 0.311807041432
r=0.00608466353858 0.133091942743 0.354438090082 0.308246759839
r=0.00685576115569 0.147908343665 0.333057813289 0.344721495155
r=0.00595634434669 0.143039511785 0.359767931833 0.302072630279
r=0.00589188202653 0.150819650756 0.347711855843 0.296792132396
r=0.00483909276926 0.105519164628 0.395784877978 0.318867308503
r=0.00551798446251 0.140153363541 0.360404322063 0.294004879749
r=0.00434915340279 0.0472621159238 0.492647479545 0.351604966527
r=0.00359740787628 0.0310813608447 0.506562694086 0.433593264785
r=0.0043324855426 0.0643809890692 0.439495353205 0.416863292724
r=0.00604340147749 0.28805673053 0.217566558845 0.173724807166
r=0.00577850007099 0.278620760482 0.22385683843 0.170992836787
r=0.00971863043743 0.196486506691 0.239919264409 0.261269342902
r=0.00802798073849 0.286785524066 0.11421803605 0.214223642531
r=0.00939977395475 0.305994615883 0.244661700681 0.234681534759
r=0.00516803763896 0.120906497368 0.439124844296 0.322115964158
r=0.00584831582956 0.164781136762 0.379833619707 0.285585478301
r=0.00684885955284 0.373104381503 0.164294713266 0.0810508142411
r=0.00397892112124 0.0441609073188 0.507708665603 0.393088782562
r=0.00478587300585 0.0801927194861 0.438900785153 0.377551748751
r=0.00439594199568 0.0675923500131 0.454720111781 0.364422321195
r=0.00412133600882 0.0459448086464 0.494474220411 0.389606218994
r=0.00567376608403 0.0622090768037 0.51330973623 0.338816427463
r=0.00609944732798 0.234914251148 0.244461883042 0.267709712754
r=0.00692292355132 0.385801406307 0.0995745531697 0.155515812626
r=0.00718795098264 0.37858806472 0.104961979239 0.161476408619
r=0.00597677137987 0.380410186339 0.105001389848 0.156795430778
r=0.00592268176274 0.372559924365 0.113749698756 0.141482676158
r=0.00604804246181 0.379274055785 0.105717750438 0.158214567545
r=0.00603396036988 0.381002710651 0.103177943451 0.155616784651
r=0.00614602248477 0.184579916538 0.291825955 0.277905856947
r=0.00654609354945 0.309958359174 0.147337645078 0.181934969434
r=0.00551143612827 0.27929633166 0.190949766264 0.234307318962
r=0.00661692085926 0.243354321694 0.255237550086 0.258500286205
r=0.00606923552765 0.347018921814 0.1450103224 0.165825869643
r=0.00721681539826 0.320765550239 0.14322169059 0.184306220096
r=0.00592617559643 0.269529645632 0.2148384235 0.210254809509
r=0.00693572949217 0.351267294501 0.12518893152 0.13928612952
r=0.00632789117851 0.269310523933 0.211564883814 0.234932857633
r=0.00636635428081 0.26975355888 0.210469626919 0.235176569081
r=0.00794591404993 0.365298324679 0.111565592241 0.142314098168
r=0.00661679102037 0.376359438605 0.0986694209855 0.149371164712
r=0.00626904065046 0.247003595685 0.206615697527 0.228307848763
r=0.00641707398681 0.217111259646 0.291760345142 0.278240262502
r=0.00592447961025 0.246168078584 0.22070058872 0.229260914161
r=0.00480120540342 0.271988006542 0.121252044339 0.176494639288
r=0.00522554643022 0.168259800159 0.296383382287 0.287772103448
r=0.00426826202172 0.0931986865398 0.444259683966 0.317595477313
r=0.00507393878073 0.0731660925249 0.43413572289 0.381765538813
r=0.00430503026584 0.0510883785503 0.478737464994 0.407022964014
r=0.00428806010552 0.0509799697537 0.478494304956 0.406934681213
r=0.00542227170361 0.0583229386461 0.472167496299 0.381156666395
r=0.00418835558511 0.0532333768496 0.48078049888 0.399788676741
r=0.00782472662215 0.430116315624 0.0826784030179 0.111285759195
r=0.00827816196093 0.399983479342 0.0932086329615 0.111941223171
r=0.00847260465086 0.372248085575 0.0963820469961 0.114566209415
r=0.00813442372771 0.461451744222 0.108755558339 0.0899668065385
r=0.00837329438766 0.403500108028 0.0979351214544 0.120281490169
r=0.0052430372112 0.0982794078199 0.411204925467 0.350202885962
r=0.00477311684526 0.0685417536834 0.455322179114 0.368867302887
r=0.00509774227788 0.127485686814 0.343953498536 0.30225951663
r=0.00456587316731 0.117339125838 0.360018082348 0.314049690796
r=0.00466227512826 0.119765551351 0.370499911194 0.297583102209
r=0.00452680055295 0.117238952182 0.360215838299 0.313444077966
r=0.00616804873712 0.433362380182 0.0568322337026 0.0798207394498
r=0.00617739767004 0.419595675057 0.0635609823253 0.079334738269
r=0.00618711982349 0.421474810864 0.0628993454484 0.0874495287349
r=0.0061130855065 0.431913795618 0.0548201083725 0.0719061669116
r=0.00469991064567 0.0843030493283 0.419664216668 0.391476602332
r=0.00447966700895 0.0872464573493 0.380800222284 0.388209687876
r=0.00465520484876 0.0710813296544 0.41434765471 0.413743266325
r=0.00698483031065 0.274952681388 0.182776025237 0.19167192429
r=0.00931368738039 0.352657497028 0.129631516386 0.107013075225
r=0.0087435037213 0.375387847093 0.0957703332531 0.104899236341
r=0.00846978600936 0.36207163385 0.0909890549057 0.102561038442
r=0.00599228254534 0.391679913313 0.0528758427167 0.106681932256
r=0.00605560858345 0.45502263315 0.0279302706347 0.0406915149764
r=0.00429203454339 0.0459271289773 0.484705659273 0.38320149386
r=0.00423059166539 0.0401735398107 0.500409146351 0.382466920904
r=0.00586969811061 0.296578586208 0.156154370539 0.172286938686
r=0.0058490127419 0.295595594353 0.164854159165 0.174864962189
r=0.00617056034836 0.304916178251 0.159636516608 0.157919719855
r=0.00672447391907 0.303008398733 0.178128872367 0.160711827069
r=0.00618465488048 0.289556550074 0.180106827008 0.169646111557
r=0.0061653648033 0.289648955467 0.180528524091 0.169407794986
r=0.00617551163314 0.289483497788 0.181065668595 0.168854712487
r=0.00621759643592 0.289456225341 0.181001871163 0.168745887367
r=0.00561491775322 0.111437294504 0.424084077031 0.315230155002
r=0.00570886338644 0.117990454818 0.403746957868 0.321536711021
r=0.00495778200331 0.132123195953 0.31473491048 0.317710658136
r=0.00536325268131 0.0678369420429 0.452160947211 0.404068034468
r=0.00606068866495 0.191727689708 0.267482095437 0.280502132454
r=0.00717108022158 0.268451919885 0.160672789643 0.212515215226
r=0.00885960931622 0.395088338442 0.0823219269204 0.128900452751
r=0.00807090276326 0.424116521171 0.0750198403436 0.101909341301
r=0.00841834639693 0.396460719683 0.0578527782036 0.0825905078955
r=0.00825848233415 0.413601348477 0.0759306227256 0.0997337702232
r=0.00822757361759 0.421228872117 0.0790900393324 0.106144360583
r=0.00869897962046 0.427982411879 0.0737547754631 0.104072659122
r=0.0089134561251 0.443061103283 0.0629502393125 0.100787227353
r=0.00812714444597 0.414725582325 0.0707287813656 0.0905728281516
r=0.00862912214829 0.453985966438 0.0635884821806 0.103460645284
r=0.00779306905471 0.287069596205 0.200717437991 0.204989026031
r=0.00518738520154 0.0793822684684 0.447596402844 0.353171053251
r=0.00438480021412 0.185583914627 0.313063989355 0.248180852923
r=0.0043600486273 0.11424761058 0.407931921379 0.308767027593
r=0.00422242918463 0.075129988703 0.459027706327 0.335826580572
r=0.0041627550393 0.166381346089 0.352199353763 0.243120654824
r=0.00451439933485 0.173914986327 0.34219751933 0.24763673378
r=0.00587898348474 0.200367900667 0.352908714647 0.259094044608
r=0.00461185932984 0.14901884593 0.436435464024 0.281069878894
r=0.00562930708503 0.292753269514 0.203458641612 0.193331188783
r=0.00537716098212 0.272979866595 0.201023762151 0.203052003261
r=0.00546278350743 0.07202503052 0.456512170613 0.383592303157
r=0.00517286647314 0.0919182315189 0.423033040171 0.372189208462
r=0.00647221099532 0.195691202873 0.268940754039 0.279097204411
r=0.00440270342401 0.0825529125304 0.500468252482 0.323515639633
r=0.00566333999661 0.2251790525 0.271141336487 0.226657467639
r=0.00788938867765 0.376660858201 0.12372032237 0.0836963624483
r=0.00819386048147 0.364221665038 0.10802770813 0.101398155624
r=0.00755142943288 0.379818425361 0.110619139753 0.103772882869
r=0.00535713414562 0.116274258286 0.380291306327 0.347188314644
r=0.00518886379338 0.151657563826 0.306799005643 0.320226452069
r=0.00644389152431 0.360515781046 0.143487421516 0.158665880072
r=0.00560476427859 0.349865975391 0.144063742374 0.159743013131
r=0.00670209688725 0.33209222993 0.163960853241 0.182119790746
r=0.00601068463191 0.344786170806 0.154034229829 0.170033886673
r=0.00654218971539 0.178017974978 0.280209608552 0.298199516288
r=0.00602405393166 0.128040028303 0.331021934701 0.348690993632
r=0.00700707024361 0.169233344493 0.281832384778 0.305099877246
r=0.00572479656225 0.196612140271 0.252383424763 0.275521000927
r=0.00553172912549 0.185048640587 0.26327520244 0.28729412107
r=0.00530585340589 0.181142972983 0.267456076094 0.290399608985
r=0.00561003061539 0.187051948846 0.260095754466 0.290925295959
r=0.00554259273665 0.186008341281 0.261298924048 0.290437560464
r=0.00937615212126 0.308103771062 0.233270928056 0.236266381385
r=0.00816033601676 0.36716576665 0.0896743577156 0.119743086238
r=0.00653799633487 0.289934136119 0.210232186814 0.164260528242
r=0.0081893832351 0.459351796231 0.0456117589502 0.0800222322684
r=0.00531651243394 0.224649252132 0.270286941724 0.273463030934
r=0.00515271325811 0.0936102379058 0.438120599505 0.337799592592
r=0.00521281615881 0.0983679032738 0.425291270979 0.344221418506
r=0.0040158061443 0.064858626659 0.436872475476 0.408886324293
r=0.00469089027388 0.0734936092514 0.372989305278 0.388770541692
r=0.00427286675614 0.0996105194223 0.468720918209 0.331403164099
r=0.00633133938904 0.349793204305 0.137787628819 0.130064209492
r=0.00534988332521 0.334438377535 0.14144704086 0.154525010788
r=0.00618389938944 0.329238267384 0.148474671849 0.129820303807
r=0.00499658562244 0.331308448718 0.143114564264 0.147735046491
r=0.00659468875081 0.352812783132 0.158347747303 0.127666584301
r=0.00767578690641 0.311952332132 0.126646352572 0.14994802402
r=0.00864654177324 0.285822223258 0.20430301759 0.17506526198
r=0.00845422305622 0.262766207258 0.216223213694 0.203289921304
r=0.00842142366207 0.259435971026 0.221032108842 0.205539779321
r=0.0064411747004 0.186735350934 0.27373542248 0.277598912499
r=0.0050495130008 0.101697186244 0.381375614113 0.353595355069
r=0.00615957611434 0.161667109105 0.310326519777 0.306167595788
r=0.00606318664412 0.161801665052 0.307259055095 0.306656547197
r=0.00594921824686 0.293354868482 0.156206737425 0.134102445778
r=0.00513237013053 0.235548241103 0.215559212782 0.222690804361
r=0.00625506426939 0.170664895825 0.374201045904 0.260977836806
r=0.0056988317027 0.266011094302 0.191656861097 0.14005154928
r=0.00660844529952 0.331452240585 0.113907814688 0.129509621478
r=0.00597073703043 0.264723706683 0.184397553854 0.214588727894
r=0.00525851046801 0.232986226946 0.211472057466 0.240182528714
r=0.00579063167095 0.316559067258 0.166915590673 0.169589516284
r=0.00623344742987 0.345142176117 0.127975291234 0.13511347232
r=0.00584151339984 0.327026146694 0.134908649433 0.14993633591
r=0.00571610027189 0.338877228332 0.123114488008 0.130059049058
r=0.00600409097176 0.333024219943 0.127809295221 0.155247654375
r=0.00542604270266 0.0545644685039 0.494924950787 0.401697834646
r=0.00667320489448 0.30364508146 0.16317797484 0.175944782429
r=0.00692907320863 0.334143544487 0.127664348216 0.150549697106
r=0.0067948978699 0.332527673632 0.149439775062 0.150693279984
r=0.00681306629692 0.333560183961 0.148454151693 0.150912788174
r=0.00592958614241 0.356039511348 0.142862710624 0.144889377753
r=0.00734220817326 0.371078136122 0.126594754422 0.140885944259
r=0.0058957150948 0.350913785483 0.147612992269 0.15006125503
r=0.00608877835303 0.367611619857 0.13354948955 0.133067519607
r=0.00677477421384 0.274557445331 0.20011990786 0.192846549494
r=0.0055376690098 0.326509194574 0.173866733498 0.141333291564
r=0.00485898714137 0.0868099341044 0.437760110116 0.347294206345
r=0.003783059851 0.0359318267495 0.52592210472 0.373246562568
r=0.00497299267117 0.0942271427702 0.428249893546 0.369487195085
r=0.00621979060278 0.307736330056 0.165218597714 0.160900404072
r=0.00390227224629 0.0242328679018 0.514201539451 0.428764082242
r=0.00721597654389 0.261667973425 0.19077291297 0.225353856312
r=0.00653658817821 0.27231778901 0.236038643405 0.131888961357
r=0.00454576106784 0.0869682873085 0.444054997874 0.366764171488
r=0.00427594965516 0.0699354343796 0.481365466982 0.364316307614
r=0.00408180706563 0.0504335222854 0.479626013237 0.415369854425
r=0.00448446263867 0.0887591030355 0.439108803807 0.367834739347
r=0.00437371462239 0.0906234728426 0.42296112815 0.373174177327
r=0.00483742979053 0.136773612761 0.349374062058 0.334026618492
r=0.00402854487609 0.0581758452014 0.476056388874 0.387971336257
r=0.00464124703827 0.0890615251168 0.424573524265 0.372909469968
r=0.00443865211161 0.0926459551851 0.419414269235 0.373275150283
r=0.00437174344296 0.0903747145386 0.423732070922 0.372991635474
r=0.00467336583618 0.146115184378 0.451333969844 0.267280358848
r=0.00628741022293 0.447634131855 0.0943047581337 0.0785323038342
r=0.00586483706678 0.502874335142 0.105356471284 0.0711330790308
r=0.0075935826824 0.447904588372 0.0437303296339 0.0521230191596
r=0.00830993450277 0.401350396483 0.101397503337 0.0913087854283
r=0.00705117523681 0.365692444144 0.124931367994 0.102061071926
r=0.00712389922256 0.357465040533 0.129282384813 0.107267253691
r=0.00795197488716 0.34130651495 0.123888151481 0.108543953472
r=0.00623764258966 0.498022009638 0.0879426502673 0.0550001198782
r=0.00645438802608 0.406440456357 0.0995381598094 0.0810223749974
r=0.00756135031735 0.442152336988 0.0464252740912 0.048473744951
r=0.0079250284867 0.415174585855 0.0719149885924 0.0586400158714
r=0.00638961740452 0.257368331126 0.233017242607 0.193075192573
r=0.0078477771566 0.419334717276 0.0883138228179 0.0588780821059
r=0.0044452189081 0.0432119383964 0.442782337011 0.450906736417
r=0.00540038919264 0.198407992381 0.383177905953 0.218898052815
r=0.00575498677286 0.198711465537 0.333560112964 0.238495309543
r=0.00526823498659 0.193181200853 0.366876723119 0.24700703508
r=0.00518760109 0.190764973005 0.369307466589 0.250677419135
r=0.00596225938288 0.19736832267 0.263889269665 0.279126280136
r=0.00446539962217 0.0377590015076 0.452196473022 0.45573747502
r=0.00631394469119 0.305036331746 0.184214482586 0.17464294663
r=0.00651088294144 0.306968431997 0.185027438693 0.170228435239
r=0.00508267395955 0.0981528684661 0.426009986382 0.333531198715
r=0.00628478290431 0.376753448212 0.10599522307 0.151339868194
r=0.00672366189991 0.298180071516 0.150611090356 0.170304744623
r=0.00560631640442 0.393100817901 0.132041267016 0.0688034731345
r=0.00617463385865 0.167798144377 0.28130421664 0.299049558724
r=0.00617113879497 0.338663121857 0.131330978509 0.136848871299
r=0.0039965963599 0.0484814578005 0.471467391304 0.399808184143
r=0.00534007847987 0.307941242344 0.165543916024 0.17685099626
r=0.00648373279125 0.17173059881 0.270413976453 0.327763007976
r=0.00604728486547 0.181779784918 0.279443776601 0.277981740797
r=0.00608724372987 0.171985530547 0.269573954984 0.318810289389
r=0.00589707566659 0.31074714921 0.162726192049 0.165235768062
r=0.0051164755154 0.282918903645 0.162757841198 0.196595083357
r=0.00670896783573 0.241023069208 0.214500644792 0.224695515117
r=0.00613780153714 0.253421477673 0.185537461994 0.22089468195
r=0.00539249540275 0.180061564311 0.328341838796 0.288302564863
r=0.0068461860461 0.225591457883 0.251517900761 0.255495847582
r=0.00717686628556 0.191846648037 0.235695071949 0.29325428952
r=0.0065763641747 0.184098488611 0.268821400695 0.312034343291
r=0.00708248870744 0.252333094042 0.248683895669 0.228164632687
r=0.00707555014215 0.190064159162 0.290011183707 0.273706515981
r=0.00488664508514 0.132436435448 0.388175759072 0.336213280671
r=0.00526176703803 0.196116363485 0.278178206288 0.235077537521
r=0.00612379204162 0.199854283898 0.292484769567 0.255116340356
r=0.00766103584511 0.320641507318 0.13940447485 0.140694218584
r=0.00696755738513 0.205603614608 0.263667964109 0.249570810886
r=0.008576595072 0.36439289061 0.112733737212 0.136949085875
r=0.00876596027622 0.397450509408 0.088909450395 0.109935292532
r=0.00605126193884 0.301177013616 0.159127625202 0.15718901454
r=0.00626312588813 0.240312874502 0.225364998776 0.220610027963
r=0.00645422056406 0.242414398025 0.217919563381 0.239328178806
r=0.00579800810017 0.104705640891 0.402082583732 0.344789359794
r=0.0055110196042 0.0579045507232 0.500292723411 0.376448739627
r=0.00623375615537 0.13587653762 0.377669609841 0.341634593616
r=0.00601017750106 0.0981141083791 0.441553274449 0.344394047903
r=0.00572377389086 0.101869607905 0.41282613691 0.342950847068
r=0.00556056616079 0.111539366182 0.39983269206 0.336748279213
r=0.00563745226754 0.0958441982476 0.422203672975 0.355565035178
r=0.00596005170991 0.146229841639 0.360540462008 0.308746186256
r=0.00555227070938 0.124172627938 0.380724785787 0.325713387312
r=0.0052923135124 0.102062975027 0.421009771987 0.35776330076
r=0.0060833094082 0.144217336961 0.360010293361 0.313506359826
r=0.00549713638232 0.102912919837 0.419710794163 0.345707478288
r=0.00663781826092 0.142656058752 0.347747858017 0.320073439412
r=0.00674300063414 0.144041619249 0.344388446323 0.306237468162
r=0.00669775545218 0.176120027184 0.31491452768 0.296565424225
r=0.00707008965768 0.148829272917 0.342117736278 0.315954118874
r=0.00614314647455 0.133786287832 0.352035487675 0.33485316413
r=0.006677036043 0.150371402043 0.338579387187 0.316991643454
r=0.00590656720389 0.117243119553 0.375366371269 0.339055446881
r=0.00440472775453 0.0538892328635 0.46075088136 0.413526587193
r=0.00563310065205 0.134261078004 0.36875187269 0.318260811666
r=0.00511118247453 0.108188545689 0.408645890789 0.318831586689
r=0.00535784163298 0.0954675776246 0.433264198133 0.310437381809
r=0.00507147184692 0.105958053168 0.405129803625 0.322705615176
r=0.00574632945353 0.128442221212 0.392147946036 0.317518063766
r=0.00533901489406 0.113397382806 0.401040251781 0.330044724201
r=0.00359933346341 0.0553780617678 0.415269279135 0.42267588431
r=0.00395878979778 0.0433272334054 0.468946930627 0.411073032773
r=0.00512447510456 0.0999912037648 0.448410080486 0.346703610855
r=0.00490997787818 0.128637834279 0.413595163738 0.322899188336
r=0.00432776266363 0.0857052783282 0.482705818771 0.334804539723
r=0.00476655890503 0.108770650436 0.434774072308 0.345104198805
r=0.00425264047061 0.0634606518869 0.448096494062 0.38982810584
r=0.00434301871868 0.0294456407432 0.477690420151 0.440132204918
r=0.00404374986965 0.0543416645195 0.470548827622 0.348003091987
r=0.00750255491827 0.361767090442 0.107292151823 0.12848090712
r=0.00753638400595 0.36263414062 0.106843370668 0.122969565472
r=0.00730456969975 0.379407910126 0.0773324873991 0.106917755326
r=0.00709815924265 0.349323911123 0.11269280424 0.122171638241
r=0.00697329282831 0.362101138272 0.0821981713006 0.113267400634
r=0.00384576221963 0.0356777533244 0.513995226434 0.400080592666
r=0.00520821134258 0.111284141743 0.371776668346 0.349104566482
r=0.0043056048297 0.0360893602154 0.495509382001 0.431284296196
r=0.00587954568968 0.230639991729 0.203534256962 0.253127584781
r=0.00681671610739 0.181204751529 0.276375904969 0.314472481901
r=0.00632093736643 0.198491939678 0.245709828393 0.269162766511
r=0.00543830966638 0.166573008515 0.278875205301 0.309567986009
r=0.00536890829069 0.163385743057 0.280425180968 0.312891668008
r=0.0063803770466 0.186214363046 0.277853963671 0.290797546012
r=0.00668545016415 0.205481485881 0.245360334947 0.274608783443
r=0.00660661477207 0.213121104645 0.242390069212 0.259004510864
r=0.00577740905352 0.175229426176 0.278018604137 0.298988529292
r=0.00536253265889 0.162803920892 0.282124960317 0.3131927677
r=0.00666185071664 0.187595749938 0.274623177662 0.277489498394
r=0.00616750521886 0.171624298355 0.307560459269 0.287156697485
r=0.00631509623112 0.232922529016 0.242461588271 0.222154575975
r=0.00622701499031 0.227405641279 0.223266903594 0.217598632417
r=0.00654815643273 0.266798810704 0.163567888999 0.194093161546
r=0.00669196904764 0.247077047911 0.206469221407 0.230369195589
r=0.00715967377407 0.253516127601 0.201550645548 0.231604108434
r=0.00709209137712 0.236050460941 0.227282179247 0.252755250572
r=0.00536408539533 0.179980170393 0.268365722532 0.295749585201
r=0.00544432975381 0.18249785178 0.266429163388 0.293477046396
r=0.00638682564829 0.242016141011 0.182106253404 0.235678566124
r=0.00593467871004 0.141964484968 0.352185417796 0.317307998852
r=0.00494138267317 0.0909166979437 0.43671861352 0.34055617566
r=0.00627177067526 0.166807029364 0.281623715681 0.321879737241
r=0.00457710044459 0.0545151683408 0.461410327596 0.38660340215
r=0.00467658658637 0.0653741427995 0.428575030254 0.381807180315
r=0.00514320813931 0.106555106112 0.405330525849 0.327866127334
r=0.00548576778882 0.438440013991 0.0567943336831 0.0756383350822
r=0.00520045537822 0.426797040169 0.057535487768 0.0874735729387
r=0.00682752035579 0.384145687964 0.1087158133 0.11885303881
r=0.00636017364182 0.385685556146 0.103146777585 0.121471411537
r=0.00641847428151 0.384151258888 0.104735903639 0.122024183862
r=0.00638383948549 0.384691091899 0.103687061508 0.121636596862
r=0.0055354049217 0.37480349345 0.130698689956 0.121397379913
r=0.0072921147505 0.384221576227 0.114599483204 0.109366925065
r=0.00661978487514 0.382684262697 0.101549593141 0.111750474622
r=0.00707243211295 0.393619142572 0.109737454304 0.101163177135
r=0.00587593364235 0.379712861586 0.116985472671 0.104077024667
r=0.00576101771297 0.10262655787 0.408029878618 0.357122559169
r=0.00496210596913 0.064692868491 0.395002152964 0.427682667894
r=0.00665488536305 0.338304112209 0.1155753905 0.135141855276
r=0.00613293150049 0.330345938694 0.123052309628 0.136886327093
r=0.00610945519334 0.331387814059 0.122632668021 0.13719622526
r=0.00733922177199 0.274335008194 0.175716318188 0.183604372648
r=0.00599432048681 0.280080087368 0.137582817619 0.148117946851
r=0.00596343728345 0.279471583153 0.13563891057 0.155041931569
r=0.00633436377972 0.29096688915 0.161373657959 0.177746644682
r=0.00594929592112 0.277037049566 0.181438852571 0.176997302257
r=0.00599831276349 0.278391561674 0.180163757767 0.17640887743
r=0.00649815711112 0.356422429673 0.142479303226 0.13788465415
r=0.00593776078563 0.296206510581 0.162770331793 0.157069368486
r=0.00600678375911 0.29644735825 0.163967797627 0.158151639752
r=0.00600935551998 0.29672681073 0.16398080145 0.158191145932
r=0.00603013073362 0.296697188497 0.163676347975 0.158589790699
r=0.0054824362182 0.284688723682 0.167186879292 0.14292605414
r=0.00624666446006 0.294124007538 0.160215020544 0.176357008249
r=0.00601847431132 0.296436774247 0.149574956764 0.151281535097
r=0.00424056743248 0.0427140310983 0.493577530576 0.399622026919
r=0.0041365066269 0.0362658678518 0.524516905247 0.397647752105
r=0.00391943881777 0.0362103763505 0.539158652895 0.388816336222
r=0.00408100990735 0.049304830696 0.503665817711 0.393900045927
r=0.00405272211144 0.0433970313318 0.513308600212 0.397289530506
r=0.00485885860594 0.0714776632302 0.476701030928 0.374158075601
r=0.00418332745989 0.0373911955531 0.519830559974 0.399310085971
r=0.00379182969459 0.035 0.538663101604 0.393475935829
r=0.00394593980247 0.0376225992111 0.536276432929 0.392105868236
r=0.0041497003422 0.0474467645235 0.528168286128 0.383295431052
r=0.00428710634129 0.0482050641346 0.486006996502 0.404006330168
r=0.00443989792172 0.039466702043 0.513597771292 0.40819846113
r=0.00419886402201 0.0402468751621 0.556765727919 0.37539546704
r=0.00455021940935 0.0496383491703 0.516806126791 0.384945397816
r=0.00415677174175 0.0402137194999 0.535927216936 0.38106132996
r=0.00412484538555 0.0411555203799 0.520775623269 0.39669748534
r=0.00419943428373 0.0588068985016 0.468507523639 0.394799945549
r=0.00421173246785 0.0503355020293 0.513736207705 0.392323224083
r=0.00425676655498 0.0407902354303 0.542165187186 0.377122732536
r=0.00444545154628 0.0468560657062 0.508056191374 0.399084421705
r=0.00409542725342 0.0435518432079 0.524573830679 0.395938254924
r=0.00394690244105 0.0449657869013 0.548191593353 0.364613880743
r=0.00397146037487 0.0302376457191 0.579939464773 0.358836045431
r=0.00446069128859 0.0554857712132 0.516546108199 0.375384415472
r=0.00417492997393 0.0415786110975 0.527252174768 0.390671843515
r=0.00559921177938 0.166562927922 0.315960551613 0.286616318796
r=0.00509582430657 0.164932658213 0.331630940742 0.25722665655
r=0.00511822750201 0.141805992724 0.347913174999 0.279238032948
r=0.00494065475956 0.181584534585 0.300435802883 0.243736730361
r=0.00618672912645 0.1197375533 0.355655679976 0.336987677508
r=0.00523237658207 0.197521200261 0.296020874103 0.221722113503
r=0.00601988072109 0.219247838449 0.258793681171 0.233640460536
r=0.00490298729123 0.0825880673469 0.478607717177 0.342906327413
r=0.00893604873715 0.352716676717 0.13634786572 0.200552310062
r=0.00530081973808 0.165328085272 0.302863467269 0.279654676851
r=0.00958943564617 0.25932532421 0.267599649932 0.258730209245
r=0.01 0.254167240667 0.282683565229 0.268942003031
r=0.00569448663466 0.0541035621995 0.476072094469 0.404795394328
r=0.0053734191107 0.034088360619 0.507845426917 0.413715770507
r=0.0054255428801 0.0377531804082 0.506167591421 0.410451388321
r=0.00462419611485 0.0685342671336 0.461286198655 0.349730420766
r=0.00698300631452 0.293780687398 0.191747781893 0.174045998794
r=0.00690566516198 0.314677289151 0.184813282398 0.163549531855
r=0.00563873255901 0.164453907816 0.216933867735 0.333896960588
r=0.00555058816072 0.181562244062 0.234069296569 0.307042838293
r=0.00773007634287 0.235629894111 0.197423264937 0.225458571494
r=0.00775457121173 0.23425987818 0.197158028345 0.22767317326
r=0.00569766364195 0.404992892451 0.0638434020039 0.0608844282395
r=0.0048292683139 0.251929855874 0.234750792022 0.208379813484
r=0.00633439143313 0.249663098389 0.20264199971 0.217997802365
r=0.00555610298169 0.219349521541 0.23961651204 0.25071310099
r=0.00621531850035 0.336599241466 0.132146368872 0.131830313246
r=0.00562194322615 0.252898454158 0.235107942431 0.209588219616
r=0.00561629199609 0.2495126168 0.235678456221 0.221682565911
r=0.00592102305293 0.22565179785 0.260126034845 0.227678240455
r=0.00575038944199 0.224958416609 0.250853137974 0.242085758315
r=0.00583136266484 0.227181180814 0.247325875933 0.240700248189
r=0.00485079927495 0.0848708643885 0.424384066901 0.379282211665
r=0.00520213503838 0.126567624928 0.359926683388 0.358527879606
r=0.00492855514113 0.0975078480364 0.430777115767 0.361201870716
r=0.00699412257983 0.46791376438 0.0512549250308 0.0671979355655
r=0.00878038124591 0.359100642398 0.120817811153 0.15793611217
r=0.00747163640544 0.185692211611 0.294176374176 0.257012716275
r=0.00510148953325 0.0825255730246 0.419490031571 0.384691968347
r=0.00552528735067 0.089261423508 0.397681770285 0.384270523997
r=0.0049550866508 0.08462075152 0.41408352437 0.375037376657
r=0.00499294339891 0.0757738589096 0.425054430443 0.391886662175
r=0.0052176792027 0.09069499686 0.372566464308 0.41223571279
r=0.00547312335999 0.0992636696731 0.378664036077 0.389110062007
r=0.0064128079989 0.235188509874 0.211306417269 0.231013318859
r=0.00612516783095 0.197703136577 0.279081254631 0.277846381823
r=0.0054078316505 0.176454878404 0.291699043524 0.281044541161
r=0.00535102276571 0.181273523664 0.279697981714 0.276240851803
r=0.0066498459066 0.238020807072 0.209230407234 0.244172170961
r=0.0064713292131 0.208620451359 0.247148564245 0.261311956615
r=0.00576470936023 0.208317498017 0.236337369765 0.263077292679
r=0.00581984069983 0.209350200177 0.237193839872 0.262947336461
r=0.0057971380309 0.208894650636 0.237035494218 0.26312033331
r=0.00647494391332 0.251792978578 0.188633103675 0.214510781386
r=0.0055381338154 0.208219785606 0.226834804834 0.219686404033
r=0.00505375817631 0.102089463295 0.399996275466 0.364818056538
r=0.00572784181784 0.145208429472 0.357471631583 0.312401642351
r=0.00614919890839 0.194472084024 0.282107978625 0.250635710337
r=0.0055815325095 0.177653179775 0.301964944183 0.274486033237
r=0.00632950608015 0.167602683586 0.314592756747 0.285510458092
r=0.00670661480513 0.312805266511 0.133191760459 0.148948821406
r=0.00582240501419 0.201298016041 0.255804136767 0.264140987759
r=0.00971558021625 0.382968474014 0.101107959107 0.114275009367
r=0.00740349278055 0.314867652869 0.13243492384 0.143716254774
r=0.00755291702348 0.344673311185 0.127530454042 0.145603543743
r=0.00598622905786 0.20114827157 0.293170594612 0.238687919059
r=0.00518798116805 0.181831749664 0.265285309189 0.285458434904
r=0.00965795767454 0.380785100926 0.100869856139 0.114865618378
r=0.00885725875897 0.3886600324 0.0933348761861 0.111594538301
r=0.00844674601239 0.35275964089 0.11224750051 0.128060599878
r=0.00527493726282 0.189705188848 0.289552281464 0.266730497163
@balllist {Total Position} color=green
{Achromobacter denitrificans} r=0.00921247159538 0.19684396454 0.307271878958 0.320485902819
{Acidithiobacillus ferrooxidans} r=0.00913841662945 0.209659976581 0.280991057511 0.303522550138
{Acinetobacter baumannii} r=0.009057098891 0.286832525933 0.207064072037 0.227953854996
{Acinetobacter calcoaceticus} r=0.00919896781424 0.290185060532 0.204805525476 0.22695035461
{Acinetobacter sp. ADP1} r=0.00905160519674 0.291354924669 0.199523419084 0.223907621878
{Actinobacillus actinomycetemcomitans} r=0.00912919422044 0.316260996789 0.182535610912 0.209095745692
{Actinobacillus pleuropneumoniae} r=0.00941539835165 0.318252774619 0.175696660675 0.221843170341
{Actinoplanes teichomyceticus} r=0.00940539800732 0.133498051886 0.350400709557 0.372035857962
{Actinosynnema pretiosum subsp. auranticum} r=0.00930707709411 0.101471156209 0.383483725993 0.390400617956
{Aeromonas hydrophila} r=0.00916396785443 0.227335797186 0.276661479608 0.280645788757
{Aeromonas salmonicida} r=0.00931740487901 0.225418203558 0.276944942642 0.289251350772
{Aeromonas salmonicida subsp. salmonicida} r=0.00941767343131 0.228574489905 0.274081217186 0.306500742373
{Agrobacterium rhizogenes} r=0.009262645678 0.215801254441 0.287037325335 0.288919333133
{Agrobacterium tumefaciens} r=0.00914188371514 0.217212068267 0.282803686934 0.285649402226
{Agrobacterium tumefaciens str. C58} r=0.0092280485228 0.197446221426 0.300473658062 0.297087118285
{Agrobacterium vitis} r=0.00928338505168 0.214743813175 0.283861972813 0.284175670965
{Allochromatium vinosum} r=0.00949855560525 0.182430241651 0.328450725716 0.309721348057
{Amycolatopsis mediterranei} r=0.00953583254728 0.137027580337 0.35835116049 0.366806983645
{Amycolatopsis orientalis} r=0.00945114344264 0.159218953147 0.331174459479 0.348694242468
{Anabaena sp.} r=0.0091285026023 0.29222028697 0.215650659368 0.22484034171
{Anabaena variabilis} r=0.00913067633425 0.283909728106 0.212799643979 0.231696149666
{Anaplasma marginale} r=0.00893750037108 0.241738307044 0.216032493584 0.29816351449
{Anaplasma phagocytophilum} r=0.00933213875579 0.294891561312 0.182397518198 0.257879441968
{Aquifex aeolicus VF5} r=0.00968979058969 0.326311309497 0.192789681392 0.243015648694
{Arthrobacter aurescens} r=0.00892849326691 0.188887103039 0.328444569454 0.307878276476
{Arthrobacter nicotinovorans} r=0.00910800529357 0.211094287837 0.301786858565 0.292662595056
{Aster yellows phytoplasma} r=0.00867007637225 0.364985301666 0.174000279968 0.175633428211
{Azoarcus evansii} r=0.00949171390735 0.176100183118 0.338366117313 0.333026168114
{Azoarcus sp. EbN1} r=0.00937936149515 0.186033785391 0.318189388532 0.323019271949
{Azorhizobium caulinodans} r=0.00920554096842 0.173245422525 0.326317934387 0.319986609612
{Azospirillum brasilense} r=0.00941035063915 0.16530090952 0.344698647531 0.333709839357
{Azotobacter vinelandii} r=0.00968665613522 0.187382822601 0.335410201707 0.314019265581
{Bacillus amyloliquefaciens} r=0.00949666886438 0.282129252702 0.224647277127 0.255987705789
{Bacillus anthracis} r=0.00932512957439 0.369020509573 0.149184097397 0.196357227227
{Bacillus anthracis str. A2012} r=0.00945232231954 0.371708851974 0.14292618471 0.19576964406
{Bacillus anthracis str. Ames} r=0.0092418882524 0.344943122885 0.150959255544 0.209457504431
{Bacillus cereus} r=0.00912211417011 0.346328531969 0.16154088575 0.201805609625
{Bacillus cereus ATCC 10987} r=0.00923876256826 0.345788132389 0.150866343378 0.209197284446
{Bacillus cereus ATCC 14579} r=0.00926142192667 0.346600815315 0.150096467403 0.208651075802
{Bacillus circulans} r=0.00948923130999 0.265960447856 0.237254501415 0.265678349432
{Bacillus firmus} r=0.0089089274821 0.301334869023 0.174921000561 0.221346091374
{Bacillus halodurans} r=0.00936086596141 0.292658269658 0.197579827298 0.245631869402
{Bacillus licheniformis} r=0.00955705909093 0.292764739554 0.220133562297 0.250799465751
{Bacillus megaterium} r=0.00939837039908 0.330487558791 0.173592247075 0.217732797293
{Bacillus pumilus} r=0.00943753032714 0.331483253589 0.169463051568 0.218777246146
{Bacillus sp.} r=0.00966221097121 0.298893251628 0.203069980888 0.243577737984
{Bacillus sphaericus} r=0.00933787676056 0.341927295276 0.16719955044 0.201798240515
{Bacillus subtilis} r=0.00937641671672 0.300211456952 0.203156454555 0.240521712503
{Bacillus subtilis subsp. subtilis str. 168} r=0.00937004404164 0.300305882263 0.201937780186 0.240601994572
{Bacillus thuringiensis} r=0.00947121568258 0.347135952451 0.160874889782 0.203226543875
{Bacillus thuringiensis serovar israelensis} r=0.00918473714291 0.361220811309 0.151639427264 0.189774591409
{Bacteroides fragilis} r=0.00945489255818 0.300209445635 0.192992651243 0.232533081514
{Bacteroides thetaiotaomicron} r=0.00963183750925 0.291659071115 0.227248789775 0.254592777136
{Bacteroides thetaiotaomicron VPI-5482} r=0.00952624365518 0.296922031785 0.202327020234 0.236516778484
{Bartonella henselae} r=0.00929345617699 0.284087467442 0.179477860561 0.234008722515
{Bdellovibrio bacteriovorus HD100} r=0.00919865075228 0.250367580586 0.245951212135 0.264147730439
{Bifidobacterium longum NCC2705} r=0.00953838393397 0.202385382332 0.313531265781 0.295038610269
{Bordetella bronchiseptica} r=0.0092633521993 0.178385499222 0.321526442223 0.329677142112
{Bordetella bronchiseptica RB50} r=0.00909435974134 0.159345732431 0.345858103928 0.33899352507
{Bordetella parapertussis} r=0.0090921913469 0.159213277159 0.345742717216 0.338437523193
{Bordetella pertussis} r=0.00908870922275 0.169089503115 0.33580862895 0.346825054499
{Bordetella pertussis Tohama I} r=0.00909263996839 0.161790367909 0.346516586402 0.334458935321
{Borrelia afzelii} r=0.00965961014563 0.401508959447 0.134402179608 0.188787593
{Borrelia burgdorferi} r=0.00977960753976 0.400624419674 0.12916553852 0.174429081253
{Borrelia burgdorferi B31} r=0.00952508179569 0.38699787107 0.121682852367 0.165925301726
{Borrelia garinii} r=0.00981146689222 0.418206300495 0.144308052024 0.184307216968
{Borrelia hermsii} r=0.00961433818946 0.390248670226 0.132576108316 0.180437667829
{Bradyrhizobium japonicum} r=0.00907131579031 0.189070698555 0.313000739444 0.310169277431
{Bradyrhizobium japonicum USDA 110} r=0.00909181737465 0.177812718484 0.328178050334 0.3184434908
{Brucella melitensis} r=0.00911492282094 0.207930888801 0.280698687412 0.289191905948
{Brucella melitensis 16M} r=0.00923843910912 0.203351247864 0.287548142679 0.295288730208
{Brucella melitensis biovar Abortus} r=0.00927309495006 0.207688349068 0.289116900979 0.289686172175
{Brucella suis 1330} r=0.00924013583697 0.203603599737 0.287392408106 0.294631725097
{Buchnera aphidicola} r=0.00895771858608 0.397335989045 0.116793227935 0.151746268863
{Buchnera aphidicola str. APS} r=0.00889284657146 0.388808875804 0.122245284817 0.152056042106
{Buchnera aphidicola str. Bp} r=0.00865349857418 0.389381185792 0.120125110742 0.150314876699
{Buchnera aphidicola str. Sg} r=0.00886989515193 0.396758173748 0.115683348853 0.147379875921
{Burkholderia cepacia} r=0.00916737044948 0.187300418917 0.316352929715 0.324168389604
{Burkholderia mallei} r=0.00911893323834 0.177070791269 0.301611558766 0.325676885555
{Burkholderia pseudomallei} r=0.00893927375498 0.176039066264 0.319252835808 0.334209258529
{Butyrivibrio fibrisolvens} r=0.00995867563393 0.310010515247 0.183806519453 0.237287066246
{Campylobacter fetus} r=0.00975702232323 0.355917812871 0.148785871965 0.209554536707
{Campylobacter jejuni} r=0.00961346841303 0.38157297798 0.126043923182 0.175064002976
{Campylobacter jejuni subsp. jejuni NCTC 11168} r=0.00940883650911 0.362900303062 0.127783535146 0.180518633303
{Candidatus Blochmannia floridanus} r=0.00878159844185 0.363953106019 0.122714208072 0.166289286317
{Candidatus Carsonella ruddii} r=0.00872396726259 0.465167421105 0.0617676329898 0.0940800667758
{Caulobacter crescentus CB15} r=0.00925385181507 0.161904918938 0.343195942724 0.333570218432
{Caulobacter vibrioides} r=0.00941500845214 0.1715017987 0.344671061773 0.328397844648
{Chlamydia muridarum} r=0.00874955578671 0.289768592344 0.193947183758 0.212183912879
{Chlamydia trachomatis} r=0.00876736205 0.287061618633 0.199324500515 0.216524902835
{Chlamydophila caviae GPIC} r=0.00886927284181 0.300116348036 0.192891400288 0.204997091299
{Chlamydophila pneumoniae} r=0.00893362690675 0.302159346459 0.197932442976 0.214225067695
{Chlamydophila pneumoniae AR39} r=0.00880847916768 0.29169875405 0.203614432517 0.209288304114
{Chlamydophila pneumoniae CWL029} r=0.00881323128767 0.291474842819 0.204104249254 0.209317263319
{Chlamydophila pneumoniae J138} r=0.00880790733602 0.291603946921 0.204364296246 0.209174095497
{Chlamydophila pneumoniae TW-183} r=0.0087952898911 0.291719132351 0.203994703335 0.208817484409
{Chlorobium tepidum} r=0.00925992111062 0.223383435103 0.295346015344 0.281979019884
{Chlorobium tepidum TLS} r=0.00929264517387 0.22052161362 0.289886427089 0.286723137057
{Chloroflexus aurantiacus} r=0.00902655520205 0.200350476946 0.280199705732 0.296731637157
{Chromobacterium violaceum ATCC 12472} r=0.00917351145378 0.178673434364 0.326491237078 0.330617174434
{Citrobacter freundii} r=0.00922905500148 0.255390145114 0.24297095035 0.265663474692
{Citrobacter rodentium} r=0.00903873150301 0.30050532994 0.190992586035 0.226421009922
{Clostridium acetobutylicum} r=0.00970112175673 0.381281479113 0.122028640184 0.193885307889
{Clostridium beijerinckii} r=0.00955145331868 0.379627468372 0.12224763861 0.193719558689
{Clostridium botulinum} r=0.00991680715109 0.408736503209 0.105357103747 0.14751016594
{Clostridium difficile} r=0.00986913438684 0.39172534749 0.12198259792 0.177717565389
{Clostridium pasteurianum} r=0.00976267247571 0.370397930619 0.132472272421 0.206087665214
{Clostridium perfringens} r=0.00989672698133 0.390403421514 0.119536750042 0.191479852952
{Clostridium perfringens str. 13} r=0.00980424777628 0.396363537554 0.105942634883 0.188128316506
{Clostridium tetani} r=0.00952671580982 0.411543203706 0.10548502116 0.148038921657
{Clostridium tetani E88} r=0.00975548950525 0.406512499136 0.108090587381 0.182718354702
{Clostridium thermocellum} r=0.0099663777133 0.319456572188 0.191442663961 0.237100669451
{Comamonas testosteroni} r=0.00922457931083 0.191094998195 0.316438313166 0.313605474206
{Corynebacterium diphtheriae} r=0.00924991639098 0.227042368363 0.269493613609 0.271430811482
{Corynebacterium efficiens} r=0.00944204038469 0.204818001884 0.306650155061 0.295430730639
{Corynebacterium efficiens YS-314} r=0.0094070776482 0.180199383565 0.329829553623 0.308023253679
{Corynebacterium glutamicum} r=0.00954641384856 0.225177568482 0.281015998136 0.271652712564
{Corynebacterium glutamicum ATCC 13032} r=0.00932311576324 0.224484440867 0.277471243226 0.270024176942
{Corynebacterium jeikeium} r=0.00907913032905 0.23850693646 0.287207787231 0.272951636392
{Corynebacterium striatum} r=0.00918019387305 0.21436435464 0.321093193446 0.283962610366
{Coxiella burnetii} r=0.00919286858999 0.309758072567 0.202985361597 0.222951862246
{Coxiella burnetii RSA 493} r=0.00884541640986 0.289601977404 0.204573038008 0.224134958965
{Deinococcus radiodurans R1} r=0.00904910980751 0.16955498991 0.339981632659 0.332525696284
{Delftia acidovorans} r=0.00908063958529 0.189778939862 0.318849536487 0.317597654702
{Desulfitobacterium hafniense} r=0.00909704388415 0.261383260665 0.22617765239 0.26697443789
{Desulfovibrio vulgaris} r=0.00955489326608 0.205953049884 0.324826746582 0.300337141787
{Dichelobacter nodosus} r=0.00936343337077 0.271886019668 0.232264493944 0.251812427448
{Ehrlichia canis} r=0.00920618070486 0.362720540187 0.149822115734 0.169843171422
{Ehrlichia chaffeensis} r=0.00942151715133 0.340564928534 0.149816554049 0.188318955137
{Ehrlichia ruminantium} r=0.00896996259597 0.353140348266 0.151399017711 0.181500223248
{Enterobacter aerogenes} r=0.00924067163183 0.217121143157 0.293106301982 0.300919987311
{Enterobacter cloacae} r=0.00914688681694 0.224976260033 0.267000538308 0.291067119087
{Enterococcus faecalis} r=0.00948110190396 0.352618937255 0.164405208377 0.203545292374
{Enterococcus faecalis V583} r=0.00923930177287 0.332923770455 0.16927918663 0.210175977131
{Enterococcus faecium} r=0.00958531630743 0.337413720779 0.175241720488 0.217550172818
{Enterococcus hirae} r=0.00905423492202 0.333976751169 0.175181229357 0.212013325898
{Erwinia amylovora} r=0.00918245803166 0.24746946941 0.252092601993 0.275078876912
{Erwinia chrysanthemi} r=0.00907543533143 0.222861282388 0.272064422656 0.294966137673
{Erwinia pyrifoliae} r=0.00908774914732 0.244745750102 0.251590224305 0.281702190976
{Escherichia coli} r=0.0091781355277 0.252847354246 0.236503253293 0.266476362309
{Escherichia coli CFT073} r=0.00908445880104 0.243309824191 0.243016776855 0.270885367683
{Escherichia coli K12} r=0.00913552670507 0.241068567352 0.245052717808 0.272925603074
{Escherichia coli O157:H7} r=0.00918142619695 0.246035417158 0.241643553417 0.273564875541
{Escherichia coli O157:H7 EDL933} r=0.0091786258372 0.245398446874 0.24193956408 0.273025244135
{Eubacterium acidaminophilum} r=0.00988164839872 0.318159935812 0.195524650085 0.262637068735
{Francisella tularensis subsp. tularensis} r=0.00964593873269 0.350515463918 0.140729831451 0.199012709322
{Fremyella diplosiphon} r=0.0090165845728 0.287539085889 0.221342558712 0.220588561418
{Fusobacterium nucleatum subsp. nucleatum ATCC 25586} r=0.00972272010425 0.407091515613 0.100743965601 0.173194428102
{Geobacillus stearothermophilus} r=0.00977955098789 0.275638754121 0.227246412317 0.269481982475
{Geobacter sulfurreducens PCA} r=0.00932998443984 0.196425825402 0.310402100478 0.305736251429
{Gloeobacter violaceus PCC 7421} r=0.00904810728297 0.183456494821 0.317759519364 0.310872892496
{Gluconacetobacter diazotrophicus} r=0.00937494542169 0.168282361993 0.328101557992 0.339372956338
{Gluconacetobacter xylinus} r=0.00904423547884 0.17634698432 0.311856939976 0.319138915457
{Gordonia westfalica} r=0.00908450859756 0.172164202254 0.350291248751 0.31492779099
{Haemophilus ducreyi} r=0.0092925395788 0.344804210558 0.170075177661 0.198714286802
{Haemophilus ducreyi 35000HP} r=0.0089589480507 0.316454785851 0.177921106206 0.209461197597
{Haemophilus influenzae} r=0.00922584765812 0.335169399788 0.174404495174 0.200498792459
{Haemophilus influenzae Rd KW20} r=0.00908089485907 0.313759024081 0.177494926642 0.210080345689
{Haemophilus influenzae biotype aegyptius} r=0.00935223237497 0.352249951953 0.17598770008 0.193202097576
{Helicobacter hepaticus ATCC 51449} r=0.00921046340543 0.329333028503 0.163242086612 0.200020004501
{Helicobacter pylori} r=0.00948080809739 0.345395145752 0.175306757205 0.207235922059
{Helicobacter pylori 26695} r=0.00915358051551 0.320982079242 0.179396914662 0.216182404113
{Helicobacter pylori J99} r=0.00915463287374 0.319198634565 0.181364129619 0.217666287902
{IncN plasmid R46} r=0.00921688879104 0.250172903103 0.244568457704 0.267916338747
{Klebsiella aerogenes} r=0.00934596457716 0.203602798869 0.298064612178 0.303960101236
{Klebsiella oxytoca} r=0.00907857084183 0.235613367549 0.262933958647 0.283123912338
{Klebsiella pneumoniae} r=0.00913886117843 0.234152544348 0.261883441907 0.279771157958
{Lactobacillus acidophilus} r=0.00937942965727 0.322458083372 0.175757575758 0.199784648516
{Lactobacillus casei} r=0.00932242097396 0.285972250794 0.208941918672 0.235559669935
{Lactobacillus delbrueckii} r=0.00990619449309 0.266843750865 0.255734484381 0.258722780222
{Lactobacillus helveticus} r=0.00981696294513 0.322939429596 0.185857567098 0.202685792197
{Lactobacillus johnsonii NCC 533} r=0.0094208825855 0.339850756556 0.15419301009 0.195322651954
{Lactobacillus plantarum} r=0.00903489993412 0.299744733991 0.192735019191 0.226782730061
{Lactobacillus plantarum WCFS1} r=0.00900607704836 0.276178118217 0.213273660207 0.241965357237
{Lactobacillus sakei} r=0.00919020642663 0.325729106443 0.178093081519 0.206703282585
{Lactococcus lactis} r=0.00958825655805 0.346114356375 0.159861404863 0.194960609214
{Lactococcus lactis subsp. cremoris} r=0.00956650928006 0.337700986053 0.166790046687 0.20163749963
{Lactococcus lactis subsp. lactis} r=0.00935173324946 0.331989104376 0.163222138266 0.197778897191
{Lactococcus lactis subsp. lactis bv. diacetylactis} r=0.0098813310236 0.347025238199 0.158138773729 0.202032875118
{Lechevalieria aerocolonigenes} r=0.00943077784952 0.151451771654 0.349030101706 0.349071112205
{Legionella pneumophila} r=0.00906702526599 0.313352839073 0.18591891799 0.213257028941
{Leptospira interrogans} r=0.00889570417658 0.33042072811 0.15461321766 0.19320419814
{Leptospira interrogans serovar Copenhageni str. Fiocruz L1-130} r=0.00900818835077 0.328189461613 0.170987132241 0.195783964313
{Leptospira interrogans serovar Lai str. 56601} r=0.00896116174413 0.32928783047 0.169857263627 0.194318234982
{Listeria innocua} r=0.00949963165619 0.33768474933 0.169290219022 0.208730835798
{Listeria ivanovii} r=0.00927623097046 0.355801346986 0.166475022359 0.200660716567
{Listeria monocytogenes} r=0.00946376508916 0.335014938991 0.173576595926 0.210794519096
{Listeria seeligeri} r=0.00983257345816 0.356015130935 0.166454891995 0.204311440214
{Listonella anguillarum} r=0.00921199860659 0.300384967341 0.202549619766 0.222029387944
{Mannheimia haemolytica} r=0.00929460285128 0.323465221432 0.185144575671 0.211355116277
{Mesorhizobium loti} r=0.00918821510613 0.185184640806 0.318329029777 0.312147269392
{Methylobacterium extorquens} r=0.00941867783726 0.163482206041 0.354007526306 0.330701110428
{Micrococcus sp. 28} r=0.00867890458025 0.162621408439 0.351846219356 0.337632053856
{Microcystis aeruginosa} r=0.00902011177949 0.307071547902 0.196446016799 0.202579354757
{Micromonospora echinospora} r=0.00954275829429 0.135915682898 0.362040706239 0.361079413819
{Microscilla sp. PRE1} r=0.00964614689744 0.305520020908 0.190814179012 0.240429717053
{Moraxella catarrhalis} r=0.01 0.333326539486 0.20891081037 0.216180227186
{Mycobacterium avium} r=0.00918957069342 0.174039663415 0.331177059306 0.325889463036
{Mycobacterium avium subsp. paratuberculosis} r=0.00920269714928 0.171184129216 0.346118604701 0.329923927635
{Mycobacterium avium subsp. paratuberculosis str. k10} r=0.00923968343313 0.153312452247 0.348550153283 0.347975199639
{Mycobacterium bovis} r=0.00935805161855 0.181279592376 0.328238036869 0.329620015863
{Mycobacterium bovis AF2122/97} r=0.00907453698148 0.167834517194 0.322268295838 0.336762298009
{Mycobacterium leprae} r=0.00909952475718 0.19544714522 0.288481475197 0.310522321107
{Mycobacterium smegmatis} r=0.00947117148314 0.164241921024 0.340745955247 0.333844756112
{Mycobacterium tuberculosis} r=0.0092750863613 0.184217734695 0.316794241626 0.327530321245
{Mycobacterium tuberculosis CDC1551} r=0.00905288178656 0.16854385461 0.321896248081 0.335790547034
{Mycobacterium tuberculosis H37Rv} r=0.00907197193713 0.167928877758 0.322414857055 0.336519890835
{Mycobacterium ulcerans} r=0.00887704865592 0.199263809575 0.351840175821 0.277602637315
{Mycoplasma agalactiae} r=0.00992006579146 0.420598781319 0.13706856728 0.167183616006
{Mycoplasma bovis} r=0.00962307149467 0.432188971866 0.170239438385 0.186213936496
{Mycoplasma capricolum} r=0.00928268195509 0.402665047025 0.110356505255 0.162442714372
{Mycoplasma fermentans} r=0.00966932617248 0.404517023894 0.119101829316 0.166234853838
{Mycoplasma gallisepticum} r=0.00900191474248 0.361729385761 0.161654770452 0.177922315609
{Mycoplasma gallisepticum R} r=0.0093403386201 0.370451045331 0.152046423112 0.166572482456
{Mycoplasma genitalium} r=0.00902222878608 0.361627755411 0.148804573518 0.168523648754
{Mycoplasma hominis} r=0.00984849470308 0.443893004707 0.130067851063 0.146666986342
{Mycoplasma hyopneumoniae} r=0.0095181453924 0.390546686631 0.154832451127 0.160498253162
{Mycoplasma mycoides subsp. mycoides SC} r=0.00937355305078 0.418141950375 0.103427582227 0.137898634353
{Mycoplasma penetrans} r=0.0093818524844 0.400402572496 0.116846873657 0.14805161525
{Mycoplasma pneumoniae} r=0.00897371485032 0.31294287111 0.204285497321 0.209865732633
{Mycoplasma pulmonis} r=0.00941861478788 0.40398703186 0.126672585278 0.144685846048
{Myxococcus xanthus} r=0.00917089996114 0.157691800403 0.335863322353 0.355354686646
{Neisseria gonorrhoeae} r=0.00934121433333 0.260513060093 0.269728895517 0.25702318134
{Neisseria meningitidis} r=0.00938563289483 0.267473636868 0.25318119312 0.26015580826
{Neisseria meningitidis MC58} r=0.00926786311597 0.252626837428 0.269195945548 0.261449547971
{Neisseria meningitidis Z2491} r=0.0092707920457 0.250996838711 0.270389521676 0.262459632855
{Nitrosomonas europaea ATCC 19718} r=0.0091734939523 0.245796020706 0.246928380526 0.26876556164
{Nonomuraea sp. ATCC 39727} r=0.00941898797824 0.140938891421 0.340134861924 0.368053851278
{Nostoc punctiforme} r=0.00908147228655 0.298321222751 0.204576964838 0.222283471143
{Nostoc sp. PCC 7120} r=0.00890746731806 0.298011518651 0.20410525608 0.219499635984
{Novosphingobium aromaticivorans} r=0.00931294561758 0.19026502322 0.315234470477 0.3097698942
{Oceanobacillus iheyensis HTE831} r=0.00948085579702 0.344202707188 0.153414044278 0.207570514488
{Oenococcus oeni} r=0.00945161621137 0.327765028197 0.171176460123 0.209442991585
{Onion yellows phytoplasma} r=0.00899038750058 0.391107469719 0.153312018634 0.136877098313
{Pantoea agglomerans} r=0.00905359645759 0.233951874481 0.254607628674 0.276118277137
{Parachlamydia sp. UWE25} r=0.00884859981604 0.327082135677 0.174418423354 0.186540586513
{Paracoccus denitrificans} r=0.00922020783271 0.166895780051 0.33185741688 0.332017263427
{Pasteurella multocida} r=0.00900113773252 0.303783734488 0.187975682602 0.219285293107
{Pectobacterium atrosepticum} r=0.00901615995399 0.237751614128 0.257606448074 0.283263704266
{Pectobacterium carotovorum} r=0.00933019112205 0.259397641249 0.240304536643 0.268397283862
{Pectobacterium carotovorum subsp. carotovorum} r=0.00915255050432 0.245109860665 0.250375133976 0.274383708467
{Pediococcus pentosaceus} r=0.00910755664522 0.324087526967 0.184930803211 0.1995479828
{Photobacterium damselae subsp. piscicida (causative agent of fish} r=0.00882315672346 0.288240557596 0.204318545729 0.224074597344
{Photorhabdus luminescens} r=0.00927330827051 0.285931604337 0.216542484597 0.237567464298
{Photorhabdus luminescens subsp. laumondii TTO1} r=0.00914261675248 0.282711459284 0.20379466279 0.237757152679
{Pirellula sp. 1} r=0.00919701149318 0.227186539228 0.272790340664 0.281785287227
{Plasmid ColIb-P9} r=0.0090346741158 0.260939353758 0.250517598344 0.258078023589
{Plasmid F} r=0.0092657135941 0.256639941501 0.22961879641 0.273606504575
{Plasmid R100} r=0.0090572730828 0.243879940396 0.247889022919 0.281463610776
{Plasmid R64} r=0.00896820741698 0.274806572545 0.249680944405 0.242143255962
{Plasmid Ti} r=0.00913001173792 0.23528950105 0.264681068142 0.274864127769
{Plasmid pSB102} r=0.00935580123955 0.218793713486 0.297683699498 0.302476754711
{Porphyromonas gingivalis} r=0.00961722479723 0.273029839725 0.234515897532 0.250838126341
{Porphyromonas gingivalis W83} r=0.00940065108765 0.26330847892 0.240171138911 0.25350002842
{Prochlorococcus marinus} r=0.00882397258389 0.305388885774 0.176638815679 0.210658143143
{Prochlorococcus marinus str. MIT 9313} r=0.00889863702339 0.233271752925 0.252716678466 0.268987377029
{Prochlorococcus marinus subsp. marinus str. CCMP1375} r=0.00895514901515 0.329731591849 0.164982126261 0.205396313678
{Prochlorococcus marinus subsp. pastoris str. CCMP1986} r=0.00913040380464 0.367218286941 0.135104073902 0.181803203238
{Proteus mirabilis} r=0.00908931104456 0.308769905377 0.190953150242 0.211700900069
{Proteus vulgaris} r=0.00927361055233 0.282033770172 0.216808628532 0.23754665842
{Providencia rettgeri} r=0.00922641810319 0.273720572629 0.218775041691 0.24897667468
{Pseudomonas aeruginosa} r=0.00916830383628 0.195849191106 0.303158800705 0.305815135959
{Pseudomonas aeruginosa PAO1} r=0.00926433829072 0.168653897635 0.346218882054 0.325189439226
{Pseudomonas alcaligenes} r=0.00921210632216 0.21314114658 0.301008728901 0.301046461902
{Pseudomonas chlororaphis} r=0.00925500314435 0.20206360574 0.319063154823 0.300787777513
{Pseudomonas fluorescens} r=0.00913538304532 0.198128303148 0.304628411077 0.304406982655
{Pseudomonas putida} r=0.00922671096066 0.20359349644 0.300118047512 0.303277075854
{Pseudomonas putida KT2440} r=0.0091636762918 0.192004839453 0.313039798013 0.310436132195
{Pseudomonas resinovorans} r=0.009254292617 0.225410431498 0.283481040244 0.288721003438
{Pseudomonas sp.} r=0.00923629681605 0.205612766292 0.291214003092 0.304918376438
{Pseudomonas sp. ADP} r=0.00907213198547 0.195248723207 0.315307435557 0.316292677042
{Pseudomonas sp. ND6} r=0.00927315332287 0.218966742641 0.283716883562 0.293826434331
{Pseudomonas stutzeri} r=0.00926236394539 0.198956194575 0.309123049727 0.305108131947
{Pseudomonas syringae} r=0.00907884423821 0.215968992248 0.28590371277 0.293480212158
{Pseudomonas syringae pv. glycinea} r=0.00925316392412 0.226376921548 0.281489911306 0.280911866183
{Pseudomonas syringae pv. maculicola} r=0.00902765163487 0.237980727342 0.276456340286 0.278007214177
{Pseudomonas syringae pv. phaseolicola} r=0.00927918435098 0.224381457958 0.283897367839 0.290422472904
{Pseudomonas syringae pv. syringae} r=0.00940594625214 0.213461358489 0.289973234507 0.297287888146
{Pseudomonas syringae pv. tomato} r=0.00920459393936 0.231754874652 0.285236768802 0.284818941504
{Pseudomonas syringae pv. tomato str. DC3000} r=0.00917345461023 0.206463015643 0.293505172871 0.29916528098
{Ralstonia solanacearum} r=0.00907432348731 0.166378425126 0.339068378836 0.336255462489
{Rhizobium etli} r=0.00911061219284 0.207235520636 0.292339448014 0.296505421092
{Rhizobium leguminosarum} r=0.00924407011455 0.198512287798 0.303632714347 0.297756940614
{Rhizobium leguminosarum bv. trifolii} r=0.00941475434394 0.193578559954 0.312857113809 0.297261026048
{Rhizobium leguminosarum bv. viciae} r=0.00919091342071 0.199603687046 0.302073592495 0.295438690238
{Rhizobium sp.} r=0.00925882581636 0.202196284506 0.302831253263 0.299951156249
{Rhizobium sp. NGR234} r=0.009162941612 0.194803158302 0.305300646016 0.304391806085
{Rhodobacter capsulatus} r=0.00915123336538 0.164000248692 0.319645253094 0.343738279895
{Rhodobacter sphaeroides} r=0.00915373128789 0.156120445849 0.341848832696 0.340455830977
{Rhodococcus equi} r=0.00934198951506 0.185351336295 0.331390831391 0.323195672252
{Rhodococcus erythropolis} r=0.00926735675867 0.190340855873 0.317739652159 0.311118961028
{Rhodococcus rhodochrous} r=0.00966600704301 0.179231970216 0.3344742689 0.317555395424
{Rhodococcus sp. DK17} r=0.00919394055781 0.181854729382 0.325984723118 0.319234473022
{Rhodopseudomonas palustris CGA009} r=0.00913500476415 0.173153650987 0.329103668602 0.326207299569
{Rhodospirillum centenum} r=0.00933354886115 0.143472382192 0.350726960122 0.357787904585
{Rhodospirillum rubrum} r=0.00910533580718 0.164785708151 0.330327235249 0.31912737267
{Rickettsia conorii} r=0.00921761934999 0.359288839822 0.145740494768 0.18341258752
{Rickettsia montanensis} r=0.00913948461984 0.359193885729 0.145663519615 0.178756426044
{Rickettsia prowazekii} r=0.00914993995441 0.367054279712 0.132824491078 0.17350837336
{Rickettsia rickettsii} r=0.00911120970852 0.349244637721 0.151253652239 0.192736291364
{Rickettsia typhi} r=0.00904218268212 0.355025813274 0.13774336008 0.178904646389
{Rubrivivax gelatinosus} r=0.00895204511589 0.147226269076 0.357790107767 0.339243462178
{Ruegeria sp. PR1b} r=0.00925897622772 0.192511844965 0.301154725009 0.311139610274
{Saccharopolyspora erythraea} r=0.0096003690627 0.1398702482 0.353316754698 0.368538956368
{Salmonella enterica} r=0.00927535145598 0.277407292528 0.207443019943 0.244692583402
{Salmonella enterica subsp. enterica serovar Choleraesuis} r=0.00907029385073 0.246924861179 0.257304186875 0.277641104941
{Salmonella enterica subsp. enterica serovar Dublin} r=0.00904811961977 0.262177153753 0.234425377015 0.258606344254
{Salmonella enterica subsp. enterica serovar Typhi} r=0.00914809206576 0.235698096567 0.250089687607 0.279820895718
{Salmonella enterica subsp. enterica serovar Typhi Ty2} r=0.00912750850957 0.233098724892 0.251436052746 0.281480260793
{Salmonella enterica subsp. enterica serovar Typhimurium} r=0.00911060176304 0.239929427804 0.25296122539 0.275800954329
{Salmonella enteritidis} r=0.00918887284754 0.257821856658 0.235581158258 0.265690728588
{Salmonella typhi} r=0.00919849781314 0.269630292804 0.227976538916 0.253632795014
{Salmonella typhimurium} r=0.00922099041044 0.243340409862 0.249016058029 0.275444446849
{Salmonella typhimurium LT2} r=0.00913567991272 0.233308987396 0.252046784813 0.281533572912
{Serratia entomophila} r=0.00910549324695 0.250045301046 0.249369903632 0.263915657689
{Serratia marcescens} r=0.00925103906073 0.248038609177 0.254546624062 0.269995591955
{Shewanella oneidensis MR-1} r=0.00907216148454 0.269892571504 0.225016598747 0.24306242771
{Shewanella violacea} r=0.00936724642875 0.266108836805 0.214869464813 0.248474215364
{Shigella boydii} r=0.00917140872461 0.300865543442 0.177839444995 0.213835480674
{Shigella dysenteriae} r=0.00898999606282 0.281623821291 0.209911604519 0.240979112111
{Shigella flexneri} r=0.00915158132374 0.289274516764 0.208963722141 0.237342310366
{Shigella flexneri 2a} r=0.00910112261417 0.277069229762 0.225761111496 0.250906864444
{Shigella flexneri 2a str. 2457T} r=0.00913209747795 0.240259203289 0.246402064477 0.27552781541
{Shigella flexneri 2a str. 301} r=0.0091214162723 0.241687184281 0.245095131263 0.274307445101
{Shigella sonnei} r=0.00911569507521 0.274438447954 0.195111485204 0.242288458682
{Sinorhizobium fredii} r=0.00888920902159 0.200667368041 0.293238116492 0.291782233983
{Sinorhizobium meliloti} r=0.00924180878894 0.18625084391 0.316533753384 0.310383873656
{Sodalis glossinidius} r=0.00897194129242 0.234087548893 0.254842513054 0.279396627552
{Sphingomonas elodea} r=0.00906238750381 0.162653744553 0.335436541988 0.331011390978
{Sphingomonas paucimobilis} r=0.00935905202229 0.177936331854 0.313567298642 0.329677625387
{Sphingomonas sp.} r=0.00947813576931 0.200495003786 0.295266064535 0.305627897527
{Spiroplasma citri} r=0.00919877816314 0.386542497377 0.121910341611 0.17265652326
{Spiroplasma kunkelii} r=0.00914416137266 0.388553307158 0.123766737139 0.166440148998
{Staphylococcus aureus} r=0.00955660799409 0.369823915602 0.14632767312 0.184662123444
{Staphylococcus aureus subsp. aureus MW2} r=0.00949037840627 0.361040417164 0.145951715681 0.189007084084
{Staphylococcus aureus subsp. aureus Mu50} r=0.00949683530746 0.361177493832 0.146446448668 0.188929335079
{Staphylococcus aureus subsp. aureus N315} r=0.00948230077545 0.360731390751 0.146286161986 0.188881045692
{Staphylococcus carnosus} r=0.00959333662953 0.344701601164 0.162532751092 0.202197962154
{Staphylococcus epidermidis} r=0.00980657045348 0.379947243755 0.148105081826 0.177330964686
{Staphylococcus epidermidis ATCC 12228} r=0.00950998725041 0.36367789893 0.146017558695 0.183026905537
{Staphylococcus warneri} r=0.0097076242769 0.390916140467 0.136213581478 0.16344300432
{Staphylococcus xylosus} r=0.00979742830068 0.36126613556 0.151265993553 0.188031639188
{Stenotrophomonas maltophilia} r=0.00913339637201 0.198473592335 0.309720023275 0.31683784625
{Stigmatella aurantiaca} r=0.00900615332253 0.161328799735 0.317604319787 0.346825243631
{Streptococcus agalactiae} r=0.00939525413489 0.344071830836 0.152708532568 0.188734459675
{Streptococcus agalactiae 2603V/R} r=0.00939827859809 0.330369474122 0.161940859749 0.19862938227
{Streptococcus agalactiae NEM316} r=0.00939464182299 0.331014587786 0.162664278843 0.198095514996
{Streptococcus gordonii} r=0.00931520803038 0.301552998241 0.19607278141 0.222384305533
{Streptococcus mutans} r=0.00951118720287 0.318890911297 0.171515592768 0.202123528698
{Streptococcus mutans UA159} r=0.00941199776276 0.311672414564 0.169085597248 0.205539184842
{Streptococcus pneumoniae} r=0.00944667486828 0.319971154078 0.181465404973 0.215358216097
{Streptococcus pneumoniae R6} r=0.0094722248602 0.304211805233 0.1863229793 0.218979480804
{Streptococcus pneumoniae TIGR4} r=0.0094398580791 0.303628318881 0.186965177136 0.218494198427
{Streptococcus pyogenes} r=0.00990352808109 0.339146734509 0.185716040029 0.216626234682
{Streptococcus pyogenes M1 GAS} r=0.00937939576757 0.312456221409 0.181867624496 0.209610121642
{Streptococcus pyogenes MGAS315} r=0.00940600604993 0.313590299532 0.181581307801 0.210339999828
{Streptococcus pyogenes MGAS8232} r=0.00938081255167 0.313671041568 0.181828369622 0.209773007859
{Streptococcus pyogenes SSI-1} r=0.00939199626585 0.313618183028 0.18143608664 0.210264885221
{Streptococcus salivarius} r=0.00961868929856 0.31487997276 0.181904167376 0.206704121976
{Streptococcus suis} r=0.00966215510623 0.319044971011 0.1798377048 0.220668952805
{Streptococcus thermophilus} r=0.00932616975459 0.319609027327 0.167461239778 0.199890803388
{Streptomyces antibioticus} r=0.0094540494135 0.144479954111 0.351514965276 0.352539282568
{Streptomyces atroolivaceus} r=0.00937828033898 0.134112505218 0.377579165337 0.351421252077
{Streptomyces aureofaciens} r=0.00933742506559 0.141345786009 0.375624942288 0.350534911024
{Streptomyces avermitilis} r=0.00935863373735 0.142875036533 0.366791922397 0.34927838782
{Streptomyces avermitilis MA-4680} r=0.00929773692127 0.147626055869 0.364670945057 0.346759150606
{Streptomyces carzinostaticus subsp. neocarzinostaticus} r=0.0092303403113 0.154272623139 0.348713249332 0.339534173349
{Streptomyces clavuligerus} r=0.00948252567357 0.150762301382 0.367346452424 0.344033554368
{Streptomyces coelicolor} r=0.00948852738437 0.152584670232 0.369349376114 0.341381461676
{Streptomyces coelicolor A3(2)} r=0.00940297449466 0.142565248528 0.37396166402 0.348857417267
{Streptomyces collinus} r=0.00931488022776 0.145200192957 0.37247605265 0.348494245745
{Streptomyces fradiae} r=0.00927841108161 0.13801432617 0.361222166694 0.359577155867
{Streptomyces galilaeus} r=0.00952605263241 0.144246926683 0.36090474927 0.354625453259
{Streptomyces glaucescens} r=0.00960488456876 0.141745760075 0.376173434988 0.346074719499
{Streptomyces globisporus} r=0.00919873523355 0.147745000709 0.363754550182 0.339656313525
{Streptomyces griseus} r=0.00945903301533 0.148410337851 0.371595583848 0.342924691242
{Streptomyces griseus subsp. griseus} r=0.00931059186694 0.138731997458 0.369464330683 0.351572711684
{Streptomyces hygroscopicus} r=0.00935300845714 0.146916023553 0.351204375613 0.348394573067
{Streptomyces lavendulae} r=0.00941656480165 0.14263085259 0.368623931798 0.350349778711
{Streptomyces lividans} r=0.00941379205263 0.159080310048 0.367771452464 0.336826997298
{Streptomyces peucetius} r=0.00947756214406 0.149738940502 0.362790419341 0.343745792379
{Streptomyces rochei} r=0.00934540015989 0.137634379251 0.377276428867 0.352545642313
{Streptomyces sp.} r=0.00930212454348 0.146106223526 0.382095144998 0.33724340176
{Streptomyces venezuelae} r=0.00948427324953 0.13808225199 0.38997272918 0.340215968913
{Streptomyces violaceoruber} r=0.00936482399808 0.154249866447 0.371551089358 0.338076262254
{Streptomyces viridochromogenes} r=0.00945424437688 0.145721728019 0.368113235366 0.342573024688
{Synechococcus elongatus PCC 7942} r=0.00882037411118 0.214225117686 0.281477792993 0.276906372325
{Synechococcus sp.} r=0.00917243393987 0.22649117431 0.272635741489 0.270378855311
{Synechococcus sp. PCC 6301} r=0.00913176408962 0.212184387306 0.281268309965 0.279946586001
{Synechococcus sp. PCC 7002} r=0.00881611509252 0.235862479979 0.254508883674 0.252557082728
{Synechococcus sp. WH 8102} r=0.0091166225659 0.193510536268 0.295412687927 0.306744703658
{Synechocystis sp.} r=0.00899050752146 0.249380300065 0.246053489889 0.246183953033
{Synechocystis sp. PCC 6803} r=0.00896456843058 0.258404127497 0.234936305259 0.247696403073
{Thauera aromatica} r=0.0095680045772 0.199031504108 0.322976585352 0.309568795398
{Thermoanaerobacter tengcongensis} r=0.00965209073536 0.348332166151 0.1482104548 0.229821926735
{Thermosynechococcus elongatus BP-1} r=0.00878722217881 0.218961751022 0.274420755039 0.270998031548
{Thermotoga maritima} r=0.00971831590858 0.299333280293 0.206716524783 0.257750550296
{Thermotoga neapolitana} r=0.00996267922849 0.299582127933 0.2118749139 0.267449602792
{Thermus aquaticus} r=0.00954398901088 0.181719058367 0.326027934971 0.336168264041
{Thermus thermophilus} r=0.0094084109475 0.164074724244 0.343930524085 0.340777917836
{Thermus thermophilus HB27} r=0.00910040005613 0.147756633685 0.352093493125 0.344070199116
{Thiocapsa roseopersicina} r=0.00931764985593 0.171511681767 0.331628777352 0.316954773683
{Treponema denticola} r=0.00965573513696 0.319392999684 0.185875900881 0.221035403566
{Treponema denticola ATCC 35405} r=0.00942898663089 0.331366916513 0.176696159086 0.206028734985
{Treponema pallidum} r=0.00915815649786 0.23073925629 0.216161489646 0.302027666444
{Treponema pallidum subsp. pallidum str. Nichols} r=0.00883773047168 0.222093305427 0.239542572876 0.286574453241
{Tropheryma whipplei TW08/27} r=0.00896751837744 0.259085870737 0.214846683114 0.24921464364
{Tropheryma whipplei str. Twist} r=0.00894954842743 0.258076912485 0.214148021861 0.250419961897
{Ureaplasma urealyticum} r=0.00946883417232 0.3993311889 0.116079953847 0.142725033033
{Vibrio alginolyticus} r=0.00928953855194 0.27125072509 0.222896494281 0.24482025196
{Vibrio cholerae} r=0.00918382782911 0.282689822461 0.206297814113 0.23687696238
{Vibrio cholerae O1 biovar eltor str. N16961} r=0.00907137170351 0.260998106973 0.228608542575 0.25230910934
{Vibrio fischeri} r=0.00948646036436 0.333415273681 0.170997799316 0.196750479936
{Vibrio harveyi} r=0.00952870331589 0.28292688344 0.221415245203 0.240649431414
{Vibrio parahaemolyticus} r=0.00930931901077 0.278364030639 0.220536666888 0.241984244097
{Vibrio vulnificus} r=0.00936294821404 0.274673586227 0.227488776309 0.243642654146
{Vibrio vulnificus CMCP6} r=0.00923324181222 0.267153964696 0.228515018915 0.250108839359
{Vibrio vulnificus YJ016} r=0.00919223994928 0.268469805541 0.226362405091 0.248442078382
{Wautersia eutropha} r=0.00913180854706 0.182425828822 0.320765380268 0.323271038892
{Wautersia metallidurans} r=0.00890661613189 0.195816451219 0.296466010676 0.31730336356
{Wautersia oxalatica} r=0.00922518523126 0.188972174173 0.324342793687 0.314284493989
{Wigglesworthia glossinidia endosymbiont of Glossina brevipalpis} r=0.00885436787597 0.424604802842 0.100441790297 0.136012418246
{Wolbachia endosymbiont of Drosophila melanogaster} r=0.00939216958927 0.35317043599 0.149636756524 0.205024786601
{Wolinella succinogenes} r=0.00917701563973 0.261652187256 0.235174363771 0.253862723654
{Xanthomonas axonopodis pv. citri str. 306} r=0.00907514427519 0.175789813747 0.321992559054 0.328642799831
{Xanthomonas campestris} r=0.00890187192177 0.18067503273 0.313031260976 0.324596864323
{Xanthomonas campestris pv. campestris} r=0.00931439788725 0.19272234958 0.31008505266 0.317718196618
{Xanthomonas campestris pv. campestris str. ATCC 33913} r=0.00908614015812 0.173190895406 0.324892206377 0.330957279759
{Xanthomonas citri} r=0.0089422401329 0.192798827716 0.307776847394 0.329408275766
{Xanthomonas oryzae pv. oryzae} r=0.00896161299909 0.183377959414 0.30871852687 0.324995302518
{Xenorhabdus nematophila} r=0.00941474070646 0.282855273962 0.213881118394 0.241186867633
{Xylella fastidiosa} r=0.00915280834472 0.261257923767 0.243187618342 0.270087264345
{Xylella fastidiosa 9a5c} r=0.00893316337655 0.225503524436 0.260578788607 0.277222394451
{Xylella fastidiosa Temecula1} r=0.00896970100119 0.227084817667 0.255290583517 0.276363921152
{Yersinia enterocolitica} r=0.00901223410025 0.272738477397 0.218231492219 0.246749245085
{Yersinia pestis} r=0.00913323810238 0.260640643408 0.23397239718 0.257893963227
{Yersinia pestis CO92} r=0.00901308500239 0.253414870815 0.229175923463 0.259874608402
{Yersinia pestis KIM} r=0.00901450102847 0.25463418951 0.229392350174 0.259400693634
{Yersinia pestis biovar Mediaevails str. 91001} r=0.00900978200631 0.254106585008 0.22929440121 0.259339378063
{Yersinia pseudotuberculosis} r=0.00908029897564 0.28172298383 0.198971633707 0.234607817779
{Zymomonas mobilis} r=0.00913582131051 0.252876380322 0.225525723545 0.249627991387
{uncultured Acidobacteria bacterium} r=0.00913604079959 0.18582318398 0.309297677133 0.318447614436
{uncultured bacterium} r=0.00906183848176 0.217907304202 0.284394116881 0.290689006425
{uncultured bacterium 442} r=0.00923789971215 0.232848105153 0.252195811068 0.276346661753
{uncultured bacterium 443} r=0.00909030680651 0.222862049806 0.262194608611 0.28105268475
{uncultured bacterium 463} r=0.00929128172597 0.223662507716 0.264604393714 0.284205093956
{uncultured bacterium 560} r=0.00923379792476 0.313102569548 0.171133290861 0.207602463368
{uncultured bacterium 561} r=0.00911992157789 0.235243421978 0.242771211482 0.274078373435
{uncultured bacterium 562} r=0.00965323522006 0.357651340791 0.146247033845 0.205659333797
{uncultured bacterium 578} r=0.00940215584965 0.319842558858 0.166454501558 0.208521721317
{uncultured bacterium 580} r=0.00952978370383 0.349545957918 0.152912513843 0.199881875231
{uncultured bacterium 581} r=0.00904886627562 0.23374954832 0.258227272119 0.263486837703
{uncultured bacterium 582} r=0.00909916593114 0.229806145631 0.240842080825 0.28321144885
{uncultured marine gamma proteobacterium EB000-45B06} r=0.00968175485681 0.356064830304 0.145738076651 0.206479313037
{uncultured marine gamma proteobacterium EBAC20E09} r=0.0096293633001 0.363442104451 0.138532747049 0.193928874489
{uncultured marine gamma proteobacterium EBAC31A08} r=0.00955426559139 0.348262259403 0.149782357342 0.194713663878
{uncultured proteobacterium} r=0.00901844876602 0.226502993841 0.259180397369 0.274490189634
@group {Shuffled Data} recessiveon
@balllist {First Position} color=pinktint
r=0.00354568283344 0.311437712458 0.176214757049 0.297140571886
r=0.00509415126638 0.273711766943 0.266775557694 0.222562817443
r=0.00489656819206 0.275658921094 0.19968798752 0.22635273832
r=0.00539325554453 0.305540109456 0.167754397261 0.266176944014
r=0.00536920571584 0.183611765912 0.342600184483 0.180357691913
r=0.00496402557499 0.331414239298 0.225674058029 0.199424271789
r=0.00413815717945 0.250235378991 0.225181272392 0.189134661238
r=0.00405493185156 0.301701035826 0.179264468308 0.201121353226
r=0.00365438537521 0.475896211509 0.178715634985 0.156700958534
r=0.00508363416584 0.298249367827 0.205193542112 0.278778447773
r=0.0043653919094 0.244594091571 0.232276403506 0.238435247538
r=0.00573629749021 0.211277953804 0.25306516049 0.290581806493
r=0.00509760732446 0.284376913576 0.195908708784 0.218326742846
r=0.00372303793053 0.232276213667 0.207130912683 0.267083255916
r=0.00550377830585 0.260258027831 0.296514541731 0.286148450226
r=0.00489408528838 0.228860230045 0.255942837226 0.30240501917
r=0.00431194008767 0.156891915088 0.315157063569 0.203009669852
r=0.00435599241865 0.272651990891 0.19926851149 0.260423711269
r=0.00511115520053 0.226753984687 0.219266143401 0.280011556797
r=0.00389313287137 0.261731774073 0.258099029609 0.246255287385
r=0.00586440305937 0.224524378033 0.237952193895 0.274204729261
r=0.00440498016651 0.292457202661 0.235194737236 0.262106600882
r=0.00604782171743 0.308216298041 0.255795699829 0.249460376195
r=0.00433685193487 0.229215963378 0.263489820271 0.282896264107
r=0.00452005207124 0.224896532326 0.233877124603 0.232832402459
r=0.00607046042767 0.27612663956 0.240826117283 0.262925094844
r=0.00601919507518 0.225514441697 0.199850683589 0.256964210723
r=0.00550513040118 0.30051391104 0.24323941166 0.284600389864
r=0.00683324613525 0.256995003569 0.265381870093 0.277301927195
r=0.00551306228442 0.233997030827 0.340668937211 0.191293336826
r=0.00393316527856 0.193978118356 0.184698352232 0.392939404678
r=0.00394487380865 0.294790050427 0.214180081458 0.218277249806
r=0.00553629059288 0.232020533948 0.215704546569 0.253322870175
r=0.0058890663146 0.344523066327 0.297468424736 0.205303089211
r=0.00492478530788 0.225702959912 0.190026683942 0.262381811732
r=0.00503357657237 0.200947797891 0.241481584696 0.319236273388
r=0.00562877142583 0.296016165211 0.268320263982 0.21782251636
r=0.00427528096311 0.328055545185 0.198313227576 0.231685008799
r=0.00470076857847 0.202689809821 0.243882090083 0.194232390583
r=0.00516239073616 0.227011410395 0.213353955701 0.262818455073
r=0.00447518094389 0.259590679543 0.293302028883 0.214361655001
r=0.00399899715764 0.258547527597 0.249747263997 0.20042345807
r=0.00439732782885 0.238568975386 0.309982827705 0.240091585575
r=0.00472361708676 0.20411964671 0.258820607547 0.287785418251
r=0.00536917192484 0.253716108453 0.295438596491 0.232280701754
r=0.00532565899727 0.236705055118 0.234520034829 0.260575991063
r=0.00496078870578 0.239536100453 0.204656435298 0.232531101035
r=0.00460440584309 0.268649581871 0.203606874332 0.253481962958
r=0.0052608686794 0.247709962906 0.325066134868 0.21218236088
r=0.00428358993205 0.236024297051 0.242098559812 0.28583325169
r=0.00431313981983 0.226471839115 0.201439941673 0.311956984021
r=0.00561478269166 0.249945519922 0.238895144009 0.286238332183
r=0.00587203921402 0.20520143404 0.244637540256 0.23907759616
r=0.00671995024505 0.270818541326 0.282459171384 0.21622165352
r=0.00559823893322 0.21606396511 0.292840268944 0.246365618753
r=0.0047793200868 0.263583424589 0.223833549959 0.239376835771
r=0.00425198713157 0.259019139836 0.224644349054 0.205787881477
r=0.00420090213118 0.215799818247 0.238899338504 0.3349324767
r=0.00412873287869 0.178529767793 0.288499905592 0.328848401819
r=0.00460213824614 0.267581767762 0.248693711017 0.288151301084
r=0.00451397795283 0.330119723482 0.252270316271 0.126659749828
r=0.00313857831309 0.248090886466 0.293775132841 0.177551706523
r=0.00413128856065 0.250864508016 0.264382269727 0.253568060358
r=0.00678649776719 0.355015166882 0.155909118026 0.148603316063
r=0.00627847795066 0.236762491539 0.1932821285 0.259553707515
r=0.0039325012344 0.164777353291 0.282144422872 0.257844303877
r=0.00544152571541 0.247754560326 0.24667428007 0.208555819624
r=0.00427855125768 0.29699694713 0.199070939832 0.220147236025
r=0.00594729625508 0.314501792104 0.151131958256 0.263274159475
r=0.00468859800866 0.286482234168 0.208906953367 0.239019273633
r=0.00578877701121 0.253312300192 0.25742802722 0.196143131645
r=0.00497482731998 0.235814900332 0.191821622286 0.276146626043
r=0.00393842427115 0.271254965161 0.242709717015 0.196269503881
r=0.00531177718139 0.270251877671 0.347607784555 0.20770156438
r=0.00453338409247 0.290128032702 0.27315761048 0.257203825096
r=0.0064990887356 0.252029349828 0.179290732486 0.332339406884
r=0.00489288073849 0.201913907805 0.23308502642 0.334838507017
r=0.00421810503226 0.221279267382 0.233857611414 0.253450384819
r=0.00380662783782 0.208437528943 0.267064925442 0.207974437344
r=0.00436022975721 0.27282880042 0.274563132309 0.23144133491
r=0.00474228879587 0.231987381703 0.258485804416 0.296151419558
r=0.00574519635697 0.270164713873 0.207539480387 0.218407199864
r=0.0043664266325 0.301122513731 0.369405483469 0.14653508676
r=0.00708886620951 0.317983689126 0.214468603624 0.233245895345
r=0.00382821155707 0.26063778131 0.283117042428 0.188456761412
r=0.01 0.214388904941 0.121881922373 0.33646344987
r=0.00679258766372 0.215426661116 0.236651510967 0.292153524628
r=0.00782507820042 0.241458104958 0.218005527336 0.367753091757
r=0.00460181217775 0.232880167932 0.296893910046 0.231621875666
r=0.00584908099737 0.313307588194 0.211043919884 0.265853749395
r=0.00493665770144 0.220133705495 0.262300393954 0.26790272243
r=0.00485730992737 0.256918628666 0.207317912708 0.260670521823
r=0.00512320420074 0.236869294498 0.234726177002 0.274036761865
r=0.0041456927833 0.293706891323 0.190560336985 0.270528138146
r=0.00521650172231 0.272198707043 0.234479755019 0.321012589316
r=0.00460683441491 0.267774019806 0.200290287553 0.259566355889
r=0.00549996482088 0.207022076092 0.326855331141 0.194105213715
r=0.00553099186705 0.26544296596 0.211696008091 0.255948354878
r=0.00564282469769 0.200912562615 0.306055646481 0.262262560135
r=0.00559562092146 0.368380031205 0.193663769621 0.275017328081
r=0.00548039761389 0.230288887101 0.24181218315 0.25156514042
r=0.00457187082447 0.239515325882 0.248921102136 0.241119840655
r=0.00671075456558 0.296391480719 0.220741851579 0.306182423565
r=0.00564965360642 0.230474767751 0.260912188973 0.200784277111
r=0.00930532632584 0.206651481636 0.245395212335 0.23429115837
r=0.00432426156905 0.304053308968 0.232391814616 0.285180925976
r=0.00421611982653 0.237163814181 0.297756989476 0.136653555863
r=0.00620911061238 0.203604123117 0.219058603042 0.281150436099
r=0.00530457091446 0.325738607912 0.143182215183 0.298063374131
r=0.0052586705148 0.262571228631 0.344546636009 0.219284214736
r=0.00313498243588 0.147456135746 0.377275079304 0.185069780348
r=0.00552865132359 0.187761074269 0.244990914025 0.297146767989
r=0.00459481102468 0.345472950704 0.243184707378 0.227576627902
r=0.00489118501624 0.301282206363 0.277215972474 0.225332311869
r=0.00546726412944 0.159749785667 0.230432159528 0.290699520528
r=0.00477785481317 0.282318938182 0.157749072697 0.324158516066
r=0.00531804363574 0.277304078341 0.18690791393 0.219076662245
r=0.00533456529417 0.268840530386 0.234118326205 0.242008956848
r=0.00502424525228 0.2406070361 0.238031731433 0.269855139112
r=0.00421004005595 0.205427109643 0.260475357814 0.219480603588
r=0.00479784704644 0.251943960688 0.243280717907 0.18706392608
r=0.00515872017039 0.226484586595 0.295888297732 0.26211291185
r=0.00488715451866 0.195109747286 0.292636592395 0.258083637149
r=0.00529371590138 0.257475635845 0.243807939149 0.220347040647
r=0.0044646256659 0.266991536291 0.229186971018 0.243652218518
r=0.00504280085304 0.112942498595 0.29256415059 0.300711743772
r=0.00469002660987 0.259182600696 0.240061764899 0.227347394704
r=0.00436710669572 0.258385972555 0.255772162927 0.257351339577
r=0.00511456608652 0.321172070885 0.22871956143 0.273107815222
r=0.00706539769857 0.267152850127 0.237163268344 0.275450215806
r=0.00685886659328 0.30169239045 0.262299830347 0.212790168411
r=0.00492824257732 0.258605360091 0.167534611965 0.291593329825
r=0.00483079822414 0.26057477561 0.303918924613 0.205920525894
r=0.00331681066257 0.341142701185 0.185358680571 0.202053902487
r=0.00624051396699 0.192260090899 0.32440640243 0.211750267808
r=0.00627602990334 0.207566593746 0.32385364389 0.200060052331
r=0.00703835529794 0.236765101072 0.211683735929 0.303663670837
r=0.00643900336796 0.215970888507 0.311836652178 0.197503285151
r=0.00649025518934 0.17732395938 0.282780939627 0.241825689097
r=0.00588494218987 0.204817525964 0.311722527334 0.236893430769
r=0.00513772989663 0.275425071486 0.251770459184 0.223830187713
r=0.00417518247992 0.26751452937 0.192704284874 0.272292151964
r=0.00572870508731 0.298114303257 0.235085348308 0.216044899973
r=0.00511880304997 0.274623751864 0.271128257285 0.190018262454
r=0.0041875157361 0.256057769457 0.202300080235 0.24049211019
r=0.00613486688309 0.258591065292 0.275527736868 0.247381770578
r=0.00651218646434 0.203978444548 0.314549930144 0.262058412614
r=0.00400830308039 0.307094818457 0.265801011909 0.228122271283
r=0.00501166696137 0.242957700266 0.224286145514 0.306921337107
r=0.00535880109203 0.241676974429 0.187595144366 0.276356575915
r=0.00521990669956 0.283548634927 0.187976616238 0.204178058174
r=0.00577582915806 0.282342758223 0.152856318523 0.388517022504
r=0.00414395876458 0.27901921572 0.294235283888 0.19022258934
r=0.00646039418211 0.29862475442 0.218384861958 0.161961879158
r=0.00453685871951 0.258506043918 0.207047048877 0.268811553138
r=0.00408074113005 0.277736747768 0.186950243967 0.186846516414
r=0.00507105525997 0.222739699818 0.220962374064 0.263874972937
r=0.00552789226935 0.200463576918 0.301422451187 0.176600639759
r=0.00528077544249 0.203360513961 0.200518902891 0.295074540812
r=0.00558913157743 0.293735733397 0.23607633146 0.21499123017
r=0.00443395534631 0.208290602275 0.167657250295 0.259973817515
r=0.00503101928778 0.216560394502 0.330212403838 0.227398349018
r=0.00502159634039 0.275981843539 0.199355764515 0.260727671246
r=0.00566822493739 0.239107104529 0.266509265221 0.238749373972
r=0.00666246101609 0.217105850826 0.293925859759 0.236221527468
r=0.00566386978898 0.274024422617 0.19190779577 0.261813113884
r=0.00487444257405 0.246355825852 0.256475295512 0.24880913149
r=0.00330864756802 0.261698200277 0.248454083987 0.213613290263
r=0.00454820134724 0.232291023795 0.21507920181 0.275492011246
r=0.00428382210131 0.252386486262 0.164854320578 0.359591599568
r=0.00441031861537 0.227237070656 0.226088418222 0.23575390822
r=0.0046884496128 0.247932731182 0.311637727425 0.192755691608
r=0.00516967748998 0.247754944631 0.245037004389 0.220244981911
r=0.00418754406952 0.225649118551 0.269823406827 0.248011377175
r=0.00560019217438 0.306104259009 0.243640393139 0.218731932935
r=0.00398020356071 0.281628730654 0.243940309531 0.259265787088
r=0.00489948591357 0.17688253235 0.287954161855 0.275399010986
r=0.00607832349464 0.223454509837 0.183362717936 0.279966697451
r=0.00564627122242 0.211051712852 0.231725943705 0.318350425485
r=0.00551528050079 0.362758366142 0.159664124016 0.174673966535
r=0.00563733491012 0.259583161477 0.240584398845 0.303451742627
r=0.00449881371545 0.193441029093 0.284172213497 0.292286789819
r=0.0054480723806 0.172468599615 0.236111676208 0.34130220809
r=0.00531041644173 0.210669976401 0.316945415496 0.264224676779
r=0.00501753508371 0.27290826733 0.223311218988 0.28384599062
r=0.0044159839941 0.243169249302 0.288780594645 0.284181131249
r=0.00492055623474 0.181839240438 0.261085028185 0.288492777334
r=0.00530506195782 0.273846558296 0.22148709635 0.240108662314
r=0.00600218658889 0.241109463255 0.224338140166 0.255908617589
r=0.00479121769948 0.269885028665 0.308621283794 0.199821434166
r=0.00516538481804 0.300345019438 0.212151722093 0.232201843072
r=0.00633069892889 0.161266641535 0.25699886907 0.366024483641
r=0.00420529790449 0.215219903887 0.320031632094 0.286635440112
r=0.00478303131685 0.201654440456 0.240691604669 0.266895582956
r=0.00720522964489 0.243656507396 0.255980414531 0.200253117285
r=0.0043894886865 0.29670284323 0.211818594479 0.230058185119
r=0.00539650107194 0.314385292679 0.270014674711 0.20281672917
r=0.00584490075447 0.1858175586 0.323222040385 0.231447237865
r=0.00567658758866 0.256312727738 0.217157834175 0.236080035799
r=0.00540593921627 0.254597480427 0.26099480099 0.345958112071
r=0.00481927604059 0.166378253659 0.297750378542 0.285384670849
r=0.00474131042814 0.261306015466 0.287576362634 0.218526930194
r=0.00503180509863 0.264489134863 0.201951223477 0.235518485516
r=0.00517528854612 0.213028645692 0.281736791755 0.207279651992
r=0.0049286599288 0.20898452361 0.184894921857 0.326822698705
r=0.00444808503266 0.279243299499 0.262419293953 0.276556481825
r=0.00392721217058 0.264047853916 0.19058611738 0.184834849038
r=0.00534543814492 0.188359063969 0.319666372431 0.269189890292
r=0.00309542273594 0.361446578235 0.149475351416 0.173694977892
r=0.00490656085498 0.179122118949 0.267393757052 0.292161392575
r=0.00584260854375 0.208436861576 0.295842305781 0.37877532991
r=0.00500633783748 0.248056842271 0.193295124441 0.293868257832
r=0.0055426326137 0.143472568315 0.164463403303 0.389745322465
r=0.00609730462206 0.18657035903 0.283795863429 0.269096276813
r=0.00669706179245 0.196897013224 0.316467199436 0.284115505571
r=0.00338312302802 0.248771248412 0.344386103719 0.248987029178
r=0.0039335265132 0.274700014762 0.191442248888 0.267635336047
r=0.00859367961217 0.340539526832 0.102726485863 0.325424120023
r=0.00502522728148 0.206360976094 0.243105842674 0.261419998016
r=0.00519646500264 0.247515412983 0.234355644782 0.24286660117
r=0.00462601267914 0.323169383397 0.303499351483 0.106449196202
r=0.00608583413967 0.274328233958 0.1895641807 0.170668914023
r=0.00483863105463 0.339316838266 0.216412412628 0.177247108572
r=0.00437529362182 0.178038751921 0.28189316853 0.26700790152
r=0.00530594814855 0.255955372058 0.234009792071 0.263599910364
r=0.00453781397774 0.268702214718 0.263420728345 0.23026293394
r=0.00382757421592 0.287771012419 0.208954033502 0.270217358254
r=0.00628582709583 0.322651894962 0.134558075939 0.195947130386
r=0.00468266362318 0.300977198697 0.252768729642 0.212828864946
r=0.00440326997213 0.243330387839 0.311346034808 0.24590699341
r=0.005188086402 0.206850797863 0.224152379622 0.244160061455
r=0.00427050215162 0.310216800631 0.258786558087 0.206020261851
r=0.00322424475306 0.250627101457 0.268986497305 0.27731226984
r=0.00658168208294 0.206537554209 0.288247564427 0.219218073861
r=0.00469047542935 0.227200724146 0.256355133137 0.206683261673
r=0.00509062775569 0.150197735808 0.241678272298 0.217559181173
r=0.00757237741864 0.28868286445 0.390361253197 0.159846547315
r=0.00412387981985 0.301195350565 0.192534188796 0.224026640237
r=0.00554794408774 0.201038106089 0.3180149386 0.274528421319
r=0.00404565246499 0.235907599337 0.236817310504 0.23607004776
r=0.004725506532 0.292363344051 0.221905144695 0.192282958199
r=0.00504832733333 0.206049399023 0.273631840796 0.289745960463
r=0.00527908286837 0.243289064708 0.286239050579 0.226970895733
r=0.0045769408425 0.249648946841 0.252428714716 0.213082103453
r=0.00575643814309 0.259421742964 0.281948746759 0.213242197965
r=0.00553965188443 0.23258180737 0.223808266454 0.29058000357
r=0.00517238776742 0.233756717147 0.239584060297 0.269558238537
r=0.00633617279704 0.230837533624 0.231751586535 0.284270455198
r=0.00591805966812 0.215142269212 0.245334563258 0.235187681828
r=0.00419496294506 0.222541277818 0.302763819095 0.231395070591
r=0.00587364857696 0.26181646948 0.249573253282 0.230502089587
r=0.00395772891435 0.287891878549 0.254998765737 0.192853616391
r=0.00522306366747 0.299634934007 0.257210313374 0.195793940529
r=0.00473583374745 0.244395355687 0.196715187028 0.325052318281
r=0.00533217165242 0.299444849436 0.199910278697 0.237312846969
r=0.00495987157216 0.24534424765 0.278972923864 0.237155471288
r=0.00514790548585 0.251591668948 0.238112132162 0.219050667325
r=0.0043817106934 0.276693873216 0.221263593062 0.146807111285
r=0.00722341330761 0.213062543273 0.233602584814 0.252296330487
r=0.00505389072392 0.268469002487 0.270337486953 0.247657951368
r=0.00542444173671 0.257520628939 0.277824702748 0.205087388734
r=0.00486601781938 0.290144024893 0.241388659433 0.182701809686
r=0.00379851108075 0.212186944107 0.301005445942 0.288669781187
r=0.00424597770084 0.185193570297 0.269036299147 0.275677307373
r=0.00553681570569 0.333213973104 0.211625686321 0.221214291398
r=0.0049673746874 0.22711871488 0.257842952936 0.335021202816
r=0.00568487322695 0.216752539575 0.171914455495 0.364531604337
r=0.00711740231772 0.206915117252 0.253021862518 0.289884671637
r=0.00414620157158 0.158114194392 0.262196716548 0.332558477408
r=0.00511417008898 0.215281817467 0.259492178288 0.240264130178
r=0.00511950840006 0.231873567378 0.299221860297 0.194414283991
r=0.00442285965165 0.245202558635 0.275825306963 0.214726858319
r=0.00557069887549 0.324198205914 0.224667039977 0.192123148545
r=0.00503338043012 0.268518971848 0.189241126071 0.22035495716
r=0.00443041642248 0.272313444968 0.193247710399 0.299409310139
r=0.00549644024618 0.221287051074 0.294631188248 0.227821632077
r=0.00570995186504 0.234951180207 0.276282112049 0.230211394445
r=0.00421629343568 0.239541804705 0.197125049132 0.307878039194
r=0.00569956798284 0.212859795729 0.235468895079 0.241968430826
r=0.0064653035092 0.223861741889 0.259201607181 0.260188841609
r=0.00606221499373 0.311568931766 0.275173182573 0.154597172677
r=0.00618876993543 0.227279688384 0.251323367846 0.294510104205
r=0.00536258889512 0.267386008457 0.230315774959 0.270948244163
r=0.00544057631413 0.186207527603 0.318428597572 0.254681876411
r=0.0074889981563 0.263837556219 0.271518902792 0.288172952754
r=0.00494422067515 0.257389722601 0.25809711485 0.230155121015
r=0.00452151533203 0.320208712937 0.208418088455 0.247616365745
r=0.00345145753268 0.173931878486 0.279543690547 0.258599423596
r=0.0063304402596 0.158076859092 0.212869738812 0.375138911995
r=0.00392135557755 0.299225931301 0.267295597484 0.221181334389
r=0.00516396612279 0.31370675744 0.223484453151 0.26085630103
r=0.00536871419728 0.294406413259 0.214510898937 0.201990632319
r=0.0062459097403 0.222057049898 0.28278125263 0.290354247889
r=0.00467620411228 0.284436694589 0.223594127812 0.251161171552
r=0.00474031200156 0.184385797987 0.45505533577 0.134408332916
r=0.00530694022316 0.208348363824 0.156789487246 0.320510177789
r=0.00536027576948 0.243604560901 0.25764031441 0.247232811808
r=0.00468792959262 0.248929807072 0.226646337888 0.185480560605
r=0.00645586782458 0.223723969098 0.301280757239 0.163752359163
r=0.00433500409686 0.281205408711 0.158388258477 0.261534280084
r=0.00358881976708 0.357855943273 0.282701996641 0.158238477328
r=0.00642803654241 0.209447940237 0.166082886457 0.229565109575
r=0.00423104677639 0.273424021741 0.239041817432 0.246996137346
r=0.00657086117333 0.244897959184 0.211973611197 0.220482150564
r=0.0051796184218 0.267886683209 0.269988971602 0.248991935484
r=0.00504058534453 0.205876150981 0.268362971814 0.25191537218
r=0.00459380282219 0.2624024961 0.233489339574 0.266770670827
r=0.00524231717248 0.199865328453 0.256453303587 0.223054479616
r=0.00360536212732 0.242889602401 0.275464685709 0.215062378304
r=0.00627198885602 0.240394562733 0.271694935643 0.257283772405
r=0.00520508463652 0.167176411201 0.241529827479 0.268432461324
r=0.00520578793292 0.251454839709 0.228909128474 0.295487414345
r=0.00517000770885 0.222920258025 0.290006227024 0.236400924196
r=0.00390188851574 0.301834338872 0.226377277186 0.259003991696
r=0.00424376906972 0.272942920682 0.190165554732 0.238942426489
r=0.00363628753944 0.239867645139 0.236638231939 0.252166658153
r=0.00560995642558 0.206610406886 0.32558295033 0.271276543332
r=0.00461971335667 0.239911826893 0.273696522561 0.251158396689
r=0.00549664997209 0.250703666997 0.229256689792 0.204995044599
r=0.00500063026619 0.265960978129 0.221775532033 0.289233946815
r=0.00486787665318 0.228792315542 0.24369980922 0.251963263676
r=0.00510214906094 0.237182597445 0.252639726439 0.244691666089
r=0.00542635372272 0.328176626461 0.226848009176 0.264888393289
r=0.00433004120275 0.233889552937 0.313543715581 0.216052692289
r=0.00490565867657 0.234836856959 0.301158587909 0.255582512254
r=0.00443205075696 0.296553702936 0.27436477827 0.24168712341
r=0.00565735400162 0.238583787238 0.231313641909 0.324960375579
r=0.00487580752726 0.234517994498 0.276570658582 0.236258491943
r=0.00335278652027 0.237544798344 0.333249204987 0.167331280602
r=0.00561230649821 0.259504840662 0.245285397338 0.294927390077
r=0.00406499550582 0.198038455145 0.334072144955 0.260597329196
r=0.00430816565466 0.367611052816 0.213623644631 0.10208989157
r=0.00505145297314 0.264648142555 0.230745998188 0.280504379342
r=0.00516071358889 0.177957321909 0.267243214818 0.320694429956
r=0.00566543082332 0.171544760922 0.340820394434 0.177502968298
r=0.00374069620111 0.21593333284 0.251506250663 0.266341864027
r=0.0046253316016 0.318503366249 0.208029409458 0.28777321523
r=0.00440736561555 0.310829694323 0.254104803493 0.234847161572
r=0.00578825773172 0.269072997416 0.233107235142 0.311240310078
r=0.00517863119331 0.242019623326 0.197430318711 0.218660920795
r=0.00348284668751 0.250648055833 0.263875041542 0.161316051844
r=0.00582413032102 0.246240361266 0.243045200869 0.312401482554
r=0.00416393347987 0.27812284334 0.269435310356 0.204725368408
r=0.00416339696855 0.270649898291 0.193677708652 0.341875900162
r=0.00515645833691 0.267076824992 0.250959515461 0.24015938795
r=0.0050684781587 0.242686633268 0.238705401702 0.219023900227
r=0.00500173006808 0.231334304546 0.271065890933 0.245738570461
r=0.00522161908033 0.189223260756 0.20969978569 0.266050750086
r=0.00438099051819 0.279206406989 0.27387695668 0.272588278122
r=0.00627098376506 0.265604423187 0.241497639523 0.184591738845
r=0.00464341077123 0.274206651085 0.224032646149 0.241575992482
r=0.00542472110662 0.214300574222 0.343689057651 0.244584640625
r=0.00539928867583 0.223879494694 0.281112465128 0.177751704551
r=0.00579091867824 0.212493830936 0.316711037584 0.228123283958
r=0.00439188926151 0.219246405725 0.271469472105 0.252541655309
r=0.00499983418167 0.206444155682 0.248627865286 0.222856396117
r=0.0050710178036 0.260855836277 0.250495009046 0.150709358179
r=0.00429546843384 0.228749587312 0.230799505334 0.28294651001
r=0.00503303982338 0.253958345156 0.323449293457 0.190823449293
r=0.00551342373432 0.276808057092 0.233541351293 0.232923476165
r=0.0053374035128 0.19627480944 0.304653971798 0.236949022263
r=0.00442326511049 0.227321615144 0.284924098089 0.255362301026
r=0.00726023900354 0.292705085079 0.1719743659 0.33933262946
r=0.00596773200444 0.29332383553 0.337488622423 0.187344176659
r=0.00594381215836 0.184768903177 0.155029017578 0.196664022379
r=0.00592721115598 0.228695429999 0.229300077344 0.292407301859
r=0.00527201477804 0.358396334479 0.197617411226 0.235280641466
r=0.00336058168832 0.223953958069 0.303580046113 0.293696044612
r=0.0025722850915 0.215748663102 0.369518716578 0.16922459893
r=0.00453723646045 0.195177943998 0.263460944292 0.281181694725
r=0.0063289532546 0.150351457515 0.206584659913 0.349751912342
r=0.00390804754675 0.206063634849 0.294810927869 0.234840912877
r=0.00592505335229 0.296365083577 0.155213584505 0.276532236668
r=0.0065709502522 0.216741870235 0.26616876718 0.19464758052
r=0.00481174363268 0.271415402071 0.290242518792 0.228549141966
r=0.00455230283784 0.200637928482 0.156184810842 0.474139671346
r=0.00454702469774 0.278914990826 0.284922833399 0.198834406591
r=0.00485266804805 0.221196033466 0.243342862229 0.230798228254
r=0.00346146603886 0.199139320022 0.180314494911 0.405294609533
r=0.00436378545088 0.230750675415 0.251097549209 0.332147336936
r=0.00490072802264 0.304205376778 0.285579641847 0.141331179031
r=0.00717347976505 0.179557520916 0.205926107904 0.312656102854
r=0.00389622303999 0.271554252199 0.214271749756 0.230205278592
r=0.00443486746702 0.248224399892 0.285114927028 0.140249932572
r=0.00433295365091 0.260449603673 0.282236756616 0.242972235457
r=0.00651559676339 0.247554922102 0.30707229567 0.219688406153
r=0.00528525892018 0.247271671024 0.265709503852 0.294341397292
r=0.0047658981551 0.212356451825 0.229560344953 0.261516685879
r=0.00463874635111 0.24150758288 0.287904181826 0.206556840943
r=0.00412950077494 0.26436473349 0.26128059001 0.192222594703
r=0.00475706020785 0.240819552197 0.269526536763 0.257509786472
r=0.00565687460555 0.2257012394 0.250684931507 0.326223091977
r=0.00516755383135 0.294632904967 0.219960352982 0.234078601242
r=0.00480367827765 0.173615484738 0.302347063022 0.231935172356
r=0.00646481766448 0.245735728469 0.265399451787 0.257087915113
r=0.00390776384038 0.298705038191 0.242239098746 0.182860330772
r=0.00421708045397 0.299358739757 0.233600127297 0.194048850346
r=0.00487078252518 0.229818156771 0.273488083758 0.245832759333
r=0.00641511838832 0.252559615322 0.182264237349 0.297144352491
r=0.00528942015309 0.150188305713 0.351060621293 0.220677281902
r=0.00609654665811 0.319817001119 0.172875380319 0.191769806671
r=0.00487194761361 0.309599244066 0.271135567784 0.163248290812
r=0.00506373205549 0.271427340856 0.194073563614 0.292402446378
r=0.00541820361 0.262993875359 0.237675396331 0.244224369309
r=0.0057874097645 0.297657815631 0.183220607882 0.265781563126
r=0.00437437812078 0.22124965875 0.253014378014 0.271902584403
r=0.00563827764054 0.230526993273 0.218685351763 0.301212896701
r=0.00439196497449 0.284163368307 0.17738664784 0.260430201206
r=0.00375124302744 0.216640684386 0.136512190199 0.315613847482
r=0.00508773232107 0.209539958056 0.329436437464 0.219668912588
r=0.00605217225585 0.280626947982 0.206004105017 0.286504585317
r=0.00468981789489 0.278025340599 0.236789836317 0.252466909198
r=0.00617554621667 0.225944655148 0.247541789577 0.231949712038
r=0.00472712652031 0.26602478678 0.197594616205 0.278917910448
r=0.00526813077347 0.259240221306 0.241842991774 0.239566865214
r=0.00562369443412 0.263338687755 0.237884591622 0.25488693933
r=0.00489647196604 0.212061210202 0.254982277677 0.301688275373
r=0.00516091913884 0.291886833818 0.19969946265 0.240865793008
r=0.00609182369957 0.270186203439 0.16733663644 0.293816448112
r=0.00581224747601 0.196652517847 0.38698630137 0.17364460737
r=0.00441126865288 0.308155551285 0.163239156897 0.315074636428
r=0.00536722372415 0.218866637335 0.278451476397 0.273591947915
r=0.00505530989109 0.203006658649 0.30373119005 0.155102519727
r=0.00523213649822 0.263246241853 0.265539100273 0.266667937219
r=0.00552131608024 0.18806521765 0.301038765893 0.257591362411
r=0.00464524598738 0.307807261232 0.271405307022 0.148232589328
r=0.0049862839863 0.324479218579 0.167522176817 0.23933519386
r=0.00476438515525 0.129160239884 0.373606524971 0.241819424569
r=0.00747766661213 0.181128323215 0.308875863513 0.278522084991
r=0.00524036292013 0.136661499436 0.256235907554 0.253047491545
r=0.00500612768891 0.268172518893 0.206379691871 0.294559726107
r=0.00491202598586 0.251049641887 0.261607804396 0.262348728081
r=0.00532622330306 0.254579396106 0.282947562241 0.17460553916
r=0.0041671402626 0.261300131054 0.234488303581 0.235971238388
r=0.00488900618792 0.287988033412 0.255763402186 0.243925668219
r=0.00513564962021 0.243232570537 0.233439295516 0.231504333919
r=0.00505570849666 0.290973428005 0.230089483931 0.266745193764
r=0.00533982163674 0.261794457527 0.250319938572 0.238510263336
r=0.00501918702203 0.242371151309 0.291396712384 0.231777942326
r=0.00624885647382 0.258600418558 0.247724974722 0.239224492675
r=0.00483008380932 0.28213133217 0.189132096611 0.295202693634
r=0.00611467577713 0.290606726508 0.20963536817 0.242429885657
r=0.00545999251481 0.225030468685 0.255025854011 0.21876516039
r=0.00506184164255 0.241975308642 0.233757140225 0.281223512069
r=0.0050782273496 0.24801737637 0.257463252008 0.179623175229
r=0.00459376785861 0.189065298564 0.249719194924 0.262651407061
r=0.00472164379694 0.216309195158 0.290889785517 0.209980887662
r=0.00378475597347 0.315428450823 0.207260447446 0.234856479527
r=0.00512161722458 0.202537065782 0.209816410641 0.339720601616
r=0.00323930929087 0.263070102278 0.301303718011 0.174311926606
r=0.00526220459455 0.305071982281 0.25926910299 0.233887043189
r=0.00542064370653 0.257959609748 0.25173645963 0.214919500542
r=0.00496165008626 0.272175513656 0.223869459231 0.255609173673
r=0.00407219972296 0.127913460466 0.278130924501 0.360599977696
r=0.00393402570519 0.204697986577 0.242698449433 0.290187456607
r=0.00567611802596 0.210849826566 0.224520506019 0.278132013875
r=0.00529824302532 0.230718664704 0.262857796133 0.243508581391
@balllist {Second Position} color=greentint
r=0.00718080971738 0.159018196361 0.344131173765 0.233553289342
r=0.00721327834764 0.313852281118 0.248741413644 0.180766562996
r=0.00619096817528 0.191169225716 0.229678134494 0.338040890057
r=0.00749921513466 0.2872486757 0.15774532471 0.315051655009
r=0.00642969785425 0.224531105873 0.237470533976 0.263272522292
r=0.00609749462463 0.30329286135 0.20589408881 0.283873909822
r=0.00588088868777 0.171930596823 0.264614895516 0.346233324774
r=0.00586095017095 0.164363774589 0.256371757103 0.23295638126
r=0.00588813583052 0.294266353007 0.244759664338 0.246936554194
r=0.00764136792666 0.239680995915 0.296090254814 0.245866562926
r=0.00670041341945 0.246929037934 0.344556867788 0.193665188995
r=0.00722709899104 0.224916195987 0.274280203885 0.308582449373
r=0.00659430584865 0.212234434515 0.237350935642 0.307594109039
r=0.00684078466273 0.186405760536 0.303930868351 0.257545383128
r=0.0086386575343 0.293969140877 0.25707716801 0.20547843465
r=0.00814531528326 0.248065528059 0.189543394911 0.263157894737
r=0.00699929159949 0.171368083767 0.250786748298 0.285003146993
r=0.00748728430422 0.158871023394 0.235635911945 0.247574356497
r=0.00828289789289 0.227211441229 0.279794866856 0.21628063755
r=0.0071610933216 0.230853446131 0.258721074894 0.184000995272
r=0.00704418984919 0.310559963029 0.242239852114 0.240314257105
r=0.00754339644503 0.246153846154 0.233400612992 0.259684533154
r=0.00767813995015 0.27956717966 0.291537016791 0.287794690662
r=0.0074747826895 0.190276821823 0.262041973307 0.268171395757
r=0.00669108848929 0.229617872785 0.155080965966 0.343251496765
r=0.00795237981095 0.258382810772 0.233714975928 0.293343087052
r=0.00743041254034 0.266296486398 0.165554570482 0.3157108861
r=0.00879591262378 0.400779727096 0.175403154351 0.220237462343
r=0.00814164188616 0.328658101356 0.1852248394 0.268772305496
r=0.00599276184336 0.234171688062 0.234521002533 0.35084272116
r=0.0075130373058 0.132364014883 0.334669560595 0.312599663359
r=0.00732295841902 0.217380236618 0.370599786656 0.118066330489
r=0.00690731334989 0.318979188124 0.236107705135 0.236647211732
r=0.00759733466378 0.259000477656 0.187607611388 0.299190206947
r=0.00698217237578 0.252278932025 0.25544090201 0.220535838231
r=0.00752899110985 0.27133025126 0.212813755439 0.285892015592
r=0.00748975856506 0.290936729511 0.241903490722 0.232337838088
r=0.0071137713391 0.156783070227 0.240428470834 0.248583628665
r=0.00572425839768 0.234023333518 0.358977828962 0.150268561461
r=0.00701814614174 0.253042285581 0.243236933493 0.264715323781
r=0.00629060705449 0.239168955435 0.279746611146 0.271551342252
r=0.00611695328858 0.198998035033 0.3006199548 0.207683655497
r=0.00755017651139 0.244247281053 0.254241556955 0.206994848311
r=0.00761624297414 0.272728683855 0.220045635875 0.230352513854
r=0.0070915408583 0.255119617225 0.24038277512 0.24312599681
r=0.00690184194298 0.208398363699 0.305722124563 0.258719545253
r=0.00748329511294 0.236455063365 0.229566329497 0.271538193233
r=0.00771388579474 0.219121654732 0.266730179416 0.223798988158
r=0.00672713808982 0.289378601515 0.231764156778 0.250767425579
r=0.00762570658532 0.216380915058 0.283398647987 0.243852258254
r=0.00707253423222 0.172701865241 0.27990764931 0.257032626527
r=0.00743681699377 0.239521664911 0.310109686558 0.255348127701
r=0.0077096921557 0.293249073343 0.22923376071 0.213283101416
r=0.00719474064578 0.302692765163 0.253964347226 0.277661879184
r=0.00755098712041 0.25894966382 0.249318553516 0.218653461748
r=0.006689538477 0.188927039944 0.266507865031 0.295701950992
r=0.00643302985524 0.23345835805 0.331700071465 0.210648742824
r=0.00780995795189 0.188515755437 0.27729991335 0.285922607097
r=0.00765062523483 0.192434297963 0.257427206683 0.192798486053
r=0.00733554026693 0.144772530774 0.301873480093 0.348672891359
r=0.00571229492638 0.23261561418 0.329023909724 0.298399412457
r=0.00593923483897 0.197711246851 0.332760781197 0.179427418756
r=0.00746954870536 0.208676516819 0.293869852248 0.275447972336
r=0.00673900852521 0.351376033115 0.235814032463 0.259847000353
r=0.00743482053771 0.339522118922 0.191193873839 0.253245198396
r=0.00664736927359 0.164025803219 0.163462140665 0.329554706582
r=0.00713167215087 0.325997715979 0.263711842958 0.152072594833
r=0.006574044223 0.178688671171 0.265382502842 0.258446485368
r=0.00782795478626 0.292701002885 0.208708855873 0.201667101436
r=0.00707474357279 0.246711245138 0.237096280757 0.26878195883
r=0.00680105394298 0.244651862356 0.211419778984 0.312757495154
r=0.00742834563993 0.214815624445 0.302911480606 0.231019359775
r=0.0064940155009 0.161133011586 0.324322903366 0.256371822136
r=0.0075430351002 0.174040416615 0.175824723018 0.339756836383
r=0.00677111825506 0.172658823031 0.451037287274 0.219175253365
r=0.00877841378878 0.271863882073 0.257326957805 0.278481392377
r=0.00876330697019 0.219673087495 0.14649359974 0.231884627035
r=0.0067708020106 0.213323085916 0.362715276951 0.186531862612
r=0.00568114558667 0.156988052237 0.252245994258 0.357691951468
r=0.00698091164233 0.315898042307 0.219760872421 0.203639469189
r=0.00720732222459 0.284984227129 0.279936908517 0.291545741325
r=0.00775563212387 0.327865511971 0.212667685515 0.24955000849
r=0.00691362572157 0.206122404324 0.158552329271 0.304728561738
r=0.00866259157094 0.408020656 0.163414352237 0.263534440707
r=0.00593323736492 0.234422199165 0.305192515091 0.269408679918
r=0.00647992393004 0.309881537128 0.125108350188 0.421698930945
r=0.00759907569747 0.325947574745 0.170288507912 0.271002048699
r=0.01 0.345690067779 0.167070666523 0.244453365036
r=0.00712621533132 0.213083837101 0.245871510041 0.265355520119
r=0.00756568557362 0.279793376628 0.256622750922 0.270525126346
r=0.00715433123266 0.22520450915 0.29151436254 0.295607387911
r=0.00727109710856 0.20914222773 0.271513148837 0.273681674239
r=0.0072966401396 0.219052917463 0.228357116822 0.248823614853
r=0.0074296696124 0.212074013221 0.288265067017 0.255393581184
r=0.00799961446084 0.205552909153 0.237280707724 0.282768288534
r=0.0072816368763 0.219278126345 0.242771921178 0.263048723358
r=0.00653843924764 0.287165335838 0.298731798967 0.236437294504
r=0.007806868793 0.310134643952 0.21810423844 0.253664780808
r=0.00767900108533 0.309477756286 0.161483906165 0.281307345137
r=0.00870621968245 0.357195931395 0.184639618697 0.260957337266
r=0.00721469463788 0.277717872375 0.18630401545 0.29089884928
r=0.00670211740594 0.204381985172 0.318855814983 0.28488436428
r=0.00898982352616 0.343606982036 0.235785593561 0.215738445927
r=0.00681432313744 0.277391344942 0.148965967975 0.331170346856
r=0.00744610603748 0.345944939661 0.239547515276 0.187148207363
r=0.00820316312774 0.299988972731 0.296539012902 0.152081790828
r=0.00590856480821 0.141756139045 0.276549378123 0.284469012438
r=0.00775355271768 0.20549268363 0.216348302458 0.361594464067
r=0.00819121236936 0.269713873135 0.189564579427 0.276113006719
r=0.00636817200345 0.26622013396 0.208437468759 0.346396081176
r=0.00582691594586 0.20021697776 0.276816626296 0.194601303366
r=0.00730586610064 0.255186085479 0.322516696953 0.234323743894
r=0.00655828775614 0.240430340412 0.30460473657 0.282499176044
r=0.00747067601555 0.285208929747 0.213420157789 0.241452629598
r=0.00639175399155 0.239799320484 0.242847616931 0.353221350776
r=0.00718792001604 0.249381884621 0.245444029769 0.251863699713
r=0.00681922417121 0.261913280893 0.1987427546 0.281553611828
r=0.00682911249424 0.287567398487 0.232911297693 0.225405170322
r=0.00775650754095 0.210715106921 0.270682915613 0.245573695102
r=0.00586618208277 0.222718735833 0.250048571984 0.24881808173
r=0.00661873279402 0.239731117791 0.184557020998 0.287983494359
r=0.00700562844086 0.271800085898 0.292568082813 0.220732936567
r=0.00604691496228 0.170626302808 0.307419049438 0.359822029183
r=0.0067226497184 0.295436177799 0.306821963394 0.185381507012
r=0.00721651248688 0.215439856373 0.222518594511 0.268889458836
r=0.00703094291227 0.278703877131 0.245785727664 0.259177748642
r=0.00700521650738 0.25333464748 0.305013470005 0.225343320849
r=0.00742915044209 0.167828359834 0.251470267915 0.293944674363
r=0.00778769085413 0.267561939569 0.264225914751 0.238770133016
r=0.00741892165667 0.272175919036 0.279989581783 0.250669742521
r=0.0078230763214 0.334174701039 0.236293292506 0.224976207225
r=0.00715655158458 0.205784689082 0.21638148464 0.28771025748
r=0.00644834174151 0.2205258944 0.305789895074 0.265901141966
r=0.0061262406967 0.227984006293 0.322603408573 0.202937022443
r=0.00693117308606 0.307349897557 0.231011637944 0.206300506495
r=0.00710457215548 0.284347788787 0.196199545318 0.284948312101
r=0.00800160022421 0.310202741035 0.207802096086 0.242065032397
r=0.00660239828723 0.234519357121 0.221965025776 0.364651773982
r=0.00708572281945 0.273183796451 0.320165160138 0.238812632519
r=0.00746340576255 0.271868463038 0.246768858967 0.253736350913
r=0.00689654893517 0.244347085265 0.223389984232 0.28143549343
r=0.00700204344079 0.225591093213 0.253329038468 0.247932681724
r=0.00805375031213 0.272940011246 0.261868215586 0.200165192189
r=0.00711023107755 0.233209618598 0.238757234706 0.241015375088
r=0.00668957411752 0.241829366141 0.265472051351 0.223963626638
r=0.00740524697583 0.22619047619 0.221444935362 0.291932580592
r=0.00751204431262 0.256004257867 0.25760095802 0.233716984898
r=0.00671903244834 0.206315760139 0.212067353245 0.34765012974
r=0.00806813148319 0.236504901939 0.172825625703 0.367420149355
r=0.00703904610679 0.243018077758 0.252657039085 0.27928826981
r=0.00668448456332 0.222483433862 0.213457831681 0.27479016465
r=0.00904222782435 0.278649740335 0.178015002885 0.29076745528
r=0.0068910290851 0.221219893922 0.240392139814 0.216589861751
r=0.00651408180983 0.298280081343 0.298211146727 0.165408609933
r=0.0065853778458 0.251285332358 0.235929895117 0.303589790462
r=0.00698068614782 0.21687356856 0.265563282106 0.195960019252
r=0.00682575880952 0.204175960285 0.21065086374 0.290852059029
r=0.00598696011499 0.203606957093 0.219039138427 0.312457722014
r=0.00726967079717 0.255580265217 0.326620541965 0.148587431019
r=0.00743748270735 0.263444989408 0.295639733226 0.224325473231
r=0.00633769274312 0.239119118652 0.287731524644 0.237479799863
r=0.0074743558082 0.252130962631 0.266501287509 0.187747491716
r=0.00743915728654 0.248771371079 0.194649131836 0.298677420071
r=0.00709279970771 0.249338198469 0.296272447592 0.223438506117
r=0.00719062490751 0.26141134435 0.194417150514 0.274899508709
r=0.00727807177707 0.318555880011 0.2595566764 0.198389523051
r=0.00709511676882 0.152221456604 0.181328246968 0.368172270656
r=0.00726247347718 0.216751269036 0.160913705584 0.193816335948
r=0.00743917423909 0.27525200576 0.261537406569 0.22221079339
r=0.00765936147933 0.191582966714 0.211172906118 0.292977504773
r=0.0065195444413 0.271782372388 0.302095590295 0.192553370314
r=0.00678064330004 0.201821583648 0.231808118453 0.302386920101
r=0.00679218110864 0.215415128643 0.266119405726 0.25881035021
r=0.00647787951067 0.220626654478 0.234321723646 0.329634812597
r=0.00727299619935 0.216202543843 0.260430718828 0.284351512816
r=0.00731257981025 0.172885822674 0.305149897606 0.230389935207
r=0.00685099792471 0.210165526635 0.332015634716 0.231885345415
r=0.00680794344745 0.23940055411 0.256106400246 0.286553046204
r=0.00854069960816 0.247217979489 0.313440977526 0.20946977962
r=0.00682070471768 0.411632627953 0.163539616142 0.157572588583
r=0.00803008252189 0.260182511858 0.217705970303 0.264126624046
r=0.00696573249061 0.205344900656 0.232979333383 0.309051928303
r=0.00838898098765 0.271343128793 0.274455249095 0.250317488212
r=0.00788759697648 0.204855909051 0.190348893002 0.272738103398
r=0.00733600141431 0.204967283183 0.313756652708 0.182413033029
r=0.00700826355989 0.235229699392 0.314351420906 0.27930789027
r=0.00719512362489 0.254679419085 0.176911699711 0.270351789965
r=0.00738536758904 0.298427025369 0.275511545371 0.244709284494
r=0.00706132031295 0.260420939699 0.233962323688 0.293947808526
r=0.00686313415623 0.293317878513 0.228642586385 0.260267535478
r=0.00682825533436 0.186628237989 0.167016037935 0.38820803881
r=0.0077983887961 0.319894446539 0.157695283824 0.277236562767
r=0.00728727659182 0.278909909362 0.267352028712 0.248372772066
r=0.00763000622122 0.250229783397 0.226089520143 0.232211296672
r=0.00694811231918 0.218738977987 0.24178924874 0.30347102637
r=0.00691520310406 0.204431972929 0.195023315314 0.274006520035
r=0.00694353398396 0.222851785423 0.320520136964 0.218490135333
r=0.00676046343354 0.314665670142 0.212311379715 0.245067845315
r=0.00666193738047 0.241034328454 0.138368599374 0.363804896759
r=0.00833190350373 0.236056243223 0.207555325152 0.258948988358
r=0.00721080240835 0.20232172471 0.275794938352 0.241257480712
r=0.00796307101093 0.271328361042 0.226136319453 0.228457026887
r=0.0067953837119 0.247917350384 0.341875608995 0.17591492812
r=0.00614311562582 0.252675944478 0.35059836465 0.214292160791
r=0.00715826830399 0.257110465205 0.191332004322 0.264628003591
r=0.00777610120854 0.212380416686 0.256362110532 0.206537547017
r=0.0060534138082 0.226314398666 0.29860951583 0.195045396058
r=0.00706684061113 0.267730720037 0.268919673578 0.242708652339
r=0.00616986204558 0.236058866231 0.258298686729 0.203326074045
r=0.00676117301824 0.21527964326 0.196314403911 0.282222102831
r=0.00885836044791 0.269559935951 0.123571310253 0.347578819502
r=0.00793637794785 0.308000314046 0.264976054016 0.24919525791
r=0.00834919671176 0.255078768425 0.224247159691 0.218482071208
r=0.00909270950284 0.277131046198 0.290152441426 0.170319301598
r=0.00785988883807 0.280645712051 0.161163647579 0.275826554385
r=0.00665707904537 0.123690330624 0.189527440121 0.383873984032
r=0.00719029742453 0.223075138658 0.339399818638 0.137624159092
r=0.00854292269787 0.428638199654 0.149878822851 0.258104443162
r=0.00688936014559 0.175667096518 0.264829877988 0.354548159905
r=0.0069820993218 0.245853089004 0.251391795879 0.217792917859
r=0.00629608602527 0.253030538055 0.273924996452 0.279086729659
r=0.00664383963748 0.331322360341 0.228469827697 0.186732717023
r=0.00619338984662 0.233063207135 0.29517426434 0.271803257087
r=0.00656906496637 0.232296919983 0.316770810265 0.210816018556
r=0.00699960752695 0.257415354946 0.297912903532 0.269485678586
r=0.00697534342702 0.196471973911 0.223967020922 0.305669215215
r=0.0074263764803 0.188246304461 0.237254721143 0.24340460637
r=0.00675935292766 0.279318444764 0.217789152614 0.259895522911
r=0.00718183477075 0.219944875971 0.323477825106 0.237734903533
r=0.00725375755458 0.220929431536 0.230800720201 0.292211058638
r=0.00702019143445 0.212385208981 0.211285310241 0.312633122665
r=0.00695943855181 0.192404446731 0.241128349181 0.300983750223
r=0.00720521545638 0.18487484656 0.295191332657 0.187383252388
r=0.00781919748569 0.330192632773 0.184618572041 0.268645260932
r=0.00624627483615 0.248321641397 0.275345100702 0.239986422267
r=0.00609675628032 0.208498490388 0.27127602591 0.260513343584
r=0.00805914340043 0.344293478261 0.170140664962 0.262180306905
r=0.00709496178603 0.204346875633 0.298281071671 0.235278734079
r=0.0072603888447 0.269021395113 0.238574503102 0.249145461451
r=0.0065299118262 0.247798823873 0.263523831184 0.241723252867
r=0.00678548911287 0.271503215434 0.166760450161 0.236696141479
r=0.00739980310582 0.263549509092 0.201910799982 0.303262448818
r=0.00732727786484 0.274371291325 0.252472449845 0.226970895733
r=0.00707795858709 0.205280126093 0.252177962459 0.258224674022
r=0.00657406837415 0.276670880117 0.231399047552 0.303141491301
r=0.00791377296486 0.245641859583 0.275556254681 0.240918443062
r=0.00736415681843 0.266068811501 0.211180124224 0.267255216693
r=0.00802559235463 0.319892402915 0.248752970672 0.225196521376
r=0.00647763390718 0.265486411694 0.228695096857 0.302526076776
r=0.00695999300033 0.255443886097 0.230258435032 0.224874371859
r=0.00726647126893 0.286126317029 0.215610100653 0.254694213903
r=0.00603486346862 0.210750431992 0.321587262404 0.254751913108
r=0.00658625447089 0.236481637493 0.247662433565 0.286436394271
r=0.00804345891467 0.256089847928 0.248092514223 0.209947449193
r=0.00661188739238 0.191947513038 0.197779397746 0.336847417709
r=0.00745371507072 0.26514012075 0.220559146058 0.216018097348
r=0.00628628521419 0.204880861024 0.292774536382 0.288947204023
r=0.00599661385902 0.238631257302 0.180357770207 0.310475338448
r=0.00721919876829 0.271705515809 0.231363951073 0.25197322871
r=0.00727170470116 0.237890287747 0.265414996843 0.268597863485
r=0.00710711032016 0.294912611266 0.249626405042 0.19696575921
r=0.00671828932971 0.317511034983 0.215030127656 0.17734015112
r=0.00699006336649 0.211932821586 0.395018984132 0.140208080238
r=0.00681642990779 0.18941966644 0.298354841144 0.230020375821
r=0.00716884866261 0.351953529084 0.21512691971 0.271624094852
r=0.00827560075422 0.211873576905 0.318100729043 0.20224770738
r=0.00860224183181 0.306712731824 0.20146405542 0.208695574993
r=0.00837841126721 0.318737448508 0.230670702526 0.171327584433
r=0.00763572039057 0.235943629231 0.250181606857 0.199811128868
r=0.00767326558679 0.209055891832 0.257919974845 0.209779105416
r=0.00639002437917 0.268216913982 0.295089878152 0.253287489444
r=0.00673095756397 0.226821557238 0.229431659437 0.271855010661
r=0.00694079411601 0.270068184064 0.253895055832 0.220736300054
r=0.00669866624922 0.238739290086 0.223696450428 0.286487148103
r=0.00714983158083 0.213569609278 0.238064271392 0.297404216117
r=0.00683453349432 0.253959956088 0.247163991845 0.287051074285
r=0.00688114601752 0.285240307138 0.262584131197 0.265759787658
r=0.00760757950773 0.194688079061 0.239103823909 0.268616991409
r=0.00642725901685 0.217223769731 0.250464252553 0.333751160631
r=0.00714555250449 0.291540948392 0.159613862475 0.333646955048
r=0.00617411950871 0.265151375923 0.305423017962 0.204573122622
r=0.00791142599325 0.3287944868 0.157998468555 0.248606718381
r=0.00798424237577 0.262743610958 0.265421033278 0.194371667586
r=0.00708773883683 0.239278960532 0.272128347465 0.211004697127
r=0.00865065250135 0.280491606181 0.248808834662 0.261321636906
r=0.00699250079363 0.244050325906 0.159264312061 0.287554949219
r=0.00694287538789 0.223243332781 0.276372370383 0.210872950141
r=0.00723433435751 0.229207655698 0.281968436189 0.213106863294
r=0.00765715909424 0.30725004159 0.196579604059 0.272893029446
r=0.00625619006397 0.21091172978 0.376280951753 0.222500769671
r=0.00792936090149 0.303285992983 0.233134498511 0.245104729486
r=0.00659049293518 0.249594667627 0.224914429832 0.332417582418
r=0.00866107935386 0.306650211763 0.230976355426 0.212773118672
r=0.00631341513673 0.209869566172 0.268484816173 0.320499029352
r=0.00535914804241 0.205368320897 0.319144674245 0.221343081777
r=0.00718968563576 0.231332130894 0.172893584128 0.277351198145
r=0.00688732525837 0.220785680196 0.272308568077 0.288141197035
r=0.00566667441291 0.150765261244 0.240133700815 0.303348384448
r=0.00615503280502 0.330004069456 0.132375889593 0.277399136763
r=0.00737729577574 0.303798328464 0.229360603384 0.255792620779
r=0.00651461877075 0.238197424893 0.286154133234 0.224622130995
r=0.00712939480411 0.251604104027 0.185487120672 0.277021791017
r=0.00708080994118 0.28542420495 0.205132902792 0.273393486923
r=0.00616614443793 0.336827178001 0.297881085969 0.167026327147
r=0.00737792672683 0.241065274331 0.24371898263 0.275666873449
r=0.00720816467275 0.260139171997 0.21641948408 0.241090883531
r=0.00721097695744 0.229589183567 0.30598023921 0.212844513781
r=0.006631152146 0.250447036665 0.350652617477 0.241230934377
r=0.00640707976711 0.190996534032 0.268643625019 0.226684457216
r=0.00788586363417 0.285119692049 0.225285697101 0.243834957296
r=0.00721700703588 0.25605012323 0.281794696677 0.24046084865
r=0.00769953894925 0.26227574808 0.255423366964 0.246358596467
r=0.00701717782408 0.288010694133 0.269901834207 0.24159171397
r=0.00690368905634 0.195400851679 0.279844474815 0.280321014379
r=0.00691235767839 0.229849271065 0.287867556214 0.221003212256
r=0.00714001391355 0.222704647744 0.302980254607 0.203606272667
r=0.0077588546008 0.27768635759 0.227438256181 0.272071171672
r=0.00729585799735 0.235683116649 0.30023842728 0.180305006973
r=0.00655583354487 0.256134786918 0.227472745292 0.30449950446
r=0.00797396520905 0.257920554715 0.300040570944 0.228561944455
r=0.00679150482604 0.230406184835 0.297340165935 0.193253915435
r=0.00692568292339 0.262158914997 0.264249901804 0.255031075992
r=0.00847077587651 0.309276269814 0.256292199934 0.209409224047
r=0.00652093977563 0.2318815999 0.305756266011 0.252313205306
r=0.00740683090725 0.256201416052 0.231024409566 0.259320691192
r=0.00721683728379 0.222144291772 0.251984569771 0.277680364715
r=0.00778941815656 0.272590568532 0.223882992597 0.304768191634
r=0.006744522029 0.252315984504 0.279883218236 0.277749705238
r=0.00542487319677 0.238049568422 0.391348240876 0.127050628439
r=0.00838216539767 0.272312424365 0.23807482856 0.174364663171
r=0.0069751207487 0.248185293955 0.271568681775 0.216933562365
r=0.00574326768004 0.264515564883 0.306138509969 0.233560685554
r=0.00771840474011 0.199901842344 0.245696164301 0.219722138327
r=0.00645367873869 0.271145775132 0.318555238162 0.259125146292
r=0.00655147558492 0.268121874388 0.195019106434 0.269609201598
r=0.00617533208198 0.161919171741 0.33848652328 0.257531253314
r=0.00707114920377 0.220969419123 0.391600695261 0.240086578772
r=0.00738259822887 0.259781659389 0.227336244541 0.204366812227
r=0.00806373158239 0.269202196382 0.233220284238 0.285303617571
r=0.00684341065705 0.291181543769 0.251890089212 0.225923063569
r=0.00576299246745 0.293918245264 0.212296444001 0.214489863742
r=0.00858994085167 0.236782686491 0.179099390789 0.244238060751
r=0.00592327497403 0.241911257257 0.166565176795 0.3425080177
r=0.00764134227549 0.1612793063 0.196944275342 0.376887555866
r=0.00711988092077 0.28714695569 0.346043991074 0.193905004782
r=0.00671450651295 0.260521138558 0.389635960422 0.151044491587
r=0.00655615260952 0.206099775136 0.3148833771 0.27522138401
r=0.00727649425235 0.240909827651 0.259963621301 0.238658670557
r=0.00729925708803 0.166057517292 0.285438660357 0.293898798689
r=0.00635219845406 0.236135418851 0.300994391932 0.231282084785
r=0.00692576653635 0.213096668262 0.217846951385 0.324385819372
r=0.00705259626526 0.235865603356 0.285651221595 0.240034842322
r=0.00636872058868 0.276808704205 0.255677640921 0.240987112217
r=0.00764265359798 0.26387952427 0.231685700979 0.2807288879
r=0.00739878506034 0.230224964768 0.282146454248 0.231419673253
r=0.00631382414139 0.235939070225 0.244094575144 0.300811317213
r=0.00574198062196 0.246326902859 0.244075679732 0.286456998295
r=0.00759318500191 0.240912931644 0.283974266907 0.216964890258
r=0.00602934215774 0.19564723909 0.318739004597 0.325123432268
r=0.00729913086281 0.246300472674 0.19558837159 0.251289814329
r=0.00696184190962 0.253026545757 0.243857690583 0.27732584208
r=0.00790225378111 0.25677585889 0.279915186528 0.153232745375
r=0.00934252511413 0.353819333612 0.193802637071 0.337392884327
r=0.00679676140846 0.21172187265 0.203015552653 0.365665439867
r=0.00576795720089 0.249843430337 0.259287712413 0.200501022922
r=0.0078432431563 0.287864161292 0.269824552073 0.186558176979
r=0.00668381702405 0.2064604811 0.277571592211 0.283940435281
r=0.00826661489005 0.191585193659 0.251568392643 0.250263632951
r=0.00629814712598 0.143449197861 0.190802139037 0.359893048128
r=0.00840241605821 0.190296249991 0.266569305828 0.212021369087
r=0.00837266552226 0.177589414927 0.235631589828 0.362156295224
r=0.00667738008602 0.171872397135 0.238734799267 0.273592370481
r=0.00699760931502 0.249071371717 0.188113557973 0.176373043248
r=0.00668491779765 0.355790674758 0.265338934703 0.165292256626
r=0.00778060616573 0.311870656644 0.212877606013 0.183626435967
r=0.00961576068286 0.194002933933 0.348707320027 0.174824704252
r=0.00620354557172 0.394323128395 0.213656149944 0.30481706659
r=0.0068029280357 0.258955591158 0.25371993424 0.269646802584
r=0.00793727913918 0.207725724542 0.258081621831 0.257755297669
r=0.00745965754198 0.151534156696 0.345149073717 0.253473562331
r=0.00610917632292 0.186436874467 0.252502131861 0.285759167003
r=0.00828067141722 0.374646849281 0.0984045094105 0.301300686511
r=0.00672750934544 0.256549364614 0.263440860215 0.262512218964
r=0.00559594890914 0.114417573197 0.264676795828 0.220504060655
r=0.0068417906395 0.187031662841 0.361870316628 0.187659721921
r=0.00700123293522 0.308104388853 0.240428564408 0.275077406989
r=0.00827057914137 0.259353776782 0.252686833479 0.245176148388
r=0.00685281206047 0.21991507493 0.255548583853 0.298054894865
r=0.00591951037236 0.231819482484 0.313085067244 0.247312267506
r=0.00633181264663 0.196111297352 0.259447983015 0.264990501732
r=0.00670259432068 0.270106627503 0.264772522535 0.245488941423
r=0.00799784962445 0.245531637312 0.264970645793 0.266862361383
r=0.00722928262394 0.300260140685 0.295064186327 0.204554262569
r=0.00681339105585 0.242683797288 0.361296552882 0.183860267876
r=0.00777216339693 0.342277325201 0.239220415756 0.186063452924
r=0.00701178258589 0.21641313318 0.271369954932 0.227225048783
r=0.0063274940696 0.241597581351 0.283801416183 0.204587477126
r=0.00700982777758 0.23680947789 0.354077696652 0.215422234468
r=0.00856035254607 0.293022799385 0.177684733898 0.33989728828
r=0.00630740759652 0.298180355886 0.271825289419 0.270742628237
r=0.00602005735302 0.333708387895 0.233377081441 0.252061933052
r=0.005766558564 0.255294313824 0.249513645712 0.263631815908
r=0.00762369507963 0.233051942458 0.220475493152 0.28279782927
r=0.00674965225594 0.21714301485 0.229227853662 0.291500019549
r=0.00796188296582 0.269873079492 0.230648797595 0.222653640615
r=0.00720484382107 0.233145076895 0.27997031122 0.224434661935
r=0.00758568113548 0.244893268155 0.22553136062 0.242541030081
r=0.00680516280242 0.231248169317 0.29212449398 0.237196482084
r=0.00755112166678 0.203348922702 0.252801147515 0.219165904377
r=0.00713196907151 0.232430502878 0.220472089599 0.268305742716
r=0.00822084711665 0.280965577294 0.23417253509 0.276373349182
r=0.00708156284318 0.227649451045 0.350774505718 0.225062905541
r=0.00757789300061 0.310577328276 0.258393032729 0.228613569322
r=0.00738265725048 0.224580223881 0.305003997868 0.196728411514
r=0.00766186673156 0.269396597658 0.229394817377 0.241605412054
r=0.0077428666872 0.271073767453 0.209267268009 0.253206474731
r=0.00706186320485 0.263736603484 0.247605476847 0.254605777086
r=0.00696069827704 0.284855972812 0.201282045546 0.254604095413
r=0.00744841163316 0.314506191201 0.23050642916 0.233391690109
r=0.00631486408175 0.240546015821 0.217393401505 0.345649237893
r=0.00803752748912 0.257287462361 0.298930104427 0.21795118201
r=0.00751738354435 0.349614154427 0.204406697547 0.249561258237
r=0.00593492980258 0.213147164941 0.29802000528 0.274471268077
r=0.00715862273434 0.288916287211 0.25765190187 0.228459005627
r=0.00709234828356 0.263789363048 0.252983794618 0.184382596479
r=0.00599840334246 0.176357888687 0.272497365648 0.361298974998
r=0.0065964683527 0.275316455696 0.228371374464 0.260016944085
r=0.00692043538106 0.187284575164 0.198456040805 0.313783152455
r=0.00833094250391 0.341113669667 0.275853045845 0.215982834415
r=0.00634725297552 0.199355270575 0.200183201804 0.331172491545
r=0.00723599160347 0.236274059538 0.239989979542 0.269383324287
r=0.00736399584979 0.230550753272 0.202889602371 0.347061002717
r=0.00672790657601 0.271748189245 0.24040470736 0.217548323718
r=0.00662040380331 0.207973978461 0.294655484647 0.258200003967
r=0.00717718186686 0.248570003978 0.207672958089 0.250429979215
r=0.00707921983262 0.261542309186 0.242942984448 0.23180050151
r=0.00742662044064 0.258443604715 0.245105782589 0.271625551089
r=0.00700261412945 0.256206074909 0.198546727166 0.286598222425
r=0.0067651575535 0.250898401217 0.247894414023 0.284501248535
r=0.00746619019155 0.258047828438 0.227561313989 0.263150469114
r=0.00740094697207 0.219651391458 0.311051719409 0.235850542987
r=0.0075896369173 0.309750828709 0.238016313457 0.242392640322
r=0.00694919637924 0.247109912085 0.210310839752 0.281767302072
r=0.00780250200035 0.264050119772 0.241864750322 0.279823106689
r=0.006461489717 0.245138152245 0.25044198616 0.232257412739
r=0.00678687971576 0.27443004159 0.170425912996 0.260829968732
r=0.00624268885516 0.214482905075 0.28685495859 0.293013378637
r=0.00682176824534 0.228313634445 0.282608695652 0.229685521317
r=0.00799882712357 0.23438419954 0.29754322111 0.243697478992
r=0.00632879192533 0.172951143497 0.249286686274 0.277116895659
r=0.00835117757503 0.250852713178 0.214130675526 0.225514950166
r=0.00688009996893 0.269763520295 0.249407797005 0.231621632473
r=0.00745295259573 0.222078503557 0.286204666435 0.261877518531
r=0.00761385168569 0.250473960076 0.177149548344 0.254042600647
r=0.00737416312267 0.181254339273 0.148900717427 0.307174265216
r=0.00789681120448 0.288946133442 0.271934299123 0.221714956131
r=0.00714436827076 0.251611243694 0.270003000986 0.260114037469
@balllist {Third Position} color=bluetint
r=0.00368405764496 0.258948210358 0.274595080984 0.19126174765
r=0.00288672915179 0.273107645493 0.206833284854 0.255409124471
r=0.00578718585619 0.217012891042 0.304704819772 0.255521799819
r=0.00647386691798 0.280575960666 0.259094500863 0.235798530832
r=0.00308098109645 0.272983499026 0.291892999898 0.231397970688
r=0.00867277408328 0.270117235745 0.259657223204 0.207984191225
r=0.00489106222736 0.28468019026 0.24695841434 0.258317743296
r=0.00943316822258 0.248693338402 0.270683265229 0.203839209351
r=0.00593403718824 0.206172536077 0.283276570345 0.278993012886
r=0.00558516562917 0.24766582377 0.302645399728 0.227893405952
r=0.00215003004234 0.223444215086 0.223884132517 0.33917633921
r=0.00418315045929 0.213757634201 0.178536988566 0.23212563714
r=0.00595858801729 0.234496787786 0.250376228581 0.295191539268
r=0.00310461307609 0.2710503069 0.266666014727 0.241641322524
r=0.00340584061197 0.211727857196 0.294685109138 0.193107929096
r=0.00487765663531 0.275461833391 0.258487277797 0.206796793308
r=0.00248951536075 0.283916003891 0.234765692052 0.241002460376
r=0.00855438840587 0.157918708164 0.259568007729 0.321040645918
r=0.00397900510112 0.223190638995 0.244955939712 0.346198295372
r=0.00234115862903 0.23189848221 0.277158497139 0.253918885295
r=0.00507258179245 0.218721918406 0.259518857994 0.215435569591
r=0.0045779692086 0.255737459819 0.180997234058 0.297899379532
r=0.0055825328222 0.241639335071 0.241639335071 0.222605331764
r=0.0050352275217 0.264143489576 0.217893840847 0.312372473395
r=0.00572486472264 0.290734118214 0.265118334874 0.23851810182
r=0.00660888415663 0.28737176979 0.240877154182 0.180466477263
r=0.00463198127128 0.207923102048 0.127292240213 0.341981242126
r=0.00213278558207 0.450682261209 0.245543150806 0.170476696792
r=0.00436512273084 0.311206281228 0.215060670949 0.182226980728
r=0.00644727772349 0.144528862108 0.365775914767 0.213955113091
r=0.0026453089071 0.295978029766 0.349486180014 0.159494596031
r=0.00244071947325 0.231102114042 0.293699088441 0.149001163693
r=0.00394329241445 0.28907744372 0.204636486995 0.216472934752
r=0.00784279140017 0.207013763149 0.25854503849 0.221043511103
r=0.0041210750798 0.165425015039 0.285178844107 0.249086113553
r=0.00338451735608 0.276784425744 0.227251819776 0.25368878361
r=0.00349258219393 0.310401720334 0.232893980683 0.213317761341
r=0.00572646925283 0.211301619832 0.334418113075 0.247029192504
r=0.00197757920455 0.198976367403 0.282089000821 0.225193081413
r=0.00316081910199 0.261125864534 0.285610062159 0.196719876266
r=0.00347618492086 0.280765482413 0.264109152122 0.240232125454
r=0.00329595975558 0.276083918775 0.245213649107 0.218133016501
r=0.00433607088437 0.217538637665 0.305014310246 0.218454493417
r=0.00387822094571 0.244214022942 0.250065970228 0.199214566226
r=0.00601800207466 0.232344497608 0.204401913876 0.294035087719
r=0.00558353837656 0.236310765743 0.225287091952 0.265537465705
r=0.00466823406431 0.20291245204 0.277235205209 0.225991163818
r=0.00374607676567 0.246218944068 0.28658447841 0.218600244882
r=0.00512615639613 0.248215052149 0.211886161534 0.293145963448
r=0.00358350358137 0.30039188792 0.278299206427 0.239874595866
r=0.00251019028314 0.206604289447 0.277902667234 0.231879215019
r=0.00506772190355 0.246041114299 0.243426070534 0.244851632586
r=0.00318861701327 0.278422555751 0.254937108829 0.218873427721
r=0.00486049540146 0.203088758467 0.308717470737 0.20066657
r=0.00247774581711 0.238960566963 0.281028529893 0.183354533891
r=0.00335394334979 0.235575660195 0.232237584987 0.307485851132
r=0.00327831587172 0.287035263821 0.274960958969 0.173963408083
r=0.00484267160271 0.145972906144 0.311135532684 0.249022550035
r=0.001 0.318432989086 0.356444204368 0.134554055962
r=0.00842184884776 0.193244743759 0.233388370486 0.272020403265
r=0.00621680633906 0.232942026789 0.398981126357 0.177323649759
r=0.00294167921039 0.402829286609 0.212530072086 0.167387232408
r=0.00278300653644 0.281358063502 0.263502043383 0.290097453631
r=0.00498542648683 0.230811944436 0.249140696346 0.306683064949
r=0.00296326658577 0.212085629953 0.309559002979 0.252886027803
r=0.00303819148755 0.189077472287 0.31189327989 0.249859084361
r=0.00275861435677 0.296490632427 0.235778882064 0.253433747955
r=0.00575110949665 0.255014668251 0.223281004509 0.299632548614
r=0.0016562042187 0.260390734438 0.267412509594 0.24157100486
r=0.00490466969247 0.28897338403 0.263537432805 0.252436519383
r=0.00510404451893 0.179062444935 0.254811121273 0.307565637665
r=0.00333673678711 0.196630825352 0.264588143675 0.22715286981
r=0.00450519750901 0.206434805374 0.313547082921 0.243166801503
r=0.01 0.247470849413 0.353483547035 0.209377982489
r=0.00370570334514 0.171080917938 0.338916010971 0.167263234811
r=0.00212790896923 0.26804216488 0.210578417197 0.266326291854
r=0.00241413528194 0.35936255427 0.180183313327 0.236344054657
r=0.00301103140929 0.243751420747 0.25550708479 0.242311730767
r=0.00500385859148 0.196026674076 0.241409650829 0.281281837547
r=0.00551555383932 0.324149257653 0.220995926948 0.209591380896
r=0.00382940416608 0.327697160883 0.229463722397 0.280820189274
r=0.00237688039734 0.187536084225 0.248972660893 0.295024622177
r=0.00552950166304 0.283744338198 0.269096956303 0.202905844511
r=0.00422148320087 0.355861512331 0.233241977287 0.209431940399
r=0.00481677379644 0.257407473664 0.263316074358 0.237202717139
r=0.00213403918081 0.182269093711 0.379803524993 0.157998651642
r=0.00397858789484 0.130022712939 0.272993862148 0.365641218007
r=0.00588705825597 0.184980469052 0.304868069601 0.218314317034
r=0.00393429466686 0.231288533324 0.194065305068 0.278334849891
r=0.00735176647047 0.234587063688 0.158297840637 0.295975562813
r=0.00316003589795 0.340283896788 0.272140709117 0.234607097988
r=0.00592365004745 0.209245490844 0.229622745422 0.249552526504
r=0.00340625904556 0.2197736846 0.236140305682 0.270983778629
r=0.00461437104417 0.312874573393 0.230786831557 0.263787884636
r=0.00426015924532 0.214905750255 0.255926505614 0.263499149371
r=0.00510209100153 0.224155065545 0.216816639542 0.246982715434
r=0.0027268908606 0.218353687177 0.250176139032 0.29603100047
r=0.00491640204328 0.332937197762 0.216152533266 0.211854040899
r=0.00430186148783 0.258245300798 0.246193522789 0.262411347518
r=0.0094850295785 0.297694295567 0.16118894882 0.290847920773
r=0.00432024111951 0.280614790376 0.23073951879 0.224318017221
r=0.00473577608246 0.209582826159 0.248976430231 0.258160894102
r=0.00595927108174 0.228231015228 0.293420836376 0.250046812383
r=0.0049309877188 0.297185005369 0.301853321507 0.175295270996
r=0.00112552655195 0.235944720647 0.321513830789 0.133960445914
r=0.00472903869378 0.275665968273 0.186345090502 0.263189401219
r=0.0049316529782 0.24726267673 0.255448070586 0.280270011693
r=0.0068510005457 0.229899805377 0.195429971888 0.168845959778
r=0.00634878866656 0.238477483667 0.203498270662 0.325681545574
r=0.0041928135081 0.271518544437 0.325052484255 0.140857742677
r=0.00357737121941 0.205860149335 0.203671623659 0.274219392512
r=0.00349831107215 0.214759398674 0.221556179643 0.253062091426
r=0.00571172455448 0.246927821461 0.203258157164 0.313550543811
r=0.0046980330318 0.213985995188 0.26040751045 0.258794672258
r=0.00336160246761 0.257327025053 0.231162480551 0.273616359191
r=0.00369884705491 0.257084033552 0.28886644031 0.207307428089
r=0.00544320328086 0.222280326091 0.244161019888 0.258489433964
r=0.00489328037163 0.275890969421 0.26706038416 0.251799241489
r=0.00400147489318 0.260795585192 0.260151759025 0.207082087836
r=0.00294390380696 0.276018392591 0.264943980312 0.228935949744
r=0.0031411362138 0.271011968808 0.235959667669 0.235660170159
r=0.00477161330825 0.237716168956 0.238363032369 0.240556057113
r=0.0031782878982 0.231630928554 0.231664147559 0.345937523357
r=0.00205116675686 0.218160209175 0.225124792013 0.356168290944
r=0.00599702948195 0.20723262375 0.253398307258 0.286535008977
r=0.00326223967459 0.27434912905 0.244896047949 0.289333208466
r=0.00411188079591 0.233753860306 0.285136999803 0.228562980485
r=0.00528851321135 0.246896101067 0.348562404705 0.201099978218
r=0.00173782253496 0.217627810123 0.260018698738 0.335833581233
r=0.00415244034288 0.214987349308 0.27399910701 0.303839857122
r=0.00484031021074 0.194914552903 0.338767741135 0.21504530972
r=0.0066794369055 0.259022699643 0.275462248916 0.21808713324
r=0.00432061771974 0.288660402006 0.273844338629 0.242543508491
r=0.00637549072506 0.21833610238 0.271383488874 0.266226940036
r=0.00460145719628 0.255265155849 0.290303792992 0.219654501773
r=0.00293802516592 0.230129112512 0.259855016514 0.223909406769
r=0.00402024168383 0.27235675256 0.284972082052 0.181421874533
r=0.00504473290708 0.244415243101 0.202911149297 0.226746184171
r=0.00319879023006 0.210579176431 0.319439794666 0.209072648142
r=0.004939487292 0.267486609347 0.234752377207 0.21918129055
r=0.005139383389 0.258691014473 0.22403890488 0.298785582324
r=0.00430068965594 0.262432203527 0.182137922372 0.249018420244
r=0.00398496476242 0.260539908877 0.282093867403 0.21373387194
r=0.00472597040831 0.227268580946 0.2505766356 0.277307581804
r=0.00388013927357 0.251136667558 0.188392618347 0.339342070072
r=0.00144795760171 0.211176566847 0.323105874652 0.202299132712
r=0.00248526379242 0.232652518129 0.255804670348 0.249018694698
r=0.00609438348428 0.272120797389 0.303010645479 0.173925698397
r=0.00635347811955 0.224955486628 0.199804884878 0.274648595915
r=0.00467880028469 0.275031229674 0.274815882795 0.256640080956
r=0.00517526659552 0.256844084972 0.218549178551 0.231017254129
r=0.00814683966484 0.339469128679 0.228274668205 0.227466820542
r=0.00464784798148 0.24456568994 0.258434049213 0.26358577515
r=0.00345197062982 0.344638610278 0.226105538896 0.185020508048
r=0.00285637933709 0.193336837054 0.207641158056 0.334232113886
r=0.00467197280897 0.271320161317 0.194827314369 0.306239004879
r=0.00461801655865 0.268325839698 0.243332510964 0.277232608137
r=0.00556739553709 0.176648411494 0.280374224665 0.257795391747
r=0.00333376387194 0.197347829668 0.191211597068 0.305823243555
r=0.00520814923669 0.274635007162 0.266842182348 0.212378142225
r=0.00221318762153 0.184246612592 0.248805472683 0.35784930698
r=0.00415236085114 0.299197790663 0.223302003617 0.201260815375
r=0.00717913670098 0.270905865328 0.133000720527 0.391076369757
r=0.00462247938854 0.257709093511 0.277598912499 0.254417972383
r=0.00604657747187 0.233675748102 0.346225993747 0.221840107191
r=0.00369741212313 0.265551721087 0.204251836121 0.324484558889
r=0.00607434611868 0.215811005589 0.290478710833 0.253352906518
r=0.00345197976195 0.288324873096 0.209044762344 0.253668666359
r=0.00371482320131 0.198450250291 0.176164026606 0.29880682987
r=0.00374843105407 0.29272848012 0.257200962895 0.23653191666
r=0.00430418262412 0.308623298033 0.170420799014 0.278730318821
r=0.0076613235796 0.275933948261 0.233248776617 0.149897372018
r=0.00489146287998 0.246671441427 0.215304941876 0.260701889703
r=0.00463383336358 0.242016264249 0.267110171437 0.225852746596
r=0.00759831045769 0.241327808826 0.261827905184 0.211408749277
r=0.00201535505641 0.244032631685 0.222953805351 0.226306778125
r=0.00320913289528 0.200749163483 0.215821266767 0.341002635397
r=0.00327350033579 0.295411804215 0.268922284723 0.239373968041
r=0.00288742207693 0.235708051495 0.206905956797 0.227143792276
r=0.00397169197923 0.305179625984 0.327233021654 0.191190944882
r=0.00505797960199 0.243059135904 0.21351696226 0.258468240874
r=0.00255967059717 0.229763418343 0.232892079874 0.344713683843
r=0.00269730000164 0.229703911403 0.189274049245 0.26055242516
r=0.00363916845194 0.158433947299 0.263883584827 0.255029882266
r=0.00392015877242 0.271283252714 0.304572775971 0.225097544182
r=0.00693962327095 0.264140612167 0.232875212178 0.233422767344
r=0.00315794711697 0.271618567253 0.184719777621 0.211520791818
r=0.00600401485074 0.260088507208 0.187836831267 0.295973360207
r=0.00592055359892 0.281783471648 0.242056104257 0.202533842416
r=0.00324076761894 0.292331067322 0.250415087247 0.237461232418
r=0.00686221975685 0.16076582989 0.314629974109 0.284192956693
r=0.0046330812243 0.281899168667 0.219063113827 0.263407472074
r=0.00395469479451 0.225804489324 0.303181458726 0.231705091551
r=0.00303037903675 0.266132528658 0.235142118863 0.22359225153
r=0.00556494646756 0.175107367373 0.367704724164 0.242619141476
r=0.00400272724746 0.222506499402 0.223455618372 0.290224074609
r=0.00559042158091 0.233429805968 0.253689059188 0.245597586825
r=0.00174736184123 0.218367846604 0.259925518343 0.242400422664
r=0.0068506851895 0.240874512562 0.292718787956 0.175797481302
r=0.00481424166001 0.214538908439 0.283888903214 0.22403039338
r=0.00282094507639 0.279508255822 0.18736029995 0.213353522244
r=0.00184362649822 0.293522222451 0.175645685001 0.223519805683
r=0.00319747346384 0.229446567426 0.267028245189 0.220993026845
r=0.00308329584988 0.210086460533 0.266330932655 0.235898268984
r=0.00260188557346 0.27615540304 0.201649597492 0.245255885441
r=0.0052115331244 0.267698180063 0.260350602259 0.211963068853
r=0.00538039167557 0.141356881928 0.21229094316 0.320200982843
r=0.00259490749583 0.232512475005 0.13975608438 0.302660733909
r=0.0053373301414 0.270573483799 0.256714841945 0.35280142546
r=0.00209564965213 0.259657228819 0.310965454252 0.276097351314
r=0.00790099748476 0.212743636464 0.317983545911 0.27099552758
r=0.00536224753733 0.190547224621 0.318089031954 0.283426238518
r=0.00184574105547 0.300080246653 0.180681674199 0.245132406977
r=0.00326637694754 0.208362872927 0.261314948575 0.275689171556
r=0.00538001359952 0.232498196258 0.279902184868 0.280596143572
r=0.00962963240121 0.134599247165 0.252823131698 0.220935529502
r=0.00229508299143 0.241211328792 0.264050275206 0.208334212025
r=0.00549433264582 0.320481823428 0.221099249856 0.149904789383
r=0.00712975026087 0.248033429223 0.308449062593 0.108818569586
r=0.00611356670464 0.293594179374 0.29885167941 0.246112938362
r=0.00804935438797 0.25183581464 0.321911953505 0.198063359945
r=0.00535878742541 0.320957456102 0.197868437145 0.20130113721
r=0.005031846509 0.2222461802 0.295371917656 0.190717481537
r=0.00262733448317 0.315565377599 0.218774613771 0.197652145921
r=0.00368787769611 0.189848705029 0.279180983553 0.25488584971
r=0.0072505775464 0.284468379164 0.236259284727 0.287629101109
r=0.0048454767987 0.256123092414 0.244669476381 0.240297886234
r=0.00601845863912 0.20050485573 0.383024226063 0.18409704449
r=0.00569706576387 0.2332247557 0.28068153345 0.179203207216
r=0.00592164662561 0.288641773521 0.239615397387 0.251316923476
r=0.00462956586228 0.257096965676 0.298962952617 0.266123118824
r=0.00630178182279 0.257825108029 0.259827232413 0.237971115419
r=0.0031925886335 0.215402679191 0.277685862198 0.24859902866
r=0.00426699332407 0.273264492191 0.193631017126 0.2045363582
r=0.00373458761591 0.280795051671 0.210077694803 0.211586331749
r=0.00244786312625 0.243273134939 0.247988315406 0.233157752587
r=0.00516045358159 0.182784526854 0.327749360614 0.192758951407
r=0.00326911400418 0.191893127908 0.277415746762 0.250428156253
r=0.00389483166573 0.306304595518 0.258450436764 0.202493986581
r=0.00367561990229 0.246369277754 0.264173624874 0.269891809351
r=0.00680697032091 0.263585209003 0.275643086817 0.235651125402
r=0.00290833448755 0.202615242372 0.245234006956 0.297274688504
r=0.00411188870583 0.197372139022 0.288217010455 0.27719694829
r=0.00438047336361 0.2592635048 0.272059034246 0.232103453217
r=0.0036722422041 0.266669787741 0.224369477974 0.28614204009
r=0.00260429979568 0.264777962691 0.259173389144 0.247928805624
r=0.00357145528257 0.221927559495 0.242375601926 0.251134063787
r=0.00389151735192 0.238437230681 0.263064427672 0.237392598783
r=0.00481378667 0.2167388065 0.29567870574 0.276981480167
r=0.00342744762802 0.234146925102 0.258734146925 0.265494137353
r=0.00383996845273 0.228618517865 0.209135322856 0.287362410972
r=0.00426940415617 0.264502591953 0.241607010615 0.225561589731
r=0.00610320351385 0.251812329038 0.258728821492 0.233881452359
r=0.00384151991246 0.281653722736 0.265181602567 0.206606830055
r=0.00546147022208 0.251387876409 0.276846296192 0.269668591936
r=0.00383945660402 0.219480476073 0.288893649217 0.204444424188
r=0.0056368725695 0.218857854612 0.234782256603 0.252104550766
r=0.00395031400066 0.245508468345 0.125193019437 0.296255218674
r=0.00304750650062 0.209693053312 0.251280867759 0.22845603508
r=0.0048269199691 0.247683723567 0.208548638584 0.247297140574
r=0.00351689347591 0.266681827042 0.218764212852 0.235722175297
r=0.00316293669715 0.233194139677 0.246096580802 0.292641148956
r=0.00354014113326 0.230228570877 0.227416603315 0.245397648134
r=0.00340736083861 0.269262697155 0.256018413705 0.241415742208
r=0.00659106897576 0.233906262433 0.324818970319 0.174703588764
r=0.0032460235643 0.255102253974 0.27119132669 0.309059764785
r=0.00482452759509 0.299237129049 0.210883448052 0.317594404725
r=0.0037960418719 0.197212171089 0.260836773579 0.258599868503
r=0.002201961198 0.294377451693 0.198736016272 0.257445881156
r=0.00435083052865 0.214464271677 0.297649555853 0.260765663077
r=0.00638974497678 0.200898781518 0.290716612378 0.230365544698
r=0.00317542854809 0.282663039482 0.270053672524 0.198404529079
r=0.00397977537175 0.318642467363 0.272154330951 0.183042919727
r=0.00509874264567 0.22358629131 0.238727050184 0.327172582619
r=0.00340835735769 0.268953557687 0.24239960982 0.271121226901
r=0.00397540501516 0.248993674526 0.279157300434 0.252391656647
r=0.00373831858302 0.224286662243 0.241681675988 0.238837804531
r=0.00475036806309 0.26327137964 0.204278735471 0.203773373014
r=0.004044153805 0.298096564531 0.281662024141 0.162395543175
r=0.00448868451518 0.205285451475 0.22026650477 0.337971699639
r=0.00613809454101 0.186154393112 0.231665715015 0.248687703546
r=0.00351306710992 0.194120584612 0.209954389586 0.314385591104
r=0.00308631306493 0.218767236624 0.302066096709 0.226845467917
r=0.00239378010196 0.258860489233 0.358262673092 0.216738851949
r=0.00450993017685 0.304893797034 0.251213430111 0.199247450684
r=0.00394725259801 0.214390379465 0.276085089182 0.268303774443
r=0.00288843285633 0.235020705649 0.270323008117 0.273794931257
r=0.00297508075781 0.344981739198 0.195363501261 0.320842584069
r=0.00133609302073 0.204139078356 0.239161537182 0.273718183331
r=0.00396867327616 0.203478911026 0.354466288429 0.163126181994
r=0.00646613364282 0.252354305992 0.261185462311 0.264685811543
r=0.00562750190716 0.23410196361 0.216807782382 0.321428571429
r=0.00292383673235 0.239727372171 0.210501220094 0.272768070008
r=0.00569116534927 0.265388149621 0.262389959198 0.258664174447
r=0.00327020351243 0.269617907757 0.192598527718 0.256948269818
r=0.00388043420388 0.24333934553 0.182839474362 0.288456583355
r=0.00515249631467 0.185454796364 0.261691190423 0.216967679242
r=0.00431178762341 0.291092476397 0.252096405325 0.201137629743
r=0.0031977339719 0.226085535486 0.24659944053 0.339254872934
r=0.00232999659782 0.308045117891 0.214106135761 0.256981721818
r=0.0029109563145 0.279623064004 0.240343347639 0.246501212913
r=0.00301605687783 0.239515204116 0.225752456526 0.1592945042
r=0.00419846851067 0.287653246614 0.220644589994 0.283393639598
r=0.00315180920151 0.246069424749 0.211172082126 0.254557412089
r=0.00528963678943 0.309415494899 0.226866211745 0.261950303281
r=0.00348036253323 0.295635060097 0.262669571941 0.210444928657
r=0.00364235027602 0.213676547062 0.263390535621 0.238585543422
r=0.00362016448471 0.229102086919 0.23852278906 0.284222828859
r=0.00305710600755 0.201727060367 0.181017828014 0.258899578069
r=0.00393121498118 0.271839287862 0.27078070492 0.249536869963
r=0.00390474786069 0.264987973988 0.236927279746 0.247795231167
r=0.00432091185802 0.24104714025 0.289917702558 0.219637753521
r=0.00342517198295 0.289210418124 0.25481272044 0.211586592904
r=0.00468865855785 0.258195769764 0.200221753354 0.231347097475
r=0.00401264125315 0.198566839634 0.248678033111 0.294885100074
r=0.00280479050537 0.26357460285 0.211217244726 0.293734711368
r=0.00360008420026 0.294508688828 0.234204210334 0.247508076493
r=0.00425343498588 0.310405326375 0.212065320077 0.204642584012
r=0.0038344317406 0.338632309217 0.206303270565 0.188344895937
r=0.00419248186882 0.24630251171 0.246413159739 0.252203739903
r=0.00321522510941 0.279648609078 0.319557211944 0.220623142109
r=0.00504481868161 0.292726600587 0.269864374668 0.229685081213
r=0.0070384156677 0.242546027309 0.302384682596 0.236603031962
r=0.00278078899699 0.265842371667 0.211462855682 0.227186462313
r=0.00385700457064 0.221394266475 0.304277863049 0.197727385255
r=0.00443430219 0.250549941021 0.220390856633 0.261740045271
r=0.00357945976114 0.295322923737 0.287295767246 0.151456059833
r=0.00422451801887 0.170793329965 0.262253663466 0.247768233114
r=0.0047513474912 0.296754328403 0.153046287416 0.236484781182
r=0.00430624923667 0.184575433643 0.365369100444 0.265959056071
r=0.00309948479839 0.317227239984 0.195766609409 0.213054801352
r=0.00822940684017 0.257520111927 0.14296956978 0.297525358517
r=0.0040293017579 0.353782845062 0.171700392631 0.185631229236
r=0.00177938046354 0.282919189422 0.189657857922 0.22351053234
r=0.00256975512264 0.214937850062 0.22167023032 0.352941475581
r=0.00215562300038 0.223190217941 0.248369204665 0.306012424872
r=0.00599374076606 0.167865916756 0.214433000124 0.339332113843
r=0.00332752991625 0.230174672489 0.26903930131 0.316331877729
r=0.00627907706392 0.270881782946 0.277600129199 0.217199612403
r=0.00350196574484 0.226098071829 0.225141826694 0.295282337326
r=0.00294868885491 0.304885343968 0.263875041542 0.246327683616
r=0.00439497872709 0.293528735143 0.237677331402 0.25109700507
r=0.00719146482462 0.279340721796 0.200746965453 0.251573093005
r=0.00900737932591 0.199022999599 0.294629467401 0.247828475553
r=0.00525230968801 0.265973860376 0.251552438636 0.241963659547
r=0.00228060807095 0.328312798673 0.279456459994 0.206289094218
r=0.00436692459465 0.283843220221 0.1795615313 0.273668680233
r=0.00332515633915 0.245466169611 0.258036630828 0.230644551299
r=0.00554733483341 0.250724426647 0.283611212232 0.173396432472
r=0.00605121895037 0.20489562667 0.309526838611 0.238322255881
r=0.00398594917098 0.277776247896 0.329041441057 0.153441029366
r=0.00468674117078 0.264169069828 0.225336795014 0.228046377498
r=0.00244425041264 0.231508431276 0.180007654115 0.249379781723
r=0.00442400277083 0.284162710356 0.288027498384 0.15815741365
r=0.00396918643542 0.267972339985 0.312924696635 0.228763476718
r=0.00324929294506 0.223066219534 0.228880536853 0.332529623753
r=0.0030963369201 0.230408600713 0.266716074699 0.255344797483
r=0.00479004304938 0.281420729353 0.248068059517 0.216414639287
r=0.00623052737929 0.18968843993 0.26388967709 0.31848362749
r=0.00395919311715 0.240446105842 0.215592078841 0.31122370169
r=0.00391666554895 0.237168635561 0.261353549957 0.251219311329
r=0.00411162313935 0.325425603835 0.295710159179 0.180597381845
r=0.00316489420641 0.266629017605 0.317946325533 0.235421219339
r=0.00492319973883 0.309667972615 0.200166211564 0.172701729392
r=0.00160837157852 0.155400609578 0.24664940921 0.309957830571
r=0.00155585429577 0.270591826047 0.277198629158 0.255824017949
r=0.0063342999546 0.271615120275 0.245131729668 0.182359679267
r=0.00248968724068 0.305367388157 0.293999892759 0.244615632094
r=0.0040784393228 0.312700534759 0.235935828877 0.168903743316
r=0.00298826561421 0.284957930058 0.316684270656 0.120037291716
r=0.00233659513842 0.147973950796 0.258321273517 0.290676038867
r=0.00189080807189 0.339371980676 0.222118107613 0.244940029985
r=0.0052971055294 0.239785088883 0.286216503051 0.223865746882
r=0.00240725126316 0.211140501011 0.274674550075 0.312276334215
r=0.00419410987333 0.247518082541 0.200397106793 0.312012480499
r=0.00130966156821 0.115500047104 0.354857811932 0.293406726512
r=0.0070993463241 0.228945569666 0.262042666475 0.292045904234
r=0.0053646419942 0.257311594886 0.297301542425 0.28137467408
r=0.00311508494825 0.249637984132 0.296057596215 0.196753074585
r=0.00352722370231 0.196967869548 0.28352952528 0.206785507526
r=0.00432868017309 0.185135317086 0.300929042682 0.276244333737
r=0.00394402946169 0.270400851656 0.130300672863 0.299799369447
r=0.00302819284854 0.464711632454 0.198338220919 0.0796187683284
r=0.00247288079885 0.239293955468 0.373700140849 0.157031975786
r=0.00316264087178 0.187811322389 0.289665179538 0.248581452766
r=0.00755508882957 0.312331056175 0.228682361036 0.212709490343
r=0.00352026484242 0.253454500187 0.273856453241 0.228107666985
r=0.00269515922695 0.297004275437 0.207453561162 0.23094657892
r=0.00322146562219 0.21898377141 0.230879287087 0.295384866942
r=0.00494864407445 0.214526762767 0.324483182478 0.251514135658
r=0.0048869981925 0.22170522109 0.213517069682 0.27472824455
r=0.00377247192588 0.224592302674 0.335942596217 0.184344422701
r=0.00464271525964 0.284916641802 0.233671327592 0.292520226496
r=0.00228255160258 0.208380568501 0.27148675316 0.266196414326
r=0.00250000589817 0.267927992288 0.206145825732 0.239381730239
r=0.00470673695449 0.241973010703 0.246972123743 0.251975093131
r=0.0026211181619 0.235845333758 0.228390484525 0.227578964118
r=0.00334787027649 0.220657115305 0.29487532718 0.259884281581
r=0.0077967890167 0.277877727258 0.304340715057 0.213241307121
r=0.001 0.201854443937 0.249259537085 0.343667592084
r=0.00377226090411 0.140425481316 0.247543442169 0.217315629965
r=0.00367049276847 0.197376466011 0.19859929965 0.238674893002
r=0.00381155953193 0.256137479542 0.294383667844 0.243561030235
r=0.0049866737809 0.263446956194 0.282199212973 0.187759457775
r=0.00325440772141 0.232089178357 0.285967768871 0.20962758851
r=0.00386832046049 0.31197959323 0.232363044863 0.217185935936
r=0.00342020590316 0.246605728121 0.27646076283 0.201668020289
r=0.003975740128 0.263453175813 0.277445229709 0.23681720204
r=0.004469432811 0.246999153965 0.205315845755 0.232930071161
r=0.0043764515864 0.227879166481 0.286689572085 0.267457944759
r=0.00509833711022 0.237327316328 0.181577874375 0.260699649622
r=0.00398107415219 0.255883619174 0.280145347391 0.257651149109
r=0.00513854538096 0.238516645596 0.270122208175 0.254108723135
r=0.00368859027878 0.190598347548 0.269622867804 0.32765858209
r=0.00320259294166 0.254377045912 0.266225942703 0.222455483578
r=0.00486418791259 0.212405782775 0.234770789571 0.259162238972
r=0.00426345245405 0.213113762952 0.27287567442 0.28658909014
r=0.00492263960327 0.267775454753 0.256906382807 0.223450989466
r=0.00373579468371 0.296799442494 0.248366151937 0.171811128014
r=0.00462158865582 0.284487748408 0.265435076211 0.187825583639
r=0.00419160293331 0.331667627651 0.182074444231 0.24434621052
r=0.00469099986323 0.235832966685 0.332870285689 0.360756959309
r=0.00273789901377 0.294244815347 0.22186500836 0.23277111261
r=0.00334985502571 0.228343189888 0.283735365435 0.28505331922
r=0.00328683509342 0.282295557747 0.213101495892 0.25557641802
r=0.00959332123099 0.243624868282 0.219254717885 0.275716064757
r=0.00618105826138 0.280574105452 0.201858865743 0.214965613476
r=0.00304280016617 0.207099483816 0.231120571088 0.231377410392
r=0.00379368938718 0.261932175005 0.248639313377 0.218337868955
r=0.00208903358295 0.264321448703 0.240205749718 0.278237739572
r=0.00512265499837 0.223456223122 0.295687027682 0.259655129222
r=0.00632317179977 0.245863176093 0.250432205483 0.257964929612
r=0.00325273694739 0.238533895382 0.251967774794 0.227980046462
r=0.00406525935938 0.325586575473 0.182146197233 0.210431805595
r=0.00412637984596 0.211852300039 0.266704762545 0.262329338868
r=0.00493933893707 0.221664988384 0.279345272178 0.232471814718
r=0.00547594409976 0.186187962053 0.218066963902 0.273141724002
r=0.00659718236205 0.246423471794 0.310862950417 0.218516761114
r=0.00451626332984 0.258854411144 0.206122681826 0.27419442528
r=0.00422620988186 0.205598796059 0.284854327839 0.229301385002
r=0.00457985786655 0.24245041344 0.28032234911 0.249178663337
r=0.0062956480646 0.24434802041 0.288986554434 0.211330030914
r=0.00451148209437 0.259108066215 0.289564919007 0.197839385657
r=0.00359678826803 0.261802100608 0.231361709969 0.302598120509
r=0.00424223946572 0.262666060514 0.270343991514 0.212961559832
r=0.00372458783224 0.276433623752 0.2866640357 0.2457120306
r=0.00368724217635 0.26128689743 0.246676576768 0.214058186451
r=0.00441963678582 0.269417475728 0.220240607851 0.251424651752
r=0.00350479782914 0.247658298988 0.241877642777 0.357651340791
r=0.00701527814562 0.274439225671 0.263157894737 0.214652561345
r=0.00571676451625 0.288903654485 0.306710963455 0.178250276855
r=0.00378793982425 0.173565664271 0.258160356526 0.306178985827
r=0.00540583896423 0.262574001293 0.24309735834 0.212800358191
r=0.00281003291355 0.271718523475 0.2037470726 0.278744284599
r=0.00281368531157 0.26123582504 0.172737792178 0.351145568156
r=0.00424328233021 0.269026729239 0.238777800449 0.252933074883
r=0.00282786313927 0.265144261686 0.26978864484 0.194292410363
@balllist {Total Position} color=lilactint
r=0.00633600051771 0.243134706392 0.264980337266 0.240651869626
r=0.0069720173648 0.286890564518 0.240783418731 0.219579501637
r=0.00624203076658 0.227947012617 0.244690313928 0.273305142732
r=0.00733630139544 0.291121581941 0.194864740945 0.272342376618
r=0.00655627353902 0.227042123604 0.290654572785 0.225009394964
r=0.0062465469039 0.301608112131 0.230408456681 0.230427457612
r=0.00571368792334 0.235615388691 0.245584860749 0.264561909769
r=0.00573027247255 0.238252716272 0.235439830213 0.212638981279
r=0.00553786358876 0.325445033531 0.235583956556 0.227543508538
r=0.00729488839541 0.261865395837 0.267976398885 0.250846138883
r=0.00632084320517 0.238322448197 0.26690580127 0.257092258581
r=0.00725881828758 0.216650594664 0.235294117647 0.277096631002
r=0.00659817857487 0.243702711959 0.227878624335 0.273704130384
r=0.00616970949165 0.229910760368 0.259242598587 0.255423320523
r=0.00810794137327 0.255318341968 0.282758939626 0.228244937991
r=0.00754899308826 0.250795863832 0.234657836645 0.257453235738
r=0.00650599502041 0.204058667582 0.266903167973 0.243005092407
r=0.00693856720734 0.196480574149 0.231490810388 0.276346237895
r=0.00771702305298 0.225718688304 0.24800564999 0.28083016324
r=0.00644414959895 0.241494567471 0.264659533881 0.228058389317
r=0.00719940545051 0.251268753156 0.246570301334 0.243318185319
r=0.0069405323629 0.264782836211 0.216530861429 0.273230171189
r=0.00770902737819 0.276474270924 0.262990683897 0.25328679954
r=0.00687306424428 0.227878758259 0.247808544809 0.287813377753
r=0.00642709754938 0.248416174442 0.218025475148 0.271534000348
r=0.00791788076973 0.273960406707 0.238472749131 0.24557821972
r=0.00751673522447 0.233244676714 0.164232498095 0.304885446316
r=0.00819691390599 0.383991966448 0.221395238939 0.225104849666
r=0.00832233394104 0.298953128718 0.221889126814 0.24276707114
r=0.00636627058405 0.204232526999 0.313655284837 0.252030390359
r=0.00670241475407 0.207440054335 0.289618030947 0.288344554689
r=0.00657582294796 0.247757467029 0.292826318852 0.161781581329
r=0.00695859076294 0.280025721931 0.218816246233 0.235481005553
r=0.00762199795267 0.270179102378 0.247873691538 0.24184560242
r=0.00676475340592 0.214468968992 0.24354881002 0.244001254505
r=0.00716788840711 0.249687491632 0.227182386637 0.28627235753
r=0.00738322212558 0.299118205019 0.247705911796 0.22115937193
r=0.00661392634003 0.232046745081 0.257719937162 0.242432609989
r=0.00579417837519 0.211896503581 0.294982973289 0.189898011152
r=0.00687154640602 0.247059853503 0.247400317118 0.24141788504
r=0.0061068225544 0.259841705797 0.279052597383 0.242048374236
r=0.00579466767933 0.244543160468 0.265193622635 0.208746710023
r=0.00693863375985 0.233451631368 0.289746231635 0.221846975768
r=0.00710861413077 0.240354117836 0.24297740455 0.239117499444
r=0.00704468811124 0.247060074428 0.246741095162 0.256480595428
r=0.00689283339237 0.22713806152 0.255176417114 0.261611000674
r=0.00712561016724 0.226301205286 0.237152656668 0.243353486029
r=0.00712461133597 0.244663393557 0.252307177386 0.231960398666
r=0.00674219931482 0.26176787219 0.256238817727 0.252031916636
r=0.00693320153527 0.250932366676 0.267932138075 0.25652003527
r=0.00655626531926 0.201925997934 0.253083419406 0.266956275189
r=0.00736387445353 0.245169433044 0.2641436337 0.262146030824
r=0.00762581713162 0.258957687711 0.242936136598 0.223744708432
r=0.00764363080983 0.258866688319 0.281713663116 0.231516700901
r=0.00739804634915 0.237991398631 0.274395784118 0.216124538131
r=0.00649750727353 0.229362041576 0.240859666659 0.280854879298
r=0.00611017328601 0.259837587236 0.277101793163 0.196800010795
r=0.00704197611077 0.183429493276 0.275778261513 0.289959211277
r=0.00685102814957 0.229799018281 0.300790438881 0.218733647945
r=0.00693355392984 0.201866347432 0.261318520532 0.302948198569
r=0.00577008877333 0.26522578815 0.326758450784 0.200794270682
r=0.00532217737183 0.282877139975 0.279688662041 0.174788785895
r=0.00675495547484 0.246966362779 0.273918055119 0.273037828775
r=0.00736427718511 0.312401048144 0.213621282278 0.238377793789
r=0.00760101966737 0.262790080138 0.231345001773 0.255228311238
r=0.00612265027584 0.172626876266 0.252499947809 0.279086031607
r=0.00705533877799 0.290080969577 0.248721668364 0.204687387471
r=0.00625085417223 0.243566762184 0.229244815728 0.259408756669
r=0.00771464581748 0.289197843142 0.209084441241 0.23550408859
r=0.00674292528489 0.274055621112 0.236513555643 0.253412583949
r=0.00700500271647 0.225675535828 0.241219642493 0.272155421488
r=0.007075482108 0.215753783376 0.253107082189 0.244772951876
r=0.00604197027698 0.212940927374 0.293526567768 0.231936042507
r=0.00738243792998 0.230587714566 0.292305351536 0.252278794417
r=0.00645826219241 0.21128925789 0.354370302908 0.214547437757
r=0.00858636719557 0.263978465594 0.215732035829 0.292382363705
r=0.00793160488582 0.260316516523 0.186587313162 0.267689062903
r=0.00632100623279 0.226117924681 0.284026657718 0.227431326066
r=0.00544641896513 0.187150751752 0.25357352351 0.282316075453
r=0.00655548701917 0.30429203346 0.238439977226 0.214890728332
r=0.00683912787377 0.281556256572 0.25596214511 0.289505783386
r=0.00759426748988 0.26185543669 0.223059942265 0.254327276844
r=0.00651271409759 0.263663085418 0.265684923014 0.21805649767
r=0.00877558517174 0.360621952486 0.203708311049 0.23540409215
r=0.00562287109221 0.250822484713 0.283875210626 0.231689386156
r=0.00844679535469 0.235513178593 0.208931265851 0.305387010819
r=0.00793384214239 0.223798982933 0.226644627009 0.309598930445
r=0.01 0.25737621393 0.229981421153 0.276840257942
r=0.00672906488174 0.225750846119 0.245610241718 0.258437415225
r=0.00757758212698 0.275896009503 0.208654837148 0.277451479518
r=0.00687241893131 0.261874037144 0.275318488537 0.266039069443
r=0.00695802356401 0.225102115746 0.236151268989 0.261301574189
r=0.00704736490648 0.22523196552 0.233074533169 0.264614718449
r=0.00675949123577 0.272885159313 0.236537411853 0.263236534655
r=0.00757206339959 0.230885788817 0.242562322786 0.289093342407
r=0.00685249220995 0.237069070565 0.219959616091 0.256532598227
r=0.00667759475584 0.237513699703 0.291921089713 0.242191169563
r=0.00757799434339 0.302838269225 0.215317593266 0.240489058862
r=0.00752812656748 0.256211873233 0.237911025145 0.268660417597
r=0.00827589176192 0.341090086056 0.179830779046 0.275607528707
r=0.00714902822287 0.26287384995 0.219618572463 0.255594002307
r=0.00644161096414 0.217826712405 0.272251115783 0.261388366346
r=0.00886840383496 0.289409825994 0.249982760505 0.257322560625
r=0.00695536800714 0.268350372687 0.237243826152 0.235749964988
r=0.0088050885121 0.262847047315 0.2688188528 0.185133270549
r=0.00735591537566 0.293236083324 0.238425306007 0.233484039341
r=0.00576444016287 0.208727543319 0.276584812728 0.233797526665
r=0.00784289562001 0.212998870708 0.210278959129 0.270530286648
r=0.0077663780742 0.277976654905 0.178748355091 0.299952642142
r=0.00648564669966 0.266769969009 0.292678863008 0.235512679529
r=0.00525373238953 0.184511087614 0.285921109753 0.217963492075
r=0.00721860399523 0.219235519474 0.26302126354 0.26151086777
r=0.00636735564855 0.277610370859 0.25034920037 0.274542115919
r=0.007089395042 0.266825710433 0.250347880238 0.241859871242
r=0.0065741597181 0.218958710401 0.23481408567 0.305845743499
r=0.00683854734625 0.262928285452 0.230686514259 0.261109881289
r=0.00683195979197 0.253832561775 0.209937229473 0.253039902679
r=0.00683760543727 0.277432966098 0.244696669353 0.239737789553
r=0.00732651963994 0.237372576071 0.256288802023 0.240836974017
r=0.00570548267455 0.234721412689 0.25848930337 0.232411545021
r=0.00645415619625 0.254229015762 0.221265802191 0.236902530199
r=0.00688418255567 0.245333613816 0.275606470971 0.24113396851
r=0.00610431371425 0.199122326216 0.277239929797 0.32128106323
r=0.00670932917442 0.257024007606 0.258584898186 0.253965612867
r=0.0067636041186 0.229888005471 0.235034624263 0.266358895443
r=0.00683332699624 0.221998501592 0.261081975401 0.283074233627
r=0.00668540493787 0.248757036161 0.276737411569 0.227084565346
r=0.00685799339584 0.224370144486 0.285268278516 0.250798664053
r=0.00735233488437 0.268787273526 0.250988058306 0.282570509824
r=0.00792469104554 0.251438706157 0.263717319045 0.276653271816
r=0.00812405857767 0.276927214797 0.279120287996 0.217603895119
r=0.00691985077963 0.241137582939 0.21979278184 0.265796906849
r=0.00636884625095 0.256587024005 0.294517719439 0.238121725451
r=0.00556865008687 0.262487603286 0.259781859339 0.223739288322
r=0.007268295797 0.251625048101 0.281907277789 0.212568425359
r=0.00737650137128 0.240681165015 0.259969401907 0.236305923734
r=0.00830568260628 0.273108198222 0.234819304689 0.242383525922
r=0.00713247608692 0.23163516291 0.245570942417 0.262967081101
r=0.0074539196051 0.220362310754 0.30746196481 0.229903656586
r=0.00748913206926 0.248057532783 0.264414587836 0.236603690744
r=0.00680714777248 0.259487723741 0.233066449432 0.268017087822
r=0.00647801989878 0.251845942037 0.209390415238 0.256414417977
r=0.00781161106709 0.27719807446 0.259682477099 0.209981321367
r=0.00693811342043 0.245033983803 0.253487375864 0.236113739782
r=0.00626594406474 0.249674601052 0.218721583311 0.2679326023
r=0.0075018069966 0.23198603611 0.273359515628 0.247204494627
r=0.00774087461934 0.230878406848 0.275985186171 0.248264697403
r=0.00624452352134 0.261843791995 0.260293003544 0.249899366473
r=0.00756499723005 0.234806029611 0.198972218698 0.316330027459
r=0.00698625471259 0.253242093954 0.238356022082 0.270761642227
r=0.00669752326573 0.254292051254 0.206661208823 0.236661825651
r=0.00855696920032 0.300153875745 0.186381996538 0.302250432776
r=0.00639525654938 0.248268266528 0.264353824305 0.223466075414
r=0.00705910592473 0.313847815347 0.247567182527 0.170796999046
r=0.00632224066344 0.23437607111 0.216872700683 0.302211152496
r=0.00643065691607 0.255310159215 0.215780280147 0.229681846848
r=0.00672507905442 0.2317471666 0.224981916256 0.277319880035
r=0.00635600525807 0.193572981835 0.266945271426 0.248951251174
r=0.00709174853576 0.218762869615 0.239450347308 0.249828405129
r=0.00735593503899 0.277271909989 0.266186082345 0.217231615209
r=0.00610429322684 0.210552111173 0.234731415874 0.285100974786
r=0.00714069663156 0.255963049265 0.273338564988 0.20546888537
r=0.00715552969656 0.265219693315 0.175668538959 0.316827153691
r=0.00714673222855 0.24871813217 0.280126875104 0.238868617491
r=0.0076342606729 0.237397647759 0.278189668007 0.244320381123
r=0.00725721116344 0.286044007905 0.218572102764 0.261562398608
r=0.00684812931137 0.204796096015 0.242760751104 0.290111436221
r=0.00629222288702 0.25559144747 0.206137517305 0.220366097523
r=0.00691583344321 0.235331093282 0.217593544995 0.265503211502
r=0.0069583503514 0.245565977698 0.211076063197 0.296367007
r=0.00624694938822 0.269214247026 0.232868269177 0.235679199118
r=0.00658275593249 0.241896087697 0.258898207498 0.215013327909
r=0.00674604290164 0.236613838234 0.242153783997 0.246585740608
r=0.0061334601038 0.229430679092 0.257085100637 0.267832978789
r=0.00728274551342 0.25454487056 0.255299672384 0.238164065009
r=0.00657711287537 0.232849061671 0.257348004163 0.238654166807
r=0.00665311034156 0.19593240749 0.278597021113 0.282762330599
r=0.00710091589204 0.25275562272 0.236130467635 0.268631237232
r=0.00809201351353 0.231325914612 0.250690959342 0.251654665794
r=0.00689197664747 0.35985687336 0.216812253937 0.174479166667
r=0.00777376253273 0.254274936413 0.223935777136 0.275348869183
r=0.00655975675602 0.209516449364 0.250014542251 0.315350800655
r=0.00790678989515 0.22450521327 0.233280324849 0.284057373821
r=0.00752558142212 0.19131994425 0.257059297775 0.263997554148
r=0.00703849980491 0.249719601076 0.280546882556 0.230452189277
r=0.00661644408314 0.247513186954 0.278669075909 0.265637262954
r=0.00689345487479 0.236045742258 0.207572168506 0.256788453039
r=0.0072171682222 0.277454030291 0.228278490996 0.260263769005
r=0.00727850255758 0.261104624867 0.23345218937 0.250796756177
r=0.00661803794381 0.2851779915 0.262559652475 0.23251673402
r=0.0067963107937 0.215913029106 0.231265911379 0.301534279525
r=0.00789120356362 0.254353418914 0.21125242224 0.302222839494
r=0.00667808602237 0.239978100858 0.296855039844 0.255571101243
r=0.00713002207826 0.239338917503 0.233974414558 0.240899710386
r=0.00768278692262 0.212500950919 0.288491462478 0.248781095043
r=0.00650169235115 0.241213771854 0.210099176055 0.264762926588
r=0.00694970969336 0.256888961357 0.281407956954 0.222301483776
r=0.00695318581828 0.239617025115 0.265152979481 0.239638501948
r=0.00689017121292 0.246073856251 0.216081740502 0.25856080462
r=0.00788087700909 0.235064210696 0.250813009785 0.276312497936
r=0.006858431184 0.216069411397 0.253635205614 0.246665224602
r=0.00732162105179 0.275385532986 0.229786122363 0.223501254254
r=0.00666879252972 0.247284350891 0.270285025887 0.210808813493
r=0.00628433763135 0.225263683568 0.29955536302 0.219156693922
r=0.00686402688994 0.247416797285 0.19262550789 0.278902195913
r=0.00712407556918 0.253107298749 0.259710668915 0.231685699232
r=0.00575195921296 0.210573044837 0.23382885879 0.233360409313
r=0.00697043331936 0.229534086337 0.24278071013 0.271519758847
r=0.00549418388606 0.289359642755 0.221496293363 0.243274159132
r=0.00657965801289 0.218019663676 0.258224538405 0.283493615573
r=0.00845623368144 0.23024681133 0.245799053982 0.332449892331
r=0.00745991522125 0.248868126979 0.258786736804 0.275496584753
r=0.00790615075921 0.232877194464 0.189797412397 0.284453266883
r=0.0086524848502 0.224021426052 0.278421084477 0.238368249989
r=0.00809116590837 0.236680307178 0.252511010628 0.280179401176
r=0.00599976860551 0.1690202754 0.262245558513 0.284598847571
r=0.00647954981188 0.246328827404 0.264964114244 0.204531235721
r=0.00932017928599 0.363219849971 0.157901519523 0.244477784189
r=0.00678476042168 0.210020500612 0.272128261085 0.241595575836
r=0.00690233218906 0.262320893787 0.261533040024 0.235590819131
r=0.00623552829279 0.276011912031 0.299778767147 0.194533095269
r=0.0070222783301 0.308869350134 0.205300815181 0.186234256086
r=0.00620968592121 0.264875408533 0.268986198208 0.213255949065
r=0.00624276850707 0.241967016501 0.272479530855 0.225158688666
r=0.00692437235342 0.234406477344 0.270367893052 0.26265714622
r=0.00664774900887 0.249880855931 0.241215677998 0.274520416755
r=0.00663205305202 0.244046803098 0.230292743675 0.251306616952
r=0.00719034084877 0.267491731819 0.245123818205 0.213313232596
r=0.00682400592686 0.251382276789 0.285642696066 0.209922325232
r=0.0067629424748 0.250967197632 0.260587384132 0.263144991842
r=0.00690389066753 0.225444324173 0.24480021416 0.274305434315
r=0.00651576515675 0.253482118463 0.253247379894 0.248325042497
r=0.0062158124783 0.216968209069 0.28062123072 0.237764850296
r=0.00800147810965 0.269998226391 0.222165717864 0.230799897664
r=0.00616741852372 0.252105805738 0.247259309547 0.219418671897
r=0.00620991744286 0.200656453712 0.253647537871 0.237076759114
r=0.00857618188882 0.271920289855 0.296083759591 0.204928601876
r=0.00650563818246 0.232478451369 0.25607700241 0.236577843523
r=0.00720121921594 0.25878803224 0.271679959489 0.24205595645
r=0.006097898004 0.243358566988 0.254838255521 0.249228369993
r=0.00658901878778 0.275817256163 0.221436227224 0.22154340836
r=0.00707986723548 0.224071383496 0.240258882578 0.296761032595
r=0.0071409014333 0.238344165018 0.27564283696 0.243712913252
r=0.00669266492961 0.238064192578 0.258888570473 0.234470076897
r=0.00681848318773 0.267587470274 0.245905757428 0.267508576452
r=0.00762132776936 0.247667209881 0.252845970093 0.259809084085
r=0.00711516660258 0.240584362714 0.231046595482 0.262649173006
r=0.00803655993675 0.263055722406 0.247856328293 0.248953191786
r=0.00683457541484 0.232455829135 0.256569455285 0.27156507959
r=0.00644535034305 0.237377363006 0.263918800351 0.240587859935
r=0.00733607573121 0.258853768124 0.224772892264 0.257519571487
r=0.00573617344203 0.254381634164 0.272731012919 0.224389039743
r=0.00664542217183 0.262642966846 0.254533856144 0.238703929053
r=0.00740173761282 0.26071297545 0.236663101273 0.247202199176
r=0.00669780600527 0.247593412961 0.224845324212 0.281276285538
r=0.00709363370582 0.243321614825 0.262808573046 0.219205997608
r=0.00640582411432 0.225110128195 0.255222975049 0.253367474038
r=0.00587705069758 0.253611199621 0.175604794235 0.251179222802
r=0.00783803925403 0.231487037464 0.238749134549 0.244241864759
r=0.0070224386599 0.251347671267 0.248100374126 0.254517651809
r=0.00704247037978 0.273038355749 0.248738440214 0.212591774414
r=0.00654926674957 0.280283066517 0.234171789297 0.217561036587
r=0.00630716897444 0.21811611219 0.307813677796 0.224758503186
r=0.00636865047505 0.214625311297 0.274469851332 0.249037808467
r=0.00717265599575 0.306357921541 0.250523858784 0.222513991671
r=0.00764376137964 0.231364848586 0.282378336223 0.282109558327
r=0.00817634085262 0.274234133482 0.194753986322 0.296940528019
r=0.00858910049755 0.240954912283 0.248176446208 0.239937374858
r=0.00686512887699 0.229478425105 0.237038113226 0.263271829144
r=0.00731147334704 0.212933993659 0.271687236328 0.236936299557
r=0.00647501539558 0.233663087626 0.295009450275 0.226022439377
r=0.00637906148397 0.251562385119 0.258436879641 0.228328799353
r=0.00699562143465 0.304302952447 0.25023880892 0.198634122775
r=0.00663071760278 0.243614851081 0.217221542228 0.278004895961
r=0.0066684452769 0.251612203978 0.224570530537 0.289311584386
r=0.00689376649128 0.241413560562 0.273650826842 0.25575478767
r=0.00700815644272 0.248159383196 0.260182639745 0.244936328878
r=0.00691013337889 0.232500421135 0.213502536171 0.260089467872
r=0.00670152147053 0.242726709997 0.255865057258 0.246038378211
r=0.00750235595197 0.240229380585 0.213027324809 0.310602498765
r=0.00670623575357 0.254291566933 0.27075397185 0.202619332948
r=0.00789458452571 0.250064919932 0.206425408663 0.285834137897
r=0.00760421017478 0.249632285347 0.265934301649 0.230721793222
r=0.00702015240788 0.228115659123 0.316273206043 0.227475141829
r=0.00893312785813 0.283074319811 0.257180389188 0.249580680115
r=0.00677714454536 0.238610142657 0.231148838698 0.262004614892
r=0.0065580849979 0.259490917122 0.251704488985 0.244094749048
r=0.00632418731505 0.249373757794 0.252291875999 0.264182956986
r=0.00774944671857 0.223155326346 0.216203626684 0.30725004159
r=0.00586683981329 0.237872190702 0.332680945888 0.202269428685
r=0.00753429390842 0.289782352138 0.239268137991 0.256882280686
r=0.00670043056356 0.259367681499 0.218744370384 0.285278928722
r=0.0084160004094 0.256144877944 0.241419609383 0.25863181219
r=0.00623445233609 0.253231470127 0.251489634394 0.276774791784
r=0.00558152828373 0.219790675547 0.322266179244 0.20423322817
r=0.00705592330949 0.227673280082 0.170840848579 0.295439319763
r=0.00689095940956 0.216615012487 0.263880024303 0.250780562695
r=0.00578279709631 0.230262514905 0.239625481342 0.229988858265
r=0.00681107579769 0.259937858013 0.226752029121 0.260135456286
r=0.00676852061579 0.297682951689 0.200618332541 0.258102874227
r=0.00589238248989 0.291892144057 0.269733159171 0.209787273745
r=0.00745574804302 0.233522416127 0.192440821219 0.221960468264
r=0.00655237338872 0.282167157768 0.221606436739 0.267927754622
r=0.00686437391526 0.275931520645 0.240342259764 0.214021963267
r=0.007151474402 0.272789150813 0.246858055326 0.262203037405
r=0.00695525302839 0.253883461025 0.249150675945 0.234483728123
r=0.006779019213 0.235222742243 0.267620038135 0.239400242676
r=0.00664873429641 0.226471484012 0.281876236708 0.249502747617
r=0.00582843760777 0.2118710656 0.241708712914 0.23354880453
r=0.00791677354232 0.265784514215 0.255920445888 0.250218533221
r=0.00703359949807 0.229404836139 0.253417267967 0.252229513714
r=0.00736580312555 0.251592576013 0.258083399332 0.253827921444
r=0.0068776729379 0.266713790094 0.271573593891 0.22985974369
r=0.00630663923081 0.251810320105 0.235481168452 0.256890701183
r=0.00644106879441 0.233786343794 0.242237048019 0.251610246273
r=0.00633269225153 0.242048965245 0.250278577091 0.249835880729
r=0.00755898201063 0.259601817768 0.262408472282 0.263618597165
r=0.0068554078444 0.262000089973 0.262000089973 0.212035329225
r=0.00670353474474 0.281823587711 0.221010901883 0.232613148332
r=0.00746661549782 0.256728014851 0.256076420905 0.256666543724
r=0.00660022795345 0.246282369818 0.286865729033 0.22194677374
r=0.00681114348643 0.264022704343 0.262251334304 0.243135941098
r=0.00801414249017 0.293332974528 0.261841630569 0.236966883099
r=0.0061941249126 0.243871174835 0.276920945758 0.231850786636
r=0.00704030573655 0.237477513162 0.278820286841 0.237543529567
r=0.00672876650808 0.256415978576 0.248913401558 0.260369177798
r=0.00759848574629 0.268832426502 0.24749746725 0.260394875682
r=0.00658582683148 0.219209102989 0.272902513428 0.253925476765
r=0.00508644028723 0.257449565056 0.292547911093 0.176955563408
r=0.00799105122995 0.238797566223 0.282909775447 0.245083703106
r=0.00639849744473 0.254483663028 0.267135812046 0.230195230971
r=0.00573612475485 0.296548909875 0.220910574793 0.211058645214
r=0.00731214658616 0.272777609987 0.216047518373 0.228619248968
r=0.00647004933298 0.244007428821 0.258485436967 0.267776702863
r=0.00675101495921 0.218201495124 0.252503243729 0.266684548492
r=0.0057138371712 0.200347574174 0.279453992869 0.276628514071
r=0.00673021498932 0.235779567376 0.271354368281 0.289063969282
r=0.00681530434406 0.2669286754 0.250160116448 0.251848617176
r=0.0078745579589 0.269718992248 0.24797588286 0.271247846684
r=0.00676480257924 0.253099746308 0.224820744872 0.24662210723
r=0.00534218509768 0.283150548355 0.246682175695 0.207377866401
r=0.00821823749148 0.2588505943 0.21994064102 0.269245516125
r=0.00578498328414 0.266458274131 0.212249150868 0.266268826371
r=0.00697125869514 0.210317401397 0.228417150465 0.322197310527
r=0.00696721668888 0.273399213686 0.282851981724 0.225342684093
r=0.00661609409883 0.2771735235 0.302599274039 0.19211916201
r=0.0065113719694 0.240425766635 0.255170266444 0.264876211568
r=0.00707235251385 0.225199752673 0.242566679273 0.245117990647
r=0.00677944761071 0.231996116976 0.280975609756 0.246627836428
r=0.00690965870229 0.235545156236 0.284006290022 0.218065359837
r=0.00661112609618 0.255026522414 0.25697367953 0.239800947073
r=0.0070221405903 0.238111749135 0.284892358087 0.237555286815
r=0.00651828861361 0.244065543392 0.238932586721 0.222706199497
r=0.00756507392136 0.253512021854 0.278808078983 0.222336528503
r=0.00682898768055 0.239147903493 0.288846874329 0.237574935093
r=0.00633117998627 0.221816481813 0.240534325761 0.285399112361
r=0.00597133735398 0.24586377995 0.253762254492 0.230837051319
r=0.00693293172893 0.25036108277 0.254280610586 0.238775346518
r=0.00619412622447 0.213098008059 0.302025991714 0.278143503017
r=0.00721436364564 0.254518211869 0.214907267241 0.265145664061
r=0.0069147590508 0.228823330253 0.26995507078 0.255164725224
r=0.00718388852961 0.269841025956 0.286849814599 0.196397476082
r=0.00928946070589 0.304384478765 0.227907776168 0.304048911042
r=0.00707182673333 0.271571226932 0.24689012888 0.241903781973
r=0.00632045862289 0.196670981031 0.2203220464 0.235707625291
r=0.00771546079042 0.262383805779 0.258774419525 0.244929832262
r=0.00673435815836 0.278823978618 0.240106911035 0.233860252005
r=0.00697828632482 0.240302179962 0.283049443839 0.262858436552
r=0.00535199560743 0.223966131907 0.265418894831 0.232673796791
r=0.00755216403582 0.223477374682 0.282238173592 0.204413451843
r=0.00824639629635 0.158638274413 0.233512507753 0.334194748811
r=0.00611697481032 0.239102670887 0.251887944916 0.251124437781
r=0.0071955639362 0.261740514725 0.209847881843 0.225590342266
r=0.00720455172983 0.261224348668 0.268727417319 0.22407205712
r=0.00725969980664 0.276934713752 0.234505743866 0.241396019477
r=0.00835467650286 0.17004696984 0.286583314267 0.314123700703
r=0.00612778112288 0.300727896296 0.253540549939 0.265232459138
r=0.00663193358546 0.24582107317 0.264788112965 0.260606568306
r=0.00680522861539 0.218834342899 0.244817904319 0.286600993929
r=0.00685258156395 0.193084233887 0.293258716068 0.264135468931
r=0.00616799398292 0.225259189444 0.27967027213 0.234444893257
r=0.00854776720872 0.274868407285 0.144877096726 0.304585386271
r=0.00616201872537 0.330938416422 0.225350276963 0.190778755295
r=0.00560704412923 0.200645309519 0.307830621235 0.172595323004
r=0.00641747844116 0.211764196301 0.311257417594 0.226404470048
r=0.00746811499282 0.289330122377 0.258727740371 0.235825101162
r=0.00777256912449 0.253359982664 0.264084263524 0.255875070888
r=0.00659319130306 0.243091934064 0.230854163323 0.263506053222
r=0.00591851725558 0.230770278925 0.277289512052 0.24975132513
r=0.00601572610631 0.225000931203 0.281737251834 0.236242410698
r=0.00651882983174 0.24421046693 0.249272042993 0.259242324148
r=0.00774185180424 0.231941726462 0.283866057839 0.25914329202
r=0.00703708432449 0.293269895818 0.249565288967 0.243717696769
r=0.00657602312406 0.208226616842 0.311710123021 0.227330618186
r=0.00789773823938 0.285313681986 0.236921897758 0.227511032758
r=0.00638231269677 0.252363727358 0.25352705914 0.220686824228
r=0.00601554768325 0.258933884955 0.248597342668 0.20873843053
r=0.00675079929967 0.229094916655 0.307480369197 0.240379758461
r=0.00848455638469 0.274486713988 0.221429895435 0.283427649297
r=0.00640862986222 0.216741035179 0.290715149265 0.278362500741
r=0.00658282549926 0.26465029011 0.217931967976 0.220382456563
r=0.00591561241026 0.254090007967 0.239749504382 0.221851666574
r=0.0072500496426 0.253538920952 0.236310908203 0.272920435294
r=0.0068189886825 0.247861282134 0.249700820989 0.241161282211
r=0.00776299313061 0.266540024493 0.233279058116 0.232687597417
r=0.00668944108194 0.255458109625 0.255115911366 0.237841060758
r=0.00745086892947 0.24067532985 0.240225825071 0.248473982357
r=0.00642795069212 0.259621571146 0.248985457176 0.244814628443
r=0.00668026135359 0.222329587018 0.198209727823 0.25590327434
r=0.0069353586373 0.223283209138 0.278866033049 0.251810866687
r=0.008070749294 0.266306613868 0.207251504827 0.274525861374
r=0.00673508072796 0.253852803606 0.289236563142 0.245060321283
r=0.00768663260314 0.258346209674 0.258685676827 0.238224001498
r=0.00694952015668 0.22706778607 0.257407160625 0.26776830135
r=0.00734984331905 0.261004621626 0.245821250618 0.234542586949
r=0.00757144305247 0.248939412661 0.227307549734 0.255751884344
r=0.00680917012701 0.229637192212 0.258487809648 0.280961047533
r=0.0068568243029 0.281506087128 0.219295963668 0.239640292629
r=0.00754566385902 0.293830612378 0.215403072513 0.233006422078
r=0.00667915898065 0.240562094025 0.289938259695 0.235706476301
r=0.00727158112728 0.299036880432 0.214747901851 0.259124009653
r=0.00731307862995 0.268104586149 0.271909486544 0.29463672182
r=0.00609036234758 0.236799546312 0.274538734563 0.220781633471
r=0.00699729000604 0.260168572984 0.26897545586 0.260060087355
r=0.00706838642991 0.244716712815 0.255708018801 0.232516792304
r=0.00606376659179 0.242596672734 0.254385796852 0.261749209694
r=0.00655780731502 0.293456593242 0.199250805675 0.23810591714
r=0.00664315168775 0.174514766288 0.267727712288 0.262326662472
r=0.00870245886428 0.261391389296 0.277789407578 0.237614262787
r=0.00643463023499 0.200112739572 0.232208286359 0.287485907554
r=0.00698316344409 0.242634267184 0.247352233031 0.274532726539
r=0.00704849635201 0.242487857084 0.23830987075 0.289124886803
r=0.00674284939192 0.254953826911 0.258440014798 0.206711303113
r=0.00621356736208 0.264953561663 0.23709666182 0.23486768265
r=0.0068821645947 0.249470112476 0.243380374273 0.252228328767
r=0.00692694964486 0.242146622702 0.251909184047 0.231925550049
r=0.00713695894175 0.245201664924 0.23108741014 0.270504156285
r=0.00698085976379 0.25480800141 0.253243205385 0.247875082292
r=0.00666175588624 0.25070798789 0.248471269411 0.26349120538
r=0.00762795987189 0.240749014352 0.253380205516 0.243892115597
r=0.00701594515127 0.248077712356 0.26016872171 0.260077299986
r=0.00768620866664 0.281568525209 0.245546078687 0.232050852297
r=0.00696405039918 0.243749482328 0.251633870923 0.232790616039
r=0.0073671105555 0.255942509674 0.235661200172 0.287881579756
r=0.00647654140271 0.25194052971 0.259416409894 0.208280715933
r=0.00649356035592 0.246642987968 0.235603047873 0.256397802131
r=0.00617691693801 0.230692999221 0.274807106958 0.23901748425
r=0.00620021133305 0.271053186999 0.236703250317 0.238655550865
r=0.00752263080507 0.228193188103 0.249745758176 0.313689807133
r=0.00568320411746 0.236820157149 0.271249433007 0.22202712787
r=0.0078485140829 0.281609449982 0.26003691399 0.212550756737
r=0.00689132629773 0.233762931438 0.25310153772 0.250906706281
r=0.00711579160087 0.252276006169 0.251057161335 0.243429016799
r=0.00682899240788 0.216701981339 0.219675848481 0.297795620981
r=0.00661127349576 0.21572938363 0.188112319679 0.31616909666
r=0.00768794112374 0.256274229749 0.245077535197 0.25092668163
r=0.00700703358031 0.249158056695 0.267549813987 0.232638343075
@group {Random Data} recessiveon
@balllist {First Position} color=white
r=0.00773881851234 0.306877573533 0.207253912039 0.21967596457
r=0.006016841708 0.234211035252 0.27465026314 0.241394737396
r=0.00638231576419 0.249082906331 0.234022131531 0.216090212458
r=0.00728674970391 0.305941356827 0.238095440843 0.237971967554
r=0.00634695995949 0.285111565654 0.265137060346 0.229820223882
r=0.00680230161036 0.216072713574 0.279914910537 0.271650218717
r=0.00820041844474 0.31203957977 0.169694895439 0.256531447643
r=0.00739856611014 0.223045252663 0.266164023116 0.190146363125
r=0.00580347974955 0.28015939864 0.226127242424 0.205450429542
r=0.00679975345135 0.278409528065 0.237859207701 0.228271643817
r=0.00639093759999 0.220842630826 0.269710480239 0.241826258858
r=0.00745104379614 0.275634285806 0.205758062274 0.232078872867
r=0.00706194752434 0.246848436185 0.232351265774 0.276612156143
r=0.00796237165669 0.236228829126 0.2134302816 0.281019705182
r=0.00663003061514 0.236813274289 0.258309568353 0.264840626103
r=0.00541315890612 0.196047641797 0.233791485194 0.280490705914
r=0.00581198119897 0.250731559265 0.276088699286 0.235622049842
r=0.00616852301558 0.199945474284 0.269811380109 0.270671868632
r=0.00752670754804 0.218492645193 0.291836061982 0.21169370982
r=0.00674876843017 0.233574428573 0.288793927351 0.233564464966
r=0.00744048451872 0.219084212968 0.295338354764 0.253180490525
r=0.00632279596213 0.281370182799 0.260935807256 0.260510835401
r=0.00576168365375 0.2213079198 0.281313449739 0.233641655465
r=0.00730103383522 0.218284692155 0.267345294387 0.263253178759
r=0.00492275568224 0.281848343889 0.242549589374 0.217026183655
r=0.00726609735418 0.284065532937 0.209427186702 0.240822073834
r=0.00688988690441 0.21877218281 0.24565828691 0.25615409243
r=0.00681061177849 0.256359715339 0.227518887901 0.262253700791
r=0.00558681014724 0.267416086457 0.276898043979 0.266463917803
r=0.00708610113172 0.229554824549 0.26242057889 0.311970567692
r=0.00704751034664 0.257820844623 0.273000686186 0.19673679342
r=0.00738176522191 0.301546482285 0.172469874451 0.246072503356
r=0.00840565778542 0.243643165276 0.260539959651 0.254090514498
r=0.00718116582114 0.227804987084 0.26332235696 0.259137610123
r=0.00820269449167 0.245136544989 0.257977855286 0.276087282714
r=0.00732112470752 0.307916591474 0.272367609731 0.266176945471
r=0.00695074338478 0.281870746252 0.254311493443 0.222105917299
r=0.0066171556062 0.226852631618 0.267338056049 0.25522303512
r=0.00585703778406 0.273295419817 0.248932584188 0.216089293768
r=0.00541128163961 0.285221949304 0.235290828288 0.236064361526
r=0.00829934569681 0.224813508798 0.244093044824 0.276609861507
r=0.00671532087588 0.240520169879 0.274294889624 0.195829977343
r=0.00546514775156 0.212138829075 0.25993982965 0.30717504616
r=0.00727437303867 0.246291110789 0.263632554402 0.204281087819
r=0.00677247179941 0.207125676082 0.291411619885 0.202998790693
r=0.00770037017118 0.278689112181 0.270095776727 0.248497542763
r=0.00711791818261 0.272587180342 0.263739970691 0.219151075914
r=0.00606338464288 0.189772569513 0.25963079049 0.244897675979
r=0.00751895081423 0.2421163797 0.263705694435 0.225363172049
r=0.00598266974362 0.261292229317 0.215691843418 0.30603072842
r=0.0071215054578 0.238236288029 0.192993395622 0.271931668522
r=0.00705969227348 0.297437150192 0.245557169741 0.286757730049
r=0.00650844242945 0.285239277853 0.185938956217 0.272974041556
r=0.0066632914786 0.227768360144 0.229981448767 0.27298281142
r=0.0083870440988 0.232518475862 0.280053956774 0.24369392626
r=0.00623920408288 0.248603500584 0.209803347963 0.274247012063
r=0.00762608364965 0.248179018702 0.277995431607 0.242957579197
r=0.00791250090775 0.241795409131 0.235559205734 0.25139850008
r=0.00722751450229 0.265818569882 0.228480716114 0.256564113095
r=0.00698626814096 0.238278604395 0.253816431856 0.289863007023
r=0.00742509997759 0.229076895856 0.277891440077 0.282734020418
r=0.01 0.238543296977 0.256424236057 0.233935178495
r=0.00718336313775 0.253499232295 0.27604203426 0.250307695991
r=0.00552499732252 0.253297089297 0.261949769541 0.204533305449
r=0.00752110539001 0.210621851484 0.326018944345 0.200687881577
r=0.00792678659742 0.232079727924 0.23286491283 0.30265189393
r=0.00549241238081 0.273848068513 0.242780382621 0.201020319498
r=0.00632326132394 0.206207947385 0.241136837777 0.278218718901
r=0.00611354730031 0.239878457574 0.236581724093 0.233501963294
r=0.00537349068604 0.271170824679 0.2097988207 0.295076017804
r=0.00708679433059 0.265308914109 0.25414894551 0.201834202128
r=0.00724565719805 0.188157445635 0.234597259791 0.257255037368
r=0.00578286281078 0.225184161874 0.248510206729 0.283020773635
r=0.00673099516828 0.245171889296 0.239892920669 0.322747342093
r=0.00697110613792 0.27261510553 0.199925312526 0.31366914245
r=0.00716389408907 0.198735271581 0.189673852618 0.30963944917
r=0.0061369205865 0.248070245114 0.214623638457 0.256510100588
r=0.00723344252617 0.223116489825 0.237076635687 0.258857271586
r=0.00690793541375 0.276072599213 0.260109172652 0.226120809421
r=0.00709895279446 0.265035036975 0.253026111405 0.237671963756
r=0.00693218954573 0.265594866271 0.246632469791 0.158196630708
r=0.00626353102092 0.285035239872 0.197251403033 0.244122254058
r=0.00557696230976 0.32031429616 0.212946430375 0.243271487542
r=0.00756814647455 0.231217832345 0.286155861918 0.233997603474
r=0.00719605080004 0.168933300005 0.295922157095 0.254193906079
r=0.00877783616901 0.293337848536 0.261551817572 0.232441947196
r=0.00786198649674 0.265355195948 0.206538144296 0.24516951596
r=0.00644697696817 0.283170521296 0.273283983356 0.243685393649
r=0.00764950175959 0.293428088987 0.22312999885 0.250817734809
r=0.0081960557052 0.223130352477 0.196947326348 0.262684460673
r=0.00584661375659 0.315650298333 0.231414423598 0.219012888621
r=0.00777151000608 0.285424408856 0.212713701079 0.253405430467
r=0.00729778698476 0.216615394838 0.211853199875 0.271509477276
r=0.00593160377296 0.282822880338 0.262825362491 0.229778754138
r=0.00839335869287 0.280300565056 0.262281305545 0.234572221064
r=0.00706265698915 0.232840739077 0.230643693319 0.257512263566
r=0.00591108605762 0.235081901626 0.285930460008 0.252516990412
r=0.00717477073771 0.244005116132 0.321732690289 0.172129394697
r=0.00824221302559 0.319576456199 0.166882220155 0.236527009085
r=0.0065999636529 0.232586029874 0.238735853485 0.217658477394
r=0.00696330550352 0.261228188998 0.232843328779 0.293211534482
r=0.00559992720968 0.243571122909 0.303708260641 0.207241565925
r=0.00734878122893 0.263705936277 0.291408687428 0.198079055098
r=0.00639334953482 0.196170513389 0.321593546945 0.242855833466
r=0.00628150629589 0.272513097848 0.233408391849 0.21930437484
r=0.00713269331983 0.244997460182 0.284734832201 0.212608202503
r=0.00704348793225 0.213049131939 0.296257984854 0.277656632549
r=0.00634620343268 0.252536081063 0.170108809218 0.33836758875
r=0.00762955867743 0.25115090897 0.284653583449 0.243887974411
r=0.00551491619735 0.268209851937 0.201593159053 0.280436758369
r=0.00733186963005 0.219560163921 0.334915172765 0.251848311666
r=0.00664573121776 0.266052022742 0.227345016218 0.229899902082
r=0.00836576223605 0.291951177087 0.247224324956 0.203204840853
r=0.00699211408819 0.227366334255 0.22427556317 0.220890431584
r=0.00807912762644 0.172336564963 0.259693331289 0.251036558637
r=0.00745877227757 0.263966670258 0.24442893085 0.299828045843
r=0.0064678658569 0.273692433179 0.243941925405 0.289262001326
r=0.00664018639544 0.291217910614 0.219076642286 0.299055195519
r=0.00613101329227 0.237531227666 0.233289837448 0.267226890324
r=0.00636691973739 0.185434629134 0.28889287878 0.234207902192
r=0.00755760396402 0.227539956659 0.304091555946 0.234955485834
r=0.00716736931144 0.272314136658 0.238026330009 0.235599187131
r=0.00658133983059 0.271216510939 0.260442467316 0.198163555447
r=0.00742238706627 0.231276771445 0.270938355315 0.219991512883
r=0.00846218469847 0.27397295182 0.272874171631 0.221138844393
r=0.00722280836113 0.177179501749 0.27962380494 0.226476110304
r=0.00660903937728 0.191776363469 0.273270757979 0.224370131674
r=0.00800656044432 0.266829581972 0.249438956166 0.254087987176
r=0.00839254154398 0.229790468818 0.273300715226 0.236019254211
r=0.00725890178131 0.25631825029 0.255247193208 0.253708106506
r=0.00539098394202 0.342309685578 0.199893950021 0.211487180983
r=0.00707887474598 0.254435660487 0.230155308981 0.266938426879
r=0.00567906124143 0.216415992033 0.241089190779 0.311298454216
r=0.00656840009967 0.228552264301 0.315480878023 0.225450487019
r=0.00564236886768 0.256400118029 0.24382022756 0.240436333193
r=0.00792586590784 0.254198593177 0.287829237715 0.269642487111
r=0.00780947062227 0.253336751868 0.259071150869 0.2643800468
r=0.00726115663932 0.271932370567 0.265733286731 0.244210902718
r=0.00678936762462 0.259444619315 0.24270413804 0.272568104051
r=0.00748348305711 0.257591234238 0.282864114544 0.1944921228
r=0.00794530446984 0.252606741248 0.209996255615 0.249653052664
r=0.00793784928151 0.184193967633 0.25067296737 0.271001182215
r=0.00529834653674 0.283471198865 0.289701500052 0.222112693956
r=0.00646952951736 0.198414744883 0.27673891487 0.209565561015
r=0.00814849395963 0.259836705653 0.261440262928 0.201804187189
r=0.00760742772016 0.262812918705 0.295950758035 0.222735834644
r=0.00690501882397 0.24466571898 0.249703006502 0.199790872008
r=0.00610946932799 0.260938990127 0.268618762161 0.261107677286
r=0.00658398129908 0.238605443129 0.29573815952 0.215576005046
r=0.00743875019576 0.200090463038 0.296519489878 0.288008722746
r=0.00574713470271 0.326355232584 0.237076708306 0.243601368215
r=0.0058314647267 0.290746555345 0.25633189676 0.229047286526
r=0.00677389443044 0.244128056439 0.275773856983 0.298058669881
r=0.0058098750317 0.224590184643 0.278524559588 0.280744588592
r=0.00854509950844 0.170756443236 0.271816455706 0.276384475566
r=0.00574958111366 0.301009932284 0.222671254174 0.238538896773
r=0.00612909816755 0.250753890357 0.270976126616 0.244101569479
r=0.00729292909224 0.296586400201 0.219565355956 0.233626934049
r=0.00730218903778 0.284480607927 0.202112293355 0.256401297719
r=0.00612204147685 0.25045809284 0.241045061472 0.277398679846
r=0.0074981798948 0.291580211951 0.253226580056 0.23425971283
r=0.00628253823818 0.252561074576 0.230123519446 0.210647621702
r=0.00774947350499 0.287687429965 0.20672847982 0.286929425329
r=0.00452806525258 0.243680689608 0.271131433106 0.290598590683
r=0.00597209549487 0.260000249808 0.290834124379 0.220044059678
r=0.00789612547876 0.251715199865 0.213242072146 0.190396973949
r=0.00824836271516 0.227318984433 0.272824010372 0.252811832652
r=0.00706814702202 0.236186080327 0.226292814747 0.315173271304
r=0.00681908752703 0.24679579493 0.246610088995 0.309814541251
r=0.00614947946954 0.241551167226 0.238964138207 0.257626069784
r=0.00505026652868 0.238680337694 0.302059716179 0.238038054443
r=0.00756572103117 0.234276755946 0.255376338399 0.227487660578
r=0.00674766800173 0.190801832252 0.209451443492 0.308729524837
r=0.00711938827232 0.214445466366 0.220945289491 0.241519996887
r=0.0073795157487 0.262421847203 0.18506993948 0.299651088057
r=0.00799673353178 0.183784648605 0.245775558328 0.254027785488
r=0.00835426437603 0.242211223738 0.212912166776 0.241420834407
r=0.00606573528797 0.195169720097 0.242864042274 0.252482521123
r=0.00726591476823 0.35164269356 0.206481013037 0.241109102506
r=0.00663983115093 0.245562475136 0.222471418088 0.285670142251
r=0.00586888348095 0.229464079627 0.250029203317 0.247528528519
r=0.00615615121691 0.268201107865 0.301445205259 0.198530616419
r=0.00681364706182 0.263905220361 0.215998995284 0.292037904622
r=0.00875110429544 0.254275264306 0.24298374469 0.235568711089
r=0.00705116703883 0.230956145747 0.246255908079 0.267006788579
r=0.00733329181274 0.260077131918 0.27051364543 0.250189708152
r=0.00760901529026 0.268461741292 0.253145408617 0.238262015739
r=0.00780365137956 0.21252356729 0.214684395949 0.28009192799
r=0.00718404543114 0.22100077629 0.263943296404 0.264728877013
r=0.0068909207417 0.291323829848 0.226808840755 0.274795137686
r=0.00580638456643 0.210862777325 0.197737324793 0.327311627244
r=0.00847533114711 0.291202388701 0.243850836017 0.250160577789
r=0.00623782538312 0.228809750364 0.273305362609 0.289559728211
r=0.00747447023949 0.260163841632 0.258845973267 0.25195616382
r=0.0062262453477 0.227869708069 0.298763425616 0.201993370616
r=0.00663978190168 0.312128811738 0.175437553932 0.237708853591
r=0.00752799819259 0.25350307276 0.194862315598 0.247266137746
r=0.00882516489003 0.237415005134 0.259179097397 0.230275514288
r=0.00492048435678 0.269747925213 0.248931613494 0.270994594479
r=0.00793046608404 0.250157521467 0.227077920299 0.295979719346
r=0.006878176428 0.250778060885 0.215874574184 0.234088181538
r=0.00622764646998 0.24185762805 0.219220718675 0.252503103231
r=0.00513246727215 0.276825656753 0.250705560883 0.215958110926
r=0.00578017873775 0.238845918475 0.245726761709 0.304416928939
r=0.00680095613005 0.235387724753 0.239040762451 0.267947450058
r=0.00749409731848 0.285427910933 0.214129489507 0.256795554177
r=0.00567420634158 0.194880575531 0.243735456021 0.292682760315
r=0.00679935740253 0.304269979599 0.241868145286 0.22397854404
r=0.00545781496698 0.271935977731 0.285046188839 0.210468573497
r=0.00808980936448 0.203831963396 0.286599999559 0.306907967208
r=0.00629519184687 0.267583144653 0.272700024502 0.218544878292
r=0.00669655947819 0.258506100549 0.260547771731 0.250794647964
r=0.0067670381875 0.257559907133 0.230418679051 0.269791201968
r=0.00687416079371 0.288128392059 0.267965463367 0.199036738116
r=0.00728858848383 0.239525238079 0.237406152335 0.297761922049
r=0.00784257904432 0.218081901475 0.244098196472 0.263249634509
r=0.00804427657265 0.278318969456 0.194033446947 0.286175839049
r=0.00573806032088 0.302039786968 0.272301417017 0.210371588359
r=0.00642186695699 0.275819570721 0.243224990214 0.270359360422
r=0.00624457953679 0.214041357 0.218871765135 0.249982718326
r=0.00705301052278 0.270100152339 0.264357240016 0.221748692992
r=0.00735262857359 0.190598972626 0.288158564869 0.250383788779
r=0.00658591820659 0.229308686678 0.266068300532 0.27632013128
r=0.00745931551084 0.240338894746 0.197827596405 0.30526102429
r=0.00714345233565 0.186817626958 0.319273067586 0.254675071369
r=0.00578239718204 0.294964932072 0.249814632207 0.241430515994
r=0.0065942116384 0.29377635422 0.229460894379 0.288968285472
r=0.00636662345928 0.296151654197 0.22024811367 0.238466139728
r=0.00566843996796 0.251453737481 0.310500156585 0.203147253045
r=0.00784070381772 0.241230263925 0.225142574935 0.26159103115
r=0.00605546580781 0.215418474936 0.241119252645 0.248300478718
r=0.0097832910328 0.202875963627 0.267239953475 0.279016639565
r=0.00714163845097 0.309649249745 0.204501067719 0.239539449298
r=0.00652437633321 0.207834506997 0.229047441007 0.283064137123
r=0.00539495255542 0.256972197923 0.217822397723 0.278734124421
r=0.00742252304936 0.219314385721 0.266759988722 0.275574321347
r=0.00743181858993 0.278920296063 0.211847765772 0.224898437555
r=0.00593050721886 0.286026262114 0.232702335212 0.24021883589
r=0.00706314866005 0.245363470401 0.192396522394 0.269310013587
r=0.00651805564456 0.279309081647 0.243364185287 0.248916483399
r=0.00694583630095 0.229750873549 0.257092819819 0.302320829029
r=0.00669708710206 0.285180095193 0.181517232329 0.290846515649
r=0.00810144551697 0.240301450322 0.294733732596 0.204678998243
r=0.00636217480602 0.30627739495 0.266930618679 0.230285267664
r=0.00646304590967 0.200052289293 0.297410119246 0.317830756534
r=0.0060536793906 0.276609244834 0.229943812885 0.283692344753
r=0.00861343751185 0.197487830325 0.247486192679 0.279584729348
r=0.00784491812825 0.258027108003 0.212976830524 0.273517224785
r=0.00678549549342 0.258817919471 0.267154820187 0.251499244927
r=0.00673876395584 0.233606242027 0.186637761754 0.287798589148
r=0.00617186651909 0.319455496068 0.192922609209 0.195446134036
r=0.00679374547658 0.264963043258 0.262659632861 0.218063260735
r=0.0074284061679 0.28209628724 0.239442997773 0.242307743227
r=0.00792380038524 0.285435193016 0.248176058356 0.22582887342
r=0.00699164685466 0.228969639189 0.262483286484 0.242527203571
r=0.00700961252822 0.292503073211 0.244016320909 0.229561858944
r=0.00791271238491 0.261544866447 0.236768760591 0.261317495289
r=0.00698808363467 0.234162150574 0.211301166324 0.303599432756
r=0.00844104531053 0.248436327041 0.233502823552 0.252106103503
r=0.00681008025375 0.240813353218 0.218228687817 0.228658546334
r=0.00794764676723 0.207784030094 0.248940524435 0.312970130406
r=0.00705470101364 0.197643910277 0.272810284602 0.272469177141
r=0.00737775802299 0.284682641174 0.235889773541 0.217402948541
r=0.00921595594504 0.224910760204 0.244509233141 0.218196798777
r=0.00795550885326 0.237795415075 0.222993825676 0.281251308314
r=0.00724979023475 0.273413532215 0.210184935182 0.23635949542
r=0.00445188134113 0.234201112162 0.238694184254 0.284985780488
r=0.00707449081272 0.27031316675 0.232755047417 0.29235862728
r=0.00617749172124 0.250561979132 0.276200594359 0.221928092601
r=0.00554049741538 0.284887328313 0.300025919473 0.209536924742
r=0.00729967610551 0.246532642535 0.265944702626 0.198925529901
r=0.00770355236267 0.211548400062 0.21965365235 0.300083992429
r=0.00643891866734 0.275291000865 0.271916101497 0.230561754901
r=0.00755638810381 0.217806314464 0.238881062975 0.314571392872
r=0.00762520336855 0.176248479451 0.282207635327 0.283235283077
r=0.00641014947054 0.231430160764 0.231503317957 0.259263373481
r=0.00782599429316 0.263148238709 0.273848456647 0.274061487216
r=0.00773716520277 0.227554454894 0.298734869968 0.227847892148
r=0.00800678988892 0.187820146656 0.268353849079 0.209889070587
r=0.00743107027808 0.2497360858 0.251040109312 0.23737506061
r=0.00702476433439 0.298171833018 0.247590247142 0.269801827473
r=0.00671805729363 0.223351675631 0.281443592804 0.275242114446
r=0.00748433981325 0.25800824447 0.261175826537 0.199557449966
r=0.00678147931713 0.263895410733 0.210471648795 0.251399006381
r=0.00621253296179 0.26853367476 0.279391708558 0.196495293048
r=0.00590169505804 0.197483666831 0.337630256056 0.275055664201
r=0.00698377855703 0.242424945976 0.229101704316 0.227402525814
r=0.00798161206543 0.197661504238 0.215233392338 0.297124954996
r=0.00675641350564 0.29577486134 0.218070648881 0.207381914353
r=0.00747568985192 0.256939201457 0.25217898809 0.264039631837
r=0.00739603056056 0.214386539432 0.270085579519 0.242898645753
r=0.00636449193912 0.237312777623 0.26372409464 0.254596313061
r=0.00555233334651 0.279128399693 0.212134576242 0.206548684373
r=0.00623825317633 0.269060486026 0.313064484145 0.207828215621
r=0.00840772351397 0.260260746496 0.234337938312 0.240017010452
r=0.00611699409453 0.236171121325 0.258491272618 0.244916063887
r=0.0044249024907 0.282905689631 0.250317737804 0.249084453426
r=0.00624948930184 0.280125105306 0.213119702911 0.257209083291
r=0.00555736813839 0.208518246564 0.277446747221 0.26666551111
r=0.00700408589642 0.214820050941 0.221001840008 0.279276217776
r=0.00708455712669 0.213907246953 0.256760385099 0.292941052188
r=0.00601155884009 0.222526719316 0.297395720477 0.181759398073
r=0.0059031661811 0.231989663006 0.266274325315 0.279022495331
r=0.00706945248486 0.287026747491 0.22916778069 0.252957335365
r=0.00687729621345 0.271434698637 0.315524670501 0.191791480092
r=0.00882274958885 0.298738818356 0.215506988152 0.247733638624
r=0.00630040268777 0.30428665267 0.240995062541 0.207065743227
r=0.00662151769963 0.195563594728 0.265017254159 0.241951013422
r=0.0074771001274 0.271274000621 0.230779137188 0.254746617865
r=0.00691594613958 0.230365533176 0.279707874678 0.242412578544
r=0.0075219514498 0.230324129639 0.176518798935 0.309941402314
r=0.00699448785782 0.29260312562 0.182503635675 0.296179155031
r=0.00649827718982 0.255433510253 0.270268781943 0.254849197957
r=0.00596443106169 0.210295420194 0.261645939302 0.259339658873
r=0.00896377768129 0.277672905024 0.267093818746 0.24265462432
r=0.00669657301712 0.245977627729 0.21849351366 0.242659185668
r=0.00541665340177 0.302615532276 0.229601490127 0.267442461259
r=0.00753346845938 0.326176502797 0.27367908868 0.194402247815
r=0.00698395574042 0.316644560062 0.220549567879 0.208969259767
r=0.00715101210626 0.277695685039 0.205672308584 0.267485290792
r=0.00817004079012 0.280909088745 0.159796541764 0.265158044935
r=0.00704031242529 0.236222418625 0.236475400001 0.266863263207
r=0.00833959470063 0.224049846831 0.232037960732 0.235814752385
r=0.0058795947739 0.258812686449 0.206216371353 0.294321333153
r=0.00755204529362 0.253535516448 0.224467195005 0.27052082344
r=0.00833745604365 0.293464292499 0.177021590135 0.235490230497
r=0.00765722490053 0.272489876698 0.238054718114 0.260044789191
r=0.00757566720515 0.238374640542 0.208155896997 0.239226861445
r=0.00550945958685 0.235993116395 0.248349713863 0.241177599154
r=0.00753503320643 0.306054295779 0.226006556576 0.242741628331
r=0.00699584237577 0.279502731247 0.25400458406 0.222704440269
r=0.00612163304959 0.262573867426 0.245186660254 0.240675233066
r=0.00462164819748 0.25888835577 0.233993508009 0.264213249555
r=0.00617908151154 0.261079002888 0.311286313725 0.185331700677
r=0.00624751075123 0.222163263415 0.302996362969 0.239976728973
r=0.00814435236761 0.266872424054 0.278611308317 0.233123555173
r=0.00829617682032 0.273953889945 0.197228795581 0.307623357851
r=0.00733050685507 0.260753598005 0.260755253931 0.240913545562
r=0.00661583668625 0.295892944628 0.193569009798 0.278859601194
r=0.00648780955832 0.241372870337 0.276026858635 0.248641675267
r=0.00875196273639 0.25796377818 0.279505731849 0.224235343807
r=0.00522180806317 0.260240802446 0.225433122666 0.242252602191
r=0.00797971012833 0.239845142166 0.24273359777 0.278249126026
r=0.00772158553457 0.226686546806 0.246342037351 0.284156666421
r=0.00595108128643 0.233490762587 0.238715900608 0.232737203093
r=0.00624596824821 0.246398733221 0.277970703262 0.265705588587
r=0.00609606777884 0.24690287806 0.269725261881 0.215743656343
r=0.0064115860832 0.1966508107 0.295365448671 0.236501142485
r=0.0085213068172 0.258286791805 0.225119044964 0.242833906712
r=0.00616513697371 0.255266119524 0.254022448091 0.273282744252
r=0.00690706743375 0.221798717832 0.222378722209 0.300965517609
r=0.0073936598909 0.320189619068 0.185281123905 0.267704166786
r=0.00747628970932 0.189872082278 0.335780143597 0.217001416712
r=0.00712019976315 0.23923499688 0.311395193714 0.2238775288
r=0.00686532930442 0.228812565223 0.243988294253 0.270773586368
r=0.00678231237629 0.197495702246 0.291084725424 0.303552447216
r=0.00577972416611 0.259801138437 0.270840245692 0.229759138462
r=0.00638857567708 0.217839260348 0.247312553118 0.290785591921
r=0.00677171858528 0.240865024874 0.210311729529 0.26762154721
r=0.00614977360661 0.254310619784 0.279164175131 0.225998478076
r=0.00752603868971 0.236383614811 0.270221266952 0.250206449228
r=0.00697480449947 0.24321772904 0.26189009975 0.236974029068
r=0.00537141964681 0.29184161923 0.223650071087 0.211736432605
r=0.00590483704591 0.217055178217 0.329597075519 0.208727725707
r=0.00689908055683 0.239374438748 0.297325456509 0.252342441922
r=0.00747828031011 0.238897748939 0.286608598424 0.258443844257
r=0.00743101376817 0.268679554637 0.227465790789 0.251249954176
r=0.00732544254542 0.230419356063 0.259299328524 0.255683113756
r=0.00587937487304 0.244947484467 0.258244179492 0.28583631153
r=0.00628823191614 0.235009428735 0.2345331667 0.284685832634
r=0.00745515606998 0.236742545471 0.246148933223 0.242339723
r=0.00750611751669 0.28250733425 0.251477505888 0.263596249502
r=0.0076131611964 0.275844046707 0.259522208372 0.233559825067
r=0.00560403441026 0.247649930738 0.293689368177 0.240822272968
r=0.00760037587049 0.25123627795 0.234010763444 0.234366282386
r=0.00684820494017 0.280456113241 0.270332930585 0.23937832414
r=0.00660670012865 0.248945462974 0.209050952203 0.271042972476
r=0.00738233391505 0.231397362108 0.216766579227 0.263881782426
r=0.00751799324615 0.324332050487 0.253011566304 0.156539380336
r=0.0064243405721 0.25210920271 0.238525087732 0.314488360201
r=0.00476957267076 0.222084904347 0.270973393559 0.258477475935
r=0.00532231696815 0.290102525497 0.278345990434 0.209248334874
r=0.00806354036867 0.206011893 0.225375168001 0.294808959414
r=0.00685132924811 0.28230599848 0.196342124755 0.280225794838
r=0.00717511783825 0.257494090604 0.249045817365 0.277067364774
r=0.00703588075351 0.276188816325 0.219831901559 0.31132616991
r=0.00651173651102 0.217850302167 0.250450367154 0.250355652683
r=0.00788690125887 0.214868435473 0.227601040227 0.268343598365
r=0.00642702536077 0.235739074596 0.226072989155 0.243860602899
r=0.00699374506896 0.229022376435 0.250151702294 0.280235748377
r=0.00631003075505 0.230443163676 0.25224295826 0.237866089983
r=0.00675400344396 0.227003389856 0.222959354324 0.282194999324
r=0.00768835425485 0.262347357893 0.228020945151 0.235271066381
r=0.0081561794972 0.278870356586 0.247922755662 0.180673756137
r=0.00629645816287 0.281185289806 0.255805182496 0.201759986366
r=0.00728602545745 0.238830033561 0.249028902904 0.257763159135
r=0.00621814254526 0.206326252422 0.308224871825 0.254426925669
r=0.00637237851717 0.213039674702 0.210989541406 0.306858133937
r=0.00661681102889 0.242622241424 0.282944714445 0.253514127955
r=0.00805354650659 0.242638593058 0.249875469952 0.273299334283
r=0.0055964532167 0.310226456071 0.284859234641 0.152210300271
r=0.00647241450764 0.295949850627 0.225048097563 0.243174847638
r=0.00572877730713 0.229272524991 0.258090491894 0.22747680864
r=0.00675845662833 0.287808859165 0.246146116981 0.228159046562
r=0.00721097892527 0.231178666796 0.247891785274 0.259178834974
r=0.00606843968811 0.273217336937 0.241206062797 0.20523312708
r=0.00769435049991 0.229062903147 0.24628596536 0.235074747676
r=0.00699401540964 0.240419112829 0.229775776181 0.315890547091
r=0.00682128868719 0.252995477289 0.278235013738 0.218892629741
r=0.00649755150558 0.221234021883 0.2914313485 0.214051086541
r=0.00715386616684 0.257013961948 0.249430592354 0.276761080535
r=0.00656452451913 0.304695211321 0.187540930615 0.275481468711
r=0.00702487622217 0.237722462534 0.279079050249 0.25032157308
r=0.00793698583663 0.236987158592 0.199579213552 0.268326585306
r=0.00606362873363 0.286324298242 0.258416897148 0.229684603802
r=0.00814566200444 0.250529084097 0.278279858416 0.190077672373
r=0.00640540302251 0.279245698891 0.21895014906 0.229758171255
r=0.00665520318239 0.225313503518 0.227732960551 0.328934861714
r=0.00751334170255 0.237484959426 0.263071283832 0.258243088431
r=0.00752666595647 0.241038776633 0.280174472784 0.250206728154
r=0.00576871342468 0.217784052412 0.305643663573 0.234426899165
r=0.00607545436982 0.270055268864 0.266234504517 0.284751223613
r=0.00623471868987 0.293397950121 0.225698208575 0.242584066684
r=0.0074054294464 0.288009816571 0.236000241514 0.226376628259
r=0.00584074287315 0.344263909201 0.204295099666 0.214238589747
r=0.00811483980882 0.251726613534 0.251344066981 0.246605711456
r=0.00694233691347 0.262442179731 0.279455526721 0.218456763551
r=0.00702689334132 0.295034144454 0.189189781504 0.24221978281
r=0.00709506064154 0.265123839115 0.262405475525 0.240752709158
r=0.0074670078134 0.215868598227 0.300731912801 0.226441681943
r=0.00754106288091 0.238520121683 0.277979598517 0.272903733854
r=0.00845647210147 0.277989019634 0.203229932861 0.262360370251
r=0.00822133636251 0.276909567038 0.230702552294 0.265995553699
r=0.00624241569123 0.229449899023 0.271946021337 0.209098979179
r=0.00687518594794 0.26154634246 0.279563396482 0.261013135235
r=0.00712211573654 0.239347400387 0.234358080094 0.273710578392
r=0.00886038049784 0.23296114432 0.255915561072 0.251096593985
r=0.00801961682841 0.19577164191 0.237688042846 0.229521716654
r=0.0082765911894 0.239975770973 0.253794732357 0.249853441595
r=0.00604968911091 0.276870627755 0.315129143081 0.165511973853
r=0.00728550124611 0.248408899429 0.282498978195 0.217460237629
r=0.00636886479566 0.286836758207 0.267638189287 0.238477583548
r=0.00516231614868 0.236063590252 0.297687394659 0.232876512335
r=0.00683045611388 0.246749517211 0.223713460727 0.280990112818
r=0.00827858172971 0.255303494265 0.258601377221 0.181044226659
r=0.00591567130236 0.290205161188 0.234901754807 0.226321689798
r=0.00667644191705 0.208236209802 0.250848919129 0.269378334561
r=0.00701174657675 0.233493203787 0.252038869627 0.302997972865
r=0.00661846975828 0.251795391138 0.311824306926 0.222825093293
r=0.00893209863243 0.272852968178 0.215367329716 0.224194250853
r=0.0047802904296 0.318344903444 0.240112132217 0.258241999076
r=0.00635876438423 0.26891478911 0.194491619434 0.298092412867
r=0.00699316795404 0.261420676098 0.279529011555 0.221443953432
r=0.00725210994965 0.195801516475 0.306663273534 0.299351778078
r=0.00872254117722 0.244122703342 0.263596833938 0.273636615216
r=0.00647114400799 0.206966326633 0.274210079755 0.274515068886
r=0.00710657234079 0.223492494187 0.248770317806 0.285487444097
@balllist {Second Position} color=gray
r=0.00838549317534 0.306293199425 0.212607185809 0.23999781382
r=0.00788375300559 0.240563804054 0.238449974767 0.232291028675
r=0.00827473347919 0.253381961654 0.237519375709 0.240128332758
r=0.00843678732711 0.285770251867 0.213729530219 0.229517392427
r=0.00818770573804 0.23991079433 0.277809301961 0.226207139573
r=0.0083979181794 0.256055933786 0.198404236298 0.251111836029
r=0.00901310828505 0.304503344962 0.21355856957 0.232853373459
r=0.00703473518529 0.256755474253 0.25515370486 0.273923384477
r=0.00757422610701 0.228581767663 0.274907187963 0.264847840177
r=0.00847172064295 0.222964730239 0.210224801163 0.305104808138
r=0.00815266571284 0.22104047192 0.235567536338 0.250230688625
r=0.00782910244498 0.284003205848 0.219655388891 0.234392002742
r=0.00803305285782 0.286271620029 0.236799365486 0.246112621688
r=0.00831643209464 0.243285961463 0.259909577994 0.267336347027
r=0.0084439601139 0.283855440421 0.267338293246 0.176168967834
r=0.00793484332287 0.202974027858 0.278531643578 0.242513972016
r=0.00785270440159 0.23441147682 0.270347475911 0.216671106224
r=0.00770725714652 0.211228209797 0.233828450728 0.256718923091
r=0.00787587354617 0.28658230272 0.252944973475 0.2007002338
r=0.00852376062442 0.224916237942 0.244179322081 0.23255427336
r=0.00918428687577 0.231159936462 0.226762567354 0.214591547962
r=0.00832417109312 0.215934871453 0.349995051329 0.199050497919
r=0.00741653242801 0.189187461952 0.296277563096 0.248050723591
r=0.00882797249789 0.219699348304 0.253312814259 0.274198994823
r=0.00780480167315 0.198149568978 0.293310236246 0.223950229164
r=0.00805836895349 0.243163530206 0.212436171329 0.286245215061
r=0.00806438795486 0.271543114315 0.280178742483 0.211985404844
r=0.00897959796513 0.197649235909 0.274824017688 0.2396876231
r=0.00846428862768 0.214289825172 0.269262122233 0.27298626303
r=0.00901823244636 0.231456362771 0.286967448279 0.280526423957
r=0.00754688114243 0.271908689184 0.219995159741 0.255520582647
r=0.00783639755377 0.274932405229 0.245865338707 0.275013416338
r=0.00845808400681 0.268382804345 0.28517412739 0.213355318777
r=0.00846186922086 0.245875164492 0.274280170016 0.236134317469
r=0.00857785796906 0.299805409138 0.249794214856 0.23239678328
r=0.00944917629958 0.270323937995 0.212927306627 0.24720083294
r=0.00866704681949 0.246148062889 0.28527410111 0.203096691298
r=0.00819096560145 0.247996207792 0.295494694735 0.245617086769
r=0.00786355272404 0.219138648736 0.223846038884 0.249553583786
r=0.00825019520928 0.201786606337 0.279413163797 0.254640732249
r=0.00868478087217 0.273245394759 0.234661451851 0.268025096158
r=0.00822690521606 0.24861910381 0.180057419203 0.266871217476
r=0.00884582446809 0.213049022942 0.260235942422 0.207913004034
r=0.00725987462335 0.219524076315 0.280713332486 0.289037071896
r=0.00734533066579 0.27628010573 0.19983111027 0.267813299751
r=0.00862252996146 0.30638963049 0.264353319459 0.25304719125
r=0.00873751605152 0.262167376921 0.193534158789 0.229593863245
r=0.00714618315489 0.198547673566 0.317024638707 0.211990136681
r=0.00795411152671 0.259295338535 0.241240945456 0.277202501103
r=0.00910146985952 0.237115369201 0.281873804637 0.175026304423
r=0.00823361959299 0.240288688903 0.207730787134 0.309255916406
r=0.00893256798671 0.284506389533 0.260621027766 0.207335413473
r=0.00836729612295 0.24726056344 0.298239113081 0.206387380931
r=0.00791084776507 0.226119184201 0.228080301674 0.306649316604
r=0.00780150269564 0.321100258819 0.234696758543 0.256767619875
r=0.00871747096239 0.218571511737 0.22780434749 0.228191381342
r=0.00810128266312 0.256414067205 0.202007372979 0.299981739193
r=0.00827546094958 0.269757920094 0.269327032481 0.234919621195
r=0.00817925030782 0.208124451581 0.299314557542 0.237406975662
r=0.00886987676667 0.208267703887 0.284573186881 0.259626582476
r=0.0094999551329 0.278664950277 0.248002057484 0.194014830669
r=0.00917510981869 0.350845565696 0.206936197319 0.227085483336
r=0.00883023906296 0.274047418965 0.185932823743 0.235906371329
r=0.00711533180258 0.246512097675 0.305123728008 0.25384730599
r=0.00802242080791 0.271533588961 0.190585975539 0.294288822035
r=0.00897393664068 0.273219208681 0.266526772571 0.243841801067
r=0.00683257346607 0.238291484599 0.296677651806 0.20597789412
r=0.00806969451518 0.206210783192 0.278286898284 0.278673787899
r=0.00769499566239 0.180142132456 0.271918566289 0.278601039866
r=0.00832193848181 0.16193350922 0.213620778678 0.3187477567
r=0.00748644145048 0.273427353518 0.27692599898 0.255090094863
r=0.00808060236839 0.194064219326 0.237324766214 0.277793575882
r=0.00864596547714 0.21921215996 0.257885318881 0.248261338353
r=0.0090756068418 0.229895517823 0.211585546263 0.311281910943
r=0.00891359070208 0.253574989497 0.276029892818 0.270208844863
r=0.00748467422077 0.199501589963 0.297992782538 0.281357510059
r=0.00810767636658 0.241788415777 0.246617434551 0.255543965789
r=0.00832009842519 0.217470137578 0.234399913402 0.248672163338
r=0.00791863965305 0.284627879171 0.253747195532 0.233044583229
r=0.00829371513213 0.249555380153 0.245177135095 0.249147440785
r=0.00729408099837 0.231941693301 0.248495712425 0.253684576422
r=0.00778688840422 0.234561029953 0.240326429681 0.287845488319
r=0.00865381410459 0.212546454488 0.223186723629 0.225898105759
r=0.00882668693483 0.281911186432 0.254285914039 0.231539206732
r=0.0085225898763 0.25335752387 0.206718489554 0.258032452704
r=0.00855220586982 0.262856782844 0.185621152255 0.321520241412
r=0.00860647891454 0.272263063023 0.238545428504 0.252211868201
r=0.00869104230749 0.246143298799 0.249307783522 0.200517190155
r=0.00847305715316 0.262676269667 0.237034592212 0.302608037531
r=0.00820395306991 0.281197473573 0.245285050017 0.235950316783
r=0.00832640895506 0.227965453387 0.211739759823 0.25762659115
r=0.00886018673192 0.230861412987 0.242956201935 0.260066938008
r=0.00846519168426 0.281899486131 0.25034016118 0.232623759125
r=0.00810795628651 0.241782153159 0.246133340544 0.253432355823
r=0.00903497746701 0.282377944302 0.243811677399 0.257290874817
r=0.00840432975359 0.245408577517 0.279371287346 0.206776601028
r=0.00805080694897 0.203608843125 0.234197204171 0.317217707132
r=0.00726903446172 0.26994479824 0.181158433601 0.255275146404
r=0.00856234839498 0.28658889641 0.278889669156 0.164216901218
r=0.00776489872825 0.234054923161 0.266989485366 0.207456492235
r=0.00915216488811 0.274560342386 0.304139714778 0.237149524728
r=0.00767836920516 0.2283541735 0.25085811751 0.243983899857
r=0.00847829010247 0.286570132187 0.214327864101 0.249411248646
r=0.007830376691 0.180460703447 0.28426356812 0.263000630783
r=0.00723554682828 0.199525710544 0.306123858312 0.271269792434
r=0.00772570047343 0.282204858583 0.292991145368 0.215619918766
r=0.0094611059705 0.279219011791 0.25198044821 0.199124910055
r=0.00829073068879 0.226238991342 0.26294148539 0.283320527752
r=0.00812995860555 0.259640736973 0.244401133181 0.229023603758
r=0.00804572173081 0.150168460483 0.262395196205 0.291952656882
r=0.00916477252259 0.316796270718 0.223310110684 0.207508831831
r=0.00756654562608 0.257064770428 0.246228004892 0.217834416829
r=0.0084668244619 0.296971130381 0.214108078688 0.236638813981
r=0.00741811667759 0.237177446614 0.276652037293 0.259657909709
r=0.0084418256883 0.247616406939 0.249048148573 0.228100855154
r=0.00936031764737 0.243174065119 0.246674269463 0.216363737386
r=0.00861023626516 0.260217355448 0.254416538842 0.272101106217
r=0.00890638039846 0.247786166054 0.250117169407 0.261281530333
r=0.00815167506392 0.212124901097 0.279103775298 0.245544137064
r=0.00722918479582 0.196629271585 0.323392231474 0.259071155057
r=0.00892724150796 0.250048586171 0.229948959668 0.233973862671
r=0.00797721703637 0.21664685835 0.235816540962 0.262926133846
r=0.00786307168079 0.2720294798 0.255694630498 0.234147357833
r=0.00829029614371 0.286597409627 0.203731636477 0.257418944282
r=0.00818906958766 0.302437224999 0.186684284487 0.265761067984
r=0.00726170755555 0.231535352373 0.253819193694 0.273500110238
r=0.00762573237691 0.187000368232 0.245184215855 0.284619507112
r=0.00839350820691 0.235932712165 0.219125930675 0.267859105044
r=0.00863026042659 0.283942146938 0.20185991178 0.303667915923
r=0.00870744220383 0.296034838284 0.199761740061 0.304980509284
r=0.00799127140725 0.206873105542 0.240509338642 0.256118056118
r=0.00828152956649 0.24875591289 0.256643904408 0.272526424955
r=0.0088389429348 0.212111341684 0.24269109867 0.266703585687
r=0.00781097257659 0.209506769998 0.251510272054 0.300377772169
r=0.00785658542277 0.226377479936 0.280815184525 0.21712493018
r=0.00931744181424 0.252367857832 0.238840457829 0.258331862223
r=0.00884198505124 0.224630338516 0.210571891746 0.310835230676
r=0.00839076703203 0.277676832935 0.254384128953 0.217226080291
r=0.00873842453824 0.235242153835 0.265138485801 0.265236413924
r=0.00851107710116 0.291766216052 0.202061122377 0.189447575491
r=0.00844896248948 0.259788878393 0.235355099351 0.246529887752
r=0.00834823526824 0.314322067626 0.238492669893 0.220019582166
r=0.00807303944168 0.199269703983 0.183815760961 0.334192101046
r=0.00740336621041 0.249875019344 0.2773940913 0.199797140582
r=0.00767806211988 0.336928502406 0.251584385138 0.223136682532
r=0.00856705557162 0.306232307569 0.270723263191 0.228436781196
r=0.00717248448412 0.239858010351 0.246828467321 0.291477290208
r=0.00850308092782 0.249601000806 0.254571659362 0.258527147167
r=0.00806549107786 0.257006053651 0.250164074355 0.204900480903
r=0.00870239193854 0.259927839033 0.221855899345 0.282165275371
r=0.00835424335079 0.209037198635 0.303319910278 0.28104988335
r=0.00818616358872 0.252503724451 0.253666557704 0.198052287169
r=0.00905675249407 0.227417985975 0.266194153472 0.257848897056
r=0.00824745200736 0.21977076933 0.271003884079 0.243892561551
r=0.00888360522955 0.307717591307 0.175355972564 0.270148948686
r=0.00822317343332 0.213151674944 0.300263532942 0.222270522356
r=0.00839731382091 0.258840454688 0.27882788307 0.226938980117
r=0.00808489036375 0.271180924499 0.257384753327 0.236012459897
r=0.00881014806583 0.243387396714 0.260366974679 0.225474170536
r=0.00824118295136 0.222530716048 0.25502348763 0.265878926479
r=0.00786882621013 0.303543256611 0.257851964328 0.269482392967
r=0.00793586951263 0.231074694736 0.261455578659 0.247111217243
r=0.00851350081426 0.261439316978 0.227122964863 0.30333299225
r=0.00845572965114 0.228253632098 0.277508053421 0.229387448087
r=0.00795825591837 0.227115623395 0.274355975796 0.25682703981
r=0.00808733394831 0.246894236836 0.256847545683 0.254118595722
r=0.00859422202974 0.229681312093 0.249194629164 0.244838206417
r=0.00837120496022 0.227477721177 0.281669237875 0.279717692618
r=0.00910974693671 0.21875523273 0.265826684901 0.288372674289
r=0.0080811647582 0.237442322373 0.231429930421 0.240929684944
r=0.0084923605724 0.168248018325 0.277177308408 0.27240515509
r=0.00760925036587 0.236341732515 0.267740639152 0.295899433814
r=0.00836222579838 0.276321940251 0.263365975197 0.234769932469
r=0.00824237773809 0.253824174648 0.246842013295 0.26898924455
r=0.00889908561019 0.248190945923 0.239998169565 0.303903194468
r=0.00788137171518 0.279796710742 0.215772283764 0.263783446026
r=0.00847742407532 0.297216699903 0.25451661124 0.199718651016
r=0.00764209001312 0.232075985159 0.262800639908 0.21295210643
r=0.00841421408644 0.250247780982 0.227163108373 0.30155587367
r=0.00860891183585 0.25947974134 0.239089721864 0.26278738023
r=0.00787645325852 0.244273173065 0.241138424791 0.247464954504
r=0.00744386685765 0.248741235546 0.292821785567 0.225342685371
r=0.00877163536305 0.224187219804 0.215981796738 0.296024821348
r=0.0086706303867 0.272973734085 0.205023345095 0.259417708942
r=0.00820874281232 0.240004082705 0.212613454208 0.289709510945
r=0.00853582736673 0.257940381415 0.253401127115 0.249830057012
r=0.00821693761427 0.287942430306 0.247911380473 0.218404198084
r=0.0084675788405 0.239294383004 0.280681365288 0.233008146144
r=0.008768120343 0.24147877113 0.26831934234 0.249179775731
r=0.00879959299181 0.256002079906 0.215927181888 0.284886803068
r=0.00824053142613 0.231494682999 0.221422752621 0.294041144287
r=0.00904997495786 0.284499746126 0.237026229175 0.260946426127
r=0.00876247598157 0.256230263855 0.286060284529 0.228718301671
r=0.00894962606071 0.290418889554 0.236179509851 0.204727308528
r=0.0073257999221 0.22552942604 0.292466465007 0.227109702012
r=0.00792313147564 0.283415228801 0.208096940417 0.24617694714
r=0.00763126989747 0.277362140003 0.213254827274 0.246977135976
r=0.00799855978518 0.271678409196 0.22111795695 0.260858939344
r=0.00822936391119 0.2245245319 0.290658641097 0.190602894494
r=0.0089110904381 0.322888359254 0.2447844776 0.223342976173
r=0.00781631011237 0.272411556352 0.19053485754 0.283257133513
r=0.00760087452365 0.243733092646 0.292789709444 0.216932867558
r=0.00774993386888 0.182205329075 0.225032464782 0.265531921182
r=0.00840571561595 0.235473129927 0.273191630746 0.246732254117
r=0.00907002195734 0.25186637536 0.271044896612 0.245021027477
r=0.00859468691959 0.255210933196 0.27875411284 0.204265199527
r=0.00847450889437 0.21841126286 0.221613269376 0.258369179697
r=0.00888953426979 0.307975793775 0.195602920611 0.212486185341
r=0.00775211220247 0.228130009264 0.249120277444 0.265756785056
r=0.00901633175855 0.286706710479 0.246086932457 0.257904699151
r=0.00809757453621 0.233813076007 0.195767138388 0.292265531123
r=0.00856582192643 0.272905029858 0.235335815606 0.214112252492
r=0.00872332930665 0.262095115073 0.276941203134 0.217682356734
r=0.00764928944481 0.256051945783 0.255979993687 0.295684536808
r=0.00962771342857 0.215140179531 0.248917048173 0.269346334794
r=0.00896049851287 0.279221084867 0.240595558226 0.24946089073
r=0.00891139037452 0.325531353523 0.179919743468 0.240635566807
r=0.00821741513634 0.204207744191 0.23796433269 0.274395855577
r=0.00888843704998 0.236582897749 0.215963070001 0.278957275619
r=0.00776817069825 0.219715277925 0.277493881697 0.256303950376
r=0.00760711290078 0.237154759636 0.269705529123 0.287585926258
r=0.00800536648006 0.254548438851 0.173344807044 0.281724000693
r=0.00860452721501 0.216627714419 0.275204273651 0.28835219032
r=0.00832993173786 0.251835641394 0.20510339656 0.300901602402
r=0.00790316554157 0.21753731655 0.276286069197 0.280476976079
r=0.00816664406067 0.247706027531 0.270813310241 0.241619856163
r=0.00885384053736 0.288209565689 0.214666318337 0.214299401938
r=0.00785875781416 0.234949191122 0.245053115671 0.276383358201
r=0.00770995131191 0.248924375921 0.225402895602 0.295746066082
r=0.00752990442674 0.219480193472 0.268034384193 0.287618597671
r=0.00747078814706 0.18553725428 0.296114370366 0.266083216238
r=0.00884166824268 0.338487810539 0.204567580047 0.267413935077
r=0.00827247373973 0.269828630451 0.262287032092 0.233547659219
r=0.0080219667581 0.162940643269 0.211895225963 0.331477064478
r=0.00814920026566 0.199642684592 0.302180767647 0.199398406386
r=0.00868293144335 0.224213131179 0.295886681823 0.277015570871
r=0.00833246338142 0.310436768253 0.229539355766 0.242789047131
r=0.00817635261651 0.220568757045 0.287592232775 0.224398930261
r=0.00871653840796 0.242610370208 0.236879047319 0.302770438105
r=0.00815308710672 0.21029341628 0.266984503753 0.274816538277
r=0.01 0.274437825904 0.223801068088 0.166869041663
r=0.00870451614285 0.195946887056 0.292631046627 0.237027546733
r=0.00807198303316 0.283108487616 0.188151788649 0.252499315599
r=0.00865058405659 0.229713024781 0.280822482809 0.252118571626
r=0.00935463675553 0.236743093443 0.275639284536 0.235002593025
r=0.00879819071762 0.220834347598 0.282688458892 0.22394464065
r=0.00891569211722 0.27116640731 0.231789820377 0.239435369621
r=0.00865478020852 0.302865002667 0.244077283238 0.241982906199
r=0.00842466357693 0.241305294686 0.232513952237 0.289632115017
r=0.00873371741021 0.252357061675 0.253560758552 0.249441796539
r=0.00770692134425 0.262879946629 0.222204412791 0.226931626111
r=0.00792319782252 0.249701405334 0.197906291491 0.251946935022
r=0.00873614550471 0.275411669482 0.185625182464 0.300434277802
r=0.00841524133659 0.308530154971 0.221864626028 0.218441663112
r=0.00793355454447 0.286900698769 0.266780702001 0.237766825916
r=0.00844131554822 0.185394676966 0.280898019557 0.275134967397
r=0.00853468208655 0.26672137279 0.213624120145 0.266409954851
r=0.00860138071075 0.221051698492 0.268024926425 0.26739790906
r=0.00885535468867 0.304975399236 0.204016383378 0.234569403288
r=0.00738267715646 0.243688344233 0.330201382779 0.20623444451
r=0.00907233127564 0.302988690606 0.226182107112 0.22708365877
r=0.00824376854654 0.259706058229 0.259730281227 0.230809430567
r=0.00797776328897 0.236885689476 0.269483861742 0.262422579604
r=0.00819136037991 0.282169629577 0.234806094268 0.254383299359
r=0.00947418120966 0.273053763812 0.228213538076 0.233825870753
r=0.00802285546739 0.224568869906 0.262219032532 0.27908414578
r=0.00818264779671 0.189705651551 0.294025899191 0.249325288744
r=0.00883912843888 0.248354306193 0.293277236379 0.252094280404
r=0.00773857019981 0.221366259336 0.203323275896 0.294021141681
r=0.00801521569514 0.205069342047 0.303262609109 0.250060889366
r=0.00780764602433 0.23731773411 0.251923105428 0.274867559217
r=0.00926839212313 0.271809727635 0.230612522098 0.233600688093
r=0.00863025771296 0.257126582985 0.274045587299 0.178569791834
r=0.00935087029853 0.296075849809 0.23495268984 0.226031742648
r=0.00925157107552 0.329857782562 0.218875278087 0.203026302611
r=0.00806374546765 0.237623693735 0.257369518179 0.226394158734
r=0.00912238003845 0.325913595022 0.232468771259 0.246565454741
r=0.00828858690894 0.234470661961 0.223757854272 0.263234446489
r=0.00711556863571 0.296858260432 0.27501360036 0.232994002744
r=0.00801252281986 0.278238463932 0.213309270097 0.265442152688
r=0.00911647654809 0.265264421725 0.244251771106 0.233180257113
r=0.00895513102494 0.228466578432 0.294960247156 0.260728607148
r=0.00792052479324 0.279940846123 0.277747123677 0.205590604789
r=0.00837696576108 0.207392925551 0.282423375783 0.248497991585
r=0.00777638582066 0.29199492357 0.241918927048 0.192566518884
r=0.00831741385879 0.225888906551 0.309747592784 0.188226358342
r=0.00811492433545 0.275093638041 0.253908045304 0.218559701501
r=0.00861924648117 0.224057632667 0.209070137709 0.301703814875
r=0.00754419880061 0.217014162685 0.278402512455 0.27662218115
r=0.00889470182273 0.324087617841 0.182179366361 0.271675091696
r=0.0077299104584 0.225107021296 0.2601937609 0.280817352325
r=0.0082851830701 0.255609500279 0.268874464559 0.24055764333
r=0.00768776326483 0.230703319373 0.243351115407 0.238905751046
r=0.00836129425757 0.240804002626 0.256798130593 0.272340060153
r=0.00808290653944 0.238302276206 0.242315732771 0.307122572899
r=0.00799122148654 0.246271520885 0.297407014448 0.161412661647
r=0.00793854065136 0.188233569718 0.263998344141 0.241810067974
r=0.008167144044 0.210640235767 0.249899374603 0.224098275265
r=0.00779002359282 0.210455364243 0.326268576138 0.248307489697
r=0.00826028482271 0.288844925814 0.261301462172 0.245833903184
r=0.00870920803399 0.283134673475 0.22852504232 0.234694965269
r=0.00727157779544 0.245033980598 0.257933421206 0.231522209605
r=0.00761989058639 0.238868727285 0.276800694546 0.232142800362
r=0.00858542177537 0.273749197385 0.231433990605 0.251244604913
r=0.0074950421729 0.265773616352 0.269702708065 0.229902362911
r=0.00930869483655 0.326417441256 0.217541870809 0.190953123517
r=0.00821739067615 0.269612721957 0.235171135056 0.208255450048
r=0.00749189197164 0.231217631336 0.262879352043 0.21022984368
r=0.00833798962468 0.228685273763 0.26491274521 0.27551795583
r=0.00730088326394 0.252449037955 0.23087567496 0.301373674644
r=0.00892571051667 0.259929509487 0.221074809114 0.287244476823
r=0.00901823911061 0.256111105027 0.22340952383 0.257751089215
r=0.00853193462406 0.247481383439 0.261982279105 0.272147241462
r=0.00813932335959 0.206937137924 0.269577193851 0.266391702032
r=0.00857161584207 0.299076506704 0.203452405552 0.249142144527
r=0.00800287580585 0.233174020185 0.226055357052 0.269981339968
r=0.00848257689351 0.223195501128 0.263032008449 0.289640257105
r=0.008157207363 0.337662476 0.210695615899 0.228200837093
r=0.00777695235489 0.25371837963 0.246687064011 0.271201792457
r=0.00864560353345 0.226413944848 0.2318986566 0.277875003781
r=0.00845406042831 0.234524616733 0.241703950692 0.263161147401
r=0.00784756886019 0.22523323529 0.241897507035 0.270878766084
r=0.00796186938969 0.258919009276 0.240546177928 0.230895358729
r=0.00843234943295 0.209148825396 0.230266058737 0.2766399988
r=0.00822176128292 0.244679611492 0.251662470769 0.274440011994
r=0.00860470492457 0.270340892581 0.229445908879 0.237548915316
r=0.00852694406894 0.240747234201 0.287009471567 0.233350789833
r=0.00798669428532 0.256786619363 0.197112751969 0.266646695716
r=0.00799151179841 0.22987615176 0.265269369219 0.305258222508
r=0.00819875392371 0.258160033797 0.233344127135 0.265284364566
r=0.00861713373737 0.243990689527 0.24652279864 0.24938597353
r=0.00799160566399 0.232645308231 0.245577724222 0.254806000809
r=0.00792149354875 0.151723178163 0.256901536222 0.270142520155
r=0.00720491080938 0.21898392573 0.28765621336 0.220303929032
r=0.00789309613041 0.210971767215 0.22665433094 0.283346343512
r=0.00830236147713 0.277901213605 0.253573124988 0.250087195806
r=0.00921663196718 0.260506259146 0.228498571272 0.269586572608
r=0.00819907452314 0.245767781945 0.247384762641 0.2817029551
r=0.00896039470786 0.270627305408 0.261787437094 0.235322944987
r=0.00791352553646 0.197322672561 0.273604646383 0.289970856129
r=0.00849893270588 0.270324464826 0.276610885631 0.227597446145
r=0.00778675768637 0.162326918549 0.216849900721 0.274755734728
r=0.00992369462215 0.290171047849 0.232329028396 0.165233012462
r=0.0092253967124 0.290774158286 0.187269756094 0.226021573439
r=0.0071283546123 0.215474227772 0.269322195481 0.252610734995
r=0.00855418523041 0.251431986252 0.264861417026 0.205257020379
r=0.00773721452811 0.202456407066 0.26236496073 0.23902231678
r=0.0078341111825 0.251348782105 0.213365221855 0.242251875181
r=0.00849587277275 0.304366858679 0.238438412874 0.237569249963
r=0.00801796455193 0.220416561851 0.232694520022 0.301081682791
r=0.00858930529317 0.211070095772 0.224600621189 0.309796198798
r=0.00891505331354 0.270100056409 0.251478230463 0.268889174841
r=0.00832519848348 0.262601041976 0.291210836688 0.25176810168
r=0.00822034748613 0.217606328094 0.224702023991 0.282552612126
r=0.00808392095577 0.201211573406 0.309207631676 0.292092205805
r=0.00814239185331 0.225961088756 0.258017833856 0.309679313661
r=0.00807968696521 0.160245940491 0.320890085444 0.220867589823
r=0.00838576275465 0.224165072196 0.250710823315 0.283841981063
r=0.00842634417658 0.275424597565 0.300514574159 0.18077438567
r=0.00759921094647 0.258770985179 0.273358998798 0.232125892235
r=0.00853294054973 0.251874864486 0.276597612804 0.225834938058
r=0.0082753460254 0.242934466183 0.289170438822 0.196534908537
r=0.0076891461514 0.242300264817 0.231867582328 0.26784582502
r=0.00753634338766 0.204168284536 0.281276815577 0.224238340847
r=0.00817576980208 0.235735221448 0.228783195628 0.230200466919
r=0.00853914299417 0.269233054737 0.264171724584 0.240753516927
r=0.00879010301719 0.281912346751 0.217133648977 0.233783210187
r=0.00820088861162 0.223006754499 0.173609912085 0.311587256326
r=0.00793937546473 0.217083395644 0.265583891229 0.271807183912
r=0.0089552042613 0.250257927649 0.25632290531 0.215992288642
r=0.0080254592708 0.24384027864 0.200788559013 0.295223852779
r=0.00866944722614 0.260074346912 0.223979092287 0.252279094474
r=0.008654373338 0.252698926587 0.285329029458 0.221813288109
r=0.00839018866509 0.230833809583 0.276670664113 0.248296930117
r=0.00872964615895 0.277237916456 0.185316660063 0.251629929138
r=0.00826624326053 0.245479805243 0.26607244048 0.242148093876
r=0.00837612826411 0.217529668051 0.244741440385 0.268764016317
r=0.00803274022077 0.257276242896 0.226173560892 0.311752691903
r=0.00732915768378 0.259870605652 0.187730036048 0.303053524473
r=0.00917343866458 0.230209299058 0.219134578427 0.281298640108
r=0.00784472774709 0.169602703399 0.29463980442 0.289679714111
r=0.00751659331758 0.227741386998 0.264104548168 0.276362224525
r=0.00931326351328 0.254185486633 0.202216211461 0.22943508066
r=0.00823223047629 0.233236417309 0.222272815147 0.275087839185
r=0.00855517595834 0.205734400265 0.338259791779 0.2203614384
r=0.00930975627051 0.260945886613 0.238114991025 0.238000335198
r=0.00790243360321 0.21360320486 0.238774620556 0.248903145478
r=0.00777955274601 0.263805980049 0.239304468879 0.262581745068
r=0.0074601893421 0.230195755297 0.275745512877 0.250707419225
r=0.00867326917018 0.230071326105 0.287083006738 0.288863995949
r=0.00786616528967 0.238238452564 0.261088497879 0.244572309697
r=0.00868685093836 0.271349746498 0.239208875257 0.235526119594
r=0.00761155998369 0.231011476115 0.243915371414 0.293938168188
r=0.00754654200208 0.250484988457 0.278071101691 0.280677102274
r=0.00782875291449 0.261758478763 0.272686120208 0.234242647282
r=0.00839702554167 0.266137267442 0.310979576644 0.187510886041
r=0.0084278820341 0.22096325651 0.251918590704 0.275379917938
r=0.00834564465145 0.201602063665 0.268812323241 0.286200489913
r=0.00805978298777 0.255652502089 0.273586230087 0.230665926455
r=0.00879510058846 0.246894978496 0.261855434428 0.238769319143
r=0.00738207191385 0.236824938327 0.231725644844 0.270126108248
r=0.00821643771474 0.257674567211 0.270564097315 0.265565045712
r=0.00696853179948 0.220347691339 0.261586618193 0.287107976625
r=0.00824576386491 0.26173197312 0.339116164645 0.221989107844
r=0.00842365223744 0.271073362859 0.211970321308 0.260641497164
r=0.00728179041421 0.228290689055 0.292469465717 0.26771830819
r=0.00797412040498 0.286914070306 0.271246457451 0.25039820795
r=0.00969494509583 0.263780824955 0.288967878821 0.203241364576
r=0.00797618887598 0.216270991575 0.224329359833 0.282596398858
r=0.00720087406955 0.228126753607 0.294693033882 0.286933326106
r=0.00821045745954 0.278312147867 0.270049121248 0.252681115953
r=0.00843931373754 0.210073469081 0.252606377974 0.250800016206
r=0.00782784468703 0.247036752304 0.274744240777 0.25178080036
r=0.00830796825081 0.280828556844 0.24028322276 0.235867259106
r=0.00848189804137 0.229864775998 0.223298711472 0.267937383608
r=0.00779240211682 0.297859455181 0.270435604463 0.217831822526
r=0.00829255182748 0.240360131124 0.228463835663 0.274249837066
r=0.00891473215106 0.278029474113 0.274641343543 0.200338039351
r=0.0087697453045 0.27553640649 0.239918271716 0.258205505528
r=0.00881984487725 0.245231427655 0.272921148169 0.23840015658
r=0.00793124465816 0.243655491969 0.279294765859 0.180302754188
r=0.00899760172923 0.213556615694 0.268770727574 0.244955647855
r=0.00813112517359 0.204743917154 0.230462448156 0.268508571003
r=0.00807928497986 0.24449491076 0.246282195219 0.296418668816
r=0.00792547929506 0.228471747748 0.288971730873 0.233572612335
r=0.00873307789698 0.317399519291 0.240239593959 0.234080357284
r=0.00777534508744 0.232713570124 0.273415504129 0.254001030497
r=0.00845299679686 0.234196107827 0.203572716639 0.274462775299
r=0.00788863320681 0.240479100351 0.200830109623 0.323895759545
r=0.00805984192901 0.242151534495 0.230461120619 0.265428891117
r=0.00974552015862 0.261861789561 0.264308203739 0.183050174746
r=0.00862780197178 0.260347594556 0.236122928137 0.255707027885
r=0.0090275887873 0.276050287251 0.2145697819 0.257514985649
r=0.00729973894348 0.231587274966 0.331260757008 0.228686440205
r=0.00856984491077 0.271055236306 0.293344682961 0.189151727885
r=0.00883484237042 0.238151788541 0.263458309402 0.217330932041
r=0.00844343668246 0.270488948122 0.21437033756 0.277817464316
r=0.00738858503653 0.234897398596 0.317022093727 0.239307424476
r=0.00885002400852 0.302111037611 0.24527131098 0.219476119548
r=0.00743339104394 0.210108015276 0.282302171447 0.236898206468
r=0.00759570386629 0.222448815646 0.261920677853 0.267814525382
r=0.00776136684864 0.210210779238 0.256623405 0.289187937681
r=0.00778015864975 0.218106678411 0.300050091846 0.234272626473
r=0.00854336476982 0.257022289339 0.304295994913 0.226181189737
r=0.00799855687291 0.23107662587 0.220320651241 0.255319216667
r=0.00777027791315 0.223899737302 0.201258279506 0.247303869185
r=0.00816126348702 0.211792195394 0.29734224225 0.275960909036
r=0.00936075565958 0.23628530022 0.270825016503 0.193802667757
r=0.00825596108329 0.243328742744 0.240218552008 0.245494649102
r=0.00849292645458 0.250763815946 0.266368840288 0.230918136313
r=0.00851641084096 0.203264329876 0.226304927039 0.283144243404
r=0.00868729727961 0.218496212158 0.232856975493 0.273442068927
r=0.00835845476508 0.248730642904 0.217966766292 0.220602660631
r=0.00905573761892 0.267462244146 0.230234041569 0.294313428931
r=0.00868131261535 0.287487177935 0.245450902834 0.25580539151
r=0.00834111359595 0.27767296626 0.272222562874 0.21948800307
r=0.00830658940792 0.276412199404 0.237773274319 0.249650586218
@balllist {Third Position} color=brown
r=0.00632755774165 0.296906520434 0.256089786098 0.215961559168
r=0.00425307391079 0.282445434269 0.270307459684 0.209259025158
r=0.00521267784465 0.26027159321 0.283798899626 0.260113121596
r=0.00693005795424 0.217883131381 0.268646356923 0.262102929895
r=0.00462664472071 0.284924801601 0.21541883962 0.203611898632
r=0.00506497633987 0.234778792883 0.26550675697 0.250832407644
r=0.00731495348391 0.284298223011 0.212558661047 0.276396893666
r=0.00593146212097 0.261204344841 0.226819094443 0.271505393724
r=0.00541417492893 0.227076398666 0.23018508001 0.255446007873
r=0.00775326986913 0.259201261105 0.249542580026 0.273386443974
r=0.00484816104101 0.196144136642 0.21776794985 0.210740909811
r=0.00596962289211 0.251358425823 0.253140103527 0.297264996427
r=0.00629455999314 0.199086259177 0.234128815374 0.271728244348
r=0.00664956391208 0.236322932254 0.232999899442 0.28912680216
r=0.0037205307393 0.241059649514 0.217878458896 0.25777347407
r=0.00454028968498 0.209898672795 0.238985439115 0.297507221265
r=0.00523588324413 0.252531067972 0.257786608892 0.259237386683
r=0.00471732479599 0.230970245875 0.280055644716 0.226816411241
r=0.00376371974746 0.202550336648 0.275691092465 0.260978507777
r=0.00645084506406 0.193168773462 0.317849280425 0.234041952515
r=0.00408347633617 0.269829269372 0.285747572798 0.173015141275
r=0.00617384387226 0.233186360343 0.241432326553 0.244992334116
r=0.0045244627142 0.246758808499 0.258312230053 0.224772676771
r=0.00472089948571 0.23436091217 0.26315311269 0.205009317566
r=0.00347824771026 0.266468528749 0.207746563382 0.252182150958
r=0.00670483222263 0.255975572306 0.256507281518 0.239252514029
r=0.00206246892763 0.269904298774 0.231619480482 0.253591937756
r=0.00479661833082 0.241971230639 0.302128976631 0.220319154282
r=0.005061500483 0.213101867167 0.233612685731 0.307515434652
r=0.00650066588054 0.24948710309 0.220830192163 0.247284793637
r=0.00629055897639 0.27475329201 0.269663957087 0.20543979646
r=0.00730810230065 0.293148033009 0.222767020624 0.199580471002
r=0.00576537146072 0.265049151136 0.260659952895 0.254108168862
r=0.00441767968423 0.244744729354 0.274574576705 0.210645608329
r=0.00373374767506 0.275490530328 0.240394274761 0.267658761268
r=0.00514550346018 0.245748657028 0.225937511345 0.232069856722
r=0.00421680575369 0.215818100055 0.294910669935 0.20966562894
r=0.00471361747899 0.312764155224 0.235781072776 0.216192522749
r=0.00604763717153 0.251310868057 0.270060835719 0.264609613705
r=0.00617163238945 0.306834988084 0.217168975289 0.255596022776
r=0.00584330260541 0.286450370986 0.203958355646 0.259468924018
r=0.00537388599282 0.274409433847 0.24096988122 0.20103949059
r=0.00385330855543 0.275361527654 0.243521695303 0.263092223864
r=0.00511374321828 0.231195363928 0.242266451725 0.250973514318
r=0.00364302166248 0.27054589257 0.207279040707 0.278932944458
r=0.00554526615794 0.270936369762 0.251493810396 0.262650608619
r=0.00467179792325 0.278675996235 0.266533920447 0.220458769738
r=0.00327622928781 0.192507386664 0.30031252004 0.265344261735
r=0.00582003293762 0.228100393982 0.239578148824 0.278404929123
r=0.0032780396992 0.263436727445 0.263901399904 0.238696107315
r=0.00548970464751 0.244863896727 0.282033327832 0.24326972721
r=0.00468046501846 0.223559288081 0.232368313967 0.252255030238
r=0.00422267432251 0.324294845263 0.255303908027 0.204380015766
r=0.0071321882078 0.263053559182 0.208794816515 0.241067184636
r=0.00391962267539 0.211525489934 0.277794126403 0.29616879819
r=0.00376676320509 0.219336113361 0.243322959153 0.274980745245
r=0.00507120356015 0.272962390956 0.276692151701 0.209219215986
r=0.00559038076174 0.274215226994 0.263924364264 0.200961871718
r=0.00555077804539 0.190568081508 0.275954395629 0.286900298781
r=0.00458122184949 0.242534508147 0.219285193865 0.271077267527
r=0.00478864485715 0.332691153813 0.290917437123 0.178314933181
r=0.00592642507458 0.238236264143 0.262715380668 0.201274403097
r=0.00526266479232 0.244068676588 0.237254338788 0.276388482365
r=0.00509885992465 0.263691844474 0.210060206733 0.255736874494
r=0.00474122178136 0.254701084488 0.18859771053 0.282659587529
r=0.00569939658698 0.250106391829 0.330324145026 0.234634692615
r=0.00378190743827 0.225512360873 0.280073748771 0.27112231832
r=0.00578875695089 0.238220877084 0.260487825341 0.250093147223
r=0.00449880480323 0.238496646614 0.299793240525 0.233356416345
r=0.00765861191466 0.249112091833 0.205105736421 0.296732718933
r=0.00642975973973 0.25973528865 0.226284189734 0.220273471517
r=0.00603315704854 0.153588861978 0.263543226145 0.294580516737
r=0.00690517259266 0.246100765588 0.238491728596 0.278602492658
r=0.0070650570249 0.236453104381 0.232244653173 0.282694648072
r=0.0073261037933 0.206034544991 0.299677735834 0.266714638125
r=0.0072308694576 0.230634346435 0.204613410938 0.221300252841
r=0.00359784546289 0.286936723096 0.264649321267 0.241798900208
r=0.00543262608127 0.202435292866 0.279773416806 0.239272778149
r=0.00512192438325 0.257584987062 0.232651880672 0.256049454174
r=0.00619168915536 0.303071532922 0.23739867256 0.191682032
r=0.00591312559864 0.230999804753 0.194489479894 0.298596438451
r=0.00475881974365 0.270479722891 0.22737383517 0.264887149477
r=0.00625712770136 0.247815692568 0.272617852589 0.25128501184
r=0.00480441265886 0.238170362848 0.243423744164 0.286141081713
r=0.00234505370451 0.224030099663 0.224850571634 0.289738047663
r=0.00688585960143 0.175728465116 0.292769846585 0.224352836517
r=0.00676583730347 0.231904604445 0.245767411721 0.249810736624
r=0.00564266243688 0.222768607159 0.25640329105 0.263116779322
r=0.00848926943159 0.23238973178 0.246130007723 0.313181403988
r=0.00511797034224 0.200810793362 0.27165964432 0.260716482198
r=0.00674709061086 0.249221104118 0.275857871667 0.229884540106
r=0.00954182472131 0.295455977043 0.194435817328 0.263825706495
r=0.00663599145649 0.241511591784 0.22999156174 0.270540137056
r=0.00683933886937 0.269934625904 0.298491338722 0.174607640955
r=0.00472848124498 0.237570102883 0.284105007978 0.175850242494
r=0.00450278133682 0.221918394941 0.244657507291 0.252620167012
r=0.00753833877748 0.22247935365 0.245611764298 0.279278706403
r=0.00630233073215 0.252547686443 0.255260880514 0.257437107776
r=0.00519443514648 0.212816789186 0.321818784975 0.21766472733
r=0.00326095727759 0.216200440872 0.284099047271 0.207456207569
r=0.00585482481996 0.265721965927 0.255915999354 0.209753884887
r=0.0064448013142 0.216952573132 0.257196896316 0.289402213661
r=0.00595683928253 0.21304432293 0.27362749528 0.256179389963
r=0.00497687663859 0.243793937615 0.253092851147 0.229204431388
r=0.004986135108 0.24771902322 0.270529082126 0.237415150665
r=0.00520032291354 0.217224505781 0.239307116642 0.283840331453
r=0.00357140871866 0.232205951678 0.305622427532 0.222394842647
r=0.00668927281751 0.269060018701 0.237294591166 0.227726207644
r=0.00567954025211 0.275668812885 0.262774223027 0.179974989405
r=0.00659575929277 0.248819059634 0.251581099751 0.259555258635
r=0.00340940207479 0.288401581685 0.268598234999 0.238182008694
r=0.00516454585418 0.281614056071 0.235979060398 0.239965629438
r=0.0066432549264 0.24973511953 0.29962979146 0.155185723371
r=0.00506239763644 0.302198086533 0.201066629107 0.256683378923
r=0.00443425798101 0.229940896697 0.286007386346 0.246516546923
r=0.00496569770604 0.256139119997 0.243396778295 0.180241641986
r=0.00746351856282 0.26173117866 0.232758686201 0.220386966427
r=0.00633592156312 0.280579859726 0.255781806676 0.226421127403
r=0.00499954839188 0.231367628972 0.269668182559 0.29681067969
r=0.00331625359202 0.28294366162 0.282091763995 0.234364623926
r=0.00525515097171 0.253822643846 0.177238816788 0.283726437283
r=0.00651441571956 0.214906510347 0.273989589453 0.222492653777
r=0.00638678994349 0.26310741876 0.233603576721 0.253203134119
r=0.0064001921319 0.289687555651 0.197949301025 0.280737604354
r=0.00497213332766 0.250163430741 0.265163900863 0.213663040253
r=0.00377016783886 0.227965350248 0.227065216223 0.290492323082
r=0.00441524768322 0.213172955079 0.24287704331 0.267044491303
r=0.00421457038157 0.186469233403 0.269715038197 0.216814674153
r=0.00744567764525 0.255706638816 0.238174087086 0.275545840632
r=0.00721186374808 0.261206391078 0.199519469477 0.265724458156
r=0.00817930591524 0.273698894588 0.298695637107 0.19356150622
r=0.00571916332425 0.228684029465 0.238180942419 0.250287279477
r=0.00531341330344 0.256829140306 0.280445057451 0.240074888461
r=0.00530840643945 0.293826878901 0.295418882917 0.208573900837
r=0.0050344662221 0.220927389351 0.266179609321 0.275041133718
r=0.00659133375206 0.291879598064 0.200639957782 0.245819455421
r=0.00775596066467 0.265594453845 0.235790775187 0.237686957048
r=0.00508131670538 0.24412695479 0.228423115773 0.263125992192
r=0.00588382636407 0.289288769471 0.201921489643 0.23944923391
r=0.0050988732334 0.242005637049 0.285372628871 0.274519226064
r=0.00529320529339 0.274254644747 0.227825326687 0.252833364241
r=0.00270435813792 0.23011449148 0.225174230471 0.258119844386
r=0.00744843736187 0.268311657732 0.226449003702 0.267861211135
r=0.00275220900351 0.247630242879 0.228511535308 0.290049263001
r=0.00557960154606 0.246650653497 0.289577658271 0.225349985734
r=0.00605736459162 0.242732641313 0.245933425973 0.275625587132
r=0.00652279510438 0.265044386104 0.230871130993 0.233782875594
r=0.00689049934128 0.267578802746 0.250641551598 0.288517279219
r=0.00343045125684 0.227932433362 0.268117588969 0.245706181301
r=0.004690221811 0.296755883988 0.18974431754 0.175852151257
r=0.0079323637697 0.228993651955 0.24570108676 0.247274187921
r=0.00764166406525 0.306656394784 0.200319093977 0.273075222675
r=0.00573315885894 0.267890790756 0.230854558193 0.225973598786
r=0.00317870451242 0.309926495296 0.295047103296 0.172046778631
r=0.00240132624868 0.371445192274 0.168473403749 0.219431903547
r=0.0049752638107 0.223182254573 0.243578552961 0.25037234324
r=0.00567341034934 0.233544858077 0.239753131366 0.25689395674
r=0.00704654976179 0.181587444464 0.320543858861 0.190324807753
r=0.00531548488186 0.250346707637 0.252924242878 0.226409612705
r=0.00548120648249 0.245462337256 0.255624115864 0.26226256964
r=0.00539305897993 0.211957719924 0.22853852962 0.277084520119
r=0.00514222177344 0.266566869929 0.221187906162 0.252477917048
r=0.00734089819865 0.269971333545 0.27921531029 0.221933379169
r=0.00337070973792 0.320522844795 0.257255760541 0.233451910777
r=0.00464030796164 0.224874797042 0.237908236756 0.238165132667
r=0.00625902173319 0.235294619125 0.257450212456 0.259492639875
r=0.00550597249399 0.222053207674 0.216165983251 0.214146727613
r=0.00511832479613 0.272378100918 0.223470006276 0.225386147031
r=0.00539024224842 0.293522066067 0.240815356471 0.226838207836
r=0.00350201848252 0.290782386317 0.232361000509 0.256049471101
r=0.00587065871851 0.283093390246 0.250758789012 0.205827174133
r=0.0079613766222 0.261247778472 0.29995676202 0.234146759028
r=0.00446171912258 0.230702473059 0.184069417694 0.299606875055
r=0.00536375477243 0.242866862394 0.228045600085 0.238531438194
r=0.00606821720682 0.295619980121 0.300177872386 0.156719456633
r=0.00369932886446 0.257142632617 0.261266397805 0.239684838659
r=0.00587777113135 0.245448553455 0.276946178476 0.249245362578
r=0.00200351234806 0.267146196891 0.261179592595 0.22940950693
r=0.00713802531215 0.307106696705 0.228056230928 0.248651182575
r=0.00377280033567 0.280449660882 0.262214583406 0.259148031491
r=0.00621780519152 0.26147115649 0.213874787354 0.289097271083
r=0.00461155381329 0.269310227622 0.228958078061 0.286902833184
r=0.00712592156524 0.25269994995 0.277011224086 0.263205304708
r=0.00723934748449 0.202850403491 0.265354597992 0.280437118715
r=0.00655558260381 0.267848035787 0.228988475602 0.251901965138
r=0.00374317445326 0.215914755466 0.265533922178 0.256322926026
r=0.00637066825718 0.292402716711 0.268446214943 0.243700580015
r=0.00600143886703 0.235677130487 0.283566818875 0.268019828476
r=0.00562951859489 0.23491144021 0.191135273718 0.25755889776
r=0.00523494918422 0.265271664414 0.245518058173 0.219585248975
r=0.00437586488072 0.26000265396 0.253111336091 0.257798715401
r=0.00575869033493 0.226554870779 0.294757933555 0.198011448482
r=0.0055825804411 0.292983595377 0.264099021019 0.218865793029
r=0.00543086563705 0.258933222421 0.225154037626 0.260408427019
r=0.00460358017045 0.248616768889 0.251898280508 0.221878188611
r=0.00643989426878 0.326065746359 0.217435862474 0.245918015593
r=0.00445542611782 0.289349734653 0.249724152112 0.236879696314
r=0.00527109742476 0.190326263627 0.255700876263 0.239871723071
r=0.0061795080236 0.265635829088 0.22789978794 0.255490373103
r=0.00610263285706 0.229007066757 0.242256802922 0.25341261927
r=0.00709819971793 0.233462478508 0.223834245492 0.278064277447
r=0.00442521123776 0.265090701025 0.21914613517 0.227073394568
r=0.00495608801436 0.291429759172 0.196356308659 0.26060940279
r=0.00664099419665 0.240770819952 0.307195839856 0.209104488361
r=0.00438719340616 0.294410185184 0.255157926553 0.207540299151
r=0.0063166348266 0.240233347629 0.28103881226 0.242561629312
r=0.00441376140513 0.241635625078 0.197524632408 0.264270166608
r=0.00897479264211 0.249053154363 0.273634503351 0.222323469538
r=0.00620056696193 0.24108027496 0.2536847707 0.278457462337
r=0.00475874894692 0.25671845321 0.249500210775 0.238252205823
r=0.00670043477086 0.237017632129 0.264288138512 0.251937843897
r=0.00484972761112 0.235613709821 0.218182037524 0.267596691477
r=0.00529176688348 0.216512330066 0.270828130928 0.255024362524
r=0.0065508874898 0.230029960984 0.261538675638 0.247297482672
r=0.00646206350674 0.25521279003 0.267006009255 0.230439899252
r=0.00506283035936 0.256687443337 0.272408894528 0.214099554112
r=0.00660865306898 0.200448312511 0.287802072701 0.243180364517
r=0.00672826752483 0.261197772695 0.286526314774 0.246774093826
r=0.00591551524143 0.22205689756 0.199339822062 0.284174656958
r=0.0057265140374 0.228479144874 0.199501972367 0.290103895474
r=0.00642003865592 0.262452952022 0.203626768007 0.261434522538
r=0.00540136258934 0.223472915899 0.249151177619 0.221371468769
r=0.00552209566749 0.270140367085 0.17338801125 0.283010758745
r=0.00539194916045 0.247413183057 0.207217022983 0.272198288044
r=0.00386564443383 0.206146119546 0.256784595041 0.251114723868
r=0.00606915863912 0.259341480894 0.27543909492 0.245524314201
r=0.00641439087525 0.298023605931 0.231695785267 0.279513084898
r=0.00634308080383 0.297626760847 0.17981094234 0.304333368874
r=0.0076114253405 0.23939423156 0.266684445661 0.244571235304
r=0.00667128004608 0.240817311772 0.295453703037 0.197504398959
r=0.00650652100584 0.25582796026 0.243574697034 0.255947287511
r=0.0061256848937 0.223989785839 0.255461946682 0.245372015561
r=0.00666612396737 0.24127328177 0.259749248116 0.262973149932
r=0.00533734159996 0.243515314371 0.259572271805 0.248205665336
r=0.0033091385977 0.220549251688 0.219911624469 0.317389315532
r=0.00612289510413 0.265258934944 0.2319103887 0.254517962019
r=0.0061704710682 0.261079282313 0.252739062728 0.24961342903
r=0.00326166328805 0.240805007742 0.271994799593 0.25654665711
r=0.00609536875898 0.295854860633 0.256614348759 0.229783349967
r=0.00731363250277 0.204693569929 0.231250609563 0.242575448547
r=0.00313004159127 0.268742275557 0.230746585822 0.313679966863
r=0.00433136982363 0.233922256203 0.323390741488 0.224753606249
r=0.00544095645458 0.276704422972 0.253728297871 0.247241719348
r=0.00665899837665 0.246906774155 0.27677480515 0.267623099217
r=0.00508270036864 0.267815037973 0.255940564704 0.227281478905
r=0.00700564758806 0.24440055254 0.245458309062 0.274937557928
r=0.00545837686258 0.186670340152 0.239610036791 0.292649450811
r=0.00486325844391 0.264074769688 0.247161330986 0.253571041386
r=0.00705630091419 0.300541537466 0.218024613121 0.259126828221
r=0.00554155924167 0.308527945814 0.208578320462 0.204440444447
r=0.00789661446956 0.208973142118 0.224346958438 0.263027404432
r=0.00603493880284 0.233422982851 0.235779649124 0.286484730791
r=0.00510734831022 0.253394435559 0.25241877237 0.236192658221
r=0.0072018789996 0.282324454768 0.286152155594 0.201949049683
r=0.00390392500539 0.252988931757 0.264180946509 0.254179991417
r=0.00602213074479 0.230943495287 0.277530979386 0.232771197586
r=0.00660388147265 0.25332026807 0.236712249506 0.271392882399
r=0.00535462134785 0.289583803176 0.266588220972 0.213830023662
r=0.00428669841862 0.325165058723 0.251729929315 0.199047592347
r=0.00272395844564 0.266575883303 0.22840011659 0.232418998823
r=0.00192210517126 0.243472243781 0.269534309054 0.275120076355
r=0.00331926873957 0.241753296981 0.214851862402 0.266099241127
r=0.00610078327683 0.256998465382 0.258790038619 0.21762392905
r=0.00464206286318 0.239906132043 0.240149203064 0.193126023352
r=0.00350391999172 0.206124020594 0.266968570448 0.25778156495
r=0.00678811202614 0.234936806296 0.235799659496 0.212011745188
r=0.00415931793012 0.288445108381 0.228764592617 0.288136906421
r=0.00526360361219 0.248470941865 0.259671771978 0.198600697894
r=0.00623582665615 0.238969574558 0.264484067699 0.262406613665
r=0.00500296746315 0.272215871931 0.201064458832 0.275762785968
r=0.00476113770494 0.234723772981 0.239814679989 0.232005938324
r=0.00394004549825 0.248043101351 0.23609317864 0.27576501009
r=0.00450662880932 0.226188766429 0.21181093906 0.318047093771
r=0.00440488274424 0.237890555396 0.262041883646 0.281932504105
r=0.0034906500147 0.258189662682 0.243330393925 0.273175434898
r=0.00589974740644 0.233643683451 0.229390320724 0.28932158092
r=0.00482858534016 0.213916964355 0.307835672121 0.251335198165
r=0.00652566159641 0.187551660104 0.259684253099 0.29943694308
r=0.00289176856656 0.263866920657 0.239451187672 0.2765035212
r=0.00671090321257 0.241269511937 0.205809817263 0.241496727789
r=0.00631257569395 0.211032168131 0.265600440887 0.300928180162
r=0.00701000868929 0.183814357393 0.300772176665 0.237586941097
r=0.00409398311925 0.23357091563 0.242166487333 0.230201687774
r=0.00686183884017 0.240214169057 0.27800377062 0.224124735947
r=0.00396070066636 0.279695772624 0.169140576085 0.336536053606
r=0.00415408423189 0.30687437391 0.22129535462 0.219050092324
r=0.0048830690256 0.289754889074 0.244252407744 0.264118048458
r=0.00550907027717 0.217066667222 0.264451107777 0.282017566673
r=0.00488365837376 0.221696139886 0.180171228547 0.326744935327
r=0.00748885629755 0.221783758708 0.267081083251 0.256249570171
r=0.00549247954086 0.186947514795 0.298295944051 0.269821051905
r=0.00624137967362 0.346765073372 0.199211896264 0.201392330329
r=0.00501658238364 0.278105771421 0.249399530481 0.266408284443
r=0.00576300789117 0.292675626877 0.314540402418 0.226333565305
r=0.00597050299285 0.277053752124 0.286178179841 0.19573108318
r=0.00445745938303 0.205770347759 0.220790839459 0.235270229913
r=0.00487440799564 0.256865953321 0.25365235694 0.27923746075
r=0.00347774413338 0.209803254119 0.264914326331 0.258534257097
r=0.00359108754501 0.241610213227 0.242543465768 0.292468689651
r=0.0051718750822 0.26728072792 0.256648507146 0.275586543214
r=0.00466029964079 0.245437222788 0.220529579614 0.278239445736
r=0.0050223873885 0.289797861828 0.257566161662 0.256238377836
r=0.00534858403132 0.254826281038 0.238277046707 0.228520334479
r=0.00546250353329 0.224510767079 0.294169313217 0.238095691341
r=0.00441205921543 0.233482888917 0.277360635618 0.230726712483
r=0.0071056858142 0.225792213878 0.220156455444 0.254691266692
r=0.00629670865322 0.266862388592 0.274944045524 0.254056827825
r=0.00441953950153 0.186467989355 0.301374768224 0.256145769847
r=0.00636743267882 0.220774784282 0.288457446479 0.256594418012
r=0.00538325794885 0.273430189117 0.227687028399 0.239979359154
r=0.00517714450188 0.237742277604 0.282358008428 0.247339742982
r=0.00767674517854 0.279656555527 0.227347593806 0.242630215823
r=0.00702427018002 0.294174056914 0.245928352486 0.220607612946
r=0.0036472698098 0.228732528797 0.259060342075 0.268661549323
r=0.00574480358824 0.277537347718 0.264598193327 0.223084783046
r=0.00511264366488 0.220944463339 0.267758813345 0.292640188826
r=0.00966998652413 0.221635520356 0.229716201602 0.236837361923
r=0.00885613047146 0.203842077176 0.2698876594 0.294380892387
r=0.00841195932886 0.216009010872 0.292369412557 0.216946920144
r=0.00608107289932 0.237738019067 0.203763987667 0.277292533823
r=0.00466469443022 0.24558527114 0.256187048043 0.236569289549
r=0.00349384495486 0.185055332896 0.304941271105 0.297961005984
r=0.00416201855329 0.198605513894 0.302152545067 0.226602218095
r=0.00609125925879 0.295991603709 0.24283391306 0.244294513538
r=0.00542226334586 0.256498666518 0.267838464061 0.2400999581
r=0.00535110797672 0.206007697414 0.26125151352 0.279641802006
r=0.00422228970618 0.204290830608 0.285113329077 0.233516156656
r=0.00429490221333 0.225979449824 0.232347635477 0.282944442772
r=0.00485270018447 0.343142485771 0.244088855407 0.22875885603
r=0.00681266648883 0.198056589946 0.276166252487 0.248407695449
r=0.00642219364258 0.268537111075 0.257050534692 0.235466687674
r=0.00582162278099 0.294152173901 0.22910347776 0.245460012378
r=0.00621062546771 0.248334970855 0.267530147019 0.202134019427
r=0.0059065742157 0.188706308806 0.195017775332 0.298684622167
r=0.00409467011662 0.251044055207 0.220080490535 0.215373094437
r=0.00739532597302 0.272372614732 0.280080935708 0.197833907661
r=0.00635174585259 0.204420589223 0.269616890114 0.226741524777
r=0.00671686666996 0.209903587219 0.280628370714 0.257012553846
r=0.00626858688572 0.25877004564 0.240562343071 0.2714104741
r=0.0073719094046 0.271642102556 0.269386140142 0.219368491696
r=0.00668552177804 0.204225035812 0.292585453217 0.206155977862
r=0.00614412556997 0.226733479608 0.277356074666 0.312305527007
r=0.00336221992962 0.316896519953 0.244872359421 0.18145470933
r=0.00421142089141 0.304561780923 0.328132456698 0.184520679591
r=0.00505512741405 0.210213665211 0.261014458978 0.252251429741
r=0.00243857633957 0.262075986897 0.204721070161 0.259297345546
r=0.00367956084639 0.261897290346 0.259025584856 0.187522759011
r=0.00489109917248 0.229470049961 0.256555478208 0.231572291047
r=0.00572939789248 0.230765785741 0.235763063302 0.27245280877
r=0.00417200752061 0.26943171138 0.286779248655 0.19560107898
r=0.00540395841493 0.255581766346 0.30551086526 0.241729151601
r=0.00737587163289 0.287439178293 0.250474933863 0.230511589639
r=0.00321519248635 0.227575543379 0.274596647007 0.255116197806
r=0.00620188762343 0.19825755374 0.245226079815 0.263242233862
r=0.00600687860126 0.249907613722 0.255158148861 0.239323601581
r=0.00670682868258 0.201610704401 0.236398127212 0.268498981395
r=0.00453134999548 0.209997619351 0.269510679195 0.237240899693
r=0.00499261166141 0.296313318323 0.273832803837 0.217950387468
r=0.00272129604292 0.308089443079 0.256421140691 0.20227105885
r=0.00345624860629 0.22554293848 0.303498636097 0.200007010551
r=0.00430926420141 0.235525078003 0.255951499106 0.212513528113
r=0.00497130898254 0.169040917664 0.267299689707 0.315905918899
r=0.00675119607273 0.260528347871 0.236430023518 0.242652300818
r=0.0039811072966 0.293070955555 0.263895798252 0.206810094233
r=0.00387643041032 0.242995450185 0.251898170216 0.235591607446
r=0.00612841819477 0.256276780841 0.269775751236 0.216662386923
r=0.00609053776537 0.232829965607 0.264058577266 0.253429766575
r=0.00597272114557 0.214606290075 0.282922374677 0.230603857419
r=0.00533360225728 0.270517331174 0.209500917677 0.256384615852
r=0.00695422811546 0.251011527029 0.230548240576 0.294983944912
r=0.00755565540964 0.272801113847 0.240302967258 0.257049047893
r=0.00779933049903 0.286664550307 0.234090283814 0.215319466745
r=0.00572688990951 0.230981085823 0.240388914679 0.240590838522
r=0.0062911427668 0.255571527791 0.237820867554 0.24647773072
r=0.00664405772916 0.24691519045 0.259118120865 0.223024081462
r=0.00599086372779 0.287669963761 0.311402245184 0.152262681648
r=0.00569726576358 0.261030645461 0.280626933521 0.277487605347
r=0.00725136687442 0.332565573603 0.271544465551 0.221060566261
r=0.00624234288342 0.183708638658 0.275624183037 0.277349263297
r=0.00547039190018 0.265929349365 0.247966077385 0.262545295471
r=0.00483634769517 0.261237162082 0.255476878726 0.248199855991
r=0.00701291815395 0.260208080537 0.20075930709 0.308296684703
r=0.00369933144044 0.226192170175 0.240811531362 0.249561414035
r=0.00661831321118 0.220040441863 0.26362159168 0.271088903491
r=0.00498774826029 0.228339822827 0.294108141933 0.237581297501
r=0.00501403616442 0.263156668673 0.259705480006 0.171585143235
r=0.00366175119139 0.249147384001 0.201934284103 0.264426509494
r=0.00529079546071 0.233922859635 0.259158342298 0.229167577497
r=0.00478946703841 0.24930892544 0.258994472126 0.230735166993
r=0.00472226561257 0.242785624587 0.219437145387 0.306466706371
r=0.00398920058963 0.284037019328 0.233033710148 0.216120832654
r=0.00399409772832 0.258442883687 0.199438793792 0.29137437993
r=0.00456363283326 0.239966368289 0.242306837773 0.238102919852
r=0.00725359951823 0.257911685261 0.196790714462 0.243518179034
r=0.00645029092189 0.220488246223 0.30082416574 0.220162515822
r=0.00463114080884 0.244953720533 0.256512330075 0.2580554673
r=0.00473204333956 0.24232474993 0.250157631113 0.26914612685
r=0.00579613416526 0.250362328184 0.22082095868 0.267817018288
r=0.00536750693916 0.265814917263 0.251776846797 0.289940069536
r=0.00585509488426 0.283706264138 0.255312779715 0.211121398753
r=0.00539786142278 0.227730296254 0.231199844854 0.260440746511
r=0.00475899460451 0.249257737836 0.281823413095 0.206589450461
r=0.00482554083703 0.221514399946 0.26988941588 0.282900206385
r=0.00589399942054 0.302474654324 0.234416096387 0.226300078993
r=0.00572381727303 0.255336491956 0.254385668544 0.278932737612
r=0.00700238845096 0.24757105038 0.292651193337 0.252108771788
r=0.00592440601039 0.223319123275 0.302970838076 0.28400079792
r=0.00318318148319 0.272677074297 0.187414291947 0.288530738672
r=0.00449982317644 0.216313606903 0.308134184517 0.25300736356
r=0.00606658534005 0.275596506939 0.230399409826 0.245810427534
r=0.00597447361321 0.278386897418 0.300627508158 0.212192529273
r=0.00494638231095 0.305118733675 0.249753492286 0.2314464776
r=0.00531085783669 0.270300399461 0.250556350117 0.242750042542
r=0.00611259031156 0.215613981618 0.202563714904 0.301483168139
r=0.00548081841423 0.236164799129 0.262677256164 0.272005246013
r=0.00421614425252 0.222785109906 0.23105445624 0.233010322393
r=0.00855738081658 0.269650666923 0.222059003626 0.245555616367
r=0.00309105976165 0.267656528337 0.25915227705 0.197237417025
r=0.00463203147063 0.229044901939 0.276641078678 0.251174001861
r=0.00475903910186 0.280041810839 0.244864577274 0.255684420749
r=0.00177601411656 0.283992437553 0.202712777924 0.260066177943
r=0.00609229934677 0.260706387878 0.248697402343 0.233812182878
r=0.00505436959714 0.283571869375 0.242419322865 0.266227651485
r=0.00678342097095 0.267370645729 0.168698659629 0.343610486793
r=0.00683310131705 0.23045734873 0.239256416126 0.241630834048
r=0.00519508133641 0.266946809099 0.194264932372 0.246955909407
r=0.00643583495274 0.274638831563 0.141384527944 0.295988073727
r=0.00700577611838 0.221637735853 0.247550433856 0.276937964116
r=0.00753180462344 0.216036161126 0.245208664621 0.252467414967
r=0.00449158619559 0.238340888481 0.235750235433 0.253265675623
r=0.00427029792911 0.218867204055 0.273488526777 0.250099125668
r=0.01 0.264140335044 0.217468016485 0.279014052566
r=0.00608325221311 0.241158381769 0.219489131692 0.298955822563
r=0.00326037783078 0.149749870943 0.286911714363 0.307135009979
r=0.00332186188673 0.235412914925 0.243432462216 0.200964824005
r=0.00434801786283 0.26138388936 0.276572495997 0.286392968538
r=0.00532503193551 0.239394657224 0.255607832551 0.236526412388
r=0.0055602196713 0.193185630568 0.303972630807 0.260667061072
r=0.00334951269742 0.243576260034 0.287201577679 0.236778398658
r=0.00530062585034 0.249969878971 0.235703508817 0.244704652271
r=0.00589830938194 0.231761929462 0.301627216671 0.24290955136
r=0.00757011684313 0.262649076258 0.237654797355 0.245129970575
r=0.00503977432034 0.224386923941 0.225826969018 0.281618975072
r=0.00294347704292 0.270096269197 0.263498660197 0.211426679688
r=0.00563448419803 0.281919971657 0.344070402794 0.191005862781
r=0.00500099009662 0.260738071226 0.273511868436 0.254880849461
r=0.005879108289 0.266064149214 0.278283540827 0.211507223365
r=0.00317995647704 0.226038050078 0.289352287683 0.209350957466
r=0.00494859140265 0.196502203892 0.305737002807 0.274386533167
r=0.00464484070343 0.196174021185 0.24299378738 0.301390574497
r=0.00699863999395 0.252737718333 0.238327307671 0.235371075537
r=0.00775526545101 0.322895500201 0.224991146 0.17088489087
r=0.00507072379875 0.253707186849 0.266687880861 0.243573829572
r=0.00642574335246 0.264340627212 0.236781663738 0.176537588676
r=0.00662308806625 0.243781987714 0.228481456961 0.246344606956
r=0.00387830665591 0.224029576268 0.245343939817 0.253287032483
r=0.00591413897942 0.279909581474 0.264516384718 0.178128929153
@balllist {Total Position} color=purple
r=0.00866118519149 0.303359097797 0.225316961315 0.225211779186
r=0.00767964534714 0.252406757858 0.261135899197 0.227648263743
r=0.00809394818469 0.254245487065 0.251780135622 0.238777222271
r=0.00854682812054 0.269864913358 0.240157109328 0.243197429958
r=0.00801287646742 0.269982387195 0.252788400642 0.219879754029
r=0.00832521464959 0.235635813415 0.247941967935 0.257864820797
r=0.00927509446842 0.300280382581 0.198604042019 0.25526057159
r=0.00759161029677 0.247001690586 0.249378940806 0.245191713775
r=0.00740380688859 0.245272521656 0.243739836799 0.241914759197
r=0.00841173123386 0.253525173136 0.232542196297 0.26892096531
r=0.00800670074067 0.212675746463 0.241015322143 0.234265952431
r=0.00816634413364 0.270331972492 0.226184518231 0.254578624012
r=0.00817716084862 0.244068771797 0.234426482212 0.26481767406
r=0.00869540832228 0.238612574281 0.235446586346 0.279160951456
r=0.008279234652 0.253909454742 0.247842106832 0.232927689336
r=0.00750787215615 0.202973447483 0.250436189296 0.273503966398
r=0.00759927478878 0.245891368019 0.268074261363 0.237176847583
r=0.00761542228733 0.214047976652 0.261231825184 0.251402400988
r=0.00819621328214 0.235875094854 0.273490709307 0.224457483799
r=0.00841296864992 0.217219813326 0.283607509952 0.233386896947
r=0.00908583643431 0.240024472934 0.269282831639 0.213595726587
r=0.00812049209339 0.243497138199 0.284121061713 0.234851222479
r=0.00726699214443 0.219084730084 0.278634414296 0.235488351942
r=0.00879616728915 0.22411498421 0.261270407112 0.247487163716
r=0.00723106024874 0.248822147205 0.247868796334 0.231052854592
r=0.00827180525853 0.261068211816 0.226123546516 0.255439934308
r=0.00808254543228 0.253406531966 0.252485503292 0.24057714501
r=0.00873158088935 0.231993393962 0.268157294073 0.240753492724
r=0.0079460768468 0.231602592932 0.259924283981 0.282321871828
r=0.008877732915 0.23683276347 0.256739406444 0.279927261762
r=0.00783185729704 0.268160941939 0.254219934338 0.219232390842
r=0.00816500247033 0.289875640174 0.213700744594 0.240222130232
r=0.00893795587995 0.259025040252 0.268791346645 0.240518000713
r=0.0084939895766 0.23947496031 0.270725701227 0.235305845307
r=0.00892368192217 0.273477494818 0.249388781634 0.258714275754
r=0.00924353393197 0.274663062166 0.237077475901 0.248482545044
r=0.00855421992189 0.247945636399 0.278165421496 0.211622745845
r=0.00811090800025 0.262537664878 0.266204607853 0.239010881546
r=0.00763343959625 0.24791497887 0.24761315293 0.243417497086
r=0.00774958452386 0.264614514575 0.243957655792 0.248767038851
r=0.00906040356187 0.261503091514 0.227570950774 0.268034627228
r=0.00817920782596 0.254516235845 0.231774063349 0.221246895136
r=0.00815438728763 0.23351645989 0.254565822458 0.259393424686
r=0.00769479220918 0.232336850344 0.262204112871 0.248097224678
r=0.00755931107361 0.251317224794 0.232840590288 0.249915011634
r=0.00880318209217 0.285338370811 0.261980968861 0.254731780877
r=0.00866811029153 0.271143517833 0.241269349975 0.223067902966
r=0.00716683300595 0.193609209914 0.292322649746 0.240744024799
r=0.00827560207152 0.243170704072 0.248174929571 0.260323534092
r=0.00850680054674 0.253948108655 0.25382234932 0.239917713386
r=0.00832764905641 0.241129624553 0.227585836863 0.274819104046
r=0.00878432768944 0.268500942602 0.246182170492 0.248782724587
r=0.00818970304617 0.285598228852 0.246493992442 0.227913812751
r=0.00796322622996 0.238980367842 0.222285522319 0.273566437553
r=0.00844744386366 0.255048074872 0.264181613907 0.265543448108
r=0.00833441218396 0.228837041894 0.226976884869 0.259139712883
r=0.00840612798393 0.259185158954 0.252231652096 0.250719511459
r=0.00863518796765 0.261922852073 0.256270200826 0.229093330998
r=0.00832752991129 0.22150370099 0.267916556428 0.260290462513
r=0.00871343428869 0.229693605476 0.252558270867 0.273522285675
r=0.00931071931128 0.280144333315 0.272270311561 0.218354594756
r=0.01 0.275875042272 0.242025271348 0.220765021643
r=0.00876376552508 0.257205109283 0.23307639893 0.254200849895
r=0.00698100860069 0.254500343815 0.259044568094 0.238039161978
r=0.00830980260998 0.245618841644 0.235067543472 0.259212097047
r=0.00913039416824 0.251801776145 0.276571943476 0.260376129204
r=0.00675422117956 0.245883971328 0.273177261066 0.226040177313
r=0.00793746312548 0.21687986922 0.259970520467 0.268995218007
r=0.0075846885688 0.219505745548 0.269431176969 0.248486473169
r=0.00780633936119 0.227405475244 0.209508445267 0.303518831146
r=0.00780516993236 0.266157185426 0.252453044741 0.225732589502
r=0.00827127087776 0.17860350898 0.24515508405 0.276543043329
r=0.00816636943111 0.230165695807 0.248295751402 0.269961534882
r=0.00880106936988 0.237173503833 0.227907706702 0.305574633703
r=0.00877523345252 0.244074880006 0.258544313726 0.283530875146
r=0.00784158352386 0.209623735993 0.230760015365 0.270765737357
r=0.00786965580571 0.258931794662 0.241963464758 0.251284322195
r=0.00842659103292 0.21434064009 0.250416655298 0.248934071024
r=0.00802758134991 0.272761821816 0.248836082952 0.238404948942
r=0.00837114446817 0.27255398335 0.245200639687 0.226167145514
r=0.00760956741274 0.242845454775 0.229872554037 0.23682588186
r=0.00770495743024 0.263358664239 0.221650555961 0.265618297285
r=0.00809115556358 0.260225481072 0.236250335531 0.240151535047
r=0.00888989282115 0.250433127208 0.261288506707 0.250559297306
r=0.00851411483937 0.215440307846 0.242497072761 0.267321468815
r=0.00914902112029 0.243974365499 0.246647605471 0.259438341709
r=0.00886476987252 0.256507621139 0.230283661507 0.249064040262
r=0.00841361600325 0.250694142418 0.259665019309 0.235773121042
r=0.0087199485318 0.262831363478 0.235431532928 0.288869058776
r=0.00867813592691 0.235046206471 0.237964006895 0.253117086551
r=0.00796297704854 0.264278951946 0.239670685029 0.235508006626
r=0.00904755792996 0.270580599629 0.216701906781 0.259099358323
r=0.00856665563467 0.246675490918 0.230728307598 0.258224457819
r=0.00784109762393 0.264846553134 0.269150013919 0.219272916972
r=0.00932353300928 0.266749537414 0.263399330307 0.222571112792
r=0.00841336986594 0.233389237178 0.251557495985 0.238969677202
r=0.00780322429032 0.2203900328 0.255246476159 0.283004467982
r=0.00768214508047 0.255499200271 0.252717334801 0.228280549626
r=0.00894609770192 0.272994047265 0.255863558095 0.206136212544
r=0.00778742468981 0.227613797969 0.263274795374 0.210857059066
r=0.00891986917875 0.26717016577 0.26429968097 0.246704981366
r=0.00741913006008 0.229625956514 0.270587758156 0.246875893148
r=0.00858463823081 0.254440130465 0.259788015603 0.234556564569
r=0.00778373764053 0.206808384817 0.286316655404 0.245020298546
r=0.00732847646787 0.239919277204 0.270020444096 0.242663105979
r=0.00797230221691 0.248142274849 0.272344364737 0.237356150907
r=0.00913374102624 0.241491365136 0.284620286865 0.233058795084
r=0.00811214453485 0.249278363702 0.223448295258 0.283138108049
r=0.00843550387741 0.262153486276 0.263942979886 0.217628855858
r=0.00764842967256 0.222399124018 0.238523151669 0.277314891296
r=0.00902518809061 0.274919338775 0.275607839483 0.23251305073
r=0.00768997693406 0.268243616414 0.236517360503 0.229233316116
r=0.00894178445663 0.279552475666 0.253654065035 0.198343126068
r=0.00770602148053 0.255580622467 0.233998076524 0.245743906739
r=0.00879455408882 0.216631289533 0.264916288736 0.241884653571
r=0.00922715271551 0.254426618458 0.244833326203 0.232144475072
r=0.0083886106324 0.265213655762 0.243705716816 0.26058335799
r=0.00864116204609 0.273194645465 0.241658539456 0.262252617752
r=0.00791702420183 0.227007919245 0.260687265102 0.269860569026
r=0.00733171066906 0.221669187447 0.29812562475 0.242547893725
r=0.00896256122877 0.243803728892 0.237093110801 0.250885261929
r=0.00817792239308 0.234622501785 0.249277486808 0.240339324918
r=0.00789118757012 0.268784469833 0.249913558178 0.228504682466
r=0.00848475780329 0.269187245574 0.224206430939 0.252716020506
r=0.0087589506843 0.275524535854 0.241574118994 0.23352098421
r=0.00766014710729 0.21222673479 0.253502738286 0.263489514541
r=0.00770857814281 0.19731656226 0.253777339048 0.258678043363
r=0.00873241621774 0.229743842513 0.246093308346 0.246253922124
r=0.0090761987515 0.256479751524 0.237778238031 0.271744336922
r=0.00873021726575 0.271186493217 0.218176134249 0.274804357982
r=0.0075880086057 0.274293895236 0.24636630859 0.22038891444
r=0.00834930190482 0.243958534281 0.241660051936 0.263250710437
r=0.00824388702868 0.228452158008 0.2547417823 0.272692309455
r=0.00783585429682 0.243961971066 0.287470010998 0.244800720008
r=0.00753993087264 0.234568329105 0.263605007135 0.244200799031
r=0.00938230427593 0.266148683024 0.242436551109 0.257931268251
r=0.00902435148092 0.247853848077 0.235144605934 0.270967411508
r=0.00848106957436 0.264578719431 0.249513510486 0.241520991734
r=0.00856984822183 0.261325180874 0.236588037828 0.259084583962
r=0.0086433241738 0.26378769578 0.256765955264 0.219486308118
r=0.00876412527579 0.262216754796 0.224392227218 0.249672101553
r=0.00865658921045 0.242876842246 0.238113289245 0.249713536256
r=0.00760307003781 0.250350853527 0.233322088238 0.274722002046
r=0.00748201181741 0.231973335702 0.260881513826 0.233137321533
r=0.00829963731236 0.281138620519 0.267534102112 0.216763618485
r=0.00873863887946 0.270592622529 0.270869149066 0.242266067657
r=0.00752307988091 0.249856038478 0.242467534939 0.24168367927
r=0.00818053388741 0.259372931227 0.257943991041 0.269384034558
r=0.00799442223049 0.241181310048 0.271339940948 0.222060889083
r=0.00875609824505 0.25225806202 0.236039902254 0.248675383125
r=0.00796339639119 0.254795361058 0.262032568448 0.257308479829
r=0.00787143922575 0.28330222486 0.236772516147 0.23339159879
r=0.0087851748903 0.24647894439 0.257607522883 0.260627055241
r=0.00784739061902 0.251429149756 0.281525182321 0.232227976258
r=0.00923977325585 0.283306408939 0.20521527734 0.255321775933
r=0.00783319532458 0.245781287267 0.255504446692 0.237060587456
r=0.0080972033464 0.247713067707 0.263185713684 0.242644835445
r=0.00830430335329 0.249784923055 0.265831322715 0.219988067233
r=0.00879200969827 0.259404904092 0.238467836971 0.236095026986
r=0.00798292400525 0.239483715381 0.250564221655 0.268513391988
r=0.00820297182635 0.269027062829 0.246539024668 0.260275541972
r=0.00782096130363 0.250067546414 0.237589001422 0.236745585331
r=0.0087679698242 0.273032693496 0.237688918324 0.270731932249
r=0.0075469348133 0.264152388834 0.268631749023 0.251145983182
r=0.0077212649257 0.237330223415 0.267699445644 0.238345410718
r=0.00850671001319 0.244634685275 0.242513276762 0.234669403182
r=0.00897469883957 0.226351168067 0.246061540929 0.237265588894
r=0.00840030235313 0.245347300807 0.243810686299 0.273425703651
r=0.00883351694578 0.253024364576 0.251084043456 0.275008474459
r=0.00785422631018 0.256591958639 0.234251689712 0.251535075276
r=0.00778864563979 0.230007248755 0.2766652712 0.238756794556
r=0.00807915028963 0.243955422311 0.27435791319 0.252511284474
r=0.00827308640747 0.232608748521 0.218962278794 0.28103544412
r=0.00833136063808 0.237045501136 0.231944300957 0.249680226544
r=0.00889132928367 0.268744257749 0.241748660477 0.253424579719
r=0.00836375628793 0.240241330655 0.240938079966 0.252498690058
r=0.00893499195819 0.261625492365 0.248124985497 0.230128282667
r=0.00749773145903 0.231463967382 0.255614758259 0.231614711494
r=0.00852650532986 0.302999057082 0.220566784113 0.263772052917
r=0.00839878520984 0.261830625786 0.241258574453 0.269201851324
r=0.00764887772148 0.245069469727 0.235014138487 0.261363584702
r=0.00742537790848 0.262084190344 0.274408356296 0.236925378325
r=0.00861811253295 0.246930796705 0.236330672036 0.283756010226
r=0.00922723230825 0.243366467294 0.237787229259 0.258474512915
r=0.00829979748166 0.246269421413 0.229285945963 0.269539421554
r=0.00859002567828 0.2446440896 0.263149564908 0.252114230397
r=0.00849836984263 0.282935629436 0.256501001344 0.233455597946
r=0.00873698287926 0.229165026927 0.259644193371 0.26037330087
r=0.00872541788384 0.232463662543 0.241132637487 0.257155850168
r=0.00863957060752 0.270865858056 0.229418026939 0.25975572991
r=0.00785725335182 0.234120038095 0.224090471168 0.293050495644
r=0.00937643151573 0.267419001869 0.258544999582 0.236372817466
r=0.00838957966552 0.259341203199 0.274488222719 0.245714607637
r=0.00895145799601 0.269838651203 0.240059840248 0.239030633122
r=0.00736719453606 0.234005301 0.28104272371 0.216993753746
r=0.00795438070073 0.307203262299 0.200323452274 0.243267938775
r=0.00803470772541 0.273404982472 0.219280431661 0.243707656679
r=0.00875669648556 0.233139892653 0.245332643537 0.243668725568
r=0.00756328848387 0.253302762067 0.255830014177 0.239029287359
r=0.00909307081111 0.267350982493 0.238039733607 0.257578438263
r=0.00797185135129 0.252217365248 0.210081225738 0.265136530833
r=0.00755779392489 0.250227140574 0.24371885443 0.232169788452
r=0.00728574676799 0.250153581667 0.224031444774 0.247366478299
r=0.00799380153848 0.238363289452 0.27537141077 0.253417890472
r=0.00878602711045 0.260554761766 0.255081195205 0.240169592229
r=0.00872174709235 0.260290730586 0.257974138202 0.234540794338
r=0.00797520743471 0.218309154489 0.220957785935 0.27177403554
r=0.00872020684383 0.287099642579 0.237035189749 0.219596066307
r=0.00741772958594 0.247048753985 0.262617078994 0.251560940297
r=0.00920461825669 0.249085709029 0.260729047597 0.267688290727
r=0.00795927433155 0.24613795093 0.244251767134 0.25424941777
r=0.00840282116121 0.255674946743 0.238021874954 0.244167863978
r=0.00854359113344 0.245389117424 0.259396004371 0.247499307075
r=0.00784629212296 0.258070099609 0.261828044231 0.247339585865
r=0.00937458951297 0.236626069213 0.251109736588 0.265849385365
r=0.00908304146159 0.251330143227 0.252367549742 0.24227002645
r=0.00913985707287 0.268099545164 0.220585087705 0.256663923458
r=0.00784845510042 0.255815101285 0.265597354827 0.243847179254
r=0.00854658118111 0.244819788677 0.219509294092 0.277830430999
r=0.0076980995293 0.220745259933 0.231955873066 0.265463521392
r=0.00787765233994 0.256569287999 0.245896512382 0.256923047263
r=0.00824766923919 0.222873442459 0.236884849844 0.251159752747
r=0.00840011571481 0.238692256061 0.238220195144 0.282561026782
r=0.0085120070015 0.246529239732 0.203382671983 0.292786971579
r=0.00808249213186 0.203500354352 0.284114577275 0.262088923772
r=0.0078196813346 0.267337480166 0.265355679123 0.242858228786
r=0.00858934614777 0.293336508614 0.225274332661 0.260926924103
r=0.00781241694961 0.276242535388 0.21503739056 0.273060955601
r=0.00748073632979 0.246590781654 0.267529165949 0.247821518143
r=0.00810273389221 0.233842589723 0.262876887388 0.248904675927
r=0.00743417794206 0.218927896492 0.260269440015 0.256776994156
r=0.00969345901278 0.255117853335 0.242423160068 0.263934196734
r=0.00837753684355 0.273583720655 0.242179115976 0.245353419483
r=0.0079684689032 0.204763488212 0.233504979592 0.287582288979
r=0.00763511376954 0.225721378068 0.24663826328 0.26517394878
r=0.00875586056082 0.236262150615 0.264852353082 0.269035951413
r=0.00851450972404 0.28347878221 0.231375394755 0.239100304572
r=0.00784097528998 0.2491333423 0.26409645586 0.240388141087
r=0.00865319650945 0.261276233747 0.228629972824 0.267287933886
r=0.00808429994751 0.231432022619 0.247199766201 0.255436156741
r=0.00947077002218 0.257643658336 0.237213491243 0.260956612518
r=0.0084931600154 0.238349746151 0.265846340148 0.250875889544
r=0.00855696544202 0.26670478697 0.245537939706 0.23480667773
r=0.00836913861804 0.260965731295 0.274842635546 0.250008979503
r=0.00887613827992 0.234870140236 0.276329989496 0.260038276155
r=0.0083690356872 0.247281381657 0.25269686028 0.26085818111
r=0.00932682232573 0.218441525929 0.239628683282 0.270556516593
r=0.00886728049654 0.274988960119 0.234738481583 0.256357057457
r=0.00836453904378 0.266888250541 0.239231128515 0.266752729388
r=0.0085442848748 0.264830416505 0.216258946922 0.247226943378
r=0.0076586560025 0.263769528271 0.213157993479 0.228468388193
r=0.00800294091174 0.249362477147 0.232115191159 0.252164975516
r=0.00878164532231 0.270300797427 0.225828984202 0.259644893083
r=0.00875839420303 0.292096600918 0.252064279993 0.215406528739
r=0.00805112007054 0.256286423238 0.264481644998 0.244824673634
r=0.00844089387566 0.236280415155 0.267481773284 0.245822674642
r=0.00883013446296 0.260528835769 0.229035043414 0.26637344418
r=0.00853648076532 0.248265884081 0.248638104574 0.261609121826
r=0.00920866006404 0.292858928333 0.229749712082 0.228574366379
r=0.00758638302263 0.250359193585 0.258943395728 0.222437329889
r=0.00915629411295 0.25141498816 0.2482189802 0.271724621844
r=0.00828248694011 0.233034421829 0.24913080941 0.256459282945
r=0.00824645696707 0.259522265344 0.254721224634 0.232483152398
r=0.00902005163516 0.248995507275 0.239821510158 0.221902040496
r=0.00946128375022 0.238991066494 0.239391978067 0.257619581339
r=0.00824235387692 0.244306402806 0.236067875737 0.242485128796
r=0.00733966777069 0.237450624031 0.253828225354 0.274149325217
r=0.00873188297029 0.255712804936 0.261901351925 0.247684535193
r=0.00766067586899 0.236965937675 0.248002645985 0.259451949316
r=0.00761484807663 0.254057514097 0.268117662471 0.245120200025
r=0.00808225947019 0.239524716542 0.252560829348 0.235266342481
r=0.00923487833829 0.243800409683 0.228786451029 0.269816563538
r=0.00835314706255 0.252868783426 0.252590875952 0.242392880169
r=0.00924725527252 0.250590906557 0.24529187882 0.274178546542
r=0.00918969965895 0.254765308231 0.248137769113 0.253145673529
r=0.00796519581077 0.23423251265 0.239421052287 0.258326371045
r=0.00918739451648 0.267659599362 0.271384300009 0.257320713374
r=0.00859543238382 0.21652559232 0.260725659113 0.263506427239
r=0.00782066644504 0.249515109248 0.260939545704 0.239795531511
r=0.00829756116059 0.256414687223 0.223386398891 0.248104647029
r=0.0089225027537 0.258156140958 0.252480819712 0.267970088249
r=0.00871150525506 0.211877537152 0.292392005542 0.25785255423
r=0.00821701905465 0.257173335408 0.260363145849 0.21178324751
r=0.00832716955076 0.23716750178 0.256966265066 0.241340577971
r=0.00766913589059 0.280074790318 0.230150403897 0.241865955179
r=0.00794146822559 0.243415649098 0.289557734487 0.227444038289
r=0.00818830475934 0.269091157697 0.242420719121 0.236693425258
r=0.00889886348995 0.212928601376 0.229584879275 0.293615445515
r=0.00770935185119 0.244828387971 0.225548129961 0.270249676943
r=0.00894083212166 0.267603526002 0.233813145901 0.263988097901
r=0.008071327342 0.208813691841 0.27619176149 0.264512349994
r=0.00810870638483 0.279895783758 0.243936818488 0.232182095573
r=0.00739003984465 0.262645830162 0.23496174071 0.237287573287
r=0.00811140518834 0.267513371843 0.294801005718 0.235500613693
r=0.00867887983627 0.258538924942 0.254277283641 0.247623555511
r=0.00779262758168 0.22940432999 0.258896375508 0.213866318482
r=0.00716892381681 0.242668404223 0.255989479628 0.256710660717
r=0.00794907953763 0.233522865064 0.242644467949 0.246613871884
r=0.00744439340543 0.220194608011 0.282086263043 0.269147230153
r=0.00830097175424 0.256981901558 0.246317269775 0.266898888058
r=0.00863646949494 0.247493047739 0.235271669011 0.268625154398
r=0.00725966478724 0.252452853914 0.270965101115 0.223173328504
r=0.0074697871454 0.241894890443 0.260450688856 0.246561876724
r=0.00855523547158 0.261762237318 0.251590361504 0.247432543873
r=0.00771100056159 0.256897067969 0.287529338061 0.217473518495
r=0.0096970185685 0.283649491163 0.217735104802 0.231126009611
r=0.00803956800455 0.280253921073 0.250370081041 0.223126007033
r=0.0076193497177 0.20441640514 0.276423791475 0.23610887565
r=0.00853684982144 0.240244686222 0.261383109626 0.262286330569
r=0.00760159106596 0.252081586749 0.246090192679 0.261255204114
r=0.00894797044393 0.242665305577 0.226650538826 0.281508540706
r=0.0088613113853 0.276123595391 0.21108691777 0.265520153356
r=0.00833862237364 0.265696316869 0.259393137845 0.249201350788
r=0.00783207095634 0.215321695638 0.263427825076 0.264797636743
r=0.0092125188616 0.284762253149 0.245048139208 0.238293850631
r=0.00801240536292 0.233365370417 0.237435894686 0.268426904821
r=0.00796061601809 0.249148851253 0.240783233393 0.264640026762
r=0.00846319286523 0.289227018658 0.251420787993 0.238994659098
r=0.00799882209951 0.262123983521 0.253202014816 0.232372657456
r=0.00863413032087 0.247282549651 0.213778317617 0.274217609465
r=0.00883800904864 0.253672992206 0.219229180166 0.254962827295
r=0.00800253367228 0.21550366227 0.261104726047 0.278567678425
r=0.00854627281905 0.227191456667 0.258245561242 0.231104109736
r=0.00803992934345 0.254651038518 0.22643878105 0.271751948497
r=0.00846918259093 0.251571264819 0.247989376612 0.261686931178
r=0.00901116469395 0.256604294165 0.222573004178 0.250893649273
r=0.00870359032576 0.239175980502 0.270059172919 0.242303911893
r=0.00829796687099 0.240380236577 0.212538761481 0.262939333311
r=0.00758539611023 0.269670584642 0.25256931283 0.258398225897
r=0.00846562583273 0.254090306508 0.245172312066 0.252144562782
r=0.00856442341229 0.264010177283 0.252525972464 0.235852367158
r=0.00781266967957 0.263123783186 0.239955954079 0.246980415418
r=0.00724365172125 0.219648834929 0.252808397084 0.245496596379
r=0.00728342675701 0.222923079141 0.264653434139 0.234773417292
r=0.00776483110033 0.228059695279 0.249910394815 0.24623205564
r=0.00875919431435 0.27238208413 0.270755123005 0.227014886213
r=0.00943821850804 0.246293579438 0.231781418989 0.267983818412
r=0.0083929725705 0.238808322389 0.262922795762 0.259876351503
r=0.00866953778226 0.275096765225 0.231972929988 0.261864340093
r=0.00790685447584 0.236779215151 0.27300588172 0.252660341031
r=0.00910002008358 0.244171092939 0.282900690232 0.219329589271
r=0.00735859751644 0.216433733534 0.239879699351 0.276437954642
r=0.00978241574148 0.282304236656 0.239978328529 0.208312282606
r=0.00921471626079 0.274007495338 0.253914750048 0.231566306483
r=0.00713870802471 0.219726218523 0.256350851689 0.245866455943
r=0.00820485140446 0.253302235457 0.249184396817 0.243419984837
r=0.00759721209557 0.237085525157 0.263705269156 0.214096244044
r=0.00779159409391 0.225823214256 0.255095382911 0.236775102905
r=0.00900440756655 0.264473145408 0.23310684038 0.250951988482
r=0.00782439760305 0.248371464252 0.257832072256 0.256655168674
r=0.00850032432354 0.22948352665 0.250830069553 0.28416362267
r=0.00892485174741 0.29257628459 0.229078096077 0.255701643755
r=0.00848567728683 0.226682889211 0.300529209097 0.241295238733
r=0.00832737994044 0.218366292905 0.260441099173 0.256557458263
r=0.00814009364809 0.22664391745 0.269451358263 0.267396464585
r=0.00816125710004 0.208355831801 0.261833562164 0.293910247424
r=0.00773743834914 0.210014899426 0.287080336777 0.229289209326
r=0.00817090403247 0.246105883623 0.257285393423 0.264192653484
r=0.00830321773354 0.274793021839 0.255749148126 0.216888997243
r=0.00751647582528 0.246208181148 0.285340603342 0.219377126954
r=0.00866301621185 0.241261185767 0.267590126287 0.229518305133
r=0.00829859117582 0.218397704296 0.27278674276 0.249804952168
r=0.00735074884598 0.264890077306 0.230649225644 0.240744852814
r=0.00739371711781 0.238098139436 0.291589896449 0.213258720262
r=0.00818783634073 0.239368370127 0.259335607451 0.239378172096
r=0.00867483904083 0.254802528172 0.273518691414 0.238619916035
r=0.00883339532143 0.261140622332 0.236219339011 0.246154310312
r=0.00838256867461 0.222677466879 0.238610538429 0.265958075834
r=0.00768481645919 0.244182737095 0.244442996132 0.271342703764
r=0.0085603359281 0.245426294471 0.240468104196 0.265220688729
r=0.00832628443439 0.251127979319 0.229080153165 0.264870874557
r=0.00879799457794 0.27641541049 0.23651562733 0.243731603574
r=0.00879734952261 0.253174686373 0.261746717503 0.231987983899
r=0.00791661538801 0.244685089371 0.269393633281 0.245198977935
r=0.00885774747986 0.258463128285 0.22614851479 0.236340097662
r=0.00826146450609 0.271201960748 0.28260253875 0.211263033221
r=0.00824990090495 0.242501925495 0.244806442037 0.27243153138
r=0.00830183644096 0.273746392869 0.238161535224 0.26556501353
r=0.00784357735506 0.255970431599 0.23878859513 0.245647389369
r=0.00874095343878 0.249415950378 0.235208581182 0.28611076526
r=0.00722343868358 0.217641589943 0.273696692235 0.265452348679
r=0.00721629751657 0.259350664344 0.247736615231 0.264635748034
r=0.00938910326324 0.228796516603 0.222800970275 0.25793515137
r=0.00824710580611 0.245194285884 0.227412177194 0.275467512505
r=0.00856474745272 0.230522771232 0.293804583693 0.245003366892
r=0.0090443648126 0.266763790537 0.23921745753 0.240303882781
r=0.0078581086128 0.226866963676 0.230386423937 0.254561769218
r=0.00827523093373 0.237532425053 0.242021283801 0.253364306977
r=0.00753399737223 0.238414585111 0.25360432472 0.241767729706
r=0.00858035330486 0.233959775709 0.252223951473 0.291855483566
r=0.00776647095402 0.250906211856 0.248788388762 0.232853077445
r=0.0084962376834 0.252265340014 0.220535674458 0.269698499616
r=0.0080784948189 0.244441734099 0.238081051446 0.255770718141
r=0.00823256881627 0.262422343435 0.240928190605 0.234956345815
r=0.00776828322626 0.254477338264 0.276438489481 0.21872171649
r=0.00848816604212 0.249973673846 0.272173603207 0.234443170825
r=0.00813724280576 0.223204752954 0.270100364547 0.266317656819
r=0.00814785140122 0.221668022183 0.233540941109 0.286958547379
r=0.00802769258304 0.254696553592 0.269435930443 0.258040041315
r=0.00905170371765 0.257746611897 0.255681228032 0.241063350726
r=0.00719665266494 0.258260563551 0.24926157478 0.22759238501
r=0.00807866297126 0.267627385225 0.259145202658 0.238443114604
r=0.00694599154914 0.223711538759 0.263188841989 0.26582833055
r=0.00821442528036 0.284005162203 0.273226126004 0.225482744466
r=0.00849506200306 0.252529507203 0.238082591708 0.26625102325
r=0.00731306703103 0.249693025458 0.275442240617 0.241686735686
r=0.00835239782025 0.246432032243 0.273501086962 0.256491251182
r=0.00927488364502 0.258959004027 0.235385982316 0.269220883446
r=0.00802924016229 0.228526691922 0.270232852696 0.251498797386
r=0.00739422472059 0.241652427476 0.272174597403 0.248931613394
r=0.00832922021011 0.271237669078 0.27336907392 0.247211575253
r=0.00826935928276 0.273295804692 0.229966933625 0.252575987505
r=0.00800750174493 0.2516865381 0.268126547048 0.248284138661
r=0.00867345437344 0.244476565684 0.214142050405 0.268559004184
r=0.00813090806264 0.250784624456 0.248130954928 0.256542411141
r=0.00836051483403 0.257057883062 0.259923306373 0.213639939097
r=0.00815899800325 0.263085498979 0.223157662783 0.249854541563
r=0.00860909285009 0.256999835323 0.253842193715 0.24217010603
r=0.00882856810585 0.247355422619 0.259876878075 0.255874198606
r=0.00886997946641 0.255437338376 0.265986732742 0.248097101828
r=0.007593054132 0.248477327311 0.262550402452 0.224931943765
r=0.00850404425161 0.248106090812 0.261234211478 0.254506351449
r=0.00793968032254 0.26057124555 0.232859993199 0.259106763057
r=0.00833626575909 0.266625124353 0.216993698787 0.288801927956
r=0.00768151768835 0.267731001893 0.244174415555 0.229814012043
r=0.00902098097522 0.278690980641 0.22861619777 0.242547326049
r=0.00795683609187 0.256598193806 0.231418519598 0.256148622592
r=0.00846820433307 0.250289329378 0.213437644 0.264540174075
r=0.00810415728073 0.240546366864 0.236148083256 0.272371961224
r=0.0083137274796 0.232120340401 0.255647756285 0.248378749561
r=0.00951625354521 0.2397497051 0.271925443011 0.235351011422
r=0.00913084345941 0.267492316412 0.218940292494 0.265693816901
r=0.00927616341971 0.264706078686 0.221587155295 0.274155453971
r=0.00733674928006 0.203595681644 0.296706164236 0.248306809788
r=0.00844784477984 0.25600483123 0.272113513886 0.217043229042
r=0.00873337571707 0.246294359429 0.258129628498 0.259144826324
r=0.00908104290827 0.247614916555 0.241964577061 0.255146823563
r=0.00805170059529 0.207951557025 0.286227589127 0.243165400734
r=0.00913488728701 0.261887689539 0.262089207005 0.235369319934
r=0.0073899435838 0.245649507334 0.277711607782 0.215704944197
r=0.00794412085616 0.234206548179 0.28201562424 0.24272810479
r=0.00776137766191 0.253232204568 0.253972130547 0.257598497268
r=0.00731845963265 0.226185730868 0.274521485174 0.249589371293
r=0.00840862174963 0.257956025249 0.263836038613 0.239532660748
r=0.00857017462023 0.256100030597 0.274330810418 0.209123102035
r=0.00757477330586 0.258280989905 0.236557300916 0.242835469481
r=0.00812638579115 0.228697518137 0.275491567402 0.252282155654
r=0.0090472010625 0.231938851362 0.270738724605 0.235383866029
r=0.00815997446348 0.230542112591 0.28592662058 0.247568758521
r=0.00913173159947 0.239930268436 0.241576652461 0.252167653888
r=0.00772596517072 0.258115650551 0.234914788976 0.258919106006
r=0.00840821957504 0.270102167156 0.217446580309 0.247473124221
r=0.00836449760074 0.254619501951 0.254727886236 0.228540147878
r=0.00896109853231 0.242534795945 0.257892992947 0.256734265229
r=0.00921650853064 0.25846395633 0.245843064578 0.258595537894
r=0.00815374252228 0.236222956387 0.263925527482 0.24909670148
r=0.00837912810945 0.259938091689 0.250353325614 0.237755653156
