# Supplementary material for: Do universal codon-usage patterns minimize the effects of mutation and translation error?
Source: Genome Biol. 2005 Oct 19;6(11):R91. doi: 10.1186/gb-2005-6-11-r91 (PMC1297647; doi:10.1186/gb-2005-6-11-r91)
Supplement: Additional data file 1 — A tar archive containing the used CUTG records, separated for archaea, bacteria, and eukaryotes, the data used to produce the histograms in Figure 1, the kinemages used to produce Figures 2 and 4, and the data used to produce the scatterplots in Figures 3 and 5. [file gb-2005-6-11-r91-S1.tgz › CodeError/data/kinemages_0.01/bac_mp_AGCU.kin]

@kinemage 1

@viewid {oblique}
@zoom 1.05
@zslab 467
@center 0.500 0.289 0.204
@matrix
-0.55836 -0.72046 -0.41133  0.82346 -0.42101 -0.38036  0.10085 -0.55108
0.82833

@2viewid {top}
@2zoom 0.82
@2zslab 470
@2center 0.500 0.289 0.204
@2matrix
-0.38337  0.43731 -0.81351  0.87217 -0.11840 -0.47466 -0.30389 -0.89148
-0.33602

@3viewid {side}
@3zoom 0.82
@3zslab 470
@3center 0.500 0.289 0.204
@3matrix
-0.49808 -0.81559 -0.29450  0.86714 -0.46911 -0.16738 -0.00164 -0.33875
0.94088

@4viewid {End-O-Line}
@4zoom 1.43
@4zslab 469
@4center 0.500 0.289 0.204
@4matrix
 0.00348 -0.99984 -0.01766  0.57533 -0.01244  0.81784 -0.81792 -0.01301
0.57519

@perspective
@fontsizelabel 24
@onewidth
@zclipoff
@localrotation  1 0 0 .5 .866 0 .5 .289 .816

@group {Tetrahedron}
@vectorlist  {Edges}  color=white     nobutton
P   {0 0 0} 0 0 0
     0.5 0 0
  {1 0 0} 1 0 0
     0.5  0.5  0
  {0 1 0} 0 1 0
P    0 0 0
    0  0.5  0
  {0 1 0} 0 1 0
   0  0.5  0.5
  {0 0 1} 0 0 1
P    0 0 0
   0 0 0.5
  {0 0 1} 0 0 1
   0.5  0 0.5
  {1 0 0} 1 0 0

@labellist {labels} color=white    nobutton
  {U}  0  0  0
   {A}  1.1    0  0
   {C}  0    1.05   0
   {G}   0  0   1.08


@group  {Lines}
@vectorlist {A=U&C=G} color= green    off
 P   0   0.5   0.5
     .1  .4  .4
     .25 .25 .25
     .4  .1  .1
 L   0.500, 0.000, 0.000

@vectorlist {A=G&C=U} color= red    off
 P   0.5   0   0.5
     .25 .25 .25
 L   0, 0.500, 0.000

@vectorlist {A=C&G=U} color= red    off
 P   0.5   0.5   0
     .25 .25 .25
 L   0.000, 0.000, 0.500

@group {Original Data} recessiveon
@balllist {First Position} color=yellow
r=0.00755248114387 0.210157968406 0.261897620476 0.397720455909
r=0.00775436218067 0.226075671805 0.255767122368 0.374622424093
r=0.00794509403633 0.268967074472 0.21124476558 0.329050004105
r=0.00832121280359 0.263864906787 0.212531827095 0.332845561767
r=0.00807674302682 0.272291688019 0.212949677155 0.325791739264
r=0.00826536646039 0.313752873891 0.158752778886 0.311130745407
r=0.00858226118246 0.295733832215 0.163591455437 0.331878263209
r=0.00756619408291 0.149044949159 0.298679083911 0.445424308657
r=0.00706576596549 0.107650714511 0.312453916646 0.487342438819
r=0.00801380345331 0.252489787979 0.249007975102 0.342112429488
r=0.0079355933355 0.253392440188 0.23731853406 0.367567933403
r=0.00801887449852 0.235523717684 0.263443082151 0.370023419204
r=0.00766180536883 0.232597482123 0.248757148343 0.370042864111
r=0.00749459840214 0.23815996636 0.246090808633 0.365796653595
r=0.00744291568098 0.229516846198 0.247546768918 0.383525184109
r=0.00782452155656 0.237887765772 0.237155803416 0.370721505751
r=0.00826035199973 0.223493734623 0.254849230417 0.377353092636
r=0.0073970332345 0.153943827203 0.278269270582 0.460354702919
r=0.0077750583618 0.176265228488 0.270982809265 0.42699956662
r=0.00800411945255 0.273500870863 0.205921871112 0.33137596417
r=0.00790358184432 0.267786079232 0.196667436905 0.345169323988
r=0.00701051015926 0.266143380429 0.149271137026 0.419884877028
r=0.00764260783312 0.285383903793 0.163737280296 0.387043422196
r=0.00775434460843 0.324537646057 0.160383160175 0.34403776213
r=0.00709702847046 0.211917868767 0.26150198899 0.396230963957
r=0.00742587794203 0.218471955224 0.247937258638 0.390772528538
r=0.00683993750047 0.375950725584 0.157202183753 0.286920815641
r=0.00797261556592 0.214389509126 0.251036682616 0.406060606061
r=0.00794417843295 0.212633832976 0.267880085653 0.386117059243
r=0.00743051267038 0.206051873199 0.262553488778 0.396122609379
r=0.00781599504559 0.199592487597 0.274074238129 0.402185949681
r=0.00824473855304 0.217719647013 0.265928044996 0.392443269977
r=0.00832601569182 0.279121094708 0.207170533131 0.341867346772
r=0.00827271567082 0.35011052731 0.154205036491 0.295679992891
r=0.00855116900106 0.351641910755 0.151419801644 0.288309965604
r=0.00782726451213 0.315484751132 0.153186092424 0.328371589097
r=0.00803397627056 0.324231132862 0.156127764492 0.316222679495
r=0.0078530093161 0.316857168236 0.153949683899 0.325513736324
r=0.00786594699556 0.317456021285 0.152825613009 0.32732628086
r=0.00899482360931 0.286660635597 0.186593515627 0.341027811014
r=0.00733124457642 0.300921414016 0.167803667937 0.329937095774
r=0.00788222904994 0.273894475403 0.197053911936 0.346720124039
r=0.0083709549213 0.29340583858 0.194161419576 0.338088151116
r=0.00801206862678 0.300994986263 0.170932741412 0.338885180758
r=0.00860513995303 0.314258373206 0.162743221691 0.319872408293
r=0.00879694149248 0.29262843155 0.168147989946 0.356864742315
r=0.0083091187555 0.335920241832 0.149139634926 0.320020927799
r=0.00794159831362 0.298854634139 0.187425143304 0.336518317442
r=0.00790251302686 0.299397156813 0.186137217815 0.336927980312
r=0.00895408499614 0.320030371314 0.160012736357 0.306946213383
r=0.00844783815319 0.340209004192 0.164378151771 0.279938027827
r=0.00870871266824 0.310790687539 0.179793338902 0.308311843969
r=0.00875124111101 0.310415020964 0.190405298657 0.32065382512
r=0.008804829957 0.303804071866 0.182729962102 0.318699969127
r=0.00772088137172 0.275849536616 0.190305288025 0.358849718335
r=0.00778770786403 0.271249739879 0.211885048766 0.341558268772
r=0.00810676872553 0.234283552321 0.229807262644 0.390128496761
r=0.00801128045141 0.202358560348 0.268487013124 0.396136695057
r=0.0074765792671 0.186984308748 0.288161992818 0.403692109523
r=0.00748738785554 0.186357629682 0.289453975543 0.402117243593
r=0.00759633443759 0.200545575361 0.259707860715 0.425303971742
r=0.00752284357476 0.187324097401 0.290904804111 0.399224565892
r=0.00755245516142 0.38887142408 0.0992769569318 0.333228544483
r=0.0082948949814 0.398524154578 0.113272053931 0.293282975921
r=0.00842380130246 0.399321720151 0.111791846828 0.263838428491
r=0.00761046344879 0.403676332436 0.095071084111 0.338448049101
r=0.00798929207022 0.397604864348 0.10290441063 0.30281798821
r=0.00753358954459 0.217183781045 0.266378836844 0.373267592321
r=0.00735644968164 0.218665323657 0.259842246606 0.388432297376
r=0.00760878684939 0.234911061579 0.242777850618 0.372973209213
r=0.00754365393212 0.22972972973 0.249214403786 0.381921427792
r=0.00765500149152 0.236962551064 0.242331916987 0.381525555723
r=0.00752227495943 0.230243971528 0.248422200143 0.382589372893
r=0.00768360529853 0.392348230217 0.11816257936 0.252732478526
r=0.0078252585571 0.386973281513 0.12871045971 0.245290112148
r=0.00773893842389 0.395478734574 0.123362871148 0.231324881959
r=0.00773933541213 0.394477040959 0.121661038626 0.241656102404
r=0.00774474656022 0.215769476407 0.265985429904 0.38210238036
r=0.00779594391522 0.195193109197 0.261415207928 0.388533851996
r=0.00737640335944 0.214531599001 0.263040336355 0.387334121666
r=0.00873015452546 0.312365930599 0.152365930599 0.363154574132
r=0.00803939336296 0.391543555782 0.0917303447105 0.363151638648
r=0.0086808345647 0.37889761712 0.122706286515 0.284282619636
r=0.00816851236915 0.35969533183 0.127777658059 0.29911040499
r=0.00816142083768 0.360756873348 0.1377020859 0.249858162916
r=0.00811472915755 0.522392372147 0.0470480593277 0.148126745642
r=0.00741651793154 0.196921592956 0.26764168793 0.414123243457
r=0.00723236338569 0.219811947073 0.255122049128 0.41731383841
r=0.00735788649558 0.26827451793 0.196909225775 0.30916150887
r=0.00732229436833 0.265200600996 0.19788906411 0.317616380863
r=0.00759768238203 0.282927536397 0.191863406648 0.30494175966
r=0.00744228407458 0.296743769792 0.172208453807 0.323282390197
r=0.00749153180381 0.276171657682 0.204714310379 0.303558068344
r=0.00749663157827 0.27549855822 0.205317219211 0.304036433207
r=0.00750187995794 0.276259952365 0.204905069752 0.303719632528
r=0.00749312528738 0.277045890888 0.204297988838 0.302584154957
r=0.00754778286453 0.264795678722 0.233501643964 0.356211836543
r=0.00764721045894 0.256964505831 0.237455355732 0.35673535826
r=0.00765019108306 0.215096959778 0.274413529733 0.368645538858
r=0.00767640491635 0.20446208787 0.279806438915 0.383576687099
r=0.00811208031179 0.269509938038 0.23044982699 0.337828920898
r=0.00776074427859 0.317140644019 0.180203607392 0.310777913024
r=0.00840328079188 0.384985858163 0.10878707275 0.309719722609
r=0.00795193543459 0.371878063582 0.104616964661 0.331030297372
r=0.01 0.418208896384 0.0933769902976 0.241025865656
r=0.00895461947436 0.376723010759 0.10417618425 0.30241497188
r=0.00805200411903 0.347772935048 0.116987349846 0.358881683852
r=0.00889796479686 0.367793555828 0.100151373171 0.322987097239
r=0.00828824571625 0.3777177394 0.0889578553877 0.322341652013
r=0.00903831594559 0.426721983405 0.0956712986104 0.236179146256
r=0.00829297060614 0.392627255706 0.0952977319825 0.307902190026
r=0.0094344888172 0.321289500389 0.143322398697 0.345573832393
r=0.00783955895052 0.221455812421 0.254531757616 0.385164084938
r=0.00759497461355 0.226916925393 0.229501498595 0.389030012231
r=0.00787786340573 0.222398628267 0.245673641762 0.391991871209
r=0.00766157739375 0.21258804052 0.257802180214 0.400083558599
r=0.00787519904773 0.22675004266 0.225461971629 0.401360731448
r=0.00757044031215 0.229723038137 0.225097567705 0.390053108215
r=0.0077504084613 0.245389744769 0.246263508853 0.355070131065
r=0.00785210849048 0.231202642316 0.260475357814 0.370312803575
r=0.00802873207033 0.294661179576 0.191112688711 0.321050237934
r=0.00768908223196 0.280509076247 0.199838722401 0.309255055264
r=0.00734968599665 0.191613447053 0.300314334831 0.397843256127
r=0.00757114100224 0.212835749941 0.271975279296 0.381079153791
r=0.00755418617955 0.284124134393 0.195588612465 0.34644780713
r=0.00828042479191 0.237450833489 0.230052444278 0.386589248923
r=0.00830255103413 0.270648531441 0.20375845982 0.349070241146
r=0.00862915772306 0.358690917012 0.123175778697 0.287246787192
r=0.00864888096691 0.306914283286 0.134970889465 0.316624877821
r=0.00804095723602 0.353177556184 0.12966959369 0.291524036315
r=0.00802801082739 0.238693259403 0.248541399429 0.370484545041
r=0.00767711213385 0.244724283718 0.243508555461 0.366732594219
r=0.00828264317308 0.333007458598 0.152109055666 0.315342800556
r=0.00793235735465 0.306145829982 0.157267994218 0.330394788866
r=0.00851541019296 0.321754323928 0.166477727741 0.320027872825
r=0.00761964671465 0.320765238279 0.156307639514 0.324239694591
r=0.0079349866712 0.263832074289 0.247409751874 0.338598429429
r=0.00801958314489 0.254624481957 0.246831092692 0.344475892045
r=0.00775437706768 0.268496819551 0.246568463341 0.339917419931
r=0.00790761410215 0.265538053704 0.228816031579 0.34394170448
r=0.00782265508719 0.255547607437 0.240342878033 0.342399880588
r=0.00783453582313 0.252602103572 0.241604181772 0.347273403386
r=0.00791166020143 0.25760362069 0.237538291989 0.346482599895
r=0.00790275830872 0.257061265167 0.237745136062 0.346606863282
r=0.0078213790829 0.327627707943 0.154158866007 0.377534100027
r=0.00845550026944 0.33754704631 0.150425462281 0.326215022091
r=0.00813488978854 0.261592708403 0.21429046637 0.327123943849
r=0.00831934735291 0.3845903751 0.0882107049301 0.310952953052
r=0.0088429875378 0.267097728178 0.19477826435 0.360906104128
r=0.00760563658164 0.231564425046 0.251016551071 0.382756317498
r=0.00751949834906 0.197172145991 0.278155594613 0.380799768438
r=0.0077450578522 0.196999422966 0.285112521639 0.400115406809
r=0.0078236860091 0.208242761499 0.288214068342 0.369511346839
r=0.00750445286245 0.191948436908 0.268982869748 0.410436700789
r=0.00835480122036 0.325594680438 0.160249525855 0.317665607934
r=0.00786556285785 0.28837504564 0.181444385435 0.321497327978
r=0.00851810085249 0.323045319289 0.154310140827 0.317829145121
r=0.0078951519298 0.283043709227 0.180871432885 0.329198848892
r=0.0083551003589 0.335804299481 0.157935919611 0.306688081707
r=0.00814553150531 0.330129636311 0.178793800034 0.297900956287
r=0.00850691315568 0.364859142893 0.13741143017 0.302615529244
r=0.00810644648283 0.339368468376 0.146093619857 0.297837025262
r=0.00810152790862 0.338354817941 0.146418256568 0.299565463973
r=0.00790430350179 0.271016670244 0.229090648923 0.338413107248
r=0.00799224382183 0.225413130862 0.275480125056 0.366815542653
r=0.00758073549351 0.26314043005 0.23935934873 0.354260684895
r=0.00786792783731 0.254980676473 0.247594129376 0.343559323726
r=0.00857957704713 0.323027226581 0.153853253346 0.325149976927
r=0.00828532354646 0.290715216348 0.190461496263 0.337859151066
r=0.0089589851174 0.279862206358 0.188843695526 0.356810824272
r=0.00913804463674 0.328962850899 0.147167591192 0.336583179246
r=0.0083968719332 0.334249504511 0.149139219355 0.317659241478
r=0.00805569724255 0.3079536481 0.178355646154 0.318219381852
r=0.00804527588091 0.28574430383 0.195752622253 0.333270872958
r=0.00810495885315 0.320317016766 0.166289265754 0.310922142995
r=0.00853015553153 0.325813274247 0.156116762346 0.315103904388
r=0.00843287804186 0.325841698499 0.158568002132 0.321636907406
r=0.0079965562089 0.31488540005 0.159077043629 0.326258640472
r=0.00885662905229 0.3206415012 0.162448178049 0.321077896574
r=0.00758558727167 0.174673966535 0.278174212598 0.428364911417
r=0.00793255897819 0.30594581357 0.178232625284 0.313634254485
r=0.00780230206624 0.326053897739 0.144504275422 0.282290030663
r=0.00768857495873 0.318016276519 0.160795767863 0.290754275811
r=0.00764648149211 0.320033195265 0.160453570694 0.286549879394
r=0.00800856922581 0.317274089407 0.157889494676 0.340612157404
r=0.00789835264225 0.344193177463 0.15479384548 0.318677106719
r=0.00794526782508 0.317714915988 0.15995122859 0.341579177942
r=0.00863609225326 0.332559260395 0.135302107523 0.35113701091
r=0.00834549819746 0.296061973431 0.195923132751 0.310198479063
r=0.00817912427529 0.299692992074 0.16681808214 0.339682340779
r=0.007445934258 0.219302413147 0.251820527641 0.391957385495
r=0.00763999433147 0.201404734033 0.261720997599 0.416023491597
r=0.00701768484442 0.174219843056 0.312549425148 0.398990206217
r=0.00797025270872 0.275167785235 0.214418257808 0.298527652047
r=0.0079282773441 0.157160936949 0.294798647275 0.434033901118
r=0.00887103007322 0.302851483514 0.18280856683 0.329509346759
r=0.00922330962228 0.340534811675 0.162175933475 0.360304907875
r=0.00785602437465 0.190765820909 0.277167119828 0.396105820651
r=0.00759612406859 0.19766029534 0.264942785911 0.418589784568
r=0.00760487482048 0.179116833204 0.27787563902 0.419424838269
r=0.00765532414098 0.201023866176 0.260472997332 0.415999711587
r=0.00737617565738 0.187603732344 0.257866123237 0.421793912946
r=0.00745638651263 0.208168436796 0.244246359745 0.398595614929
r=0.00779781545996 0.190402700312 0.269273117814 0.415804768867
r=0.00778570711209 0.210628034027 0.248969001567 0.403687246055
r=0.00737588220753 0.187799005283 0.259812937933 0.418359995969
r=0.00737445086611 0.188097479532 0.25762318945 0.421354539681
r=0.00752836660463 0.211489614671 0.279097836465 0.383311415755
r=0.00814286663682 0.393057480367 0.100772124332 0.321586484525
r=0.00759854429172 0.367538816956 0.153656046849 0.344275506367
r=0.00770729961325 0.385566782618 0.104411683507 0.306443597813
r=0.0087060357907 0.398052916699 0.0971186307608 0.283818795635
r=0.00787301196844 0.367360729822 0.134518731258 0.296236854331
r=0.00858063341887 0.370048051072 0.136190368551 0.274877474904
r=0.0078890742703 0.371174277264 0.148121630032 0.268666662995
r=0.00821346759964 0.397420221055 0.0971972475964 0.300390802944
r=0.00825284118987 0.356270693182 0.158248803222 0.294206963453
r=0.00853923319993 0.409293133295 0.0989844200808 0.254760530871
r=0.00853545490705 0.399950401746 0.0878707469497 0.26937555798
r=0.00794913602316 0.323338031979 0.180798200276 0.294469836117
r=0.00816012387747 0.391780170892 0.122333737075 0.265486024706
r=0.00723594702246 0.182667947934 0.290823693852 0.407638271522
r=0.00831662897418 0.262866931402 0.194796327242 0.367132050384
r=0.00818071428434 0.280336151337 0.189287173785 0.364894513227
r=0.00793116812236 0.259630794095 0.212466556206 0.36019984789
r=0.00792014512466 0.25756735044 0.21331724321 0.360974189991
r=0.00782395494317 0.252332220912 0.247763734744 0.344110690457
r=0.00755043424723 0.160011219016 0.291729481471 0.43473687901
r=0.00792569851553 0.267702330243 0.211976948133 0.325783011776
r=0.00771532862381 0.27761376291 0.20521654836 0.321401189729
r=0.00786812244162 0.214410419358 0.257201717937 0.388910227312
r=0.00812523193427 0.312383242014 0.157774639236 0.330666442361
r=0.00820119608936 0.32865453381 0.157655974809 0.319047873192
r=0.0082655665398 0.373583270943 0.155217471147 0.239168820895
r=0.00785402438886 0.248397073244 0.248679942672 0.341178245455
r=0.0077969455586 0.300765141765 0.190209625607 0.281714303821
r=0.00760139999575 0.207496803069 0.258184143223 0.398305626598
r=0.00793162957504 0.278862827722 0.188042739181 0.326616499405
r=0.00763685361947 0.251550829219 0.263071274845 0.339030256995
r=0.00832812290353 0.285714285714 0.211540335943 0.341953929627
r=0.00793218225909 0.263987138264 0.250160771704 0.331149517685
r=0.00828730068023 0.320036983225 0.18060141769 0.295117333686
r=0.00768447847009 0.273452952812 0.216021474993 0.320641424131
r=0.00853783584883 0.288057028228 0.215145436309 0.316929359507
r=0.00809837429919 0.279737985815 0.211668656352 0.322119573557
r=0.00784730102661 0.22643229071 0.235860973387 0.359948107241
r=0.00780723388158 0.270046758322 0.25242515179 0.322457952404
r=0.00814777350081 0.277924316419 0.228382648664 0.332636912068
r=0.00781730660731 0.25792946853 0.24827928759 0.333995600653
r=0.00770006143929 0.285235702321 0.243000717875 0.312335486959
r=0.00774916810766 0.241568073459 0.249514391665 0.350520925305
r=0.00784669971274 0.233399160701 0.245186373735 0.382745001234
r=0.00875273352674 0.290731900111 0.186672491081 0.35278271813
r=0.00825033783355 0.277666682168 0.215563719791 0.33069339162
r=0.00761861950152 0.294790556833 0.175853754276 0.315258229126
r=0.0073383804593 0.226788085406 0.26312559061 0.351199754489
r=0.00739224283281 0.314371488398 0.173514088825 0.307842849926
r=0.00771525121261 0.360880985645 0.128614263421 0.285413449676
r=0.00809708572625 0.301430879298 0.191737825987 0.315624278791
r=0.00810442386198 0.289859928096 0.203974073167 0.325090524851
r=0.00806992477 0.265967123644 0.214995776753 0.331654863232
r=0.00770901044138 0.21417874898 0.269862968575 0.370494154373
r=0.00775128672322 0.189339506616 0.303474294488 0.383120796122
r=0.00791189931784 0.217115689382 0.289864915855 0.354803411063
r=0.00795288392599 0.225192965704 0.282684809422 0.357523673112
r=0.00783530173411 0.220517641161 0.262037559274 0.369279939838
r=0.00779269339998 0.223455951858 0.262398317157 0.373782357666
r=0.00771847146952 0.2110702481 0.281495578744 0.373688942164
r=0.00799538006473 0.238021211681 0.255673398228 0.359116664245
r=0.00792630998685 0.222183790583 0.24644288971 0.381086392579
r=0.00739038334571 0.220623718181 0.26152129328 0.391723971529
r=0.00793410940366 0.228880229395 0.257995735608 0.364421733696
r=0.00782566273506 0.220483766483 0.274932200226 0.367546142275
r=0.00772635244155 0.231566707466 0.261982864137 0.359265605875
r=0.00795130900713 0.244458895573 0.259307429686 0.348344442638
r=0.00765193787058 0.250614250614 0.249098227822 0.349783051911
r=0.00765855682168 0.240686320978 0.264148260499 0.361456062186
r=0.0080264890589 0.21638497389 0.279274524117 0.369981470043
r=0.00773465612475 0.249535747447 0.264856081708 0.351903435469
r=0.00773727802497 0.227190086031 0.268162201916 0.363894286657
r=0.00747893230844 0.199875915661 0.282413548134 0.394579326839
r=0.0074595748407 0.228911009755 0.251563072211 0.37000366215
r=0.00750894782655 0.230924802353 0.245047343262 0.383491910278
r=0.00778755722848 0.229366192887 0.245531629354 0.389221008967
r=0.00749811817406 0.233869172196 0.247695596028 0.375317273011
r=0.00771095848416 0.218735788995 0.267192158052 0.372037794957
r=0.00744653649667 0.219049196621 0.256438628458 0.383809839324
r=0.00722321190007 0.199683519551 0.266114330066 0.411484750576
r=0.0072383441179 0.191129595741 0.281630344369 0.406082182665
r=0.00754141755765 0.207679113339 0.247877908255 0.41892070194
r=0.00764646930279 0.198676932217 0.259635995793 0.402949606211
r=0.00827745743353 0.191542064493 0.254954062331 0.41406953702
r=0.00771101000719 0.199197823465 0.264129245786 0.395787170785
r=0.00738528669936 0.211008627638 0.265585101879 0.394518580313
r=0.00710361747153 0.179127647854 0.300215333767 0.42290550353
r=0.00725874757768 0.204019582582 0.251816542128 0.408734862149
r=0.00799446660632 0.366821341705 0.138940159735 0.287485696871
r=0.00778078234611 0.370140151293 0.137688383276 0.28446607635
r=0.00796105314129 0.375364088169 0.134074166643 0.280276594858
r=0.00760698106812 0.368519399334 0.129612013318 0.314704083713
r=0.00769416616591 0.371431237171 0.134260123157 0.288766560926
r=0.00726776124959 0.180837543784 0.288397755804 0.401382474195
r=0.00786247497898 0.20733140964 0.273729369914 0.378433258523
r=0.00775332527497 0.14889943893 0.278993772736 0.453665454097
r=0.00828039395147 0.278329197684 0.209961745244 0.319117038875
r=0.00784913145549 0.264145638575 0.255710972095 0.328038237155
r=0.00789589198686 0.288091523661 0.216068642746 0.329901196048
r=0.00785303392747 0.252562402955 0.24246554034 0.347676110024
r=0.00782017085499 0.250201244832 0.244787379139 0.348788430169
r=0.00783334555859 0.251172861783 0.241645615301 0.345555154577
r=0.00803128967995 0.267838584197 0.224634023221 0.339816491968
r=0.00805924672162 0.289340931786 0.210142557074 0.327132330154
r=0.00791016945816 0.26194134095 0.235989796335 0.347246765674
r=0.00783340075164 0.250738331719 0.244426213196 0.349011078868
r=0.00815432437134 0.268495181616 0.233802816901 0.3280948851
r=0.00810156679158 0.268926688347 0.224742186125 0.342919412235
r=0.00790882105298 0.268519626405 0.210637039957 0.338526453593
r=0.0077056211481 0.272931755814 0.204282693778 0.358405686266
r=0.00849692656127 0.31028741328 0.176134786918 0.292051536174
r=0.0079411651867 0.297716962343 0.202817836462 0.312838859588
r=0.00809444571576 0.296519366432 0.210856737211 0.306385598296
r=0.00810948173178 0.284616806451 0.229939234306 0.310494212241
r=0.00782151296921 0.2509202098 0.246111656327 0.346503455044
r=0.0078288701864 0.252437798068 0.244534597803 0.344903311997
r=0.00803931550322 0.283730256969 0.190028222013 0.322844976977
r=0.0070673458196 0.217266554022 0.264641183409 0.365925973157
r=0.00741261158012 0.218005023579 0.253685841836 0.393519064497
r=0.00753306828337 0.250238616585 0.248161248667 0.339003986301
r=0.00741535325584 0.199586088537 0.277017818384 0.397102619757
r=0.00787834525876 0.213644614764 0.255067567568 0.40076643808
r=0.00832452686868 0.221200199479 0.243863245969 0.382722890231
r=0.00790289305533 0.361446309899 0.116518013291 0.310423224904
r=0.0080557810969 0.364957716702 0.132135306554 0.285034732709
r=0.00866709845872 0.351078955754 0.139390423223 0.303176492611
r=0.00847264156698 0.336260528878 0.141668552309 0.314612926272
r=0.00849879698401 0.336901969779 0.142297836869 0.313417283841
r=0.00846912954365 0.336327663461 0.142427393503 0.313829073971
r=0.00852847235721 0.305414847162 0.148864628821 0.345021834061
r=0.00925339481221 0.36371124031 0.13690245478 0.291698966408
r=0.00848052793903 0.341649725867 0.149665664219 0.305872437179
r=0.0093216130037 0.370754403456 0.13260219342 0.268660684613
r=0.00912147433241 0.326374984024 0.140842670302 0.326161973331
r=0.00750319653247 0.233873259449 0.252912759307 0.391426135672
r=0.00709837758804 0.173514083357 0.289551441001 0.40103045331
r=0.00845288650097 0.34109021358 0.147191584316 0.297730315588
r=0.00823325864442 0.316789532298 0.161898602958 0.320133702626
r=0.00822995863498 0.31599532333 0.163255048607 0.319733256626
r=0.00812067695638 0.298611486304 0.167125902714 0.338285878942
r=0.00883828727536 0.319796141245 0.161856570805 0.320240262104
r=0.00825640038185 0.311804793849 0.169705086459 0.322695998707
r=0.0084310940487 0.31716401213 0.163041420403 0.326144801022
r=0.00820162218628 0.295254847903 0.178054411528 0.335107021743
r=0.00817483763215 0.293810574092 0.177175967423 0.335052152048
r=0.00930997337175 0.289490696009 0.173279439467 0.342968657681
r=0.00817552122538 0.303407625643 0.173427982083 0.330485751458
r=0.00820125635096 0.305245217314 0.171596903448 0.33127620492
r=0.00817762835067 0.305453086516 0.172671785785 0.329625873463
r=0.00818025863593 0.305685864519 0.171583174631 0.330616896622
r=0.00879082242985 0.312241075989 0.160632200216 0.334544009988
r=0.0085047497067 0.313648861565 0.164555593315 0.340742685903
r=0.00830410673368 0.32337143014 0.159571937081 0.307714832133
r=0.00762529880216 0.163312027534 0.280514412144 0.439109458546
r=0.00762073524818 0.146561249294 0.304638200702 0.439168119429
r=0.00755665671447 0.161897977759 0.291780442439 0.43725513475
r=0.00756598706317 0.153672080498 0.296242328087 0.437727026011
r=0.00754876060618 0.169879313315 0.286038272751 0.428221731773
r=0.00744833700572 0.171683848797 0.280733104238 0.422817869416
r=0.00788944143874 0.176732381276 0.291801462046 0.417862696384
r=0.00775947367348 0.176443850267 0.283368983957 0.424385026738
r=0.00763157316694 0.162488413701 0.290219367262 0.436363734345
r=0.00744563921464 0.163065949969 0.29951416167 0.431879264007
r=0.00749801259801 0.149883391638 0.300120772947 0.438759786773
r=0.00785870590884 0.160785354205 0.290395330326 0.434797028389
r=0.00795379835859 0.157564441678 0.294797987656 0.436440018671
r=0.00750811385173 0.171642320238 0.287831513261 0.414444759609
r=0.00783629851625 0.169145256585 0.288265615116 0.426954497127
r=0.00753619707753 0.157103284527 0.295787315178 0.434723171565
r=0.00748547184648 0.15950952366 0.283458465534 0.440308275479
r=0.00762994477644 0.151659154413 0.302155778997 0.435418408762
r=0.00780683229912 0.190756464685 0.270551910459 0.420168371285
r=0.00784237762844 0.169785916252 0.300480229792 0.414164534805
r=0.00767568535762 0.148220939279 0.307060284704 0.435436542057
r=0.0076786294808 0.163831867058 0.290566959922 0.430107526882
r=0.00762380400014 0.156792232311 0.288351463934 0.44559321526
r=0.00778699078351 0.170810412786 0.296725429896 0.419608437649
r=0.00782004505708 0.16410281614 0.292770432988 0.420995724185
r=0.00743822530814 0.210810960344 0.283213687982 0.348299376184
r=0.00769488347467 0.233500167807 0.24839853497 0.36457953335
r=0.00797216807172 0.215468258186 0.25798144136 0.362956301353
r=0.00760907138173 0.245189406638 0.233702089619 0.338853503185
r=0.00758972151636 0.203636418233 0.29024601307 0.367504545182
r=0.00772684623989 0.253881278539 0.214872798434 0.344748858447
r=0.00778866322537 0.255571503534 0.223693551872 0.334194181217
r=0.00814655933477 0.231305370114 0.251459041861 0.383549565436
r=0.00787114945373 0.347304959908 0.128679026429 0.341839471605
r=0.00751096774981 0.218161344477 0.284329856621 0.341889713576
r=0.00766720439188 0.314252526056 0.169825761795 0.353000238682
r=0.00837126522238 0.3093745695 0.171304587409 0.357969417275
r=0.00756635158013 0.203591639135 0.274639364103 0.405678584279
r=0.00739968552308 0.186302789399 0.291367323739 0.407591001539
r=0.00700147693106 0.159648390065 0.312013686271 0.410118446888
r=0.00788671516698 0.19698738258 0.280862653549 0.384803512868
r=0.00814652368546 0.325954001206 0.145835127918 0.343957274528
r=0.00809351563718 0.33478533858 0.144790375367 0.313147853846
r=0.00782971007399 0.240230460922 0.200734802939 0.380406646627
r=0.0075125606374 0.217697811448 0.243615774866 0.358383952134
r=0.00739852415349 0.274211961935 0.207062077632 0.339496146007
r=0.00738987096786 0.273400827657 0.206880365311 0.338986233261
r=0.00887413515778 0.388295519452 0.120772511177 0.259255919021
r=0.00779606805401 0.263665164428 0.201329704163 0.366739547544
r=0.00814699837109 0.279576506037 0.199846580189 0.327354337565
r=0.00780119939782 0.256163199358 0.226057730735 0.340012383858
r=0.00855389532423 0.313351594325 0.169511167299 0.312368310156
r=0.00823363689583 0.270755597015 0.203491471215 0.355010660981
r=0.00801332648052 0.268444398196 0.206357106768 0.344699339416
r=0.00839511254245 0.274978376375 0.204744841221 0.339626838008
r=0.0079623448471 0.261854100524 0.215316428823 0.345096457665
r=0.00794712700907 0.264013304946 0.213748401278 0.340980140374
r=0.00767937506389 0.203948430741 0.275799501984 0.38625952901
r=0.00696608575911 0.215705190044 0.259502218792 0.393305035694
r=0.00777155968725 0.206291242232 0.277596258569 0.381766929336
r=0.00783550602297 0.431796048111 0.0886579692807 0.220507902295
r=0.00803432036167 0.351955061453 0.143829749787 0.305215452759
r=0.00743228553342 0.284575396046 0.21311415327 0.334085891297
r=0.00774785718746 0.193946320086 0.281079460903 0.390456214572
r=0.00745361237156 0.207701887154 0.279126353099 0.376702749305
r=0.00785795482549 0.218254759294 0.265698195953 0.382786803548
r=0.00772706437469 0.193290020993 0.28351370088 0.392148373769
r=0.0073713842418 0.209807410509 0.284069499686 0.382823948085
r=0.00745748239269 0.197593714769 0.286006200676 0.382275225479
r=0.00864013903584 0.284581019582 0.20892655839 0.321781971525
r=0.0077785743463 0.276981970857 0.212398122993 0.351321313905
r=0.00773448707163 0.231697513592 0.245848045511 0.354781910832
r=0.00776011491577 0.230773338297 0.243594926898 0.357590200425
r=0.00773440850586 0.276284755486 0.221460304655 0.324117492171
r=0.00802913723181 0.270565548469 0.225686286124 0.332773905661
r=0.00784323647034 0.258492617194 0.22700651866 0.338227885529
r=0.00783746125598 0.260397361873 0.226185752851 0.337053543599
r=0.00783985520845 0.259541277449 0.226918573799 0.336684709989
r=0.00811298349896 0.286512098196 0.195076069321 0.317927434336
r=0.00777900529029 0.261205482969 0.204724363501 0.353055138971
r=0.00745871094709 0.206022570673 0.266527617416 0.38889716563
r=0.00773105374401 0.233703690556 0.245062889733 0.36454746607
r=0.00782236334262 0.231582826608 0.226976229961 0.380725999631
r=0.00762088452857 0.229125625095 0.226953578825 0.377531949285
r=0.00786414200288 0.224947633648 0.246045960961 0.372666282141
r=0.00784041531301 0.306349543427 0.168188575069 0.324952219155
r=0.00763369172431 0.229421696919 0.227838750528 0.372836639932
r=0.00780634672094 0.349301504041 0.126318043141 0.345394208639
r=0.00785637458829 0.320793643826 0.16061630306 0.329441201001
r=0.00830786700212 0.347552602436 0.13665559247 0.309368770764
r=0.00766026771056 0.232665515718 0.233869996387 0.364114505962
r=0.0077331903505 0.240336301677 0.212079001045 0.373712750609
r=0.00784884841855 0.347161815546 0.125738820118 0.347329095573
r=0.00806068502106 0.352117565378 0.121916223097 0.325966211525
r=0.0081565203193 0.346332381147 0.134691899612 0.314017547439
r=0.0075260170501 0.227174643097 0.232905097389 0.369678608686
@balllist {Second Position} color=red
r=0.00923853057902 0.270095980804 0.258798240352 0.20075984803
r=0.00904716637635 0.270288412056 0.242812073479 0.205580292216
r=0.00885075498236 0.315810000821 0.224135807538 0.159803760571
r=0.00888556664276 0.328133688431 0.219087476953 0.161403611461
r=0.00879059901728 0.319155478118 0.2171005432 0.163267397766
r=0.00880367639224 0.338577590302 0.205989093466 0.151142906002
r=0.0090596610754 0.348422043701 0.203440812883 0.160730225108
r=0.00950737877676 0.216117076879 0.286914378029 0.220621495771
r=0.00959562995006 0.184789859907 0.318879252835 0.228854323935
r=0.00895918374761 0.295127407119 0.228039291967 0.188017895351
r=0.00920552979084 0.289770227742 0.239078203783 0.191939359074
r=0.00929824215111 0.302291408367 0.225742756119 0.204757312761
r=0.00925109021328 0.271766769416 0.252586895829 0.194642505008
r=0.00915959516799 0.262656587684 0.254608396327 0.194359420687
r=0.00931050442423 0.25730265345 0.25808932729 0.188868862243
r=0.00921320524228 0.266190310213 0.254025792959 0.187800627396
r=0.00932953180446 0.276534874406 0.237855467185 0.200205985009
r=0.00976331220489 0.226057552964 0.290221516804 0.206472983231
r=0.00947587899027 0.237010641884 0.283045215968 0.20221986806
r=0.0089183577237 0.315103259517 0.223463548146 0.169420253794
r=0.0089677433553 0.305322344604 0.217874656602 0.178926288223
r=0.00905156868444 0.262585034014 0.258907079315 0.21333632354
r=0.0093329279121 0.312505256076 0.269237238247 0.172371261178
r=0.00975836800834 0.348401666551 0.173324183321 0.150327649193
r=0.00904857833529 0.233836942982 0.284706875075 0.205287901314
r=0.0091436684838 0.250029771525 0.277589697351 0.20162977833
r=0.00879027980641 0.34590079791 0.200503942886 0.158928654752
r=0.00944904593636 0.269750132908 0.256353003721 0.199929115719
r=0.00929974491392 0.265274803712 0.247787294789 0.205389007852
r=0.00928974242392 0.246092044363 0.261680202602 0.199414898262
r=0.00940459088059 0.250365432318 0.265547484054 0.209337349398
r=0.00957938986704 0.282219743988 0.226992823894 0.210798099302
r=0.00928038357614 0.332352412248 0.222309415208 0.158386057842
r=0.00906093650323 0.371149595103 0.193772702532 0.137875876165
r=0.00911079916684 0.384896580445 0.172396773248 0.137522557957
r=0.00915064890977 0.338934431183 0.194690284361 0.143205493417
r=0.00889790846068 0.34219453868 0.214745194001 0.147711473222
r=0.00913446091846 0.341233173148 0.192931595798 0.14386354947
r=0.00915991010879 0.341343714011 0.194285845749 0.143010161895
r=0.00897912136863 0.326640791432 0.233344033618 0.178101380337
r=0.00890589297668 0.29312483388 0.209621688668 0.152166208913
r=0.00929394403638 0.324784001911 0.204735803692 0.155868165205
r=0.00933794429357 0.341534058386 0.21100171723 0.155809959931
r=0.00928296042968 0.343448768297 0.204833677413 0.148487341477
r=0.00906686001404 0.359425837321 0.202424242424 0.152153110048
r=0.00930346463277 0.334521677701 0.226223529218 0.163613662127
r=0.00906238324625 0.338594349494 0.227270084874 0.146087664225
r=0.00928095460468 0.332469212785 0.210479336548 0.150113962434
r=0.00928884514009 0.331766931097 0.209206495823 0.149701434323
r=0.00895368604801 0.35607916136 0.211046340747 0.160419320074
r=0.00879638030707 0.367093991129 0.191870709035 0.140014581688
r=0.00905531682633 0.342834053681 0.192568917299 0.160979551811
r=0.00927680990552 0.347450932734 0.199580725527 0.164884243787
r=0.00911448209335 0.340793944903 0.20355050988 0.161589452164
r=0.00927937484247 0.304424859168 0.226876249319 0.166681809922
r=0.00911656881143 0.311593201721 0.22958520535 0.163112819096
r=0.00945146410877 0.279673908136 0.266526850732 0.177391856734
r=0.00910928398682 0.259631844792 0.261956590655 0.211129192468
r=0.00911891777554 0.239964509993 0.270674853973 0.206265501672
r=0.00911143630329 0.240302232041 0.269279871149 0.206260644773
r=0.0090476515061 0.248399995337 0.275550529838 0.234014525361
r=0.00909766885058 0.244813629477 0.267864456214 0.204363563329
r=0.00982114094547 0.385539138636 0.221251178875 0.121848475322
r=0.00965761558134 0.4033656251 0.181015928667 0.118063044665
r=0.00925221122168 0.389423807485 0.156874663278 0.119371267274
r=0.01 0.389490824826 0.229097513622 0.124506795265
r=0.00956387087068 0.369641038304 0.196888792864 0.118213525109
r=0.0090530255448 0.2517489068 0.261418456023 0.207037354009
r=0.00916282611736 0.246231078112 0.269369725281 0.198030872137
r=0.00908136203787 0.261395918011 0.255364713081 0.192342992002
r=0.0092837257394 0.262984888024 0.253411941902 0.189895072036
r=0.00928164527824 0.26633694479 0.254518874756 0.189949858593
r=0.00929573442898 0.263327875501 0.253539185875 0.187861724432
r=0.0088232619497 0.366297356737 0.175384870742 0.122685588614
r=0.00867307084108 0.359857670843 0.174464412416 0.1315432759
r=0.00838381216459 0.351190011939 0.174113115629 0.132170219404
r=0.00867974689946 0.363883684665 0.170568899559 0.128577358448
r=0.00909796276192 0.261828731016 0.263409142573 0.198926186121
r=0.00901187628631 0.248772807261 0.262619246087 0.200287116792
r=0.00894717456184 0.242504270135 0.280370516358 0.201550387597
r=0.00972619969124 0.342712933754 0.216277602524 0.157034700315
r=0.00972714678098 0.323552385804 0.224995754797 0.158498896247
r=0.00925835777265 0.390433469727 0.159655149778 0.136010152951
r=0.00920452146588 0.366933943506 0.164583892473 0.139884456477
r=0.00837706436914 0.339422531396 0.1775646956 0.142327763779
r=0.00831804495697 0.418087258018 0.110324569007 0.0934219397091
r=0.00936283077024 0.242866034881 0.27724048097 0.203385917978
r=0.00966343975507 0.254519909216 0.278481989841 0.18541277463
r=0.0086837717414 0.304452672895 0.22877795496 0.15510329108
r=0.00872375402389 0.300388660549 0.235230278271 0.157093365453
r=0.00873986068225 0.31250532946 0.227174277609 0.152129794382
r=0.00888951269457 0.306725870852 0.243460002754 0.158680985819
r=0.00870287032641 0.309368054395 0.226022160164 0.154660732442
r=0.00870733885088 0.309277014771 0.22646700446 0.154507561765
r=0.00869768730496 0.309068390609 0.227122150391 0.154947941477
r=0.00868383727181 0.308655280823 0.226684250005 0.155122410903
r=0.00930043906798 0.293917332081 0.228452325035 0.174495068107
r=0.00930092721062 0.286609880211 0.228456967666 0.181897341888
r=0.00894420559404 0.253831275108 0.251450676983 0.203838714477
r=0.0091292055638 0.263721273179 0.247506325106 0.204206801735
r=0.00900850183688 0.304932807596 0.230980928623 0.178659370725
r=0.00888997239846 0.315923425916 0.232101361071 0.155969901516
r=0.00949740424364 0.363770240734 0.174976920882 0.143035748307
r=0.00949739368475 0.342887820363 0.187106110826 0.148219037393
r=0.00910246952146 0.411539893559 0.164841542741 0.118914124269
r=0.0094933232081 0.384851683234 0.185840986783 0.131003954064
r=0.00974057198484 0.342191984692 0.201339428085 0.153236951207
r=0.00955106185724 0.375434296836 0.184704101492 0.147379802494
r=0.0096875872414 0.368311769981 0.165919809947 0.141256070152
r=0.00899096375578 0.393182045386 0.150054983505 0.117364790563
r=0.00962191776367 0.372924275262 0.165385547981 0.136792228797
r=0.00942231258818 0.35001061997 0.230288155193 0.16073914993
r=0.00912981820122 0.272446913697 0.247186779039 0.20248128443
r=0.00927895498225 0.26862626507 0.265915352876 0.177081569292
r=0.00941849676188 0.277807766805 0.266344902042 0.185533293113
r=0.00946618427836 0.252880121472 0.272658774328 0.188159621866
r=0.0095641397992 0.282401316695 0.265386669015 0.170476751419
r=0.00938818530669 0.269815298138 0.265118642641 0.172382688831
r=0.00896291794993 0.269763163946 0.262451138193 0.204690733502
r=0.00906971777005 0.262871575675 0.2663687585 0.20050514863
r=0.00899977857269 0.34185976861 0.214384754468 0.15447416002
r=0.00867575979009 0.315316989368 0.212856629473 0.16009781837
r=0.00910036891683 0.245026492156 0.263118392532 0.216141529569
r=0.00905015609526 0.264582838127 0.261540289993 0.199524601854
r=0.00906652155158 0.304334444729 0.214003590664 0.175378302129
r=0.0093971485015 0.297855403634 0.243959542986 0.190906536805
r=0.00911323118006 0.319830475064 0.221893685525 0.179709573559
r=0.00873373880024 0.35280984535 0.202570246134 0.138586364626
r=0.00901592742331 0.350558837278 0.206451064553 0.146933831966
r=0.00867042782005 0.326425063253 0.21390831969 0.149203750558
r=0.00906814002231 0.296395911781 0.25048620019 0.185087102247
r=0.00909435746757 0.278546932554 0.250694053819 0.186242310972
r=0.00927443499975 0.364333572121 0.19761914795 0.136627196494
r=0.0091052845884 0.342759505992 0.206505823299 0.140390129396
r=0.00931285951163 0.35839460848 0.195286580483 0.150502854885
r=0.00898440530453 0.336378844422 0.215201818728 0.141766396431
r=0.00901689873707 0.300558358962 0.228658445553 0.18843868502
r=0.00883940963201 0.285919336905 0.238340240574 0.191731527343
r=0.008961330282 0.296507086263 0.226369824796 0.20008927575
r=0.00903131827694 0.296391868764 0.228310303535 0.179966381521
r=0.00894237443233 0.289333224547 0.225432250091 0.18296210139
r=0.00900923850601 0.2894606255 0.226097895558 0.181103796851
r=0.00903523404311 0.293450681937 0.227296613798 0.183286730768
r=0.00903597538915 0.293125734175 0.226774632129 0.18203130866
r=0.00999133457617 0.31874832843 0.199144156191 0.174110724793
r=0.00940660371251 0.346833578792 0.182089674358 0.151080019637
r=0.00870368500225 0.311090413146 0.239505022953 0.170381212162
r=0.00957026315281 0.377332375509 0.168409432922 0.128608098986
r=0.00944988760652 0.335169282055 0.216674030877 0.174076812361
r=0.00937568668918 0.264102813253 0.242069150859 0.196652844198
r=0.00902778472013 0.2548294352 0.2498316925 0.207597490544
r=0.00938818227706 0.242989036353 0.262319676861 0.209117137911
r=0.00889569437849 0.24730458221 0.274367446309 0.199134857838
r=0.00909369163626 0.224933650433 0.313169958295 0.202943508083
r=0.00898688338046 0.359024746932 0.21218837831 0.148413042982
r=0.00875430229942 0.326550934378 0.210871892323 0.152361254025
r=0.00882641785882 0.353224612689 0.220428672846 0.153846928449
r=0.00891152198981 0.326924914298 0.208498782776 0.153307141683
r=0.00906550968567 0.368132773248 0.211679433325 0.145251626719
r=0.00895194567817 0.345917117066 0.184286107231 0.152211033197
r=0.00915387623218 0.385504071104 0.184205823855 0.144026974952
r=0.00888327198614 0.36081156209 0.175873910434 0.147420265771
r=0.00888718368439 0.359805114729 0.176642023448 0.147893620414
r=0.00907826530921 0.292766688131 0.23087930171 0.187736996494
r=0.00923055984617 0.2836980795 0.237338097365 0.191469405985
r=0.0090329940676 0.28203256349 0.239116007433 0.188943456331
r=0.00899147370828 0.285675291517 0.23079714125 0.189097602951
r=0.00901173508882 0.350992155053 0.217212736502 0.140101522843
r=0.00907021480709 0.331653294932 0.220805046973 0.146129054378
r=0.00956265448101 0.350004150411 0.204158711712 0.158379679588
r=0.00936879086384 0.373844343587 0.218748249005 0.131422648064
r=0.00914091179344 0.353850524571 0.199531996228 0.138799092906
r=0.00876894183915 0.326556847189 0.215451857565 0.147540080436
r=0.00874147252186 0.309803823875 0.232596300902 0.15244267004
r=0.00896135809746 0.340311235305 0.201074388129 0.139598188476
r=0.00931529485323 0.36738761876 0.19549216101 0.134664450935
r=0.00933192494564 0.360235112967 0.206893488496 0.133339255574
r=0.00922968914454 0.342204684745 0.207474883161 0.137019002043
r=0.00957578563379 0.387409993454 0.184158847916 0.129773074405
r=0.00951914786947 0.225116879921 0.273991141732 0.217150590551
r=0.00885905748511 0.33046762219 0.216346153846 0.150192049907
r=0.00867919981353 0.331064742104 0.191671029342 0.146772866652
r=0.0088835245076 0.334024434689 0.202725853799 0.145904337144
r=0.00883744576493 0.334270112185 0.200664068493 0.14549203738
r=0.00942412461303 0.339740647234 0.207118451765 0.140690972237
r=0.00915255691064 0.352132727372 0.218036467174 0.142419098724
r=0.00940302967259 0.336416115501 0.213165566919 0.140743124317
r=0.00960420161368 0.367874512553 0.230513078912 0.128729790124
r=0.00887643126029 0.33053548326 0.211605818687 0.163043135275
r=0.00907421974588 0.344193477648 0.214748911375 0.153049716488
r=0.00925462187724 0.249441575167 0.265406451574 0.197190216336
r=0.00949592372988 0.25311005734 0.274379476598 0.202833277118
r=0.00874442160046 0.219417239491 0.314739339376 0.244418760265
r=0.00878332175617 0.338310528415 0.209701194874 0.148310008151
r=0.00953876995705 0.226353243843 0.27712193199 0.220440258097
r=0.00923605167483 0.352040605785 0.198861057236 0.166425948087
r=0.00957291896793 0.387127017773 0.228517854231 0.156346812327
r=0.0090814950942 0.244384882028 0.272309060217 0.214798396969
r=0.00921513115335 0.24595665793 0.292047561209 0.206865690724
r=0.00926380931866 0.230387001253 0.288148807593 0.209130906224
r=0.00939928893453 0.254055807917 0.285132309467 0.205025596654
r=0.00913478572774 0.225276346395 0.285977636126 0.215318803753
r=0.0091292548912 0.241399386102 0.271824003788 0.198944729898
r=0.00949645719115 0.244147217559 0.276908359055 0.19775816321
r=0.00922778166407 0.252963644941 0.276840199047 0.205994247714
r=0.0091046883576 0.22518660336 0.286461537073 0.21573649485
r=0.00913205470726 0.225314439204 0.285889310794 0.215213497351
r=0.00879602500431 0.240186629677 0.325088721154 0.182216137342
r=0.00993589823261 0.421104731736 0.216128819376 0.101432059658
r=0.00977144293037 0.426153763499 0.251705797024 0.143233224091
r=0.00924179297791 0.374523770084 0.182927502623 0.128761526144
r=0.00932811128022 0.414147758499 0.158789353851 0.123576980451
r=0.00879217355289 0.352134983317 0.225514212105 0.135469020568
r=0.00894581695126 0.383840044386 0.190666515972 0.117572718773
r=0.00880363500605 0.372402474018 0.174403939042 0.128360329796
r=0.00980804915758 0.436236783428 0.205063655326 0.0846100362032
r=0.00933783531604 0.408928910352 0.20671039035 0.106265421034
r=0.00900463099626 0.402980380842 0.16487305251 0.110461627236
r=0.00901385201289 0.386082729888 0.190754885428 0.116139271898
r=0.00872742390709 0.358122250224 0.199041049079 0.142052169208
r=0.00922792293105 0.400846207413 0.169370195941 0.109693431331
r=0.00932650424206 0.247195514879 0.273983936197 0.207519051999
r=0.00907949844875 0.320264256494 0.231212453357 0.185039440821
r=0.00919552948448 0.323373293731 0.23669629261 0.177077602011
r=0.00914825105407 0.305068517336 0.22824455732 0.177141760943
r=0.0091578696277 0.304658192687 0.22854385523 0.175727289438
r=0.00905889015549 0.287687518537 0.229132137169 0.183059714326
r=0.00952823310427 0.225046453739 0.27647863128 0.213687199804
r=0.00888545902929 0.322225006264 0.217539463794 0.166424455024
r=0.00873735885166 0.309452361046 0.222071781188 0.166869282986
r=0.00923908994297 0.258231781836 0.262491707113 0.206868256573
r=0.00934414213984 0.343471431338 0.196472270528 0.14070523291
r=0.00926670162645 0.356460479266 0.205262315205 0.138976356941
r=0.00862074686775 0.406638320314 0.172677317738 0.102659000909
r=0.0088799951397 0.285660405823 0.23383872671 0.188127027231
r=0.00862504955467 0.341818143411 0.201714665946 0.14105858442
r=0.00923961665226 0.244709079284 0.265920716113 0.19793797954
r=0.00878327566987 0.324547133398 0.210340392603 0.154388383655
r=0.00892008688066 0.289973414356 0.239334092923 0.182997847829
r=0.00905279190366 0.310698853114 0.229929497385 0.185256181162
r=0.00898198752492 0.299356913183 0.231390675241 0.173191318328
r=0.00876822143965 0.341478448466 0.211464799894 0.138290846652
r=0.0086500663867 0.308349816332 0.234176320995 0.154987284544
r=0.0088772061214 0.328714715575 0.219981372689 0.171077518269
r=0.00889568966499 0.314974914366 0.214177870023 0.170257202529
r=0.0090867146167 0.275065762663 0.254168209808 0.197105189578
r=0.00886758108525 0.287179845069 0.24760974248 0.19628027078
r=0.00903152044055 0.300148860045 0.224778668617 0.194928312136
r=0.00889682853194 0.289611864046 0.226566380473 0.198360888384
r=0.00882100194854 0.286850921273 0.25735821967 0.185929648241
r=0.00902056926322 0.274236270528 0.254517629054 0.200364942021
r=0.00930891010797 0.29054554431 0.259688965687 0.188471982227
r=0.00926812438031 0.332241255577 0.238696995226 0.164654123374
r=0.00918197076441 0.312404470694 0.212464927374 0.174690353284
r=0.00865357417314 0.30073459317 0.214658217911 0.176021981719
r=0.00888440365814 0.26742355876 0.23135648068 0.206191565712
r=0.00892154378298 0.310430396539 0.208698552748 0.171397005233
r=0.00901842124466 0.343323365769 0.187788507888 0.150060867505
r=0.00882438835904 0.323701823217 0.221993999538 0.162289406877
r=0.00907055328088 0.315928507919 0.221086813654 0.166939422445
r=0.00901916583117 0.312780196219 0.223409784939 0.175946982002
r=0.00910344860547 0.268663183447 0.237530849808 0.202161893709
r=0.00921910573646 0.258717635567 0.234889628263 0.215998781927
r=0.00907057499098 0.286431212739 0.235491661007 0.206701381028
r=0.00911361614535 0.282883743137 0.2329513806 0.200445611522
r=0.00900440242537 0.271997660379 0.239021537047 0.200990161058
r=0.00914924692701 0.27578517128 0.238123133318 0.199300590681
r=0.00909467622492 0.26910007201 0.235420142321 0.202054419243
r=0.00909469626173 0.291980241174 0.234229260497 0.198300159814
r=0.00910435223822 0.270481880355 0.246474333779 0.207955349422
r=0.00911586206788 0.263059476415 0.263391241404 0.199390758837
r=0.00914579280282 0.283802661569 0.233144621719 0.20355120947
r=0.00918423400042 0.273471897405 0.232726154792 0.202070775278
r=0.00896516033307 0.273684210526 0.247980416157 0.201101591187
r=0.00910423766815 0.290630249824 0.240773857909 0.188153687747
r=0.00892701041183 0.287207904229 0.265356265356 0.187673166397
r=0.00926359581742 0.283628779979 0.24542610674 0.193857237653
r=0.00928627201316 0.290212813746 0.238609691729 0.187029030266
r=0.00913277455635 0.295357474466 0.252274837512 0.18556174559
r=0.00909707598531 0.274955841344 0.236986945429 0.194546109401
r=0.00908952170222 0.245370126854 0.274040707015 0.200660473434
r=0.00913480148639 0.258534474149 0.256703399141 0.20125178946
r=0.00930087259234 0.256423515352 0.257204908991 0.190947324876
r=0.0094102151627 0.255901909352 0.259775513939 0.192124687367
r=0.00923343812165 0.258983835775 0.253395377833 0.188293182527
r=0.00922668167793 0.259410843313 0.249153655702 0.210297610025
r=0.00921491891318 0.251962895478 0.25842305781 0.199320854729
r=0.00931391465663 0.236939164756 0.277552150082 0.197054204798
r=0.00930704353335 0.233904508401 0.274969223091 0.204212277491
r=0.0094202690342 0.24838369178 0.297884505432 0.203962703963
r=0.00927496842246 0.243707801122 0.279987796948 0.207508088536
r=0.00955086158412 0.260448567826 0.265762925599 0.20379210953
r=0.00914819976878 0.237595714246 0.279050851261 0.216812049477
r=0.00921460248941 0.244991673436 0.273629409865 0.194275212555
r=0.00960704935617 0.22184385798 0.274275126446 0.210326005308
r=0.00923125003534 0.235995877351 0.268616335996 0.200644163875
r=0.00902914309938 0.34927808732 0.190989172747 0.134271158568
r=0.00901501066432 0.344807365273 0.192458804902 0.12883363631
r=0.00895333266412 0.346390840839 0.187066819191 0.133330769896
r=0.00905646223424 0.329890602704 0.211456139159 0.141333152137
r=0.00892565269872 0.331545064378 0.196771785781 0.134679977608
r=0.00902015812422 0.225163510121 0.270977341062 0.216267319674
r=0.00916659127225 0.258919983511 0.257958136765 0.205881005817
r=0.00968926755538 0.234621945455 0.285447109357 0.220667118811
r=0.00900041458603 0.323252688172 0.208833057623 0.161833126551
r=0.00889829300479 0.295424193435 0.239825683559 0.190412595769
r=0.00885281874803 0.29994799792 0.241497659906 0.176755070203
r=0.00901698457404 0.287958878232 0.22892831718 0.18221859112
r=0.00900388749841 0.285709186789 0.22909559813 0.182760684202
r=0.00896466318206 0.282401058583 0.239384097197 0.191050162396
r=0.00898232880973 0.300145499896 0.236749116608 0.182646910354
r=0.00898412897021 0.306428841982 0.231396990462 0.174761544024
r=0.00908815517649 0.292850462459 0.233039773615 0.18009804558
r=0.00900935670564 0.286384709578 0.229589180927 0.182396872168
r=0.00881530831095 0.294044971584 0.239683716333 0.186162589573
r=0.00904197409533 0.303564840828 0.231337226791 0.179910666145
r=0.00888007363232 0.30823555909 0.221951168012 0.168506253563
r=0.00937202251977 0.29798911332 0.217058797067 0.16941832741
r=0.00875756524337 0.325510406343 0.193815659068 0.155361744301
r=0.00874999260289 0.30007745362 0.220447755689 0.179729281157
r=0.00889910029372 0.317788056258 0.214483783664 0.174037224367
r=0.00882439540742 0.310540421894 0.220061920935 0.189471130519
r=0.00900961714223 0.289877229674 0.224728814571 0.184330405986
r=0.00899101502449 0.290125902996 0.224321632599 0.184541976909
r=0.00888204375621 0.297568945883 0.213199980195 0.168341832945
r=0.00899995952818 0.242771065132 0.26288774827 0.192112729939
r=0.00934139928586 0.249830810207 0.259196804796 0.197076380811
r=0.00890702054752 0.28521700073 0.234742574813 0.177306159115
r=0.00909908296563 0.233859976781 0.267881479986 0.209328151027
r=0.00930176017275 0.254790237999 0.257059298104 0.206459257765
r=0.00926559126373 0.273729705768 0.236604421788 0.206294675015
r=0.00906400695576 0.359741168241 0.192418677859 0.131908009794
r=0.00892596722881 0.373905164603 0.181629417095 0.126812141347
r=0.00920646864233 0.374247103088 0.190876782838 0.131956838912
r=0.00920539464205 0.361175166466 0.193039817148 0.130936914444
r=0.00920224048094 0.362479252831 0.192305605497 0.131346537535
r=0.00919565230877 0.361175416891 0.192744030948 0.131177466243
r=0.00933015388782 0.353886462882 0.208034934498 0.140174672489
r=0.00928806061785 0.391908914729 0.192813307494 0.130927002584
r=0.00922605470966 0.366699708226 0.186837418726 0.131457804808
r=0.00912563585827 0.408374875374 0.16630109671 0.120505151213
r=0.00934750481437 0.37771056107 0.195969837686 0.133855919567
r=0.00914562378967 0.258920959688 0.2682174319 0.201964843909
r=0.00915610711561 0.245779447356 0.268259365395 0.21176260969
r=0.00908111353884 0.35282116672 0.195358622888 0.133331208161
r=0.00918606030975 0.343972951375 0.200871666661 0.138868117091
r=0.00918277270995 0.345660625969 0.202105119902 0.137357063101
r=0.0091091734221 0.331712500225 0.245376123327 0.14526266501
r=0.00907867390727 0.356796505278 0.21510738988 0.138012377139
r=0.00919647519596 0.343740866689 0.201912794716 0.138879624249
r=0.0091640673261 0.351782560953 0.219981136557 0.142183202586
r=0.00930262452779 0.340343518229 0.199475673801 0.144834118413
r=0.00926958349866 0.338682820877 0.203555806217 0.144021565804
r=0.00940398758934 0.371527077845 0.241389377394 0.169025392213
r=0.00918738981443 0.337754528003 0.209404559611 0.141275244983
r=0.0092118136951 0.339078323032 0.209179222328 0.141592154813
r=0.00918766995687 0.338833227459 0.20883252163 0.141502004183
r=0.0092015767022 0.338471496067 0.209048737314 0.141587968343
r=0.0092512973333 0.347710118608 0.217893422621 0.142642301799
r=0.00942705761432 0.349362043931 0.214742500541 0.144907164262
r=0.00905803660717 0.339018877593 0.19323682549 0.140676042934
r=0.00954587065024 0.2274138037 0.280452953107 0.21888636224
r=0.00944551442378 0.219510398507 0.303582390061 0.217447884696
r=0.00941983652526 0.225929003918 0.295935731529 0.2255332621
r=0.00944306302542 0.225648198405 0.300467621394 0.21620809152
r=0.00936772662682 0.22960182296 0.294665962208 0.214766189539
r=0.00931107276895 0.219656357388 0.288705612829 0.221626575029
r=0.00947054232208 0.238163327316 0.290407335252 0.214927880749
r=0.00953924612576 0.246310160428 0.286016042781 0.20628342246
r=0.00947647210809 0.227584732671 0.295389191869 0.218102649221
r=0.00943493633462 0.225087864379 0.289745710151 0.230308042175
r=0.00936098715428 0.215954522739 0.297538730635 0.235965350658
r=0.00954066104433 0.232488723799 0.278721146193 0.220880870257
r=0.00960941474562 0.227425963384 0.276956589389 0.226388672787
r=0.00924514206726 0.221954332719 0.286626010495 0.219578783151
r=0.00946184587474 0.235872037468 0.290593919492 0.220758246639
r=0.00938998760034 0.217937187466 0.291830053603 0.223297478145
r=0.00946915294891 0.222431648499 0.301647137666 0.210075498173
r=0.00949298884741 0.225897901328 0.289979808692 0.22330770329
r=0.00941187372387 0.245694230027 0.290597259745 0.213189888074
r=0.00948151807543 0.232574839549 0.279834836857 0.217988420627
r=0.00937718335941 0.221130355266 0.300195171218 0.226262129959
r=0.00931837091976 0.229521016618 0.30752688172 0.217008797654
r=0.00959054405076 0.227216877941 0.301627258833 0.216218646049
r=0.00935156118201 0.236453415342 0.301381729978 0.219235933642
r=0.00946218601967 0.231483756819 0.284317098344 0.216051506365
r=0.00874830298865 0.265301464791 0.245259139383 0.195803421995
r=0.00912246124125 0.281040696911 0.237877748756 0.189330376034
r=0.00894622865252 0.279278911008 0.237910313535 0.197645423701
r=0.00867503604785 0.280813498715 0.229388758521 0.175081014639
r=0.00908074341682 0.25715763727 0.240336370734 0.215741888284
r=0.00885886607465 0.296738421396 0.22726679713 0.172080887149
r=0.00878848482982 0.300393040508 0.222321682735 0.175254567467
r=0.00946805853554 0.283201074862 0.238862997019 0.202250493345
r=0.00966093575372 0.344974861826 0.179604472252 0.147073998538
r=0.00867452127242 0.273395823318 0.236068941227 0.191449704218
r=0.00983321235837 0.324421990612 0.182724162622 0.16152120296
r=0.00985654463271 0.335204573633 0.181636589062 0.17543738807
r=0.00967925394446 0.287461973766 0.227372346341 0.198030813516
r=0.00956994703976 0.271833022713 0.232578821601 0.201026981463
r=0.00932206975143 0.245868330581 0.238099201684 0.211640762139
r=0.00924215610838 0.249013395587 0.252737479851 0.216330387416
r=0.00956637405901 0.338444310449 0.220044792833 0.145102937376
r=0.0092807330194 0.344638121807 0.200484819492 0.141388819253
r=0.0090387906011 0.287533400134 0.230815798263 0.191779392118
r=0.00874019007324 0.26701986077 0.240942647193 0.194296569297
r=0.00894442069922 0.267415756164 0.240054706775 0.182689213418
r=0.0089234025996 0.266570031619 0.238405671927 0.18460047917
r=0.0090083489568 0.404705154799 0.163623948362 0.108034751837
r=0.00924106627878 0.298157154969 0.232608986658 0.159341394851
r=0.00892877997708 0.318829862959 0.21640486244 0.16527874721
r=0.00893358517838 0.307481600022 0.220151384951 0.166201843171
r=0.00916623118765 0.350294985251 0.211335861778 0.146052816407
r=0.00936916968134 0.325126599147 0.225646321962 0.157349413646
r=0.00916554208643 0.317135076922 0.219574437676 0.159570826965
r=0.00906969058098 0.323390584456 0.21759545286 0.163622883974
r=0.00908248183795 0.314649376953 0.219375489949 0.163144302096
r=0.00903229972373 0.314214930864 0.218012938063 0.163645846583
r=0.00907627902407 0.258458191337 0.262112571919 0.204271376002
r=0.00907526967829 0.245176538684 0.269969129848 0.200077175381
r=0.00916286189307 0.263117432251 0.264655006727 0.199884681914
r=0.00860768362052 0.374104596036 0.16141247658 0.120331416876
r=0.00923688619584 0.348455604118 0.184262708633 0.151922794873
r=0.00921834104427 0.314688954111 0.198232563867 0.170489563389
r=0.00896659935561 0.250897548132 0.265408184688 0.210780216574
r=0.00885360894575 0.245061787528 0.262285659546 0.212817319667
r=0.00924680533416 0.275291537925 0.250473437656 0.195330409648
r=0.00899176109097 0.250508806317 0.266108487808 0.208836803332
r=0.00894760723535 0.27789407578 0.266694578187 0.193165166422
r=0.00893400116692 0.253276493799 0.261485343856 0.203600620068
r=0.00902883347974 0.32879629243 0.221410379525 0.170765312513
r=0.00904869906387 0.309088663868 0.238083477402 0.181094097308
r=0.0087754725362 0.268358181313 0.244189276785 0.195840731361
r=0.00881478900789 0.26920759104 0.242578841938 0.195260711229
r=0.00887062418247 0.303909869634 0.224003764769 0.171958072124
r=0.00890953904714 0.302735930394 0.229082341172 0.179596027405
r=0.00883361662367 0.293434497232 0.224183881965 0.178318646998
r=0.00883749068625 0.294155006479 0.224797457799 0.178201200842
r=0.00883024371412 0.29388382694 0.223929135613 0.178213090891
r=0.00880081347403 0.306863874715 0.213205728126 0.171385237614
r=0.00903137751127 0.289203872391 0.245018002299 0.176142431157
r=0.00917585341484 0.249357517971 0.261369138515 0.20162762114
r=0.00894928585601 0.274809792576 0.250647829328 0.195117910854
r=0.00914555796782 0.272489404828 0.247503224618 0.19767827529
r=0.00903752228778 0.261807344547 0.257665302824 0.191140071728
r=0.00919840201719 0.278437205914 0.233174463435 0.194438541635
r=0.0091263703746 0.320152898705 0.212019537057 0.148906349543
r=0.00906989350705 0.275010552976 0.244670747151 0.185257492613
r=0.00968262385078 0.340684044318 0.211315099288 0.157308783386
r=0.00934203277974 0.323866379878 0.206312277775 0.152407708178
r=0.00931848640332 0.356411960133 0.194551495017 0.144673311185
r=0.00895967816927 0.267434857671 0.247641225358 0.187658088088
r=0.00900486688574 0.267250385553 0.245161932242 0.190463161037
r=0.00970367297787 0.34024757444 0.210605553697 0.157243225159
r=0.0095483658413 0.349548715575 0.200347141865 0.14422587364
r=0.00940845584628 0.345694756172 0.202407671904 0.142062844317
r=0.00898383298613 0.262629149578 0.255083813253 0.187061463052
@balllist {Third Position} color=blue
r=0.00514009715588 0.110277944411 0.401119776045 0.362977404519
r=0.00538890267642 0.132615845882 0.344393976685 0.330364934106
r=0.0056357327537 0.275720502504 0.185811642992 0.195007800312
r=0.00518671097648 0.278556586379 0.182797272381 0.186601890603
r=0.00519423279659 0.282617607871 0.168520036897 0.182663728605
r=0.00624717161383 0.296452526174 0.182864960383 0.165013585666
r=0.00594909417593 0.310602447942 0.160057713706 0.172921022706
r=0.00402468470395 0.0353321296208 0.46560866673 0.450061769457
r=0.00354140557501 0.0119728942102 0.519118008497 0.455005091113
r=0.00637036626829 0.13439019646 0.352937171756 0.311807041432
r=0.00608466353858 0.133091942743 0.354438090082 0.308246759839
r=0.00685576115569 0.147908343665 0.333057813289 0.344721495155
r=0.00595634434669 0.143039511785 0.359767931833 0.302072630279
r=0.00589188202653 0.150819650756 0.347711855843 0.296792132396
r=0.00483909276926 0.105519164628 0.395784877978 0.318867308503
r=0.00551798446251 0.140153363541 0.360404322063 0.294004879749
r=0.00434915340279 0.0472621159238 0.492647479545 0.351604966527
r=0.00359740787628 0.0310813608447 0.506562694086 0.433593264785
r=0.0043324855426 0.0643809890692 0.439495353205 0.416863292724
r=0.00604340147749 0.28805673053 0.217566558845 0.173724807166
r=0.00577850007099 0.278620760482 0.22385683843 0.170992836787
r=0.00971863043743 0.196486506691 0.239919264409 0.261269342902
r=0.00802798073849 0.286785524066 0.11421803605 0.214223642531
r=0.00939977395475 0.305994615883 0.244661700681 0.234681534759
r=0.00516803763896 0.120906497368 0.439124844296 0.322115964158
r=0.00584831582956 0.164781136762 0.379833619707 0.285585478301
r=0.00684885955284 0.373104381503 0.164294713266 0.0810508142411
r=0.00397892112124 0.0441609073188 0.507708665603 0.393088782562
r=0.00478587300585 0.0801927194861 0.438900785153 0.377551748751
r=0.00439594199568 0.0675923500131 0.454720111781 0.364422321195
r=0.00412133600882 0.0459448086464 0.494474220411 0.389606218994
r=0.00567376608403 0.0622090768037 0.51330973623 0.338816427463
r=0.00609944732798 0.234914251148 0.244461883042 0.267709712754
r=0.00692292355132 0.385801406307 0.0995745531697 0.155515812626
r=0.00718795098264 0.37858806472 0.104961979239 0.161476408619
r=0.00597677137987 0.380410186339 0.105001389848 0.156795430778
r=0.00592268176274 0.372559924365 0.113749698756 0.141482676158
r=0.00604804246181 0.379274055785 0.105717750438 0.158214567545
r=0.00603396036988 0.381002710651 0.103177943451 0.155616784651
r=0.00614602248477 0.184579916538 0.291825955 0.277905856947
r=0.00654609354945 0.309958359174 0.147337645078 0.181934969434
r=0.00551143612827 0.27929633166 0.190949766264 0.234307318962
r=0.00661692085926 0.243354321694 0.255237550086 0.258500286205
r=0.00606923552765 0.347018921814 0.1450103224 0.165825869643
r=0.00721681539826 0.320765550239 0.14322169059 0.184306220096
r=0.00592617559643 0.269529645632 0.2148384235 0.210254809509
r=0.00693572949217 0.351267294501 0.12518893152 0.13928612952
r=0.00632789117851 0.269310523933 0.211564883814 0.234932857633
r=0.00636635428081 0.26975355888 0.210469626919 0.235176569081
r=0.00794591404993 0.365298324679 0.111565592241 0.142314098168
r=0.00661679102037 0.376359438605 0.0986694209855 0.149371164712
r=0.00626904065046 0.247003595685 0.206615697527 0.228307848763
r=0.00641707398681 0.217111259646 0.291760345142 0.278240262502
r=0.00592447961025 0.246168078584 0.22070058872 0.229260914161
r=0.00480120540342 0.271988006542 0.121252044339 0.176494639288
r=0.00522554643022 0.168259800159 0.296383382287 0.287772103448
r=0.00426826202172 0.0931986865398 0.444259683966 0.317595477313
r=0.00507393878073 0.0731660925249 0.43413572289 0.381765538813
r=0.00430503026584 0.0510883785503 0.478737464994 0.407022964014
r=0.00428806010552 0.0509799697537 0.478494304956 0.406934681213
r=0.00542227170361 0.0583229386461 0.472167496299 0.381156666395
r=0.00418835558511 0.0532333768496 0.48078049888 0.399788676741
r=0.00782472662215 0.430116315624 0.0826784030179 0.111285759195
r=0.00827816196093 0.399983479342 0.0932086329615 0.111941223171
r=0.00847260465086 0.372248085575 0.0963820469961 0.114566209415
r=0.00813442372771 0.461451744222 0.108755558339 0.0899668065385
r=0.00837329438766 0.403500108028 0.0979351214544 0.120281490169
r=0.0052430372112 0.0982794078199 0.411204925467 0.350202885962
r=0.00477311684526 0.0685417536834 0.455322179114 0.368867302887
r=0.00509774227788 0.127485686814 0.343953498536 0.30225951663
r=0.00456587316731 0.117339125838 0.360018082348 0.314049690796
r=0.00466227512826 0.119765551351 0.370499911194 0.297583102209
r=0.00452680055295 0.117238952182 0.360215838299 0.313444077966
r=0.00616804873712 0.433362380182 0.0568322337026 0.0798207394498
r=0.00617739767004 0.419595675057 0.0635609823253 0.079334738269
r=0.00618711982349 0.421474810864 0.0628993454484 0.0874495287349
r=0.0061130855065 0.431913795618 0.0548201083725 0.0719061669116
r=0.00469991064567 0.0843030493283 0.419664216668 0.391476602332
r=0.00447966700895 0.0872464573493 0.380800222284 0.388209687876
r=0.00465520484876 0.0710813296544 0.41434765471 0.413743266325
r=0.00698483031065 0.274952681388 0.182776025237 0.19167192429
r=0.00931368738039 0.352657497028 0.129631516386 0.107013075225
r=0.0087435037213 0.375387847093 0.0957703332531 0.104899236341
r=0.00846978600936 0.36207163385 0.0909890549057 0.102561038442
r=0.00599228254534 0.391679913313 0.0528758427167 0.106681932256
r=0.00605560858345 0.45502263315 0.0279302706347 0.0406915149764
r=0.00429203454339 0.0459271289773 0.484705659273 0.38320149386
r=0.00423059166539 0.0401735398107 0.500409146351 0.382466920904
r=0.00586969811061 0.296578586208 0.156154370539 0.172286938686
r=0.0058490127419 0.295595594353 0.164854159165 0.174864962189
r=0.00617056034836 0.304916178251 0.159636516608 0.157919719855
r=0.00672447391907 0.303008398733 0.178128872367 0.160711827069
r=0.00618465488048 0.289556550074 0.180106827008 0.169646111557
r=0.0061653648033 0.289648955467 0.180528524091 0.169407794986
r=0.00617551163314 0.289483497788 0.181065668595 0.168854712487
r=0.00621759643592 0.289456225341 0.181001871163 0.168745887367
r=0.00561491775322 0.111437294504 0.424084077031 0.315230155002
r=0.00570886338644 0.117990454818 0.403746957868 0.321536711021
r=0.00495778200331 0.132123195953 0.31473491048 0.317710658136
r=0.00536325268131 0.0678369420429 0.452160947211 0.404068034468
r=0.00606068866495 0.191727689708 0.267482095437 0.280502132454
r=0.00717108022158 0.268451919885 0.160672789643 0.212515215226
r=0.00885960931622 0.395088338442 0.0823219269204 0.128900452751
r=0.00807090276326 0.424116521171 0.0750198403436 0.101909341301
r=0.00841834639693 0.396460719683 0.0578527782036 0.0825905078955
r=0.00825848233415 0.413601348477 0.0759306227256 0.0997337702232
r=0.00822757361759 0.421228872117 0.0790900393324 0.106144360583
r=0.00869897962046 0.427982411879 0.0737547754631 0.104072659122
r=0.0089134561251 0.443061103283 0.0629502393125 0.100787227353
r=0.00812714444597 0.414725582325 0.0707287813656 0.0905728281516
r=0.00862912214829 0.453985966438 0.0635884821806 0.103460645284
r=0.00779306905471 0.287069596205 0.200717437991 0.204989026031
r=0.00518738520154 0.0793822684684 0.447596402844 0.353171053251
r=0.00438480021412 0.185583914627 0.313063989355 0.248180852923
r=0.0043600486273 0.11424761058 0.407931921379 0.308767027593
r=0.00422242918463 0.075129988703 0.459027706327 0.335826580572
r=0.0041627550393 0.166381346089 0.352199353763 0.243120654824
r=0.00451439933485 0.173914986327 0.34219751933 0.24763673378
r=0.00587898348474 0.200367900667 0.352908714647 0.259094044608
r=0.00461185932984 0.14901884593 0.436435464024 0.281069878894
r=0.00562930708503 0.292753269514 0.203458641612 0.193331188783
r=0.00537716098212 0.272979866595 0.201023762151 0.203052003261
r=0.00546278350743 0.07202503052 0.456512170613 0.383592303157
r=0.00517286647314 0.0919182315189 0.423033040171 0.372189208462
r=0.00647221099532 0.195691202873 0.268940754039 0.279097204411
r=0.00440270342401 0.0825529125304 0.500468252482 0.323515639633
r=0.00566333999661 0.2251790525 0.271141336487 0.226657467639
r=0.00788938867765 0.376660858201 0.12372032237 0.0836963624483
r=0.00819386048147 0.364221665038 0.10802770813 0.101398155624
r=0.00755142943288 0.379818425361 0.110619139753 0.103772882869
r=0.00535713414562 0.116274258286 0.380291306327 0.347188314644
r=0.00518886379338 0.151657563826 0.306799005643 0.320226452069
r=0.00644389152431 0.360515781046 0.143487421516 0.158665880072
r=0.00560476427859 0.349865975391 0.144063742374 0.159743013131
r=0.00670209688725 0.33209222993 0.163960853241 0.182119790746
r=0.00601068463191 0.344786170806 0.154034229829 0.170033886673
r=0.00654218971539 0.178017974978 0.280209608552 0.298199516288
r=0.00602405393166 0.128040028303 0.331021934701 0.348690993632
r=0.00700707024361 0.169233344493 0.281832384778 0.305099877246
r=0.00572479656225 0.196612140271 0.252383424763 0.275521000927
r=0.00553172912549 0.185048640587 0.26327520244 0.28729412107
r=0.00530585340589 0.181142972983 0.267456076094 0.290399608985
r=0.00561003061539 0.187051948846 0.260095754466 0.290925295959
r=0.00554259273665 0.186008341281 0.261298924048 0.290437560464
r=0.00937615212126 0.308103771062 0.233270928056 0.236266381385
r=0.00816033601676 0.36716576665 0.0896743577156 0.119743086238
r=0.00653799633487 0.289934136119 0.210232186814 0.164260528242
r=0.0081893832351 0.459351796231 0.0456117589502 0.0800222322684
r=0.00531651243394 0.224649252132 0.270286941724 0.273463030934
r=0.00515271325811 0.0936102379058 0.438120599505 0.337799592592
r=0.00521281615881 0.0983679032738 0.425291270979 0.344221418506
r=0.0040158061443 0.064858626659 0.436872475476 0.408886324293
r=0.00469089027388 0.0734936092514 0.372989305278 0.388770541692
r=0.00427286675614 0.0996105194223 0.468720918209 0.331403164099
r=0.00633133938904 0.349793204305 0.137787628819 0.130064209492
r=0.00534988332521 0.334438377535 0.14144704086 0.154525010788
r=0.00618389938944 0.329238267384 0.148474671849 0.129820303807
r=0.00499658562244 0.331308448718 0.143114564264 0.147735046491
r=0.00659468875081 0.352812783132 0.158347747303 0.127666584301
r=0.00767578690641 0.311952332132 0.126646352572 0.14994802402
r=0.00864654177324 0.285822223258 0.20430301759 0.17506526198
r=0.00845422305622 0.262766207258 0.216223213694 0.203289921304
r=0.00842142366207 0.259435971026 0.221032108842 0.205539779321
r=0.0064411747004 0.186735350934 0.27373542248 0.277598912499
r=0.0050495130008 0.101697186244 0.381375614113 0.353595355069
r=0.00615957611434 0.161667109105 0.310326519777 0.306167595788
r=0.00606318664412 0.161801665052 0.307259055095 0.306656547197
r=0.00594921824686 0.293354868482 0.156206737425 0.134102445778
r=0.00513237013053 0.235548241103 0.215559212782 0.222690804361
r=0.00625506426939 0.170664895825 0.374201045904 0.260977836806
r=0.0056988317027 0.266011094302 0.191656861097 0.14005154928
r=0.00660844529952 0.331452240585 0.113907814688 0.129509621478
r=0.00597073703043 0.264723706683 0.184397553854 0.214588727894
r=0.00525851046801 0.232986226946 0.211472057466 0.240182528714
r=0.00579063167095 0.316559067258 0.166915590673 0.169589516284
r=0.00623344742987 0.345142176117 0.127975291234 0.13511347232
r=0.00584151339984 0.327026146694 0.134908649433 0.14993633591
r=0.00571610027189 0.338877228332 0.123114488008 0.130059049058
r=0.00600409097176 0.333024219943 0.127809295221 0.155247654375
r=0.00542604270266 0.0545644685039 0.494924950787 0.401697834646
r=0.00667320489448 0.30364508146 0.16317797484 0.175944782429
r=0.00692907320863 0.334143544487 0.127664348216 0.150549697106
r=0.0067948978699 0.332527673632 0.149439775062 0.150693279984
r=0.00681306629692 0.333560183961 0.148454151693 0.150912788174
r=0.00592958614241 0.356039511348 0.142862710624 0.144889377753
r=0.00734220817326 0.371078136122 0.126594754422 0.140885944259
r=0.0058957150948 0.350913785483 0.147612992269 0.15006125503
r=0.00608877835303 0.367611619857 0.13354948955 0.133067519607
r=0.00677477421384 0.274557445331 0.20011990786 0.192846549494
r=0.0055376690098 0.326509194574 0.173866733498 0.141333291564
r=0.00485898714137 0.0868099341044 0.437760110116 0.347294206345
r=0.003783059851 0.0359318267495 0.52592210472 0.373246562568
r=0.00497299267117 0.0942271427702 0.428249893546 0.369487195085
r=0.00621979060278 0.307736330056 0.165218597714 0.160900404072
r=0.00390227224629 0.0242328679018 0.514201539451 0.428764082242
r=0.00721597654389 0.261667973425 0.19077291297 0.225353856312
r=0.00653658817821 0.27231778901 0.236038643405 0.131888961357
r=0.00454576106784 0.0869682873085 0.444054997874 0.366764171488
r=0.00427594965516 0.0699354343796 0.481365466982 0.364316307614
r=0.00408180706563 0.0504335222854 0.479626013237 0.415369854425
r=0.00448446263867 0.0887591030355 0.439108803807 0.367834739347
r=0.00437371462239 0.0906234728426 0.42296112815 0.373174177327
r=0.00483742979053 0.136773612761 0.349374062058 0.334026618492
r=0.00402854487609 0.0581758452014 0.476056388874 0.387971336257
r=0.00464124703827 0.0890615251168 0.424573524265 0.372909469968
r=0.00443865211161 0.0926459551851 0.419414269235 0.373275150283
r=0.00437174344296 0.0903747145386 0.423732070922 0.372991635474
r=0.00467336583618 0.146115184378 0.451333969844 0.267280358848
r=0.00628741022293 0.447634131855 0.0943047581337 0.0785323038342
r=0.00586483706678 0.502874335142 0.105356471284 0.0711330790308
r=0.0075935826824 0.447904588372 0.0437303296339 0.0521230191596
r=0.00830993450277 0.401350396483 0.101397503337 0.0913087854283
r=0.00705117523681 0.365692444144 0.124931367994 0.102061071926
r=0.00712389922256 0.357465040533 0.129282384813 0.107267253691
r=0.00795197488716 0.34130651495 0.123888151481 0.108543953472
r=0.00623764258966 0.498022009638 0.0879426502673 0.0550001198782
r=0.00645438802608 0.406440456357 0.0995381598094 0.0810223749974
r=0.00756135031735 0.442152336988 0.0464252740912 0.048473744951
r=0.0079250284867 0.415174585855 0.0719149885924 0.0586400158714
r=0.00638961740452 0.257368331126 0.233017242607 0.193075192573
r=0.0078477771566 0.419334717276 0.0883138228179 0.0588780821059
r=0.0044452189081 0.0432119383964 0.442782337011 0.450906736417
r=0.00540038919264 0.198407992381 0.383177905953 0.218898052815
r=0.00575498677286 0.198711465537 0.333560112964 0.238495309543
r=0.00526823498659 0.193181200853 0.366876723119 0.24700703508
r=0.00518760109 0.190764973005 0.369307466589 0.250677419135
r=0.00596225938288 0.19736832267 0.263889269665 0.279126280136
r=0.00446539962217 0.0377590015076 0.452196473022 0.45573747502
r=0.00631394469119 0.305036331746 0.184214482586 0.17464294663
r=0.00651088294144 0.306968431997 0.185027438693 0.170228435239
r=0.00508267395955 0.0981528684661 0.426009986382 0.333531198715
r=0.00628478290431 0.376753448212 0.10599522307 0.151339868194
r=0.00672366189991 0.298180071516 0.150611090356 0.170304744623
r=0.00560631640442 0.393100817901 0.132041267016 0.0688034731345
r=0.00617463385865 0.167798144377 0.28130421664 0.299049558724
r=0.00617113879497 0.338663121857 0.131330978509 0.136848871299
r=0.0039965963599 0.0484814578005 0.471467391304 0.399808184143
r=0.00534007847987 0.307941242344 0.165543916024 0.17685099626
r=0.00648373279125 0.17173059881 0.270413976453 0.327763007976
r=0.00604728486547 0.181779784918 0.279443776601 0.277981740797
r=0.00608724372987 0.171985530547 0.269573954984 0.318810289389
r=0.00589707566659 0.31074714921 0.162726192049 0.165235768062
r=0.0051164755154 0.282918903645 0.162757841198 0.196595083357
r=0.00670896783573 0.241023069208 0.214500644792 0.224695515117
r=0.00613780153714 0.253421477673 0.185537461994 0.22089468195
r=0.00539249540275 0.180061564311 0.328341838796 0.288302564863
r=0.0068461860461 0.225591457883 0.251517900761 0.255495847582
r=0.00717686628556 0.191846648037 0.235695071949 0.29325428952
r=0.0065763641747 0.184098488611 0.268821400695 0.312034343291
r=0.00708248870744 0.252333094042 0.248683895669 0.228164632687
r=0.00707555014215 0.190064159162 0.290011183707 0.273706515981
r=0.00488664508514 0.132436435448 0.388175759072 0.336213280671
r=0.00526176703803 0.196116363485 0.278178206288 0.235077537521
r=0.00612379204162 0.199854283898 0.292484769567 0.255116340356
r=0.00766103584511 0.320641507318 0.13940447485 0.140694218584
r=0.00696755738513 0.205603614608 0.263667964109 0.249570810886
r=0.008576595072 0.36439289061 0.112733737212 0.136949085875
r=0.00876596027622 0.397450509408 0.088909450395 0.109935292532
r=0.00605126193884 0.301177013616 0.159127625202 0.15718901454
r=0.00626312588813 0.240312874502 0.225364998776 0.220610027963
r=0.00645422056406 0.242414398025 0.217919563381 0.239328178806
r=0.00579800810017 0.104705640891 0.402082583732 0.344789359794
r=0.0055110196042 0.0579045507232 0.500292723411 0.376448739627
r=0.00623375615537 0.13587653762 0.377669609841 0.341634593616
r=0.00601017750106 0.0981141083791 0.441553274449 0.344394047903
r=0.00572377389086 0.101869607905 0.41282613691 0.342950847068
r=0.00556056616079 0.111539366182 0.39983269206 0.336748279213
r=0.00563745226754 0.0958441982476 0.422203672975 0.355565035178
r=0.00596005170991 0.146229841639 0.360540462008 0.308746186256
r=0.00555227070938 0.124172627938 0.380724785787 0.325713387312
r=0.0052923135124 0.102062975027 0.421009771987 0.35776330076
r=0.0060833094082 0.144217336961 0.360010293361 0.313506359826
r=0.00549713638232 0.102912919837 0.419710794163 0.345707478288
r=0.00663781826092 0.142656058752 0.347747858017 0.320073439412
r=0.00674300063414 0.144041619249 0.344388446323 0.306237468162
r=0.00669775545218 0.176120027184 0.31491452768 0.296565424225
r=0.00707008965768 0.148829272917 0.342117736278 0.315954118874
r=0.00614314647455 0.133786287832 0.352035487675 0.33485316413
r=0.006677036043 0.150371402043 0.338579387187 0.316991643454
r=0.00590656720389 0.117243119553 0.375366371269 0.339055446881
r=0.00440472775453 0.0538892328635 0.46075088136 0.413526587193
r=0.00563310065205 0.134261078004 0.36875187269 0.318260811666
r=0.00511118247453 0.108188545689 0.408645890789 0.318831586689
r=0.00535784163298 0.0954675776246 0.433264198133 0.310437381809
r=0.00507147184692 0.105958053168 0.405129803625 0.322705615176
r=0.00574632945353 0.128442221212 0.392147946036 0.317518063766
r=0.00533901489406 0.113397382806 0.401040251781 0.330044724201
r=0.00359933346341 0.0553780617678 0.415269279135 0.42267588431
r=0.00395878979778 0.0433272334054 0.468946930627 0.411073032773
r=0.00512447510456 0.0999912037648 0.448410080486 0.346703610855
r=0.00490997787818 0.128637834279 0.413595163738 0.322899188336
r=0.00432776266363 0.0857052783282 0.482705818771 0.334804539723
r=0.00476655890503 0.108770650436 0.434774072308 0.345104198805
r=0.00425264047061 0.0634606518869 0.448096494062 0.38982810584
r=0.00434301871868 0.0294456407432 0.477690420151 0.440132204918
r=0.00404374986965 0.0543416645195 0.470548827622 0.348003091987
r=0.00750255491827 0.361767090442 0.107292151823 0.12848090712
r=0.00753638400595 0.36263414062 0.106843370668 0.122969565472
r=0.00730456969975 0.379407910126 0.0773324873991 0.106917755326
r=0.00709815924265 0.349323911123 0.11269280424 0.122171638241
r=0.00697329282831 0.362101138272 0.0821981713006 0.113267400634
r=0.00384576221963 0.0356777533244 0.513995226434 0.400080592666
r=0.00520821134258 0.111284141743 0.371776668346 0.349104566482
r=0.0043056048297 0.0360893602154 0.495509382001 0.431284296196
r=0.00587954568968 0.230639991729 0.203534256962 0.253127584781
r=0.00681671610739 0.181204751529 0.276375904969 0.314472481901
r=0.00632093736643 0.198491939678 0.245709828393 0.269162766511
r=0.00543830966638 0.166573008515 0.278875205301 0.309567986009
r=0.00536890829069 0.163385743057 0.280425180968 0.312891668008
r=0.0063803770466 0.186214363046 0.277853963671 0.290797546012
r=0.00668545016415 0.205481485881 0.245360334947 0.274608783443
r=0.00660661477207 0.213121104645 0.242390069212 0.259004510864
r=0.00577740905352 0.175229426176 0.278018604137 0.298988529292
r=0.00536253265889 0.162803920892 0.282124960317 0.3131927677
r=0.00666185071664 0.187595749938 0.274623177662 0.277489498394
r=0.00616750521886 0.171624298355 0.307560459269 0.287156697485
r=0.00631509623112 0.232922529016 0.242461588271 0.222154575975
r=0.00622701499031 0.227405641279 0.223266903594 0.217598632417
r=0.00654815643273 0.266798810704 0.163567888999 0.194093161546
r=0.00669196904764 0.247077047911 0.206469221407 0.230369195589
r=0.00715967377407 0.253516127601 0.201550645548 0.231604108434
r=0.00709209137712 0.236050460941 0.227282179247 0.252755250572
r=0.00536408539533 0.179980170393 0.268365722532 0.295749585201
r=0.00544432975381 0.18249785178 0.266429163388 0.293477046396
r=0.00638682564829 0.242016141011 0.182106253404 0.235678566124
r=0.00593467871004 0.141964484968 0.352185417796 0.317307998852
r=0.00494138267317 0.0909166979437 0.43671861352 0.34055617566
r=0.00627177067526 0.166807029364 0.281623715681 0.321879737241
r=0.00457710044459 0.0545151683408 0.461410327596 0.38660340215
r=0.00467658658637 0.0653741427995 0.428575030254 0.381807180315
r=0.00514320813931 0.106555106112 0.405330525849 0.327866127334
r=0.00548576778882 0.438440013991 0.0567943336831 0.0756383350822
r=0.00520045537822 0.426797040169 0.057535487768 0.0874735729387
r=0.00682752035579 0.384145687964 0.1087158133 0.11885303881
r=0.00636017364182 0.385685556146 0.103146777585 0.121471411537
r=0.00641847428151 0.384151258888 0.104735903639 0.122024183862
r=0.00638383948549 0.384691091899 0.103687061508 0.121636596862
r=0.0055354049217 0.37480349345 0.130698689956 0.121397379913
r=0.0072921147505 0.384221576227 0.114599483204 0.109366925065
r=0.00661978487514 0.382684262697 0.101549593141 0.111750474622
r=0.00707243211295 0.393619142572 0.109737454304 0.101163177135
r=0.00587593364235 0.379712861586 0.116985472671 0.104077024667
r=0.00576101771297 0.10262655787 0.408029878618 0.357122559169
r=0.00496210596913 0.064692868491 0.395002152964 0.427682667894
r=0.00665488536305 0.338304112209 0.1155753905 0.135141855276
r=0.00613293150049 0.330345938694 0.123052309628 0.136886327093
r=0.00610945519334 0.331387814059 0.122632668021 0.13719622526
r=0.00733922177199 0.274335008194 0.175716318188 0.183604372648
r=0.00599432048681 0.280080087368 0.137582817619 0.148117946851
r=0.00596343728345 0.279471583153 0.13563891057 0.155041931569
r=0.00633436377972 0.29096688915 0.161373657959 0.177746644682
r=0.00594929592112 0.277037049566 0.181438852571 0.176997302257
r=0.00599831276349 0.278391561674 0.180163757767 0.17640887743
r=0.00649815711112 0.356422429673 0.142479303226 0.13788465415
r=0.00593776078563 0.296206510581 0.162770331793 0.157069368486
r=0.00600678375911 0.29644735825 0.163967797627 0.158151639752
r=0.00600935551998 0.29672681073 0.16398080145 0.158191145932
r=0.00603013073362 0.296697188497 0.163676347975 0.158589790699
r=0.0054824362182 0.284688723682 0.167186879292 0.14292605414
r=0.00624666446006 0.294124007538 0.160215020544 0.176357008249
r=0.00601847431132 0.296436774247 0.149574956764 0.151281535097
r=0.00424056743248 0.0427140310983 0.493577530576 0.399622026919
r=0.0041365066269 0.0362658678518 0.524516905247 0.397647752105
r=0.00391943881777 0.0362103763505 0.539158652895 0.388816336222
r=0.00408100990735 0.049304830696 0.503665817711 0.393900045927
r=0.00405272211144 0.0433970313318 0.513308600212 0.397289530506
r=0.00485885860594 0.0714776632302 0.476701030928 0.374158075601
r=0.00418332745989 0.0373911955531 0.519830559974 0.399310085971
r=0.00379182969459 0.035 0.538663101604 0.393475935829
r=0.00394593980247 0.0376225992111 0.536276432929 0.392105868236
r=0.0041497003422 0.0474467645235 0.528168286128 0.383295431052
r=0.00428710634129 0.0482050641346 0.486006996502 0.404006330168
r=0.00443989792172 0.039466702043 0.513597771292 0.40819846113
r=0.00419886402201 0.0402468751621 0.556765727919 0.37539546704
r=0.00455021940935 0.0496383491703 0.516806126791 0.384945397816
r=0.00415677174175 0.0402137194999 0.535927216936 0.38106132996
r=0.00412484538555 0.0411555203799 0.520775623269 0.39669748534
r=0.00419943428373 0.0588068985016 0.468507523639 0.394799945549
r=0.00421173246785 0.0503355020293 0.513736207705 0.392323224083
r=0.00425676655498 0.0407902354303 0.542165187186 0.377122732536
r=0.00444545154628 0.0468560657062 0.508056191374 0.399084421705
r=0.00409542725342 0.0435518432079 0.524573830679 0.395938254924
r=0.00394690244105 0.0449657869013 0.548191593353 0.364613880743
r=0.00397146037487 0.0302376457191 0.579939464773 0.358836045431
r=0.00446069128859 0.0554857712132 0.516546108199 0.375384415472
r=0.00417492997393 0.0415786110975 0.527252174768 0.390671843515
r=0.00559921177938 0.166562927922 0.315960551613 0.286616318796
r=0.00509582430657 0.164932658213 0.331630940742 0.25722665655
r=0.00511822750201 0.141805992724 0.347913174999 0.279238032948
r=0.00494065475956 0.181584534585 0.300435802883 0.243736730361
r=0.00618672912645 0.1197375533 0.355655679976 0.336987677508
r=0.00523237658207 0.197521200261 0.296020874103 0.221722113503
r=0.00601988072109 0.219247838449 0.258793681171 0.233640460536
r=0.00490298729123 0.0825880673469 0.478607717177 0.342906327413
r=0.00893604873715 0.352716676717 0.13634786572 0.200552310062
r=0.00530081973808 0.165328085272 0.302863467269 0.279654676851
r=0.00958943564617 0.25932532421 0.267599649932 0.258730209245
r=0.01 0.254167240667 0.282683565229 0.268942003031
r=0.00569448663466 0.0541035621995 0.476072094469 0.404795394328
r=0.0053734191107 0.034088360619 0.507845426917 0.413715770507
r=0.0054255428801 0.0377531804082 0.506167591421 0.410451388321
r=0.00462419611485 0.0685342671336 0.461286198655 0.349730420766
r=0.00698300631452 0.293780687398 0.191747781893 0.174045998794
r=0.00690566516198 0.314677289151 0.184813282398 0.163549531855
r=0.00563873255901 0.164453907816 0.216933867735 0.333896960588
r=0.00555058816072 0.181562244062 0.234069296569 0.307042838293
r=0.00773007634287 0.235629894111 0.197423264937 0.225458571494
r=0.00775457121173 0.23425987818 0.197158028345 0.22767317326
r=0.00569766364195 0.404992892451 0.0638434020039 0.0608844282395
r=0.0048292683139 0.251929855874 0.234750792022 0.208379813484
r=0.00633439143313 0.249663098389 0.20264199971 0.217997802365
r=0.00555610298169 0.219349521541 0.23961651204 0.25071310099
r=0.00621531850035 0.336599241466 0.132146368872 0.131830313246
r=0.00562194322615 0.252898454158 0.235107942431 0.209588219616
r=0.00561629199609 0.2495126168 0.235678456221 0.221682565911
r=0.00592102305293 0.22565179785 0.260126034845 0.227678240455
r=0.00575038944199 0.224958416609 0.250853137974 0.242085758315
r=0.00583136266484 0.227181180814 0.247325875933 0.240700248189
r=0.00485079927495 0.0848708643885 0.424384066901 0.379282211665
r=0.00520213503838 0.126567624928 0.359926683388 0.358527879606
r=0.00492855514113 0.0975078480364 0.430777115767 0.361201870716
r=0.00699412257983 0.46791376438 0.0512549250308 0.0671979355655
r=0.00878038124591 0.359100642398 0.120817811153 0.15793611217
r=0.00747163640544 0.185692211611 0.294176374176 0.257012716275
r=0.00510148953325 0.0825255730246 0.419490031571 0.384691968347
r=0.00552528735067 0.089261423508 0.397681770285 0.384270523997
r=0.0049550866508 0.08462075152 0.41408352437 0.375037376657
r=0.00499294339891 0.0757738589096 0.425054430443 0.391886662175
r=0.0052176792027 0.09069499686 0.372566464308 0.41223571279
r=0.00547312335999 0.0992636696731 0.378664036077 0.389110062007
r=0.0064128079989 0.235188509874 0.211306417269 0.231013318859
r=0.00612516783095 0.197703136577 0.279081254631 0.277846381823
r=0.0054078316505 0.176454878404 0.291699043524 0.281044541161
r=0.00535102276571 0.181273523664 0.279697981714 0.276240851803
r=0.0066498459066 0.238020807072 0.209230407234 0.244172170961
r=0.0064713292131 0.208620451359 0.247148564245 0.261311956615
r=0.00576470936023 0.208317498017 0.236337369765 0.263077292679
r=0.00581984069983 0.209350200177 0.237193839872 0.262947336461
r=0.0057971380309 0.208894650636 0.237035494218 0.26312033331
r=0.00647494391332 0.251792978578 0.188633103675 0.214510781386
r=0.0055381338154 0.208219785606 0.226834804834 0.219686404033
r=0.00505375817631 0.102089463295 0.399996275466 0.364818056538
r=0.00572784181784 0.145208429472 0.357471631583 0.312401642351
r=0.00614919890839 0.194472084024 0.282107978625 0.250635710337
r=0.0055815325095 0.177653179775 0.301964944183 0.274486033237
r=0.00632950608015 0.167602683586 0.314592756747 0.285510458092
r=0.00670661480513 0.312805266511 0.133191760459 0.148948821406
r=0.00582240501419 0.201298016041 0.255804136767 0.264140987759
r=0.00971558021625 0.382968474014 0.101107959107 0.114275009367
r=0.00740349278055 0.314867652869 0.13243492384 0.143716254774
r=0.00755291702348 0.344673311185 0.127530454042 0.145603543743
r=0.00598622905786 0.20114827157 0.293170594612 0.238687919059
r=0.00518798116805 0.181831749664 0.265285309189 0.285458434904
r=0.00965795767454 0.380785100926 0.100869856139 0.114865618378
r=0.00885725875897 0.3886600324 0.0933348761861 0.111594538301
r=0.00844674601239 0.35275964089 0.11224750051 0.128060599878
r=0.00527493726282 0.189705188848 0.289552281464 0.266730497163
@balllist {Total Position} color=green
{Achromobacter denitrificans} r=0.00921247159538 0.19684396454 0.307271878958 0.320485902819
{Acidithiobacillus ferrooxidans} r=0.00913841662945 0.209659976581 0.280991057511 0.303522550138
{Acinetobacter baumannii} r=0.009057098891 0.286832525933 0.207064072037 0.227953854996
{Acinetobacter calcoaceticus} r=0.00919896781424 0.290185060532 0.204805525476 0.22695035461
{Acinetobacter sp. ADP1} r=0.00905160519674 0.291354924669 0.199523419084 0.223907621878
{Actinobacillus actinomycetemcomitans} r=0.00912919422044 0.316260996789 0.182535610912 0.209095745692
{Actinobacillus pleuropneumoniae} r=0.00941539835165 0.318252774619 0.175696660675 0.221843170341
{Actinoplanes teichomyceticus} r=0.00940539800732 0.133498051886 0.350400709557 0.372035857962
{Actinosynnema pretiosum subsp. auranticum} r=0.00930707709411 0.101471156209 0.383483725993 0.390400617956
{Aeromonas hydrophila} r=0.00916396785443 0.227335797186 0.276661479608 0.280645788757
{Aeromonas salmonicida} r=0.00931740487901 0.225418203558 0.276944942642 0.289251350772
{Aeromonas salmonicida subsp. salmonicida} r=0.00941767343131 0.228574489905 0.274081217186 0.306500742373
{Agrobacterium rhizogenes} r=0.009262645678 0.215801254441 0.287037325335 0.288919333133
{Agrobacterium tumefaciens} r=0.00914188371514 0.217212068267 0.282803686934 0.285649402226
{Agrobacterium tumefaciens str. C58} r=0.0092280485228 0.197446221426 0.300473658062 0.297087118285
{Agrobacterium vitis} r=0.00928338505168 0.214743813175 0.283861972813 0.284175670965
{Allochromatium vinosum} r=0.00949855560525 0.182430241651 0.328450725716 0.309721348057
{Amycolatopsis mediterranei} r=0.00953583254728 0.137027580337 0.35835116049 0.366806983645
{Amycolatopsis orientalis} r=0.00945114344264 0.159218953147 0.331174459479 0.348694242468
{Anabaena sp.} r=0.0091285026023 0.29222028697 0.215650659368 0.22484034171
{Anabaena variabilis} r=0.00913067633425 0.283909728106 0.212799643979 0.231696149666
{Anaplasma marginale} r=0.00893750037108 0.241738307044 0.216032493584 0.29816351449
{Anaplasma phagocytophilum} r=0.00933213875579 0.294891561312 0.182397518198 0.257879441968
{Aquifex aeolicus VF5} r=0.00968979058969 0.326311309497 0.192789681392 0.243015648694
{Arthrobacter aurescens} r=0.00892849326691 0.188887103039 0.328444569454 0.307878276476
{Arthrobacter nicotinovorans} r=0.00910800529357 0.211094287837 0.301786858565 0.292662595056
{Aster yellows phytoplasma} r=0.00867007637225 0.364985301666 0.174000279968 0.175633428211
{Azoarcus evansii} r=0.00949171390735 0.176100183118 0.338366117313 0.333026168114
{Azoarcus sp. EbN1} r=0.00937936149515 0.186033785391 0.318189388532 0.323019271949
{Azorhizobium caulinodans} r=0.00920554096842 0.173245422525 0.326317934387 0.319986609612
{Azospirillum brasilense} r=0.00941035063915 0.16530090952 0.344698647531 0.333709839357
{Azotobacter vinelandii} r=0.00968665613522 0.187382822601 0.335410201707 0.314019265581
{Bacillus amyloliquefaciens} r=0.00949666886438 0.282129252702 0.224647277127 0.255987705789
{Bacillus anthracis} r=0.00932512957439 0.369020509573 0.149184097397 0.196357227227
{Bacillus anthracis str. A2012} r=0.00945232231954 0.371708851974 0.14292618471 0.19576964406
{Bacillus anthracis str. Ames} r=0.0092418882524 0.344943122885 0.150959255544 0.209457504431
{Bacillus cereus} r=0.00912211417011 0.346328531969 0.16154088575 0.201805609625
{Bacillus cereus ATCC 10987} r=0.00923876256826 0.345788132389 0.150866343378 0.209197284446
{Bacillus cereus ATCC 14579} r=0.00926142192667 0.346600815315 0.150096467403 0.208651075802
{Bacillus circulans} r=0.00948923130999 0.265960447856 0.237254501415 0.265678349432
{Bacillus firmus} r=0.0089089274821 0.301334869023 0.174921000561 0.221346091374
{Bacillus halodurans} r=0.00936086596141 0.292658269658 0.197579827298 0.245631869402
{Bacillus licheniformis} r=0.00955705909093 0.292764739554 0.220133562297 0.250799465751
{Bacillus megaterium} r=0.00939837039908 0.330487558791 0.173592247075 0.217732797293
{Bacillus pumilus} r=0.00943753032714 0.331483253589 0.169463051568 0.218777246146
{Bacillus sp.} r=0.00966221097121 0.298893251628 0.203069980888 0.243577737984
{Bacillus sphaericus} r=0.00933787676056 0.341927295276 0.16719955044 0.201798240515
{Bacillus subtilis} r=0.00937641671672 0.300211456952 0.203156454555 0.240521712503
{Bacillus subtilis subsp. subtilis str. 168} r=0.00937004404164 0.300305882263 0.201937780186 0.240601994572
{Bacillus thuringiensis} r=0.00947121568258 0.347135952451 0.160874889782 0.203226543875
{Bacillus thuringiensis serovar israelensis} r=0.00918473714291 0.361220811309 0.151639427264 0.189774591409
{Bacteroides fragilis} r=0.00945489255818 0.300209445635 0.192992651243 0.232533081514
{Bacteroides thetaiotaomicron} r=0.00963183750925 0.291659071115 0.227248789775 0.254592777136
{Bacteroides thetaiotaomicron VPI-5482} r=0.00952624365518 0.296922031785 0.202327020234 0.236516778484
{Bartonella henselae} r=0.00929345617699 0.284087467442 0.179477860561 0.234008722515
{Bdellovibrio bacteriovorus HD100} r=0.00919865075228 0.250367580586 0.245951212135 0.264147730439
{Bifidobacterium longum NCC2705} r=0.00953838393397 0.202385382332 0.313531265781 0.295038610269
{Bordetella bronchiseptica} r=0.0092633521993 0.178385499222 0.321526442223 0.329677142112
{Bordetella bronchiseptica RB50} r=0.00909435974134 0.159345732431 0.345858103928 0.33899352507
{Bordetella parapertussis} r=0.0090921913469 0.159213277159 0.345742717216 0.338437523193
{Bordetella pertussis} r=0.00908870922275 0.169089503115 0.33580862895 0.346825054499
{Bordetella pertussis Tohama I} r=0.00909263996839 0.161790367909 0.346516586402 0.334458935321
{Borrelia afzelii} r=0.00965961014563 0.401508959447 0.134402179608 0.188787593
{Borrelia burgdorferi} r=0.00977960753976 0.400624419674 0.12916553852 0.174429081253
{Borrelia burgdorferi B31} r=0.00952508179569 0.38699787107 0.121682852367 0.165925301726
{Borrelia garinii} r=0.00981146689222 0.418206300495 0.144308052024 0.184307216968
{Borrelia hermsii} r=0.00961433818946 0.390248670226 0.132576108316 0.180437667829
{Bradyrhizobium japonicum} r=0.00907131579031 0.189070698555 0.313000739444 0.310169277431
{Bradyrhizobium japonicum USDA 110} r=0.00909181737465 0.177812718484 0.328178050334 0.3184434908
{Brucella melitensis} r=0.00911492282094 0.207930888801 0.280698687412 0.289191905948
{Brucella melitensis 16M} r=0.00923843910912 0.203351247864 0.287548142679 0.295288730208
{Brucella melitensis biovar Abortus} r=0.00927309495006 0.207688349068 0.289116900979 0.289686172175
{Brucella suis 1330} r=0.00924013583697 0.203603599737 0.287392408106 0.294631725097
{Buchnera aphidicola} r=0.00895771858608 0.397335989045 0.116793227935 0.151746268863
{Buchnera aphidicola str. APS} r=0.00889284657146 0.388808875804 0.122245284817 0.152056042106
{Buchnera aphidicola str. Bp} r=0.00865349857418 0.389381185792 0.120125110742 0.150314876699
{Buchnera aphidicola str. Sg} r=0.00886989515193 0.396758173748 0.115683348853 0.147379875921
{Burkholderia cepacia} r=0.00916737044948 0.187300418917 0.316352929715 0.324168389604
{Burkholderia mallei} r=0.00911893323834 0.177070791269 0.301611558766 0.325676885555
{Burkholderia pseudomallei} r=0.00893927375498 0.176039066264 0.319252835808 0.334209258529
{Butyrivibrio fibrisolvens} r=0.00995867563393 0.310010515247 0.183806519453 0.237287066246
{Campylobacter fetus} r=0.00975702232323 0.355917812871 0.148785871965 0.209554536707
{Campylobacter jejuni} r=0.00961346841303 0.38157297798 0.126043923182 0.175064002976
{Campylobacter jejuni subsp. jejuni NCTC 11168} r=0.00940883650911 0.362900303062 0.127783535146 0.180518633303
{Candidatus Blochmannia floridanus} r=0.00878159844185 0.363953106019 0.122714208072 0.166289286317
{Candidatus Carsonella ruddii} r=0.00872396726259 0.465167421105 0.0617676329898 0.0940800667758
{Caulobacter crescentus CB15} r=0.00925385181507 0.161904918938 0.343195942724 0.333570218432
{Caulobacter vibrioides} r=0.00941500845214 0.1715017987 0.344671061773 0.328397844648
{Chlamydia muridarum} r=0.00874955578671 0.289768592344 0.193947183758 0.212183912879
{Chlamydia trachomatis} r=0.00876736205 0.287061618633 0.199324500515 0.216524902835
{Chlamydophila caviae GPIC} r=0.00886927284181 0.300116348036 0.192891400288 0.204997091299
{Chlamydophila pneumoniae} r=0.00893362690675 0.302159346459 0.197932442976 0.214225067695
{Chlamydophila pneumoniae AR39} r=0.00880847916768 0.29169875405 0.203614432517 0.209288304114
{Chlamydophila pneumoniae CWL029} r=0.00881323128767 0.291474842819 0.204104249254 0.209317263319
{Chlamydophila pneumoniae J138} r=0.00880790733602 0.291603946921 0.204364296246 0.209174095497
{Chlamydophila pneumoniae TW-183} r=0.0087952898911 0.291719132351 0.203994703335 0.208817484409
{Chlorobium tepidum} r=0.00925992111062 0.223383435103 0.295346015344 0.281979019884
{Chlorobium tepidum TLS} r=0.00929264517387 0.22052161362 0.289886427089 0.286723137057
{Chloroflexus aurantiacus} r=0.00902655520205 0.200350476946 0.280199705732 0.296731637157
{Chromobacterium violaceum ATCC 12472} r=0.00917351145378 0.178673434364 0.326491237078 0.330617174434
{Citrobacter freundii} r=0.00922905500148 0.255390145114 0.24297095035 0.265663474692
{Citrobacter rodentium} r=0.00903873150301 0.30050532994 0.190992586035 0.226421009922
{Clostridium acetobutylicum} r=0.00970112175673 0.381281479113 0.122028640184 0.193885307889
{Clostridium beijerinckii} r=0.00955145331868 0.379627468372 0.12224763861 0.193719558689
{Clostridium botulinum} r=0.00991680715109 0.408736503209 0.105357103747 0.14751016594
{Clostridium difficile} r=0.00986913438684 0.39172534749 0.12198259792 0.177717565389
{Clostridium pasteurianum} r=0.00976267247571 0.370397930619 0.132472272421 0.206087665214
{Clostridium perfringens} r=0.00989672698133 0.390403421514 0.119536750042 0.191479852952
{Clostridium perfringens str. 13} r=0.00980424777628 0.396363537554 0.105942634883 0.188128316506
{Clostridium tetani} r=0.00952671580982 0.411543203706 0.10548502116 0.148038921657
{Clostridium tetani E88} r=0.00975548950525 0.406512499136 0.108090587381 0.182718354702
{Clostridium thermocellum} r=0.0099663777133 0.319456572188 0.191442663961 0.237100669451
{Comamonas testosteroni} r=0.00922457931083 0.191094998195 0.316438313166 0.313605474206
{Corynebacterium diphtheriae} r=0.00924991639098 0.227042368363 0.269493613609 0.271430811482
{Corynebacterium efficiens} r=0.00944204038469 0.204818001884 0.306650155061 0.295430730639
{Corynebacterium efficiens YS-314} r=0.0094070776482 0.180199383565 0.329829553623 0.308023253679
{Corynebacterium glutamicum} r=0.00954641384856 0.225177568482 0.281015998136 0.271652712564
{Corynebacterium glutamicum ATCC 13032} r=0.00932311576324 0.224484440867 0.277471243226 0.270024176942
{Corynebacterium jeikeium} r=0.00907913032905 0.23850693646 0.287207787231 0.272951636392
{Corynebacterium striatum} r=0.00918019387305 0.21436435464 0.321093193446 0.283962610366
{Coxiella burnetii} r=0.00919286858999 0.309758072567 0.202985361597 0.222951862246
{Coxiella burnetii RSA 493} r=0.00884541640986 0.289601977404 0.204573038008 0.224134958965
{Deinococcus radiodurans R1} r=0.00904910980751 0.16955498991 0.339981632659 0.332525696284
{Delftia acidovorans} r=0.00908063958529 0.189778939862 0.318849536487 0.317597654702
{Desulfitobacterium hafniense} r=0.00909704388415 0.261383260665 0.22617765239 0.26697443789
{Desulfovibrio vulgaris} r=0.00955489326608 0.205953049884 0.324826746582 0.300337141787
{Dichelobacter nodosus} r=0.00936343337077 0.271886019668 0.232264493944 0.251812427448
{Ehrlichia canis} r=0.00920618070486 0.362720540187 0.149822115734 0.169843171422
{Ehrlichia chaffeensis} r=0.00942151715133 0.340564928534 0.149816554049 0.188318955137
{Ehrlichia ruminantium} r=0.00896996259597 0.353140348266 0.151399017711 0.181500223248
{Enterobacter aerogenes} r=0.00924067163183 0.217121143157 0.293106301982 0.300919987311
{Enterobacter cloacae} r=0.00914688681694 0.224976260033 0.267000538308 0.291067119087
{Enterococcus faecalis} r=0.00948110190396 0.352618937255 0.164405208377 0.203545292374
{Enterococcus faecalis V583} r=0.00923930177287 0.332923770455 0.16927918663 0.210175977131
{Enterococcus faecium} r=0.00958531630743 0.337413720779 0.175241720488 0.217550172818
{Enterococcus hirae} r=0.00905423492202 0.333976751169 0.175181229357 0.212013325898
{Erwinia amylovora} r=0.00918245803166 0.24746946941 0.252092601993 0.275078876912
{Erwinia chrysanthemi} r=0.00907543533143 0.222861282388 0.272064422656 0.294966137673
{Erwinia pyrifoliae} r=0.00908774914732 0.244745750102 0.251590224305 0.281702190976
{Escherichia coli} r=0.0091781355277 0.252847354246 0.236503253293 0.266476362309
{Escherichia coli CFT073} r=0.00908445880104 0.243309824191 0.243016776855 0.270885367683
{Escherichia coli K12} r=0.00913552670507 0.241068567352 0.245052717808 0.272925603074
{Escherichia coli O157:H7} r=0.00918142619695 0.246035417158 0.241643553417 0.273564875541
{Escherichia coli O157:H7 EDL933} r=0.0091786258372 0.245398446874 0.24193956408 0.273025244135
{Eubacterium acidaminophilum} r=0.00988164839872 0.318159935812 0.195524650085 0.262637068735
{Francisella tularensis subsp. tularensis} r=0.00964593873269 0.350515463918 0.140729831451 0.199012709322
{Fremyella diplosiphon} r=0.0090165845728 0.287539085889 0.221342558712 0.220588561418
{Fusobacterium nucleatum subsp. nucleatum ATCC 25586} r=0.00972272010425 0.407091515613 0.100743965601 0.173194428102
{Geobacillus stearothermophilus} r=0.00977955098789 0.275638754121 0.227246412317 0.269481982475
{Geobacter sulfurreducens PCA} r=0.00932998443984 0.196425825402 0.310402100478 0.305736251429
{Gloeobacter violaceus PCC 7421} r=0.00904810728297 0.183456494821 0.317759519364 0.310872892496
{Gluconacetobacter diazotrophicus} r=0.00937494542169 0.168282361993 0.328101557992 0.339372956338
{Gluconacetobacter xylinus} r=0.00904423547884 0.17634698432 0.311856939976 0.319138915457
{Gordonia westfalica} r=0.00908450859756 0.172164202254 0.350291248751 0.31492779099
{Haemophilus ducreyi} r=0.0092925395788 0.344804210558 0.170075177661 0.198714286802
{Haemophilus ducreyi 35000HP} r=0.0089589480507 0.316454785851 0.177921106206 0.209461197597
{Haemophilus influenzae} r=0.00922584765812 0.335169399788 0.174404495174 0.200498792459
{Haemophilus influenzae Rd KW20} r=0.00908089485907 0.313759024081 0.177494926642 0.210080345689
{Haemophilus influenzae biotype aegyptius} r=0.00935223237497 0.352249951953 0.17598770008 0.193202097576
{Helicobacter hepaticus ATCC 51449} r=0.00921046340543 0.329333028503 0.163242086612 0.200020004501
{Helicobacter pylori} r=0.00948080809739 0.345395145752 0.175306757205 0.207235922059
{Helicobacter pylori 26695} r=0.00915358051551 0.320982079242 0.179396914662 0.216182404113
{Helicobacter pylori J99} r=0.00915463287374 0.319198634565 0.181364129619 0.217666287902
{IncN plasmid R46} r=0.00921688879104 0.250172903103 0.244568457704 0.267916338747
{Klebsiella aerogenes} r=0.00934596457716 0.203602798869 0.298064612178 0.303960101236
{Klebsiella oxytoca} r=0.00907857084183 0.235613367549 0.262933958647 0.283123912338
{Klebsiella pneumoniae} r=0.00913886117843 0.234152544348 0.261883441907 0.279771157958
{Lactobacillus acidophilus} r=0.00937942965727 0.322458083372 0.175757575758 0.199784648516
{Lactobacillus casei} r=0.00932242097396 0.285972250794 0.208941918672 0.235559669935
{Lactobacillus delbrueckii} r=0.00990619449309 0.266843750865 0.255734484381 0.258722780222
{Lactobacillus helveticus} r=0.00981696294513 0.322939429596 0.185857567098 0.202685792197
{Lactobacillus johnsonii NCC 533} r=0.0094208825855 0.339850756556 0.15419301009 0.195322651954
{Lactobacillus plantarum} r=0.00903489993412 0.299744733991 0.192735019191 0.226782730061
{Lactobacillus plantarum WCFS1} r=0.00900607704836 0.276178118217 0.213273660207 0.241965357237
{Lactobacillus sakei} r=0.00919020642663 0.325729106443 0.178093081519 0.206703282585
{Lactococcus lactis} r=0.00958825655805 0.346114356375 0.159861404863 0.194960609214
{Lactococcus lactis subsp. cremoris} r=0.00956650928006 0.337700986053 0.166790046687 0.20163749963
{Lactococcus lactis subsp. lactis} r=0.00935173324946 0.331989104376 0.163222138266 0.197778897191
{Lactococcus lactis subsp. lactis bv. diacetylactis} r=0.0098813310236 0.347025238199 0.158138773729 0.202032875118
{Lechevalieria aerocolonigenes} r=0.00943077784952 0.151451771654 0.349030101706 0.349071112205
{Legionella pneumophila} r=0.00906702526599 0.313352839073 0.18591891799 0.213257028941
{Leptospira interrogans} r=0.00889570417658 0.33042072811 0.15461321766 0.19320419814
{Leptospira interrogans serovar Copenhageni str. Fiocruz L1-130} r=0.00900818835077 0.328189461613 0.170987132241 0.195783964313
{Leptospira interrogans serovar Lai str. 56601} r=0.00896116174413 0.32928783047 0.169857263627 0.194318234982
{Listeria innocua} r=0.00949963165619 0.33768474933 0.169290219022 0.208730835798
{Listeria ivanovii} r=0.00927623097046 0.355801346986 0.166475022359 0.200660716567
{Listeria monocytogenes} r=0.00946376508916 0.335014938991 0.173576595926 0.210794519096
{Listeria seeligeri} r=0.00983257345816 0.356015130935 0.166454891995 0.204311440214
{Listonella anguillarum} r=0.00921199860659 0.300384967341 0.202549619766 0.222029387944
{Mannheimia haemolytica} r=0.00929460285128 0.323465221432 0.185144575671 0.211355116277
{Mesorhizobium loti} r=0.00918821510613 0.185184640806 0.318329029777 0.312147269392
{Methylobacterium extorquens} r=0.00941867783726 0.163482206041 0.354007526306 0.330701110428
{Micrococcus sp. 28} r=0.00867890458025 0.162621408439 0.351846219356 0.337632053856
{Microcystis aeruginosa} r=0.00902011177949 0.307071547902 0.196446016799 0.202579354757
{Micromonospora echinospora} r=0.00954275829429 0.135915682898 0.362040706239 0.361079413819
{Microscilla sp. PRE1} r=0.00964614689744 0.305520020908 0.190814179012 0.240429717053
{Moraxella catarrhalis} r=0.01 0.333326539486 0.20891081037 0.216180227186
{Mycobacterium avium} r=0.00918957069342 0.174039663415 0.331177059306 0.325889463036
{Mycobacterium avium subsp. paratuberculosis} r=0.00920269714928 0.171184129216 0.346118604701 0.329923927635
{Mycobacterium avium subsp. paratuberculosis str. k10} r=0.00923968343313 0.153312452247 0.348550153283 0.347975199639
{Mycobacterium bovis} r=0.00935805161855 0.181279592376 0.328238036869 0.329620015863
{Mycobacterium bovis AF2122/97} r=0.00907453698148 0.167834517194 0.322268295838 0.336762298009
{Mycobacterium leprae} r=0.00909952475718 0.19544714522 0.288481475197 0.310522321107
{Mycobacterium smegmatis} r=0.00947117148314 0.164241921024 0.340745955247 0.333844756112
{Mycobacterium tuberculosis} r=0.0092750863613 0.184217734695 0.316794241626 0.327530321245
{Mycobacterium tuberculosis CDC1551} r=0.00905288178656 0.16854385461 0.321896248081 0.335790547034
{Mycobacterium tuberculosis H37Rv} r=0.00907197193713 0.167928877758 0.322414857055 0.336519890835
{Mycobacterium ulcerans} r=0.00887704865592 0.199263809575 0.351840175821 0.277602637315
{Mycoplasma agalactiae} r=0.00992006579146 0.420598781319 0.13706856728 0.167183616006
{Mycoplasma bovis} r=0.00962307149467 0.432188971866 0.170239438385 0.186213936496
{Mycoplasma capricolum} r=0.00928268195509 0.402665047025 0.110356505255 0.162442714372
{Mycoplasma fermentans} r=0.00966932617248 0.404517023894 0.119101829316 0.166234853838
{Mycoplasma gallisepticum} r=0.00900191474248 0.361729385761 0.161654770452 0.177922315609
{Mycoplasma gallisepticum R} r=0.0093403386201 0.370451045331 0.152046423112 0.166572482456
{Mycoplasma genitalium} r=0.00902222878608 0.361627755411 0.148804573518 0.168523648754
{Mycoplasma hominis} r=0.00984849470308 0.443893004707 0.130067851063 0.146666986342
{Mycoplasma hyopneumoniae} r=0.0095181453924 0.390546686631 0.154832451127 0.160498253162
{Mycoplasma mycoides subsp. mycoides SC} r=0.00937355305078 0.418141950375 0.103427582227 0.137898634353
{Mycoplasma penetrans} r=0.0093818524844 0.400402572496 0.116846873657 0.14805161525
{Mycoplasma pneumoniae} r=0.00897371485032 0.31294287111 0.204285497321 0.209865732633
{Mycoplasma pulmonis} r=0.00941861478788 0.40398703186 0.126672585278 0.144685846048
{Myxococcus xanthus} r=0.00917089996114 0.157691800403 0.335863322353 0.355354686646
{Neisseria gonorrhoeae} r=0.00934121433333 0.260513060093 0.269728895517 0.25702318134
{Neisseria meningitidis} r=0.00938563289483 0.267473636868 0.25318119312 0.26015580826
{Neisseria meningitidis MC58} r=0.00926786311597 0.252626837428 0.269195945548 0.261449547971
{Neisseria meningitidis Z2491} r=0.0092707920457 0.250996838711 0.270389521676 0.262459632855
{Nitrosomonas europaea ATCC 19718} r=0.0091734939523 0.245796020706 0.246928380526 0.26876556164
{Nonomuraea sp. ATCC 39727} r=0.00941898797824 0.140938891421 0.340134861924 0.368053851278
{Nostoc punctiforme} r=0.00908147228655 0.298321222751 0.204576964838 0.222283471143
{Nostoc sp. PCC 7120} r=0.00890746731806 0.298011518651 0.20410525608 0.219499635984
{Novosphingobium aromaticivorans} r=0.00931294561758 0.19026502322 0.315234470477 0.3097698942
{Oceanobacillus iheyensis HTE831} r=0.00948085579702 0.344202707188 0.153414044278 0.207570514488
{Oenococcus oeni} r=0.00945161621137 0.327765028197 0.171176460123 0.209442991585
{Onion yellows phytoplasma} r=0.00899038750058 0.391107469719 0.153312018634 0.136877098313
{Pantoea agglomerans} r=0.00905359645759 0.233951874481 0.254607628674 0.276118277137
{Parachlamydia sp. UWE25} r=0.00884859981604 0.327082135677 0.174418423354 0.186540586513
{Paracoccus denitrificans} r=0.00922020783271 0.166895780051 0.33185741688 0.332017263427
{Pasteurella multocida} r=0.00900113773252 0.303783734488 0.187975682602 0.219285293107
{Pectobacterium atrosepticum} r=0.00901615995399 0.237751614128 0.257606448074 0.283263704266
{Pectobacterium carotovorum} r=0.00933019112205 0.259397641249 0.240304536643 0.268397283862
{Pectobacterium carotovorum subsp. carotovorum} r=0.00915255050432 0.245109860665 0.250375133976 0.274383708467
{Pediococcus pentosaceus} r=0.00910755664522 0.324087526967 0.184930803211 0.1995479828
{Photobacterium damselae subsp. piscicida (causative agent of fish} r=0.00882315672346 0.288240557596 0.204318545729 0.224074597344
{Photorhabdus luminescens} r=0.00927330827051 0.285931604337 0.216542484597 0.237567464298
{Photorhabdus luminescens subsp. laumondii TTO1} r=0.00914261675248 0.282711459284 0.20379466279 0.237757152679
{Pirellula sp. 1} r=0.00919701149318 0.227186539228 0.272790340664 0.281785287227
{Plasmid ColIb-P9} r=0.0090346741158 0.260939353758 0.250517598344 0.258078023589
{Plasmid F} r=0.0092657135941 0.256639941501 0.22961879641 0.273606504575
{Plasmid R100} r=0.0090572730828 0.243879940396 0.247889022919 0.281463610776
{Plasmid R64} r=0.00896820741698 0.274806572545 0.249680944405 0.242143255962
{Plasmid Ti} r=0.00913001173792 0.23528950105 0.264681068142 0.274864127769
{Plasmid pSB102} r=0.00935580123955 0.218793713486 0.297683699498 0.302476754711
{Porphyromonas gingivalis} r=0.00961722479723 0.273029839725 0.234515897532 0.250838126341
{Porphyromonas gingivalis W83} r=0.00940065108765 0.26330847892 0.240171138911 0.25350002842
{Prochlorococcus marinus} r=0.00882397258389 0.305388885774 0.176638815679 0.210658143143
{Prochlorococcus marinus str. MIT 9313} r=0.00889863702339 0.233271752925 0.252716678466 0.268987377029
{Prochlorococcus marinus subsp. marinus str. CCMP1375} r=0.00895514901515 0.329731591849 0.164982126261 0.205396313678
{Prochlorococcus marinus subsp. pastoris str. CCMP1986} r=0.00913040380464 0.367218286941 0.135104073902 0.181803203238
{Proteus mirabilis} r=0.00908931104456 0.308769905377 0.190953150242 0.211700900069
{Proteus vulgaris} r=0.00927361055233 0.282033770172 0.216808628532 0.23754665842
{Providencia rettgeri} r=0.00922641810319 0.273720572629 0.218775041691 0.24897667468
{Pseudomonas aeruginosa} r=0.00916830383628 0.195849191106 0.303158800705 0.305815135959
{Pseudomonas aeruginosa PAO1} r=0.00926433829072 0.168653897635 0.346218882054 0.325189439226
{Pseudomonas alcaligenes} r=0.00921210632216 0.21314114658 0.301008728901 0.301046461902
{Pseudomonas chlororaphis} r=0.00925500314435 0.20206360574 0.319063154823 0.300787777513
{Pseudomonas fluorescens} r=0.00913538304532 0.198128303148 0.304628411077 0.304406982655
{Pseudomonas putida} r=0.00922671096066 0.20359349644 0.300118047512 0.303277075854
{Pseudomonas putida KT2440} r=0.0091636762918 0.192004839453 0.313039798013 0.310436132195
{Pseudomonas resinovorans} r=0.009254292617 0.225410431498 0.283481040244 0.288721003438
{Pseudomonas sp.} r=0.00923629681605 0.205612766292 0.291214003092 0.304918376438
{Pseudomonas sp. ADP} r=0.00907213198547 0.195248723207 0.315307435557 0.316292677042
{Pseudomonas sp. ND6} r=0.00927315332287 0.218966742641 0.283716883562 0.293826434331
{Pseudomonas stutzeri} r=0.00926236394539 0.198956194575 0.309123049727 0.305108131947
{Pseudomonas syringae} r=0.00907884423821 0.215968992248 0.28590371277 0.293480212158
{Pseudomonas syringae pv. glycinea} r=0.00925316392412 0.226376921548 0.281489911306 0.280911866183
{Pseudomonas syringae pv. maculicola} r=0.00902765163487 0.237980727342 0.276456340286 0.278007214177
{Pseudomonas syringae pv. phaseolicola} r=0.00927918435098 0.224381457958 0.283897367839 0.290422472904
{Pseudomonas syringae pv. syringae} r=0.00940594625214 0.213461358489 0.289973234507 0.297287888146
{Pseudomonas syringae pv. tomato} r=0.00920459393936 0.231754874652 0.285236768802 0.284818941504
{Pseudomonas syringae pv. tomato str. DC3000} r=0.00917345461023 0.206463015643 0.293505172871 0.29916528098
{Ralstonia solanacearum} r=0.00907432348731 0.166378425126 0.339068378836 0.336255462489
{Rhizobium etli} r=0.00911061219284 0.207235520636 0.292339448014 0.296505421092
{Rhizobium leguminosarum} r=0.00924407011455 0.198512287798 0.303632714347 0.297756940614
{Rhizobium leguminosarum bv. trifolii} r=0.00941475434394 0.193578559954 0.312857113809 0.297261026048
{Rhizobium leguminosarum bv. viciae} r=0.00919091342071 0.199603687046 0.302073592495 0.295438690238
{Rhizobium sp.} r=0.00925882581636 0.202196284506 0.302831253263 0.299951156249
{Rhizobium sp. NGR234} r=0.009162941612 0.194803158302 0.305300646016 0.304391806085
{Rhodobacter capsulatus} r=0.00915123336538 0.164000248692 0.319645253094 0.343738279895
{Rhodobacter sphaeroides} r=0.00915373128789 0.156120445849 0.341848832696 0.340455830977
{Rhodococcus equi} r=0.00934198951506 0.185351336295 0.331390831391 0.323195672252
{Rhodococcus erythropolis} r=0.00926735675867 0.190340855873 0.317739652159 0.311118961028
{Rhodococcus rhodochrous} r=0.00966600704301 0.179231970216 0.3344742689 0.317555395424
{Rhodococcus sp. DK17} r=0.00919394055781 0.181854729382 0.325984723118 0.319234473022
{Rhodopseudomonas palustris CGA009} r=0.00913500476415 0.173153650987 0.329103668602 0.326207299569
{Rhodospirillum centenum} r=0.00933354886115 0.143472382192 0.350726960122 0.357787904585
{Rhodospirillum rubrum} r=0.00910533580718 0.164785708151 0.330327235249 0.31912737267
{Rickettsia conorii} r=0.00921761934999 0.359288839822 0.145740494768 0.18341258752
{Rickettsia montanensis} r=0.00913948461984 0.359193885729 0.145663519615 0.178756426044
{Rickettsia prowazekii} r=0.00914993995441 0.367054279712 0.132824491078 0.17350837336
{Rickettsia rickettsii} r=0.00911120970852 0.349244637721 0.151253652239 0.192736291364
{Rickettsia typhi} r=0.00904218268212 0.355025813274 0.13774336008 0.178904646389
{Rubrivivax gelatinosus} r=0.00895204511589 0.147226269076 0.357790107767 0.339243462178
{Ruegeria sp. PR1b} r=0.00925897622772 0.192511844965 0.301154725009 0.311139610274
{Saccharopolyspora erythraea} r=0.0096003690627 0.1398702482 0.353316754698 0.368538956368
{Salmonella enterica} r=0.00927535145598 0.277407292528 0.207443019943 0.244692583402
{Salmonella enterica subsp. enterica serovar Choleraesuis} r=0.00907029385073 0.246924861179 0.257304186875 0.277641104941
{Salmonella enterica subsp. enterica serovar Dublin} r=0.00904811961977 0.262177153753 0.234425377015 0.258606344254
{Salmonella enterica subsp. enterica serovar Typhi} r=0.00914809206576 0.235698096567 0.250089687607 0.279820895718
{Salmonella enterica subsp. enterica serovar Typhi Ty2} r=0.00912750850957 0.233098724892 0.251436052746 0.281480260793
{Salmonella enterica subsp. enterica serovar Typhimurium} r=0.00911060176304 0.239929427804 0.25296122539 0.275800954329
{Salmonella enteritidis} r=0.00918887284754 0.257821856658 0.235581158258 0.265690728588
{Salmonella typhi} r=0.00919849781314 0.269630292804 0.227976538916 0.253632795014
{Salmonella typhimurium} r=0.00922099041044 0.243340409862 0.249016058029 0.275444446849
{Salmonella typhimurium LT2} r=0.00913567991272 0.233308987396 0.252046784813 0.281533572912
{Serratia entomophila} r=0.00910549324695 0.250045301046 0.249369903632 0.263915657689
{Serratia marcescens} r=0.00925103906073 0.248038609177 0.254546624062 0.269995591955
{Shewanella oneidensis MR-1} r=0.00907216148454 0.269892571504 0.225016598747 0.24306242771
{Shewanella violacea} r=0.00936724642875 0.266108836805 0.214869464813 0.248474215364
{Shigella boydii} r=0.00917140872461 0.300865543442 0.177839444995 0.213835480674
{Shigella dysenteriae} r=0.00898999606282 0.281623821291 0.209911604519 0.240979112111
{Shigella flexneri} r=0.00915158132374 0.289274516764 0.208963722141 0.237342310366
{Shigella flexneri 2a} r=0.00910112261417 0.277069229762 0.225761111496 0.250906864444
{Shigella flexneri 2a str. 2457T} r=0.00913209747795 0.240259203289 0.246402064477 0.27552781541
{Shigella flexneri 2a str. 301} r=0.0091214162723 0.241687184281 0.245095131263 0.274307445101
{Shigella sonnei} r=0.00911569507521 0.274438447954 0.195111485204 0.242288458682
{Sinorhizobium fredii} r=0.00888920902159 0.200667368041 0.293238116492 0.291782233983
{Sinorhizobium meliloti} r=0.00924180878894 0.18625084391 0.316533753384 0.310383873656
{Sodalis glossinidius} r=0.00897194129242 0.234087548893 0.254842513054 0.279396627552
{Sphingomonas elodea} r=0.00906238750381 0.162653744553 0.335436541988 0.331011390978
{Sphingomonas paucimobilis} r=0.00935905202229 0.177936331854 0.313567298642 0.329677625387
{Sphingomonas sp.} r=0.00947813576931 0.200495003786 0.295266064535 0.305627897527
{Spiroplasma citri} r=0.00919877816314 0.386542497377 0.121910341611 0.17265652326
{Spiroplasma kunkelii} r=0.00914416137266 0.388553307158 0.123766737139 0.166440148998
{Staphylococcus aureus} r=0.00955660799409 0.369823915602 0.14632767312 0.184662123444
{Staphylococcus aureus subsp. aureus MW2} r=0.00949037840627 0.361040417164 0.145951715681 0.189007084084
{Staphylococcus aureus subsp. aureus Mu50} r=0.00949683530746 0.361177493832 0.146446448668 0.188929335079
{Staphylococcus aureus subsp. aureus N315} r=0.00948230077545 0.360731390751 0.146286161986 0.188881045692
{Staphylococcus carnosus} r=0.00959333662953 0.344701601164 0.162532751092 0.202197962154
{Staphylococcus epidermidis} r=0.00980657045348 0.379947243755 0.148105081826 0.177330964686
{Staphylococcus epidermidis ATCC 12228} r=0.00950998725041 0.36367789893 0.146017558695 0.183026905537
{Staphylococcus warneri} r=0.0097076242769 0.390916140467 0.136213581478 0.16344300432
{Staphylococcus xylosus} r=0.00979742830068 0.36126613556 0.151265993553 0.188031639188
{Stenotrophomonas maltophilia} r=0.00913339637201 0.198473592335 0.309720023275 0.31683784625
{Stigmatella aurantiaca} r=0.00900615332253 0.161328799735 0.317604319787 0.346825243631
{Streptococcus agalactiae} r=0.00939525413489 0.344071830836 0.152708532568 0.188734459675
{Streptococcus agalactiae 2603V/R} r=0.00939827859809 0.330369474122 0.161940859749 0.19862938227
{Streptococcus agalactiae NEM316} r=0.00939464182299 0.331014587786 0.162664278843 0.198095514996
{Streptococcus gordonii} r=0.00931520803038 0.301552998241 0.19607278141 0.222384305533
{Streptococcus mutans} r=0.00951118720287 0.318890911297 0.171515592768 0.202123528698
{Streptococcus mutans UA159} r=0.00941199776276 0.311672414564 0.169085597248 0.205539184842
{Streptococcus pneumoniae} r=0.00944667486828 0.319971154078 0.181465404973 0.215358216097
{Streptococcus pneumoniae R6} r=0.0094722248602 0.304211805233 0.1863229793 0.218979480804
{Streptococcus pneumoniae TIGR4} r=0.0094398580791 0.303628318881 0.186965177136 0.218494198427
{Streptococcus pyogenes} r=0.00990352808109 0.339146734509 0.185716040029 0.216626234682
{Streptococcus pyogenes M1 GAS} r=0.00937939576757 0.312456221409 0.181867624496 0.209610121642
{Streptococcus pyogenes MGAS315} r=0.00940600604993 0.313590299532 0.181581307801 0.210339999828
{Streptococcus pyogenes MGAS8232} r=0.00938081255167 0.313671041568 0.181828369622 0.209773007859
{Streptococcus pyogenes SSI-1} r=0.00939199626585 0.313618183028 0.18143608664 0.210264885221
{Streptococcus salivarius} r=0.00961868929856 0.31487997276 0.181904167376 0.206704121976
{Streptococcus suis} r=0.00966215510623 0.319044971011 0.1798377048 0.220668952805
{Streptococcus thermophilus} r=0.00932616975459 0.319609027327 0.167461239778 0.199890803388
{Streptomyces antibioticus} r=0.0094540494135 0.144479954111 0.351514965276 0.352539282568
{Streptomyces atroolivaceus} r=0.00937828033898 0.134112505218 0.377579165337 0.351421252077
{Streptomyces aureofaciens} r=0.00933742506559 0.141345786009 0.375624942288 0.350534911024
{Streptomyces avermitilis} r=0.00935863373735 0.142875036533 0.366791922397 0.34927838782
{Streptomyces avermitilis MA-4680} r=0.00929773692127 0.147626055869 0.364670945057 0.346759150606
{Streptomyces carzinostaticus subsp. neocarzinostaticus} r=0.0092303403113 0.154272623139 0.348713249332 0.339534173349
{Streptomyces clavuligerus} r=0.00948252567357 0.150762301382 0.367346452424 0.344033554368
{Streptomyces coelicolor} r=0.00948852738437 0.152584670232 0.369349376114 0.341381461676
{Streptomyces coelicolor A3(2)} r=0.00940297449466 0.142565248528 0.37396166402 0.348857417267
{Streptomyces collinus} r=0.00931488022776 0.145200192957 0.37247605265 0.348494245745
{Streptomyces fradiae} r=0.00927841108161 0.13801432617 0.361222166694 0.359577155867
{Streptomyces galilaeus} r=0.00952605263241 0.144246926683 0.36090474927 0.354625453259
{Streptomyces glaucescens} r=0.00960488456876 0.141745760075 0.376173434988 0.346074719499
{Streptomyces globisporus} r=0.00919873523355 0.147745000709 0.363754550182 0.339656313525
{Streptomyces griseus} r=0.00945903301533 0.148410337851 0.371595583848 0.342924691242
{Streptomyces griseus subsp. griseus} r=0.00931059186694 0.138731997458 0.369464330683 0.351572711684
{Streptomyces hygroscopicus} r=0.00935300845714 0.146916023553 0.351204375613 0.348394573067
{Streptomyces lavendulae} r=0.00941656480165 0.14263085259 0.368623931798 0.350349778711
{Streptomyces lividans} r=0.00941379205263 0.159080310048 0.367771452464 0.336826997298
{Streptomyces peucetius} r=0.00947756214406 0.149738940502 0.362790419341 0.343745792379
{Streptomyces rochei} r=0.00934540015989 0.137634379251 0.377276428867 0.352545642313
{Streptomyces sp.} r=0.00930212454348 0.146106223526 0.382095144998 0.33724340176
{Streptomyces venezuelae} r=0.00948427324953 0.13808225199 0.38997272918 0.340215968913
{Streptomyces violaceoruber} r=0.00936482399808 0.154249866447 0.371551089358 0.338076262254
{Streptomyces viridochromogenes} r=0.00945424437688 0.145721728019 0.368113235366 0.342573024688
{Synechococcus elongatus PCC 7942} r=0.00882037411118 0.214225117686 0.281477792993 0.276906372325
{Synechococcus sp.} r=0.00917243393987 0.22649117431 0.272635741489 0.270378855311
{Synechococcus sp. PCC 6301} r=0.00913176408962 0.212184387306 0.281268309965 0.279946586001
{Synechococcus sp. PCC 7002} r=0.00881611509252 0.235862479979 0.254508883674 0.252557082728
{Synechococcus sp. WH 8102} r=0.0091166225659 0.193510536268 0.295412687927 0.306744703658
{Synechocystis sp.} r=0.00899050752146 0.249380300065 0.246053489889 0.246183953033
{Synechocystis sp. PCC 6803} r=0.00896456843058 0.258404127497 0.234936305259 0.247696403073
{Thauera aromatica} r=0.0095680045772 0.199031504108 0.322976585352 0.309568795398
{Thermoanaerobacter tengcongensis} r=0.00965209073536 0.348332166151 0.1482104548 0.229821926735
{Thermosynechococcus elongatus BP-1} r=0.00878722217881 0.218961751022 0.274420755039 0.270998031548
{Thermotoga maritima} r=0.00971831590858 0.299333280293 0.206716524783 0.257750550296
{Thermotoga neapolitana} r=0.00996267922849 0.299582127933 0.2118749139 0.267449602792
{Thermus aquaticus} r=0.00954398901088 0.181719058367 0.326027934971 0.336168264041
{Thermus thermophilus} r=0.0094084109475 0.164074724244 0.343930524085 0.340777917836
{Thermus thermophilus HB27} r=0.00910040005613 0.147756633685 0.352093493125 0.344070199116
{Thiocapsa roseopersicina} r=0.00931764985593 0.171511681767 0.331628777352 0.316954773683
{Treponema denticola} r=0.00965573513696 0.319392999684 0.185875900881 0.221035403566
{Treponema denticola ATCC 35405} r=0.00942898663089 0.331366916513 0.176696159086 0.206028734985
{Treponema pallidum} r=0.00915815649786 0.23073925629 0.216161489646 0.302027666444
{Treponema pallidum subsp. pallidum str. Nichols} r=0.00883773047168 0.222093305427 0.239542572876 0.286574453241
{Tropheryma whipplei TW08/27} r=0.00896751837744 0.259085870737 0.214846683114 0.24921464364
{Tropheryma whipplei str. Twist} r=0.00894954842743 0.258076912485 0.214148021861 0.250419961897
{Ureaplasma urealyticum} r=0.00946883417232 0.3993311889 0.116079953847 0.142725033033
{Vibrio alginolyticus} r=0.00928953855194 0.27125072509 0.222896494281 0.24482025196
{Vibrio cholerae} r=0.00918382782911 0.282689822461 0.206297814113 0.23687696238
{Vibrio cholerae O1 biovar eltor str. N16961} r=0.00907137170351 0.260998106973 0.228608542575 0.25230910934
{Vibrio fischeri} r=0.00948646036436 0.333415273681 0.170997799316 0.196750479936
{Vibrio harveyi} r=0.00952870331589 0.28292688344 0.221415245203 0.240649431414
{Vibrio parahaemolyticus} r=0.00930931901077 0.278364030639 0.220536666888 0.241984244097
{Vibrio vulnificus} r=0.00936294821404 0.274673586227 0.227488776309 0.243642654146
{Vibrio vulnificus CMCP6} r=0.00923324181222 0.267153964696 0.228515018915 0.250108839359
{Vibrio vulnificus YJ016} r=0.00919223994928 0.268469805541 0.226362405091 0.248442078382
{Wautersia eutropha} r=0.00913180854706 0.182425828822 0.320765380268 0.323271038892
{Wautersia metallidurans} r=0.00890661613189 0.195816451219 0.296466010676 0.31730336356
{Wautersia oxalatica} r=0.00922518523126 0.188972174173 0.324342793687 0.314284493989
{Wigglesworthia glossinidia endosymbiont of Glossina brevipalpis} r=0.00885436787597 0.424604802842 0.100441790297 0.136012418246
{Wolbachia endosymbiont of Drosophila melanogaster} r=0.00939216958927 0.35317043599 0.149636756524 0.205024786601
{Wolinella succinogenes} r=0.00917701563973 0.261652187256 0.235174363771 0.253862723654
{Xanthomonas axonopodis pv. citri str. 306} r=0.00907514427519 0.175789813747 0.321992559054 0.328642799831
{Xanthomonas campestris} r=0.00890187192177 0.18067503273 0.313031260976 0.324596864323
{Xanthomonas campestris pv. campestris} r=0.00931439788725 0.19272234958 0.31008505266 0.317718196618
{Xanthomonas campestris pv. campestris str. ATCC 33913} r=0.00908614015812 0.173190895406 0.324892206377 0.330957279759
{Xanthomonas citri} r=0.0089422401329 0.192798827716 0.307776847394 0.329408275766
{Xanthomonas oryzae pv. oryzae} r=0.00896161299909 0.183377959414 0.30871852687 0.324995302518
{Xenorhabdus nematophila} r=0.00941474070646 0.282855273962 0.213881118394 0.241186867633
{Xylella fastidiosa} r=0.00915280834472 0.261257923767 0.243187618342 0.270087264345
{Xylella fastidiosa 9a5c} r=0.00893316337655 0.225503524436 0.260578788607 0.277222394451
{Xylella fastidiosa Temecula1} r=0.00896970100119 0.227084817667 0.255290583517 0.276363921152
{Yersinia enterocolitica} r=0.00901223410025 0.272738477397 0.218231492219 0.246749245085
{Yersinia pestis} r=0.00913323810238 0.260640643408 0.23397239718 0.257893963227
{Yersinia pestis CO92} r=0.00901308500239 0.253414870815 0.229175923463 0.259874608402
{Yersinia pestis KIM} r=0.00901450102847 0.25463418951 0.229392350174 0.259400693634
{Yersinia pestis biovar Mediaevails str. 91001} r=0.00900978200631 0.254106585008 0.22929440121 0.259339378063
{Yersinia pseudotuberculosis} r=0.00908029897564 0.28172298383 0.198971633707 0.234607817779
{Zymomonas mobilis} r=0.00913582131051 0.252876380322 0.225525723545 0.249627991387
{uncultured Acidobacteria bacterium} r=0.00913604079959 0.18582318398 0.309297677133 0.318447614436
{uncultured bacterium} r=0.00906183848176 0.217907304202 0.284394116881 0.290689006425
{uncultured bacterium 442} r=0.00923789971215 0.232848105153 0.252195811068 0.276346661753
{uncultured bacterium 443} r=0.00909030680651 0.222862049806 0.262194608611 0.28105268475
{uncultured bacterium 463} r=0.00929128172597 0.223662507716 0.264604393714 0.284205093956
{uncultured bacterium 560} r=0.00923379792476 0.313102569548 0.171133290861 0.207602463368
{uncultured bacterium 561} r=0.00911992157789 0.235243421978 0.242771211482 0.274078373435
{uncultured bacterium 562} r=0.00965323522006 0.357651340791 0.146247033845 0.205659333797
{uncultured bacterium 578} r=0.00940215584965 0.319842558858 0.166454501558 0.208521721317
{uncultured bacterium 580} r=0.00952978370383 0.349545957918 0.152912513843 0.199881875231
{uncultured bacterium 581} r=0.00904886627562 0.23374954832 0.258227272119 0.263486837703
{uncultured bacterium 582} r=0.00909916593114 0.229806145631 0.240842080825 0.28321144885
{uncultured marine gamma proteobacterium EB000-45B06} r=0.00968175485681 0.356064830304 0.145738076651 0.206479313037
{uncultured marine gamma proteobacterium EBAC20E09} r=0.0096293633001 0.363442104451 0.138532747049 0.193928874489
{uncultured marine gamma proteobacterium EBAC31A08} r=0.00955426559139 0.348262259403 0.149782357342 0.194713663878
{uncultured proteobacterium} r=0.00901844876602 0.226502993841 0.259180397369 0.274490189634
@group {Rekeyed Data} recessiveon
@balllist {First Position} color=gold
r=0.00786658055756 0.261897620476 0.397720455909 0.130223955209
r=0.00790666151989 0.255767122368 0.374622424093 0.143534781733
r=0.00877828270539 0.21124476558 0.329050004105 0.190738155842
r=0.00853045756837 0.212531827095 0.332845561767 0.190757704352
r=0.00867864331987 0.212949677155 0.325791739264 0.188966895562
r=0.00872623429415 0.158752778886 0.311130745407 0.216363601816
r=0.00860633641258 0.163591455437 0.331878263209 0.20879644914
r=0.00791767465977 0.298679083911 0.445424308657 0.106851658272
r=0.00793988256009 0.312453916646 0.487342438819 0.0925529300235
r=0.00766831353724 0.249007975102 0.342112429488 0.15638980743
r=0.00776809692372 0.23731853406 0.367567933403 0.141721092349
r=0.0076095648322 0.263443082151 0.370023419204 0.131009780962
r=0.00798873448121 0.248757148343 0.370042864111 0.148602505423
r=0.00818466311696 0.246090808633 0.365796653595 0.149952571412
r=0.007903177525 0.247546768918 0.383525184109 0.139411200774
r=0.0080981562953 0.237155803416 0.370721505751 0.154234925061
r=0.00687692840747 0.254849230417 0.377353092636 0.144303942324
r=0.00777294822713 0.278269270582 0.460354702919 0.107432199296
r=0.00815738801978 0.270982809265 0.42699956662 0.125752395628
r=0.00851664346489 0.205921871112 0.33137596417 0.189201293854
r=0.00836657375601 0.196667436905 0.345169323988 0.190377159876
r=0.00893979988023 0.149271137026 0.419884877028 0.164700605517
r=0.00976969075587 0.163737280296 0.387043422196 0.163835393715
r=0.00822669915892 0.160383160175 0.34403776213 0.171041431638
r=0.0081070072187 0.26150198899 0.396230963957 0.130349178286
r=0.00830361057627 0.247937258638 0.390772528538 0.1428182576
r=0.00871381724552 0.157202183753 0.286920815641 0.179926275022
r=0.00724619872411 0.251036682616 0.406060606061 0.128513202197
r=0.00749488253414 0.267880085653 0.386117059243 0.133369022127
r=0.00763454481816 0.262553488778 0.396122609379 0.135272028644
r=0.00737421190466 0.274074238129 0.402185949681 0.124147324592
r=0.00647645608737 0.265928044996 0.392443269977 0.123909038014
r=0.0085189284549 0.207170533131 0.341867346772 0.17184102539
r=0.00929631515409 0.154205036491 0.295679992891 0.200004443309
r=0.00883937498415 0.151419801644 0.288309965604 0.208628321997
r=0.00944572824376 0.153186092424 0.328371589097 0.202957567347
r=0.00947319070819 0.156127764492 0.316222679495 0.20341842315
r=0.00939035336338 0.153949683899 0.325513736324 0.203679411541
r=0.00942852653998 0.152825613009 0.32732628086 0.202392084846
r=0.00821468920985 0.186593515627 0.341027811014 0.185718037762
r=0.00951523919371 0.167803667937 0.329937095774 0.201337822273
r=0.008723427031 0.197053911936 0.346720124039 0.182331488621
r=0.00834241908007 0.194161419576 0.338088151116 0.174344590727
r=0.00900260995016 0.170932741412 0.338885180758 0.189187091567
r=0.00881757160003 0.162743221691 0.319872408293 0.20312599681
r=0.00865983550287 0.168147989946 0.356864742315 0.182358836189
r=0.00953867233785 0.149139634926 0.320020927799 0.194919195442
r=0.00874332966531 0.187425143304 0.336518317442 0.177201905115
r=0.00875360330079 0.186137217815 0.336927980312 0.17753764506
r=0.00907482571242 0.160012736357 0.306946213383 0.213010678946
r=0.00917991414544 0.164378151771 0.279938027827 0.21547481621
r=0.00828546390716 0.179793338902 0.308311843969 0.20110412959
r=0.00792868244415 0.190405298657 0.32065382512 0.178525855259
r=0.00832698291544 0.182729962102 0.318699969127 0.194765996904
r=0.00907168239719 0.190305288025 0.358849718335 0.174995457023
r=0.00824665881657 0.211885048766 0.341558268772 0.175306942582
r=0.00770560586751 0.229807262644 0.390128496761 0.145780688274
r=0.00765228344849 0.268487013124 0.396136695057 0.133017731471
r=0.00763802101776 0.288161992818 0.403692109523 0.121161588911
r=0.00761593145252 0.289453975543 0.402117243593 0.122071151183
r=0.00746853174053 0.259707860715 0.425303971742 0.114442592182
r=0.00754496005205 0.290904804111 0.399224565892 0.122546532596
r=0.01 0.0992769569318 0.333228544483 0.178623074505
r=0.00914448895195 0.113272053931 0.293282975921 0.19492081557
r=0.00893780364954 0.111791846828 0.263838428491 0.225048004531
r=0.00999003680843 0.095071084111 0.338448049101 0.162804534352
r=0.00985213370758 0.10290441063 0.30281798821 0.196672736813
r=0.00786891524338 0.266378836844 0.373267592321 0.143169789791
r=0.00780539129519 0.259842246606 0.388432297376 0.133060132361
r=0.00812425225063 0.242777850618 0.372973209213 0.149337878589
r=0.00798606160646 0.249214403786 0.381921427792 0.139134438692
r=0.00788211953834 0.242331916987 0.381525555723 0.139179976227
r=0.00799788448458 0.248422200143 0.382589372893 0.138744455436
r=0.00973566036262 0.11816257936 0.252732478526 0.236756711897
r=0.00953900919073 0.12871045971 0.245290112148 0.239026146629
r=0.00975978171229 0.123362871148 0.231324881959 0.24983351232
r=0.00960334269396 0.121661038626 0.241656102404 0.24220581801
r=0.00797598179792 0.265985429904 0.38210238036 0.136142713328
r=0.00821331740923 0.261415207928 0.388533851996 0.154857830879
r=0.00840363047626 0.263040336355 0.387334121666 0.135093942977
r=0.00867480757597 0.152365930599 0.363154574132 0.172113564669
r=0.0096151146654 0.0917303447105 0.363151638648 0.153574460859
r=0.00860054359909 0.122706286515 0.284282619636 0.214113476729
r=0.00878251110718 0.127777658059 0.29911040499 0.213416605121
r=0.00963456675294 0.1377020859 0.249858162916 0.251682877836
r=0.00947361591399 0.0470480593277 0.148126745642 0.282432822884
r=0.00760298004957 0.26764168793 0.414123243457 0.121313475657
r=0.0075844403247 0.255122049128 0.41731383841 0.107752165388
r=0.00924188966646 0.196909225775 0.30916150887 0.225654747426
r=0.00928185234135 0.19788906411 0.317616380863 0.219293954031
r=0.00917613227658 0.191863406648 0.30494175966 0.220267297296
r=0.00935548705663 0.172208453807 0.323282390197 0.207765386204
r=0.00898528696161 0.204714310379 0.303558068344 0.215555963594
r=0.00898514265346 0.205317219211 0.304036433207 0.215147789362
r=0.00898784974741 0.204905069752 0.303719632528 0.215115345356
r=0.0089917208624 0.204297988838 0.302584154957 0.216071965317
r=0.00740300176806 0.233501643964 0.356211836543 0.14549084077
r=0.00754574353806 0.237455355732 0.35673535826 0.148844780176
r=0.00812733013203 0.274413529733 0.368645538858 0.141843971631
r=0.00747758270506 0.279806438915 0.383576687099 0.132154786116
r=0.00832108605801 0.23044982699 0.337828920898 0.162211314074
r=0.00936390009836 0.180203607392 0.310777913024 0.191877835565
r=0.00935332979607 0.10878707275 0.309719722609 0.196507346478
r=0.00970917643456 0.104616964661 0.331030297372 0.192474674385
r=0.00904654199489 0.0933769902976 0.241025865656 0.247388247662
r=0.00934103285769 0.10417618425 0.30241497188 0.21668583311
r=0.0096331418742 0.116987349846 0.358881683852 0.176358031253
r=0.00930716680587 0.100151373171 0.322987097239 0.209067973762
r=0.00943271250813 0.0889578553877 0.322341652013 0.2109827532
r=0.0092207497928 0.0956712986104 0.236179146256 0.241427571728
r=0.00952287872373 0.0952977319825 0.307902190026 0.204172822286
r=0.00889331165622 0.143322398697 0.345573832393 0.18981426852
r=0.00735411243412 0.254531757616 0.385164084938 0.138848345026
r=0.00848140733426 0.229501498595 0.389030012231 0.154551563781
r=0.00779437033907 0.245673641762 0.391991871209 0.139935858762
r=0.00766265762616 0.257802180214 0.400083558599 0.129526220667
r=0.00807960949782 0.225461971629 0.401360731448 0.146427254262
r=0.00832350611003 0.225097567705 0.390053108215 0.155126285943
r=0.00822994306772 0.246263508853 0.355070131065 0.153276615314
r=0.00772080716951 0.260475357814 0.370312803575 0.138009196296
r=0.00859992584484 0.191112688711 0.321050237934 0.193175893778
r=0.00872358524008 0.199838722401 0.309255055264 0.210397146088
r=0.00746697982629 0.300314334831 0.397843256127 0.110228961989
r=0.0078150237169 0.271975279296 0.381079153791 0.134109816972
r=0.00831822847489 0.195588612465 0.34644780713 0.173839446012
r=0.0069672391821 0.230052444278 0.386589248923 0.14590747331
r=0.00802989765924 0.20375845982 0.349070241146 0.176522767593
r=0.00922999698006 0.123175778697 0.287246787192 0.230886517099
r=0.00908256009864 0.134970889465 0.316624877821 0.241489949428
r=0.00971832505724 0.12966959369 0.291524036315 0.225628813812
r=0.00786197762448 0.248541399429 0.370484545041 0.142280796127
r=0.00839579594046 0.243508555461 0.366732594219 0.145034566602
r=0.00904566313221 0.152109055666 0.315342800556 0.19954068518
r=0.00920192749533 0.157267994218 0.330394788866 0.206191386934
r=0.00870910870094 0.166477727741 0.320027872825 0.191740075506
r=0.00940339512374 0.156307639514 0.324239694591 0.198687427615
r=0.0081211660385 0.247409751874 0.338598429429 0.150159744409
r=0.00811401581379 0.246831092692 0.344475892045 0.154068533306
r=0.00801456195099 0.246568463341 0.339917419931 0.145017297177
r=0.00841250653172 0.228816031579 0.34394170448 0.161704210238
r=0.00830699296666 0.240342878033 0.342399880588 0.161709633942
r=0.00828534694376 0.241604181772 0.347273403386 0.15852031127
r=0.0083367450671 0.237538291989 0.346482599895 0.158375487427
r=0.00832954971801 0.237745136062 0.346606863282 0.158586735489
r=0.00870339108457 0.154158866007 0.377534100027 0.140679326023
r=0.00901652121979 0.150425462281 0.326215022091 0.185812469318
r=0.0086765010674 0.21429046637 0.327123943849 0.196992881378
r=0.00962210256891 0.0882107049301 0.310952953052 0.216245966918
r=0.00813343502463 0.19477826435 0.360906104128 0.177217903344
r=0.0074417638134 0.251016551071 0.382756317498 0.134662706385
r=0.00751948132082 0.278155594613 0.380799768438 0.143872490958
r=0.00777010802058 0.285112521639 0.400115406809 0.117772648586
r=0.00824654385701 0.288214068342 0.369511346839 0.13403182332
r=0.00826526662157 0.268982869748 0.410436700789 0.128631992555
r=0.00890201428392 0.160249525855 0.317665607934 0.196490185773
r=0.00907887957959 0.181444385435 0.321497327978 0.208683240947
r=0.00885222424894 0.154310140827 0.317829145121 0.204815394763
r=0.00895005451982 0.180871432885 0.329198848892 0.206886008996
r=0.00879008584153 0.157935919611 0.306688081707 0.199571699201
r=0.00864147612705 0.178793800034 0.297900956287 0.193175607369
r=0.00810674715944 0.13741143017 0.302615529244 0.195113897694
r=0.00813901355677 0.146093619857 0.297837025262 0.216700886505
r=0.00811972578821 0.146418256568 0.299565463973 0.215661461518
r=0.00828840203387 0.229090648923 0.338413107248 0.161479573585
r=0.00756459445249 0.275480125056 0.366815542653 0.132291201429
r=0.00823290623756 0.23935934873 0.354260684895 0.143239536324
r=0.00809707977209 0.247594129376 0.343559323726 0.153865870424
r=0.00876589296133 0.153853253346 0.325149976927 0.197969543147
r=0.00861738767343 0.190461496263 0.337859151066 0.180964136323
r=0.00723027246511 0.188843695526 0.356810824272 0.174483273844
r=0.00833543771313 0.147167591192 0.336583179246 0.187286378663
r=0.00901653011266 0.149139219355 0.317659241478 0.198952034656
r=0.00899099430532 0.178355646154 0.318219381852 0.195471323894
r=0.00900574558141 0.195752622253 0.333270872958 0.185232200959
r=0.00896556162175 0.166289265754 0.310922142995 0.202471574484
r=0.00884286788988 0.156116762346 0.315103904388 0.202966059019
r=0.00900011469338 0.158568002132 0.321636907406 0.193953391964
r=0.00916007950364 0.159077043629 0.326258640472 0.199778915848
r=0.00851993167341 0.162448178049 0.321077896574 0.195832424176
r=0.00761095575853 0.278174212598 0.428364911417 0.118786909449
r=0.00903789856914 0.178232625284 0.313634254485 0.202187306661
r=0.00922008607124 0.144504275422 0.282290030663 0.247151796176
r=0.0091150117508 0.160795767863 0.290754275811 0.230433679807
r=0.00911649565612 0.160453570694 0.286549879394 0.232963354648
r=0.00920191493648 0.157889494676 0.340612157404 0.184224258513
r=0.0094233570584 0.15479384548 0.318677106719 0.182335870339
r=0.00927859381243 0.15995122859 0.341579177942 0.180754677481
r=0.00942705423103 0.135302107523 0.35113701091 0.181001621172
r=0.00851636189856 0.195923132751 0.310198479063 0.197816414755
r=0.00869904731396 0.16681808214 0.339682340779 0.193806585007
r=0.00782400144038 0.251820527641 0.391957385495 0.136919673716
r=0.00724886399834 0.261720997599 0.416023491597 0.12085077677
r=0.00820508498975 0.312549425148 0.398990206217 0.114240525579
r=0.00863087578477 0.214418257808 0.298527652047 0.21188630491
r=0.00742885854719 0.294798647275 0.434033901118 0.114006514658
r=0.00826668573545 0.18280856683 0.329509346759 0.184830602897
r=0.00768892678545 0.162175933475 0.360304907875 0.136984346975
r=0.00778144466755 0.277167119828 0.396105820651 0.135961238612
r=0.00779363770982 0.264942785911 0.418589784568 0.118807134181
r=0.00796709023069 0.27787563902 0.419424838269 0.123582689507
r=0.00799397093481 0.260472997332 0.415999711587 0.122503424904
r=0.00824813366607 0.257866123237 0.421793912946 0.132736231473
r=0.00856525870344 0.244246359745 0.398595614929 0.14898958853
r=0.00774965841223 0.269273117814 0.415804768867 0.124519413007
r=0.00808984197069 0.248969001567 0.403687246055 0.136715718351
r=0.00828105349801 0.259812937933 0.418359995969 0.134028060814
r=0.00824480597986 0.25762318945 0.421354539681 0.132924791337
r=0.00840308323681 0.279097836465 0.383311415755 0.126101133109
r=0.00960098026373 0.100772124332 0.321586484525 0.184583910777
r=0.00933066390668 0.153656046849 0.344275506367 0.134529629829
r=0.00959608145001 0.104411683507 0.306443597813 0.203577936061
r=0.0086018150448 0.0971186307608 0.283818795635 0.221009656905
r=0.00951872969906 0.134518731258 0.296236854331 0.201883684588
r=0.00895305587165 0.136190368551 0.274877474904 0.218884105473
r=0.0087115693715 0.148121630032 0.268666662995 0.212037429709
r=0.00975275436536 0.0971972475964 0.300390802944 0.204991728404
r=0.00905936994984 0.158248803222 0.294206963453 0.191273540142
r=0.00933818798606 0.0989844200808 0.254760530871 0.236961915753
r=0.00956069110136 0.0878707469497 0.26937555798 0.242803293324
r=0.00818659736948 0.180798200276 0.294469836117 0.201393931628
r=0.00899693594472 0.122333737075 0.265486024706 0.220400067327
r=0.0079453900656 0.290823693852 0.407638271522 0.118870086691
r=0.00743223669475 0.194796327242 0.367132050384 0.175204690972
r=0.00788630322764 0.189287173785 0.364894513227 0.165482161651
r=0.00771229255269 0.212466556206 0.36019984789 0.167702801809
r=0.00772003862799 0.21331724321 0.360974189991 0.168141216359
r=0.00834072438043 0.247763734744 0.344110690457 0.155793353887
r=0.00794027254102 0.291729481471 0.43473687901 0.113522420503
r=0.00862250569967 0.211976948133 0.325783011776 0.194537709847
r=0.00885099159153 0.20521654836 0.321401189729 0.195768499002
r=0.00767588257369 0.257201717937 0.388910227312 0.139477635392
r=0.00935839103265 0.157774639236 0.330666442361 0.199175676389
r=0.00885604440067 0.157655974809 0.319047873192 0.194641618189
r=0.00860172311279 0.155217471147 0.239168820895 0.232030437014
r=0.00824241262139 0.248679942672 0.341178245455 0.161744738629
r=0.00896147842782 0.190209625607 0.281714303821 0.227310928808
r=0.00774945645992 0.258184143223 0.398305626598 0.13601342711
r=0.00887722797657 0.188042739181 0.326616499405 0.206477933692
r=0.00847788610947 0.263071274845 0.339030256995 0.146347638942
r=0.00816573949012 0.211540335943 0.341953929627 0.160791448715
r=0.00843625315962 0.250160771704 0.331149517685 0.154702572347
r=0.00902394793879 0.18060141769 0.295117333686 0.204244265399
r=0.00918520088797 0.216021474993 0.320641424131 0.189884148064
r=0.00836418503498 0.215145436309 0.316929359507 0.179868175956
r=0.00861731315524 0.211668656352 0.322119573557 0.186473784277
r=0.00833181563804 0.235860973387 0.359948107241 0.177758628662
r=0.00858244787071 0.25242515179 0.322457952404 0.155070137483
r=0.00838140091436 0.228382648664 0.332636912068 0.161056122849
r=0.00826902996514 0.24827928759 0.333995600653 0.159795643227
r=0.00890484365712 0.243000717875 0.312335486959 0.159428092845
r=0.00839885215219 0.249514391665 0.350520925305 0.158396609571
r=0.00797909407918 0.245186373735 0.382745001234 0.13866946433
r=0.00817620269262 0.186672491081 0.35278271813 0.169812890678
r=0.00795356669192 0.215563719791 0.33069339162 0.176076206421
r=0.00906613829034 0.175853754276 0.315258229126 0.214097459766
r=0.0081145865719 0.26312559061 0.351199754489 0.158886569495
r=0.0093562177664 0.173514088825 0.307842849926 0.20427157285
r=0.00945707389294 0.128614263421 0.285413449676 0.225091301257
r=0.0088670605557 0.191737825987 0.315624278791 0.191207015924
r=0.00851252583373 0.203974073167 0.325090524851 0.181075473886
r=0.00853159103542 0.214995776753 0.331654863232 0.187382236372
r=0.00750525215405 0.269862968575 0.370494154373 0.145464128072
r=0.00676599940942 0.303474294488 0.383120796122 0.124065402773
r=0.00750284677466 0.289864915855 0.354803411063 0.138215983699
r=0.00712920145189 0.282684809422 0.357523673112 0.134598551763
r=0.00748287477135 0.262037559274 0.369279939838 0.148164859727
r=0.00751130545642 0.262398317157 0.373782357666 0.140363373319
r=0.00733139894062 0.281495578744 0.373688942164 0.133745230992
r=0.0076203801495 0.255673398228 0.359116664245 0.147188725846
r=0.00774233003205 0.24644288971 0.381086392579 0.150286927128
r=0.00785122492744 0.26152129328 0.391723971529 0.12613101701
r=0.00761988284155 0.257995735608 0.364421733696 0.148702301301
r=0.00731353313963 0.274932200226 0.367546142275 0.137037891015
r=0.00798051624234 0.261982864137 0.359265605875 0.147184822521
r=0.00784680966207 0.259307429686 0.348344442638 0.147889232103
r=0.00848991028715 0.249098227822 0.349783051911 0.150504469653
r=0.0079402482393 0.264148260499 0.361456062186 0.133709356337
r=0.00772154030253 0.279274524117 0.369981470043 0.13435903195
r=0.00805033364163 0.264856081708 0.351903435469 0.133704735376
r=0.00768361077072 0.268162201916 0.363894286657 0.140753425396
r=0.0078691084253 0.282413548134 0.394579326839 0.123131209366
r=0.00808771845525 0.251563072211 0.37000366215 0.149522255884
r=0.00785757618009 0.245047343262 0.383491910278 0.140535944107
r=0.00763296989102 0.245531629354 0.389221008967 0.135881168792
r=0.00784708868105 0.247695596028 0.375317273011 0.143117958766
r=0.00769474828605 0.267192158052 0.372037794957 0.142034257996
r=0.00791393784335 0.256438628458 0.383809839324 0.140702335597
r=0.00827746345624 0.266114330066 0.411484750576 0.122717399806
r=0.00779046305791 0.281630344369 0.406082182665 0.121157877225
r=0.00816715476884 0.247877908255 0.41892070194 0.125522276466
r=0.00810907612355 0.259635995793 0.402949606211 0.138737465779
r=0.00737817769233 0.254954062331 0.41406953702 0.139434336156
r=0.00801370525683 0.264129245786 0.395787170785 0.140885759964
r=0.00796754149804 0.265585101879 0.394518580313 0.12888769017
r=0.00769842881243 0.300215333767 0.42290550353 0.097751514848
r=0.00755986709502 0.251816542128 0.408734862149 0.135429013141
r=0.00940203005438 0.138940159735 0.287485696871 0.206752801688
r=0.00954137710811 0.137688383276 0.28446607635 0.207705389081
r=0.0096051675611 0.134074166643 0.280276594858 0.21028515033
r=0.0096552038789 0.129612013318 0.314704083713 0.187164503635
r=0.0097825618953 0.134260123157 0.288766560926 0.205542078746
r=0.00742145048518 0.288397755804 0.401382474195 0.129382226217
r=0.00794737306214 0.273729369914 0.378433258523 0.140505961923
r=0.0076671962918 0.278993772736 0.453665454097 0.118441334238
r=0.00853091210476 0.209961745244 0.319117038875 0.192592018197
r=0.00840622000007 0.255710972095 0.328038237155 0.152105152175
r=0.0086941735177 0.216068642746 0.329901196048 0.165938637546
r=0.0082918646126 0.24246554034 0.347676110024 0.157295946681
r=0.00828665676047 0.244787379139 0.348788430169 0.15622294586
r=0.00841273767711 0.241645615301 0.345555154577 0.161626368339
r=0.00856282892128 0.224634023221 0.339816491968 0.167710900615
r=0.00860825156575 0.210142557074 0.327132330154 0.173384180986
r=0.008351663953 0.235989796335 0.347246765674 0.154822097041
r=0.00828234789544 0.244426213196 0.349011078868 0.155824376217
r=0.00840113278369 0.233802816901 0.3280948851 0.169607116383
r=0.00809266053627 0.224742186125 0.342919412235 0.163411713292
r=0.0083843033803 0.210637039957 0.338526453593 0.182316880046
r=0.00845301147985 0.204282693778 0.358405686266 0.164379864141
r=0.00872943297464 0.176134786918 0.292051536174 0.221526263627
r=0.00876898866724 0.202817836462 0.312838859588 0.186626341607
r=0.00860660476417 0.210856737211 0.306385598296 0.186238298061
r=0.00838724340506 0.229939234306 0.310494212241 0.174949747002
r=0.00823163009726 0.246111656327 0.346503455044 0.156464678828
r=0.0082460346301 0.244534597803 0.344903311997 0.158124292132
r=0.00895351149751 0.190028222013 0.322844976977 0.203396544041
r=0.00841013124918 0.264641183409 0.365925973157 0.152166289412
r=0.00771743316395 0.253685841836 0.393519064497 0.134790070088
r=0.00848259640497 0.248161248667 0.339003986301 0.162596148448
r=0.00767620495753 0.277017818384 0.397102619757 0.126293473323
r=0.00768525023777 0.255067567568 0.40076643808 0.130521379589
r=0.00742939552389 0.243863245969 0.382722890231 0.152213664321
r=0.009740666513 0.116518013291 0.310423224904 0.211612451906
r=0.00947034553053 0.132135306554 0.285034732709 0.217872244035
r=0.00909937608034 0.139390423223 0.303176492611 0.206354128412
r=0.00928388970789 0.141668552309 0.314612926272 0.20745799254
r=0.00924177370662 0.142297836869 0.313417283841 0.207382909512
r=0.00926876028882 0.142427393503 0.313829073971 0.207415869064
r=0.0090866913693 0.148864628821 0.345021834061 0.200698689956
r=0.0088937444984 0.13690245478 0.291698966408 0.207687338501
r=0.00907479475797 0.149665664219 0.305872437179 0.202812172735
r=0.0085913749499 0.13260219342 0.268660684613 0.227982718511
r=0.00884544666697 0.140842670302 0.326161973331 0.206620372343
r=0.00802271295638 0.252912759307 0.391426135672 0.121787845573
r=0.00805966542892 0.289551441001 0.40103045331 0.135904022331
r=0.00916631498476 0.147191584316 0.297730315588 0.213987886516
r=0.00904054245756 0.161898602958 0.320133702626 0.201178162118
r=0.00905315314025 0.163255048607 0.319733256626 0.201016371436
r=0.0091997323527 0.167125902714 0.338285878942 0.19597673204
r=0.00875903694859 0.161856570805 0.320240262104 0.198107025846
r=0.00877320090101 0.169705086459 0.322695998707 0.195794120984
r=0.00892927532281 0.163041420403 0.326144801022 0.193649766444
r=0.00850581124749 0.178054411528 0.335107021743 0.191583718826
r=0.00858853419262 0.177175967423 0.335052152048 0.193961306437
r=0.00874720358445 0.173279439467 0.342968657681 0.194261206843
r=0.00881231617121 0.173427982083 0.330485751458 0.192678640816
r=0.00880258512929 0.171596903448 0.33127620492 0.191881674317
r=0.00880334425942 0.172671785785 0.329625873463 0.192249254236
r=0.00881561883809 0.171583174631 0.330616896622 0.192114064228
r=0.0086664755921 0.160632200216 0.334544009988 0.192582713807
r=0.00883819300685 0.164555593315 0.340742685903 0.181052859217
r=0.00880951544943 0.159571937081 0.307714832133 0.209341800646
r=0.00755314872691 0.280514412144 0.439109458546 0.117064101776
r=0.0076149674328 0.304638200702 0.439168119429 0.109632430574
r=0.00740017046275 0.291780442439 0.43725513475 0.109066445051
r=0.00772581633962 0.296242328087 0.437727026011 0.112358565404
r=0.00766985291105 0.286038272751 0.428221731773 0.115860682161
r=0.00783220688323 0.280733104238 0.422817869416 0.124765177549
r=0.00751366027562 0.291801462046 0.417862696384 0.113603460294
r=0.00736249828508 0.283368983957 0.424385026738 0.115802139037
r=0.00747316307273 0.290219367262 0.436363734345 0.110928484692
r=0.00734495536682 0.29951416167 0.431879264007 0.105540624354
r=0.00772596983984 0.300120772947 0.438759786773 0.111236048642
r=0.00740507602747 0.290395330326 0.434797028389 0.114022287079
r=0.00701606014297 0.294797987656 0.436440018671 0.111197551994
r=0.00757677360985 0.287831513261 0.414444759609 0.126081406893
r=0.00734324113035 0.288265615116 0.426954497127 0.115634631172
r=0.00753757007988 0.295787315178 0.434723171565 0.11238622873
r=0.00804999673895 0.283458465534 0.440308275479 0.116723735327
r=0.00748541092502 0.302155778997 0.435418408762 0.110766657829
r=0.00738733920604 0.270551910459 0.420168371285 0.11852325357
r=0.00745759367766 0.300480229792 0.414164534805 0.115569319151
r=0.00754791322601 0.307060284704 0.435436542057 0.10928223396
r=0.00748205670567 0.290566959922 0.430107526882 0.115493646139
r=0.00714623821734 0.288351463934 0.44559321526 0.109263088495
r=0.00758945526571 0.296725429896 0.419608437649 0.112855719669
r=0.00741064497472 0.292770432988 0.420995724185 0.122131026687
r=0.00804863974182 0.283213687982 0.348299376184 0.15767597549
r=0.00778654515906 0.24839853497 0.36457953335 0.153521763873
r=0.00761275399017 0.25798144136 0.362956301353 0.163593999101
r=0.00811103318421 0.233702089619 0.338853503185 0.182255000559
r=0.00765946178777 0.29024601307 0.367504545182 0.138613023515
r=0.00803542647067 0.214872798434 0.344748858447 0.186497064579
r=0.0082503667045 0.223693551872 0.334194181217 0.186540763377
r=0.00702735688508 0.251459041861 0.383549565436 0.133686022589
r=0.00921157263702 0.128679026429 0.341839471605 0.182176542058
r=0.00793455826728 0.284329856621 0.341889713576 0.155619085326
r=0.0082018240097 0.169825761795 0.353000238682 0.162921473466
r=0.00787165904673 0.171304587409 0.357969417275 0.161351425816
r=0.00687717421819 0.274639364103 0.405678584279 0.116090412482
r=0.00675903241779 0.291367323739 0.407591001539 0.114738885323
r=0.00683465443423 0.312013686271 0.410118446888 0.118219476777
r=0.00723623331727 0.280862653549 0.384803512868 0.137346451003
r=0.00895930796102 0.145835127918 0.343957274528 0.184253596348
r=0.0088774176989 0.144790375367 0.313147853846 0.207276432207
r=0.00872738021652 0.200734802939 0.380406646627 0.178628089512
r=0.00871585224285 0.243615774866 0.358383952134 0.180302461552
r=0.00913705670742 0.207062077632 0.339496146007 0.179229814426
r=0.00911525950479 0.206880365311 0.338986233261 0.180732573772
r=0.00897780220792 0.120772511177 0.259255919021 0.23167605035
r=0.00873062588009 0.201329704163 0.366739547544 0.168265583865
r=0.00858218366817 0.199846580189 0.327354337565 0.193222576209
r=0.00839266399001 0.226057730735 0.340012383858 0.177766686049
r=0.00893119311234 0.169511167299 0.312368310156 0.20476892822
r=0.00843373173148 0.203491471215 0.355010660981 0.170742270789
r=0.00847600318206 0.206357106768 0.344699339416 0.18049915562
r=0.00817331558467 0.204744841221 0.339626838008 0.180649944396
r=0.00832127332497 0.215316428823 0.345096457665 0.177733012987
r=0.00834487933847 0.213748401278 0.340980140374 0.181258153402
r=0.00779179751982 0.275799501984 0.38625952901 0.133992538265
r=0.00847354674917 0.259502218792 0.393305035694 0.13148755547
r=0.00777035252174 0.277596258569 0.381766929336 0.134345569864
r=0.00989486571941 0.0886579692807 0.220507902295 0.259038080313
r=0.00909192677387 0.143829749787 0.305215452759 0.198999736001
r=0.00774201147877 0.21311415327 0.334085891297 0.168224559387
r=0.00783998554844 0.281079460903 0.390456214572 0.134518004439
r=0.00800688074399 0.279126353099 0.376702749305 0.136469010442
r=0.00765847563758 0.265698195953 0.382786803548 0.133260241204
r=0.00782515414254 0.28351370088 0.392148373769 0.131047904358
r=0.00817327074018 0.284069499686 0.382823948085 0.123299141721
r=0.00810028269564 0.286006200676 0.382275225479 0.134124859076
r=0.00841214020114 0.20892655839 0.321781971525 0.184710450503
r=0.00837504652921 0.212398122993 0.351321313905 0.159298592245
r=0.00832344025633 0.245848045511 0.354781910832 0.167672530065
r=0.00835481730783 0.243594926898 0.357590200425 0.16804153438
r=0.00871297871233 0.221460304655 0.324117492171 0.178137447688
r=0.00842439253006 0.225686286124 0.332773905661 0.170974259746
r=0.00849026269858 0.22700651866 0.338227885529 0.176272978617
r=0.00850217565766 0.226185752851 0.337053543599 0.176363341677
r=0.00848969315329 0.226918573799 0.336684709989 0.176855438764
r=0.00872126782877 0.195076069321 0.317927434336 0.200484398147
r=0.00865227635106 0.204724363501 0.353055138971 0.181015014559
r=0.00802241807161 0.266527617416 0.38889716563 0.138552646281
r=0.0080575017277 0.245062889733 0.36454746607 0.15668595364
r=0.00829746419488 0.226976229961 0.380725999631 0.1607149438
r=0.00853891288108 0.226953578825 0.377531949285 0.166388846795
r=0.00793611211584 0.246045960961 0.372666282141 0.156340123251
r=0.00919101526283 0.168188575069 0.324952219155 0.200509662349
r=0.00859776690838 0.227838750528 0.372836639932 0.169902912621
r=0.0094263246511 0.126318043141 0.345394208639 0.178986244179
r=0.00909154679446 0.16061630306 0.329441201001 0.189148852114
r=0.00904595827376 0.13665559247 0.309368770764 0.20642303433
r=0.00837013109886 0.233869996387 0.364114505962 0.169349981933
r=0.00869117810569 0.212079001045 0.373712750609 0.173871946669
r=0.00941073622181 0.125738820118 0.347329095573 0.179770268763
r=0.00947328031281 0.121916223097 0.325966211525 0.2
r=0.00932353123656 0.134691899612 0.314017547439 0.204958171802
r=0.00860530677052 0.232905097389 0.369678608686 0.170241650828
@balllist {Second Position} color=orange
r=0.00926800459124 0.258798240352 0.20075984803 0.270345930814
r=0.00924584158623 0.242812073479 0.205580292216 0.28131922225
r=0.00960758245812 0.224135807538 0.159803760571 0.30025043107
r=0.00966482023543 0.219087476953 0.161403611461 0.291375223155
r=0.00953767718832 0.2171005432 0.163267397766 0.300476580916
r=0.00952980912566 0.205989093466 0.151142906002 0.30429041023
r=0.0095951266954 0.203440812883 0.160730225108 0.287406918308
r=0.00925764957517 0.286914378029 0.220621495771 0.276347049321
r=0.00928932625428 0.318879252835 0.228854323935 0.267476563323
r=0.00929103334328 0.228039291967 0.188017895351 0.288815405563
r=0.00908897928104 0.239078203783 0.191939359074 0.279212209401
r=0.00912436766702 0.225742756119 0.204757312761 0.267208522753
r=0.00931447718663 0.252586895829 0.194642505008 0.281003829747
r=0.00925872031113 0.254608396327 0.194359420687 0.288375595302
r=0.00916743448311 0.25808932729 0.188868862243 0.295739157017
r=0.00930806824287 0.254025792959 0.187800627396 0.291983269432
r=0.00928975944173 0.237855467185 0.200205985009 0.285403673399
r=0.0092598137882 0.290221516804 0.206472983231 0.277247947002
r=0.00938727742057 0.283045215968 0.20221986806 0.277724274089
r=0.00953727712595 0.223463548146 0.169420253794 0.292012938542
r=0.00948045426463 0.217874656602 0.178926288223 0.29787671057
r=0.00903363566371 0.258907079315 0.21333632354 0.265171563131
r=0.00924705995236 0.269237238247 0.172371261178 0.245886244499
r=0.00882900128085 0.173324183321 0.150327649193 0.327946500935
r=0.00919564525689 0.284706875075 0.205287901314 0.276168280628
r=0.00933078767581 0.277589697351 0.20162977833 0.270750752794
r=0.00869520297785 0.200503942886 0.158928654752 0.294666604451
r=0.00918953705319 0.256353003721 0.199929115719 0.273967747652
r=0.00924183283785 0.247787294789 0.205389007852 0.281548893647
r=0.00926238619882 0.261680202602 0.199414898262 0.292812854773
r=0.00922227483297 0.265547484054 0.209337349398 0.274749734231
r=0.00907197115752 0.226992823894 0.210798099302 0.279989332816
r=0.00938155956593 0.222309415208 0.158386057842 0.286952114702
r=0.00920512566362 0.193772702532 0.137875876165 0.2972018262
r=0.00922751653576 0.172396773248 0.137522557957 0.30518408835
r=0.00932217444338 0.194690284361 0.143205493417 0.323169791039
r=0.00939369114442 0.214745194001 0.147711473222 0.295348794097
r=0.00932367588033 0.192931595798 0.14386354947 0.321971681585
r=0.00931007382678 0.194285845749 0.143010161895 0.321360278346
r=0.00947574241262 0.233344033618 0.178101380337 0.261913794613
r=0.00928258435204 0.209621688668 0.152166208913 0.345087268539
r=0.00939540523124 0.204735803692 0.155868165205 0.314612029192
r=0.00927845119785 0.21100171723 0.155809959931 0.291654264453
r=0.00933980851409 0.204833677413 0.148487341477 0.303230212812
r=0.00946398615115 0.202424242424 0.152153110048 0.285996810207
r=0.00935453278498 0.226223529218 0.163613662127 0.275641130953
r=0.00923848567915 0.227270084874 0.146087664225 0.288047901407
r=0.00922160147362 0.210479336548 0.150113962434 0.306937488233
r=0.00921029393661 0.209206495823 0.149701434323 0.309325138757
r=0.00958133112572 0.211046340747 0.160419320074 0.272455177819
r=0.00943849381776 0.191870709035 0.140014581688 0.301020718148
r=0.00935452295879 0.192568917299 0.160979551811 0.303617477209
r=0.00918069723644 0.199580725527 0.164884243787 0.288084097952
r=0.00938149823587 0.20355050988 0.161589452164 0.294066093053
r=0.00926221256071 0.226876249319 0.166681809922 0.302017081592
r=0.00941541096876 0.22958520535 0.163112819096 0.295708773833
r=0.00932837764279 0.266526850732 0.177391856734 0.276407384399
r=0.00932875919001 0.261956590655 0.211129192468 0.267282372086
r=0.0092744008745 0.270674853973 0.206265501672 0.283095134362
r=0.00929006265284 0.269279871149 0.206260644773 0.284157252036
r=0.00903896423383 0.275550529838 0.234014525361 0.242034949464
r=0.00931255831071 0.267864456214 0.204363563329 0.28295835098
r=0.00877394781875 0.221251178875 0.121848475322 0.271361207168
r=0.00880247905496 0.181015928667 0.118063044665 0.297555401567
r=0.00893763807027 0.156874663278 0.119371267274 0.334330261964
r=0.00851290547932 0.229097513622 0.124506795265 0.256904866287
r=0.008765500067 0.196888792864 0.118213525109 0.315256643724
r=0.00933186468094 0.261418456023 0.207037354009 0.279795283167
r=0.00918846430046 0.269369725281 0.198030872137 0.28636832447
r=0.00925180705401 0.255364713081 0.192342992002 0.290896376907
r=0.00916718805243 0.253411941902 0.189895072036 0.293708098039
r=0.0091236788266 0.254518874756 0.189949858593 0.289194321861
r=0.00916024344081 0.253539185875 0.187861724432 0.295271214192
r=0.00916583601995 0.175384870742 0.122685588614 0.335632183908
r=0.0092038756212 0.174464412416 0.1315432759 0.334134640841
r=0.00923477167589 0.174113115629 0.132170219404 0.342526653028
r=0.00917585852166 0.170568899559 0.128577358448 0.336970057327
r=0.00931766887777 0.263409142573 0.198926186121 0.275835940291
r=0.00960459580144 0.262619246087 0.200287116792 0.28832082986
r=0.00928749516167 0.280370516358 0.201550387597 0.27557482591
r=0.00904720768869 0.216277602524 0.157034700315 0.283974763407
r=0.00815364099917 0.224995754797 0.158498896247 0.292952963152
r=0.00898636481217 0.159655149778 0.136010152951 0.313901227544
r=0.0090336757429 0.164583892473 0.139884456477 0.328597707544
r=0.0094664187834 0.1775646956 0.142327763779 0.340685009226
r=0.00844462764493 0.110324569007 0.0934219397091 0.378166233266
r=0.00919301827495 0.27724048097 0.203385917978 0.27650756617
r=0.00890761396987 0.278481989841 0.18541277463 0.281585326314
r=0.01 0.22877795496 0.15510329108 0.311666081065
r=0.009962930562 0.235230278271 0.157093365453 0.307287695727
r=0.00985464537261 0.227174277609 0.152129794382 0.308190598548
r=0.00963606882818 0.243460002754 0.158680985819 0.291133140576
r=0.00984225942452 0.226022160164 0.154660732442 0.309949053
r=0.00984492522734 0.22646700446 0.154507561765 0.309748419004
r=0.00984165180756 0.227122150391 0.154947941477 0.308861517523
r=0.00984290249398 0.226684250005 0.155122410903 0.309538058269
r=0.0090459218553 0.228452325035 0.174495068107 0.303135274777
r=0.00910992623598 0.228456967666 0.181897341888 0.303035810234
r=0.0092907838722 0.251450676983 0.203838714477 0.290879333433
r=0.00930746573364 0.247506325106 0.204206801735 0.284565599979
r=0.00927614594299 0.230980928623 0.178659370725 0.285426893055
r=0.00930855377631 0.232101361071 0.155969901516 0.296005311497
r=0.00872576943342 0.174976920882 0.143035748307 0.318217090077
r=0.00873325889653 0.187106110826 0.148219037393 0.321787031418
r=0.00917109399342 0.164841542741 0.118914124269 0.304704439431
r=0.00914194925751 0.185840986783 0.131003954064 0.29830337592
r=0.00877098030147 0.201339428085 0.153236951207 0.303231636016
r=0.00906777330872 0.184704101492 0.147379802494 0.292481799178
r=0.00888965648303 0.165919809947 0.141256070152 0.32451234992
r=0.00890169802184 0.150054983505 0.117364790563 0.339398180546
r=0.00875000672856 0.165385547981 0.136792228797 0.32489794796
r=0.00930979250724 0.230288155193 0.16073914993 0.258962074906
r=0.00925238876305 0.247186779039 0.20248128443 0.277885022835
r=0.00942296918319 0.265915352876 0.177081569292 0.288376812763
r=0.00934884566396 0.266344902042 0.185533293113 0.27031403804
r=0.00921570696438 0.272658774328 0.188159621866 0.286301482334
r=0.00936504183933 0.265386669015 0.170476751419 0.281735262871
r=0.00940723118458 0.265118642641 0.172382688831 0.292683370389
r=0.00933353354284 0.262451138193 0.204690733502 0.26309496436
r=0.00924238021222 0.2663687585 0.20050514863 0.270254517194
r=0.00950819305583 0.214384754468 0.15447416002 0.289281316902
r=0.00969505312442 0.212856629473 0.16009781837 0.311728562789
r=0.00910943384054 0.263118392532 0.216141529569 0.275713585742
r=0.00932556904514 0.261540289993 0.199524601854 0.274352270026
r=0.00916556117715 0.214003590664 0.175378302129 0.306283662478
r=0.00929328928639 0.243959542986 0.190906536805 0.267278516576
r=0.00939831547115 0.221893685525 0.179709573559 0.278566265852
r=0.00939416069963 0.202570246134 0.138586364626 0.30603354389
r=0.00988832987378 0.206451064553 0.146933831966 0.296056266202
r=0.00935216366251 0.21390831969 0.149203750558 0.310462866498
r=0.0093153211375 0.25048620019 0.185087102247 0.268030785782
r=0.00920838876836 0.250694053819 0.186242310972 0.284516702655
r=0.00928461916778 0.19761914795 0.136627196494 0.301420083435
r=0.00949783832948 0.206505823299 0.140390129396 0.310344541312
r=0.00924709945036 0.195286580483 0.150502854885 0.295815956152
r=0.00933550505988 0.215201818728 0.141766396431 0.30665294042
r=0.00916411055209 0.228658445553 0.18843868502 0.282344510465
r=0.00925680278413 0.238340240574 0.191731527343 0.284008895178
r=0.00903308349444 0.226369824796 0.20008927575 0.27703381319
r=0.00923391475459 0.228310303535 0.179966381521 0.29533144618
r=0.00927464679882 0.225432250091 0.18296210139 0.302272423972
r=0.00925974317311 0.226097895558 0.181103796851 0.303337682091
r=0.00924268629952 0.227296613798 0.183286730768 0.295965973497
r=0.00924526953459 0.226774632129 0.18203130866 0.298068325036
r=0.00841908188421 0.199144156191 0.174110724793 0.307996790586
r=0.00891692055641 0.182089674358 0.151080019637 0.319996727213
r=0.00979835834882 0.239505022953 0.170381212162 0.27902335174
r=0.00895313557122 0.168409432922 0.128608098986 0.325650092583
r=0.00947091078402 0.216674030877 0.174076812361 0.274079874706
r=0.00906731367946 0.242069150859 0.196652844198 0.297175191689
r=0.00945069205088 0.2498316925 0.207597490544 0.287741381756
r=0.0091290113564 0.262319676861 0.209117137911 0.285574148875
r=0.00936317052413 0.274367446309 0.199134857838 0.279193113642
r=0.00939560669285 0.313169958295 0.202943508083 0.25895288319
r=0.00934529080946 0.21218837831 0.148413042982 0.280373831776
r=0.00962856629348 0.210871892323 0.152361254025 0.310215919275
r=0.00946185933464 0.220428672846 0.153846928449 0.272499786016
r=0.0096197347899 0.208498782776 0.153307141683 0.311269161243
r=0.00935259926456 0.211679433325 0.145251626719 0.274936166708
r=0.00909674108617 0.184286107231 0.152211033197 0.317585742506
r=0.00898478892322 0.184205823855 0.144026974952 0.286263130089
r=0.00926734305717 0.175873910434 0.147420265771 0.315894261704
r=0.00926200929047 0.176642023448 0.147893620414 0.315659241409
r=0.00919253909509 0.23087930171 0.187736996494 0.288617013665
r=0.00920955840406 0.237338097365 0.191469405985 0.287494417151
r=0.00902494738943 0.239116007433 0.188943456331 0.289907972746
r=0.00920889873541 0.23079714125 0.189097602951 0.294429964282
r=0.00933244512916 0.217212736502 0.140101522843 0.291693585602
r=0.00935724688171 0.220805046973 0.146129054378 0.301412603717
r=0.0093373069296 0.204158711712 0.158379679588 0.287457458288
r=0.00924129246724 0.218748249005 0.131422648064 0.275984759343
r=0.00919936950648 0.199531996228 0.138799092906 0.307818386295
r=0.00936214624949 0.215451857565 0.147540080436 0.310451214809
r=0.00942597370268 0.232596300902 0.15244267004 0.305157205183
r=0.00932892534532 0.201074388129 0.139598188476 0.31901618809
r=0.00936025004705 0.19549216101 0.134664450935 0.302455769295
r=0.00928574472677 0.206893488496 0.133339255574 0.299532142963
r=0.00934919356773 0.207474883161 0.137019002043 0.313301430051
r=0.00934713005324 0.184158847916 0.129773074405 0.298658084224
r=0.00921493986069 0.273991141732 0.217150590551 0.283741387795
r=0.00947900599835 0.216346153846 0.150192049907 0.302994174057
r=0.00968777000708 0.191671029342 0.146772866652 0.330491361903
r=0.00965274412566 0.202725853799 0.145904337144 0.317345374368
r=0.00965889580089 0.200664068493 0.14549203738 0.319573781943
r=0.00914331678533 0.207118451765 0.140690972237 0.312449928764
r=0.00905773379504 0.218036467174 0.142419098724 0.287411706729
r=0.00911828485996 0.213165566919 0.140743124317 0.309675193263
r=0.00919115174515 0.230513078912 0.128729790124 0.272882618411
r=0.00949050036849 0.211605818687 0.163043135275 0.294815562778
r=0.00943108408021 0.214748911375 0.153049716488 0.28800789449
r=0.00920706055094 0.265406451574 0.197190216336 0.287961756923
r=0.00918361879439 0.274379476598 0.202833277118 0.269677188945
r=0.00936457656598 0.314739339376 0.244418760265 0.221424660867
r=0.00985760495276 0.209701194874 0.148310008151 0.30367826856
r=0.00931983542368 0.27712193199 0.220440258097 0.27608456607
r=0.00929110436636 0.198861057236 0.166425948087 0.282672388891
r=0.00865852116475 0.228517854231 0.156346812327 0.228008315669
r=0.00943527531006 0.272309060217 0.214798396969 0.268507660786
r=0.00921695740585 0.292047561209 0.206865690724 0.255130090136
r=0.00935027280881 0.288148807593 0.209130906224 0.27233328493
r=0.00924488065736 0.285132309467 0.205025596654 0.255786285961
r=0.00931502510762 0.285977636126 0.215318803753 0.273427213725
r=0.00940216197649 0.271824003788 0.198944729898 0.287831880212
r=0.00929439258217 0.276908359055 0.19775816321 0.281186260176
r=0.0093129795008 0.276840199047 0.205994247714 0.264201908298
r=0.00933981305752 0.286461537073 0.21573649485 0.272615364717
r=0.00931413184208 0.285889310794 0.215213497351 0.273582752651
r=0.00941255985382 0.325088721154 0.182216137342 0.252508511826
r=0.00892918553335 0.216128819376 0.101432059658 0.26133438923
r=0.00873316722732 0.251705797024 0.143233224091 0.178907215387
r=0.00886992098189 0.182927502623 0.128761526144 0.313787201148
r=0.0089908085644 0.158789353851 0.123576980451 0.303485907199
r=0.00913426952619 0.225514212105 0.135469020568 0.28688178401
r=0.00926073581739 0.190666515972 0.117572718773 0.307920720869
r=0.00904725118031 0.174403939042 0.128360329796 0.324833257145
r=0.00917107557188 0.205063655326 0.0846100362032 0.274089525043
r=0.00926274173594 0.20671039035 0.106265421034 0.278095278264
r=0.00909253466829 0.16487305251 0.110461627236 0.321684939411
r=0.00928077114639 0.190754885428 0.116139271898 0.307023112786
r=0.00937774279923 0.199041049079 0.142052169208 0.300784531488
r=0.0090641659452 0.169370195941 0.109693431331 0.320090165314
r=0.00932308025374 0.273983936197 0.207519051999 0.271301496924
r=0.00945018832582 0.231212453357 0.185039440821 0.263483849328
r=0.00925126049509 0.23669629261 0.177077602011 0.262852811649
r=0.00934946493758 0.22824455732 0.177141760943 0.289545164401
r=0.00937116789797 0.22854385523 0.175727289438 0.291070662645
r=0.00924861827194 0.229132137169 0.183059714326 0.300120629968
r=0.00927714555909 0.27647863128 0.213687199804 0.284787715177
r=0.00965772714542 0.217539463794 0.166424455024 0.293811074919
r=0.00956592527647 0.222071781188 0.166869282986 0.30160657478
r=0.00930368000936 0.262491707113 0.206868256573 0.272408254478
r=0.00932884612903 0.196472270528 0.14070523291 0.319351065224
r=0.00924530059705 0.205262315205 0.138976356941 0.299300848588
r=0.00940546662101 0.172677317738 0.102659000909 0.318025361039
r=0.00936299911648 0.23383872671 0.188127027231 0.292373840235
r=0.00980344239353 0.201714665946 0.14105858442 0.315408606223
r=0.00927389769227 0.265920716113 0.19793797954 0.291432225064
r=0.00966020254817 0.210340392603 0.154388383655 0.310724090344
r=0.00923913638578 0.239334092923 0.182997847829 0.287694644892
r=0.00912787453024 0.229929497385 0.185256181162 0.274115468339
r=0.00924721357513 0.231390675241 0.173191318328 0.296061093248
r=0.00944185551494 0.211464799894 0.138290846652 0.308765904988
r=0.00960705916125 0.234176320995 0.154987284544 0.302486578129
r=0.00939537186942 0.219981372689 0.171077518269 0.280226393466
r=0.00942762225222 0.214177870023 0.170257202529 0.300590013083
r=0.00973398467908 0.254168209808 0.197105189578 0.273660837951
r=0.00923293174647 0.24760974248 0.19628027078 0.268930141671
r=0.00914711757124 0.224778668617 0.194928312136 0.280144159202
r=0.0092652278986 0.226566380473 0.198360888384 0.285460867097
r=0.00923059325616 0.25735821967 0.185929648241 0.269861210816
r=0.00940777988783 0.254517629054 0.200364942021 0.270881158397
r=0.0093038888523 0.259688965687 0.188471982227 0.261293507776
r=0.00928347250613 0.238696995226 0.164654123374 0.264407625823
r=0.00930203001678 0.212464927374 0.174690353284 0.300440248647
r=0.00953256657313 0.214658217911 0.176021981719 0.3085852072
r=0.00937063356772 0.23135648068 0.206191565712 0.295028394848
r=0.0093192345357 0.208698552748 0.171397005233 0.309474045481
r=0.00922566334208 0.187788507888 0.150060867505 0.318827258838
r=0.00938582303281 0.221993999538 0.162289406877 0.292014770367
r=0.00932279215689 0.221086813654 0.166939422445 0.296045255982
r=0.00957689148528 0.223409784939 0.175946982002 0.28786303684
r=0.00935686243267 0.237530849808 0.202161893709 0.291644073036
r=0.00926879471403 0.234889628263 0.215998781927 0.290393954243
r=0.00937413004593 0.235491661007 0.206701381028 0.271375745227
r=0.00924212434485 0.2329513806 0.200445611522 0.283719264741
r=0.00935853526406 0.239021537047 0.200990161058 0.287990641516
r=0.0092534948565 0.238123133318 0.199300590681 0.286791104721
r=0.00925231104138 0.235420142321 0.202054419243 0.293425366425
r=0.0092903633198 0.234229260497 0.198300159814 0.275490338515
r=0.00935182306271 0.246474333779 0.207955349422 0.275088436444
r=0.00913837483973 0.263391241404 0.199390758837 0.274158523344
r=0.00932340017215 0.233144621719 0.20355120947 0.279501507242
r=0.0092285041057 0.232726154792 0.202070775278 0.291731172524
r=0.00932447857252 0.247980416157 0.201101591187 0.27723378213
r=0.0092980235354 0.240773857909 0.188153687747 0.28044220452
r=0.00937619320782 0.265356265356 0.187673166397 0.259762664018
r=0.00913570661645 0.24542610674 0.193857237653 0.277087875628
r=0.00933655733405 0.238609691729 0.187029030266 0.28414846426
r=0.00917640676686 0.252274837512 0.18556174559 0.266805942433
r=0.00924321740069 0.236986945429 0.194546109401 0.293511103826
r=0.00925374651862 0.274040707015 0.200660473434 0.279928692697
r=0.00931399164696 0.256703399141 0.20125178946 0.283510337251
r=0.00916081545226 0.257204908991 0.190947324876 0.295424250781
r=0.00911437121953 0.259775513939 0.192124687367 0.292197889343
r=0.00918195762652 0.253395377833 0.188293182527 0.299327603865
r=0.00928001467691 0.249153655702 0.210297610025 0.281137890961
r=0.0092475168625 0.25842305781 0.199320854729 0.290293191983
r=0.00916897377397 0.277552150082 0.197054204798 0.288454480364
r=0.00921773050175 0.274969223091 0.204212277491 0.286913991016
r=0.00923509866798 0.297884505432 0.203962703963 0.249769098826
r=0.00940584579986 0.279987796948 0.207508088536 0.268796313394
r=0.00946704929597 0.265762925599 0.20379210953 0.269996397046
r=0.00941091018261 0.279050851261 0.216812049477 0.266541385017
r=0.00921244380409 0.273629409865 0.194275212555 0.287103704145
r=0.008954076948 0.274275126446 0.210326005308 0.293555010266
r=0.00921934238086 0.268616335996 0.200644163875 0.294743622778
r=0.00901954110507 0.190989172747 0.134271158568 0.325461581365
r=0.00899439935243 0.192458804902 0.12883363631 0.333900193514
r=0.00896478201236 0.187066819191 0.133330769896 0.333211570073
r=0.00877211884298 0.211456139159 0.141333152137 0.317320106
r=0.00892092757774 0.196771785781 0.134679977608 0.337003172234
r=0.00934640427027 0.270977341062 0.216267319674 0.287591829144
r=0.00938675776172 0.257958136765 0.205881005817 0.277240873906
r=0.00945152350185 0.285447109357 0.220667118811 0.259263826376
r=0.00952486643166 0.208833057623 0.161833126551 0.306081127654
r=0.00924707276564 0.239825683559 0.190412595769 0.274337527237
r=0.00920483823063 0.241497659906 0.176755070203 0.281799271971
r=0.00925694631379 0.22892831718 0.18221859112 0.300894213468
r=0.00925333871423 0.22909559813 0.182760684202 0.302434530879
r=0.0093428865907 0.239384097197 0.191050162396 0.287164681824
r=0.00934940242822 0.236749116608 0.182646910354 0.280458473142
r=0.00925922222374 0.231396990462 0.174761544024 0.287412623532
r=0.0091963493494 0.233039773615 0.18009804558 0.294011718346
r=0.00925013921724 0.229589180927 0.182396872168 0.301629237327
r=0.0093782551911 0.239683716333 0.186162589573 0.280108722511
r=0.00927657323193 0.231337226791 0.179910666145 0.285187266236
r=0.00945217216276 0.221951168012 0.168506253563 0.301307019334
r=0.00910833834345 0.217058797067 0.16941832741 0.315533762203
r=0.00951574511901 0.193815659068 0.155361744301 0.325312190287
r=0.0092721517934 0.220447755689 0.179729281157 0.299745509534
r=0.00934254292299 0.214483783664 0.174037224367 0.293690935711
r=0.00931404402191 0.220061920935 0.189471130519 0.279926526651
r=0.0092492556159 0.224728814571 0.184330405986 0.301063549769
r=0.00925637693961 0.224321632599 0.184541976909 0.301010487495
r=0.00948629564376 0.213199980195 0.168341832945 0.320889240976
r=0.00941579678178 0.26288774827 0.192112729939 0.302228456658
r=0.00916441523356 0.259196804796 0.197076380811 0.293896004185
r=0.00937887721087 0.234742574813 0.177306159115 0.302734265342
r=0.00918455786256 0.267881479986 0.209328151027 0.288930392206
r=0.00914531120282 0.257059298104 0.206459257765 0.281691206132
r=0.00934409158111 0.236604421788 0.206294675015 0.283371197429
r=0.0091378396187 0.192418677859 0.131908009794 0.315932144106
r=0.00921307898954 0.181629417095 0.126812141347 0.317653276956
r=0.00922372282392 0.190876782838 0.131956838912 0.302919275161
r=0.00929539326494 0.193039817148 0.130936914444 0.314848101942
r=0.00929232840797 0.192305605497 0.131346537535 0.313868604138
r=0.00929374171147 0.192744030948 0.131177466243 0.314903085918
r=0.00946505176449 0.208034934498 0.140174672489 0.297903930131
r=0.00923280077519 0.192813307494 0.130927002584 0.284350775194
r=0.00920211100549 0.186837418726 0.131457804808 0.315005068239
r=0.00932905021628 0.16630109671 0.120505151213 0.304818876703
r=0.00941835258692 0.195969837686 0.133855919567 0.292463681677
r=0.00897161031742 0.2682174319 0.201964843909 0.270896764503
r=0.00955930870802 0.268259365395 0.21176260969 0.274198577559
r=0.0093131710201 0.195358622888 0.133331208161 0.318489002231
r=0.00932986440428 0.200871666661 0.138868117091 0.316287264873
r=0.00935053420661 0.202105119902 0.137357063101 0.314877191029
r=0.00957535999577 0.245376123327 0.14526266501 0.277648711438
r=0.00938546727968 0.21510738988 0.138012377139 0.290083727703
r=0.00930013724186 0.201912794716 0.138879624249 0.315466714346
r=0.00937553332443 0.219981136557 0.142183202586 0.286053099904
r=0.00935295872979 0.199475673801 0.144834118413 0.315346689557
r=0.00940432919933 0.203555806217 0.144021565804 0.313739807103
r=0.00978330598505 0.241389377394 0.169025392213 0.218058152548
r=0.00934741408074 0.209404559611 0.141275244983 0.311565667403
r=0.00932739430155 0.209179222328 0.141592154813 0.310150299827
r=0.00933016009868 0.20883252163 0.141502004183 0.310832246728
r=0.00932449154291 0.209048737314 0.141587968343 0.310891798276
r=0.00933749753706 0.217893422621 0.142642301799 0.291754156972
r=0.00920436379267 0.214742500541 0.144907164262 0.290988291266
r=0.00930749129389 0.19323682549 0.140676042934 0.327068253983
r=0.00929457483755 0.280452953107 0.21888636224 0.273246880954
r=0.00942677039068 0.303582390061 0.217447884696 0.259459326737
r=0.00928104175479 0.295935731529 0.2255332621 0.252602002454
r=0.00941306474681 0.300467621394 0.21620809152 0.257676088681
r=0.00933738933462 0.294665962208 0.214766189539 0.260966025293
r=0.00934794589509 0.288705612829 0.221626575029 0.270011454754
r=0.00931002029833 0.290407335252 0.214927880749 0.256501456684
r=0.00934966106093 0.286016042781 0.20628342246 0.261390374332
r=0.00931477474465 0.295389191869 0.218102649221 0.258923426239
r=0.00921346170233 0.289745710151 0.230308042175 0.254858383295
r=0.009343012277 0.297538730635 0.235965350658 0.250541395969
r=0.00932021977722 0.278721146193 0.220880870257 0.267909259751
r=0.00927977647475 0.276956589389 0.226388672787 0.269228774441
r=0.00940220507461 0.286626010495 0.219578783151 0.271840873635
r=0.00935411336831 0.290593919492 0.220758246639 0.252775796401
r=0.00931417636091 0.291830053603 0.223297478145 0.266935280786
r=0.00939023191749 0.301647137666 0.210075498173 0.265845715662
r=0.00937356502334 0.289979808692 0.22330770329 0.26081458669
r=0.00926846872716 0.290597259745 0.213189888074 0.250518622154
r=0.00932985062005 0.279834836857 0.217988420627 0.269601902967
r=0.00940513383844 0.300195171218 0.226262129959 0.252412343556
r=0.00943328200184 0.30752688172 0.217008797654 0.245943304008
r=0.00934422387527 0.301627258833 0.216218646049 0.254937217178
r=0.00937923146243 0.301381729978 0.219235933642 0.242928921038
r=0.00944854923236 0.284317098344 0.216051506365 0.268147638473
r=0.00958038554197 0.245259139383 0.195803421995 0.29363597383
r=0.00933476427572 0.237877748756 0.189330376034 0.291751178299
r=0.00958620635763 0.237910313535 0.197645423701 0.285165351756
r=0.00955422834981 0.229388758521 0.175081014639 0.314716728126
r=0.00932138231341 0.240336370734 0.215741888284 0.286764103712
r=0.00956930930451 0.22726679713 0.172080887149 0.303913894325
r=0.00957897534836 0.222321682735 0.175254567467 0.302030709291
r=0.0091355629016 0.238862997019 0.202250493345 0.275685434773
r=0.00878400126997 0.179604472252 0.147073998538 0.328346667384
r=0.00950004679305 0.236068941227 0.191449704218 0.299085531238
r=0.00874923162989 0.182724162622 0.16152120296 0.331332643806
r=0.00880229050709 0.181636589062 0.17543738807 0.307721449235
r=0.00912214818064 0.227372346341 0.198030813516 0.287134866377
r=0.00920571934178 0.232578821601 0.201026981463 0.294561174223
r=0.00935044701305 0.238099201684 0.211640762139 0.304391705597
r=0.00935222895205 0.252737479851 0.216330387416 0.281918737146
r=0.0091063182326 0.220044792833 0.145102937376 0.296407959342
r=0.00926329485183 0.200484819492 0.141388819253 0.313488239447
r=0.00950589662583 0.230815798263 0.191779392118 0.289871409486
r=0.00971977718155 0.240942647193 0.194296569297 0.297740922741
r=0.00927619250172 0.240054706775 0.182689213418 0.309840323643
r=0.00928712212886 0.238405671927 0.18460047917 0.310423817285
r=0.00918673127645 0.163623948362 0.108034751837 0.323636145003
r=0.00929603916836 0.232608986658 0.159341394851 0.309892463522
r=0.00951705176521 0.21640486244 0.16527874721 0.299486527391
r=0.00949958835323 0.220151384951 0.166201843171 0.306165171856
r=0.00949670058149 0.211335861778 0.146052816407 0.292316336564
r=0.00937678264579 0.225646321962 0.157349413646 0.291877665245
r=0.00945733117949 0.219574437676 0.159570826965 0.303719658437
r=0.00942634035821 0.21759545286 0.163622883974 0.29539107871
r=0.00946990118154 0.219375489949 0.163144302096 0.302830831001
r=0.00948774447525 0.218012938063 0.163645846583 0.30412628449
r=0.00935654019323 0.262112571919 0.204271376002 0.275157860743
r=0.00917380341869 0.269969129848 0.200077175381 0.284777156087
r=0.00939124653356 0.264655006727 0.199884681914 0.272342879108
r=0.00907741886014 0.16141247658 0.120331416876 0.344151510508
r=0.00900305606065 0.184262708633 0.151922794873 0.315358892376
r=0.00909172588228 0.198232563867 0.170489563389 0.316588918633
r=0.00940982675167 0.265408184688 0.210780216574 0.272914050606
r=0.00930428119521 0.262285659546 0.212817319667 0.27983523326
r=0.00926391711503 0.250473437656 0.195330409648 0.278904614771
r=0.00937758515622 0.266108487808 0.208836803332 0.274545902543
r=0.00931938720745 0.266694578187 0.193165166422 0.262246179611
r=0.00939282903872 0.261485343856 0.203600620068 0.281637542277
r=0.00947129056922 0.221410379525 0.170765312513 0.279028015532
r=0.00920320422509 0.238083477402 0.181094097308 0.271733761423
r=0.00949837833264 0.244189276785 0.195840731361 0.291611810541
r=0.00949627538784 0.242578841938 0.195260711229 0.292952855794
r=0.00937586259383 0.224003764769 0.171958072124 0.300128293473
r=0.00934713485754 0.229082341172 0.179596027405 0.288585701029
r=0.00942088927529 0.224183881965 0.178318646998 0.304062973804
r=0.00941600799559 0.224797457799 0.178201200842 0.302846334879
r=0.00942296882499 0.223929135613 0.178213090891 0.303973946556
r=0.00947946331254 0.213205728126 0.171385237614 0.308545159546
r=0.00948367403204 0.245018002299 0.176142431157 0.289635694153
r=0.00932988854545 0.261369138515 0.20162762114 0.287645722373
r=0.00941506748967 0.250647829328 0.195117910854 0.279424467242
r=0.00938505408336 0.247503224618 0.19767827529 0.282329095264
r=0.00948797921112 0.257665302824 0.191140071728 0.289387280901
r=0.00938418010636 0.233174463435 0.194438541635 0.293949789017
r=0.00935440205126 0.212019537057 0.148906349543 0.318921214695
r=0.0095320966734 0.244670747151 0.185257492613 0.29506120726
r=0.00883612653319 0.211315099288 0.157308783386 0.290692073008
r=0.00909371998867 0.206312277775 0.152407708178 0.317413634169
r=0.00918056688769 0.194551495017 0.144673311185 0.304363233666
r=0.00949550816743 0.247641225358 0.187658088088 0.297265828883
r=0.00944683202975 0.245161932242 0.190463161037 0.297124521168
r=0.0088519421987 0.210605553697 0.157243225159 0.291903646705
r=0.00905567663067 0.200347141865 0.14422587364 0.305878268919
r=0.00916084574159 0.202407671904 0.142062844317 0.309834727607
r=0.00956064633229 0.255083813253 0.187061463052 0.295225574117
@balllist {Third Position} color=cyan
r=0.00773785439835 0.401119776045 0.362977404519 0.125624875025
r=0.00787330515 0.344393976685 0.330364934106 0.192625243327
r=0.0071765261701 0.185811642992 0.195007800312 0.343460054192
r=0.00703923399005 0.182797272381 0.186601890603 0.352044250637
r=0.00723052978284 0.168520036897 0.182663728605 0.366198626627
r=0.00565826122378 0.182864960383 0.165013585666 0.355668927777
r=0.00552720802471 0.160057713706 0.172921022706 0.356418815646
r=0.00881351672053 0.46560866673 0.450061769457 0.0489974341918
r=0.00890081170892 0.519118008497 0.455005091113 0.0139040061796
r=0.00789263244647 0.352937171756 0.311807041432 0.200865590352
r=0.00731870469123 0.354438090082 0.308246759839 0.204223207336
r=0.00770134675952 0.333057813289 0.344721495155 0.17431234789
r=0.00769995836844 0.359767931833 0.302072630279 0.195119926104
r=0.00780131045627 0.347711855843 0.296792132396 0.204676361005
r=0.00798935599578 0.395784877978 0.318867308503 0.179828648891
r=0.00763831624926 0.360404322063 0.294004879749 0.205437434646
r=0.00790601102224 0.492647479545 0.351604966527 0.108485438004
r=0.00828883628931 0.506562694086 0.433593264785 0.0287626802843
r=0.00815921297021 0.439495353205 0.416863292724 0.0792603650022
r=0.00682965803151 0.217566558845 0.173724807166 0.320651903459
r=0.00664648290595 0.22385683843 0.170992836787 0.326529564302
r=0.00472461652313 0.239919264409 0.261269342902 0.302324885998
r=0.00490598849789 0.11421803605 0.214223642531 0.384772797354
r=0.00588065764413 0.244661700681 0.234681534759 0.214662148678
r=0.00787884972338 0.439124844296 0.322115964158 0.117852694178
r=0.00742980047531 0.379833619707 0.285585478301 0.16979976523
r=0.005413458553 0.164294713266 0.0810508142411 0.38155009099
r=0.00748819504461 0.507708665603 0.393088782562 0.0550416445153
r=0.00816041686995 0.438900785153 0.377551748751 0.10335474661
r=0.00831351130644 0.454720111781 0.364422321195 0.113265217012
r=0.00813602866548 0.494474220411 0.389606218994 0.069974751949
r=0.00801903484828 0.51330973623 0.338816427463 0.0856647595035
r=0.00671523612392 0.244461883042 0.267709712754 0.252914153056
r=0.00539119737199 0.0995745531697 0.155515812626 0.359108227897
r=0.00539774414653 0.104961979239 0.161476408619 0.354973547422
r=0.00572377217058 0.105001389848 0.156795430778 0.357792993035
r=0.00545172305378 0.113749698756 0.141482676158 0.372207700721
r=0.00572952561584 0.105717750438 0.158214567545 0.356793626232
r=0.00568633708389 0.103177943451 0.155616784651 0.360202561247
r=0.00569417702581 0.291825955 0.277905856947 0.245688271515
r=0.00655456143152 0.147337645078 0.181934969434 0.360769026313
r=0.00694529843064 0.190949766264 0.234307318962 0.295446583113
r=0.00640769636123 0.255237550086 0.258500286205 0.242907842015
r=0.0059718735384 0.1450103224 0.165825869643 0.342144886143
r=0.00547863455424 0.14322169059 0.184306220096 0.351706539075
r=0.00543862316821 0.2148384235 0.210254809509 0.305377121359
r=0.00514880456075 0.12518893152 0.13928612952 0.38425764446
r=0.00650420711831 0.211564883814 0.234932857633 0.284191734619
r=0.00650477291008 0.210469626919 0.235176569081 0.284600245119
r=0.00523234120444 0.111565592241 0.142314098168 0.380821984912
r=0.00578809417802 0.0986694209855 0.149371164712 0.375599975697
r=0.0062316219899 0.206615697527 0.228307848763 0.318072858025
r=0.00620089395786 0.291760345142 0.278240262502 0.212888132709
r=0.00615754492487 0.22070058872 0.229260914161 0.303870418535
r=0.00657326289921 0.121252044339 0.176494639288 0.430265309831
r=0.00703099545496 0.296383382287 0.287772103448 0.247584714106
r=0.00706860634765 0.444259683966 0.317595477313 0.144946152181
r=0.00782963503772 0.43413572289 0.381765538813 0.110932645772
r=0.00874494950912 0.478737464994 0.407022964014 0.063151192441
r=0.00881135841912 0.478494304956 0.406934681213 0.063591044077
r=0.00691818951417 0.472167496299 0.381156666395 0.0883528986605
r=0.00882356438559 0.48078049888 0.399788676741 0.0661974475294
r=0.00349350578744 0.0826784030179 0.111285759195 0.375919522163
r=0.00414567572416 0.0932086329615 0.111941223171 0.394866664525
r=0.00449230352409 0.0963820469961 0.114566209415 0.416803658014
r=0.00321419017438 0.108755558339 0.0899668065385 0.3398258909
r=0.00401519199037 0.0979351214544 0.120281490169 0.378283280348
r=0.00812126516202 0.411204925467 0.350202885962 0.140312780751
r=0.00807655936801 0.455322179114 0.368867302887 0.107268764315
r=0.00777493983947 0.343953498536 0.30225951663 0.22630129802
r=0.00800087584253 0.360018082348 0.314049690796 0.208593101018
r=0.00769857507341 0.370499911194 0.297583102209 0.212151435247
r=0.00801556373753 0.360215838299 0.313444077966 0.209101131552
r=0.00477853187061 0.0568322337026 0.0798207394498 0.429984646666
r=0.00512100736631 0.0635609823253 0.079334738269 0.437508604348
r=0.00504481441467 0.0628993454484 0.0874495287349 0.428176314953
r=0.00491380776252 0.0548201083725 0.0719061669116 0.441359929098
r=0.00799068894187 0.419664216668 0.391476602332 0.104556131672
r=0.00822719089548 0.380800222284 0.388209687876 0.143743632491
r=0.00790923819778 0.41434765471 0.413743266325 0.10082774931
r=0.00510447975087 0.182776025237 0.19167192429 0.350599369085
r=0.00340962619905 0.129631516386 0.107013075225 0.41069791136
r=0.00461171210507 0.0957703332531 0.104899236341 0.423942583313
r=0.00495978113412 0.0909890549057 0.102561038442 0.444378272803
r=0.0055267622417 0.0528758427167 0.106681932256 0.448762311714
r=0.00247709358756 0.0279302706347 0.0406915149764 0.476355581239
r=0.00802139644524 0.484705659273 0.38320149386 0.0861657178896
r=0.00777934224295 0.500409146351 0.382466920904 0.0769503929349
r=0.00703397653228 0.156154370539 0.172286938686 0.374980104567
r=0.00697504614269 0.164854159165 0.174864962189 0.364685284293
r=0.00680581023419 0.159636516608 0.157919719855 0.377527585286
r=0.0059005691512 0.178128872367 0.160711827069 0.358150901831
r=0.00722150267235 0.180106827008 0.169646111557 0.360690511361
r=0.00723664250762 0.180528524091 0.169407794986 0.360414725455
r=0.00720723648463 0.181065668595 0.168854712487 0.36059612113
r=0.00720189965798 0.181001871163 0.168745887367 0.360796016128
r=0.0077181667245 0.424084077031 0.315230155002 0.149248473462
r=0.00783843581853 0.403746957868 0.321536711021 0.156725876292
r=0.00867242404939 0.31473491048 0.317710658136 0.235431235431
r=0.00855988461544 0.452160947211 0.404068034468 0.0759340762778
r=0.00733392069226 0.267482095437 0.280502132454 0.260288082401
r=0.00617871427399 0.160672789643 0.212515215226 0.358360075246
r=0.00418687276894 0.0823219269204 0.128900452751 0.393689281886
r=0.00409442862942 0.0750198403436 0.101909341301 0.398954297185
r=0.00366266045309 0.0578527782036 0.0825905078955 0.463095994218
r=0.00390328151271 0.0759306227256 0.0997337702232 0.410734258574
r=0.00428766546098 0.0790900393324 0.106144360583 0.393536727969
r=0.0036911177096 0.0737547754631 0.104072659122 0.394190153536
r=0.00359206467446 0.0629502393125 0.100787227353 0.393201430052
r=0.00399895622168 0.0707287813656 0.0905728281516 0.423972808158
r=0.00379934138519 0.0635884821806 0.103460645284 0.378964906097
r=0.00453706138409 0.200717437991 0.204989026031 0.307223939773
r=0.00771905000258 0.447596402844 0.353171053251 0.119850275437
r=0.00738536687814 0.313063989355 0.248180852923 0.253171243095
r=0.00736235946422 0.407931921379 0.308767027593 0.169053440447
r=0.00803591038717 0.459027706327 0.335826580572 0.130015724398
r=0.00711340155705 0.352199353763 0.243120654824 0.238298645324
r=0.00734500128839 0.34219751933 0.24763673378 0.236250760563
r=0.00722033102537 0.352908714647 0.259094044608 0.187629340078
r=0.00772109192919 0.436435464024 0.281069878894 0.133475811152
r=0.00634795668511 0.203458641612 0.193331188783 0.31045690009
r=0.00704783104472 0.201023762151 0.203052003261 0.322944367993
r=0.00885269113135 0.456512170613 0.383592303157 0.0878704957106
r=0.0081172104133 0.423033040171 0.372189208462 0.112859519848
r=0.00670285465286 0.268940754039 0.279097204411 0.256270838677
r=0.0068178656695 0.500468252482 0.323515639633 0.0934631953549
r=0.00645332400566 0.271141336487 0.226657467639 0.277022143373
r=0.00462385237816 0.12372032237 0.0836963624483 0.415922456981
r=0.00488729717528 0.10802770813 0.101398155624 0.426352471208
r=0.00487957284714 0.110619139753 0.103772882869 0.405789552017
r=0.00737101003613 0.380291306327 0.347188314644 0.156246120743
r=0.00764442878747 0.306799005643 0.320226452069 0.221316978462
r=0.00537895278306 0.143487421516 0.158665880072 0.337330917365
r=0.00569061728038 0.144063742374 0.159743013131 0.346327269105
r=0.00570009329724 0.163960853241 0.182119790746 0.321827126083
r=0.00559981212717 0.154034229829 0.170033886673 0.331145712692
r=0.00770929062709 0.280209608552 0.298199516288 0.243572900182
r=0.00771312051472 0.331021934701 0.348690993632 0.192247043364
r=0.00753762419233 0.281832384778 0.305099877246 0.243834393483
r=0.00749916483759 0.252383424763 0.275521000927 0.275483434039
r=0.00798646191125 0.26327520244 0.28729412107 0.264382035903
r=0.00804430645959 0.267456076094 0.290399608985 0.261001341938
r=0.00775592638371 0.260095754466 0.290925295959 0.261927000729
r=0.00781013735342 0.261298924048 0.290437560464 0.262255174207
r=0.00535677580521 0.233270928056 0.236266381385 0.222358919497
r=0.00557020300576 0.0896743577156 0.119743086238 0.423416789396
r=0.00686170472092 0.210232186814 0.164260528242 0.335573148826
r=0.0036063073851 0.0456117589502 0.0800222322684 0.41501421255
r=0.00609467031696 0.270286941724 0.273463030934 0.231600775211
r=0.00806963282872 0.438120599505 0.337799592592 0.130469569998
r=0.00864718160613 0.425291270979 0.344221418506 0.132119407241
r=0.00871992787045 0.436872475476 0.408886324293 0.0893825735718
r=0.00872939769571 0.372989305278 0.388770541692 0.164746543779
r=0.007670162985 0.468720918209 0.331403164099 0.10026539827
r=0.00534374332495 0.137787628819 0.130064209492 0.382354957384
r=0.00646451059749 0.14144704086 0.154525010788 0.369589570817
r=0.0050832853326 0.148474671849 0.129820303807 0.39246675696
r=0.0064599885943 0.143114564264 0.147735046491 0.377841940526
r=0.00519523987644 0.158347747303 0.127666584301 0.361172885265
r=0.00647022172058 0.126646352572 0.14994802402 0.411453291276
r=0.004696143784 0.20430301759 0.17506526198 0.334809497172
r=0.00535954882686 0.216223213694 0.203289921304 0.317720657743
r=0.00536428417726 0.221032108842 0.205539779321 0.313992140811
r=0.00734983360759 0.27373542248 0.277598912499 0.261930314087
r=0.00856788779414 0.381375614113 0.353595355069 0.163331844573
r=0.00762834311544 0.310326519777 0.306167595788 0.22183877533
r=0.00798850434403 0.307259055095 0.306656547197 0.224282732656
r=0.00535157080391 0.156206737425 0.134102445778 0.416335948316
r=0.00654608283009 0.215559212782 0.222690804361 0.326201741754
r=0.00613951216154 0.374201045904 0.260977836806 0.194156221466
r=0.00492209238834 0.191656861097 0.14005154928 0.402280495321
r=0.0054154847571 0.113907814688 0.129509621478 0.425130323249
r=0.00634438710085 0.184397553854 0.214588727894 0.33629001157
r=0.006784844196 0.211472057466 0.240182528714 0.315359186874
r=0.00609964316836 0.166915590673 0.169589516284 0.346935825785
r=0.00554835957129 0.127975291234 0.13511347232 0.391769060328
r=0.00558294839735 0.134908649433 0.14993633591 0.388128867964
r=0.0058156720851 0.123114488008 0.130059049058 0.407949234601
r=0.00566429362364 0.127809295221 0.155247654375 0.38391883046
r=0.00846105644062 0.494924950787 0.401697834646 0.048812746063
r=0.00623778394247 0.16317797484 0.175944782429 0.35723216127
r=0.00560738203151 0.127664348216 0.150549697106 0.387642410191
r=0.00594573947816 0.149439775062 0.150693279984 0.367339271322
r=0.00596889129325 0.148454151693 0.150912788174 0.367072876172
r=0.00571116671364 0.142862710624 0.144889377753 0.356208400275
r=0.00526729655509 0.126594754422 0.140885944259 0.361441165197
r=0.0057357989104 0.147612992269 0.15006125503 0.351411967217
r=0.00453466998561 0.13354948955 0.133067519607 0.365771370985
r=0.00659706869386 0.20011990786 0.192846549494 0.332476097315
r=0.00563250292605 0.173866733498 0.141333291564 0.358290780364
r=0.00790064143874 0.437760110116 0.347294206345 0.128135749435
r=0.00767882224955 0.52592210472 0.373246562568 0.0648995059622
r=0.00761573961846 0.428249893546 0.369487195085 0.108035768599
r=0.00738998829939 0.165218597714 0.160900404072 0.366144668158
r=0.00870193799599 0.514201539451 0.428764082242 0.0328015104048
r=0.00594966650563 0.19077291297 0.225353856312 0.322205257294
r=0.00450933450932 0.236038643405 0.131888961357 0.359754606229
r=0.00810044801982 0.444054997874 0.366764171488 0.10221254333
r=0.00741952584777 0.481365466982 0.364316307614 0.0843827910247
r=0.00818896845775 0.479626013237 0.415369854425 0.0545706100525
r=0.007335350354 0.439108803807 0.367834739347 0.104297353811
r=0.00771022310068 0.42296112815 0.373174177327 0.11324122168
r=0.00773395284793 0.349374062058 0.334026618492 0.179825706689
r=0.0081939363787 0.476056388874 0.387971336257 0.0777964296673
r=0.00726195434411 0.424573524265 0.372909469968 0.113455480651
r=0.0077469369495 0.419414269235 0.373275150283 0.114664625297
r=0.00770758292414 0.423732070922 0.372991635474 0.112901579065
r=0.00780291156027 0.451333969844 0.267280358848 0.135270486931
r=0.00346000912249 0.0943047581337 0.0785323038342 0.379528806177
r=0.00361201814278 0.105356471284 0.0711330790308 0.320636114544
r=0.00405910143227 0.0437303296339 0.0521230191596 0.456242062835
r=0.00369395003629 0.101397503337 0.0913087854283 0.405943314752
r=0.00473115683579 0.124931367994 0.102061071926 0.407315115935
r=0.00503860497631 0.129282384813 0.107267253691 0.405985320963
r=0.0056175764645 0.123888151481 0.108543953472 0.426261380097
r=0.00349854668199 0.0879426502673 0.0550001198782 0.359035220216
r=0.00530053881105 0.0995381598094 0.0810223749974 0.412999008836
r=0.00399116946491 0.0464252740912 0.048473744951 0.46294864397
r=0.00354607554715 0.0719149885924 0.0586400158714 0.454270409682
r=0.00624576497443 0.233017242607 0.193075192573 0.316539233694
r=0.00472496557539 0.0883138228179 0.0588780821059 0.4334733778
r=0.00849534379173 0.442782337011 0.450906736417 0.0630989881757
r=0.00589200283485 0.383177905953 0.218898052815 0.19951604885
r=0.00574261069657 0.333560112964 0.238495309543 0.229233111957
r=0.00686812524776 0.366876723119 0.24700703508 0.192935040947
r=0.00692414355665 0.369307466589 0.250677419135 0.189250141271
r=0.0081535377057 0.263889269665 0.279126280136 0.259616127529
r=0.00886947374914 0.452196473022 0.45573747502 0.0543070504505
r=0.00706000098748 0.184214482586 0.17464294663 0.336106239038
r=0.00701224684891 0.185027438693 0.170228435239 0.33777569407
r=0.00768308065646 0.426009986382 0.333531198715 0.142305946437
r=0.00582233581521 0.10599522307 0.151339868194 0.365911460524
r=0.00554091941758 0.150611090356 0.170304744623 0.380904093505
r=0.00580158028 0.132041267016 0.0688034731345 0.406054441949
r=0.00800697582387 0.28130421664 0.299049558724 0.251848080259
r=0.0068798116019 0.131330978509 0.136848871299 0.393157028335
r=0.00814329193622 0.471467391304 0.399808184143 0.0802429667519
r=0.00666529971193 0.165543916024 0.17685099626 0.349663845373
r=0.00828761666484 0.270413976453 0.327763007976 0.230092416762
r=0.006552197979 0.279443776601 0.277981740797 0.260794697683
r=0.00813390332844 0.269573954984 0.318810289389 0.23963022508
r=0.00642171291268 0.162726192049 0.165235768062 0.361290890679
r=0.00739069558194 0.162757841198 0.196595083357 0.3577281718
r=0.00684883177502 0.214500644792 0.224695515117 0.319780770884
r=0.00716330776382 0.185537461994 0.22089468195 0.340146378383
r=0.00723618179561 0.328341838796 0.288302564863 0.20329403203
r=0.00756394983301 0.251517900761 0.255495847582 0.267394793775
r=0.00714402356831 0.235695071949 0.29325428952 0.279203990494
r=0.00780346212576 0.268821400695 0.312034343291 0.235045767402
r=0.00735794003701 0.248683895669 0.228164632687 0.270818377602
r=0.00752652861712 0.290011183707 0.273706515981 0.24621814115
r=0.00711641877906 0.388175759072 0.336213280671 0.143174524809
r=0.00575238863146 0.278178206288 0.235077537521 0.290627892706
r=0.00720789167827 0.292484769567 0.255116340356 0.252544606179
r=0.00626195455658 0.13940447485 0.140694218584 0.399259799249
r=0.00848242363005 0.263667964109 0.249570810886 0.281157610397
r=0.00617922523234 0.112733737212 0.136949085875 0.385924286304
r=0.00490041205393 0.088909450395 0.109935292532 0.403704747665
r=0.00644873186974 0.159127625202 0.15718901454 0.382506346642
r=0.00683028459008 0.225364998776 0.220610027963 0.313712098759
r=0.00699553366795 0.217919563381 0.239328178806 0.300337859788
r=0.00851315578415 0.402082583732 0.344789359794 0.148422415584
r=0.00935642850335 0.500292723411 0.376448739627 0.0653539862388
r=0.00852873749419 0.377669609841 0.341634593616 0.144819258924
r=0.00863994406351 0.441553274449 0.344394047903 0.115938569269
r=0.00819941165339 0.41282613691 0.342950847068 0.142353408118
r=0.00817195581715 0.39983269206 0.336748279213 0.151879662544
r=0.00886483088523 0.422203672975 0.355565035178 0.1263870936
r=0.00773756420416 0.360540462008 0.308746186256 0.184483510097
r=0.00746913161129 0.380724785787 0.325713387312 0.169389198962
r=0.00781217910779 0.421009771987 0.35776330076 0.119163952226
r=0.00789270938464 0.360010293361 0.313506359826 0.182266009852
r=0.00863496175629 0.419710794163 0.345707478288 0.131668807712
r=0.00796485647305 0.347747858017 0.320073439412 0.189522643819
r=0.00798848242394 0.344388446323 0.306237468162 0.205332466266
r=0.00724894840041 0.31491452768 0.296565424225 0.212400020911
r=0.00800446758624 0.342117736278 0.315954118874 0.193098871931
r=0.00861142855748 0.352035487675 0.33485316413 0.179325060363
r=0.00778671142461 0.338579387187 0.316991643454 0.194057567317
r=0.00851993151268 0.375366371269 0.339055446881 0.168335062297
r=0.0085146932544 0.46075088136 0.413526587193 0.0718332985838
r=0.00782648682492 0.36875187269 0.318260811666 0.17872623764
r=0.00789945960512 0.408645890789 0.318831586689 0.164333976834
r=0.00783008301157 0.433264198133 0.310437381809 0.160830842433
r=0.00807352992425 0.405129803625 0.322705615176 0.166206528031
r=0.00817264743502 0.392147946036 0.317518063766 0.161891768986
r=0.00810204478535 0.401040251781 0.330044724201 0.155517641213
r=0.00829403373746 0.415269279135 0.42267588431 0.106676774787
r=0.00867256428025 0.468946930627 0.411073032773 0.0766528031941
r=0.0068916052315 0.448410080486 0.346703610855 0.104895104895
r=0.00767249964903 0.413595163738 0.322899188336 0.134867813647
r=0.00755287718286 0.482705818771 0.334804539723 0.0967843631778
r=0.00771940993979 0.434774072308 0.345104198805 0.111351078451
r=0.00825413425735 0.448096494062 0.38982810584 0.0986147482116
r=0.00931890945488 0.477690420151 0.440132204918 0.052731734188
r=0.00805690741117 0.470548827622 0.348003091987 0.127106415872
r=0.00531700180563 0.107292151823 0.12848090712 0.402459850615
r=0.0053944958832 0.106843370668 0.122969565472 0.407552923239
r=0.00526796835663 0.0773324873991 0.106917755326 0.436341847149
r=0.00490396607617 0.11269280424 0.122171638241 0.415811646395
r=0.0053288902181 0.0821981713006 0.113267400634 0.442433289793
r=0.00887395042342 0.513995226434 0.400080592666 0.0502464275751
r=0.00827099110794 0.371776668346 0.349104566482 0.167834623429
r=0.00785100617828 0.495509382001 0.431284296196 0.0371169615883
r=0.00721753109236 0.203534256962 0.253127584781 0.312698166529
r=0.0077568037542 0.276375904969 0.314472481901 0.227946861601
r=0.00687621312359 0.245709828393 0.269162766511 0.286635465419
r=0.00800579207184 0.278875205301 0.309567986009 0.244983800176
r=0.0081078576319 0.280425180968 0.312891668008 0.243297407967
r=0.00767921958219 0.277853963671 0.290797546012 0.245134127271
r=0.00707982255436 0.245360334947 0.274608783443 0.27454939573
r=0.00682125151086 0.242390069212 0.259004510864 0.285484315278
r=0.00766144410379 0.278018604137 0.298988529292 0.247763440395
r=0.00807798992537 0.282124960317 0.3131927677 0.241878351092
r=0.00732802436575 0.274623177662 0.277489498394 0.260291574005
r=0.00715022619487 0.307560459269 0.287156697485 0.233658544891
r=0.00712868331126 0.242461588271 0.222154575975 0.302461306738
r=0.0071790128032 0.223266903594 0.217598632417 0.331728822709
r=0.00653873552453 0.163567888999 0.194093161546 0.375540138751
r=0.00685952370857 0.206469221407 0.230369195589 0.316084535094
r=0.00698573183702 0.201550645548 0.231604108434 0.313329118417
r=0.0072141460535 0.227282179247 0.252755250572 0.28391210924
r=0.00811902269142 0.268365722532 0.295749585201 0.255904521874
r=0.00807305532736 0.266429163388 0.293477046396 0.257595938437
r=0.00688432615387 0.182106253404 0.235678566124 0.340199039461
r=0.00868591190095 0.352185417796 0.317307998852 0.188542098384
r=0.00808692376176 0.43671861352 0.34055617566 0.131808512877
r=0.00823375690389 0.281623715681 0.321879737241 0.229689517714
r=0.00860186386252 0.461410327596 0.38660340215 0.0974711019131
r=0.0078133821925 0.428575030254 0.381807180315 0.124243646632
r=0.00757765088502 0.405330525849 0.327866127334 0.160248240705
r=0.00448621564429 0.0567943336831 0.0756383350822 0.429127317244
r=0.00501493385073 0.057535487768 0.0874735729387 0.428193899124
r=0.00503342601822 0.1087158133 0.11885303881 0.388285459926
r=0.00526613822864 0.103146777585 0.121471411537 0.389696254732
r=0.00527181966492 0.104735903639 0.122024183862 0.38908865361
r=0.00529089355955 0.103687061508 0.121636596862 0.38998524973
r=0.00525706313717 0.130698689956 0.121397379913 0.373100436681
r=0.00472862100537 0.114599483204 0.109366925065 0.391812015504
r=0.00551919647179 0.101549593141 0.111750474622 0.40401566954
r=0.00485154370175 0.109737454304 0.101163177135 0.395480225989
r=0.00495032353499 0.116985472671 0.104077024667 0.399224641077
r=0.00749455679967 0.408029878618 0.357122559169 0.132221004344
r=0.00859349419083 0.395002152964 0.427682667894 0.11262231065
r=0.00551639448695 0.1155753905 0.135141855276 0.410978642015
r=0.00594368937032 0.123052309628 0.136886327093 0.409715424584
r=0.00596918264848 0.122632668021 0.13719622526 0.40878329266
r=0.00553920169576 0.175716318188 0.183604372648 0.366344300971
r=0.00557793059323 0.137582817619 0.148117946851 0.434219148162
r=0.00618681039739 0.13563891057 0.155041931569 0.429847574708
r=0.00551583830785 0.161373657959 0.177746644682 0.369912808209
r=0.00640441836075 0.181438852571 0.176997302257 0.364526795606
r=0.00635974823891 0.180163757767 0.17640887743 0.365035803128
r=0.00472596383544 0.142479303226 0.13788465415 0.363213612951
r=0.00622310302095 0.162770331793 0.157069368486 0.38395378914
r=0.00613905175022 0.163967797627 0.158151639752 0.381433204372
r=0.00618432259979 0.16398080145 0.158191145932 0.381101241888
r=0.00615042699218 0.163676347975 0.158589790699 0.381036672828
r=0.00554001254243 0.167186879292 0.14292605414 0.405198342886
r=0.0056037168383 0.160215020544 0.176357008249 0.369303963669
r=0.00602383212913 0.149574956764 0.151281535097 0.402706733893
r=0.00826103588365 0.493577530576 0.399622026919 0.0640864114068
r=0.00851571457515 0.524516905247 0.397647752105 0.0415694747956
r=0.0079763036496 0.539158652895 0.388816336222 0.0358146345324
r=0.00825980348118 0.503665817711 0.393900045927 0.0531293056657
r=0.00808531149039 0.513308600212 0.397289530506 0.0460048379495
r=0.00820656096977 0.476701030928 0.374158075601 0.0776632302405
r=0.00810210133579 0.519830559974 0.399310085971 0.0434681585015
r=0.00802350374597 0.538663101604 0.393475935829 0.0328609625668
r=0.00811992797735 0.536276432929 0.392105868236 0.0339950996242
r=0.00821760853298 0.528168286128 0.383295431052 0.0410895182965
r=0.00813508991082 0.486006996502 0.404006330168 0.0617816091954
r=0.0083626699526 0.513597771292 0.40819846113 0.0387370655346
r=0.008498728916 0.556765727919 0.37539546704 0.0275919298792
r=0.00843687800318 0.516806126791 0.384945397816 0.0486101262232
r=0.00791182174702 0.535927216936 0.38106132996 0.0427977336043
r=0.0084835049309 0.520775623269 0.39669748534 0.0413713710113
r=0.008176487036 0.468507523639 0.394799945549 0.0778856323103
r=0.00847670453852 0.513736207705 0.392323224083 0.0436050661826
r=0.00741803157695 0.542165187186 0.377122732536 0.0399218448475
r=0.00868758028388 0.508056191374 0.399084421705 0.0460033212154
r=0.00835908048833 0.524573830679 0.395938254924 0.0359360711897
r=0.00780151197025 0.548191593353 0.364613880743 0.0422287390029
r=0.00796868266578 0.579939464773 0.358836045431 0.0309868440768
r=0.00785791742034 0.516546108199 0.375384415472 0.0525837051154
r=0.00846075624472 0.527252174768 0.390671843515 0.0404973706197
r=0.00903948194844 0.315960551613 0.286616318796 0.230860201668
r=0.00796876772117 0.331630940742 0.25722665655 0.246209744495
r=0.00809510637559 0.347913174999 0.279238032948 0.23104279933
r=0.00810856448871 0.300435802883 0.243736730361 0.274242932171
r=0.00897020958576 0.355655679976 0.336987677508 0.187619089217
r=0.00731005138016 0.296020874103 0.221722113503 0.284735812133
r=0.00753556880704 0.258793681171 0.233640460536 0.288318019844
r=0.0075518885862 0.478607717177 0.342906327413 0.0958978880631
r=0.00490169817683 0.13634786572 0.200552310062 0.310383147502
r=0.00922451600636 0.302863467269 0.279654676851 0.252153770609
r=0.00623673111219 0.267599649932 0.258730209245 0.214344816612
r=0.00588351620972 0.282683565229 0.268942003031 0.194207191073
r=0.00843597462644 0.476072094469 0.404795394328 0.065028949004
r=0.00910651517994 0.507845426917 0.413715770507 0.0443504419578
r=0.01 0.506167591421 0.410451388321 0.0456278398492
r=0.0085456059541 0.461286198655 0.349730420766 0.120449113446
r=0.00511470881059 0.191747781893 0.174045998794 0.340425531915
r=0.00532464171713 0.184813282398 0.163549531855 0.336959896596
r=0.00658055651773 0.216933867735 0.333896960588 0.284715263861
r=0.00802467808768 0.234069296569 0.307042838293 0.277325621076
r=0.00719680566209 0.197423264937 0.225458571494 0.341488269458
r=0.0072007017405 0.197158028345 0.22767317326 0.340908920216
r=0.00473597486717 0.0638434020039 0.0608844282395 0.470279277306
r=0.00700080362995 0.234750792022 0.208379813484 0.304939538619
r=0.00679461383919 0.20264199971 0.217997802365 0.329697099536
r=0.00768936868459 0.23961651204 0.25071310099 0.290320865429
r=0.00582304172686 0.132146368872 0.131830313246 0.399424076415
r=0.00672913048832 0.235107942431 0.209588219616 0.302405383795
r=0.00704344927706 0.235678456221 0.221682565911 0.293126361069
r=0.00682612971915 0.260126034845 0.227678240455 0.28654392685
r=0.00728750471588 0.250853137974 0.242085758315 0.282102687101
r=0.00727026698245 0.247325875933 0.240700248189 0.284792695063
r=0.00823779779956 0.424384066901 0.379282211665 0.111462857046
r=0.00804565378427 0.359926683388 0.358527879606 0.154977812078
r=0.00822194148617 0.430777115767 0.361201870716 0.110513165481
r=0.00383414911026 0.0512549250308 0.0671979355655 0.413633375024
r=0.0052867433535 0.120817811153 0.15793611217 0.362145434279
r=0.00743492452951 0.294176374176 0.257012716275 0.263118697938
r=0.00832206279069 0.419490031571 0.384691968347 0.113292427057
r=0.00845314498173 0.397681770285 0.384270523997 0.128786282211
r=0.0080589259779 0.41408352437 0.375037376657 0.126258347453
r=0.00842410745508 0.425054430443 0.391886662175 0.107285048472
r=0.00812394157408 0.372566464308 0.41223571279 0.124502826041
r=0.00870329806109 0.378664036077 0.389110062007 0.132962232244
r=0.00665850478703 0.211306417269 0.231013318859 0.322491753998
r=0.00653139543923 0.279081254631 0.277846381823 0.24536922697
r=0.00791580622594 0.291699043524 0.281044541161 0.250801536911
r=0.0078857942327 0.279697981714 0.276240851803 0.26278764282
r=0.00743009096908 0.209230407234 0.244172170961 0.308576614733
r=0.00728673696973 0.247148564245 0.261311956615 0.282919027781
r=0.00766134130487 0.236337369765 0.263077292679 0.292267839538
r=0.00761063719874 0.237193839872 0.262947336461 0.29050862349
r=0.00765701706287 0.237035494218 0.26312033331 0.290949521835
r=0.00682071541503 0.188633103675 0.214510781386 0.34506313636
r=0.00676135714189 0.226834804834 0.219686404033 0.345259005526
r=0.00831448441679 0.399996275466 0.364818056538 0.1330962047
r=0.00756800301983 0.357471631583 0.312401642351 0.184918296593
r=0.00716391119288 0.282107978625 0.250635710337 0.272784227013
r=0.00732800718568 0.301964944183 0.274486033237 0.245895842804
r=0.00793667991052 0.314592756747 0.285510458092 0.232294101576
r=0.00618797973789 0.133191760459 0.148948821406 0.405054151625
r=0.00749022787037 0.255804136767 0.264140987759 0.278756859434
r=0.00444905839209 0.101107959107 0.114275009367 0.401648557512
r=0.00589135756923 0.13243492384 0.143716254774 0.408981168518
r=0.00495597891995 0.127530454042 0.145603543743 0.38219269103
r=0.0077106647377 0.293170594612 0.238687919059 0.266993214759
r=0.00705694568498 0.265285309189 0.285458434904 0.267424506243
r=0.00444669077679 0.100869856139 0.114865618378 0.403479424557
r=0.00452065468383 0.0933348761861 0.111594538301 0.406410553113
r=0.00498544169404 0.11224750051 0.128060599878 0.406932258723
r=0.0076415586228 0.289552281464 0.266730497163 0.254012032525
@balllist {Total Position} color=gray
r=0.00904705245107 0.307271878958 0.320485902819 0.175398253683
r=0.00904719223883 0.280991057511 0.303522550138 0.20582641577
r=0.00957864686457 0.207064072037 0.227953854996 0.278149547035
r=0.00953217510717 0.204805525476 0.22695035461 0.278059059381
r=0.00949818139711 0.199523419084 0.223907621878 0.285214034368
r=0.0094895864761 0.182535610912 0.209095745692 0.292107646608
r=0.0094918701492 0.175696660675 0.221843170341 0.284207394365
r=0.00907048364302 0.350400709557 0.372035857962 0.144065380595
r=0.00910057306878 0.383483725993 0.390400617956 0.124644499842
r=0.0089976609948 0.276661479608 0.280645788757 0.215356934449
r=0.00888703432079 0.276944942642 0.289251350772 0.208385503029
r=0.00886225384506 0.274081217186 0.306500742373 0.190843550535
r=0.00911939825404 0.287037325335 0.288919333133 0.208242087091
r=0.00914891357033 0.282803686934 0.285649402226 0.214334842573
r=0.00899417672608 0.300473658062 0.297087118285 0.204993002227
r=0.00915122923695 0.283861972813 0.284175670965 0.217218543046
r=0.00872977838187 0.328450725716 0.309721348057 0.179397684576
r=0.00901664610886 0.35835116049 0.366806983645 0.137814275527
r=0.00923143640485 0.331174459479 0.348694242468 0.160912344906
r=0.00943829125631 0.215650659368 0.22484034171 0.267288711952
r=0.00934677326682 0.212799643979 0.231696149666 0.271594478249
r=0.00921314745346 0.216032493584 0.29816351449 0.244065684882
r=0.00964054509764 0.182397518198 0.257879441968 0.264831478523
r=0.00884758263989 0.192789681392 0.243015648694 0.237883360417
r=0.00908079920691 0.328444569454 0.307878276476 0.174790051031
r=0.00923346555036 0.301786858565 0.292662595056 0.194456258542
r=0.00891540519305 0.174000279968 0.175633428211 0.285380990154
r=0.00878123024071 0.338366117313 0.333026168114 0.152507531455
r=0.0089089746716 0.318189388532 0.323019271949 0.172757554128
r=0.00897197008046 0.326317934387 0.319986609612 0.180450033476
r=0.00885464857472 0.344698647531 0.333709839357 0.156290603591
r=0.0084480101985 0.335410201707 0.314019265581 0.163187710111
r=0.00933187170485 0.224647277127 0.255987705789 0.237235764383
r=0.00945820124999 0.149184097397 0.196357227227 0.285438165802
r=0.00931922395506 0.14292618471 0.19576964406 0.289595319256
r=0.00959224698783 0.150959255544 0.209457504431 0.294640117141
r=0.00964676038722 0.16154088575 0.201805609625 0.290324972656
r=0.00957464240597 0.150866343378 0.209197284446 0.294148239786
r=0.00957775910846 0.150096467403 0.208651075802 0.29465164148
r=0.0092805940023 0.237254501415 0.265678349432 0.231106701297
r=0.00959902683003 0.174921000561 0.221346091374 0.302398039042
r=0.00941314549394 0.197579827298 0.245631869402 0.264130033642
r=0.00919845578588 0.220133562297 0.250799465751 0.236302232398
r=0.00945767242425 0.173592247075 0.217732797293 0.278187396841
r=0.00947349998944 0.169463051568 0.218777246146 0.280276448698
r=0.00934539864948 0.203069980888 0.243577737984 0.254459029501
r=0.0095597088035 0.16719955044 0.201798240515 0.28907491377
r=0.00929637368868 0.203156454555 0.240521712503 0.256110375989
r=0.00929216748499 0.201937780186 0.240601994572 0.257154342979
r=0.00963704336353 0.160874889782 0.203226543875 0.288762613892
r=0.00958231549454 0.151639427264 0.189774591409 0.297365170018
r=0.00922874232528 0.192992651243 0.232533081514 0.274264821608
r=0.00898982409886 0.227248789775 0.254592777136 0.226499361974
r=0.00926017493015 0.202327020234 0.236516778484 0.264234169498
r=0.00943566687151 0.179477860561 0.234008722515 0.302425949482
r=0.00926682613676 0.245951212135 0.264147730439 0.23953347684
r=0.00902549671986 0.313531265781 0.295038610269 0.189044741618
r=0.00901710372058 0.321526442223 0.329677142112 0.170410916443
r=0.00898660645888 0.345858103928 0.33899352507 0.155802638571
r=0.0089906043288 0.345742717216 0.338437523193 0.156606482432
r=0.00874699932605 0.33580862895 0.346825054499 0.148276813436
r=0.00898207565903 0.346516586402 0.334458935321 0.157234110368
r=0.00937954235026 0.134402179608 0.188787593 0.275301267945
r=0.00911810613931 0.12916553852 0.174429081253 0.295780960554
r=0.00914440424905 0.121682852367 0.165925301726 0.325393974837
r=0.00919541039932 0.144308052024 0.184307216968 0.253178430513
r=0.00933029145342 0.132576108316 0.180437667829 0.296737553628
r=0.00909593403748 0.313000739444 0.310169277431 0.18775928457
r=0.0089765206585 0.328178050334 0.3184434908 0.175565740382
r=0.0091234976556 0.280698687412 0.289191905948 0.222178517839
r=0.0090221335587 0.287548142679 0.295288730208 0.21381187925
r=0.00895376973102 0.289116900979 0.289686172175 0.213508577778
r=0.0090215878155 0.287392408106 0.294631725097 0.21437226706
r=0.00957231137995 0.116793227935 0.151746268863 0.334124514157
r=0.00953596900734 0.122245284817 0.152056042106 0.336889797273
r=0.00963055739792 0.120125110742 0.150314876699 0.340178826767
r=0.00953610997978 0.115683348853 0.147379875921 0.340178601479
r=0.00912083299374 0.316352929715 0.324168389604 0.172178261764
r=0.00939878715421 0.301611558766 0.325676885555 0.19564076441
r=0.00924371363246 0.319252835808 0.334209258529 0.170498839399
r=0.00913756980039 0.183806519453 0.237287066246 0.268895899054
r=0.00882717034945 0.148785871965 0.209554536707 0.285741778457
r=0.00906511011871 0.126043923182 0.175064002976 0.317319095862
r=0.00916296128294 0.127783535146 0.180518633303 0.328797528489
r=0.00975157171623 0.122714208072 0.166289286317 0.347043399592
r=0.00896562025249 0.0617676329898 0.0940800667758 0.378984879129
r=0.00891060003374 0.343195942724 0.333570218432 0.161328919906
r=0.00870748027608 0.344671061773 0.328397844648 0.155429294879
r=0.01 0.193947183758 0.212183912879 0.304100311019
r=0.00998758511672 0.199324500515 0.216524902835 0.297088978017
r=0.00987625095973 0.192891400288 0.204997091299 0.301995160376
r=0.00977719363541 0.197932442976 0.214225067695 0.28568314287
r=0.00980851217332 0.203614432517 0.209288304114 0.295398509318
r=0.00981046045033 0.204104249254 0.209317263319 0.295103644607
r=0.00980878934681 0.204364296246 0.209174095497 0.294857661336
r=0.00981088035628 0.203994703335 0.208817484409 0.295468679905
r=0.00873943082204 0.295346015344 0.281979019884 0.19929152967
r=0.00883258062798 0.289886427089 0.286723137057 0.202868822234
r=0.00916204193751 0.280199705732 0.296731637157 0.222718180165
r=0.00895262901582 0.326491237078 0.330617174434 0.164218154124
r=0.00920106717675 0.24297095035 0.265663474692 0.235975429844
r=0.0095609572023 0.190992586035 0.226421009922 0.282081074103
r=0.00913700766393 0.122028640184 0.193885307889 0.302804572813
r=0.0092610980734 0.12224763861 0.193719558689 0.304405334329
r=0.00932951853163 0.105357103747 0.14751016594 0.338396227104
r=0.00941209947027 0.12198259792 0.177717565389 0.308574489201
r=0.00926342765216 0.132472272421 0.206087665214 0.291042131746
r=0.00934766848856 0.119536750042 0.191479852952 0.298579975492
r=0.00926783540803 0.105942634883 0.188128316506 0.309565511057
r=0.00920945356463 0.10548502116 0.148038921657 0.334932853477
r=0.00920595360896 0.108090587381 0.182718354702 0.302678558781
r=0.00938275253738 0.191442663961 0.237100669451 0.2520000944
r=0.0088631972756 0.316438313166 0.313605474206 0.178861214433
r=0.00935556865043 0.269493613609 0.271430811482 0.232033206546
r=0.00907297856735 0.306650155061 0.295430730639 0.193101112417
r=0.00894633959183 0.329829553623 0.308023253679 0.181947809133
r=0.00917722286972 0.281015998136 0.271652712564 0.222153720819
r=0.00929107181942 0.277471243226 0.270024176942 0.228020138965
r=0.00920788627573 0.287207787231 0.272951636392 0.201333639917
r=0.00898022390683 0.321093193446 0.283962610366 0.180579841547
r=0.00944073219979 0.202985361597 0.222951862246 0.26430470359
r=0.00961802147723 0.204573038008 0.224134958965 0.281690025623
r=0.00881811580659 0.339981632659 0.332525696284 0.157937681147
r=0.00907341288512 0.318849536487 0.317597654702 0.173773868949
r=0.00911722437406 0.22617765239 0.26697443789 0.245464649055
r=0.00874929727324 0.324826746582 0.300337141787 0.168883061747
r=0.00917493382331 0.232264493944 0.251812427448 0.244037058939
r=0.00955480276319 0.149822115734 0.169843171422 0.317614172657
r=0.00984397189233 0.149816554049 0.188318955137 0.32129956228
r=0.00969428001279 0.151399017711 0.181500223248 0.313960410775
r=0.00907313536333 0.293106301982 0.300919987311 0.188852567551
r=0.00918407495679 0.267000538308 0.291067119087 0.216956082573
r=0.00942743066362 0.164405208377 0.203545292374 0.279430561993
r=0.00962886496976 0.16927918663 0.210175977131 0.287621065784
r=0.00929226258917 0.175241720488 0.217550172818 0.269794385914
r=0.00958548782405 0.175181229357 0.212013325898 0.278828693576
r=0.00906207338212 0.252092601993 0.275078876912 0.225359051686
r=0.00912267598367 0.272064422656 0.294966137673 0.210108157283
r=0.00893496144243 0.251590224305 0.281702190976 0.221961834617
r=0.00920527275328 0.236503253293 0.266476362309 0.244173030152
r=0.00920330796834 0.243016776855 0.270885367683 0.242788031272
r=0.00918658605515 0.245052717808 0.272925603074 0.240953111766
r=0.00918880820576 0.241643553417 0.273564875541 0.238756153884
r=0.00918879990526 0.24193956408 0.273025244135 0.23963674491
r=0.00872360863783 0.195524650085 0.262637068735 0.223678345369
r=0.00917014929672 0.140729831451 0.199012709322 0.309741995309
r=0.0096700178751 0.221342558712 0.220588561418 0.270529793981
r=0.00937507475427 0.100743965601 0.173194428102 0.318970090684
r=0.00925479977269 0.227246412317 0.269481982475 0.227632851087
r=0.00877136786903 0.310402100478 0.305736251429 0.187435822691
r=0.0090651464447 0.317759519364 0.310872892496 0.187911093318
r=0.0089321243385 0.328101557992 0.339372956338 0.164243123678
r=0.00925216513485 0.311856939976 0.319138915457 0.192657160247
r=0.00926750744039 0.350291248751 0.31492779099 0.162616758005
r=0.00941971709778 0.170075177661 0.198714286802 0.286406324978
r=0.00968563937419 0.177921106206 0.209461197597 0.296162910346
r=0.00947889700423 0.174404495174 0.200498792459 0.289927312579
r=0.00963609126116 0.177494926642 0.210080345689 0.298665703588
r=0.00938506903789 0.17598770008 0.193202097576 0.278560250391
r=0.00917674643181 0.163242086612 0.200020004501 0.307404880384
r=0.00889836500745 0.175306757205 0.207235922059 0.272062174985
r=0.0091093596102 0.179396914662 0.216182404113 0.283438601984
r=0.0090992825545 0.181364129619 0.217666287902 0.281770947913
r=0.0091334306611 0.244568457704 0.267916338747 0.237342300446
r=0.00891559122654 0.298064612178 0.303960101236 0.194372487718
r=0.00900426462385 0.262933958647 0.283123912338 0.218328761467
r=0.00908779843001 0.261883441907 0.279771157958 0.224192855788
r=0.00936513041105 0.175757575758 0.199784648516 0.301999692355
r=0.00934651794892 0.208941918672 0.235559669935 0.269526160598
r=0.00885966920953 0.255734484381 0.258722780222 0.218698984533
r=0.00915260300501 0.185857567098 0.202685792197 0.288517211109
r=0.00936013031175 0.15419301009 0.195322651954 0.3106335814
r=0.0094735025174 0.192735019191 0.226782730061 0.280737516758
r=0.00952725480985 0.213273660207 0.241965357237 0.268582864339
r=0.00943934086743 0.178093081519 0.206703282585 0.289474529453
r=0.00941242488949 0.159861404863 0.194960609214 0.299063629548
r=0.00941532389785 0.166790046687 0.20163749963 0.29387146763
r=0.00951529265337 0.163222138266 0.197778897191 0.307009860167
r=0.00929590900771 0.158138773729 0.202032875118 0.292803112954
r=0.00893358667889 0.349030101706 0.349071112205 0.150447014436
r=0.00956741576001 0.18591891799 0.213257028941 0.287471213996
r=0.00976300110187 0.15461321766 0.19320419814 0.32176185609
r=0.00970788931663 0.170987132241 0.195783964313 0.305039441832
r=0.00971285382844 0.169857263627 0.194318234982 0.306536670921
r=0.0093882724924 0.169290219022 0.208730835798 0.284294195851
r=0.00939944071857 0.166475022359 0.200660716567 0.277062914089
r=0.00939745768891 0.173576595926 0.210794519096 0.280613945987
r=0.00948232393114 0.166454891995 0.204311440214 0.273218536856
r=0.00940356123799 0.202549619766 0.222029387944 0.275036024949
r=0.00941302345421 0.185144575671 0.211355116277 0.28003508662
r=0.00899327550105 0.318329029777 0.312147269392 0.184339060025
r=0.0087804516363 0.354007526306 0.330701110428 0.151809157226
r=0.0092254407002 0.351846219356 0.337632053856 0.147900318349
r=0.0097013533775 0.196446016799 0.202579354757 0.293903080543
r=0.00894632764464 0.362040706239 0.361079413819 0.140964197044
r=0.00917585563377 0.190814179012 0.240429717053 0.263236083027
r=0.00853336164587 0.20891081037 0.216180227186 0.241582422958
r=0.00913639809834 0.331177059306 0.325889463036 0.168893814243
r=0.00898383659174 0.346118604701 0.329923927635 0.152773338447
r=0.00914241634119 0.348550153283 0.347975199639 0.15016219483
r=0.00906940679948 0.328238036869 0.329620015863 0.160862354892
r=0.00920747301974 0.322268295838 0.336762298009 0.17313488896
r=0.00937402553938 0.288481475197 0.310522321107 0.205549058477
r=0.00903110798137 0.340745955247 0.333844756112 0.161167367617
r=0.00914713458873 0.316794241626 0.327530321245 0.171457702433
r=0.00923587769022 0.321896248081 0.335790547034 0.173769350276
r=0.00920571028227 0.322414857055 0.336519890835 0.173136374351
r=0.00932718399544 0.351840175821 0.277602637315 0.171293377289
r=0.00934987593291 0.13706856728 0.167183616006 0.275149035395
r=0.00912731823747 0.170239438385 0.186213936496 0.211357653253
r=0.00931532178731 0.110356505255 0.162442714372 0.324535733348
r=0.00905728242316 0.119101829316 0.166234853838 0.310146292952
r=0.00947704641684 0.161654770452 0.177922315609 0.298693528178
r=0.00937575880227 0.152046423112 0.166572482456 0.310930049101
r=0.00915631457833 0.148804573518 0.168523648754 0.321044022317
r=0.0095659158664 0.130067851063 0.146666986342 0.279372157888
r=0.00941623263375 0.154832451127 0.160498253162 0.294122609081
r=0.00937864949787 0.103427582227 0.137898634353 0.340531833045
r=0.00957617744596 0.116846873657 0.14805161525 0.334698938597
r=0.0092113116712 0.204285497321 0.209865732633 0.272905898936
r=0.00925318204116 0.126672585278 0.144685846048 0.324654536814
r=0.00912038127484 0.335863322353 0.355354686646 0.151090190597
r=0.00900149879634 0.269728895517 0.25702318134 0.21273486305
r=0.00901782225448 0.25318119312 0.26015580826 0.219189361752
r=0.0090396165317 0.269195945548 0.261449547971 0.216727669052
r=0.00905766364586 0.270389521676 0.262459632855 0.216154006758
r=0.00919906661486 0.246928380526 0.26876556164 0.238510037128
r=0.00909204487307 0.340134861924 0.368053851278 0.150872395377
r=0.0095586882398 0.204576964838 0.222283471143 0.274818341268
r=0.00957287654191 0.20410525608 0.219499635984 0.278383589284
r=0.00900623319779 0.315234470477 0.3097698942 0.184730612102
r=0.00956850415946 0.153414044278 0.207570514488 0.294812734046
r=0.00933869226032 0.171176460123 0.209442991585 0.291615520094
r=0.00936483992329 0.153312018634 0.136877098313 0.318703413334
r=0.00924177814358 0.254607628674 0.276118277137 0.235322219708
r=0.00976990607528 0.174418423354 0.186540586513 0.311958854455
r=0.00901649457293 0.33185741688 0.332017263427 0.169229539642
r=0.00964151796146 0.187975682602 0.219285293107 0.288955289803
r=0.00924058002912 0.257606448074 0.283263704266 0.221378233532
r=0.00903828913181 0.240304536643 0.268397283862 0.231900538246
r=0.00923012283402 0.250375133976 0.274383708467 0.230131296892
r=0.00953972781824 0.184930803211 0.1995479828 0.291433687022
r=0.00971830338308 0.204318545729 0.224074597344 0.283366299331
r=0.00929065300977 0.216542484597 0.237567464298 0.259958446769
r=0.00940188492755 0.20379466279 0.237757152679 0.275736725247
r=0.00951451700753 0.272790340664 0.281785287227 0.218237832881
r=0.0092627752483 0.250517598344 0.258078023589 0.23046502431
r=0.00913144297395 0.22961879641 0.273606504575 0.240134757515
r=0.00918184418028 0.247889022919 0.281463610776 0.226767425909
r=0.00936750042061 0.249680944405 0.242143255962 0.233369227088
r=0.00931911262054 0.264681068142 0.274864127769 0.225165303039
r=0.00910178099244 0.297683699498 0.302476754711 0.181045832305
r=0.0091376990044 0.234515897532 0.250838126341 0.241616136402
r=0.00909302369452 0.240171138911 0.25350002842 0.243020353749
r=0.00961363265671 0.176638815679 0.210658143143 0.307314155405
r=0.00920965027829 0.252716678466 0.268987377029 0.24502419158
r=0.00956562569658 0.164982126261 0.205396313678 0.299889968212
r=0.00952039762441 0.135104073902 0.181803203238 0.31587443592
r=0.00944902751044 0.190953150242 0.211700900069 0.288576044311
r=0.00929120054406 0.216808628532 0.23754665842 0.263610942876
r=0.00947228734247 0.218775041691 0.24897667468 0.258527711
r=0.0089949536117 0.303158800705 0.305815135959 0.195176872231
r=0.00869590523635 0.346218882054 0.325189439226 0.159937781085
r=0.00900606354734 0.301008728901 0.301046461902 0.184803662617
r=0.00879160571946 0.319063154823 0.300787777513 0.178085461924
r=0.00898468043708 0.304628411077 0.304406982655 0.19283630312
r=0.00892258350326 0.300118047512 0.303277075854 0.193011380194
r=0.00886955336136 0.313039798013 0.310436132195 0.184519230339
r=0.00897911771337 0.283481040244 0.288721003438 0.20238752482
r=0.00905874359131 0.291214003092 0.304918376438 0.198254854178
r=0.00895471867055 0.315307435557 0.316292677042 0.173151164194
r=0.00900329921381 0.283716883562 0.293826434331 0.203489939465
r=0.00884452442686 0.309123049727 0.305108131947 0.186812623751
r=0.00912667259628 0.28590371277 0.293480212158 0.204647082823
r=0.00906384987728 0.281489911306 0.280911866183 0.211221300963
r=0.00932498649806 0.276456340286 0.278007214177 0.207555718194
r=0.00898532391584 0.283897367839 0.290422472904 0.201298701299
r=0.00905538853719 0.289973234507 0.297287888146 0.199277518858
r=0.00904746399054 0.285236768802 0.284818941504 0.198189415042
r=0.0089780493408 0.293505172871 0.29916528098 0.200866530506
r=0.00904776417594 0.339068378836 0.336255462489 0.158297733549
r=0.00915404119061 0.292339448014 0.296505421092 0.203919610258
r=0.00897318008396 0.303632714347 0.297756940614 0.200098057241
r=0.00886494637341 0.312857113809 0.297261026048 0.196303300189
r=0.0089861407554 0.302073592495 0.295438690238 0.202884030221
r=0.00900254058491 0.302831253263 0.299951156249 0.195021305981
r=0.00905359723108 0.305300646016 0.304391806085 0.195504389597
r=0.00912532938453 0.319645253094 0.343738279895 0.172616218319
r=0.00899868501397 0.341848832696 0.340455830977 0.161574890479
r=0.00911577861861 0.331390831391 0.323195672252 0.160062160062
r=0.00922176010899 0.317739652159 0.311118961028 0.18080053094
r=0.00901510789745 0.3344742689 0.317555395424 0.16873836546
r=0.00919357849077 0.325984723118 0.319234473022 0.172926074477
r=0.00904973655848 0.329103668602 0.326207299569 0.171535380842
r=0.00879644375622 0.350726960122 0.357787904585 0.148012753101
r=0.00891436387296 0.330327235249 0.31912737267 0.18575968393
r=0.00936690531356 0.145740494768 0.18341258752 0.31155807789
r=0.00939782293437 0.145663519615 0.178756426044 0.316386168612
r=0.00939768460859 0.132824491078 0.17350837336 0.32661285585
r=0.00927922148675 0.151253652239 0.192736291364 0.306765418677
r=0.0094285315851 0.13774336008 0.178904646389 0.328326180258
r=0.00896398924543 0.357790107767 0.339243462178 0.155740160979
r=0.00916155301302 0.301154725009 0.311139610274 0.195193819753
r=0.00910579977649 0.353316754698 0.368538956368 0.138274040734
r=0.00943944291607 0.207443019943 0.244692583402 0.270457104126
r=0.00921525449877 0.257304186875 0.277641104941 0.218129847005
r=0.00927296053644 0.234425377015 0.258606344254 0.244791124978
r=0.00918641328945 0.250089687607 0.279820895718 0.234391320108
r=0.00918345825965 0.251436052746 0.281480260793 0.233984961569
r=0.00928159191313 0.25296122539 0.275800954329 0.231308392478
r=0.00932932678724 0.235581158258 0.265690728588 0.240906256496
r=0.00928022216665 0.227976538916 0.253632795014 0.248760373265
r=0.00916120563533 0.249016058029 0.275444446849 0.232199085261
r=0.00917946302654 0.252046784813 0.281533572912 0.233110654879
r=0.00929738642436 0.249369903632 0.263915657689 0.236669137633
r=0.00912198122276 0.254546624062 0.269995591955 0.227419174806
r=0.00933947023516 0.225016598747 0.24306242771 0.262028402039
r=0.00912970519916 0.214869464813 0.248474215364 0.270547483018
r=0.00949192979416 0.177839444995 0.213835480674 0.307459530889
r=0.00934374282726 0.209911604519 0.240979112111 0.267485462078
r=0.00933829011162 0.208963722141 0.237342310366 0.26441945073
r=0.00924767684455 0.225761111496 0.250906864444 0.246262794298
r=0.00916224392932 0.246402064477 0.27552781541 0.237810916824
r=0.00917138011935 0.245095131263 0.274307445101 0.238910239355
r=0.00955182129256 0.195111485204 0.242288458682 0.28816160816
r=0.0093426111508 0.293238116492 0.291782233983 0.214312281485
r=0.00893061472971 0.316533753384 0.310383873656 0.18683152905
r=0.00933644010443 0.254842513054 0.279396627552 0.231673310501
r=0.00893670590093 0.335436541988 0.331011390978 0.170898322481
r=0.00890341045919 0.313567298642 0.329677625387 0.178818744117
r=0.00894917394546 0.295266064535 0.305627897527 0.198611034152
r=0.00955139099681 0.121910341611 0.17265652326 0.318890637752
r=0.00951773627352 0.123766737139 0.166440148998 0.321239806705
r=0.00939995030356 0.14632767312 0.184662123444 0.299186287833
r=0.00951379217033 0.145951715681 0.189007084084 0.304000783071
r=0.00949756100139 0.146446448668 0.188929335079 0.30344672242
r=0.00950786646959 0.146286161986 0.188881045692 0.304101401571
r=0.00956235986005 0.162532751092 0.202197962154 0.29056768559
r=0.00933294862928 0.148105081826 0.177330964686 0.294616709733
r=0.00938293781762 0.146017558695 0.183026905537 0.307277636838
r=0.00929776122266 0.136213581478 0.16344300432 0.309427273734
r=0.00944541933799 0.151265993553 0.188031639188 0.299436231699
r=0.00889542299561 0.309720023275 0.31683784625 0.17496853814
r=0.00932064743418 0.317604319787 0.346825243631 0.174241636847
r=0.00948924929592 0.152708532568 0.188734459675 0.314485176921
r=0.00946337720777 0.161940859749 0.19862938227 0.309060283859
r=0.00948198977344 0.162664278843 0.198095514996 0.308225618375
r=0.00967892712468 0.19607278141 0.222384305533 0.279989914816
r=0.00940161690181 0.171515592768 0.202123528698 0.307469967237
r=0.00935591150567 0.169085597248 0.205539184842 0.313702803346
r=0.00945158010764 0.181465404973 0.215358216097 0.283205224852
r=0.00930419471851 0.1863229793 0.218979480804 0.290485734663
r=0.00936647222216 0.186965177136 0.218494198427 0.290912305556
r=0.00965742220687 0.185716040029 0.216626234682 0.258510990781
r=0.00940168026347 0.181867624496 0.209610121642 0.296066032453
r=0.00938376203472 0.181581307801 0.210339999828 0.294488392839
r=0.00938645344843 0.181828369622 0.209773007859 0.294727580951
r=0.00938633017632 0.18143608664 0.210264885221 0.294680845111
r=0.0093373133856 0.181904167376 0.206704121976 0.296511737889
r=0.00930562693048 0.1798377048 0.220668952805 0.280448371384
r=0.00937116527959 0.167461239778 0.199890803388 0.313038929507
r=0.008965712049 0.351514965276 0.352539282568 0.151465798046
r=0.00907951758833 0.377579165337 0.351421252077 0.136887077369
r=0.00890137283156 0.375624942288 0.350534911024 0.132494360679
r=0.00910448661497 0.366791922397 0.34927838782 0.14105465325
r=0.0090320394772 0.364670945057 0.346759150606 0.140943848468
r=0.00909551340541 0.348713249332 0.339534173349 0.157479954181
r=0.00896092027741 0.367346452424 0.344033554368 0.137857691826
r=0.0089358499867 0.369349376114 0.341381461676 0.136684491979
r=0.00895069681957 0.37396166402 0.348857417267 0.134615670185
r=0.00883978638958 0.37247605265 0.348494245745 0.133829508649
r=0.00905541673404 0.361222166694 0.359577155867 0.141186351269
r=0.00893439117253 0.36090474927 0.354625453259 0.140222870788
r=0.00877725140172 0.376173434988 0.346074719499 0.136006085438
r=0.00904896606978 0.363754550182 0.339656313525 0.148844135584
r=0.00893100101735 0.371595583848 0.342924691242 0.137069387059
r=0.00897650189335 0.369464330683 0.351572711684 0.140230960176
r=0.00919739909819 0.351204375613 0.348394573067 0.153485027766
r=0.00899915385754 0.368623931798 0.350349778711 0.1383954369
r=0.00888164045622 0.367771452464 0.336826997298 0.13632124019
r=0.00896265630969 0.362790419341 0.343745792379 0.143724847778
r=0.00904025623542 0.377276428867 0.352545642313 0.132543549568
r=0.00903029404735 0.382095144998 0.33724340176 0.134555229717
r=0.00885847062936 0.38997272918 0.340215968913 0.131729049917
r=0.00903052745781 0.371551089358 0.338076262254 0.136122781941
r=0.00902465577133 0.368113235366 0.342573024688 0.143592011926
r=0.00933672283919 0.281477792993 0.276906372325 0.227390716996
r=0.00906822106444 0.272635741489 0.270378855311 0.230494228889
r=0.00918191389308 0.281268309965 0.279946586001 0.226600716729
r=0.00932858061966 0.254508883674 0.252557082728 0.257071553619
r=0.0090285290903 0.295412687927 0.306744703658 0.204332072148
r=0.00930348928095 0.246053489889 0.246183953033 0.258382257012
r=0.00938539308131 0.234936305259 0.247696403073 0.25896316417
r=0.00867146222581 0.322976585352 0.309568795398 0.168423115142
r=0.00913749034634 0.1482104548 0.229821926735 0.273635452314
r=0.00924590352073 0.274420755039 0.270998031548 0.235619462391
r=0.00878936852714 0.206716524783 0.257750550296 0.236199644628
r=0.00870960605359 0.2118749139 0.267449602792 0.221093355375
r=0.00862250753239 0.326027934971 0.336168264041 0.156084742621
r=0.00864763298608 0.343930524085 0.340777917836 0.151216833835
r=0.00878246074112 0.352093493125 0.344070199116 0.156079674074
r=0.00890138044803 0.331628777352 0.316954773683 0.179904767198
r=0.00927390254838 0.185875900881 0.221035403566 0.273695695868
r=0.00935547515167 0.176696159086 0.206028734985 0.285908189417
r=0.00948506009997 0.216161489646 0.302027666444 0.25107158762
r=0.00964420846245 0.239542572876 0.286574453241 0.251789668456
r=0.00947489614127 0.214846683114 0.24921464364 0.276852802509
r=0.00947500993369 0.214148021861 0.250419961897 0.277355103758
r=0.00933012106065 0.116079953847 0.142725033033 0.341863824219
r=0.00934875450783 0.222896494281 0.24482025196 0.261032528669
r=0.00944624799547 0.206297814113 0.23687696238 0.274135401045
r=0.00938139327273 0.228608542575 0.25230910934 0.258084241111
r=0.00953831570743 0.170997799316 0.196750479936 0.298836447067
r=0.00930003377448 0.221415245203 0.240649431414 0.255008439943
r=0.00937288676957 0.220536666888 0.241984244097 0.259115058375
r=0.00924697229914 0.227488776309 0.243642654146 0.254194983319
r=0.00933218583478 0.228515018915 0.250108839359 0.25422217703
r=0.00935206540167 0.226362405091 0.248442078382 0.256725710985
r=0.00908809292841 0.320765380268 0.323271038892 0.173537752018
r=0.00919175890588 0.296466010676 0.31730336356 0.190414174545
r=0.00910423542385 0.324342793687 0.314284493989 0.172400538151
r=0.00955439294899 0.100441790297 0.136012418246 0.338940988615
r=0.00925063983405 0.149636756524 0.205024786601 0.292168020885
r=0.0088815213184 0.235174363771 0.253862723654 0.249310725319
r=0.00914159680334 0.321992559054 0.328642799831 0.173574827368
r=0.00912785188503 0.313031260976 0.324596864323 0.181696841971
r=0.00897796156299 0.31008505266 0.317718196618 0.179474401143
r=0.00911594026162 0.324892206377 0.330957279759 0.170959618458
r=0.00919024471498 0.307776847394 0.329408275766 0.170016049124
r=0.00922261308229 0.30871852687 0.324995302518 0.182908211199
r=0.00935607950845 0.213881118394 0.241186867633 0.262076740011
r=0.00915987272151 0.243187618342 0.270087264345 0.225467193546
r=0.00935998250185 0.260578788607 0.277222394451 0.236695292506
r=0.0093687784421 0.255290583517 0.276363921152 0.241260677665
r=0.00940229815066 0.218231492219 0.246749245085 0.262280785298
r=0.00928359065236 0.23397239718 0.257893963227 0.247492996185
r=0.00936053603361 0.229175923463 0.259874608402 0.25753459732
r=0.00936061899051 0.229392350174 0.259400693634 0.256572766682
r=0.00936170334119 0.22929440121 0.259339378063 0.257259635718
r=0.00946798990101 0.198971633707 0.234607817779 0.284697564684
r=0.00944682873608 0.225525723545 0.249627991387 0.271969904746
r=0.00914878997703 0.309297677133 0.318447614436 0.186431524452
r=0.00920932874609 0.284394116881 0.290689006425 0.207009572492
r=0.00926498904488 0.252195811068 0.276346661753 0.238609422026
r=0.00941844243653 0.262194608611 0.28105268475 0.233890656834
r=0.00915189267065 0.264604393714 0.284205093956 0.227528004614
r=0.00953384951763 0.171133290861 0.207602463368 0.308161676223
r=0.00947027612785 0.242771211482 0.274078373435 0.247906993105
r=0.00923984290542 0.146247033845 0.205659333797 0.290442291566
r=0.0093195315791 0.166454501558 0.208521721317 0.305181218267
r=0.00935164669372 0.152912513843 0.199881875231 0.297659653008
r=0.00937127569807 0.258227272119 0.263486837703 0.244536341858
r=0.00943856585499 0.240842080825 0.28321144885 0.246140324694
r=0.00924529518298 0.145738076651 0.206479313037 0.291717780008
r=0.00940572456191 0.138532747049 0.193928874489 0.304096274011
r=0.00943232343499 0.149782357342 0.194713663878 0.307241719377
r=0.00949407588274 0.259180397369 0.274490189634 0.239826419157
@group {Shuffled Data} recessiveon
@balllist {First Position} color=pinktint
r=0.00757269095622 0.261897620476 0.130223955209 0.397720455909
r=0.00688418585711 0.255767122368 0.143534781733 0.374622424093
r=0.00702312875542 0.21124476558 0.268967074472 0.329050004105
r=0.00456995139641 0.190757704352 0.332845561767 0.212531827095
r=0.00700886348637 0.325791739264 0.188966895562 0.212949677155
r=0.00673715270293 0.311130745407 0.216363601816 0.158752778886
r=0.00652079311593 0.20879644914 0.163591455437 0.331878263209
r=0.00484542547715 0.445424308657 0.298679083911 0.106851658272
r=0.00882712881617 0.312453916646 0.107650714511 0.487342438819
r=0.00573688225711 0.15638980743 0.252489787979 0.342112429488
r=0.00473285758117 0.367567933403 0.23731853406 0.253392440188
r=0.0055871471977 0.263443082151 0.370023419204 0.131009780962
r=0.00591797297875 0.248757148343 0.232597482123 0.148602505423
r=0.00584848771316 0.23815996636 0.149952571412 0.365796653595
r=0.00601178461435 0.247546768918 0.383525184109 0.139411200774
r=0.00674519453493 0.154234925061 0.237155803416 0.237887765772
r=0.00562362890771 0.254849230417 0.223493734623 0.144303942324
r=0.00610611869193 0.278269270582 0.107432199296 0.460354702919
r=0.00933516608476 0.125752395628 0.176265228488 0.42699956662
r=0.00444334402169 0.273500870863 0.205921871112 0.33137596417
r=0.00628392591224 0.190377159876 0.196667436905 0.267786079232
r=0.00602973801023 0.266143380429 0.164700605517 0.419884877028
r=0.00648348236735 0.163737280296 0.163835393715 0.387043422196
r=0.00611893224682 0.324537646057 0.160383160175 0.34403776213
r=0.00498227540576 0.130349178286 0.396230963957 0.211917868767
r=0.00537594769082 0.218471955224 0.390772528538 0.247937258638
r=0.00425414857277 0.179926275022 0.375950725584 0.286920815641
r=0.00578713439927 0.251036682616 0.214389509126 0.128513202197
r=0.00490503208877 0.133369022127 0.386117059243 0.267880085653
r=0.00663358278103 0.135272028644 0.396122609379 0.262553488778
r=0.00591519011198 0.199592487597 0.274074238129 0.402185949681
r=0.00562559389052 0.265928044996 0.217719647013 0.392443269977
r=0.00424481542374 0.17184102539 0.207170533131 0.279121094708
r=0.00672238008332 0.200004443309 0.295679992891 0.35011052731
r=0.00403618105914 0.151419801644 0.208628321997 0.351641910755
r=0.00962044995612 0.202957567347 0.153186092424 0.328371589097
r=0.00516379537876 0.20341842315 0.324231132862 0.316222679495
r=0.00463354514473 0.325513736324 0.153949683899 0.316857168236
r=0.00690225382544 0.152825613009 0.32732628086 0.202392084846
r=0.00704414425078 0.185718037762 0.286660635597 0.341027811014
r=0.00677189015214 0.329937095774 0.167803667937 0.300921414016
r=0.00461904856712 0.197053911936 0.182331488621 0.273894475403
r=0.00574002195486 0.338088151116 0.194161419576 0.174344590727
r=0.00469239458981 0.338885180758 0.300994986263 0.189187091567
r=0.00695267782662 0.20312599681 0.314258373206 0.319872408293
r=0.00423684196814 0.168147989946 0.356864742315 0.29262843155
r=0.00341866768363 0.335920241832 0.320020927799 0.149139634926
r=0.00399763563531 0.177201905115 0.298854634139 0.187425143304
r=0.00526645526627 0.17753764506 0.336927980312 0.186137217815
r=0.00470907894137 0.213010678946 0.160012736357 0.320030371314
r=0.00380938588757 0.21547481621 0.340209004192 0.279938027827
r=0.00421131867476 0.308311843969 0.310790687539 0.20110412959
r=0.00397823751861 0.310415020964 0.190405298657 0.32065382512
r=0.00455955057586 0.194765996904 0.303804071866 0.318699969127
r=0.00540646819589 0.190305288025 0.174995457023 0.275849536616
r=0.00621996967076 0.341558268772 0.271249739879 0.211885048766
r=0.00637572533438 0.145780688274 0.229807262644 0.234283552321
r=0.00551720608488 0.396136695057 0.268487013124 0.202358560348
r=0.00635038458184 0.121161588911 0.288161992818 0.403692109523
r=0.00689668962649 0.186357629682 0.289453975543 0.122071151183
r=0.00527034411926 0.259707860715 0.114442592182 0.200545575361
r=0.00590607610017 0.187324097401 0.122546532596 0.290904804111
r=0.00520270663346 0.333228544483 0.38887142408 0.178623074505
r=0.0035070903893 0.398524154578 0.293282975921 0.113272053931
r=0.00278554909311 0.263838428491 0.399321720151 0.111791846828
r=0.00704099907839 0.095071084111 0.162804534352 0.338448049101
r=0.00482386534447 0.196672736813 0.397604864348 0.10290441063
r=0.00427398515763 0.266378836844 0.373267592321 0.217183781045
r=0.00398184315375 0.259842246606 0.133060132361 0.388432297376
r=0.00533982293845 0.242777850618 0.149337878589 0.234911061579
r=0.00691015714072 0.139134438692 0.381921427792 0.249214403786
r=0.00570455472489 0.242331916987 0.139179976227 0.236962551064
r=0.00577833891472 0.230243971528 0.248422200143 0.382589372893
r=0.00422173318243 0.11816257936 0.236756711897 0.392348230217
r=0.00765635582073 0.245290112148 0.386973281513 0.12871045971
r=0.00487415673142 0.231324881959 0.395478734574 0.123362871148
r=0.0075823358502 0.241656102404 0.121661038626 0.394477040959
r=0.00600817028934 0.136142713328 0.265985429904 0.38210238036
r=0.00547957923464 0.388533851996 0.154857830879 0.261415207928
r=0.00585324960252 0.263040336355 0.214531599001 0.387334121666
r=0.00579668424207 0.152365930599 0.363154574132 0.172113564669
r=0.00450152870848 0.153574460859 0.0917303447105 0.391543555782
r=0.00347124148822 0.284282619636 0.37889761712 0.214113476729
r=0.00705400931636 0.213416605121 0.29911040499 0.35969533183
r=0.007866401741 0.360756873348 0.249858162916 0.1377020859
r=0.0076496807662 0.0470480593277 0.282432822884 0.148126745642
r=0.0041979686581 0.414123243457 0.26764168793 0.196921592956
r=0.00610145106463 0.107752165388 0.255122049128 0.219811947073
r=0.00663910143534 0.196909225775 0.225654747426 0.26827451793
r=0.00572173151101 0.219293954031 0.19788906411 0.317616380863
r=0.00625445674172 0.220267297296 0.30494175966 0.282927536397
r=0.00676024326519 0.207765386204 0.296743769792 0.172208453807
r=0.0063079267053 0.215555963594 0.276171657682 0.303558068344
r=0.00551025749772 0.304036433207 0.215147789362 0.27549855822
r=0.00511982956485 0.215115345356 0.303719632528 0.204905069752
r=0.00538458978085 0.277045890888 0.216071965317 0.302584154957
r=0.00604274373758 0.233501643964 0.264795678722 0.356211836543
r=0.00545282287146 0.35673535826 0.237455355732 0.256964505831
r=0.00489934552127 0.368645538858 0.274413529733 0.141843971631
r=0.00524501596677 0.20446208787 0.279806438915 0.383576687099
r=0.00687708238765 0.162211314074 0.337828920898 0.23044982699
r=0.00653828360205 0.191877835565 0.310777913024 0.317140644019
r=0.00628448502988 0.196507346478 0.309719722609 0.384985858163
r=0.00386713169534 0.192474674385 0.371878063582 0.331030297372
r=0.00327754342727 0.418208896384 0.247388247662 0.241025865656
r=0.00346297981797 0.376723010759 0.21668583311 0.10417618425
r=0.00401030822851 0.176358031253 0.347772935048 0.358881683852
r=0.00416386074658 0.100151373171 0.367793555828 0.322987097239
r=0.00414419497931 0.0889578553877 0.3777177394 0.322341652013
r=0.00672722913728 0.236179146256 0.0956712986104 0.241427571728
r=0.00417143972827 0.204172822286 0.0952977319825 0.392627255706
r=0.00463376031673 0.345573832393 0.143322398697 0.321289500389
r=0.00613287807379 0.221455812421 0.138848345026 0.385164084938
r=0.00455982507627 0.154551563781 0.229501498595 0.389030012231
r=0.00485063659006 0.391991871209 0.222398628267 0.139935858762
r=0.00399402518116 0.257802180214 0.400083558599 0.129526220667
r=0.00735027259245 0.146427254262 0.225461971629 0.22675004266
r=0.00527588246557 0.225097567705 0.390053108215 0.229723038137
r=0.00504571545516 0.246263508853 0.245389744769 0.355070131065
r=0.00624944111599 0.231202642316 0.370312803575 0.260475357814
r=0.00627255328613 0.321050237934 0.193175893778 0.294661179576
r=0.00652234353118 0.309255055264 0.280509076247 0.210397146088
r=0.00812794219439 0.191613447053 0.300314334831 0.110228961989
r=0.00746529533041 0.212835749941 0.271975279296 0.381079153791
r=0.00563927568854 0.284124134393 0.173839446012 0.195588612465
r=0.00750170679614 0.14590747331 0.237450833489 0.386589248923
r=0.00470738699283 0.349070241146 0.176522767593 0.20375845982
r=0.00399567089668 0.287246787192 0.230886517099 0.123175778697
r=0.00677704777807 0.306914283286 0.316624877821 0.134970889465
r=0.00580407518575 0.225628813812 0.353177556184 0.291524036315
r=0.00530986446994 0.238693259403 0.370484545041 0.248541399429
r=0.0058285963099 0.145034566602 0.366732594219 0.244724283718
r=0.00468587741538 0.333007458598 0.315342800556 0.19954068518
r=0.00382834576871 0.330394788866 0.306145829982 0.206191386934
r=0.00593996055346 0.166477727741 0.320027872825 0.191740075506
r=0.00526088007304 0.320765238279 0.324239694591 0.198687427615
r=0.00451139356211 0.263832074289 0.338598429429 0.247409751874
r=0.00613672877312 0.154068533306 0.246831092692 0.344475892045
r=0.00525379498119 0.145017297177 0.268496819551 0.339917419931
r=0.00407289175165 0.34394170448 0.161704210238 0.228816031579
r=0.0054736128661 0.342399880588 0.240342878033 0.161709633942
r=0.00483466851341 0.241604181772 0.15852031127 0.347273403386
r=0.00605356136099 0.237538291989 0.158375487427 0.346482599895
r=0.00552894537705 0.257061265167 0.346606863282 0.237745136062
r=0.00496003885285 0.377534100027 0.327627707943 0.140679326023
r=0.0056227671359 0.33754704631 0.326215022091 0.185812469318
r=0.00532908523364 0.327123943849 0.261592708403 0.21429046637
r=0.00341331826394 0.310952953052 0.3845903751 0.0882107049301
r=0.0052908530859 0.267097728178 0.177217903344 0.360906104128
r=0.00491788992941 0.231564425046 0.382756317498 0.134662706385
r=0.0056874462147 0.278155594613 0.197172145991 0.380799768438
r=0.00572853324792 0.285112521639 0.400115406809 0.117772648586
r=0.00655439903808 0.13403182332 0.208242761499 0.288214068342
r=0.00528229755601 0.191948436908 0.128631992555 0.410436700789
r=0.00380319095722 0.317665607934 0.196490185773 0.325594680438
r=0.00419231223962 0.321497327978 0.181444385435 0.208683240947
r=0.00807344921027 0.323045319289 0.317829145121 0.154310140827
r=0.00418307463491 0.283043709227 0.329198848892 0.180871432885
r=0.00518781184169 0.306688081707 0.157935919611 0.199571699201
r=0.00391847965494 0.297900956287 0.178793800034 0.330129636311
r=0.00465003243719 0.195113897694 0.364859142893 0.13741143017
r=0.00602329665018 0.297837025262 0.339368468376 0.146093619857
r=0.00475553387948 0.299565463973 0.215661461518 0.146418256568
r=0.00593746809847 0.338413107248 0.271016670244 0.229090648923
r=0.00514132936283 0.366815542653 0.132291201429 0.275480125056
r=0.00666975660626 0.143239536324 0.26314043005 0.354260684895
r=0.00553898053429 0.153865870424 0.254980676473 0.247594129376
r=0.00375820133663 0.323027226581 0.153853253346 0.197969543147
r=0.00715384355653 0.190461496263 0.290715216348 0.180964136323
r=0.00607349162994 0.188843695526 0.279862206358 0.356810824272
r=0.00356231956229 0.328962850899 0.336583179246 0.187286378663
r=0.00496142321684 0.334249504511 0.198952034656 0.149139219355
r=0.0054281541922 0.318219381852 0.3079536481 0.195471323894
r=0.00379003261495 0.195752622253 0.333270872958 0.185232200959
r=0.00584336264094 0.202471574484 0.166289265754 0.320317016766
r=0.00613027102157 0.156116762346 0.202966059019 0.325813274247
r=0.00653466889717 0.325841698499 0.158568002132 0.193953391964
r=0.00695180952118 0.159077043629 0.31488540005 0.199778915848
r=0.00613639137372 0.321077896574 0.195832424176 0.162448178049
r=0.01 0.118786909449 0.174673966535 0.278174212598
r=0.00550769995458 0.178232625284 0.30594581357 0.202187306661
r=0.00378869335814 0.144504275422 0.247151796176 0.326053897739
r=0.00710159089684 0.160795767863 0.290754275811 0.318016276519
r=0.00424720198424 0.160453570694 0.232963354648 0.320033195265
r=0.00636943487817 0.184224258513 0.340612157404 0.157889494676
r=0.00737481244787 0.318677106719 0.182335870339 0.344193177463
r=0.0064660081743 0.15995122859 0.317714915988 0.180754677481
r=0.0035224775365 0.181001621172 0.332559260395 0.135302107523
r=0.00710004664513 0.195923132751 0.197816414755 0.296061973431
r=0.00434908897172 0.299692992074 0.16681808214 0.193806585007
r=0.0060945654698 0.136919673716 0.391957385495 0.219302413147
r=0.00353395346181 0.201404734033 0.416023491597 0.261720997599
r=0.00635709553163 0.114240525579 0.174219843056 0.398990206217
r=0.00824748046455 0.298527652047 0.21188630491 0.275167785235
r=0.00838833643517 0.157160936949 0.114006514658 0.294798647275
r=0.00468013096531 0.184830602897 0.329509346759 0.18280856683
r=0.00429925214945 0.340534811675 0.136984346975 0.360304907875
r=0.00560579881713 0.396105820651 0.190765820909 0.277167119828
r=0.00404827259541 0.118807134181 0.418589784568 0.264942785911
r=0.00487160295142 0.419424838269 0.179116833204 0.27787563902
r=0.00583556865876 0.201023866176 0.122503424904 0.415999711587
r=0.00383831135084 0.187603732344 0.421793912946 0.132736231473
r=0.0063208704928 0.244246359745 0.208168436796 0.14898958853
r=0.00538515938176 0.124519413007 0.190402700312 0.415804768867
r=0.00657176620123 0.210628034027 0.136715718351 0.248969001567
r=0.00574612520839 0.187799005283 0.134028060814 0.418359995969
r=0.00671537803541 0.188097479532 0.132924791337 0.421354539681
r=0.00400533890288 0.211489614671 0.126101133109 0.279097836465
r=0.00924734887223 0.100772124332 0.184583910777 0.393057480367
r=0.00332788852128 0.153656046849 0.367538816956 0.134529629829
r=0.00368523445994 0.306443597813 0.104411683507 0.385566782618
r=0.00653363057195 0.221009656905 0.398052916699 0.0971186307608
r=0.00970579027605 0.296236854331 0.134518731258 0.201883684588
r=0.00526123348366 0.370048051072 0.274877474904 0.218884105473
r=0.00380597451261 0.268666662995 0.371174277264 0.148121630032
r=0.00745642941401 0.204991728404 0.0971972475964 0.300390802944
r=0.00550038009689 0.158248803222 0.356270693182 0.191273540142
r=0.0030259485918 0.236961915753 0.409293133295 0.254760530871
r=0.00636236738007 0.399950401746 0.0878707469497 0.26937555798
r=0.0053959464169 0.323338031979 0.201393931628 0.180798200276
r=0.00621020631172 0.220400067327 0.391780170892 0.265486024706
r=0.00582283036806 0.182667947934 0.407638271522 0.290823693852
r=0.00596489621129 0.262866931402 0.175204690972 0.194796327242
r=0.00666538451238 0.280336151337 0.189287173785 0.364894513227
r=0.00657926795687 0.212466556206 0.167702801809 0.36019984789
r=0.00459944494586 0.25756735044 0.21331724321 0.168141216359
r=0.00615119734127 0.247763734744 0.344110690457 0.155793353887
r=0.00543724079756 0.113522420503 0.291729481471 0.43473687901
r=0.0044506421083 0.194537709847 0.325783011776 0.267702330243
r=0.00498207444366 0.195768499002 0.27761376291 0.321401189729
r=0.00675025114288 0.257201717937 0.139477635392 0.214410419358
r=0.00417849638335 0.312383242014 0.199175676389 0.157774639236
r=0.00601651173556 0.157655974809 0.319047873192 0.32865453381
r=0.00303226273732 0.155217471147 0.373583270943 0.232030437014
r=0.00571417123147 0.341178245455 0.248397073244 0.161744738629
r=0.00738519653809 0.227310928808 0.281714303821 0.190209625607
r=0.00455280893048 0.258184143223 0.398305626598 0.207496803069
r=0.00672760913037 0.206477933692 0.278862827722 0.188042739181
r=0.00619410950934 0.339030256995 0.251550829219 0.146347638942
r=0.00602373785718 0.211540335943 0.341953929627 0.160791448715
r=0.00455104424719 0.331149517685 0.154702572347 0.250160771704
r=0.00682130470796 0.18060141769 0.295117333686 0.204244265399
r=0.00621291582648 0.189884148064 0.320641424131 0.216021474993
r=0.00481756495345 0.215145436309 0.316929359507 0.179868175956
r=0.00526482283873 0.186473784277 0.211668656352 0.279737985815
r=0.00550591203939 0.22643229071 0.359948107241 0.235860973387
r=0.00598148339912 0.155070137483 0.270046758322 0.25242515179
r=0.00518633803932 0.332636912068 0.277924316419 0.228382648664
r=0.00476243786893 0.25792946853 0.159795643227 0.24827928759
r=0.00611896203086 0.159428092845 0.312335486959 0.243000717875
r=0.00608922518438 0.158396609571 0.350520925305 0.249514391665
r=0.00512646458099 0.382745001234 0.245186373735 0.13866946433
r=0.00692146617895 0.169812890678 0.290731900111 0.35278271813
r=0.00475511685546 0.215563719791 0.33069339162 0.277666682168
r=0.00684353120382 0.315258229126 0.294790556833 0.214097459766
r=0.00614805771465 0.226788085406 0.158886569495 0.351199754489
r=0.005148901909 0.173514088825 0.20427157285 0.307842849926
r=0.00708583446673 0.360880985645 0.285413449676 0.128614263421
r=0.00617958182244 0.191207015924 0.315624278791 0.301430879298
r=0.00506869930927 0.325090524851 0.181075473886 0.203974073167
r=0.00642053051871 0.265967123644 0.187382236372 0.214995776753
r=0.00474095331751 0.269862968575 0.370494154373 0.21417874898
r=0.00739946720199 0.189339506616 0.303474294488 0.124065402773
r=0.006504723861 0.217115689382 0.138215983699 0.354803411063
r=0.00580279528486 0.282684809422 0.225192965704 0.134598551763
r=0.00618499350959 0.220517641161 0.369279939838 0.148164859727
r=0.00618727353581 0.140363373319 0.223455951858 0.373782357666
r=0.00672440461663 0.133745230992 0.2110702481 0.373688942164
r=0.00510299863849 0.359116664245 0.255673398228 0.238021211681
r=0.00669040503076 0.24644288971 0.381086392579 0.222183790583
r=0.00569045472417 0.391723971529 0.12613101701 0.220623718181
r=0.00551397749976 0.364421733696 0.228880229395 0.148702301301
r=0.00626931254162 0.137037891015 0.274932200226 0.367546142275
r=0.00558743448256 0.231566707466 0.261982864137 0.359265605875
r=0.00406127863863 0.244458895573 0.348344442638 0.259307429686
r=0.00489740778216 0.349783051911 0.250614250614 0.249098227822
r=0.0052747178174 0.361456062186 0.264148260499 0.133709356337
r=0.00644871114046 0.13435903195 0.369981470043 0.279274524117
r=0.00435927108193 0.249535747447 0.264856081708 0.351903435469
r=0.00605959121869 0.268162201916 0.227190086031 0.140753425396
r=0.00531973625164 0.199875915661 0.282413548134 0.123131209366
r=0.00461164871588 0.251563072211 0.228911009755 0.149522255884
r=0.0076450777755 0.230924802353 0.140535944107 0.383491910278
r=0.00563662878631 0.389221008967 0.229366192887 0.245531629354
r=0.00461470170465 0.143117958766 0.375317273011 0.233869172196
r=0.00517123749722 0.267192158052 0.142034257996 0.372037794957
r=0.00523256459275 0.219049196621 0.256438628458 0.383809839324
r=0.00482238912748 0.411484750576 0.199683519551 0.266114330066
r=0.00515404115252 0.121157877225 0.281630344369 0.406082182665
r=0.00610625915562 0.247877908255 0.125522276466 0.41892070194
r=0.00503694428501 0.402949606211 0.198676932217 0.138737465779
r=0.0058727083112 0.41406953702 0.139434336156 0.254954062331
r=0.00651864333469 0.199197823465 0.264129245786 0.140885759964
r=0.00566217591078 0.265585101879 0.394518580313 0.12888769017
r=0.00533265662817 0.097751514848 0.42290550353 0.300215333767
r=0.00514014707011 0.251816542128 0.204019582582 0.135429013141
r=0.00414448498767 0.287485696871 0.138940159735 0.206752801688
r=0.00778278620151 0.370140151293 0.207705389081 0.28446607635
r=0.00618640554257 0.280276594858 0.134074166643 0.375364088169
r=0.00789202283233 0.314704083713 0.187164503635 0.368519399334
r=0.00610493953763 0.205542078746 0.371431237171 0.288766560926
r=0.00330146944607 0.401382474195 0.288397755804 0.129382226217
r=0.00602064160314 0.20733140964 0.378433258523 0.140505961923
r=0.00636403640347 0.118441334238 0.14889943893 0.453665454097
r=0.00622353482533 0.278329197684 0.319117038875 0.209961745244
r=0.00559039400117 0.152105152175 0.264145638575 0.328038237155
r=0.00579511385767 0.165938637546 0.329901196048 0.216068642746
r=0.00461087189639 0.347676110024 0.157295946681 0.252562402955
r=0.0048979270492 0.250201244832 0.348788430169 0.244787379139
r=0.00560418179898 0.251172861783 0.345555154577 0.241645615301
r=0.00451958045779 0.339816491968 0.224634023221 0.167710900615
r=0.00393778608862 0.289340931786 0.327132330154 0.210142557074
r=0.0058630965664 0.26194134095 0.347246765674 0.235989796335
r=0.00653632754817 0.250738331719 0.155824376217 0.244426213196
r=0.00675206145944 0.233802816901 0.268495181616 0.169607116383
r=0.00573589167696 0.163411713292 0.268926688347 0.342919412235
r=0.00593851885174 0.338526453593 0.182316880046 0.268519626405
r=0.00562204656988 0.164379864141 0.204282693778 0.358405686266
r=0.00398852584208 0.221526263627 0.31028741328 0.292051536174
r=0.00448756401994 0.186626341607 0.312838859588 0.202817836462
r=0.00530195563094 0.186238298061 0.296519366432 0.210856737211
r=0.00547366954624 0.229939234306 0.310494212241 0.174949747002
r=0.00592243492991 0.2509202098 0.346503455044 0.156464678828
r=0.00625011737638 0.244534597803 0.252437798068 0.344903311997
r=0.00709644785978 0.190028222013 0.203396544041 0.322844976977
r=0.00624450570204 0.152166289412 0.264641183409 0.365925973157
r=0.00614191414857 0.253685841836 0.218005023579 0.134790070088
r=0.00501582763861 0.162596148448 0.339003986301 0.248161248667
r=0.00682996896446 0.199586088537 0.397102619757 0.126293473323
r=0.0040986703091 0.213644614764 0.255067567568 0.40076643808
r=0.00554672942065 0.243863245969 0.221200199479 0.152213664321
r=0.00258271772677 0.310423224904 0.116518013291 0.361446309899
r=0.00701007195845 0.132135306554 0.285034732709 0.364957716702
r=0.00808773482816 0.206354128412 0.303176492611 0.351078955754
r=0.00449985561836 0.314612926272 0.20745799254 0.336260528878
r=0.00551771209008 0.313417283841 0.142297836869 0.207382909512
r=0.00660648200274 0.336327663461 0.207415869064 0.313829073971
r=0.00426211653555 0.148864628821 0.200698689956 0.345021834061
r=0.00867586274123 0.13690245478 0.291698966408 0.207687338501
r=0.00468303205141 0.202812172735 0.341649725867 0.149665664219
r=0.00658808088307 0.370754403456 0.227982718511 0.13260219342
r=0.00371234583543 0.326374984024 0.140842670302 0.206620372343
r=0.00613131702105 0.252912759307 0.391426135672 0.121787845573
r=0.00453424045884 0.40103045331 0.289551441001 0.173514083357
r=0.00629885465448 0.297730315588 0.147191584316 0.213987886516
r=0.00532216705912 0.161898602958 0.316789532298 0.320133702626
r=0.00410886027482 0.31599532333 0.163255048607 0.319733256626
r=0.00727408692334 0.298611486304 0.167125902714 0.338285878942
r=0.0033829409795 0.161856570805 0.320240262104 0.198107025846
r=0.0036163618581 0.311804793849 0.322695998707 0.169705086459
r=0.00774269670428 0.163041420403 0.326144801022 0.31716401213
r=0.00413541575605 0.178054411528 0.191583718826 0.335107021743
r=0.00756343045645 0.177175967423 0.293810574092 0.335052152048
r=0.00530096969257 0.342968657681 0.194261206843 0.173279439467
r=0.00736715825337 0.173427982083 0.303407625643 0.330485751458
r=0.00716813200107 0.171596903448 0.191881674317 0.305245217314
r=0.00344631974221 0.192249254236 0.305453086516 0.172671785785
r=0.00362192033138 0.305685864519 0.330616896622 0.171583174631
r=0.00434301590654 0.334544009988 0.160632200216 0.192582713807
r=0.00611005097253 0.164555593315 0.181052859217 0.340742685903
r=0.00455627441371 0.159571937081 0.32337143014 0.209341800646
r=0.00700806779013 0.280514412144 0.439109458546 0.163312027534
r=0.0032910869434 0.109632430574 0.439168119429 0.304638200702
r=0.00332471257461 0.109066445051 0.291780442439 0.43725513475
r=0.00532536650755 0.437727026011 0.296242328087 0.112358565404
r=0.00504823076832 0.169879313315 0.428221731773 0.115860682161
r=0.00477704602544 0.422817869416 0.124765177549 0.280733104238
r=0.00494921636036 0.417862696384 0.113603460294 0.291801462046
r=0.00301995090252 0.424385026738 0.283368983957 0.176443850267
r=0.00661524364106 0.436363734345 0.162488413701 0.110928484692
r=0.00697788515336 0.29951416167 0.105540624354 0.431879264007
r=0.00460216506447 0.149883391638 0.300120772947 0.111236048642
r=0.00581870676666 0.114022287079 0.160785354205 0.434797028389
r=0.00367159152362 0.436440018671 0.294797987656 0.157564441678
r=0.00298737078703 0.414444759609 0.126081406893 0.287831513261
r=0.0062313125739 0.288265615116 0.115634631172 0.169145256585
r=0.00704061468262 0.434723171565 0.11238622873 0.157103284527
r=0.00338320306363 0.116723735327 0.440308275479 0.283458465534
r=0.00288508750228 0.435418408762 0.151659154413 0.110766657829
r=0.00389030237448 0.420168371285 0.270551910459 0.190756464685
r=0.00324273534814 0.300480229792 0.414164534805 0.115569319151
r=0.00598743265901 0.307060284704 0.10928223396 0.148220939279
r=0.00753672459117 0.163831867058 0.115493646139 0.430107526882
r=0.00502868308586 0.109263088495 0.288351463934 0.44559321526
r=0.0046305576124 0.170810412786 0.296725429896 0.419608437649
r=0.00351388750074 0.122131026687 0.420995724185 0.16410281614
r=0.00574160843677 0.348299376184 0.15767597549 0.283213687982
r=0.00565998448819 0.153521763873 0.24839853497 0.233500167807
r=0.00566492079063 0.163593999101 0.215468258186 0.362956301353
r=0.00615345099231 0.233702089619 0.338853503185 0.182255000559
r=0.00558046911709 0.367504545182 0.138613023515 0.203636418233
r=0.00569924815096 0.186497064579 0.344748858447 0.253881278539
r=0.00603605177117 0.223693551872 0.334194181217 0.186540763377
r=0.00371058949857 0.383549565436 0.251459041861 0.231305370114
r=0.00393640084194 0.347304959908 0.128679026429 0.182176542058
r=0.0056871046003 0.218161344477 0.341889713576 0.284329856621
r=0.00679044712038 0.353000238682 0.162921473466 0.314252526056
r=0.0059898447418 0.171304587409 0.357969417275 0.161351425816
r=0.00456754534029 0.203591639135 0.274639364103 0.116090412482
r=0.00540385653833 0.186302789399 0.114738885323 0.291367323739
r=0.00768504049302 0.312013686271 0.159648390065 0.118219476777
r=0.00377727990179 0.384803512868 0.19698738258 0.137346451003
r=0.00809994461543 0.145835127918 0.184253596348 0.343957274528
r=0.00529488980237 0.207276432207 0.144790375367 0.313147853846
r=0.00553282887097 0.178628089512 0.380406646627 0.200734802939
r=0.00662007850175 0.243615774866 0.180302461552 0.358383952134
r=0.00692704582895 0.207062077632 0.274211961935 0.179229814426
r=0.00553906207565 0.338986233261 0.273400827657 0.180732573772
r=0.00600232966442 0.120772511177 0.259255919021 0.23167605035
r=0.00428552120884 0.263665164428 0.366739547544 0.201329704163
r=0.00436989252592 0.193222576209 0.279576506037 0.199846580189
r=0.00531337585186 0.340012383858 0.177766686049 0.226057730735
r=0.00709542774659 0.169511167299 0.312368310156 0.313351594325
r=0.00607046627724 0.270755597015 0.355010660981 0.170742270789
r=0.005630874461 0.268444398196 0.18049915562 0.344699339416
r=0.00605827664559 0.339626838008 0.274978376375 0.204744841221
r=0.00554877352051 0.345096457665 0.261854100524 0.215316428823
r=0.00417207952156 0.340980140374 0.213748401278 0.264013304946
r=0.00709613928379 0.133992538265 0.203948430741 0.38625952901
r=0.00643582487118 0.13148755547 0.259502218792 0.215705190044
r=0.00349756252503 0.381766929336 0.206291242232 0.134345569864
r=0.00403129983443 0.259038080313 0.220507902295 0.0886579692807
r=0.00626835448046 0.198999736001 0.351955061453 0.143829749787
r=0.00678478881066 0.284575396046 0.168224559387 0.21311415327
r=0.0066345843618 0.390456214572 0.281079460903 0.134518004439
r=0.00501289952834 0.376702749305 0.279126353099 0.207701887154
r=0.00573914911024 0.133260241204 0.382786803548 0.218254759294
r=0.00528055284561 0.193290020993 0.392148373769 0.28351370088
r=0.00434210718191 0.284069499686 0.209807410509 0.382823948085
r=0.00509347511262 0.382275225479 0.197593714769 0.134124859076
r=0.00458029593931 0.321781971525 0.284581019582 0.20892655839
r=0.00457304591999 0.276981970857 0.159298592245 0.351321313905
r=0.00579168536805 0.245848045511 0.354781910832 0.231697513592
r=0.00608506402086 0.357590200425 0.16804153438 0.230773338297
r=0.00486799562044 0.276284755486 0.178137447688 0.324117492171
r=0.00644523287635 0.270565548469 0.332773905661 0.225686286124
r=0.00588338233194 0.338227885529 0.176272978617 0.22700651866
r=0.00406445213989 0.260397361873 0.337053543599 0.226185752851
r=0.00413871361508 0.176855438764 0.336684709989 0.259541277449
r=0.00630655299922 0.200484398147 0.317927434336 0.195076069321
r=0.00556868578355 0.204724363501 0.261205482969 0.353055138971
r=0.00459613932616 0.38889716563 0.138552646281 0.266527617416
r=0.00542731342321 0.36454746607 0.15668595364 0.233703690556
r=0.00593907461821 0.1607149438 0.380725999631 0.231582826608
r=0.00591314584843 0.166388846795 0.377531949285 0.226953578825
r=0.00638542449191 0.224947633648 0.246045960961 0.372666282141
r=0.00585956341335 0.324952219155 0.306349543427 0.200509662349
r=0.0064887770765 0.227838750528 0.169902912621 0.229421696919
r=0.00609672063395 0.178986244179 0.349301504041 0.126318043141
r=0.00619546601988 0.329441201001 0.16061630306 0.320793643826
r=0.00610854779216 0.309368770764 0.13665559247 0.20642303433
r=0.00618913644895 0.233869996387 0.364114505962 0.232665515718
r=0.00465605551754 0.373712750609 0.173871946669 0.212079001045
r=0.00461123043869 0.179770268763 0.347329095573 0.347161815546
r=0.0062607508042 0.325966211525 0.2 0.352117565378
r=0.00478027088234 0.346332381147 0.314017547439 0.134691899612
r=0.00624541939422 0.232905097389 0.227174643097 0.369678608686
@balllist {Second Position} color=greentint
r=0.00870921563909 0.258798240352 0.20075984803 0.270345930814
r=0.00849317227392 0.270288412056 0.242812073479 0.205580292216
r=0.00799975142255 0.30025043107 0.159803760571 0.315810000821
r=0.00616434398112 0.161403611461 0.328133688431 0.219087476953
r=0.00657636345753 0.300476580916 0.2171005432 0.319155478118
r=0.00602998866293 0.30429041023 0.151142906002 0.338577590302
r=0.00688807592293 0.203440812883 0.287406918308 0.348422043701
r=0.00639043012278 0.286914378029 0.220621495771 0.276347049321
r=0.01 0.267476563323 0.228854323935 0.318879252835
r=0.0074954588623 0.295127407119 0.228039291967 0.288815405563
r=0.00744636325497 0.289770227742 0.279212209401 0.239078203783
r=0.00609650686746 0.267208522753 0.204757312761 0.225742756119
r=0.00568417350437 0.281003829747 0.271766769416 0.194642505008
r=0.00781485161123 0.262656587684 0.288375595302 0.254608396327
r=0.00613610673985 0.25808932729 0.188868862243 0.25730265345
r=0.00645731164268 0.266190310213 0.254025792959 0.187800627396
r=0.00528831298954 0.237855467185 0.285403673399 0.276534874406
r=0.00923070467806 0.277247947002 0.290221516804 0.206472983231
r=0.00869345438607 0.277724274089 0.20221986806 0.283045215968
r=0.00748117979923 0.169420253794 0.223463548146 0.315103259517
r=0.00676093580684 0.29787671057 0.305322344604 0.178926288223
r=0.00895169867043 0.258907079315 0.21333632354 0.265171563131
r=0.00827046313106 0.269237238247 0.245886244499 0.172371261178
r=0.00830872791489 0.327946500935 0.348401666551 0.173324183321
r=0.00618682848244 0.205287901314 0.276168280628 0.233836942982
r=0.00708375009033 0.20162977833 0.250029771525 0.270750752794
r=0.00746590280664 0.200503942886 0.294666604451 0.158928654752
r=0.00531341147042 0.273967747652 0.269750132908 0.199929115719
r=0.00686900442654 0.205389007852 0.247787294789 0.265274803712
r=0.0069834952565 0.292812854773 0.261680202602 0.246092044363
r=0.008784035754 0.265547484054 0.209337349398 0.274749734231
r=0.00858776773295 0.226992823894 0.279989332816 0.210798099302
r=0.0063109492994 0.158386057842 0.332352412248 0.222309415208
r=0.00860512015505 0.371149595103 0.2972018262 0.137875876165
r=0.00738651542659 0.172396773248 0.30518408835 0.137522557957
r=0.00772768597368 0.323169791039 0.143205493417 0.338934431183
r=0.00773624835938 0.214745194001 0.147711473222 0.34219453868
r=0.00682144312821 0.14386354947 0.341233173148 0.321971681585
r=0.00621308321807 0.341343714011 0.143010161895 0.321360278346
r=0.00837209510028 0.326640791432 0.178101380337 0.233344033618
r=0.00776556421453 0.29312483388 0.152166208913 0.345087268539
r=0.00632614620774 0.155868165205 0.204735803692 0.324784001911
r=0.00608885869474 0.291654264453 0.341534058386 0.21100171723
r=0.00732331964185 0.343448768297 0.204833677413 0.148487341477
r=0.00826090524166 0.359425837321 0.152153110048 0.285996810207
r=0.00675461852224 0.163613662127 0.334521677701 0.275641130953
r=0.00607649570323 0.146087664225 0.227270084874 0.338594349494
r=0.00576131110233 0.150113962434 0.306937488233 0.210479336548
r=0.00553666622021 0.209206495823 0.309325138757 0.331766931097
r=0.00675183892875 0.160419320074 0.211046340747 0.35607916136
r=0.0072382244501 0.140014581688 0.191870709035 0.301020718148
r=0.00613593636218 0.160979551811 0.342834053681 0.303617477209
r=0.00784029638376 0.199580725527 0.288084097952 0.164884243787
r=0.0069146893799 0.161589452164 0.340793944903 0.294066093053
r=0.00644814830598 0.166681809922 0.304424859168 0.226876249319
r=0.00688257634875 0.295708773833 0.311593201721 0.22958520535
r=0.00595122663578 0.279673908136 0.276407384399 0.266526850732
r=0.00722162642391 0.267282372086 0.211129192468 0.259631844792
r=0.00803706956167 0.239964509993 0.283095134362 0.270674853973
r=0.00522711339984 0.284157252036 0.206260644773 0.240302232041
r=0.00590433859844 0.275550529838 0.248399995337 0.234014525361
r=0.00645112680829 0.204363563329 0.28295835098 0.244813629477
r=0.00660900921486 0.271361207168 0.221251178875 0.385539138636
r=0.00606640872837 0.118063044665 0.297555401567 0.181015928667
r=0.0056030845974 0.119371267274 0.389423807485 0.156874663278
r=0.00762929170425 0.389490824826 0.229097513622 0.124506795265
r=0.00476346037468 0.196888792864 0.369641038304 0.315256643724
r=0.00689392624507 0.279795283167 0.2517489068 0.261418456023
r=0.00795620682243 0.269369725281 0.28636832447 0.246231078112
r=0.00634936315019 0.261395918011 0.290896376907 0.192342992002
r=0.00706517430065 0.293708098039 0.253411941902 0.189895072036
r=0.00617731967864 0.189949858593 0.254518874756 0.26633694479
r=0.00822997652469 0.263327875501 0.253539185875 0.295271214192
r=0.00765164161132 0.175384870742 0.366297356737 0.122685588614
r=0.0057230983507 0.334134640841 0.174464412416 0.359857670843
r=0.00570485475305 0.132170219404 0.174113115629 0.342526653028
r=0.00863647256053 0.363883684665 0.170568899559 0.336970057327
r=0.00819606995155 0.263409142573 0.198926186121 0.261828731016
r=0.00749294512259 0.28832082986 0.248772807261 0.262619246087
r=0.00865315636919 0.27557482591 0.280370516358 0.201550387597
r=0.00580800354766 0.216277602524 0.157034700315 0.342712933754
r=0.00737009631234 0.224995754797 0.158498896247 0.292952963152
r=0.0067987258257 0.136010152951 0.159655149778 0.390433469727
r=0.00867226716201 0.366933943506 0.164583892473 0.328597707544
r=0.00678588962959 0.340685009226 0.1775646956 0.142327763779
r=0.00526098533217 0.378166233266 0.0934219397091 0.110324569007
r=0.00691350039875 0.203385917978 0.27650756617 0.27724048097
r=0.00590643103702 0.278481989841 0.281585326314 0.18541277463
r=0.00675224819398 0.304452672895 0.311666081065 0.22877795496
r=0.00757391769779 0.307287695727 0.157093365453 0.300388660549
r=0.00758202121953 0.31250532946 0.308190598548 0.152129794382
r=0.00561420031731 0.243460002754 0.291133140576 0.306725870852
r=0.00705248506442 0.226022160164 0.309368054395 0.309949053
r=0.00793318123827 0.309748419004 0.22646700446 0.154507561765
r=0.00590683934517 0.227122150391 0.309068390609 0.308861517523
r=0.00767822936698 0.226684250005 0.308655280823 0.155122410903
r=0.00817408768875 0.303135274777 0.293917332081 0.228452325035
r=0.00753908514218 0.228456967666 0.303035810234 0.181897341888
r=0.00639332049862 0.290879333433 0.203838714477 0.253831275108
r=0.00846088630089 0.247506325106 0.284565599979 0.204206801735
r=0.00652261403875 0.304932807596 0.230980928623 0.285426893055
r=0.00789035767081 0.296005311497 0.315923425916 0.155969901516
r=0.00941488012433 0.318217090077 0.143035748307 0.174976920882
r=0.00769144862988 0.148219037393 0.187106110826 0.342887820363
r=0.00718590242312 0.164841542741 0.411539893559 0.118914124269
r=0.00504024521017 0.131003954064 0.384851683234 0.29830337592
r=0.00777068246135 0.153236951207 0.201339428085 0.342191984692
r=0.00693268026098 0.147379802494 0.375434296836 0.184704101492
r=0.0070485904909 0.141256070152 0.165919809947 0.368311769981
r=0.00696130229782 0.339398180546 0.150054983505 0.117364790563
r=0.0075052433216 0.165385547981 0.372924275262 0.136792228797
r=0.00728124508892 0.16073914993 0.230288155193 0.35001061997
r=0.00821539749187 0.272446913697 0.20248128443 0.247186779039
r=0.00753004648639 0.177081569292 0.265915352876 0.288376812763
r=0.00636440390012 0.277807766805 0.185533293113 0.266344902042
r=0.00579729588899 0.286301482334 0.272658774328 0.252880121472
r=0.00621096755694 0.281735262871 0.170476751419 0.265386669015
r=0.00721408482856 0.292683370389 0.269815298138 0.172382688831
r=0.00793149459811 0.204690733502 0.26309496436 0.262451138193
r=0.00727985266993 0.270254517194 0.2663687585 0.262871575675
r=0.00779363319022 0.34185976861 0.214384754468 0.289281316902
r=0.0073823111643 0.315316989368 0.16009781837 0.212856629473
r=0.0050343644495 0.263118392532 0.245026492156 0.275713585742
r=0.0088207919686 0.264582838127 0.199524601854 0.261540289993
r=0.00650135273557 0.304334444729 0.214003590664 0.175378302129
r=0.00819693592912 0.297855403634 0.267278516576 0.243959542986
r=0.00613545836545 0.179709573559 0.319830475064 0.278566265852
r=0.00524734030616 0.138586364626 0.35280984535 0.202570246134
r=0.00596798431279 0.350558837278 0.296056266202 0.206451064553
r=0.00821549935372 0.310462866498 0.21390831969 0.149203750558
r=0.00707718115924 0.268030785782 0.296395911781 0.25048620019
r=0.00682117247137 0.284516702655 0.278546932554 0.186242310972
r=0.00658863562996 0.136627196494 0.19761914795 0.364333572121
r=0.00692683602178 0.206505823299 0.342759505992 0.140390129396
r=0.00582000068645 0.295815956152 0.35839460848 0.195286580483
r=0.00629606680581 0.215201818728 0.30665294042 0.336378844422
r=0.00703100888789 0.18843868502 0.228658445553 0.300558358962
r=0.00774343924779 0.285919336905 0.284008895178 0.191731527343
r=0.0071342450916 0.226369824796 0.27703381319 0.296507086263
r=0.00657072656503 0.179966381521 0.29533144618 0.228310303535
r=0.00590347446338 0.225432250091 0.289333224547 0.302272423972
r=0.00745634372567 0.181103796851 0.2894606255 0.226097895558
r=0.00811084792837 0.293450681937 0.183286730768 0.227296613798
r=0.00705889521872 0.298068325036 0.293125734175 0.226774632129
r=0.00694491733665 0.307996790586 0.199144156191 0.174110724793
r=0.00667742131988 0.319996727213 0.346833578792 0.182089674358
r=0.00692214535126 0.239505022953 0.170381212162 0.311090413146
r=0.00582082267212 0.128608098986 0.168409432922 0.325650092583
r=0.0075437501643 0.216674030877 0.274079874706 0.335169282055
r=0.00567122954842 0.264102813253 0.297175191689 0.242069150859
r=0.00838263270508 0.2548294352 0.2498316925 0.287741381756
r=0.0059483326538 0.242989036353 0.209117137911 0.285574148875
r=0.00684160418072 0.279193113642 0.199134857838 0.24730458221
r=0.0080040388157 0.25895288319 0.313169958295 0.224933650433
r=0.00772552512518 0.148413042982 0.21218837831 0.280373831776
r=0.00591113681872 0.152361254025 0.326550934378 0.310215919275
r=0.00645939484251 0.353224612689 0.220428672846 0.272499786016
r=0.00649276853221 0.208498782776 0.311269161243 0.153307141683
r=0.00561720112495 0.145251626719 0.274936166708 0.368132773248
r=0.00695956539226 0.184286107231 0.317585742506 0.345917117066
r=0.00509759185562 0.144026974952 0.385504071104 0.286263130089
r=0.00617837963499 0.36081156209 0.315894261704 0.175873910434
r=0.00564552664762 0.176642023448 0.147893620414 0.359805114729
r=0.00714855792805 0.292766688131 0.288617013665 0.23087930171
r=0.00714047205861 0.191469405985 0.237338097365 0.2836980795
r=0.00769216431666 0.28203256349 0.239116007433 0.289907972746
r=0.00639616490165 0.23079714125 0.294429964282 0.189097602951
r=0.00593060274289 0.140101522843 0.350992155053 0.217212736502
r=0.00630967748667 0.331653294932 0.146129054378 0.220805046973
r=0.00783770200452 0.287457458288 0.204158711712 0.350004150411
r=0.00670487373173 0.131422648064 0.218748249005 0.275984759343
r=0.00536783549203 0.199531996228 0.353850524571 0.307818386295
r=0.00685734103091 0.310451214809 0.326556847189 0.147540080436
r=0.00587341560194 0.15244267004 0.305157205183 0.232596300902
r=0.00655158225356 0.201074388129 0.31901618809 0.340311235305
r=0.00647199278149 0.19549216101 0.302455769295 0.36738761876
r=0.00575105290741 0.206893488496 0.299532142963 0.360235112967
r=0.00561503413539 0.207474883161 0.313301430051 0.342204684745
r=0.00656265324681 0.298658084224 0.129773074405 0.184158847916
r=0.00664226927936 0.283741387795 0.225116879921 0.273991141732
r=0.00653006701252 0.302994174057 0.216346153846 0.150192049907
r=0.00632132748158 0.146772866652 0.331064742104 0.330491361903
r=0.00814195392789 0.334024434689 0.145904337144 0.202725853799
r=0.00641724235978 0.14549203738 0.334270112185 0.319573781943
r=0.00583938753492 0.339740647234 0.312449928764 0.140690972237
r=0.00850424263424 0.352132727372 0.218036467174 0.287411706729
r=0.00622966705381 0.336416115501 0.213165566919 0.140743124317
r=0.00509756709693 0.128729790124 0.367874512553 0.230513078912
r=0.00760913485109 0.33053548326 0.163043135275 0.211605818687
r=0.00560950974378 0.153049716488 0.28800789449 0.344193477648
r=0.00638672312107 0.287961756923 0.265406451574 0.249441575167
r=0.00725176358812 0.269677188945 0.274379476598 0.202833277118
r=0.00765713858428 0.244418760265 0.314739339376 0.221424660867
r=0.00781594601772 0.338310528415 0.148310008151 0.30367826856
r=0.00674673727766 0.226353243843 0.27608456607 0.220440258097
r=0.00598411569056 0.166425948087 0.198861057236 0.282672388891
r=0.00865105632776 0.228517854231 0.156346812327 0.228008315669
r=0.00757634913531 0.244384882028 0.272309060217 0.268507660786
r=0.00700238766555 0.292047561209 0.206865690724 0.24595665793
r=0.00743273662775 0.209130906224 0.288148807593 0.27233328493
r=0.00834221375309 0.255786285961 0.285132309467 0.205025596654
r=0.00545739412901 0.225276346395 0.273427213725 0.285977636126
r=0.00543206024286 0.287831880212 0.241399386102 0.271824003788
r=0.00779427745142 0.244147217559 0.281186260176 0.276908359055
r=0.00629047712579 0.252963644941 0.205994247714 0.276840199047
r=0.00852922401517 0.272615364717 0.22518660336 0.21573649485
r=0.00830241519333 0.273582752651 0.225314439204 0.285889310794
r=0.00634284813532 0.182216137342 0.252508511826 0.240186629677
r=0.00838462202246 0.421104731736 0.216128819376 0.26133438923
r=0.00491053925159 0.251705797024 0.426153763499 0.178907215387
r=0.00714391969324 0.128761526144 0.313787201148 0.374523770084
r=0.00541098536583 0.414147758499 0.303485907199 0.123576980451
r=0.00662039571702 0.352134983317 0.135469020568 0.28688178401
r=0.00727842740702 0.307920720869 0.383840044386 0.117572718773
r=0.00543984850696 0.128360329796 0.372402474018 0.324833257145
r=0.00629332470308 0.205063655326 0.436236783428 0.274089525043
r=0.00663905050865 0.278095278264 0.106265421034 0.20671039035
r=0.00679915122475 0.110461627236 0.402980380842 0.16487305251
r=0.0080577743265 0.386082729888 0.307023112786 0.116139271898
r=0.00566468979943 0.199041049079 0.300784531488 0.358122250224
r=0.00834814878929 0.320090165314 0.109693431331 0.169370195941
r=0.00775282937943 0.271301496924 0.247195514879 0.207519051999
r=0.0061904313093 0.320264256494 0.185039440821 0.263483849328
r=0.00873389138385 0.323373293731 0.177077602011 0.262852811649
r=0.00802072332954 0.289545164401 0.305068517336 0.177141760943
r=0.00563434263349 0.175727289438 0.304658192687 0.22854385523
r=0.0059753076329 0.300120629968 0.287687518537 0.229132137169
r=0.00838954498776 0.213687199804 0.284787715177 0.225046453739
r=0.00690053292251 0.166424455024 0.217539463794 0.293811074919
r=0.00759562361292 0.222071781188 0.30160657478 0.166869282986
r=0.0061973566085 0.258231781836 0.206868256573 0.262491707113
r=0.00590664951642 0.319351065224 0.343471431338 0.14070523291
r=0.00773823816885 0.299300848588 0.356460479266 0.138976356941
r=0.0055743153354 0.102659000909 0.406638320314 0.318025361039
r=0.00631038774431 0.23383872671 0.188127027231 0.292373840235
r=0.0067541472588 0.315408606223 0.201714665946 0.14105858442
r=0.00694595228755 0.265920716113 0.291432225064 0.19793797954
r=0.00613879767031 0.324547133398 0.154388383655 0.310724090344
r=0.00636402590278 0.289973414356 0.182997847829 0.239334092923
r=0.00615949035588 0.274115468339 0.185256181162 0.229929497385
r=0.00670315931799 0.173191318328 0.299356913183 0.231390675241
r=0.00661382237914 0.341478448466 0.138290846652 0.211464799894
r=0.00629818686345 0.308349816332 0.302486578129 0.234176320995
r=0.00603044062845 0.219981372689 0.328714715575 0.171077518269
r=0.00632422689922 0.214177870023 0.314974914366 0.300590013083
r=0.00713603564088 0.275065762663 0.254168209808 0.197105189578
r=0.00656903242377 0.268930141671 0.287179845069 0.19628027078
r=0.00679323193405 0.224778668617 0.300148860045 0.280144159202
r=0.00656303206204 0.226566380473 0.289611864046 0.198360888384
r=0.00641369712468 0.269861210816 0.25735821967 0.286850921273
r=0.00660869360961 0.254517629054 0.270881158397 0.274236270528
r=0.00606089330089 0.188471982227 0.261293507776 0.259688965687
r=0.00810690592479 0.332241255577 0.264407625823 0.238696995226
r=0.00675820681706 0.174690353284 0.312404470694 0.300440248647
r=0.00747502384314 0.3085852072 0.214658217911 0.176021981719
r=0.00799706803433 0.26742355876 0.206191565712 0.23135648068
r=0.00652787686309 0.208698552748 0.310430396539 0.309474045481
r=0.00668322459336 0.318827258838 0.187788507888 0.150060867505
r=0.00799063961499 0.292014770367 0.162289406877 0.221993999538
r=0.00645977024191 0.221086813654 0.166939422445 0.315928507919
r=0.00648505634134 0.312780196219 0.175946982002 0.28786303684
r=0.00697638943691 0.268663183447 0.291644073036 0.202161893709
r=0.00519760763484 0.215998781927 0.234889628263 0.290393954243
r=0.00774014079428 0.286431212739 0.235491661007 0.271375745227
r=0.00561754511289 0.283719264741 0.282883743137 0.200445611522
r=0.0060630244139 0.271997660379 0.200990161058 0.239021537047
r=0.00804067830622 0.286791104721 0.238123133318 0.199300590681
r=0.00769068197978 0.202054419243 0.235420142321 0.26910007201
r=0.00738069000347 0.234229260497 0.198300159814 0.291980241174
r=0.00701829636537 0.275088436444 0.246474333779 0.270481880355
r=0.00696653474551 0.263391241404 0.263059476415 0.199390758837
r=0.00617986807263 0.279501507242 0.283802661569 0.20355120947
r=0.00758752468403 0.232726154792 0.291731172524 0.273471897405
r=0.00825117866451 0.247980416157 0.201101591187 0.273684210526
r=0.00705871671726 0.188153687747 0.290630249824 0.240773857909
r=0.00710571674757 0.187673166397 0.259762664018 0.287207904229
r=0.00584213575314 0.24542610674 0.277087875628 0.283628779979
r=0.00701253620917 0.28414846426 0.290212813746 0.238609691729
r=0.00792474792916 0.18556174559 0.266805942433 0.252274837512
r=0.00551306890737 0.293511103826 0.236986945429 0.274955841344
r=0.00509804455729 0.200660473434 0.274040707015 0.245370126854
r=0.00538772741436 0.256703399141 0.283510337251 0.258534474149
r=0.00807458225561 0.256423515352 0.257204908991 0.295424250781
r=0.00728679681288 0.255901909352 0.259775513939 0.292197889343
r=0.00625027056711 0.253395377833 0.299327603865 0.258983835775
r=0.0081579993762 0.259410843313 0.281137890961 0.210297610025
r=0.00806183788447 0.199320854729 0.290293191983 0.251962895478
r=0.00812871534838 0.277552150082 0.236939164756 0.197054204798
r=0.00789160198407 0.204212277491 0.274969223091 0.286913991016
r=0.00845922971376 0.24838369178 0.203962703963 0.297884505432
r=0.00624894395317 0.279987796948 0.207508088536 0.268796313394
r=0.00726923682912 0.20379210953 0.265762925599 0.260448567826
r=0.00544100083218 0.279050851261 0.237595714246 0.216812049477
r=0.00596810652242 0.273629409865 0.287103704145 0.194275212555
r=0.0075723447033 0.274275126446 0.210326005308 0.22184385798
r=0.00528551631452 0.200644163875 0.235995877351 0.268616335996
r=0.00582211005079 0.134271158568 0.190989172747 0.34927808732
r=0.008008491091 0.333900193514 0.344807365273 0.192458804902
r=0.0092503504219 0.346390840839 0.187066819191 0.133330769896
r=0.00913141889132 0.329890602704 0.317320106 0.141333152137
r=0.00829003665507 0.337003172234 0.196771785781 0.134679977608
r=0.00632374726856 0.287591829144 0.225163510121 0.270977341062
r=0.00566663912636 0.205881005817 0.258919983511 0.277240873906
r=0.00832083682222 0.234621945455 0.285447109357 0.220667118811
r=0.00732263282661 0.323252688172 0.208833057623 0.161833126551
r=0.00738165436811 0.239825683559 0.190412595769 0.295424193435
r=0.00637099996368 0.241497659906 0.176755070203 0.29994799792
r=0.0068839308524 0.18221859112 0.287958878232 0.22892831718
r=0.00677278550862 0.22909559813 0.285709186789 0.302434530879
r=0.00726487205584 0.287164681824 0.191050162396 0.282401058583
r=0.00591327421935 0.182646910354 0.300145499896 0.280458473142
r=0.00667089498191 0.174761544024 0.287412623532 0.231396990462
r=0.00750818688869 0.294011718346 0.233039773615 0.18009804558
r=0.00668109523705 0.286384709578 0.301629237327 0.182396872168
r=0.00599113681032 0.294044971584 0.186162589573 0.280108722511
r=0.00729771054134 0.231337226791 0.285187266236 0.303564840828
r=0.0073717329953 0.30823555909 0.301307019334 0.221951168012
r=0.00709121011165 0.217058797067 0.29798911332 0.315533762203
r=0.00731881007658 0.193815659068 0.325510406343 0.155361744301
r=0.00618080192459 0.220447755689 0.30007745362 0.179729281157
r=0.00618146230694 0.214483783664 0.174037224367 0.317788056258
r=0.00604296645633 0.220061920935 0.189471130519 0.310540421894
r=0.00611711377063 0.289877229674 0.184330405986 0.301063549769
r=0.00858502409357 0.301010487495 0.224321632599 0.184541976909
r=0.00731561335705 0.297568945883 0.213199980195 0.320889240976
r=0.00821522628408 0.302228456658 0.242771065132 0.192112729939
r=0.00554306077404 0.293896004185 0.249830810207 0.197076380811
r=0.00631276136695 0.177306159115 0.302734265342 0.28521700073
r=0.00557887126644 0.288930392206 0.233859976781 0.267881479986
r=0.00860737143646 0.281691206132 0.254790237999 0.206459257765
r=0.00549001347361 0.206294675015 0.273729705768 0.236604421788
r=0.00789366650877 0.192418677859 0.315932144106 0.131908009794
r=0.00805156769036 0.317653276956 0.126812141347 0.373905164603
r=0.00876431445035 0.374247103088 0.131956838912 0.302919275161
r=0.00823614006049 0.193039817148 0.130936914444 0.314848101942
r=0.00631948454126 0.192305605497 0.131346537535 0.313868604138
r=0.00896332395541 0.361175416891 0.192744030948 0.131177466243
r=0.00724311834739 0.208034934498 0.140174672489 0.297903930131
r=0.00627018299698 0.391908914729 0.130927002584 0.284350775194
r=0.00567487089001 0.131457804808 0.186837418726 0.315005068239
r=0.0061681844304 0.408374875374 0.304818876703 0.16630109671
r=0.00621064179301 0.133855919567 0.195969837686 0.292463681677
r=0.00569001236319 0.270896764503 0.258920959688 0.2682174319
r=0.0069716684639 0.245779447356 0.268259365395 0.21176260969
r=0.00697511193737 0.35282116672 0.195358622888 0.133331208161
r=0.00685510362607 0.200871666661 0.316287264873 0.343972951375
r=0.00692556305967 0.202105119902 0.345660625969 0.314877191029
r=0.00873523338737 0.331712500225 0.245376123327 0.14526266501
r=0.00610540079211 0.21510738988 0.290083727703 0.138012377139
r=0.00579782196357 0.138879624249 0.343740866689 0.315466714346
r=0.00778572629396 0.286053099904 0.142183202586 0.351782560953
r=0.00694970678836 0.144834118413 0.199475673801 0.315346689557
r=0.00801483900253 0.313739807103 0.144021565804 0.338682820877
r=0.00591343156982 0.241389377394 0.371527077845 0.218058152548
r=0.00781694124567 0.337754528003 0.209404559611 0.311565667403
r=0.00701190036051 0.310150299827 0.339078323032 0.209179222328
r=0.00567379714966 0.141502004183 0.310832246728 0.20883252163
r=0.0058818989084 0.141587968343 0.338471496067 0.310891798276
r=0.00672002395911 0.291754156972 0.217893422621 0.142642301799
r=0.00722658550735 0.290988291266 0.349362043931 0.214742500541
r=0.00613468767679 0.19323682549 0.140676042934 0.327068253983
r=0.0066677723015 0.280452953107 0.273246880954 0.2274138037
r=0.0074819871515 0.259459326737 0.219510398507 0.217447884696
r=0.00804304718712 0.2255332621 0.295935731529 0.225929003918
r=0.00604181520169 0.225648198405 0.257676088681 0.300467621394
r=0.00538380493281 0.294665962208 0.260966025293 0.22960182296
r=0.00747849985954 0.221626575029 0.288705612829 0.270011454754
r=0.00816757083023 0.290407335252 0.238163327316 0.214927880749
r=0.00680468599924 0.246310160428 0.261390374332 0.286016042781
r=0.00563031796884 0.218102649221 0.295389191869 0.258923426239
r=0.00918876996713 0.289745710151 0.254858383295 0.230308042175
r=0.00485331285059 0.235965350658 0.250541395969 0.215954522739
r=0.008215874832 0.278721146193 0.267909259751 0.232488723799
r=0.00694079889433 0.226388672787 0.227425963384 0.276956589389
r=0.00762692710627 0.221954332719 0.219578783151 0.271840873635
r=0.00548671448361 0.220758246639 0.290593919492 0.252775796401
r=0.00602828517703 0.223297478145 0.266935280786 0.291830053603
r=0.00709242333263 0.222431648499 0.265845715662 0.210075498173
r=0.00571563681999 0.26081458669 0.289979808692 0.225897901328
r=0.00714239833802 0.245694230027 0.290597259745 0.213189888074
r=0.00604732128227 0.217988420627 0.232574839549 0.269601902967
r=0.00547814878031 0.226262129959 0.252412343556 0.221130355266
r=0.00864245865577 0.30752688172 0.229521016618 0.245943304008
r=0.00858185456317 0.254937217178 0.216218646049 0.301627258833
r=0.00879854320314 0.236453415342 0.242928921038 0.219235933642
r=0.00562842751973 0.284317098344 0.216051506365 0.268147638473
r=0.00755450597343 0.29363597383 0.245259139383 0.265301464791
r=0.0062568120309 0.291751178299 0.281040696911 0.189330376034
r=0.00766516601591 0.285165351756 0.279278911008 0.237910313535
r=0.00615898306282 0.280813498715 0.229388758521 0.314716728126
r=0.00631295951615 0.215741888284 0.25715763727 0.286764103712
r=0.00731849788144 0.303913894325 0.172080887149 0.22726679713
r=0.00635619194562 0.302030709291 0.300393040508 0.175254567467
r=0.00727025761595 0.283201074862 0.275685434773 0.238862997019
r=0.00592266270923 0.147073998538 0.344974861826 0.179604472252
r=0.00764711110351 0.299085531238 0.273395823318 0.191449704218
r=0.00823482227028 0.331332643806 0.16152120296 0.324421990612
r=0.00614650837154 0.335204573633 0.181636589062 0.17543738807
r=0.00502838630676 0.198030813516 0.287461973766 0.227372346341
r=0.00680691688115 0.271833022713 0.232578821601 0.201026981463
r=0.00531753629737 0.245868330581 0.304391705597 0.211640762139
r=0.00584484041413 0.252737479851 0.281918737146 0.249013395587
r=0.00751155101405 0.338444310449 0.220044792833 0.296407959342
r=0.00709006996888 0.200484819492 0.344638121807 0.141388819253
r=0.00640394393953 0.230815798263 0.191779392118 0.289871409486
r=0.00835766465629 0.297740922741 0.194296569297 0.240942647193
r=0.0058927497318 0.309840323643 0.240054706775 0.267415756164
r=0.00680250307779 0.310423817285 0.18460047917 0.266570031619
r=0.00669413953129 0.323636145003 0.108034751837 0.163623948362
r=0.00657855180559 0.159341394851 0.232608986658 0.298157154969
r=0.00593702401944 0.16527874721 0.299486527391 0.21640486244
r=0.00635012968724 0.220151384951 0.307481600022 0.306165171856
r=0.00771077623558 0.350294985251 0.292316336564 0.211335861778
r=0.00659913682628 0.325126599147 0.157349413646 0.291877665245
r=0.00791146884647 0.219574437676 0.159570826965 0.317135076922
r=0.0069208499584 0.323390584456 0.29539107871 0.21759545286
r=0.00750576747934 0.302830831001 0.163144302096 0.219375489949
r=0.0071304646012 0.163645846583 0.218012938063 0.30412628449
r=0.0080525974295 0.275157860743 0.204271376002 0.258458191337
r=0.00575991143839 0.200077175381 0.284777156087 0.269969129848
r=0.00606815256389 0.263117432251 0.264655006727 0.199884681914
r=0.00427903108667 0.120331416876 0.344151510508 0.374104596036
r=0.00573168796542 0.348455604118 0.315358892376 0.151922794873
r=0.00684014571727 0.316588918633 0.170489563389 0.198232563867
r=0.00622602797511 0.265408184688 0.272914050606 0.250897548132
r=0.00693117333979 0.212817319667 0.245061787528 0.27983523326
r=0.00652931067874 0.275291537925 0.195330409648 0.250473437656
r=0.00770958132379 0.274545902543 0.208836803332 0.250508806317
r=0.00866280468579 0.27789407578 0.193165166422 0.266694578187
r=0.00583838906915 0.253276493799 0.281637542277 0.261485343856
r=0.00699634751943 0.221410379525 0.279028015532 0.170765312513
r=0.00766418328956 0.181094097308 0.238083477402 0.271733761423
r=0.00717824856609 0.291611810541 0.195840731361 0.268358181313
r=0.00714418702558 0.292952855794 0.26920759104 0.195260711229
r=0.00735763445239 0.171958072124 0.224003764769 0.303909869634
r=0.00700446015612 0.302735930394 0.229082341172 0.288585701029
r=0.0067899890039 0.293434497232 0.304062973804 0.224183881965
r=0.0067587169456 0.178201200842 0.294155006479 0.224797457799
r=0.00669611731575 0.178213090891 0.29388382694 0.223929135613
r=0.00629958893752 0.308545159546 0.306863874715 0.171385237614
r=0.00810046098214 0.245018002299 0.289203872391 0.176142431157
r=0.00715705264804 0.20162762114 0.261369138515 0.287645722373
r=0.0070381462524 0.250647829328 0.279424467242 0.195117910854
r=0.00655323633293 0.272489404828 0.247503224618 0.282329095264
r=0.00646951800572 0.261807344547 0.257665302824 0.289387280901
r=0.00852054614054 0.293949789017 0.194438541635 0.278437205914
r=0.00711182567799 0.320152898705 0.148906349543 0.318921214695
r=0.00647417376046 0.275010552976 0.185257492613 0.244670747151
r=0.00541971271382 0.340684044318 0.290692073008 0.157308783386
r=0.00855257676648 0.317413634169 0.152407708178 0.206312277775
r=0.00633936138624 0.194551495017 0.144673311185 0.304363233666
r=0.00723852775193 0.297265828883 0.187658088088 0.267434857671
r=0.00691184278279 0.245161932242 0.267250385553 0.190463161037
r=0.00806687074365 0.210605553697 0.291903646705 0.157243225159
r=0.00867933694616 0.305878268919 0.14422587364 0.349548715575
r=0.00615996754649 0.202407671904 0.345694756172 0.142062844317
r=0.00832300989635 0.255083813253 0.187061463052 0.295225574117
@balllist {Third Position} color=bluetint
r=0.0060138127287 0.110277944411 0.401119776045 0.125624875025
r=0.0047276088181 0.192625243327 0.344393976685 0.132615845882
r=0.00571869370011 0.195007800312 0.185811642992 0.275720502504
r=0.00348838040544 0.182797272381 0.352044250637 0.186601890603
r=0.00813132370234 0.168520036897 0.182663728605 0.282617607871
r=0.00814012566362 0.296452526174 0.182864960383 0.165013585666
r=0.00581996136163 0.172921022706 0.310602447942 0.160057713706
r=0.00931404611956 0.450061769457 0.0353321296208 0.0489974341918
r=0.00813294301877 0.0139040061796 0.455005091113 0.0119728942102
r=0.00415540161811 0.311807041432 0.200865590352 0.352937171756
r=0.00712052780707 0.354438090082 0.204223207336 0.308246759839
r=0.00493929147392 0.147908343665 0.17431234789 0.333057813289
r=0.00405202843915 0.302072630279 0.195119926104 0.143039511785
r=0.00519029899779 0.347711855843 0.204676361005 0.150819650756
r=0.00521262725677 0.105519164628 0.395784877978 0.318867308503
r=0.0027644132842 0.205437434646 0.294004879749 0.140153363541
r=0.00562898688819 0.108485438004 0.351604966527 0.492647479545
r=0.00532529252064 0.0287626802843 0.0310813608447 0.506562694086
r=0.00353094795189 0.0643809890692 0.416863292724 0.0792603650022
r=0.00682631960632 0.320651903459 0.217566558845 0.173724807166
r=0.00324668203995 0.22385683843 0.170992836787 0.278620760482
r=0.00606212529745 0.261269342902 0.239919264409 0.196486506691
r=0.00296999898843 0.286785524066 0.214223642531 0.11421803605
r=0.00502647144497 0.305994615883 0.234681534759 0.214662148678
r=0.00278054831206 0.117852694178 0.120906497368 0.439124844296
r=0.00484199340266 0.164781136762 0.285585478301 0.16979976523
r=0.00271123878404 0.373104381503 0.38155009099 0.0810508142411
r=0.0042725792851 0.0550416445153 0.0441609073188 0.507708665603
r=0.00311649620216 0.377551748751 0.10335474661 0.0801927194861
r=0.00317498227036 0.113265217012 0.0675923500131 0.364422321195
r=0.0048623568371 0.389606218994 0.494474220411 0.069974751949
r=0.00496645391552 0.0622090768037 0.0856647595035 0.338816427463
r=0.00329114380926 0.267709712754 0.252914153056 0.244461883042
r=0.0031258110091 0.359108227897 0.0995745531697 0.155515812626
r=0.00223927713373 0.161476408619 0.104961979239 0.37858806472
r=0.00585669111612 0.105001389848 0.380410186339 0.156795430778
r=0.00568504170116 0.372207700721 0.372559924365 0.113749698756
r=0.00805857002881 0.105717750438 0.379274055785 0.356793626232
r=0.00423565870793 0.381002710651 0.360202561247 0.155616784651
r=0.00417087041497 0.184579916538 0.277905856947 0.291825955
r=0.00906589987283 0.147337645078 0.309958359174 0.360769026313
r=0.00516133085185 0.295446583113 0.27929633166 0.234307318962
r=0.00570982772341 0.258500286205 0.255237550086 0.242907842015
r=0.00460707612158 0.342144886143 0.1450103224 0.347018921814
r=0.00520493135429 0.351706539075 0.320765550239 0.184306220096
r=0.00384196552485 0.305377121359 0.269529645632 0.2148384235
r=0.00870405698873 0.38425764446 0.12518893152 0.351267294501
r=0.00315463321155 0.269310523933 0.234932857633 0.211564883814
r=0.00467812815664 0.284600245119 0.235176569081 0.26975355888
r=0.00598624018676 0.365298324679 0.142314098168 0.111565592241
r=0.00517866099531 0.376359438605 0.149371164712 0.0986694209855
r=0.0071749359945 0.228307848763 0.206615697527 0.318072858025
r=0.00456518348351 0.278240262502 0.217111259646 0.291760345142
r=0.00463609360861 0.246168078584 0.303870418535 0.22070058872
r=0.00366426339496 0.121252044339 0.271988006542 0.176494639288
r=0.00631152435587 0.168259800159 0.296383382287 0.247584714106
r=0.00348643611642 0.144946152181 0.317595477313 0.444259683966
r=0.00821022885349 0.110932645772 0.0731660925249 0.381765538813
r=0.00322145221777 0.063151192441 0.0510883785503 0.407022964014
r=0.00382252051214 0.0509799697537 0.478494304956 0.406934681213
r=0.00497309598967 0.472167496299 0.381156666395 0.0883528986605
r=0.00399994277901 0.0661974475294 0.0532333768496 0.399788676741
r=0.00968038644003 0.430116315624 0.375919522163 0.111285759195
r=0.00573106290359 0.0932086329615 0.394866664525 0.111941223171
r=0.00336972014436 0.372248085575 0.416803658014 0.0963820469961
r=0.00194534959284 0.461451744222 0.3398258909 0.108755558339
r=0.0047270850994 0.378283280348 0.403500108028 0.0979351214544
r=0.00573122646908 0.411204925467 0.140312780751 0.350202885962
r=0.00555983851859 0.455322179114 0.107268764315 0.368867302887
r=0.00410436940384 0.22630129802 0.30225951663 0.343953498536
r=0.00264956820179 0.208593101018 0.314049690796 0.117339125838
r=0.005194227194 0.212151435247 0.370499911194 0.119765551351
r=0.00579345387835 0.209101131552 0.117238952182 0.360215838299
r=0.00177192529962 0.0798207394498 0.433362380182 0.429984646666
r=0.00690658156394 0.0635609823253 0.079334738269 0.437508604348
r=0.00621447650984 0.0628993454484 0.0874495287349 0.421474810864
r=0.00693264245726 0.441359929098 0.0548201083725 0.0719061669116
r=0.00344258330841 0.391476602332 0.104556131672 0.0843030493283
r=0.00807971347512 0.380800222284 0.0872464573493 0.143743632491
r=0.00486994898655 0.10082774931 0.413743266325 0.41434765471
r=0.00425810163322 0.274952681388 0.350599369085 0.182776025237
r=0.00413431037013 0.352657497028 0.129631516386 0.41069791136
r=0.00855132476796 0.375387847093 0.104899236341 0.423942583313
r=0.00610769964747 0.444378272803 0.36207163385 0.0909890549057
r=0.00442760483561 0.106681932256 0.391679913313 0.0528758427167
r=0.0010698992384 0.0279302706347 0.476355581239 0.45502263315
r=0.00877323746842 0.38320149386 0.0459271289773 0.0861657178896
r=0.00205534418727 0.382466920904 0.500409146351 0.0769503929349
r=0.00398079953624 0.296578586208 0.374980104567 0.172286938686
r=0.0056683736981 0.364685284293 0.174864962189 0.295595594353
r=0.00332169735351 0.157919719855 0.377527585286 0.304916178251
r=0.00504950358736 0.178128872367 0.358150901831 0.160711827069
r=0.0054200524422 0.169646111557 0.289556550074 0.180106827008
r=0.00434647138782 0.360414725455 0.289648955467 0.169407794986
r=0.00526028236318 0.36059612113 0.289483497788 0.181065668595
r=0.00388974093235 0.168745887367 0.289456225341 0.181001871163
r=0.00482797017459 0.149248473462 0.315230155002 0.424084077031
r=0.00538897359525 0.156725876292 0.403746957868 0.117990454818
r=0.00742301320099 0.317710658136 0.235431235431 0.31473491048
r=0.00386246273105 0.404068034468 0.452160947211 0.0678369420429
r=0.00402762320379 0.267482095437 0.280502132454 0.191727689708
r=0.00304277217283 0.212515215226 0.268451919885 0.160672789643
r=0.0037283345743 0.128900452751 0.395088338442 0.393689281886
r=0.00527275871714 0.424116521171 0.0750198403436 0.101909341301
r=0.00445172859881 0.0578527782036 0.0825905078955 0.463095994218
r=0.00831697441852 0.413601348477 0.0997337702232 0.0759306227256
r=0.00489026257444 0.421228872117 0.0790900393324 0.106144360583
r=0.00186700639547 0.0737547754631 0.104072659122 0.394190153536
r=0.00281477067596 0.443061103283 0.393201430052 0.0629502393125
r=0.00306923535252 0.0905728281516 0.423972808158 0.414725582325
r=0.00280804529351 0.0635884821806 0.103460645284 0.453985966438
r=0.00933406190765 0.200717437991 0.204989026031 0.307223939773
r=0.00499065175187 0.119850275437 0.353171053251 0.447596402844
r=0.00387519027324 0.313063989355 0.185583914627 0.248180852923
r=0.00813344979402 0.407931921379 0.308767027593 0.169053440447
r=0.00524457915614 0.459027706327 0.075129988703 0.335826580572
r=0.00350480540862 0.166381346089 0.352199353763 0.243120654824
r=0.00356766021725 0.34219751933 0.236250760563 0.173914986327
r=0.0053839816643 0.259094044608 0.352908714647 0.187629340078
r=0.00510369827313 0.133475811152 0.14901884593 0.281069878894
r=0.00758621510594 0.292753269514 0.203458641612 0.31045690009
r=0.00559165312246 0.203052003261 0.322944367993 0.201023762151
r=0.00421972662727 0.0878704957106 0.456512170613 0.07202503052
r=0.00490599801746 0.112859519848 0.372189208462 0.0919182315189
r=0.00439935334274 0.279097204411 0.195691202873 0.268940754039
r=0.00355368620541 0.0934631953549 0.0825529125304 0.323515639633
r=0.00749476443893 0.226657467639 0.277022143373 0.2251790525
r=0.00473899103096 0.0836963624483 0.376660858201 0.415922456981
r=0.0051790011004 0.101398155624 0.10802770813 0.364221665038
r=0.00348569965645 0.110619139753 0.379818425361 0.405789552017
r=0.00496113877886 0.380291306327 0.156246120743 0.116274258286
r=0.00266595157458 0.320226452069 0.221316978462 0.151657563826
r=0.00916309466279 0.143487421516 0.360515781046 0.158665880072
r=0.00401325426598 0.346327269105 0.349865975391 0.159743013131
r=0.00292643238332 0.33209222993 0.182119790746 0.163960853241
r=0.00822794545349 0.170033886673 0.331145712692 0.344786170806
r=0.00630698936881 0.280209608552 0.178017974978 0.243572900182
r=0.0030042205903 0.348690993632 0.331021934701 0.128040028303
r=0.00380451237864 0.305099877246 0.169233344493 0.281832384778
r=0.00631656832283 0.275521000927 0.252383424763 0.275483434039
r=0.00793145879753 0.185048640587 0.264382035903 0.28729412107
r=0.00465747752916 0.181142972983 0.290399608985 0.267456076094
r=0.00490705045918 0.260095754466 0.261927000729 0.290925295959
r=0.00493849639688 0.290437560464 0.186008341281 0.262255174207
r=0.00554237494444 0.308103771062 0.236266381385 0.233270928056
r=0.00514372377036 0.119743086238 0.0896743577156 0.423416789396
r=0.00804830629454 0.210232186814 0.289934136119 0.335573148826
r=0.00767732450738 0.41501421255 0.0456117589502 0.0800222322684
r=0.00713323197868 0.273463030934 0.231600775211 0.270286941724
r=0.00449965025964 0.438120599505 0.337799592592 0.0936102379058
r=0.00659619524962 0.344221418506 0.425291270979 0.132119407241
r=0.00644811804143 0.064858626659 0.436872475476 0.408886324293
r=0.00313497293164 0.372989305278 0.388770541692 0.0734936092514
r=0.00398329960318 0.468720918209 0.10026539827 0.0996105194223
r=0.00705722824918 0.349793204305 0.130064209492 0.137787628819
r=0.00756979477684 0.334438377535 0.369589570817 0.14144704086
r=0.00693219565824 0.129820303807 0.39246675696 0.148474671849
r=0.00384641631714 0.147735046491 0.143114564264 0.377841940526
r=0.00857098327411 0.127666584301 0.361172885265 0.352812783132
r=0.00796690416122 0.411453291276 0.14994802402 0.311952332132
r=0.00432040684617 0.20430301759 0.334809497172 0.17506526198
r=0.00440283129631 0.317720657743 0.216223213694 0.203289921304
r=0.0082655426844 0.313992140811 0.259435971026 0.221032108842
r=0.00635818055993 0.186735350934 0.261930314087 0.277598912499
r=0.00824506902823 0.101697186244 0.163331844573 0.353595355069
r=0.00384370092231 0.306167595788 0.22183877533 0.161667109105
r=0.0027600495103 0.161801665052 0.224282732656 0.306656547197
r=0.00553993988795 0.293354868482 0.416335948316 0.156206737425
r=0.00377433823296 0.215559212782 0.235548241103 0.222690804361
r=0.00564663310387 0.260977836806 0.170664895825 0.374201045904
r=0.00721923916085 0.191656861097 0.14005154928 0.402280495321
r=0.00771953193015 0.331452240585 0.425130323249 0.113907814688
r=0.00416859157134 0.184397553854 0.264723706683 0.33629001157
r=0.00374874532555 0.315359186874 0.211472057466 0.232986226946
r=0.00554889860175 0.166915590673 0.316559067258 0.346935825785
r=0.00471952499191 0.127975291234 0.13511347232 0.391769060328
r=0.00881610092953 0.14993633591 0.388128867964 0.134908649433
r=0.00434374582302 0.130059049058 0.407949234601 0.123114488008
r=0.00516822405998 0.127809295221 0.38391883046 0.333024219943
r=0.00305902569264 0.048812746063 0.494924950787 0.0545644685039
r=0.00267563939436 0.35723216127 0.16317797484 0.175944782429
r=0.00392422169995 0.387642410191 0.127664348216 0.334143544487
r=0.00340882021185 0.149439775062 0.367339271322 0.332527673632
r=0.00414145135466 0.367072876172 0.148454151693 0.150912788174
r=0.00254846671404 0.142862710624 0.356039511348 0.356208400275
r=0.00762221568945 0.140885944259 0.126594754422 0.361441165197
r=0.00240453766619 0.147612992269 0.15006125503 0.351411967217
r=0.00333331227507 0.365771370985 0.367611619857 0.13354948955
r=0.00394300548729 0.274557445331 0.20011990786 0.192846549494
r=0.00779724476633 0.358290780364 0.173866733498 0.141333291564
r=0.00310423515726 0.347294206345 0.437760110116 0.128135749435
r=0.00379456211228 0.373246562568 0.0648995059622 0.52592210472
r=0.002682529578 0.108035768599 0.0942271427702 0.369487195085
r=0.00738817539925 0.165218597714 0.307736330056 0.160900404072
r=0.00312949446713 0.0328015104048 0.428764082242 0.0242328679018
r=0.00428380781093 0.225353856312 0.322205257294 0.261667973425
r=0.00664586157012 0.359754606229 0.131888961357 0.27231778901
r=0.00843399204857 0.0869682873085 0.10221254333 0.366764171488
r=0.00291034095493 0.481365466982 0.0699354343796 0.364316307614
r=0.00901196615033 0.0504335222854 0.0545706100525 0.479626013237
r=0.00388251368081 0.367834739347 0.439108803807 0.104297353811
r=0.00433970069031 0.42296112815 0.11324122168 0.373174177327
r=0.00528686207362 0.334026618492 0.179825706689 0.136773612761
r=0.00330317156648 0.476056388874 0.387971336257 0.0777964296673
r=0.00495908859523 0.0890615251168 0.372909469968 0.424573524265
r=0.00390666293469 0.419414269235 0.373275150283 0.114664625297
r=0.00489070929358 0.112901579065 0.0903747145386 0.423732070922
r=0.00438835394109 0.267280358848 0.135270486931 0.451333969844
r=0.00316752906393 0.379528806177 0.0785323038342 0.0943047581337
r=0.00241921222824 0.502874335142 0.105356471284 0.320636114544
r=0.0086530791912 0.456242062835 0.447904588372 0.0437303296339
r=0.00254239523284 0.401350396483 0.0913087854283 0.101397503337
r=0.00684260742748 0.102061071926 0.407315115935 0.124931367994
r=0.00388456902027 0.357465040533 0.405985320963 0.107267253691
r=0.00653361449006 0.34130651495 0.426261380097 0.123888151481
r=0.0045326077854 0.0879426502673 0.359035220216 0.0550001198782
r=0.00303978706295 0.406440456357 0.412999008836 0.0810223749974
r=0.00338038783676 0.048473744951 0.0464252740912 0.46294864397
r=0.00431695951639 0.454270409682 0.0586400158714 0.0719149885924
r=0.00871849916969 0.233017242607 0.316539233694 0.257368331126
r=0.00379423667532 0.0588780821059 0.4334733778 0.419334717276
r=0.00360895672886 0.0432119383964 0.442782337011 0.450906736417
r=0.00568057347775 0.383177905953 0.198407992381 0.19951604885
r=0.0064106586319 0.198711465537 0.229233111957 0.333560112964
r=0.00366206023842 0.192935040947 0.193181200853 0.24700703508
r=0.00473313178869 0.250677419135 0.190764973005 0.189250141271
r=0.00467964829174 0.19736832267 0.263889269665 0.279126280136
r=0.00270135850093 0.0543070504505 0.0377590015076 0.45573747502
r=0.00466443963029 0.305036331746 0.336106239038 0.17464294663
r=0.00315155192814 0.170228435239 0.33777569407 0.306968431997
r=0.00557990991465 0.0981528684661 0.142305946437 0.333531198715
r=0.0038560638847 0.376753448212 0.10599522307 0.365911460524
r=0.0024720894671 0.298180071516 0.380904093505 0.170304744623
r=0.00386665630498 0.406054441949 0.132041267016 0.393100817901
r=0.00779875582607 0.167798144377 0.28130421664 0.251848080259
r=0.00307792496437 0.131330978509 0.338663121857 0.136848871299
r=0.0043258924178 0.471467391304 0.399808184143 0.0802429667519
r=0.00527248190835 0.349663845373 0.307941242344 0.165543916024
r=0.00649439934431 0.230092416762 0.327763007976 0.17173059881
r=0.00416550986326 0.181779784918 0.279443776601 0.277981740797
r=0.00617153564815 0.171985530547 0.23963022508 0.269573954984
r=0.00360747788246 0.165235768062 0.31074714921 0.361290890679
r=0.00389635584798 0.196595083357 0.282918903645 0.3577281718
r=0.00321740105662 0.241023069208 0.224695515117 0.214500644792
r=0.00459582936294 0.340146378383 0.253421477673 0.185537461994
r=0.00400629720723 0.180061564311 0.20329403203 0.328341838796
r=0.0029054566542 0.225591457883 0.267394793775 0.255495847582
r=0.00729696629171 0.191846648037 0.29325428952 0.279203990494
r=0.00438050756999 0.312034343291 0.184098488611 0.235045767402
r=0.0039500989125 0.270818377602 0.252333094042 0.248683895669
r=0.00378607291769 0.190064159162 0.273706515981 0.290011183707
r=0.00764608327513 0.143174524809 0.336213280671 0.132436435448
r=0.00392903900446 0.235077537521 0.290627892706 0.278178206288
r=0.00519513204024 0.199854283898 0.252544606179 0.292484769567
r=0.00481534812558 0.13940447485 0.320641507318 0.140694218584
r=0.00469564761728 0.263667964109 0.281157610397 0.205603614608
r=0.00443723506622 0.385924286304 0.36439289061 0.136949085875
r=0.00461358226716 0.109935292532 0.403704747665 0.088909450395
r=0.00395534917414 0.301177013616 0.15718901454 0.159127625202
r=0.00803197372399 0.313712098759 0.240312874502 0.220610027963
r=0.00623930716915 0.300337859788 0.217919563381 0.242414398025
r=0.00460501877678 0.402082583732 0.344789359794 0.148422415584
r=0.00435949932155 0.0653539862388 0.500292723411 0.0579045507232
r=0.00511175248067 0.341634593616 0.377669609841 0.144819258924
r=0.0046001351888 0.344394047903 0.115938569269 0.0981141083791
r=0.00444308935696 0.101869607905 0.142353408118 0.342950847068
r=0.00301851271512 0.151879662544 0.336748279213 0.39983269206
r=0.00328594602611 0.1263870936 0.422203672975 0.0958441982476
r=0.00821524786256 0.308746186256 0.184483510097 0.146229841639
r=0.00543915423746 0.169389198962 0.325713387312 0.124172627938
r=0.0064728914015 0.102062975027 0.421009771987 0.35776330076
r=0.00602251906547 0.144217336961 0.313506359826 0.360010293361
r=0.00347788416663 0.102912919837 0.131668807712 0.345707478288
r=0.00547366760152 0.189522643819 0.142656058752 0.347747858017
r=0.00484190517632 0.344388446323 0.144041619249 0.205332466266
r=0.007831765004 0.176120027184 0.296565424225 0.212400020911
r=0.0078970674445 0.193098871931 0.148829272917 0.342117736278
r=0.00308354092771 0.133786287832 0.33485316413 0.352035487675
r=0.00522088195114 0.338579387187 0.194057567317 0.150371402043
r=0.00581899721495 0.339055446881 0.375366371269 0.168335062297
r=0.00406647547014 0.0718332985838 0.0538892328635 0.46075088136
r=0.00521323957931 0.36875187269 0.17872623764 0.318260811666
r=0.00573845662024 0.108188545689 0.408645890789 0.164333976834
r=0.0088724373865 0.160830842433 0.0954675776246 0.310437381809
r=0.00331052978686 0.322705615176 0.105958053168 0.405129803625
r=0.00494382291849 0.392147946036 0.317518063766 0.161891768986
r=0.00474777225025 0.113397382806 0.401040251781 0.330044724201
r=0.00670325338325 0.42267588431 0.415269279135 0.106676774787
r=0.00320217989258 0.411073032773 0.0766528031941 0.0433272334054
r=0.00632049056502 0.0999912037648 0.346703610855 0.448410080486
r=0.00835608583479 0.413595163738 0.322899188336 0.128637834279
r=0.00837056112911 0.0857052783282 0.334804539723 0.0967843631778
r=0.00371677222086 0.108770650436 0.434774072308 0.345104198805
r=0.004342498895 0.0634606518869 0.0986147482116 0.38982810584
r=0.00234023428976 0.477690420151 0.440132204918 0.052731734188
r=0.00529670197456 0.348003091987 0.127106415872 0.0543416645195
r=0.00768513651195 0.361767090442 0.402459850615 0.12848090712
r=0.00594443630361 0.122969565472 0.36263414062 0.106843370668
r=0.00392631239122 0.436341847149 0.0773324873991 0.106917755326
r=0.00428315965652 0.11269280424 0.415811646395 0.122171638241
r=0.00311522130213 0.0821981713006 0.362101138272 0.442433289793
r=0.00848892072525 0.513995226434 0.0356777533244 0.400080592666
r=0.00458345398168 0.111284141743 0.349104566482 0.167834623429
r=0.0028267837354 0.0360893602154 0.495509382001 0.431284296196
r=0.00411862919052 0.203534256962 0.253127584781 0.230639991729
r=0.00399928364206 0.314472481901 0.276375904969 0.227946861601
r=0.00419554443427 0.286635465419 0.245709828393 0.198491939678
r=0.00642783761697 0.166573008515 0.309567986009 0.278875205301
r=0.00604616895383 0.280425180968 0.163385743057 0.312891668008
r=0.00587728880884 0.290797546012 0.245134127271 0.277853963671
r=0.0073303599344 0.274608783443 0.245360334947 0.205481485881
r=0.00543234441681 0.259004510864 0.213121104645 0.285484315278
r=0.00421817888569 0.247763440395 0.298988529292 0.175229426176
r=0.00401677027284 0.241878351092 0.282124960317 0.162803920892
r=0.00535703209895 0.187595749938 0.260291574005 0.277489498394
r=0.00426549598207 0.307560459269 0.233658544891 0.171624298355
r=0.0062222451254 0.232922529016 0.242461588271 0.302461306738
r=0.00443193886285 0.223266903594 0.217598632417 0.331728822709
r=0.00323757875506 0.194093161546 0.163567888999 0.375540138751
r=0.00301540471042 0.316084535094 0.247077047911 0.230369195589
r=0.00486783757033 0.253516127601 0.231604108434 0.313329118417
r=0.00568962936956 0.252755250572 0.28391210924 0.227282179247
r=0.0060500712632 0.255904521874 0.268365722532 0.295749585201
r=0.00426649961036 0.266429163388 0.257595938437 0.18249785178
r=0.00524724611931 0.182106253404 0.242016141011 0.340199039461
r=0.0031333052566 0.188542098384 0.141964484968 0.352185417796
r=0.00414285336947 0.34055617566 0.131808512877 0.0909166979437
r=0.00386203704538 0.166807029364 0.229689517714 0.321879737241
r=0.00441225070884 0.0545151683408 0.0974711019131 0.38660340215
r=0.00425429606179 0.428575030254 0.124243646632 0.381807180315
r=0.00471543834356 0.106555106112 0.405330525849 0.327866127334
r=0.00397821263028 0.429127317244 0.0567943336831 0.438440013991
r=0.00450659894833 0.428193899124 0.426797040169 0.0874735729387
r=0.00566532788855 0.1087158133 0.388285459926 0.384145687964
r=0.00786994090038 0.389696254732 0.385685556146 0.103146777585
r=0.00785528602297 0.104735903639 0.384151258888 0.38908865361
r=0.0044854029695 0.103687061508 0.38998524973 0.384691091899
r=0.00398920102536 0.373100436681 0.121397379913 0.37480349345
r=0.00365323031046 0.109366925065 0.384221576227 0.391812015504
r=0.0051228106368 0.101549593141 0.382684262697 0.40401566954
r=0.0050295869999 0.395480225989 0.393619142572 0.109737454304
r=0.00740037088564 0.379712861586 0.399224641077 0.104077024667
r=0.00541453451991 0.10262655787 0.132221004344 0.357122559169
r=0.00672131741016 0.395002152964 0.11262231065 0.064692868491
r=0.00388708930878 0.135141855276 0.338304112209 0.410978642015
r=0.00455943855907 0.330345938694 0.123052309628 0.136886327093
r=0.00776013080025 0.331387814059 0.122632668021 0.40878329266
r=0.00422044985213 0.183604372648 0.274335008194 0.175716318188
r=0.00223563780749 0.434219148162 0.137582817619 0.280080087368
r=0.00750286530783 0.279471583153 0.155041931569 0.429847574708
r=0.00494842548539 0.177746644682 0.369912808209 0.161373657959
r=0.00460851795935 0.364526795606 0.176997302257 0.181438852571
r=0.0052601970505 0.180163757767 0.365035803128 0.278391561674
r=0.00593589437855 0.13788465415 0.142479303226 0.363213612951
r=0.00486266895132 0.157069368486 0.296206510581 0.38395378914
r=0.00341395719251 0.163967797627 0.381433204372 0.29644735825
r=0.00333040747276 0.381101241888 0.16398080145 0.158191145932
r=0.00718184715042 0.381036672828 0.296697188497 0.158589790699
r=0.00441217212953 0.284688723682 0.167186879292 0.405198342886
r=0.00336736424259 0.369303963669 0.176357008249 0.160215020544
r=0.0043705573778 0.296436774247 0.151281535097 0.402706733893
r=0.00514576294177 0.0640864114068 0.399622026919 0.0427140310983
r=0.00254128023094 0.524516905247 0.0362658678518 0.397647752105
r=0.00267616293083 0.388816336222 0.0358146345324 0.539158652895
r=0.01 0.0531293056657 0.049304830696 0.393900045927
r=0.00327829814701 0.513308600212 0.397289530506 0.0460048379495
r=0.00883343091054 0.374158075601 0.0714776632302 0.0776632302405
r=0.00730956209748 0.519830559974 0.399310085971 0.0373911955531
r=0.00939384597729 0.538663101604 0.0328609625668 0.393475935829
r=0.00850184797385 0.0339950996242 0.392105868236 0.0376225992111
r=0.00610666737147 0.0410895182965 0.0474467645235 0.383295431052
r=0.00274615626346 0.486006996502 0.404006330168 0.0617816091954
r=0.00287001716313 0.513597771292 0.039466702043 0.0387370655346
r=0.00922043673967 0.556765727919 0.0275919298792 0.0402468751621
r=0.00902112926233 0.516806126791 0.0486101262232 0.384945397816
r=0.00583524691149 0.0427977336043 0.535927216936 0.38106132996
r=0.00954188658546 0.0411555203799 0.520775623269 0.0413713710113
r=0.00248476733295 0.394799945549 0.0588068985016 0.468507523639
r=0.00771072683297 0.513736207705 0.0436050661826 0.392323224083
r=0.00705405782927 0.542165187186 0.377122732536 0.0407902354303
r=0.0064760379739 0.399084421705 0.0460033212154 0.508056191374
r=0.00556837141609 0.0359360711897 0.0435518432079 0.395938254924
r=0.00394657707036 0.364613880743 0.548191593353 0.0449657869013
r=0.00328667918487 0.579939464773 0.358836045431 0.0309868440768
r=0.00357695071103 0.516546108199 0.375384415472 0.0525837051154
r=0.00295899192028 0.527252174768 0.0415786110975 0.390671843515
r=0.00745663753563 0.315960551613 0.166562927922 0.230860201668
r=0.00282616508095 0.25722665655 0.246209744495 0.331630940742
r=0.00372482106636 0.279238032948 0.141805992724 0.347913174999
r=0.00585018822172 0.300435802883 0.274242932171 0.181584534585
r=0.00822166513057 0.1197375533 0.187619089217 0.336987677508
r=0.00391148506543 0.296020874103 0.221722113503 0.284735812133
r=0.00349744413732 0.233640460536 0.288318019844 0.219247838449
r=0.00737964140935 0.478607717177 0.0958978880631 0.342906327413
r=0.00513487093213 0.13634786572 0.200552310062 0.310383147502
r=0.00388667626243 0.252153770609 0.302863467269 0.279654676851
r=0.00916626162163 0.258730209245 0.267599649932 0.25932532421
r=0.0029002858134 0.268942003031 0.194207191073 0.282683565229
r=0.0037222334062 0.404795394328 0.476072094469 0.0541035621995
r=0.00344353707824 0.507845426917 0.0443504419578 0.034088360619
r=0.00518084547567 0.0377531804082 0.506167591421 0.0456278398492
r=0.0075416384259 0.349730420766 0.0685342671336 0.461286198655
r=0.00408656620307 0.191747781893 0.340425531915 0.293780687398
r=0.00281144536386 0.163549531855 0.314677289151 0.184813282398
r=0.00433622914331 0.216933867735 0.164453907816 0.284715263861
r=0.00525782785981 0.181562244062 0.234069296569 0.307042838293
r=0.00459997314459 0.235629894111 0.197423264937 0.225458571494
r=0.00721647907997 0.340908920216 0.23425987818 0.22767317326
r=0.00221752274197 0.470279277306 0.404992892451 0.0608844282395
r=0.00616570235089 0.251929855874 0.304939538619 0.208379813484
r=0.00351394774248 0.249663098389 0.217997802365 0.20264199971
r=0.00802548455975 0.219349521541 0.23961651204 0.290320865429
r=0.00352462889371 0.336599241466 0.132146368872 0.131830313246
r=0.00637965512507 0.302405383795 0.235107942431 0.252898454158
r=0.00693823704498 0.221682565911 0.235678456221 0.2495126168
r=0.00602376671319 0.260126034845 0.28654392685 0.22565179785
r=0.00633844648574 0.282102687101 0.250853137974 0.242085758315
r=0.00809433720774 0.284792695063 0.240700248189 0.227181180814
r=0.00346578206107 0.0848708643885 0.111462857046 0.379282211665
r=0.00304476743738 0.154977812078 0.359926683388 0.126567624928
r=0.00621811146595 0.430777115767 0.0975078480364 0.361201870716
r=0.00713868058883 0.413633375024 0.46791376438 0.0512549250308
r=0.00278025166019 0.359100642398 0.15793611217 0.120817811153
r=0.00492344695283 0.185692211611 0.263118697938 0.257012716275
r=0.00754003660914 0.0825255730246 0.419490031571 0.113292427057
r=0.00829138308011 0.089261423508 0.384270523997 0.397681770285
r=0.00305877346009 0.375037376657 0.08462075152 0.126258347453
r=0.00426466357109 0.425054430443 0.0757738589096 0.107285048472
r=0.00651848673545 0.41223571279 0.09069499686 0.372566464308
r=0.00764531275882 0.378664036077 0.132962232244 0.0992636696731
r=0.00468382380426 0.235188509874 0.322491753998 0.211306417269
r=0.00617081867985 0.24536922697 0.197703136577 0.279081254631
r=0.00552341354996 0.250801536911 0.176454878404 0.291699043524
r=0.00583853341631 0.181273523664 0.279697981714 0.26278764282
r=0.00670977433748 0.209230407234 0.308576614733 0.244172170961
r=0.00632876929556 0.208620451359 0.247148564245 0.261311956615
r=0.00615333773272 0.263077292679 0.292267839538 0.236337369765
r=0.00479596490441 0.29050862349 0.262947336461 0.209350200177
r=0.00343586028294 0.290949521835 0.237035494218 0.26312033331
r=0.00314918315124 0.251792978578 0.34506313636 0.188633103675
r=0.00345941337381 0.219686404033 0.226834804834 0.208219785606
r=0.00864200750968 0.364818056538 0.1330962047 0.102089463295
r=0.00593099636851 0.145208429472 0.184918296593 0.312401642351
r=0.00393240837617 0.250635710337 0.194472084024 0.282107978625
r=0.0040769023017 0.301964944183 0.274486033237 0.177653179775
r=0.00550738576212 0.232294101576 0.314592756747 0.285510458092
r=0.00813985269455 0.405054151625 0.148948821406 0.133191760459
r=0.00476865806627 0.201298016041 0.278756859434 0.264140987759
r=0.00258867623161 0.382968474014 0.101107959107 0.114275009367
r=0.00609493761505 0.13243492384 0.143716254774 0.408981168518
r=0.00738280882127 0.145603543743 0.344673311185 0.127530454042
r=0.00526038473882 0.266993214759 0.293170594612 0.20114827157
r=0.00592589720869 0.265285309189 0.267424506243 0.285458434904
r=0.00288086201062 0.100869856139 0.114865618378 0.403479424557
r=0.00909147299177 0.406410553113 0.111594538301 0.0933348761861
r=0.00409747733736 0.11224750051 0.35275964089 0.128060599878
r=0.00584927456307 0.189705188848 0.254012032525 0.266730497163
@balllist {Total Position} color=lilactint
r=0.00865659534711 0.210324601746 0.244034526428 0.264563753916
r=0.00825191991027 0.23956025925 0.243580277299 0.237606187397
r=0.00797742228048 0.235500998987 0.204860826012 0.306860169144
r=0.00583879773856 0.178319529398 0.337674500278 0.20607373155
r=0.00703360970763 0.264929452359 0.196243722456 0.271574254381
r=0.00656684628276 0.303957893937 0.183457156067 0.220781318285
r=0.00704653701414 0.195052761576 0.253866940562 0.280119340205
r=0.00615442405993 0.394133485381 0.184877569768 0.144065380595
r=0.01 0.197944828716 0.263836709853 0.272731528621
r=0.00716244232549 0.25444141866 0.227131556766 0.327955002269
r=0.00680648846246 0.337258750409 0.240251316932 0.26690580127
r=0.00616913966488 0.226186649523 0.249697693285 0.229936783457
r=0.00599674304879 0.277277869456 0.233161392547 0.162094840739
r=0.00743012169925 0.282842803296 0.214334842573 0.257074900226
r=0.00634942553445 0.203718420279 0.32272630811 0.238527054242
r=0.00679986593507 0.208620889973 0.261728825375 0.188613918903
r=0.00564148132058 0.200396711869 0.28683412485 0.304495432092
r=0.00848330628877 0.194759965956 0.142911692315 0.391130126745
r=0.00924251886538 0.155952552929 0.265116129757 0.263101715863
r=0.00672430599732 0.254524342705 0.215650659368 0.273401343618
r=0.006847824745 0.237370236292 0.224327539432 0.241777709312
r=0.00827517523643 0.262106600882 0.205985397822 0.29384764895
r=0.00793941376286 0.239920014203 0.207981760248 0.224544239808
r=0.00785910259994 0.319492920958 0.247822120495 0.244008031376
r=0.00599221563246 0.151163257926 0.264435247318 0.294959885348
r=0.00676295809049 0.194960956772 0.308795926121 0.229495925554
r=0.006601235955 0.251178199804 0.350722473675 0.175633428211
r=0.00570134888293 0.193348691594 0.176100183118 0.278716994506
r=0.00643134461863 0.238769926243 0.245753033547 0.20444920295
r=0.00712183450124 0.180450033476 0.241798387332 0.291022618112
r=0.00810754864847 0.284915396882 0.325961935979 0.248970145287
r=0.00787300428923 0.185043315231 0.194457913111 0.314019265581
r=0.0058209082941 0.199312265328 0.264145699478 0.248630797652
r=0.00825276572257 0.310087422103 0.230818790753 0.2145007387
r=0.00646494753104 0.161764327837 0.206258129862 0.289250844477
r=0.0087142544855 0.210376249411 0.225600590727 0.274700483686
r=0.00713980836776 0.263457105958 0.281500843483 0.25738897231
r=0.00635781980043 0.191698345411 0.291485637611 0.331874158684
r=0.00670615669921 0.291724012557 0.276846334667 0.226456382614
r=0.00822025416098 0.232312915244 0.247555957627 0.288732599877
r=0.00776675814342 0.256799858244 0.209976078675 0.335592569623
r=0.00598452418725 0.216122886752 0.222121207991 0.277661932092
r=0.00622665055788 0.296080900591 0.263644342683 0.20941804999
r=0.00668077710788 0.341492945066 0.216946328692 0.228231118286
r=0.00812391953235 0.304752791069 0.262392344498 0.263391812865
r=0.00612516493398 0.212379591144 0.320305355216 0.261035995334
r=0.00542939816116 0.288755183506 0.224159981398 0.279667092974
r=0.00535900507399 0.198875463828 0.280241660002 0.203156454555
r=0.00567289649376 0.223781462001 0.29380989605 0.262552569264
r=0.00631433907964 0.246242774566 0.171124391757 0.262558374971
r=0.00631667857942 0.243949612168 0.227150292646 0.22654272232
r=0.00573345882123 0.232533081514 0.286746812915 0.274264821608
r=0.00677808048056 0.262745336331 0.231866885419 0.25909947135
r=0.00635685761349 0.200841175884 0.316156145102 0.277822216967
r=0.0063295266742 0.159413047429 0.250469440911 0.226406808408
r=0.0069417274708 0.268508947588 0.293075441296 0.229684989408
r=0.00633373249211 0.190133582864 0.274603374785 0.31502336234
r=0.00694392172789 0.258117237638 0.184260766039 0.281251981317
r=0.00773674659116 0.141425763782 0.20744850191 0.36046330917
r=0.00603076512821 0.173831617157 0.324736308424 0.256436021479
r=0.00592696024547 0.33580862895 0.247999751305 0.174304333127
r=0.00651221402748 0.15262836942 0.152912753475 0.311835703443
r=0.00643329882004 0.344902022425 0.328680708373 0.225149324112
r=0.00542085280036 0.203265277402 0.328568347338 0.135409735256
r=0.00482479395435 0.251819260446 0.40184972855 0.121682852367
r=0.00769054282728 0.315337884387 0.243909312958 0.190570134235
r=0.00499219042351 0.257281603342 0.390248670226 0.172032058603
r=0.00625380102546 0.319126348493 0.255109759957 0.276268374343
r=0.00686903197722 0.328178050334 0.175565740382 0.334510226125
r=0.00624380082891 0.243491688883 0.247497924042 0.257069184039
r=0.0072693564942 0.21381187925 0.316461020163 0.18548286722
r=0.00626837087092 0.214811070275 0.254732920726 0.207688349068
r=0.007693576791 0.234224326194 0.206400112733 0.346025475128
r=0.00670531972558 0.124456063184 0.345472149605 0.315006155165
r=0.00667050812767 0.214328578438 0.213590810733 0.308692244967
r=0.00566511533218 0.14213148227 0.219013792979 0.29578811168
r=0.00862087044262 0.348966572056 0.115683348853 0.267784421733
r=0.0077258633799 0.263676152744 0.189822582566 0.242744720235
r=0.00711319551093 0.352551634713 0.163625698496 0.222592695502
r=0.00799691437131 0.213147637192 0.302881793895 0.334410721324
r=0.00604007676612 0.214532071504 0.290262881178 0.232534174553
r=0.00663966132767 0.243742570895 0.126620252448 0.365064810098
r=0.00593624602005 0.265226873227 0.214484001079 0.342829843257
r=0.00844888018224 0.34157627381 0.275255310438 0.259760698093
r=0.00743830984651 0.269374604943 0.273034257276 0.110968564132
r=0.00628984723223 0.151048187743 0.28407011461 0.237824649266
r=0.00627394224411 0.333570218432 0.196692127693 0.186775930605
r=0.00619031591114 0.256233692044 0.345705507264 0.160725038213
r=0.00697587196379 0.265980161626 0.304100311019 0.223113137192
r=0.00722710231121 0.297088978017 0.176615797251 0.304533545255
r=0.00739520450986 0.230230782204 0.330219981165 0.246657836343
r=0.00625864927841 0.209784753775 0.315342604066 0.213215383909
r=0.00707823476965 0.203741411772 0.29169875405 0.264537982784
r=0.00738123296767 0.324733192555 0.243754583097 0.199804638324
r=0.00587854059991 0.267611205625 0.300757173642 0.231610751956
r=0.00715870799315 0.224158676087 0.271394490494 0.212902812341
r=0.00773858226581 0.228628464068 0.291314388602 0.33624941287
r=0.00710513518005 0.247306067406 0.314746041278 0.185617434179
r=0.00615447890314 0.325745176809 0.237894493214 0.23680338574
r=0.00763988957268 0.285345482481 0.338844328702 0.218540143626
r=0.00690490188411 0.244875405703 0.283103993992 0.235868136584
r=0.00770178559023 0.233466120763 0.298384419608 0.211261111726
r=0.00865367519653 0.214541629769 0.28261460312 0.31788402031
r=0.00664561925153 0.254936744316 0.211334671584 0.258609153012
r=0.00608475772733 0.213634405776 0.247172883039 0.274345328048
r=0.00473785203896 0.307109437767 0.233757095522 0.159470060965
r=0.00674582623473 0.250274618192 0.209400800822 0.269072676376
r=0.00619817242316 0.107095317043 0.282433503928 0.300627117422
r=0.00628036131523 0.224425009607 0.3122796598 0.251201220435
r=0.00713877083436 0.222050051651 0.223233030091 0.257839314872
r=0.00659970595265 0.144382284149 0.190560884176 0.32780181698
r=0.00668396835625 0.235676806772 0.19286652664 0.326174686711
r=0.0078003330795 0.204584333851 0.231500227569 0.359982422273
r=0.00676593169978 0.214899040809 0.227000255366 0.308529225972
r=0.00612550294721 0.359243853131 0.238899649658 0.191778067084
r=0.00540534774744 0.334377122958 0.249290773877 0.239410974237
r=0.00685527288708 0.198181287741 0.249379358937 0.245085788833
r=0.00680177921335 0.286659485808 0.298706388972 0.192006904432
r=0.00722709143142 0.236682762321 0.287131141259 0.268383536445
r=0.00720824315795 0.211644323554 0.261900136002 0.268138937461
r=0.00759252245049 0.318554425353 0.203673096619 0.298133132189
r=0.00737981498341 0.275874682631 0.254517087537 0.208092512571
r=0.00634047995193 0.180867445099 0.3339509992 0.152655859417
r=0.0086819449658 0.196759369305 0.281229696538 0.244845891768
r=0.00645623186852 0.289185261178 0.194511413183 0.213302556211
r=0.0082566286759 0.179075357433 0.195760754199 0.31802147718
r=0.00591237185352 0.251812427448 0.257791795344 0.235834592724
r=0.005027253117 0.169843171422 0.32011907355 0.247222827271
r=0.00650602827301 0.252957092063 0.240236284051 0.235214539685
r=0.00766724079479 0.215570273354 0.315634767078 0.282172446297
r=0.00673642156479 0.295671783837 0.274375525855 0.205100619302
r=0.00672097924812 0.249925907109 0.288865501745 0.194208052839
r=0.00623069549452 0.204374025536 0.291159243184 0.240846712458
r=0.00609921990546 0.294409293757 0.332923770455 0.168774843154
r=0.00608416750593 0.264795304608 0.286847424017 0.183662503077
r=0.00622548587654 0.235333647893 0.320679449234 0.293284147614
r=0.00643726494988 0.24416012262 0.248424949987 0.263847003673
r=0.007459482528 0.262892954614 0.287287307524 0.221415815897
r=0.00674242801862 0.225495666406 0.238254659078 0.306085630324
r=0.00596984104951 0.266476362309 0.23647302706 0.244203256384
r=0.00603121851352 0.250960257089 0.264686046161 0.250425392994
r=0.00682196082973 0.201283650536 0.246126848585 0.280275791679
r=0.00770039296236 0.263694909464 0.201196406308 0.288234836551
r=0.00680135450463 0.281855716889 0.27524697958 0.242258314133
r=0.00652926302495 0.331211553891 0.25434608184 0.182686992957
r=0.00657808842258 0.25909561992 0.2542409862 0.263772977691
r=0.00667234640979 0.258953717872 0.240636018894 0.286984676114
r=0.00524266488279 0.28485842153 0.199537188991 0.164627676594
r=0.00707030906108 0.252411596663 0.227632851087 0.322120775969
r=0.00563874906557 0.311262612601 0.339243700593 0.156780698383
r=0.00777385626752 0.29240214944 0.29076503649 0.266886852478
r=0.00613545542115 0.197653394884 0.348701673399 0.270744373918
r=0.00699709499516 0.26207141408 0.265382720343 0.203004086601
r=0.00734453256779 0.306540746102 0.180689116373 0.244993623548
r=0.00666590850483 0.271957285073 0.179580924525 0.247918713677
r=0.00557862013933 0.269432319846 0.292528296877 0.220115400361
r=0.00731797519384 0.268696745262 0.310241524976 0.191761532897
r=0.00592854643033 0.213092512831 0.261194191467 0.237340171698
r=0.00574290962097 0.193202097576 0.264681657195 0.306839085193
r=0.00619725272543 0.297880118265 0.215442522187 0.329333028503
r=0.00515276807464 0.181147963412 0.361724237056 0.199579940746
r=0.00637318476434 0.325456415032 0.290495314592 0.175085817198
r=0.00560563844658 0.263399876078 0.207663684319 0.24241849338
r=0.00702262480309 0.272638382104 0.273854665999 0.245856287711
r=0.00675613884728 0.219994044961 0.177653714456 0.304257853208
r=0.0076227981513 0.243813231867 0.241365070938 0.268611922249
r=0.00633115143552 0.182154892242 0.257897791137 0.247782759841
r=0.00541553847045 0.252161205968 0.307060452238 0.190463005691
r=0.00685565982202 0.245891334659 0.224130837276 0.208153329219
r=0.00753037667665 0.24575966354 0.218228604632 0.360338673529
r=0.00589004302171 0.217347453354 0.231794325844 0.288517211109
r=0.00548411943102 0.288411247108 0.325977627492 0.190288473446
r=0.00662038387488 0.271022716838 0.299744733991 0.2264338053
r=0.00536812568469 0.221184826389 0.283300045203 0.216938242935
r=0.00657535046194 0.190153851095 0.267288173701 0.335854692619
r=0.00661376001136 0.159861404863 0.213511766878 0.361656651112
r=0.00631342690297 0.227557174301 0.282076337686 0.229699051454
r=0.00631922092899 0.16553699195 0.345378688234 0.221699362867
r=0.00668241037165 0.249181758673 0.236508109681 0.226543748636
r=0.00808131070363 0.150447014436 0.298238599081 0.202243274278
r=0.00640996828688 0.279486320203 0.228489980752 0.176108046333
r=0.00567344126192 0.226306517422 0.235293628832 0.330229601376
r=0.00807601955805 0.214753325871 0.267999294759 0.284423267983
r=0.00590330096906 0.224339494749 0.238562539508 0.26350658846
r=0.00624522149753 0.222275872124 0.336367199172 0.218262955729
r=0.00846533518451 0.27056525945 0.175655697312 0.331015349796
r=0.00654257108213 0.21466011212 0.226980579312 0.224303256338
r=0.00474245895189 0.225167594094 0.356015130935 0.166454891995
r=0.00771996751331 0.267005353781 0.18699315263 0.233504780537
r=0.00543206079798 0.270344496309 0.209564236709 0.226444451406
r=0.00652533252581 0.257391878995 0.365041315728 0.198959912583
r=0.00621294510844 0.281442828515 0.251767491386 0.330158793146
r=0.00747541181987 0.155565018148 0.194395441734 0.329967354056
r=0.0083048899449 0.267352259392 0.222644214372 0.246582152622
r=0.00758217992743 0.138771897066 0.27295172099 0.179823924424
r=0.00576439461858 0.192203469099 0.283525220429 0.242382976382
r=0.00746485667799 0.309602424045 0.14174004022 0.286877004185
r=0.0072184086023 0.242486329996 0.188429141485 0.304146317367
r=0.00621610961106 0.297406720791 0.231796969891 0.291738583818
r=0.00686738867297 0.226329755593 0.17394541695 0.343278312396
r=0.0077687581303 0.274881630495 0.282248179393 0.241774220684
r=0.0051095788661 0.27861373563 0.269487449451 0.263962681642
r=0.00598212445362 0.288701619483 0.209797843196 0.185862401693
r=0.00723111646904 0.281574339813 0.286520098915 0.256836519196
r=0.00664964734959 0.184217734695 0.238539812011 0.316794241626
r=0.0078642078715 0.293276213079 0.244163271486 0.249587038705
r=0.00806454705062 0.191527270416 0.149537981693 0.376991973799
r=0.0057699206548 0.22032870362 0.171293377289 0.323539478662
r=0.00899788533992 0.300468554082 0.159748344662 0.249565542577
r=0.00453652182327 0.302745393005 0.299683017246 0.211357653253
r=0.0062473251327 0.297149062264 0.288701157676 0.267940294112
r=0.0060126982314 0.345502603962 0.264282536442 0.107364371516
r=0.00800429749075 0.250144303192 0.225767622587 0.204565612197
r=0.0068437575939 0.345144604158 0.354900946751 0.147908025979
r=0.00511059025588 0.246111169247 0.389946043793 0.198947679553
r=0.0069601506947 0.165999344666 0.297489750414 0.209826815955
r=0.00648534912076 0.280928179281 0.291845041017 0.159668768496
r=0.00572140301816 0.131965762647 0.28623292941 0.294194075784
r=0.00776720220509 0.413434513772 0.151177958536 0.152476606157
r=0.0058504738573 0.251798774555 0.272905898936 0.265429593876
r=0.00790448368228 0.199789438249 0.311648993341 0.284730312641
r=0.00736139975704 0.165727127752 0.365872041138 0.31641649409
r=0.00637486786475 0.322103031283 0.186217374725 0.219265408474
r=0.00835641409968 0.267473636868 0.198532629251 0.320435812613
r=0.00781161181309 0.231648920518 0.221984173333 0.261449547971
r=0.00550354089001 0.227990686338 0.236246802967 0.19531173762
r=0.00628380192677 0.24841756246 0.298562492886 0.221350590397
r=0.0076466773566 0.127172223586 0.204758732719 0.371840269256
r=0.00630899887632 0.221999498872 0.293142904869 0.245385450597
r=0.00695192105036 0.196022905143 0.30566534392 0.265079634904
r=0.00665658531769 0.204528789413 0.162883946134 0.270144441729
r=0.00552943831911 0.33616258515 0.216214110266 0.221463777557
r=0.00740746899145 0.251712298305 0.352137481988 0.212645211791
r=0.00489817228239 0.221310304668 0.304087619424 0.314385538651
r=0.00639096937101 0.247605038847 0.239276105705 0.235322219708
r=0.00723136639259 0.224683504513 0.274030697208 0.156039027109
r=0.00637223210624 0.33185741688 0.363182011935 0.16189258312
r=0.00660542875867 0.293562970821 0.24706415124 0.221436915183
r=0.00658284127118 0.286365362704 0.254103895008 0.185804110225
r=0.00635789177245 0.222478529733 0.26888462913 0.222900895632
r=0.00622740633382 0.225442122186 0.231229903537 0.250375133976
r=0.00694235294281 0.229105211406 0.248051776516 0.258999985324
r=0.00651598570174 0.231609682585 0.302015635302 0.269308655929
r=0.00583264855135 0.225383292735 0.290113196733 0.188482113006
r=0.00620564614727 0.246932677561 0.260021682797 0.255288486964
r=0.00683517227629 0.227186539228 0.27247011636 0.25376933392
r=0.00660674577936 0.216530579012 0.274873799056 0.234733756717
r=0.00652599888482 0.249754076241 0.290442488661 0.262576932787
r=0.00618732593316 0.265510064098 0.211168665295 0.227228647792
r=0.00656166472361 0.233369227088 0.274008933557 0.259511844939
r=0.00668158744782 0.200992799262 0.298369533227 0.271253948633
r=0.00601188976605 0.238130502757 0.280897720727 0.176931621822
r=0.00799423019035 0.245710561259 0.28192247288 0.289885973215
r=0.00632617721989 0.196702785658 0.298547489498 0.290197233461
r=0.00754783527773 0.254415970392 0.276696760687 0.176937886689
r=0.0076543289068 0.252626536092 0.215411915201 0.262719949925
r=0.0063009767296 0.256045642625 0.29303162 0.251421993761
r=0.00709429041613 0.263214512338 0.292302235077 0.122528193774
r=0.00765291082471 0.261466266636 0.211700900069 0.227517501346
r=0.00626629578692 0.286629812421 0.196109256945 0.24683753635
r=0.00674229741571 0.293028393217 0.193749593919 0.248424403872
r=0.00646261148111 0.313536245251 0.335642529068 0.188254352758
r=0.00619477497664 0.156897424928 0.346218882054 0.157454635913
r=0.00761097881627 0.281727165245 0.250459084849 0.256999471738
r=0.00591684218528 0.303599374022 0.208005092703 0.144386090555
r=0.00635264646413 0.198128303148 0.237541169671 0.243379081281
r=0.00767917407613 0.193011380194 0.266109121463 0.324305213469
r=0.00763495203682 0.154062247945 0.289564687799 0.246211070807
r=0.00690518446805 0.300697370333 0.212819022713 0.225410431498
r=0.00719071175605 0.230306841705 0.31775803789 0.205612766292
r=0.00681294225052 0.25239272932 0.270066755137 0.259259259259
r=0.00621180468505 0.262713525966 0.27539641693 0.237421268044
r=0.00740593366546 0.157558988548 0.232777393488 0.328908505989
r=0.00763679787289 0.223023255814 0.201913504692 0.326899224806
r=0.00628037864243 0.259000343214 0.261005437237 0.235137917954
r=0.00664158627127 0.237858748497 0.268980779619 0.249568717654
r=0.00591878770032 0.266660346952 0.230021803015 0.253151957532
r=0.00707504559877 0.184097928014 0.33168248264 0.289973234507
r=0.00697759548637 0.257892293408 0.241906530486 0.251516558341
r=0.00595045315187 0.300242917541 0.27984780091 0.194681443012
r=0.00538743417823 0.15745656256 0.203447829337 0.27641740586
r=0.00534590358543 0.292339448014 0.230382528215 0.242105847233
r=0.00824866983883 0.198512287798 0.268795581296 0.281083379298
r=0.00703777877549 0.268651253584 0.194869761484 0.282722300169
r=0.00591095938215 0.239739650592 0.260200976681 0.299327603865
r=0.00742030682751 0.3062503158 0.246896737574 0.248075724656
r=0.00737461764732 0.177255811385 0.315924024074 0.321939153001
r=0.00729643582133 0.370570928323 0.283963987814 0.18994843655
r=0.007214163191 0.245481062497 0.211084123551 0.245441135696
r=0.00797107870237 0.1987509346 0.225396197094 0.388405095952
r=0.00611563516515 0.365510855632 0.243028069697 0.178723871151
r=0.00710390192182 0.234522308293 0.246667267159 0.204062331112
r=0.0060407941086 0.195673108387 0.312166344113 0.234267336082
r=0.00610198309745 0.20089172121 0.26007901089 0.237663669522
r=0.00705127981982 0.283239020482 0.357787904585 0.191596975312
r=0.00546466614182 0.266821265997 0.189040625268 0.152795671219
r=0.00550257154409 0.261174648627 0.244129727699 0.228170598709
r=0.00825489469364 0.275669970093 0.305048964991 0.194589417307
r=0.00850952984709 0.354336427615 0.132824491078 0.205204204464
r=0.00903686929568 0.252429163552 0.306765418677 0.210674729904
r=0.00782024134164 0.208247807427 0.310101387075 0.288626609442
r=0.00555322556707 0.400989843258 0.183079673083 0.266813386648
r=0.00602711128706 0.174832185733 0.328819269505 0.195193819753
r=0.00792969177351 0.129717546636 0.309951976763 0.368538956368
r=0.00721714799527 0.268372047606 0.260359227093 0.200811621175
r=0.00703162959027 0.235467772545 0.243644713104 0.283803097397
r=0.00642073447176 0.23135725429 0.250788698215 0.238169526781
r=0.00637406749338 0.23215590322 0.251607603641 0.253455308479
r=0.00639609533251 0.253240674644 0.265961120005 0.286704526009
r=0.00697815055741 0.276378363206 0.260579814748 0.267300212519
r=0.00569331465913 0.265690728588 0.256713286021 0.217883619879
r=0.00598012166427 0.241035662225 0.27588868611 0.242341287605
r=0.00721647306317 0.267905499897 0.293091689527 0.19710575603
r=0.00689160692506 0.259667130796 0.246526191287 0.196542335418
r=0.00651486195376 0.238481179475 0.238316448398 0.242401779096
r=0.00702917164305 0.234103133117 0.262590833158 0.272702850473
r=0.00717287803763 0.293228180566 0.242028495884 0.264310700385
r=0.00685062174266 0.201568521601 0.239956813172 0.335222757059
r=0.00641322944811 0.203145028081 0.266455236207 0.274317806409
r=0.00581553116058 0.241052877463 0.286664453706 0.204305437736
r=0.00612497349855 0.218079403109 0.234053566411 0.280657970629
r=0.00610096510241 0.234252135271 0.261292484 0.237590782715
r=0.00631419868371 0.265567320449 0.266399861187 0.251092604599
r=0.00808454774456 0.270658082895 0.244785123035 0.237314380229
r=0.00753406764131 0.223234473767 0.219537555082 0.327977752471
r=0.00781912267036 0.214312281485 0.21645891117 0.303408040297
r=0.00598133789571 0.296046007227 0.199881448888 0.140927716281
r=0.00610153598307 0.168903112309 0.290475923119 0.285085995546
r=0.00625230018011 0.181010549695 0.242811232817 0.26025945182
r=0.00733762504131 0.307970283717 0.211367150733 0.329677625387
r=0.00574092456263 0.185571009032 0.300086810366 0.238894737814
r=0.00631353437417 0.310656406669 0.163081497027 0.310598111228
r=0.00799448612134 0.292660827545 0.279547971408 0.275445484748
r=0.00887250687803 0.229772348267 0.274472930483 0.34604797296
r=0.00726803770442 0.299116332717 0.241360154377 0.251418469468
r=0.00632819095477 0.203486264326 0.219265211097 0.30344672242
r=0.00846980705486 0.26706338062 0.263381716581 0.276565877371
r=0.00646712512837 0.243333333333 0.154090247453 0.339243085881
r=0.00736655494097 0.212726098191 0.26894918174 0.294616709733
r=0.00556496384894 0.145273190228 0.30372380243 0.289562133999
r=0.0065732509884 0.391536501606 0.308806912596 0.136213581478
r=0.00560992504306 0.279981255059 0.245345716355 0.201053692895
r=0.00609139284023 0.208812027226 0.260856033235 0.249042612214
r=0.00640970427286 0.347270684544 0.223477705682 0.149989853846
r=0.00700551061939 0.261897779195 0.226951439804 0.25276591223
r=0.00658567098909 0.231038736105 0.252043035599 0.266997660365
r=0.00623931512136 0.28316275243 0.210516114199 0.347797913438
r=0.0085485750846 0.271309453059 0.228945678079 0.219754954046
r=0.00536451450673 0.270394369615 0.249302269142 0.205399830118
r=0.00529703377355 0.243385333751 0.273826265655 0.305006458505
r=0.00807852252861 0.208947054997 0.279413603939 0.276773410348
r=0.00623009580069 0.229138441849 0.189352231628 0.27729752129
r=0.00817391559003 0.223693177431 0.267622647675 0.317375511533
r=0.0059546675652 0.240747563075 0.236089195971 0.251517068322
r=0.00796574582316 0.222750626191 0.269672898612 0.342001736
r=0.00733307063912 0.215238333634 0.30413106724 0.270290599297
r=0.00510634066773 0.238284166769 0.260088711565 0.179898484449
r=0.00535247068842 0.276103501897 0.321928527062 0.213688254536
r=0.00614563252568 0.303662296881 0.181904167376 0.246807786164
r=0.007103459791 0.27494928275 0.235590637132 0.238566735663
r=0.00582363411325 0.216415178939 0.20510966939 0.313038929507
r=0.00706217729684 0.208351258886 0.370659455473 0.144479954111
r=0.00626918577261 0.297869554186 0.231648128596 0.306577945834
r=0.00666318757017 0.241138681124 0.207843602834 0.400780930521
r=0.00609553304703 0.238834843361 0.201074415821 0.268908744242
r=0.00547637107406 0.325951291912 0.362159095858 0.130489114357
r=0.00686296149867 0.339534173349 0.161649484536 0.209469263078
r=0.00737444367917 0.40936686387 0.25035895786 0.181373512782
r=0.00578981921508 0.40311942959 0.192540106952 0.285311942959
r=0.00625657222122 0.229487161063 0.283327824602 0.135824836714
r=0.00877227862563 0.210116463373 0.135948590724 0.348494245745
r=0.00495262520742 0.290618579599 0.318222833028 0.129657393525
r=0.00766583954958 0.302113734855 0.156053772 0.235340939241
r=0.00611100752014 0.406531473126 0.183271960306 0.158255968743
r=0.00633190865093 0.384401739706 0.131423438756 0.314872594904
r=0.0059935721348 0.183940531787 0.314051922533 0.267660794315
r=0.00668873144065 0.233058723363 0.300032377595 0.163434903047
r=0.00603692093028 0.244651776458 0.254986963214 0.320680495782
r=0.00498460727549 0.403323067719 0.161748009763 0.242995927746
r=0.00630116020149 0.4026759295 0.312757300913 0.148245529397
r=0.00532255581269 0.305851024041 0.230914231857 0.297742471164
r=0.00589842627914 0.189752828618 0.135082140241 0.255096516489
r=0.00857561423287 0.278657543174 0.297735418703 0.240338872597
r=0.0076389382647 0.314713256815 0.287802051805 0.25940243939
r=0.00764815451255 0.307936645443 0.305012922135 0.230476025469
r=0.00509536870011 0.311233433266 0.226208613882 0.274307432709
r=0.0072408344436 0.319298633876 0.189832680932 0.259791784814
r=0.0062802098939 0.234166532907 0.258549658792 0.251487161528
r=0.00724729558668 0.242665794601 0.212184387306 0.316259929962
r=0.0064221963814 0.271650463739 0.280828397959 0.22618542109
r=0.00635005946725 0.234327995589 0.19446325 0.275796066484
r=0.00702636357012 0.262143944336 0.246183953033 0.255294629267
r=0.00648826576344 0.2531215739 0.307635080523 0.193681056431
r=0.00632786321761 0.381786119159 0.207680788232 0.271024898182
r=0.00546876393869 0.210242274722 0.224735399439 0.224054720604
r=0.0072447021241 0.256466882108 0.306049668054 0.251811412563
r=0.00809276602703 0.314354363911 0.19734744212 0.299333280293
r=0.00632303036721 0.258483721357 0.244604399137 0.206490793039
r=0.00506996589548 0.268805948993 0.346057810779 0.132522107008
r=0.00656952101281 0.321993746343 0.130556049627 0.17549422194
r=0.00638638781162 0.198545065753 0.323402562361 0.125162692921
r=0.00538634934293 0.329090471162 0.182480128953 0.282548681748
r=0.00800948512506 0.225342406753 0.248241307032 0.311381973756
r=0.00671598671731 0.190436927851 0.268035262108 0.213116651832
r=0.00635175483907 0.20879258517 0.245546648853 0.258440492095
r=0.00807235192406 0.240972980556 0.202889442473 0.302123145873
r=0.00650168478962 0.250844098462 0.237229977882 0.224034714028
r=0.00665631317471 0.330106323587 0.230753728335 0.224991926217
r=0.00669135477268 0.304895977828 0.257427854436 0.15206147565
r=0.00604877763578 0.224978805051 0.301429357607 0.235955557539
r=0.00561402727112 0.202721473936 0.265686945264 0.206297814113
r=0.00627850255232 0.25983776345 0.24162159937 0.274181256007
r=0.00778263362733 0.285468464672 0.245610338531 0.21883925645
r=0.00669726550273 0.299429193319 0.249156005686 0.238506130064
r=0.0074380058009 0.236567133928 0.191916146269 0.303782344379
r=0.00690723007243 0.30771448577 0.285637793978 0.215997363977
r=0.00712706047665 0.310009991923 0.225283846865 0.225592559029
r=0.00640441123511 0.263139560673 0.22415386251 0.265106923417
r=0.00801410647919 0.164673754465 0.173227554596 0.341333310671
r=0.0062203332003 0.162180847643 0.301402019422 0.204080648273
r=0.00542407057518 0.358553825784 0.189484698998 0.231810707498
r=0.00440966980274 0.264334290738 0.344191059061 0.171339163449
r=0.00613893954519 0.302185327506 0.275083355333 0.138856785271
r=0.00709756230781 0.262285508763 0.200610940238 0.222786477804
r=0.00665683980505 0.246129990762 0.32449451436 0.16623599321
r=0.00656919131078 0.226260497493 0.302819554874 0.295072963566
r=0.00649567929269 0.261196385262 0.220912654905 0.198328848134
r=0.00714729426778 0.297630117993 0.225586345337 0.213769185223
r=0.00748658888401 0.324733096085 0.16455585793 0.34069499686
r=0.00584926206214 0.338071918452 0.20406449643 0.164957957535
r=0.00642012758962 0.259460286975 0.295366929704 0.196999429391
r=0.0068871010104 0.234481765045 0.198361735408 0.300712109986
r=0.00698186474571 0.262753797654 0.242359173532 0.263918246143
r=0.00706616045725 0.277272193294 0.238982369044 0.229607230782
r=0.00678959728666 0.219157744948 0.236905942397 0.290733177588
r=0.00710437704662 0.260640643408 0.269668270359 0.258527981256
r=0.00675795980737 0.29824655848 0.25753459732 0.229175923463
r=0.00607748748897 0.243035728735 0.29805196218 0.220111136943
r=0.00604621773107 0.215339350497 0.289201343716 0.248863582124
r=0.00654180076347 0.25360751209 0.323284815137 0.185031470203
r=0.00750554816011 0.223142923278 0.259081386731 0.245805785245
r=0.00657871274241 0.318447614436 0.177672663166 0.218754267695
r=0.00676230870187 0.25346790829 0.207009572492 0.247074414587
r=0.00659241658637 0.227946686321 0.274233769424 0.265339966833
r=0.00652804820246 0.243387045175 0.303227761782 0.2313313465
r=0.00810251021259 0.250397174747 0.251692419781 0.312204648715
r=0.00698990446805 0.350053089828 0.201401571459 0.217540879168
r=0.00674275199068 0.234715773181 0.21130575489 0.246077810609
r=0.0058643984351 0.300879587504 0.247033845385 0.132633945298
r=0.00806348876217 0.259763253003 0.152246755337 0.31202903004
r=0.00654567468041 0.216507936508 0.208667404946 0.212772240679
r=0.00716059334704 0.266043013343 0.281647729554 0.23374954832
r=0.00640342899535 0.294719997347 0.236182279489 0.229333532328
r=0.00713724886463 0.163748559533 0.251366120219 0.302628155087
r=0.00820587717454 0.346085011186 0.151940137314 0.265000385713
r=0.0059170794193 0.22032918452 0.337490648167 0.134938447936
r=0.00792272497898 0.225898033163 0.222749379558 0.310544893322
@group {Random Data} recessiveon
@balllist {First Position} color=white
r=0.00178876157205 0.47692545017 0.132123387137 0.374823801007
r=0.00242553645177 0.296756016859 0.400411957605 0.289774696024
r=0.00327485421626 0.278937300585 0.184921807699 0.242904062305
r=0.00455373059499 0.374085980253 0.0931080494644 0.387920032636
r=0.00408526542407 0.245188205303 0.061427582334 0.340032336358
r=0.00333816128462 0.242310658377 0.00621779509548 0.321532430144
r=0.00189013084398 0.0826908365309 0.161207554692 0.663588871183
r=0.00132875624186 0.385270375197 0.137579202145 0.245328866395
r=0.00175813509694 0.273245715389 0.222546902099 0.173787940907
r=0.00189756785567 0.0516734367184 0.247409409804 0.15132033735
r=0.00267594868819 0.116939257222 0.212502853141 0.338654129715
r=0.00509748849722 0.448010209216 0.0101436706823 0.378970252408
r=0.0041025931477 0.0432576606762 0.0264952545634 0.343404110309
r=0.00270248823119 0.419531498968 0.278308171459 0.281643454862
r=0.00159477800991 0.0718159732254 0.358507175197 0.253395720244
r=0.00306949348107 0.505398993372 0.118095827479 0.00865555911302
r=0.0068891934709 0.275708089838 0.363840779545 0.260426095986
r=0.00113223727385 0.498756826424 0.129232164154 0.216867450802
r=0.00237941084792 0.337296223927 0.150925948751 0.0331114905906
r=0.00331860306504 0.275983070329 0.34140233444 0.283428556807
r=0.00562279660893 0.0557328804255 0.282655051747 0.120895936278
r=0.00371882205254 0.232963109687 0.345688737151 0.143568133665
r=0.00530436328673 0.0742479633145 0.0837572227078 0.428398429659
r=0.00372718474806 0.211306214032 0.0195351365702 0.213573756323
r=0.00153024586852 0.244911972064 0.00585423005106 0.73021933409
r=0.00108917780427 0.391010843972 0.152758824879 0.217401876336
r=0.0035307504291 0.267616247787 0.106005178288 0.201001848934
r=0.00250685687793 0.317449110824 0.542499283037 0.125940813829
r=0.00214725560192 0.020224396849 0.381524647406 0.408976356824
r=0.0038219552935 0.24390914608 0.154479454465 0.385185691461
r=0.0024605671723 0.478812304686 0.0318919784133 0.0815827669652
r=0.001 0.297024185449 0.31244486509 0.076209531472
r=0.00475612155477 0.286153618473 0.425564745275 0.244905989437
r=0.0034303348044 0.117981835626 0.334438399518 0.293593823445
r=0.00169704489732 0.0799619306882 0.20585824199 0.637536989199
r=0.0020331561445 0.294972501326 0.0731401456002 0.381757201326
r=0.00158676651832 0.107922740576 0.364809358592 0.418461644206
r=0.00244326828295 0.246515858781 0.310109853171 0.109440751217
r=0.00371157283553 0.0678447774126 0.302656263608 0.312594397401
r=0.00338340108639 0.322180205724 0.078966863626 0.0299543766063
r=0.00385177328342 0.312525732933 0.202149630446 0.0662943855338
r=0.006513742057 0.151534013038 0.0693563809602 0.406734325506
r=0.00212432734791 0.29068940206 0.231599086188 0.251650761198
r=0.00114957812554 0.27034751969 0.264237731522 0.0795609494863
r=0.0049056769593 0.127824188041 0.387856737904 0.316211514514
r=0.00113588591101 0.119883372168 0.233487233485 0.522501945159
r=0.00205996250718 0.478651750655 0.108495124407 0.163225070841
r=0.00337188131949 0.207535468347 0.237059745812 0.276389620114
r=0.00453468793646 0.207499002663 0.416676010128 0.331774722662
r=0.00405646426533 0.227668322797 0.287456199751 0.058465248962
r=0.00251904899612 0.298912702988 0.275481578705 0.187440048034
r=0.00233728374267 0.280684219851 0.122045247312 0.359472229905
r=0.00389189675254 0.333296389815 0.128337079245 0.271984845795
r=0.0036605111227 0.186327419231 0.0797123289398 0.220825623026
r=0.00114677175756 0.275314740021 0.265061014633 0.257954795951
r=0.00356116955341 0.175417429913 0.119097201369 0.161200488731
r=0.00361763985301 0.224353197533 0.216151277485 0.370322281233
r=0.00334172472147 0.255215323316 0.32132742873 0.175028596856
r=0.00128541927894 0.479512289368 0.0229300868735 0.213537851438
r=0.00279353423621 0.445577906211 0.255180709397 0.0913220824513
r=0.00202786827807 0.21084341296 0.393308363346 0.0718596591894
r=0.00335203896389 0.608484398113 0.145392307122 0.0627068880642
r=0.0061807465225 0.189613357728 0.098743478836 0.376163297255
r=0.00391890815746 0.398689852877 0.133128714002 0.201221567201
r=0.0034296392767 0.360318367133 0.30124252277 0.316868176571
r=0.00175732262307 0.315454193347 0.22180477234 0.401520958556
r=0.00317537393413 0.354658732576 0.237963774674 0.294041705323
r=0.00370724336886 0.202934929402 0.341031897729 0.197960741991
r=0.00206928742083 0.0260206753923 0.505373932447 0.0209247504444
r=0.001 0.324213965584 0.378555928163 0.287564380062
r=0.00233420115451 0.642244486647 0.125445809459 0.154406693833
r=0.00253902850482 0.0535714879806 0.21678694216 0.302471741999
r=0.00191045645523 0.238218770052 0.196588010411 0.199566488222
r=0.00186321359902 0.263334729363 0.175823130465 0.193025219784
r=0.0037728440267 0.183443627105 0.299234925648 0.307588109612
r=0.00272324678663 0.259248368954 0.209849174695 0.218824468869
r=0.00352201652827 0.353595106963 0.422037711676 0.157315690814
r=0.00511844085548 0.270574491298 0.318593353519 0.142108987145
r=0.00427249659045 0.252326457683 0.254172958518 0.149397685135
r=0.00311826400696 0.424434115456 0.476070602644 0.0748652935604
r=0.00398893524216 0.35990026085 0.164336342088 0.0254011722882
r=0.0031787087316 0.487552859796 0.093937267005 0.229709468115
r=0.00515725155173 0.0642433536299 0.403076274219 0.419910336239
r=0.00384619687071 0.104287150354 0.346515949457 0.212901651705
r=0.00360660092035 0.169712516065 0.346951520233 0.33962710434
r=0.00415321475162 0.103988452082 0.186843274621 0.312554318919
r=0.00477338059663 0.238182888604 0.314454673989 0.314821748916
r=0.00483313413291 0.327073978917 0.283690453399 0.048118070374
r=0.00163380019733 0.451671382054 0.435058367263 0.0641110548551
r=0.00456839931854 0.161627242099 0.557569323945 0.122423720451
r=0.0032754617012 0.000614413852251 0.433371339091 0.260396226086
r=0.00314753287089 0.255436254042 0.161178153183 0.316044886178
r=0.00242976603208 0.254793820948 0.297358016981 0.290419128564
r=0.00274479218041 0.329433616259 0.0570063673794 0.21087419633
r=0.0020284739548 0.0684473666263 0.241975706617 0.332012566776
r=0.00276473253208 0.39842452393 0.367734140151 0.130029120225
r=0.00454606044345 0.0694248906619 0.357113563425 0.487626654072
r=0.001 0.290284588623 0.0472895187727 0.362097362554
r=0.00432973462096 0.0751184003237 0.37497392557 0.231197303012
r=0.00432002653126 0.290746947999 0.00925438574618 0.289673674555
r=0.0033259563463 0.24596157329 0.249081969909 0.280321434646
r=0.00182778823428 0.265870738099 0.300581726898 0.171861798945
r=0.00635930837162 0.494897880901 0.0407264364657 0.437335242985
r=0.001 0.344995775822 0.308477467633 0.0661836137537
r=0.00284743849726 0.327445211673 0.54731150871 0.0295618576533
r=0.00381391779242 0.281837484467 0.315528838361 0.307605757649
r=0.0045596812829 0.224044928122 0.302868489471 0.17426922035
r=0.00248817452404 0.114636193118 0.181256874693 0.461733800656
r=0.00263483075703 0.418746685863 0.288405738111 0.105931178277
r=0.00282691287618 0.43135441925 0.420978217375 0.107280705921
r=0.00359516932989 0.150343731088 0.392368878049 0.221741714282
r=0.00146204541466 0.163000446678 0.207531248294 0.485898864168
r=0.00306852382311 0.37935885687 0.0317394920592 0.445903447657
r=0.00117850462327 0.320560058667 0.26798899768 0.114437585794
r=0.0029012614748 0.329213132103 0.0765639186894 0.253311669477
r=0.0060825347043 0.353453003962 0.0063995169082 0.28597989559
r=0.0049467544598 0.0664338800706 0.570817265159 0.104108632463
r=0.00390479769741 0.303487384298 0.0706856253798 0.122586262871
r=0.00184897887226 0.328100871672 0.308714906047 0.152122595114
r=0.00265661113881 0.351942202877 0.0735854345531 0.339009039639
r=0.00324253133432 0.236969206637 0.310644244467 0.279349352415
r=0.00343478083942 0.179629651708 0.294635563448 0.390420976828
r=0.00319757569229 0.343651345613 0.0790227660835 0.108593980937
r=0.0054934816294 0.059551930149 0.201278754421 0.39249640242
r=0.0031108957137 0.305850520451 0.416129168681 0.0863812059807
r=0.00302949529789 0.224544310677 0.232204016649 0.255937902736
r=0.0050471882198 0.306898388306 0.195043452304 0.4158990083
r=0.00188047196111 0.462698192383 0.112891191097 0.225092389347
r=0.00193378526426 0.213132823613 0.337499807198 0.325849170453
r=0.0045719805082 0.285149451874 0.287797898481 0.0990606975246
r=0.00189264349153 0.278443785259 0.253051689227 0.0771010486907
r=0.00374431326385 0.304367690463 0.219726726997 0.310790656232
r=0.00176517886758 0.17422919052 0.353932834625 0.411005578358
r=0.00323420742452 0.0295297085554 0.359616043724 0.258986994551
r=0.00554118581523 0.175535365969 0.200415361349 0.431995167674
r=0.00541648344085 0.402493093684 0.29415768775 0.0555370348212
r=0.00237653726547 0.0847397715199 0.171966861098 0.163718760127
r=0.00158047586115 0.189618656356 0.084442707396 0.300173616264
r=0.00337965904735 0.224885090375 0.365016280971 0.109096238633
r=0.00195226950413 0.315755280307 0.232417066108 0.343016727038
r=0.00278948408591 0.188014485566 0.281211948663 0.284612336984
r=0.00499883502265 0.286934990789 0.176344235296 0.174894661884
r=0.00324015380279 0.0794815028076 0.435720468444 0.212725183267
r=0.00338110369558 0.18591423826 0.241851422944 0.255822700048
r=0.00415546903948 0.388617503195 0.163044785801 0.0515472130382
r=0.00252630976856 0.246244807962 0.283662277459 0.451896591717
r=0.00304538209804 0.326361730751 0.213867176892 0.0107565213468
r=0.00198887357441 0.306117830253 0.116401740672 0.356820237586
r=0.00132995994357 0.365902649613 0.0944577163542 0.178480913112
r=0.00344871391866 0.391268244909 0.234039714857 0.0725956311947
r=0.00325708306819 0.060541228046 0.204562622897 0.321123701628
r=0.00316974021736 0.0624060353419 0.0434798837052 0.486644395212
r=0.00385692006251 0.0426347799331 0.183195766855 0.402407023646
r=0.005316840481 0.0858577541294 0.332756903478 0.300601478694
r=0.00396399773519 0.380883686647 0.14614868466 0.214004941207
r=0.00338883837402 0.297619311524 0.107119308571 0.307613547837
r=0.00166502946761 0.178606637744 0.285732964434 0.233671136572
r=0.00387075905709 0.163546233939 0.428379528576 0.137478355848
r=0.00374154618792 0.369295944168 0.369698663212 0.218130500505
r=0.00302328674886 0.264142829854 0.0217358191756 0.260624522971
r=0.00239670510098 0.215471942143 0.439498393381 0.0222122393335
r=0.00197359966139 0.340168539607 0.380377205335 0.219269475398
r=0.003710527051 0.131954479623 0.296911053539 0.394160448056
r=0.00170522990338 0.010182902688 0.446318032887 0.222716817397
r=0.00107993908537 0.342267021802 0.29685772657 0.187221788663
r=0.00703235215157 0.113520601466 0.407451856091 0.310490125104
r=0.00102832180852 0.35856199943 0.188993657296 0.401603647853
r=0.00329973951395 0.242717764604 0.343699992983 0.118183000617
r=0.00600486236546 0.339311659734 0.111362482376 0.316992595274
r=0.00435472048977 0.0597157334029 0.165449273099 0.409965601382
r=0.00311534644122 0.388550032489 0.0993105000808 0.0207153750279
r=0.00376394441253 0.0804714062426 0.38600187987 0.226155934989
r=0.00380483291145 0.0563735247499 0.491541289889 0.113917205697
r=0.00509718366983 0.123237271199 0.26653749503 0.358693354936
r=0.0022856807558 0.273899888339 0.109064819694 0.308002088637
r=0.00290397089323 0.147842284353 0.0749648690005 0.399739715074
r=0.00341411480053 0.262731327492 0.167783539428 0.266673924533
r=0.00308446131925 0.389117941539 0.161177259439 0.108665274865
r=0.00300662389859 0.0881376292535 0.415170595273 0.1628799335
r=0.00329466117917 0.385666795621 0.330065635864 0.280495009903
r=0.00226744217093 0.263448956809 0.321717656565 0.276117935467
r=0.00525125098762 0.0343281496679 0.428040535161 0.155514758236
r=0.0028713646268 0.00293802932282 0.418690513281 0.179267585658
r=0.00205268820674 0.416153048037 0.332757409539 0.148477013494
r=0.001 0.518600438468 0.306157815585 0.152768103745
r=0.00359526952037 0.301571466424 0.229832175109 0.344917255224
r=0.00157068723948 0.0745040733846 0.435707297785 0.164119085655
r=0.00137531386152 0.38471681933 0.332841335109 0.145197225916
r=0.00280932746336 0.457629364956 0.350563979488 0.0185046426258
r=0.00162633163396 0.25735449556 0.32247613895 0.268620434124
r=0.00261264353435 0.322275779347 0.252101186852 0.303978069321
r=0.00507595554006 0.293874252243 0.112063233539 0.122222528487
r=0.00308116140084 0.291976436606 0.186793393116 0.335987651871
r=0.00376343762277 0.284375660148 0.169056397717 0.29269418038
r=0.00253720535129 0.247746492016 0.279115316187 0.296609481327
r=0.00336222207247 0.0900328027521 0.262104463517 0.0604253672144
r=0.00320720610511 0.207230017964 0.116626700974 0.387348475907
r=0.00298705355948 0.235458498905 0.336059574361 0.208614890501
r=0.00175330274204 0.446660104618 0.315348960555 0.092780842796
r=0.00257913655978 0.0414964529414 0.248443480179 0.3682541308
r=0.001 0.243831699871 0.377179799815 0.0303398729017
r=0.00366783567922 0.122347562879 0.380352624168 0.269622613216
r=0.00229878677224 0.0140060762729 0.332917765089 0.224940038562
r=0.00143564916499 0.282830447582 0.0522007306599 0.345161290609
r=0.00408406393547 0.347891817271 0.132072368245 0.0627533284716
r=0.00312140763603 0.238220375618 0.360110400976 0.34903345644
r=0.00297829604517 0.422130742872 0.0112246006858 0.227583121238
r=0.00296326236479 0.00223458648858 0.300645640518 0.178173856068
r=0.00324073822976 0.456582406122 0.258461868549 0.246188005625
r=0.003952865899 0.0596638058635 0.365389016009 0.103456853063
r=0.00614143863097 0.282683344487 0.0549905983906 0.591194471735
r=0.00307803378528 0.297115252534 0.165562103578 0.193698914967
r=0.00277330248104 0.289293805079 0.00267204691885 0.372687782978
r=0.00203826122849 0.151645432683 0.283601175904 0.306614120274
r=0.00404022103119 0.227099432893 0.437588665918 0.19681047131
r=0.001 0.135298930951 0.494841130138 0.072010367148
r=0.00406538097588 0.0158724431505 0.388509461582 0.402515813467
r=0.00382988300915 0.13477053506 0.629835158793 0.157767340475
r=0.00247730553529 0.273431963486 0.252278423696 0.302145429512
r=0.00203124260292 0.0394876113236 0.119597101116 0.672326820496
r=0.00172447029816 0.262607525628 0.196605425099 0.222347364072
r=0.00270294398548 0.252126954281 0.488865368905 0.132653701204
r=0.0021817193772 0.280020839286 0.425040879928 0.265351536322
r=0.00202472911658 0.109447449291 0.026326127962 0.435454807206
r=0.00168664461157 0.524144377357 0.160223836223 0.261747432307
r=0.00321409873311 0.127034797502 0.440776829097 0.0836006844406
r=0.00202021964416 0.51469387823 0.121646091698 0.172537995694
r=0.00450725063959 0.183790395345 0.32330920026 0.382904372039
r=0.00206471232341 0.263256656087 0.345548224653 0.0141241329199
r=0.0018001730453 0.489266376155 0.340274628556 0.120919804111
r=0.00372221119612 0.204487829331 0.251958881376 0.266096483347
r=0.00298312015028 0.299180035643 0.0931435088441 0.526288695017
r=0.00256343435158 0.290139575786 0.15334583206 0.344936584067
r=0.00288299581912 0.476286183062 0.00384738307638 0.348358554613
r=0.00702932178519 0.0923132331918 0.22500251788 0.284291062411
r=0.00556164597534 0.285238374416 0.292400208103 0.224268955842
r=0.001 0.275350253868 0.303004780455 0.193631595683
r=0.00520011179619 0.0492915094622 0.227748375953 0.343013281834
r=0.00289726014599 0.228062540579 0.0659133748439 0.323622382346
r=0.00305933724542 0.248684900759 0.169615148592 0.387240424897
r=0.00269468527155 0.137468110212 0.157560756824 0.298855103162
r=0.00139414136962 0.262165936239 0.432009270527 0.296786769374
r=0.00278072385202 0.179660538028 0.0870675007155 0.628982353873
r=0.00342086504677 0.312415451334 0.465930849706 0.158263036742
r=0.00472412387295 0.263379182902 0.298939116148 0.282298216497
r=0.00125399790081 0.0342423931895 0.348763331709 0.00343935888071
r=0.00379934582687 0.308820609702 0.242347283518 0.144075646696
r=0.00465142234022 0.315909300596 0.244885908282 0.22703068579
r=0.00376727246591 0.208508088829 0.188188926883 0.284647606653
r=0.00330111660014 0.182445602845 0.272640080987 0.360380533902
r=0.001 0.160330433692 0.284998839218 0.434744287212
r=0.00317368755184 0.246715362418 0.121530619725 0.369091652059
r=0.001 0.0739312642214 0.307022314112 0.288985466776
r=0.00200002977456 0.425868875753 0.150163812805 0.0186773869363
r=0.00263015545107 0.322462346524 0.236432145103 0.169447480466
r=0.00472036892368 0.427387630163 0.0609171360677 0.251708343716
r=0.00389094660069 0.191900088566 0.0664178915955 0.499179742644
r=0.00152584995786 0.15265592296 0.10216354933 0.262804074623
r=0.00110158900402 0.318944207515 0.280609746192 0.0557048445451
r=0.00501031581873 0.0351987824391 0.264995024395 0.0973413934288
r=0.00105609692263 0.396258466186 0.199097878019 0.141669765453
r=0.00196378418741 0.34960743341 0.340729428945 0.168905695412
r=0.00236855654539 0.142900492423 0.463630758265 0.061664780495
r=0.00387015952367 0.228282257609 0.113782047566 0.264739018878
r=0.00244506675074 0.343632600328 0.0136845924656 0.503814958682
r=0.00292110033437 0.52829349467 0.277427187362 0.16507831452
r=0.00656227845421 0.234173001412 0.285074564143 0.0155023110502
r=0.00400812558137 0.280127829562 0.149038968545 0.333587143571
r=0.00339412843001 0.123680249649 0.287087265195 0.061170944988
r=0.001 0.340481131751 0.152474681106 0.375488256713
r=0.00200636320763 0.159207492101 0.522105626326 0.279256122706
r=0.00407362811898 0.0665899095862 0.349135235306 0.198821499563
r=0.0092496405823 0.136513708216 0.0683067737159 0.453372009317
r=0.00381597735281 0.279532793064 0.126403105458 0.216121270964
r=0.00250266884779 0.503158320525 0.190200254847 0.0132812298177
r=0.00102472931371 0.370613799005 0.277777891964 0.0174652530865
r=0.00620726692628 0.210061311224 0.267867670177 0.274404382874
r=0.00295518036297 0.30407456966 0.432431919553 0.10262637295
r=0.00488828231822 0.191939429611 0.0608175043183 0.237390581514
r=0.00363442372925 0.0595114697372 0.216484612507 0.358180552177
r=0.00239392916767 0.114594986321 0.437927449845 0.340090012252
r=0.00166473055304 0.242837678466 0.247448095289 0.233199011129
r=0.00326335440034 0.204003448046 0.222104611956 0.423061523413
r=0.00447406566872 0.208547612114 0.257089936311 0.310121028894
r=0.00349406159315 0.0507215107418 0.183886988575 0.287390184195
r=0.00436298563168 0.36687026104 0.187815591762 0.211902034988
r=0.00422782402466 0.556594844669 0.0278564043787 0.155126222798
r=0.00275892327648 0.355975882659 0.165246475552 0.0634684879162
r=0.00341333836402 0.425832334881 0.0190643588568 0.473930318082
r=0.00605737970099 0.156242677263 0.244905693601 0.14988101713
r=0.00563891718176 0.0678669975568 0.237253004033 0.345082028606
r=0.00246131421521 0.412471130467 0.464132215625 0.02697061823
r=0.00461443525658 0.215822432535 0.270538583663 0.0145361249299
r=0.00301222281169 0.323635630615 0.0625649873512 0.329656817396
r=0.00254104751341 0.350925852172 0.314076661407 0.163208599678
r=0.00279108342809 0.234404017195 0.280598460401 0.282022693859
r=0.00252486263034 0.383565529087 0.0148405065031 0.225333485944
r=0.00444454697076 0.245283525209 0.0227437111124 0.512665045182
r=0.001 0.428119264933 0.0408983020152 0.161888336233
r=0.00768431052095 0.120452731178 0.0971605875304 0.324506473257
r=0.00433884825827 0.197349813432 0.291090170017 0.0538620366748
r=0.00416771453787 0.331978746251 0.0275643815467 0.354424876309
r=0.00328068571237 0.0119299578261 0.366133021412 0.200053278407
r=0.00170627407835 0.456730242021 0.0490606293329 0.494041278139
r=0.00400176851866 0.0274304857548 0.104626188078 0.263383449984
r=0.00263964033794 0.272421036722 0.38987367342 0.160129929552
r=0.00452399549192 0.283272995712 0.195808412828 0.373901342487
r=0.00241421542412 0.418536467411 0.0639482487709 0.310000593033
r=0.00279729388814 0.19484126633 0.313052702728 0.304541646605
r=0.00270106308838 0.453084098692 0.162861957531 0.143754481242
r=0.00308686960459 0.0484362250992 0.282839797056 0.303639474889
r=0.00212874291988 0.488477126718 0.149197615997 0.0645250532822
r=0.00417295405198 0.462960701172 0.289034515903 0.233456507558
r=0.00224694681406 0.16669992664 0.0648400986768 0.489824915425
r=0.00371560884088 0.21787240704 0.123770545546 0.335959498509
r=0.001 0.397192343575 0.17157818376 0.417120895415
r=0.00120895097438 0.75875475901 0.168355085202 0.0668921245128
r=0.00402675585691 0.48247341338 0.105178484209 0.0173335812166
r=0.00266932105246 0.406451072308 0.499833846636 0.0764715205312
r=0.0038194890094 0.315456250299 0.221556816466 0.201028286899
r=0.00347478739186 0.183865070876 0.183197782182 0.343062320896
r=0.00196049598778 0.182619347939 0.048636918563 0.463535069378
r=0.00117226113511 0.418327850413 0.451328440615 0.0649486135664
r=0.00477796963668 0.0988085660301 0.112578736084 0.677373324116
r=0.00514573353547 0.0110941383212 0.100553762989 0.343285083672
r=0.00298507883572 0.204923338679 0.418775909792 0.111287037794
r=0.00163143032306 0.400161251905 0.190384947844 0.142459094717
r=0.00259626127807 0.119414637197 0.498494872401 0.302551018077
r=0.00244478149062 0.223138210226 0.263972720183 0.242381231014
r=0.00354196965697 0.114600163014 0.0672120426428 0.378271829431
r=0.00303654707468 0.154578202304 0.218208602796 0.256417611179
r=0.00397304888235 0.373299412059 0.0354593195077 0.350592921727
r=0.00236272598599 0.193822256994 0.28580726147 0.274295476045
r=0.00128292560539 0.445661442072 0.0673097596804 0.157113575906
r=0.00281754998964 0.318601456867 0.179971901078 0.372981971699
r=0.00315373622614 0.176929693234 0.524057048218 0.089669004072
r=0.00370501866723 0.26822751959 0.443543774861 0.198276257528
r=0.00105563499059 0.267797998186 0.248071484865 0.23655417941
r=0.00303618716145 0.363808023438 0.0328776235443 0.527070984426
r=0.00445233339497 0.161214368535 0.261042901986 0.328690271645
r=0.00224902343389 0.494836952973 0.0327495290572 0.0267601657654
r=0.002715290612 0.321065560454 0.297425108037 0.32501346914
r=0.00411853606416 0.243844495931 0.271066687167 0.321165107075
r=0.00418746137683 0.209064599996 0.340752192997 0.053318625499
r=0.00257682454231 0.396925384515 0.470446855615 0.0064649849675
r=0.00263735316586 0.255913596497 0.35703625705 0.0870672554796
r=0.00214087413404 0.0558655508546 0.134627562683 0.493032077609
r=0.00263218546093 0.448590214794 0.18333798884 0.185484337408
r=0.00182851845066 0.401115618839 0.11025829049 0.465640551207
r=0.00271600932269 0.58363868511 0.13872881132 0.114454115841
r=0.00452262346778 0.424288094998 0.173032435533 0.038870625942
r=0.00261920808757 0.258670386661 0.0548792569982 0.088515096888
r=0.00283924747862 0.277831266347 0.37265831194 0.258812148547
r=0.00786474518716 0.330009005741 0.118778338687 0.217276238614
r=0.0044631003471 0.145963858313 0.32412391829 0.281393965092
r=0.00206471672288 0.0986378938822 0.250200385998 0.33079046495
r=0.00147781523643 0.354815027317 0.395930094535 0.162851179406
r=0.00396055436028 0.164332675258 0.101260565424 0.30991721286
r=0.00198046068645 0.432268921314 0.163812170581 0.0422799514545
r=0.00330470495189 0.275596692192 0.0385680269345 0.45230852202
r=0.00514715015173 0.420188726986 0.160191823923 0.102404080289
r=0.00345427242929 0.353522506642 0.251225268747 0.140482713946
r=0.00378527124439 0.576119674956 0.0374157559659 0.194294502888
r=0.0039317012318 0.101643612963 0.092069992033 0.249098142786
r=0.00220523385982 0.562465176112 0.236602916582 0.20044794903
r=0.00322656943797 0.37974969138 0.197395041535 0.325442507831
r=0.00230253195021 0.222170691458 0.181284510139 0.290040797055
r=0.00278735126347 0.311093528241 0.276729113561 0.294919072598
r=0.0049121807361 0.0851278496969 0.615905499068 0.200570747141
r=0.00253674453951 0.162859618175 0.349194088798 0.194992343568
r=0.00314914699388 0.113869847227 0.474866707917 0.405675123883
r=0.0029058553813 0.158668259303 0.486607377901 0.0927516331068
r=0.00376223934412 0.000564919919224 0.438251661676 0.415000822248
r=0.00824867524142 0.0718393068394 0.307158623636 0.518120138269
r=0.0033992410704 0.245545460133 0.297916156812 0.414272206046
r=0.00411059407912 0.427380424057 0.272007356756 0.140887423069
r=0.0039744058841 0.00753418747101 0.466612742316 0.115887691774
r=0.00394182920285 0.240504489992 0.208836004194 0.300537097806
r=0.00291673866237 0.19984851717 0.261198637235 0.261216246235
r=0.00318516161684 0.333287240534 0.323142744553 0.196446858425
r=0.00323821093793 0.0677206003543 0.335108510472 0.306859332433
r=0.00217759414949 0.383905550263 0.33999507349 0.0901604004571
r=0.00109041378894 0.344528628866 0.434908973643 0.0761699139152
r=0.00220016298011 0.0400554797347 0.288145773043 0.372919633564
r=0.00471708377112 0.256040615568 0.45726123371 0.152768418163
r=0.00326895710103 0.315467767617 0.248408146898 0.371889684058
r=0.00326258898596 0.0438051600191 0.461581516387 0.409192957033
r=0.00520209093875 0.00142806547466 0.0802822687773 0.0272407006465
r=0.001 0.328631301917 0.027735794868 0.363834694603
r=0.00217282363431 0.343378334512 0.253044081807 0.290220689083
r=0.00120165101242 0.369134828993 0.108658900794 0.201171872486
r=0.00394397486861 0.11896706358 0.267540407379 0.483566048739
r=0.00264599076889 0.283682650292 0.284402578974 0.171721498457
r=0.00237463121128 0.215688385253 0.288782882516 0.415347102649
r=0.00311425169125 0.0941699709109 0.308391363505 0.363786959345
r=0.00284011737409 0.260079736344 0.158407703857 0.126173893841
r=0.00300495509059 0.209945111016 0.189647384266 0.277478096988
r=0.00425591620621 0.424528730498 0.24582608731 0.30084168843
r=0.00393625572933 0.219022480366 0.131855925434 0.026816068289
r=0.0048371035538 0.078843278229 0.258820054271 0.479402120984
r=0.00340626428527 0.371483542314 0.132476106438 0.378487123323
r=0.00177268218366 0.347118165543 0.315689953536 0.0291353307268
r=0.0031977277567 0.426487232719 0.109853520804 0.103610845472
r=0.0034603374906 0.201830015167 0.529640052208 0.158499548585
r=0.00194227883481 0.0377169549044 0.322161998788 0.502141843586
r=0.0034993678227 0.132224975824 0.24406274827 0.501733719853
r=0.00428360140216 0.0554588555008 0.382572145945 0.13499782076
r=0.001 0.401011974315 0.0467168519817 0.19912301486
r=0.00241292372919 0.312248517716 0.263311680136 0.165548744559
r=0.00211232382311 0.179780532056 0.174060312904 0.300438256363
r=0.00275911906355 0.407205378404 0.210480631364 0.162709964757
r=0.00381345320172 0.319752531647 0.405398655231 0.208562641213
r=0.00130353695758 0.454876462578 0.164662521292 0.196484642334
r=0.00233831697473 0.118973530668 0.397993517709 0.352089192127
r=0.00434821671395 0.321915004433 0.162728351861 0.231456872724
r=0.00273985861227 0.247923276295 0.337613179992 0.391111851491
r=0.00375139946084 0.26818624486 0.402216227524 0.316477742953
r=0.00304682257905 0.0680045859216 0.446177800431 0.291618298926
r=0.00402956268438 0.202361655134 0.318012411778 0.318001278119
r=0.00346683877851 0.258699400974 0.2543691555 0.331113571692
r=0.01 0.0177701188531 0.310070678541 0.419516178406
r=0.00263311474681 0.150072116819 0.261289567436 0.449838080124
r=0.00197245918636 0.12493987818 0.437290687244 0.0878812746899
r=0.00286342451639 0.210943596914 0.304806271565 0.235122226136
r=0.0046216058295 0.31274569253 0.0820338363608 0.289846090602
r=0.00498334814071 0.207939906577 0.0512066222095 0.326849076576
r=0.00319200160127 0.350018940711 0.409905341201 0.193482606083
r=0.00192539388665 0.405349723329 0.264257663374 0.324893961267
r=0.00214827859079 0.0987136047606 0.31076192646 0.123062379516
r=0.00299637672206 0.0211312171966 0.458391064274 0.196608228809
r=0.00363195411173 0.303315068267 0.180275931394 0.294861339548
r=0.00269329965093 0.356377758707 0.123085120291 0.245373500702
r=0.00332816107973 0.260897823503 0.19476833458 0.388578442006
r=0.0033839670913 0.255749175444 0.282270925068 0.390469048717
r=0.00519844928013 0.3909778761 0.0297910229397 0.274883363341
r=0.00198313956137 0.3165593018 0.274910206802 0.194951928802
r=0.00386467700083 0.094009109774 0.366939539007 0.17545169795
r=0.00306141971054 0.0462464048739 0.359333843034 0.3175822136
r=0.00304699011686 0.315134852811 0.274892194929 0.279634269554
r=0.00140005184421 0.172750407873 0.386685524574 0.254400331794
r=0.0025973926186 0.144734586063 0.348042776172 0.134796771859
r=0.00340181037077 0.420861016945 0.0239861491566 0.107166628645
r=0.00304561909721 0.190923644919 0.238595098641 0.089245444177
r=0.00187320665014 0.207306277073 0.29002369244 0.29364361574
r=0.0025559460269 0.470980775327 0.173655618867 0.134431110816
r=0.00358034174471 0.369382881245 0.221271999583 0.00832697732351
r=0.0035532146727 0.0166531904637 0.614152496272 0.116301787942
r=0.00263464162841 0.457413343066 0.284115262923 0.0855722007519
r=0.00345961751344 0.486963268116 0.114547924506 0.362749242923
r=0.00739294670262 0.0431121496783 0.197109845777 0.452198090464
r=0.00319022756524 0.0750523153827 0.473543816084 0.205805468465
r=0.00256010935222 0.282260797859 0.126601244663 0.322580983535
r=0.00135659060718 0.381021824889 0.125921939943 0.402131264935
r=0.00244663866076 0.372882868963 0.263467345664 0.30563478078
r=0.00221367383498 0.11227434567 0.403458931228 0.285441790049
r=0.00140735303127 0.120185822217 0.0106156033299 0.584358538661
r=0.00392005688166 0.168831488744 0.0214901957037 0.539394269479
@balllist {Second Position} color=gray
r=0.00641910610503 0.17777541767 0.212522388858 0.314595771659
r=0.00657142702023 0.232500728102 0.298495071177 0.0137690414896
r=0.00501989532361 0.222578177722 0.214151700731 0.271818710441
r=0.00805076457425 0.431456784519 0.172542964602 0.0487573942392
r=0.00698400773845 0.590771447444 0.0878048343682 0.0450829399685
r=0.00500872869657 0.262961867185 0.427788492858 0.169576203926
r=0.00675904330908 0.11479208241 0.284189036804 0.354663071188
r=0.00425655641107 0.109893651081 0.457576813256 0.348467907856
r=0.00395281188927 0.12532381705 0.695299581737 0.01674937035
r=0.0032294157597 0.022289207687 0.297360223535 0.34339863978
r=0.00494570487055 0.170834189824 0.241006340639 0.329039727693
r=0.00758221816963 0.371110110161 0.0502466185782 0.275840204391
r=0.00506542333353 0.382367444335 0.0155463852565 0.243666779941
r=0.0055553956193 0.234600454426 0.299894394365 0.390374637049
r=0.00454387346404 0.00442669322574 0.112786972681 0.383625835731
r=0.00287411546775 0.143581711473 0.354381826462 0.463880652469
r=0.00705330236736 0.598385166879 0.0660124400341 0.174443470031
r=0.00538074482539 0.0727235565945 0.318165593718 0.122965703914
r=0.00323737417926 0.307802538039 0.371298144814 0.110872364341
r=0.00586263287056 0.267604452784 0.150102905283 0.353855314415
r=0.0032034542936 0.364175622058 0.382148100383 0.215537592123
r=0.00373507770258 0.159880220507 0.308342238112 0.462734295809
r=0.0058939026148 0.338034001692 0.456114437554 0.175089144603
r=0.00417452000255 0.346835982821 0.358172294912 0.159185933832
r=0.00724805536496 0.0650326199676 0.2727174941 0.344343159385
r=0.00482724203019 0.0514014756868 0.320823405559 0.185112450339
r=0.00469218939215 0.301419496756 0.256753527915 0.132738468673
r=0.00454997399872 0.146567664106 0.327725135267 0.314851758214
r=0.00600455004388 0.220947555612 0.220568300373 0.202812136717
r=0.00560404877812 0.204862795879 0.241702878411 0.412329530503
r=0.00387003389528 0.158769260682 0.154290326844 0.323504478874
r=0.00431178808748 0.00244991248082 0.274750899516 0.112834135658
r=0.00633709546054 0.4224049885 0.131701688713 0.234456285203
r=0.0049806887901 0.272378853299 0.345507577414 0.256320244658
r=0.00684127414317 0.0801865448821 0.385046426043 0.179576190328
r=0.00470471949553 0.0441299058432 0.134734510657 0.622096166022
r=0.00498037287484 0.0360657801074 0.340346889135 0.468116424393
r=0.0039686584928 0.0137398217309 0.0268744442969 0.492922368204
r=0.00540216488981 0.2985780982 0.248359084983 0.166355130653
r=0.00305390922779 0.450444383588 0.336902876405 0.0535986689974
r=0.00347421536642 0.369189890359 0.282901117008 0.228329077822
r=0.0057572422401 0.328811898792 0.0772933566112 0.548300150905
r=0.00454088014728 0.128433066463 0.345209422078 0.35293700721
r=0.00346254795331 0.102833783281 0.434271366655 0.199017036345
r=0.0062046818183 0.436280118721 0.108150022051 0.306141164442
r=0.00591892953788 0.0439488679634 0.498221037702 0.125709172553
r=0.00449123721411 0.165622710822 0.469534783751 0.133469128191
r=0.00579410546249 0.388074474814 0.247279314535 0.0645208186795
r=0.00716058746392 0.428112186317 0.279871442083 0.00800149211151
r=0.00303295079371 0.2394758472 0.317971668645 0.373421647562
r=0.00471885634248 0.186728673472 0.205332985945 0.29641522248
r=0.00583346828216 0.166989699686 0.377103911285 0.0944110123415
r=0.00545476386738 0.285276623802 0.19268898662 0.293241739375
r=0.00402658145892 0.285002818159 0.349280836815 0.251752175618
r=0.00429215518797 0.0190797818077 0.489094054565 0.263278603048
r=0.00411547942192 0.330497363808 0.0143475626222 0.174135924489
r=0.00681849900343 0.386862537494 0.0632400333912 0.239803099317
r=0.00483450214192 0.211901613041 0.0759912681941 0.34408306857
r=0.00446294371809 0.130314174535 0.696559009744 0.012665288692
r=0.00377076997698 0.251067485503 0.538272354009 0.208830695118
r=0.00343723329975 0.125364981246 0.369432663862 0.292235148941
r=0.00525773661954 0.346139725008 0.118940163101 0.130123092677
r=0.00675126319759 0.423227020216 0.302038701655 0.0653325530638
r=0.00479263918587 0.342689365769 0.259317647809 0.342490975426
r=0.00589530824947 0.311305206438 0.326415107837 0.321079457197
r=0.00637438869759 0.211167897358 0.272350551177 0.267822031356
r=0.00685138339912 0.317150576536 0.154305216701 0.0570073981825
r=0.00514743024872 0.421563886599 0.237846978853 0.0877087370114
r=0.00280983996874 0.0324374944725 0.391126280054 0.34510772639
r=0.00631103947805 0.0520536503379 0.181368976019 0.109986862149
r=0.00551394457871 0.312253897642 0.29788071989 0.21362349405
r=0.0037249640591 0.0780106333469 0.383792082034 0.4772888333
r=0.00436961102672 0.204281061055 0.30496133161 0.203267122409
r=0.00449366518047 0.275140991193 0.281455335173 0.173633632008
r=0.00605064673975 0.339816485784 0.0891503639018 0.266624190261
r=0.00388787773236 0.150530588126 0.482539303874 0.350126691061
r=0.00561356903721 0.292378238219 0.0219642459152 0.360931218732
r=0.00418420901454 0.331950379184 0.342647086109 0.283884292283
r=0.00406478643616 0.387204675319 0.134861501709 0.434674826003
r=0.00474693310368 0.403565467761 0.285375291427 0.174569510791
r=0.00308699776419 0.336873513787 0.298858368565 0.266593565006
r=0.00537040779766 0.273106485033 0.236519053438 0.300243969162
r=0.00827820262259 0.435970356882 0.0433296734843 0.00784481639905
r=0.00522321860113 0.31645993956 0.0856149405906 0.097314015199
r=0.00563326242437 0.221859427254 0.125400409882 0.483338997233
r=0.00539733510542 0.368193737086 0.162170430743 0.208727476384
r=0.00612300463309 0.430528083483 0.23443325531 0.303639742234
r=0.00371775476771 0.342266279325 0.0174117266523 0.414115262378
r=0.00487614493664 0.0399000802985 0.0981513533562 0.423183059872
r=0.00440935675789 0.547392783171 0.309624677464 0.0736013357287
r=0.00485223971815 0.253728544631 0.234209316392 0.200444630646
r=0.0056728341812 0.340666188522 0.409083169934 0.0992333576672
r=0.00524084376794 0.137860533259 0.25201412694 0.323166312423
r=0.00524880947677 0.222115004263 0.00939655729923 0.143316306256
r=0.00466127093488 0.0467318589102 0.267510401414 0.291489216286
r=0.00498049764925 0.20504612332 0.203642385399 0.265651556072
r=0.00798978000921 0.43506786386 0.113300142469 0.214470230342
r=0.0049020620393 0.0240306411203 0.486429627612 0.136231806682
r=0.00427768551427 0.266705748301 0.298792647164 0.368350788382
r=0.00525621909476 0.34921873775 0.394281067958 0.157721314002
r=0.00614364799081 0.536090337828 0.0802543032135 0.221409061263
r=0.00388834904093 0.0476936767273 0.46111327803 0.282567547895
r=0.00961082790212 0.638600766483 0.254825929689 0.0600062531214
r=0.00396267820719 0.0115067785045 0.460872843707 0.0829708137898
r=0.00416611889433 0.335370019686 0.124941573916 0.377564470126
r=0.0063132663274 0.371344144597 0.0124860909893 0.475963467612
[truncated: 79,940 more chars]
