# Supplementary material for: Do universal codon-usage patterns minimize the effects of mutation and translation error?
Source: Genome Biol. 2005 Oct 19;6(11):R91. doi: 10.1186/gb-2005-6-11-r91 (PMC1297647; doi:10.1186/gb-2005-6-11-r91)
Supplement: Additional data file 1 — A tar archive containing the used CUTG records, separated for archaea, bacteria, and eukaryotes, the data used to produce the histograms in Figure 1, the kinemages used to produce Figures 2 and 4, and the data used to produce the scatterplots in Figures 3 and 5. [file gb-2005-6-11-r91-S1.tgz › CodeError/data/kinemages_0.01/bac_mp_AGUC.kin]

@kinemage 1

@viewid {oblique}
@zoom 1.05
@zslab 467
@center 0.500 0.289 0.204
@matrix
-0.55836 -0.72046 -0.41133  0.82346 -0.42101 -0.38036  0.10085 -0.55108
0.82833

@2viewid {top}
@2zoom 0.82
@2zslab 470
@2center 0.500 0.289 0.204
@2matrix
-0.38337  0.43731 -0.81351  0.87217 -0.11840 -0.47466 -0.30389 -0.89148
-0.33602

@3viewid {side}
@3zoom 0.82
@3zslab 470
@3center 0.500 0.289 0.204
@3matrix
-0.49808 -0.81559 -0.29450  0.86714 -0.46911 -0.16738 -0.00164 -0.33875
0.94088

@4viewid {End-O-Line}
@4zoom 1.43
@4zslab 469
@4center 0.500 0.289 0.204
@4matrix
 0.00348 -0.99984 -0.01766  0.57533 -0.01244  0.81784 -0.81792 -0.01301
0.57519

@perspective
@fontsizelabel 24
@onewidth
@zclipoff
@localrotation  1 0 0 .5 .866 0 .5 .289 .816

@group {Tetrahedron}
@vectorlist  {Edges}  color=white     nobutton
P   {0 0 0} 0 0 0
     0.5 0 0
  {1 0 0} 1 0 0
     0.5  0.5  0
  {0 1 0} 0 1 0
P    0 0 0
    0  0.5  0
  {0 1 0} 0 1 0
   0  0.5  0.5
  {0 0 1} 0 0 1
P    0 0 0
   0 0 0.5
  {0 0 1} 0 0 1
   0.5  0 0.5
  {1 0 0} 1 0 0

@labellist {labels} color=white    nobutton
  {U}  0  0  0
   {A}  1.1    0  0
   {C}  0    1.05   0
   {G}   0  0   1.08


@group  {Lines}
@vectorlist {A=U&C=G} color= green    off
 P   0   0.5   0.5
     .1  .4  .4
     .25 .25 .25
     .4  .1  .1
 L   0.500, 0.000, 0.000

@vectorlist {A=G&C=U} color= red    off
 P   0.5   0   0.5
     .25 .25 .25
 L   0, 0.500, 0.000

@vectorlist {A=C&G=U} color= red    off
 P   0.5   0.5   0
     .25 .25 .25
 L   0.000, 0.000, 0.500

@group {Original Data} recessiveon
@balllist {First Position} color=yellow
r=0.00755248114387 0.210157968406 0.261897620476 0.397720455909
r=0.00775436218067 0.226075671805 0.255767122368 0.374622424093
r=0.00794509403633 0.268967074472 0.21124476558 0.329050004105
r=0.00832121280359 0.263864906787 0.212531827095 0.332845561767
r=0.00807674302682 0.272291688019 0.212949677155 0.325791739264
r=0.00826536646039 0.313752873891 0.158752778886 0.311130745407
r=0.00858226118246 0.295733832215 0.163591455437 0.331878263209
r=0.00756619408291 0.149044949159 0.298679083911 0.445424308657
r=0.00706576596549 0.107650714511 0.312453916646 0.487342438819
r=0.00801380345331 0.252489787979 0.249007975102 0.342112429488
r=0.0079355933355 0.253392440188 0.23731853406 0.367567933403
r=0.00801887449852 0.235523717684 0.263443082151 0.370023419204
r=0.00766180536883 0.232597482123 0.248757148343 0.370042864111
r=0.00749459840214 0.23815996636 0.246090808633 0.365796653595
r=0.00744291568098 0.229516846198 0.247546768918 0.383525184109
r=0.00782452155656 0.237887765772 0.237155803416 0.370721505751
r=0.00826035199973 0.223493734623 0.254849230417 0.377353092636
r=0.0073970332345 0.153943827203 0.278269270582 0.460354702919
r=0.0077750583618 0.176265228488 0.270982809265 0.42699956662
r=0.00800411945255 0.273500870863 0.205921871112 0.33137596417
r=0.00790358184432 0.267786079232 0.196667436905 0.345169323988
r=0.00701051015926 0.266143380429 0.149271137026 0.419884877028
r=0.00764260783312 0.285383903793 0.163737280296 0.387043422196
r=0.00775434460843 0.324537646057 0.160383160175 0.34403776213
r=0.00709702847046 0.211917868767 0.26150198899 0.396230963957
r=0.00742587794203 0.218471955224 0.247937258638 0.390772528538
r=0.00683993750047 0.375950725584 0.157202183753 0.286920815641
r=0.00797261556592 0.214389509126 0.251036682616 0.406060606061
r=0.00794417843295 0.212633832976 0.267880085653 0.386117059243
r=0.00743051267038 0.206051873199 0.262553488778 0.396122609379
r=0.00781599504559 0.199592487597 0.274074238129 0.402185949681
r=0.00824473855304 0.217719647013 0.265928044996 0.392443269977
r=0.00832601569182 0.279121094708 0.207170533131 0.341867346772
r=0.00827271567082 0.35011052731 0.154205036491 0.295679992891
r=0.00855116900106 0.351641910755 0.151419801644 0.288309965604
r=0.00782726451213 0.315484751132 0.153186092424 0.328371589097
r=0.00803397627056 0.324231132862 0.156127764492 0.316222679495
r=0.0078530093161 0.316857168236 0.153949683899 0.325513736324
r=0.00786594699556 0.317456021285 0.152825613009 0.32732628086
r=0.00899482360931 0.286660635597 0.186593515627 0.341027811014
r=0.00733124457642 0.300921414016 0.167803667937 0.329937095774
r=0.00788222904994 0.273894475403 0.197053911936 0.346720124039
r=0.0083709549213 0.29340583858 0.194161419576 0.338088151116
r=0.00801206862678 0.300994986263 0.170932741412 0.338885180758
r=0.00860513995303 0.314258373206 0.162743221691 0.319872408293
r=0.00879694149248 0.29262843155 0.168147989946 0.356864742315
r=0.0083091187555 0.335920241832 0.149139634926 0.320020927799
r=0.00794159831362 0.298854634139 0.187425143304 0.336518317442
r=0.00790251302686 0.299397156813 0.186137217815 0.336927980312
r=0.00895408499614 0.320030371314 0.160012736357 0.306946213383
r=0.00844783815319 0.340209004192 0.164378151771 0.279938027827
r=0.00870871266824 0.310790687539 0.179793338902 0.308311843969
r=0.00875124111101 0.310415020964 0.190405298657 0.32065382512
r=0.008804829957 0.303804071866 0.182729962102 0.318699969127
r=0.00772088137172 0.275849536616 0.190305288025 0.358849718335
r=0.00778770786403 0.271249739879 0.211885048766 0.341558268772
r=0.00810676872553 0.234283552321 0.229807262644 0.390128496761
r=0.00801128045141 0.202358560348 0.268487013124 0.396136695057
r=0.0074765792671 0.186984308748 0.288161992818 0.403692109523
r=0.00748738785554 0.186357629682 0.289453975543 0.402117243593
r=0.00759633443759 0.200545575361 0.259707860715 0.425303971742
r=0.00752284357476 0.187324097401 0.290904804111 0.399224565892
r=0.00755245516142 0.38887142408 0.0992769569318 0.333228544483
r=0.0082948949814 0.398524154578 0.113272053931 0.293282975921
r=0.00842380130246 0.399321720151 0.111791846828 0.263838428491
r=0.00761046344879 0.403676332436 0.095071084111 0.338448049101
r=0.00798929207022 0.397604864348 0.10290441063 0.30281798821
r=0.00753358954459 0.217183781045 0.266378836844 0.373267592321
r=0.00735644968164 0.218665323657 0.259842246606 0.388432297376
r=0.00760878684939 0.234911061579 0.242777850618 0.372973209213
r=0.00754365393212 0.22972972973 0.249214403786 0.381921427792
r=0.00765500149152 0.236962551064 0.242331916987 0.381525555723
r=0.00752227495943 0.230243971528 0.248422200143 0.382589372893
r=0.00768360529853 0.392348230217 0.11816257936 0.252732478526
r=0.0078252585571 0.386973281513 0.12871045971 0.245290112148
r=0.00773893842389 0.395478734574 0.123362871148 0.231324881959
r=0.00773933541213 0.394477040959 0.121661038626 0.241656102404
r=0.00774474656022 0.215769476407 0.265985429904 0.38210238036
r=0.00779594391522 0.195193109197 0.261415207928 0.388533851996
r=0.00737640335944 0.214531599001 0.263040336355 0.387334121666
r=0.00873015452546 0.312365930599 0.152365930599 0.363154574132
r=0.00803939336296 0.391543555782 0.0917303447105 0.363151638648
r=0.0086808345647 0.37889761712 0.122706286515 0.284282619636
r=0.00816851236915 0.35969533183 0.127777658059 0.29911040499
r=0.00816142083768 0.360756873348 0.1377020859 0.249858162916
r=0.00811472915755 0.522392372147 0.0470480593277 0.148126745642
r=0.00741651793154 0.196921592956 0.26764168793 0.414123243457
r=0.00723236338569 0.219811947073 0.255122049128 0.41731383841
r=0.00735788649558 0.26827451793 0.196909225775 0.30916150887
r=0.00732229436833 0.265200600996 0.19788906411 0.317616380863
r=0.00759768238203 0.282927536397 0.191863406648 0.30494175966
r=0.00744228407458 0.296743769792 0.172208453807 0.323282390197
r=0.00749153180381 0.276171657682 0.204714310379 0.303558068344
r=0.00749663157827 0.27549855822 0.205317219211 0.304036433207
r=0.00750187995794 0.276259952365 0.204905069752 0.303719632528
r=0.00749312528738 0.277045890888 0.204297988838 0.302584154957
r=0.00754778286453 0.264795678722 0.233501643964 0.356211836543
r=0.00764721045894 0.256964505831 0.237455355732 0.35673535826
r=0.00765019108306 0.215096959778 0.274413529733 0.368645538858
r=0.00767640491635 0.20446208787 0.279806438915 0.383576687099
r=0.00811208031179 0.269509938038 0.23044982699 0.337828920898
r=0.00776074427859 0.317140644019 0.180203607392 0.310777913024
r=0.00840328079188 0.384985858163 0.10878707275 0.309719722609
r=0.00795193543459 0.371878063582 0.104616964661 0.331030297372
r=0.01 0.418208896384 0.0933769902976 0.241025865656
r=0.00895461947436 0.376723010759 0.10417618425 0.30241497188
r=0.00805200411903 0.347772935048 0.116987349846 0.358881683852
r=0.00889796479686 0.367793555828 0.100151373171 0.322987097239
r=0.00828824571625 0.3777177394 0.0889578553877 0.322341652013
r=0.00903831594559 0.426721983405 0.0956712986104 0.236179146256
r=0.00829297060614 0.392627255706 0.0952977319825 0.307902190026
r=0.0094344888172 0.321289500389 0.143322398697 0.345573832393
r=0.00783955895052 0.221455812421 0.254531757616 0.385164084938
r=0.00759497461355 0.226916925393 0.229501498595 0.389030012231
r=0.00787786340573 0.222398628267 0.245673641762 0.391991871209
r=0.00766157739375 0.21258804052 0.257802180214 0.400083558599
r=0.00787519904773 0.22675004266 0.225461971629 0.401360731448
r=0.00757044031215 0.229723038137 0.225097567705 0.390053108215
r=0.0077504084613 0.245389744769 0.246263508853 0.355070131065
r=0.00785210849048 0.231202642316 0.260475357814 0.370312803575
r=0.00802873207033 0.294661179576 0.191112688711 0.321050237934
r=0.00768908223196 0.280509076247 0.199838722401 0.309255055264
r=0.00734968599665 0.191613447053 0.300314334831 0.397843256127
r=0.00757114100224 0.212835749941 0.271975279296 0.381079153791
r=0.00755418617955 0.284124134393 0.195588612465 0.34644780713
r=0.00828042479191 0.237450833489 0.230052444278 0.386589248923
r=0.00830255103413 0.270648531441 0.20375845982 0.349070241146
r=0.00862915772306 0.358690917012 0.123175778697 0.287246787192
r=0.00864888096691 0.306914283286 0.134970889465 0.316624877821
r=0.00804095723602 0.353177556184 0.12966959369 0.291524036315
r=0.00802801082739 0.238693259403 0.248541399429 0.370484545041
r=0.00767711213385 0.244724283718 0.243508555461 0.366732594219
r=0.00828264317308 0.333007458598 0.152109055666 0.315342800556
r=0.00793235735465 0.306145829982 0.157267994218 0.330394788866
r=0.00851541019296 0.321754323928 0.166477727741 0.320027872825
r=0.00761964671465 0.320765238279 0.156307639514 0.324239694591
r=0.0079349866712 0.263832074289 0.247409751874 0.338598429429
r=0.00801958314489 0.254624481957 0.246831092692 0.344475892045
r=0.00775437706768 0.268496819551 0.246568463341 0.339917419931
r=0.00790761410215 0.265538053704 0.228816031579 0.34394170448
r=0.00782265508719 0.255547607437 0.240342878033 0.342399880588
r=0.00783453582313 0.252602103572 0.241604181772 0.347273403386
r=0.00791166020143 0.25760362069 0.237538291989 0.346482599895
r=0.00790275830872 0.257061265167 0.237745136062 0.346606863282
r=0.0078213790829 0.327627707943 0.154158866007 0.377534100027
r=0.00845550026944 0.33754704631 0.150425462281 0.326215022091
r=0.00813488978854 0.261592708403 0.21429046637 0.327123943849
r=0.00831934735291 0.3845903751 0.0882107049301 0.310952953052
r=0.0088429875378 0.267097728178 0.19477826435 0.360906104128
r=0.00760563658164 0.231564425046 0.251016551071 0.382756317498
r=0.00751949834906 0.197172145991 0.278155594613 0.380799768438
r=0.0077450578522 0.196999422966 0.285112521639 0.400115406809
r=0.0078236860091 0.208242761499 0.288214068342 0.369511346839
r=0.00750445286245 0.191948436908 0.268982869748 0.410436700789
r=0.00835480122036 0.325594680438 0.160249525855 0.317665607934
r=0.00786556285785 0.28837504564 0.181444385435 0.321497327978
r=0.00851810085249 0.323045319289 0.154310140827 0.317829145121
r=0.0078951519298 0.283043709227 0.180871432885 0.329198848892
r=0.0083551003589 0.335804299481 0.157935919611 0.306688081707
r=0.00814553150531 0.330129636311 0.178793800034 0.297900956287
r=0.00850691315568 0.364859142893 0.13741143017 0.302615529244
r=0.00810644648283 0.339368468376 0.146093619857 0.297837025262
r=0.00810152790862 0.338354817941 0.146418256568 0.299565463973
r=0.00790430350179 0.271016670244 0.229090648923 0.338413107248
r=0.00799224382183 0.225413130862 0.275480125056 0.366815542653
r=0.00758073549351 0.26314043005 0.23935934873 0.354260684895
r=0.00786792783731 0.254980676473 0.247594129376 0.343559323726
r=0.00857957704713 0.323027226581 0.153853253346 0.325149976927
r=0.00828532354646 0.290715216348 0.190461496263 0.337859151066
r=0.0089589851174 0.279862206358 0.188843695526 0.356810824272
r=0.00913804463674 0.328962850899 0.147167591192 0.336583179246
r=0.0083968719332 0.334249504511 0.149139219355 0.317659241478
r=0.00805569724255 0.3079536481 0.178355646154 0.318219381852
r=0.00804527588091 0.28574430383 0.195752622253 0.333270872958
r=0.00810495885315 0.320317016766 0.166289265754 0.310922142995
r=0.00853015553153 0.325813274247 0.156116762346 0.315103904388
r=0.00843287804186 0.325841698499 0.158568002132 0.321636907406
r=0.0079965562089 0.31488540005 0.159077043629 0.326258640472
r=0.00885662905229 0.3206415012 0.162448178049 0.321077896574
r=0.00758558727167 0.174673966535 0.278174212598 0.428364911417
r=0.00793255897819 0.30594581357 0.178232625284 0.313634254485
r=0.00780230206624 0.326053897739 0.144504275422 0.282290030663
r=0.00768857495873 0.318016276519 0.160795767863 0.290754275811
r=0.00764648149211 0.320033195265 0.160453570694 0.286549879394
r=0.00800856922581 0.317274089407 0.157889494676 0.340612157404
r=0.00789835264225 0.344193177463 0.15479384548 0.318677106719
r=0.00794526782508 0.317714915988 0.15995122859 0.341579177942
r=0.00863609225326 0.332559260395 0.135302107523 0.35113701091
r=0.00834549819746 0.296061973431 0.195923132751 0.310198479063
r=0.00817912427529 0.299692992074 0.16681808214 0.339682340779
r=0.007445934258 0.219302413147 0.251820527641 0.391957385495
r=0.00763999433147 0.201404734033 0.261720997599 0.416023491597
r=0.00701768484442 0.174219843056 0.312549425148 0.398990206217
r=0.00797025270872 0.275167785235 0.214418257808 0.298527652047
r=0.0079282773441 0.157160936949 0.294798647275 0.434033901118
r=0.00887103007322 0.302851483514 0.18280856683 0.329509346759
r=0.00922330962228 0.340534811675 0.162175933475 0.360304907875
r=0.00785602437465 0.190765820909 0.277167119828 0.396105820651
r=0.00759612406859 0.19766029534 0.264942785911 0.418589784568
r=0.00760487482048 0.179116833204 0.27787563902 0.419424838269
r=0.00765532414098 0.201023866176 0.260472997332 0.415999711587
r=0.00737617565738 0.187603732344 0.257866123237 0.421793912946
r=0.00745638651263 0.208168436796 0.244246359745 0.398595614929
r=0.00779781545996 0.190402700312 0.269273117814 0.415804768867
r=0.00778570711209 0.210628034027 0.248969001567 0.403687246055
r=0.00737588220753 0.187799005283 0.259812937933 0.418359995969
r=0.00737445086611 0.188097479532 0.25762318945 0.421354539681
r=0.00752836660463 0.211489614671 0.279097836465 0.383311415755
r=0.00814286663682 0.393057480367 0.100772124332 0.321586484525
r=0.00759854429172 0.367538816956 0.153656046849 0.344275506367
r=0.00770729961325 0.385566782618 0.104411683507 0.306443597813
r=0.0087060357907 0.398052916699 0.0971186307608 0.283818795635
r=0.00787301196844 0.367360729822 0.134518731258 0.296236854331
r=0.00858063341887 0.370048051072 0.136190368551 0.274877474904
r=0.0078890742703 0.371174277264 0.148121630032 0.268666662995
r=0.00821346759964 0.397420221055 0.0971972475964 0.300390802944
r=0.00825284118987 0.356270693182 0.158248803222 0.294206963453
r=0.00853923319993 0.409293133295 0.0989844200808 0.254760530871
r=0.00853545490705 0.399950401746 0.0878707469497 0.26937555798
r=0.00794913602316 0.323338031979 0.180798200276 0.294469836117
r=0.00816012387747 0.391780170892 0.122333737075 0.265486024706
r=0.00723594702246 0.182667947934 0.290823693852 0.407638271522
r=0.00831662897418 0.262866931402 0.194796327242 0.367132050384
r=0.00818071428434 0.280336151337 0.189287173785 0.364894513227
r=0.00793116812236 0.259630794095 0.212466556206 0.36019984789
r=0.00792014512466 0.25756735044 0.21331724321 0.360974189991
r=0.00782395494317 0.252332220912 0.247763734744 0.344110690457
r=0.00755043424723 0.160011219016 0.291729481471 0.43473687901
r=0.00792569851553 0.267702330243 0.211976948133 0.325783011776
r=0.00771532862381 0.27761376291 0.20521654836 0.321401189729
r=0.00786812244162 0.214410419358 0.257201717937 0.388910227312
r=0.00812523193427 0.312383242014 0.157774639236 0.330666442361
r=0.00820119608936 0.32865453381 0.157655974809 0.319047873192
r=0.0082655665398 0.373583270943 0.155217471147 0.239168820895
r=0.00785402438886 0.248397073244 0.248679942672 0.341178245455
r=0.0077969455586 0.300765141765 0.190209625607 0.281714303821
r=0.00760139999575 0.207496803069 0.258184143223 0.398305626598
r=0.00793162957504 0.278862827722 0.188042739181 0.326616499405
r=0.00763685361947 0.251550829219 0.263071274845 0.339030256995
r=0.00832812290353 0.285714285714 0.211540335943 0.341953929627
r=0.00793218225909 0.263987138264 0.250160771704 0.331149517685
r=0.00828730068023 0.320036983225 0.18060141769 0.295117333686
r=0.00768447847009 0.273452952812 0.216021474993 0.320641424131
r=0.00853783584883 0.288057028228 0.215145436309 0.316929359507
r=0.00809837429919 0.279737985815 0.211668656352 0.322119573557
r=0.00784730102661 0.22643229071 0.235860973387 0.359948107241
r=0.00780723388158 0.270046758322 0.25242515179 0.322457952404
r=0.00814777350081 0.277924316419 0.228382648664 0.332636912068
r=0.00781730660731 0.25792946853 0.24827928759 0.333995600653
r=0.00770006143929 0.285235702321 0.243000717875 0.312335486959
r=0.00774916810766 0.241568073459 0.249514391665 0.350520925305
r=0.00784669971274 0.233399160701 0.245186373735 0.382745001234
r=0.00875273352674 0.290731900111 0.186672491081 0.35278271813
r=0.00825033783355 0.277666682168 0.215563719791 0.33069339162
r=0.00761861950152 0.294790556833 0.175853754276 0.315258229126
r=0.0073383804593 0.226788085406 0.26312559061 0.351199754489
r=0.00739224283281 0.314371488398 0.173514088825 0.307842849926
r=0.00771525121261 0.360880985645 0.128614263421 0.285413449676
r=0.00809708572625 0.301430879298 0.191737825987 0.315624278791
r=0.00810442386198 0.289859928096 0.203974073167 0.325090524851
r=0.00806992477 0.265967123644 0.214995776753 0.331654863232
r=0.00770901044138 0.21417874898 0.269862968575 0.370494154373
r=0.00775128672322 0.189339506616 0.303474294488 0.383120796122
r=0.00791189931784 0.217115689382 0.289864915855 0.354803411063
r=0.00795288392599 0.225192965704 0.282684809422 0.357523673112
r=0.00783530173411 0.220517641161 0.262037559274 0.369279939838
r=0.00779269339998 0.223455951858 0.262398317157 0.373782357666
r=0.00771847146952 0.2110702481 0.281495578744 0.373688942164
r=0.00799538006473 0.238021211681 0.255673398228 0.359116664245
r=0.00792630998685 0.222183790583 0.24644288971 0.381086392579
r=0.00739038334571 0.220623718181 0.26152129328 0.391723971529
r=0.00793410940366 0.228880229395 0.257995735608 0.364421733696
r=0.00782566273506 0.220483766483 0.274932200226 0.367546142275
r=0.00772635244155 0.231566707466 0.261982864137 0.359265605875
r=0.00795130900713 0.244458895573 0.259307429686 0.348344442638
r=0.00765193787058 0.250614250614 0.249098227822 0.349783051911
r=0.00765855682168 0.240686320978 0.264148260499 0.361456062186
r=0.0080264890589 0.21638497389 0.279274524117 0.369981470043
r=0.00773465612475 0.249535747447 0.264856081708 0.351903435469
r=0.00773727802497 0.227190086031 0.268162201916 0.363894286657
r=0.00747893230844 0.199875915661 0.282413548134 0.394579326839
r=0.0074595748407 0.228911009755 0.251563072211 0.37000366215
r=0.00750894782655 0.230924802353 0.245047343262 0.383491910278
r=0.00778755722848 0.229366192887 0.245531629354 0.389221008967
r=0.00749811817406 0.233869172196 0.247695596028 0.375317273011
r=0.00771095848416 0.218735788995 0.267192158052 0.372037794957
r=0.00744653649667 0.219049196621 0.256438628458 0.383809839324
r=0.00722321190007 0.199683519551 0.266114330066 0.411484750576
r=0.0072383441179 0.191129595741 0.281630344369 0.406082182665
r=0.00754141755765 0.207679113339 0.247877908255 0.41892070194
r=0.00764646930279 0.198676932217 0.259635995793 0.402949606211
r=0.00827745743353 0.191542064493 0.254954062331 0.41406953702
r=0.00771101000719 0.199197823465 0.264129245786 0.395787170785
r=0.00738528669936 0.211008627638 0.265585101879 0.394518580313
r=0.00710361747153 0.179127647854 0.300215333767 0.42290550353
r=0.00725874757768 0.204019582582 0.251816542128 0.408734862149
r=0.00799446660632 0.366821341705 0.138940159735 0.287485696871
r=0.00778078234611 0.370140151293 0.137688383276 0.28446607635
r=0.00796105314129 0.375364088169 0.134074166643 0.280276594858
r=0.00760698106812 0.368519399334 0.129612013318 0.314704083713
r=0.00769416616591 0.371431237171 0.134260123157 0.288766560926
r=0.00726776124959 0.180837543784 0.288397755804 0.401382474195
r=0.00786247497898 0.20733140964 0.273729369914 0.378433258523
r=0.00775332527497 0.14889943893 0.278993772736 0.453665454097
r=0.00828039395147 0.278329197684 0.209961745244 0.319117038875
r=0.00784913145549 0.264145638575 0.255710972095 0.328038237155
r=0.00789589198686 0.288091523661 0.216068642746 0.329901196048
r=0.00785303392747 0.252562402955 0.24246554034 0.347676110024
r=0.00782017085499 0.250201244832 0.244787379139 0.348788430169
r=0.00783334555859 0.251172861783 0.241645615301 0.345555154577
r=0.00803128967995 0.267838584197 0.224634023221 0.339816491968
r=0.00805924672162 0.289340931786 0.210142557074 0.327132330154
r=0.00791016945816 0.26194134095 0.235989796335 0.347246765674
r=0.00783340075164 0.250738331719 0.244426213196 0.349011078868
r=0.00815432437134 0.268495181616 0.233802816901 0.3280948851
r=0.00810156679158 0.268926688347 0.224742186125 0.342919412235
r=0.00790882105298 0.268519626405 0.210637039957 0.338526453593
r=0.0077056211481 0.272931755814 0.204282693778 0.358405686266
r=0.00849692656127 0.31028741328 0.176134786918 0.292051536174
r=0.0079411651867 0.297716962343 0.202817836462 0.312838859588
r=0.00809444571576 0.296519366432 0.210856737211 0.306385598296
r=0.00810948173178 0.284616806451 0.229939234306 0.310494212241
r=0.00782151296921 0.2509202098 0.246111656327 0.346503455044
r=0.0078288701864 0.252437798068 0.244534597803 0.344903311997
r=0.00803931550322 0.283730256969 0.190028222013 0.322844976977
r=0.0070673458196 0.217266554022 0.264641183409 0.365925973157
r=0.00741261158012 0.218005023579 0.253685841836 0.393519064497
r=0.00753306828337 0.250238616585 0.248161248667 0.339003986301
r=0.00741535325584 0.199586088537 0.277017818384 0.397102619757
r=0.00787834525876 0.213644614764 0.255067567568 0.40076643808
r=0.00832452686868 0.221200199479 0.243863245969 0.382722890231
r=0.00790289305533 0.361446309899 0.116518013291 0.310423224904
r=0.0080557810969 0.364957716702 0.132135306554 0.285034732709
r=0.00866709845872 0.351078955754 0.139390423223 0.303176492611
r=0.00847264156698 0.336260528878 0.141668552309 0.314612926272
r=0.00849879698401 0.336901969779 0.142297836869 0.313417283841
r=0.00846912954365 0.336327663461 0.142427393503 0.313829073971
r=0.00852847235721 0.305414847162 0.148864628821 0.345021834061
r=0.00925339481221 0.36371124031 0.13690245478 0.291698966408
r=0.00848052793903 0.341649725867 0.149665664219 0.305872437179
r=0.0093216130037 0.370754403456 0.13260219342 0.268660684613
r=0.00912147433241 0.326374984024 0.140842670302 0.326161973331
r=0.00750319653247 0.233873259449 0.252912759307 0.391426135672
r=0.00709837758804 0.173514083357 0.289551441001 0.40103045331
r=0.00845288650097 0.34109021358 0.147191584316 0.297730315588
r=0.00823325864442 0.316789532298 0.161898602958 0.320133702626
r=0.00822995863498 0.31599532333 0.163255048607 0.319733256626
r=0.00812067695638 0.298611486304 0.167125902714 0.338285878942
r=0.00883828727536 0.319796141245 0.161856570805 0.320240262104
r=0.00825640038185 0.311804793849 0.169705086459 0.322695998707
r=0.0084310940487 0.31716401213 0.163041420403 0.326144801022
r=0.00820162218628 0.295254847903 0.178054411528 0.335107021743
r=0.00817483763215 0.293810574092 0.177175967423 0.335052152048
r=0.00930997337175 0.289490696009 0.173279439467 0.342968657681
r=0.00817552122538 0.303407625643 0.173427982083 0.330485751458
r=0.00820125635096 0.305245217314 0.171596903448 0.33127620492
r=0.00817762835067 0.305453086516 0.172671785785 0.329625873463
r=0.00818025863593 0.305685864519 0.171583174631 0.330616896622
r=0.00879082242985 0.312241075989 0.160632200216 0.334544009988
r=0.0085047497067 0.313648861565 0.164555593315 0.340742685903
r=0.00830410673368 0.32337143014 0.159571937081 0.307714832133
r=0.00762529880216 0.163312027534 0.280514412144 0.439109458546
r=0.00762073524818 0.146561249294 0.304638200702 0.439168119429
r=0.00755665671447 0.161897977759 0.291780442439 0.43725513475
r=0.00756598706317 0.153672080498 0.296242328087 0.437727026011
r=0.00754876060618 0.169879313315 0.286038272751 0.428221731773
r=0.00744833700572 0.171683848797 0.280733104238 0.422817869416
r=0.00788944143874 0.176732381276 0.291801462046 0.417862696384
r=0.00775947367348 0.176443850267 0.283368983957 0.424385026738
r=0.00763157316694 0.162488413701 0.290219367262 0.436363734345
r=0.00744563921464 0.163065949969 0.29951416167 0.431879264007
r=0.00749801259801 0.149883391638 0.300120772947 0.438759786773
r=0.00785870590884 0.160785354205 0.290395330326 0.434797028389
r=0.00795379835859 0.157564441678 0.294797987656 0.436440018671
r=0.00750811385173 0.171642320238 0.287831513261 0.414444759609
r=0.00783629851625 0.169145256585 0.288265615116 0.426954497127
r=0.00753619707753 0.157103284527 0.295787315178 0.434723171565
r=0.00748547184648 0.15950952366 0.283458465534 0.440308275479
r=0.00762994477644 0.151659154413 0.302155778997 0.435418408762
r=0.00780683229912 0.190756464685 0.270551910459 0.420168371285
r=0.00784237762844 0.169785916252 0.300480229792 0.414164534805
r=0.00767568535762 0.148220939279 0.307060284704 0.435436542057
r=0.0076786294808 0.163831867058 0.290566959922 0.430107526882
r=0.00762380400014 0.156792232311 0.288351463934 0.44559321526
r=0.00778699078351 0.170810412786 0.296725429896 0.419608437649
r=0.00782004505708 0.16410281614 0.292770432988 0.420995724185
r=0.00743822530814 0.210810960344 0.283213687982 0.348299376184
r=0.00769488347467 0.233500167807 0.24839853497 0.36457953335
r=0.00797216807172 0.215468258186 0.25798144136 0.362956301353
r=0.00760907138173 0.245189406638 0.233702089619 0.338853503185
r=0.00758972151636 0.203636418233 0.29024601307 0.367504545182
r=0.00772684623989 0.253881278539 0.214872798434 0.344748858447
r=0.00778866322537 0.255571503534 0.223693551872 0.334194181217
r=0.00814655933477 0.231305370114 0.251459041861 0.383549565436
r=0.00787114945373 0.347304959908 0.128679026429 0.341839471605
r=0.00751096774981 0.218161344477 0.284329856621 0.341889713576
r=0.00766720439188 0.314252526056 0.169825761795 0.353000238682
r=0.00837126522238 0.3093745695 0.171304587409 0.357969417275
r=0.00756635158013 0.203591639135 0.274639364103 0.405678584279
r=0.00739968552308 0.186302789399 0.291367323739 0.407591001539
r=0.00700147693106 0.159648390065 0.312013686271 0.410118446888
r=0.00788671516698 0.19698738258 0.280862653549 0.384803512868
r=0.00814652368546 0.325954001206 0.145835127918 0.343957274528
r=0.00809351563718 0.33478533858 0.144790375367 0.313147853846
r=0.00782971007399 0.240230460922 0.200734802939 0.380406646627
r=0.0075125606374 0.217697811448 0.243615774866 0.358383952134
r=0.00739852415349 0.274211961935 0.207062077632 0.339496146007
r=0.00738987096786 0.273400827657 0.206880365311 0.338986233261
r=0.00887413515778 0.388295519452 0.120772511177 0.259255919021
r=0.00779606805401 0.263665164428 0.201329704163 0.366739547544
r=0.00814699837109 0.279576506037 0.199846580189 0.327354337565
r=0.00780119939782 0.256163199358 0.226057730735 0.340012383858
r=0.00855389532423 0.313351594325 0.169511167299 0.312368310156
r=0.00823363689583 0.270755597015 0.203491471215 0.355010660981
r=0.00801332648052 0.268444398196 0.206357106768 0.344699339416
r=0.00839511254245 0.274978376375 0.204744841221 0.339626838008
r=0.0079623448471 0.261854100524 0.215316428823 0.345096457665
r=0.00794712700907 0.264013304946 0.213748401278 0.340980140374
r=0.00767937506389 0.203948430741 0.275799501984 0.38625952901
r=0.00696608575911 0.215705190044 0.259502218792 0.393305035694
r=0.00777155968725 0.206291242232 0.277596258569 0.381766929336
r=0.00783550602297 0.431796048111 0.0886579692807 0.220507902295
r=0.00803432036167 0.351955061453 0.143829749787 0.305215452759
r=0.00743228553342 0.284575396046 0.21311415327 0.334085891297
r=0.00774785718746 0.193946320086 0.281079460903 0.390456214572
r=0.00745361237156 0.207701887154 0.279126353099 0.376702749305
r=0.00785795482549 0.218254759294 0.265698195953 0.382786803548
r=0.00772706437469 0.193290020993 0.28351370088 0.392148373769
r=0.0073713842418 0.209807410509 0.284069499686 0.382823948085
r=0.00745748239269 0.197593714769 0.286006200676 0.382275225479
r=0.00864013903584 0.284581019582 0.20892655839 0.321781971525
r=0.0077785743463 0.276981970857 0.212398122993 0.351321313905
r=0.00773448707163 0.231697513592 0.245848045511 0.354781910832
r=0.00776011491577 0.230773338297 0.243594926898 0.357590200425
r=0.00773440850586 0.276284755486 0.221460304655 0.324117492171
r=0.00802913723181 0.270565548469 0.225686286124 0.332773905661
r=0.00784323647034 0.258492617194 0.22700651866 0.338227885529
r=0.00783746125598 0.260397361873 0.226185752851 0.337053543599
r=0.00783985520845 0.259541277449 0.226918573799 0.336684709989
r=0.00811298349896 0.286512098196 0.195076069321 0.317927434336
r=0.00777900529029 0.261205482969 0.204724363501 0.353055138971
r=0.00745871094709 0.206022570673 0.266527617416 0.38889716563
r=0.00773105374401 0.233703690556 0.245062889733 0.36454746607
r=0.00782236334262 0.231582826608 0.226976229961 0.380725999631
r=0.00762088452857 0.229125625095 0.226953578825 0.377531949285
r=0.00786414200288 0.224947633648 0.246045960961 0.372666282141
r=0.00784041531301 0.306349543427 0.168188575069 0.324952219155
r=0.00763369172431 0.229421696919 0.227838750528 0.372836639932
r=0.00780634672094 0.349301504041 0.126318043141 0.345394208639
r=0.00785637458829 0.320793643826 0.16061630306 0.329441201001
r=0.00830786700212 0.347552602436 0.13665559247 0.309368770764
r=0.00766026771056 0.232665515718 0.233869996387 0.364114505962
r=0.0077331903505 0.240336301677 0.212079001045 0.373712750609
r=0.00784884841855 0.347161815546 0.125738820118 0.347329095573
r=0.00806068502106 0.352117565378 0.121916223097 0.325966211525
r=0.0081565203193 0.346332381147 0.134691899612 0.314017547439
r=0.0075260170501 0.227174643097 0.232905097389 0.369678608686
@balllist {Second Position} color=red
r=0.00923853057902 0.270095980804 0.258798240352 0.20075984803
r=0.00904716637635 0.270288412056 0.242812073479 0.205580292216
r=0.00885075498236 0.315810000821 0.224135807538 0.159803760571
r=0.00888556664276 0.328133688431 0.219087476953 0.161403611461
r=0.00879059901728 0.319155478118 0.2171005432 0.163267397766
r=0.00880367639224 0.338577590302 0.205989093466 0.151142906002
r=0.0090596610754 0.348422043701 0.203440812883 0.160730225108
r=0.00950737877676 0.216117076879 0.286914378029 0.220621495771
r=0.00959562995006 0.184789859907 0.318879252835 0.228854323935
r=0.00895918374761 0.295127407119 0.228039291967 0.188017895351
r=0.00920552979084 0.289770227742 0.239078203783 0.191939359074
r=0.00929824215111 0.302291408367 0.225742756119 0.204757312761
r=0.00925109021328 0.271766769416 0.252586895829 0.194642505008
r=0.00915959516799 0.262656587684 0.254608396327 0.194359420687
r=0.00931050442423 0.25730265345 0.25808932729 0.188868862243
r=0.00921320524228 0.266190310213 0.254025792959 0.187800627396
r=0.00932953180446 0.276534874406 0.237855467185 0.200205985009
r=0.00976331220489 0.226057552964 0.290221516804 0.206472983231
r=0.00947587899027 0.237010641884 0.283045215968 0.20221986806
r=0.0089183577237 0.315103259517 0.223463548146 0.169420253794
r=0.0089677433553 0.305322344604 0.217874656602 0.178926288223
r=0.00905156868444 0.262585034014 0.258907079315 0.21333632354
r=0.0093329279121 0.312505256076 0.269237238247 0.172371261178
r=0.00975836800834 0.348401666551 0.173324183321 0.150327649193
r=0.00904857833529 0.233836942982 0.284706875075 0.205287901314
r=0.0091436684838 0.250029771525 0.277589697351 0.20162977833
r=0.00879027980641 0.34590079791 0.200503942886 0.158928654752
r=0.00944904593636 0.269750132908 0.256353003721 0.199929115719
r=0.00929974491392 0.265274803712 0.247787294789 0.205389007852
r=0.00928974242392 0.246092044363 0.261680202602 0.199414898262
r=0.00940459088059 0.250365432318 0.265547484054 0.209337349398
r=0.00957938986704 0.282219743988 0.226992823894 0.210798099302
r=0.00928038357614 0.332352412248 0.222309415208 0.158386057842
r=0.00906093650323 0.371149595103 0.193772702532 0.137875876165
r=0.00911079916684 0.384896580445 0.172396773248 0.137522557957
r=0.00915064890977 0.338934431183 0.194690284361 0.143205493417
r=0.00889790846068 0.34219453868 0.214745194001 0.147711473222
r=0.00913446091846 0.341233173148 0.192931595798 0.14386354947
r=0.00915991010879 0.341343714011 0.194285845749 0.143010161895
r=0.00897912136863 0.326640791432 0.233344033618 0.178101380337
r=0.00890589297668 0.29312483388 0.209621688668 0.152166208913
r=0.00929394403638 0.324784001911 0.204735803692 0.155868165205
r=0.00933794429357 0.341534058386 0.21100171723 0.155809959931
r=0.00928296042968 0.343448768297 0.204833677413 0.148487341477
r=0.00906686001404 0.359425837321 0.202424242424 0.152153110048
r=0.00930346463277 0.334521677701 0.226223529218 0.163613662127
r=0.00906238324625 0.338594349494 0.227270084874 0.146087664225
r=0.00928095460468 0.332469212785 0.210479336548 0.150113962434
r=0.00928884514009 0.331766931097 0.209206495823 0.149701434323
r=0.00895368604801 0.35607916136 0.211046340747 0.160419320074
r=0.00879638030707 0.367093991129 0.191870709035 0.140014581688
r=0.00905531682633 0.342834053681 0.192568917299 0.160979551811
r=0.00927680990552 0.347450932734 0.199580725527 0.164884243787
r=0.00911448209335 0.340793944903 0.20355050988 0.161589452164
r=0.00927937484247 0.304424859168 0.226876249319 0.166681809922
r=0.00911656881143 0.311593201721 0.22958520535 0.163112819096
r=0.00945146410877 0.279673908136 0.266526850732 0.177391856734
r=0.00910928398682 0.259631844792 0.261956590655 0.211129192468
r=0.00911891777554 0.239964509993 0.270674853973 0.206265501672
r=0.00911143630329 0.240302232041 0.269279871149 0.206260644773
r=0.0090476515061 0.248399995337 0.275550529838 0.234014525361
r=0.00909766885058 0.244813629477 0.267864456214 0.204363563329
r=0.00982114094547 0.385539138636 0.221251178875 0.121848475322
r=0.00965761558134 0.4033656251 0.181015928667 0.118063044665
r=0.00925221122168 0.389423807485 0.156874663278 0.119371267274
r=0.01 0.389490824826 0.229097513622 0.124506795265
r=0.00956387087068 0.369641038304 0.196888792864 0.118213525109
r=0.0090530255448 0.2517489068 0.261418456023 0.207037354009
r=0.00916282611736 0.246231078112 0.269369725281 0.198030872137
r=0.00908136203787 0.261395918011 0.255364713081 0.192342992002
r=0.0092837257394 0.262984888024 0.253411941902 0.189895072036
r=0.00928164527824 0.26633694479 0.254518874756 0.189949858593
r=0.00929573442898 0.263327875501 0.253539185875 0.187861724432
r=0.0088232619497 0.366297356737 0.175384870742 0.122685588614
r=0.00867307084108 0.359857670843 0.174464412416 0.1315432759
r=0.00838381216459 0.351190011939 0.174113115629 0.132170219404
r=0.00867974689946 0.363883684665 0.170568899559 0.128577358448
r=0.00909796276192 0.261828731016 0.263409142573 0.198926186121
r=0.00901187628631 0.248772807261 0.262619246087 0.200287116792
r=0.00894717456184 0.242504270135 0.280370516358 0.201550387597
r=0.00972619969124 0.342712933754 0.216277602524 0.157034700315
r=0.00972714678098 0.323552385804 0.224995754797 0.158498896247
r=0.00925835777265 0.390433469727 0.159655149778 0.136010152951
r=0.00920452146588 0.366933943506 0.164583892473 0.139884456477
r=0.00837706436914 0.339422531396 0.1775646956 0.142327763779
r=0.00831804495697 0.418087258018 0.110324569007 0.0934219397091
r=0.00936283077024 0.242866034881 0.27724048097 0.203385917978
r=0.00966343975507 0.254519909216 0.278481989841 0.18541277463
r=0.0086837717414 0.304452672895 0.22877795496 0.15510329108
r=0.00872375402389 0.300388660549 0.235230278271 0.157093365453
r=0.00873986068225 0.31250532946 0.227174277609 0.152129794382
r=0.00888951269457 0.306725870852 0.243460002754 0.158680985819
r=0.00870287032641 0.309368054395 0.226022160164 0.154660732442
r=0.00870733885088 0.309277014771 0.22646700446 0.154507561765
r=0.00869768730496 0.309068390609 0.227122150391 0.154947941477
r=0.00868383727181 0.308655280823 0.226684250005 0.155122410903
r=0.00930043906798 0.293917332081 0.228452325035 0.174495068107
r=0.00930092721062 0.286609880211 0.228456967666 0.181897341888
r=0.00894420559404 0.253831275108 0.251450676983 0.203838714477
r=0.0091292055638 0.263721273179 0.247506325106 0.204206801735
r=0.00900850183688 0.304932807596 0.230980928623 0.178659370725
r=0.00888997239846 0.315923425916 0.232101361071 0.155969901516
r=0.00949740424364 0.363770240734 0.174976920882 0.143035748307
r=0.00949739368475 0.342887820363 0.187106110826 0.148219037393
r=0.00910246952146 0.411539893559 0.164841542741 0.118914124269
r=0.0094933232081 0.384851683234 0.185840986783 0.131003954064
r=0.00974057198484 0.342191984692 0.201339428085 0.153236951207
r=0.00955106185724 0.375434296836 0.184704101492 0.147379802494
r=0.0096875872414 0.368311769981 0.165919809947 0.141256070152
r=0.00899096375578 0.393182045386 0.150054983505 0.117364790563
r=0.00962191776367 0.372924275262 0.165385547981 0.136792228797
r=0.00942231258818 0.35001061997 0.230288155193 0.16073914993
r=0.00912981820122 0.272446913697 0.247186779039 0.20248128443
r=0.00927895498225 0.26862626507 0.265915352876 0.177081569292
r=0.00941849676188 0.277807766805 0.266344902042 0.185533293113
r=0.00946618427836 0.252880121472 0.272658774328 0.188159621866
r=0.0095641397992 0.282401316695 0.265386669015 0.170476751419
r=0.00938818530669 0.269815298138 0.265118642641 0.172382688831
r=0.00896291794993 0.269763163946 0.262451138193 0.204690733502
r=0.00906971777005 0.262871575675 0.2663687585 0.20050514863
r=0.00899977857269 0.34185976861 0.214384754468 0.15447416002
r=0.00867575979009 0.315316989368 0.212856629473 0.16009781837
r=0.00910036891683 0.245026492156 0.263118392532 0.216141529569
r=0.00905015609526 0.264582838127 0.261540289993 0.199524601854
r=0.00906652155158 0.304334444729 0.214003590664 0.175378302129
r=0.0093971485015 0.297855403634 0.243959542986 0.190906536805
r=0.00911323118006 0.319830475064 0.221893685525 0.179709573559
r=0.00873373880024 0.35280984535 0.202570246134 0.138586364626
r=0.00901592742331 0.350558837278 0.206451064553 0.146933831966
r=0.00867042782005 0.326425063253 0.21390831969 0.149203750558
r=0.00906814002231 0.296395911781 0.25048620019 0.185087102247
r=0.00909435746757 0.278546932554 0.250694053819 0.186242310972
r=0.00927443499975 0.364333572121 0.19761914795 0.136627196494
r=0.0091052845884 0.342759505992 0.206505823299 0.140390129396
r=0.00931285951163 0.35839460848 0.195286580483 0.150502854885
r=0.00898440530453 0.336378844422 0.215201818728 0.141766396431
r=0.00901689873707 0.300558358962 0.228658445553 0.18843868502
r=0.00883940963201 0.285919336905 0.238340240574 0.191731527343
r=0.008961330282 0.296507086263 0.226369824796 0.20008927575
r=0.00903131827694 0.296391868764 0.228310303535 0.179966381521
r=0.00894237443233 0.289333224547 0.225432250091 0.18296210139
r=0.00900923850601 0.2894606255 0.226097895558 0.181103796851
r=0.00903523404311 0.293450681937 0.227296613798 0.183286730768
r=0.00903597538915 0.293125734175 0.226774632129 0.18203130866
r=0.00999133457617 0.31874832843 0.199144156191 0.174110724793
r=0.00940660371251 0.346833578792 0.182089674358 0.151080019637
r=0.00870368500225 0.311090413146 0.239505022953 0.170381212162
r=0.00957026315281 0.377332375509 0.168409432922 0.128608098986
r=0.00944988760652 0.335169282055 0.216674030877 0.174076812361
r=0.00937568668918 0.264102813253 0.242069150859 0.196652844198
r=0.00902778472013 0.2548294352 0.2498316925 0.207597490544
r=0.00938818227706 0.242989036353 0.262319676861 0.209117137911
r=0.00889569437849 0.24730458221 0.274367446309 0.199134857838
r=0.00909369163626 0.224933650433 0.313169958295 0.202943508083
r=0.00898688338046 0.359024746932 0.21218837831 0.148413042982
r=0.00875430229942 0.326550934378 0.210871892323 0.152361254025
r=0.00882641785882 0.353224612689 0.220428672846 0.153846928449
r=0.00891152198981 0.326924914298 0.208498782776 0.153307141683
r=0.00906550968567 0.368132773248 0.211679433325 0.145251626719
r=0.00895194567817 0.345917117066 0.184286107231 0.152211033197
r=0.00915387623218 0.385504071104 0.184205823855 0.144026974952
r=0.00888327198614 0.36081156209 0.175873910434 0.147420265771
r=0.00888718368439 0.359805114729 0.176642023448 0.147893620414
r=0.00907826530921 0.292766688131 0.23087930171 0.187736996494
r=0.00923055984617 0.2836980795 0.237338097365 0.191469405985
r=0.0090329940676 0.28203256349 0.239116007433 0.188943456331
r=0.00899147370828 0.285675291517 0.23079714125 0.189097602951
r=0.00901173508882 0.350992155053 0.217212736502 0.140101522843
r=0.00907021480709 0.331653294932 0.220805046973 0.146129054378
r=0.00956265448101 0.350004150411 0.204158711712 0.158379679588
r=0.00936879086384 0.373844343587 0.218748249005 0.131422648064
r=0.00914091179344 0.353850524571 0.199531996228 0.138799092906
r=0.00876894183915 0.326556847189 0.215451857565 0.147540080436
r=0.00874147252186 0.309803823875 0.232596300902 0.15244267004
r=0.00896135809746 0.340311235305 0.201074388129 0.139598188476
r=0.00931529485323 0.36738761876 0.19549216101 0.134664450935
r=0.00933192494564 0.360235112967 0.206893488496 0.133339255574
r=0.00922968914454 0.342204684745 0.207474883161 0.137019002043
r=0.00957578563379 0.387409993454 0.184158847916 0.129773074405
r=0.00951914786947 0.225116879921 0.273991141732 0.217150590551
r=0.00885905748511 0.33046762219 0.216346153846 0.150192049907
r=0.00867919981353 0.331064742104 0.191671029342 0.146772866652
r=0.0088835245076 0.334024434689 0.202725853799 0.145904337144
r=0.00883744576493 0.334270112185 0.200664068493 0.14549203738
r=0.00942412461303 0.339740647234 0.207118451765 0.140690972237
r=0.00915255691064 0.352132727372 0.218036467174 0.142419098724
r=0.00940302967259 0.336416115501 0.213165566919 0.140743124317
r=0.00960420161368 0.367874512553 0.230513078912 0.128729790124
r=0.00887643126029 0.33053548326 0.211605818687 0.163043135275
r=0.00907421974588 0.344193477648 0.214748911375 0.153049716488
r=0.00925462187724 0.249441575167 0.265406451574 0.197190216336
r=0.00949592372988 0.25311005734 0.274379476598 0.202833277118
r=0.00874442160046 0.219417239491 0.314739339376 0.244418760265
r=0.00878332175617 0.338310528415 0.209701194874 0.148310008151
r=0.00953876995705 0.226353243843 0.27712193199 0.220440258097
r=0.00923605167483 0.352040605785 0.198861057236 0.166425948087
r=0.00957291896793 0.387127017773 0.228517854231 0.156346812327
r=0.0090814950942 0.244384882028 0.272309060217 0.214798396969
r=0.00921513115335 0.24595665793 0.292047561209 0.206865690724
r=0.00926380931866 0.230387001253 0.288148807593 0.209130906224
r=0.00939928893453 0.254055807917 0.285132309467 0.205025596654
r=0.00913478572774 0.225276346395 0.285977636126 0.215318803753
r=0.0091292548912 0.241399386102 0.271824003788 0.198944729898
r=0.00949645719115 0.244147217559 0.276908359055 0.19775816321
r=0.00922778166407 0.252963644941 0.276840199047 0.205994247714
r=0.0091046883576 0.22518660336 0.286461537073 0.21573649485
r=0.00913205470726 0.225314439204 0.285889310794 0.215213497351
r=0.00879602500431 0.240186629677 0.325088721154 0.182216137342
r=0.00993589823261 0.421104731736 0.216128819376 0.101432059658
r=0.00977144293037 0.426153763499 0.251705797024 0.143233224091
r=0.00924179297791 0.374523770084 0.182927502623 0.128761526144
r=0.00932811128022 0.414147758499 0.158789353851 0.123576980451
r=0.00879217355289 0.352134983317 0.225514212105 0.135469020568
r=0.00894581695126 0.383840044386 0.190666515972 0.117572718773
r=0.00880363500605 0.372402474018 0.174403939042 0.128360329796
r=0.00980804915758 0.436236783428 0.205063655326 0.0846100362032
r=0.00933783531604 0.408928910352 0.20671039035 0.106265421034
r=0.00900463099626 0.402980380842 0.16487305251 0.110461627236
r=0.00901385201289 0.386082729888 0.190754885428 0.116139271898
r=0.00872742390709 0.358122250224 0.199041049079 0.142052169208
r=0.00922792293105 0.400846207413 0.169370195941 0.109693431331
r=0.00932650424206 0.247195514879 0.273983936197 0.207519051999
r=0.00907949844875 0.320264256494 0.231212453357 0.185039440821
r=0.00919552948448 0.323373293731 0.23669629261 0.177077602011
r=0.00914825105407 0.305068517336 0.22824455732 0.177141760943
r=0.0091578696277 0.304658192687 0.22854385523 0.175727289438
r=0.00905889015549 0.287687518537 0.229132137169 0.183059714326
r=0.00952823310427 0.225046453739 0.27647863128 0.213687199804
r=0.00888545902929 0.322225006264 0.217539463794 0.166424455024
r=0.00873735885166 0.309452361046 0.222071781188 0.166869282986
r=0.00923908994297 0.258231781836 0.262491707113 0.206868256573
r=0.00934414213984 0.343471431338 0.196472270528 0.14070523291
r=0.00926670162645 0.356460479266 0.205262315205 0.138976356941
r=0.00862074686775 0.406638320314 0.172677317738 0.102659000909
r=0.0088799951397 0.285660405823 0.23383872671 0.188127027231
r=0.00862504955467 0.341818143411 0.201714665946 0.14105858442
r=0.00923961665226 0.244709079284 0.265920716113 0.19793797954
r=0.00878327566987 0.324547133398 0.210340392603 0.154388383655
r=0.00892008688066 0.289973414356 0.239334092923 0.182997847829
r=0.00905279190366 0.310698853114 0.229929497385 0.185256181162
r=0.00898198752492 0.299356913183 0.231390675241 0.173191318328
r=0.00876822143965 0.341478448466 0.211464799894 0.138290846652
r=0.0086500663867 0.308349816332 0.234176320995 0.154987284544
r=0.0088772061214 0.328714715575 0.219981372689 0.171077518269
r=0.00889568966499 0.314974914366 0.214177870023 0.170257202529
r=0.0090867146167 0.275065762663 0.254168209808 0.197105189578
r=0.00886758108525 0.287179845069 0.24760974248 0.19628027078
r=0.00903152044055 0.300148860045 0.224778668617 0.194928312136
r=0.00889682853194 0.289611864046 0.226566380473 0.198360888384
r=0.00882100194854 0.286850921273 0.25735821967 0.185929648241
r=0.00902056926322 0.274236270528 0.254517629054 0.200364942021
r=0.00930891010797 0.29054554431 0.259688965687 0.188471982227
r=0.00926812438031 0.332241255577 0.238696995226 0.164654123374
r=0.00918197076441 0.312404470694 0.212464927374 0.174690353284
r=0.00865357417314 0.30073459317 0.214658217911 0.176021981719
r=0.00888440365814 0.26742355876 0.23135648068 0.206191565712
r=0.00892154378298 0.310430396539 0.208698552748 0.171397005233
r=0.00901842124466 0.343323365769 0.187788507888 0.150060867505
r=0.00882438835904 0.323701823217 0.221993999538 0.162289406877
r=0.00907055328088 0.315928507919 0.221086813654 0.166939422445
r=0.00901916583117 0.312780196219 0.223409784939 0.175946982002
r=0.00910344860547 0.268663183447 0.237530849808 0.202161893709
r=0.00921910573646 0.258717635567 0.234889628263 0.215998781927
r=0.00907057499098 0.286431212739 0.235491661007 0.206701381028
r=0.00911361614535 0.282883743137 0.2329513806 0.200445611522
r=0.00900440242537 0.271997660379 0.239021537047 0.200990161058
r=0.00914924692701 0.27578517128 0.238123133318 0.199300590681
r=0.00909467622492 0.26910007201 0.235420142321 0.202054419243
r=0.00909469626173 0.291980241174 0.234229260497 0.198300159814
r=0.00910435223822 0.270481880355 0.246474333779 0.207955349422
r=0.00911586206788 0.263059476415 0.263391241404 0.199390758837
r=0.00914579280282 0.283802661569 0.233144621719 0.20355120947
r=0.00918423400042 0.273471897405 0.232726154792 0.202070775278
r=0.00896516033307 0.273684210526 0.247980416157 0.201101591187
r=0.00910423766815 0.290630249824 0.240773857909 0.188153687747
r=0.00892701041183 0.287207904229 0.265356265356 0.187673166397
r=0.00926359581742 0.283628779979 0.24542610674 0.193857237653
r=0.00928627201316 0.290212813746 0.238609691729 0.187029030266
r=0.00913277455635 0.295357474466 0.252274837512 0.18556174559
r=0.00909707598531 0.274955841344 0.236986945429 0.194546109401
r=0.00908952170222 0.245370126854 0.274040707015 0.200660473434
r=0.00913480148639 0.258534474149 0.256703399141 0.20125178946
r=0.00930087259234 0.256423515352 0.257204908991 0.190947324876
r=0.0094102151627 0.255901909352 0.259775513939 0.192124687367
r=0.00923343812165 0.258983835775 0.253395377833 0.188293182527
r=0.00922668167793 0.259410843313 0.249153655702 0.210297610025
r=0.00921491891318 0.251962895478 0.25842305781 0.199320854729
r=0.00931391465663 0.236939164756 0.277552150082 0.197054204798
r=0.00930704353335 0.233904508401 0.274969223091 0.204212277491
r=0.0094202690342 0.24838369178 0.297884505432 0.203962703963
r=0.00927496842246 0.243707801122 0.279987796948 0.207508088536
r=0.00955086158412 0.260448567826 0.265762925599 0.20379210953
r=0.00914819976878 0.237595714246 0.279050851261 0.216812049477
r=0.00921460248941 0.244991673436 0.273629409865 0.194275212555
r=0.00960704935617 0.22184385798 0.274275126446 0.210326005308
r=0.00923125003534 0.235995877351 0.268616335996 0.200644163875
r=0.00902914309938 0.34927808732 0.190989172747 0.134271158568
r=0.00901501066432 0.344807365273 0.192458804902 0.12883363631
r=0.00895333266412 0.346390840839 0.187066819191 0.133330769896
r=0.00905646223424 0.329890602704 0.211456139159 0.141333152137
r=0.00892565269872 0.331545064378 0.196771785781 0.134679977608
r=0.00902015812422 0.225163510121 0.270977341062 0.216267319674
r=0.00916659127225 0.258919983511 0.257958136765 0.205881005817
r=0.00968926755538 0.234621945455 0.285447109357 0.220667118811
r=0.00900041458603 0.323252688172 0.208833057623 0.161833126551
r=0.00889829300479 0.295424193435 0.239825683559 0.190412595769
r=0.00885281874803 0.29994799792 0.241497659906 0.176755070203
r=0.00901698457404 0.287958878232 0.22892831718 0.18221859112
r=0.00900388749841 0.285709186789 0.22909559813 0.182760684202
r=0.00896466318206 0.282401058583 0.239384097197 0.191050162396
r=0.00898232880973 0.300145499896 0.236749116608 0.182646910354
r=0.00898412897021 0.306428841982 0.231396990462 0.174761544024
r=0.00908815517649 0.292850462459 0.233039773615 0.18009804558
r=0.00900935670564 0.286384709578 0.229589180927 0.182396872168
r=0.00881530831095 0.294044971584 0.239683716333 0.186162589573
r=0.00904197409533 0.303564840828 0.231337226791 0.179910666145
r=0.00888007363232 0.30823555909 0.221951168012 0.168506253563
r=0.00937202251977 0.29798911332 0.217058797067 0.16941832741
r=0.00875756524337 0.325510406343 0.193815659068 0.155361744301
r=0.00874999260289 0.30007745362 0.220447755689 0.179729281157
r=0.00889910029372 0.317788056258 0.214483783664 0.174037224367
r=0.00882439540742 0.310540421894 0.220061920935 0.189471130519
r=0.00900961714223 0.289877229674 0.224728814571 0.184330405986
r=0.00899101502449 0.290125902996 0.224321632599 0.184541976909
r=0.00888204375621 0.297568945883 0.213199980195 0.168341832945
r=0.00899995952818 0.242771065132 0.26288774827 0.192112729939
r=0.00934139928586 0.249830810207 0.259196804796 0.197076380811
r=0.00890702054752 0.28521700073 0.234742574813 0.177306159115
r=0.00909908296563 0.233859976781 0.267881479986 0.209328151027
r=0.00930176017275 0.254790237999 0.257059298104 0.206459257765
r=0.00926559126373 0.273729705768 0.236604421788 0.206294675015
r=0.00906400695576 0.359741168241 0.192418677859 0.131908009794
r=0.00892596722881 0.373905164603 0.181629417095 0.126812141347
r=0.00920646864233 0.374247103088 0.190876782838 0.131956838912
r=0.00920539464205 0.361175166466 0.193039817148 0.130936914444
r=0.00920224048094 0.362479252831 0.192305605497 0.131346537535
r=0.00919565230877 0.361175416891 0.192744030948 0.131177466243
r=0.00933015388782 0.353886462882 0.208034934498 0.140174672489
r=0.00928806061785 0.391908914729 0.192813307494 0.130927002584
r=0.00922605470966 0.366699708226 0.186837418726 0.131457804808
r=0.00912563585827 0.408374875374 0.16630109671 0.120505151213
r=0.00934750481437 0.37771056107 0.195969837686 0.133855919567
r=0.00914562378967 0.258920959688 0.2682174319 0.201964843909
r=0.00915610711561 0.245779447356 0.268259365395 0.21176260969
r=0.00908111353884 0.35282116672 0.195358622888 0.133331208161
r=0.00918606030975 0.343972951375 0.200871666661 0.138868117091
r=0.00918277270995 0.345660625969 0.202105119902 0.137357063101
r=0.0091091734221 0.331712500225 0.245376123327 0.14526266501
r=0.00907867390727 0.356796505278 0.21510738988 0.138012377139
r=0.00919647519596 0.343740866689 0.201912794716 0.138879624249
r=0.0091640673261 0.351782560953 0.219981136557 0.142183202586
r=0.00930262452779 0.340343518229 0.199475673801 0.144834118413
r=0.00926958349866 0.338682820877 0.203555806217 0.144021565804
r=0.00940398758934 0.371527077845 0.241389377394 0.169025392213
r=0.00918738981443 0.337754528003 0.209404559611 0.141275244983
r=0.0092118136951 0.339078323032 0.209179222328 0.141592154813
r=0.00918766995687 0.338833227459 0.20883252163 0.141502004183
r=0.0092015767022 0.338471496067 0.209048737314 0.141587968343
r=0.0092512973333 0.347710118608 0.217893422621 0.142642301799
r=0.00942705761432 0.349362043931 0.214742500541 0.144907164262
r=0.00905803660717 0.339018877593 0.19323682549 0.140676042934
r=0.00954587065024 0.2274138037 0.280452953107 0.21888636224
r=0.00944551442378 0.219510398507 0.303582390061 0.217447884696
r=0.00941983652526 0.225929003918 0.295935731529 0.2255332621
r=0.00944306302542 0.225648198405 0.300467621394 0.21620809152
r=0.00936772662682 0.22960182296 0.294665962208 0.214766189539
r=0.00931107276895 0.219656357388 0.288705612829 0.221626575029
r=0.00947054232208 0.238163327316 0.290407335252 0.214927880749
r=0.00953924612576 0.246310160428 0.286016042781 0.20628342246
r=0.00947647210809 0.227584732671 0.295389191869 0.218102649221
r=0.00943493633462 0.225087864379 0.289745710151 0.230308042175
r=0.00936098715428 0.215954522739 0.297538730635 0.235965350658
r=0.00954066104433 0.232488723799 0.278721146193 0.220880870257
r=0.00960941474562 0.227425963384 0.276956589389 0.226388672787
r=0.00924514206726 0.221954332719 0.286626010495 0.219578783151
r=0.00946184587474 0.235872037468 0.290593919492 0.220758246639
r=0.00938998760034 0.217937187466 0.291830053603 0.223297478145
r=0.00946915294891 0.222431648499 0.301647137666 0.210075498173
r=0.00949298884741 0.225897901328 0.289979808692 0.22330770329
r=0.00941187372387 0.245694230027 0.290597259745 0.213189888074
r=0.00948151807543 0.232574839549 0.279834836857 0.217988420627
r=0.00937718335941 0.221130355266 0.300195171218 0.226262129959
r=0.00931837091976 0.229521016618 0.30752688172 0.217008797654
r=0.00959054405076 0.227216877941 0.301627258833 0.216218646049
r=0.00935156118201 0.236453415342 0.301381729978 0.219235933642
r=0.00946218601967 0.231483756819 0.284317098344 0.216051506365
r=0.00874830298865 0.265301464791 0.245259139383 0.195803421995
r=0.00912246124125 0.281040696911 0.237877748756 0.189330376034
r=0.00894622865252 0.279278911008 0.237910313535 0.197645423701
r=0.00867503604785 0.280813498715 0.229388758521 0.175081014639
r=0.00908074341682 0.25715763727 0.240336370734 0.215741888284
r=0.00885886607465 0.296738421396 0.22726679713 0.172080887149
r=0.00878848482982 0.300393040508 0.222321682735 0.175254567467
r=0.00946805853554 0.283201074862 0.238862997019 0.202250493345
r=0.00966093575372 0.344974861826 0.179604472252 0.147073998538
r=0.00867452127242 0.273395823318 0.236068941227 0.191449704218
r=0.00983321235837 0.324421990612 0.182724162622 0.16152120296
r=0.00985654463271 0.335204573633 0.181636589062 0.17543738807
r=0.00967925394446 0.287461973766 0.227372346341 0.198030813516
r=0.00956994703976 0.271833022713 0.232578821601 0.201026981463
r=0.00932206975143 0.245868330581 0.238099201684 0.211640762139
r=0.00924215610838 0.249013395587 0.252737479851 0.216330387416
r=0.00956637405901 0.338444310449 0.220044792833 0.145102937376
r=0.0092807330194 0.344638121807 0.200484819492 0.141388819253
r=0.0090387906011 0.287533400134 0.230815798263 0.191779392118
r=0.00874019007324 0.26701986077 0.240942647193 0.194296569297
r=0.00894442069922 0.267415756164 0.240054706775 0.182689213418
r=0.0089234025996 0.266570031619 0.238405671927 0.18460047917
r=0.0090083489568 0.404705154799 0.163623948362 0.108034751837
r=0.00924106627878 0.298157154969 0.232608986658 0.159341394851
r=0.00892877997708 0.318829862959 0.21640486244 0.16527874721
r=0.00893358517838 0.307481600022 0.220151384951 0.166201843171
r=0.00916623118765 0.350294985251 0.211335861778 0.146052816407
r=0.00936916968134 0.325126599147 0.225646321962 0.157349413646
r=0.00916554208643 0.317135076922 0.219574437676 0.159570826965
r=0.00906969058098 0.323390584456 0.21759545286 0.163622883974
r=0.00908248183795 0.314649376953 0.219375489949 0.163144302096
r=0.00903229972373 0.314214930864 0.218012938063 0.163645846583
r=0.00907627902407 0.258458191337 0.262112571919 0.204271376002
r=0.00907526967829 0.245176538684 0.269969129848 0.200077175381
r=0.00916286189307 0.263117432251 0.264655006727 0.199884681914
r=0.00860768362052 0.374104596036 0.16141247658 0.120331416876
r=0.00923688619584 0.348455604118 0.184262708633 0.151922794873
r=0.00921834104427 0.314688954111 0.198232563867 0.170489563389
r=0.00896659935561 0.250897548132 0.265408184688 0.210780216574
r=0.00885360894575 0.245061787528 0.262285659546 0.212817319667
r=0.00924680533416 0.275291537925 0.250473437656 0.195330409648
r=0.00899176109097 0.250508806317 0.266108487808 0.208836803332
r=0.00894760723535 0.27789407578 0.266694578187 0.193165166422
r=0.00893400116692 0.253276493799 0.261485343856 0.203600620068
r=0.00902883347974 0.32879629243 0.221410379525 0.170765312513
r=0.00904869906387 0.309088663868 0.238083477402 0.181094097308
r=0.0087754725362 0.268358181313 0.244189276785 0.195840731361
r=0.00881478900789 0.26920759104 0.242578841938 0.195260711229
r=0.00887062418247 0.303909869634 0.224003764769 0.171958072124
r=0.00890953904714 0.302735930394 0.229082341172 0.179596027405
r=0.00883361662367 0.293434497232 0.224183881965 0.178318646998
r=0.00883749068625 0.294155006479 0.224797457799 0.178201200842
r=0.00883024371412 0.29388382694 0.223929135613 0.178213090891
r=0.00880081347403 0.306863874715 0.213205728126 0.171385237614
r=0.00903137751127 0.289203872391 0.245018002299 0.176142431157
r=0.00917585341484 0.249357517971 0.261369138515 0.20162762114
r=0.00894928585601 0.274809792576 0.250647829328 0.195117910854
r=0.00914555796782 0.272489404828 0.247503224618 0.19767827529
r=0.00903752228778 0.261807344547 0.257665302824 0.191140071728
r=0.00919840201719 0.278437205914 0.233174463435 0.194438541635
r=0.0091263703746 0.320152898705 0.212019537057 0.148906349543
r=0.00906989350705 0.275010552976 0.244670747151 0.185257492613
r=0.00968262385078 0.340684044318 0.211315099288 0.157308783386
r=0.00934203277974 0.323866379878 0.206312277775 0.152407708178
r=0.00931848640332 0.356411960133 0.194551495017 0.144673311185
r=0.00895967816927 0.267434857671 0.247641225358 0.187658088088
r=0.00900486688574 0.267250385553 0.245161932242 0.190463161037
r=0.00970367297787 0.34024757444 0.210605553697 0.157243225159
r=0.0095483658413 0.349548715575 0.200347141865 0.14422587364
r=0.00940845584628 0.345694756172 0.202407671904 0.142062844317
r=0.00898383298613 0.262629149578 0.255083813253 0.187061463052
@balllist {Third Position} color=blue
r=0.00514009715588 0.110277944411 0.401119776045 0.362977404519
r=0.00538890267642 0.132615845882 0.344393976685 0.330364934106
r=0.0056357327537 0.275720502504 0.185811642992 0.195007800312
r=0.00518671097648 0.278556586379 0.182797272381 0.186601890603
r=0.00519423279659 0.282617607871 0.168520036897 0.182663728605
r=0.00624717161383 0.296452526174 0.182864960383 0.165013585666
r=0.00594909417593 0.310602447942 0.160057713706 0.172921022706
r=0.00402468470395 0.0353321296208 0.46560866673 0.450061769457
r=0.00354140557501 0.0119728942102 0.519118008497 0.455005091113
r=0.00637036626829 0.13439019646 0.352937171756 0.311807041432
r=0.00608466353858 0.133091942743 0.354438090082 0.308246759839
r=0.00685576115569 0.147908343665 0.333057813289 0.344721495155
r=0.00595634434669 0.143039511785 0.359767931833 0.302072630279
r=0.00589188202653 0.150819650756 0.347711855843 0.296792132396
r=0.00483909276926 0.105519164628 0.395784877978 0.318867308503
r=0.00551798446251 0.140153363541 0.360404322063 0.294004879749
r=0.00434915340279 0.0472621159238 0.492647479545 0.351604966527
r=0.00359740787628 0.0310813608447 0.506562694086 0.433593264785
r=0.0043324855426 0.0643809890692 0.439495353205 0.416863292724
r=0.00604340147749 0.28805673053 0.217566558845 0.173724807166
r=0.00577850007099 0.278620760482 0.22385683843 0.170992836787
r=0.00971863043743 0.196486506691 0.239919264409 0.261269342902
r=0.00802798073849 0.286785524066 0.11421803605 0.214223642531
r=0.00939977395475 0.305994615883 0.244661700681 0.234681534759
r=0.00516803763896 0.120906497368 0.439124844296 0.322115964158
r=0.00584831582956 0.164781136762 0.379833619707 0.285585478301
r=0.00684885955284 0.373104381503 0.164294713266 0.0810508142411
r=0.00397892112124 0.0441609073188 0.507708665603 0.393088782562
r=0.00478587300585 0.0801927194861 0.438900785153 0.377551748751
r=0.00439594199568 0.0675923500131 0.454720111781 0.364422321195
r=0.00412133600882 0.0459448086464 0.494474220411 0.389606218994
r=0.00567376608403 0.0622090768037 0.51330973623 0.338816427463
r=0.00609944732798 0.234914251148 0.244461883042 0.267709712754
r=0.00692292355132 0.385801406307 0.0995745531697 0.155515812626
r=0.00718795098264 0.37858806472 0.104961979239 0.161476408619
r=0.00597677137987 0.380410186339 0.105001389848 0.156795430778
r=0.00592268176274 0.372559924365 0.113749698756 0.141482676158
r=0.00604804246181 0.379274055785 0.105717750438 0.158214567545
r=0.00603396036988 0.381002710651 0.103177943451 0.155616784651
r=0.00614602248477 0.184579916538 0.291825955 0.277905856947
r=0.00654609354945 0.309958359174 0.147337645078 0.181934969434
r=0.00551143612827 0.27929633166 0.190949766264 0.234307318962
r=0.00661692085926 0.243354321694 0.255237550086 0.258500286205
r=0.00606923552765 0.347018921814 0.1450103224 0.165825869643
r=0.00721681539826 0.320765550239 0.14322169059 0.184306220096
r=0.00592617559643 0.269529645632 0.2148384235 0.210254809509
r=0.00693572949217 0.351267294501 0.12518893152 0.13928612952
r=0.00632789117851 0.269310523933 0.211564883814 0.234932857633
r=0.00636635428081 0.26975355888 0.210469626919 0.235176569081
r=0.00794591404993 0.365298324679 0.111565592241 0.142314098168
r=0.00661679102037 0.376359438605 0.0986694209855 0.149371164712
r=0.00626904065046 0.247003595685 0.206615697527 0.228307848763
r=0.00641707398681 0.217111259646 0.291760345142 0.278240262502
r=0.00592447961025 0.246168078584 0.22070058872 0.229260914161
r=0.00480120540342 0.271988006542 0.121252044339 0.176494639288
r=0.00522554643022 0.168259800159 0.296383382287 0.287772103448
r=0.00426826202172 0.0931986865398 0.444259683966 0.317595477313
r=0.00507393878073 0.0731660925249 0.43413572289 0.381765538813
r=0.00430503026584 0.0510883785503 0.478737464994 0.407022964014
r=0.00428806010552 0.0509799697537 0.478494304956 0.406934681213
r=0.00542227170361 0.0583229386461 0.472167496299 0.381156666395
r=0.00418835558511 0.0532333768496 0.48078049888 0.399788676741
r=0.00782472662215 0.430116315624 0.0826784030179 0.111285759195
r=0.00827816196093 0.399983479342 0.0932086329615 0.111941223171
r=0.00847260465086 0.372248085575 0.0963820469961 0.114566209415
r=0.00813442372771 0.461451744222 0.108755558339 0.0899668065385
r=0.00837329438766 0.403500108028 0.0979351214544 0.120281490169
r=0.0052430372112 0.0982794078199 0.411204925467 0.350202885962
r=0.00477311684526 0.0685417536834 0.455322179114 0.368867302887
r=0.00509774227788 0.127485686814 0.343953498536 0.30225951663
r=0.00456587316731 0.117339125838 0.360018082348 0.314049690796
r=0.00466227512826 0.119765551351 0.370499911194 0.297583102209
r=0.00452680055295 0.117238952182 0.360215838299 0.313444077966
r=0.00616804873712 0.433362380182 0.0568322337026 0.0798207394498
r=0.00617739767004 0.419595675057 0.0635609823253 0.079334738269
r=0.00618711982349 0.421474810864 0.0628993454484 0.0874495287349
r=0.0061130855065 0.431913795618 0.0548201083725 0.0719061669116
r=0.00469991064567 0.0843030493283 0.419664216668 0.391476602332
r=0.00447966700895 0.0872464573493 0.380800222284 0.388209687876
r=0.00465520484876 0.0710813296544 0.41434765471 0.413743266325
r=0.00698483031065 0.274952681388 0.182776025237 0.19167192429
r=0.00931368738039 0.352657497028 0.129631516386 0.107013075225
r=0.0087435037213 0.375387847093 0.0957703332531 0.104899236341
r=0.00846978600936 0.36207163385 0.0909890549057 0.102561038442
r=0.00599228254534 0.391679913313 0.0528758427167 0.106681932256
r=0.00605560858345 0.45502263315 0.0279302706347 0.0406915149764
r=0.00429203454339 0.0459271289773 0.484705659273 0.38320149386
r=0.00423059166539 0.0401735398107 0.500409146351 0.382466920904
r=0.00586969811061 0.296578586208 0.156154370539 0.172286938686
r=0.0058490127419 0.295595594353 0.164854159165 0.174864962189
r=0.00617056034836 0.304916178251 0.159636516608 0.157919719855
r=0.00672447391907 0.303008398733 0.178128872367 0.160711827069
r=0.00618465488048 0.289556550074 0.180106827008 0.169646111557
r=0.0061653648033 0.289648955467 0.180528524091 0.169407794986
r=0.00617551163314 0.289483497788 0.181065668595 0.168854712487
r=0.00621759643592 0.289456225341 0.181001871163 0.168745887367
r=0.00561491775322 0.111437294504 0.424084077031 0.315230155002
r=0.00570886338644 0.117990454818 0.403746957868 0.321536711021
r=0.00495778200331 0.132123195953 0.31473491048 0.317710658136
r=0.00536325268131 0.0678369420429 0.452160947211 0.404068034468
r=0.00606068866495 0.191727689708 0.267482095437 0.280502132454
r=0.00717108022158 0.268451919885 0.160672789643 0.212515215226
r=0.00885960931622 0.395088338442 0.0823219269204 0.128900452751
r=0.00807090276326 0.424116521171 0.0750198403436 0.101909341301
r=0.00841834639693 0.396460719683 0.0578527782036 0.0825905078955
r=0.00825848233415 0.413601348477 0.0759306227256 0.0997337702232
r=0.00822757361759 0.421228872117 0.0790900393324 0.106144360583
r=0.00869897962046 0.427982411879 0.0737547754631 0.104072659122
r=0.0089134561251 0.443061103283 0.0629502393125 0.100787227353
r=0.00812714444597 0.414725582325 0.0707287813656 0.0905728281516
r=0.00862912214829 0.453985966438 0.0635884821806 0.103460645284
r=0.00779306905471 0.287069596205 0.200717437991 0.204989026031
r=0.00518738520154 0.0793822684684 0.447596402844 0.353171053251
r=0.00438480021412 0.185583914627 0.313063989355 0.248180852923
r=0.0043600486273 0.11424761058 0.407931921379 0.308767027593
r=0.00422242918463 0.075129988703 0.459027706327 0.335826580572
r=0.0041627550393 0.166381346089 0.352199353763 0.243120654824
r=0.00451439933485 0.173914986327 0.34219751933 0.24763673378
r=0.00587898348474 0.200367900667 0.352908714647 0.259094044608
r=0.00461185932984 0.14901884593 0.436435464024 0.281069878894
r=0.00562930708503 0.292753269514 0.203458641612 0.193331188783
r=0.00537716098212 0.272979866595 0.201023762151 0.203052003261
r=0.00546278350743 0.07202503052 0.456512170613 0.383592303157
r=0.00517286647314 0.0919182315189 0.423033040171 0.372189208462
r=0.00647221099532 0.195691202873 0.268940754039 0.279097204411
r=0.00440270342401 0.0825529125304 0.500468252482 0.323515639633
r=0.00566333999661 0.2251790525 0.271141336487 0.226657467639
r=0.00788938867765 0.376660858201 0.12372032237 0.0836963624483
r=0.00819386048147 0.364221665038 0.10802770813 0.101398155624
r=0.00755142943288 0.379818425361 0.110619139753 0.103772882869
r=0.00535713414562 0.116274258286 0.380291306327 0.347188314644
r=0.00518886379338 0.151657563826 0.306799005643 0.320226452069
r=0.00644389152431 0.360515781046 0.143487421516 0.158665880072
r=0.00560476427859 0.349865975391 0.144063742374 0.159743013131
r=0.00670209688725 0.33209222993 0.163960853241 0.182119790746
r=0.00601068463191 0.344786170806 0.154034229829 0.170033886673
r=0.00654218971539 0.178017974978 0.280209608552 0.298199516288
r=0.00602405393166 0.128040028303 0.331021934701 0.348690993632
r=0.00700707024361 0.169233344493 0.281832384778 0.305099877246
r=0.00572479656225 0.196612140271 0.252383424763 0.275521000927
r=0.00553172912549 0.185048640587 0.26327520244 0.28729412107
r=0.00530585340589 0.181142972983 0.267456076094 0.290399608985
r=0.00561003061539 0.187051948846 0.260095754466 0.290925295959
r=0.00554259273665 0.186008341281 0.261298924048 0.290437560464
r=0.00937615212126 0.308103771062 0.233270928056 0.236266381385
r=0.00816033601676 0.36716576665 0.0896743577156 0.119743086238
r=0.00653799633487 0.289934136119 0.210232186814 0.164260528242
r=0.0081893832351 0.459351796231 0.0456117589502 0.0800222322684
r=0.00531651243394 0.224649252132 0.270286941724 0.273463030934
r=0.00515271325811 0.0936102379058 0.438120599505 0.337799592592
r=0.00521281615881 0.0983679032738 0.425291270979 0.344221418506
r=0.0040158061443 0.064858626659 0.436872475476 0.408886324293
r=0.00469089027388 0.0734936092514 0.372989305278 0.388770541692
r=0.00427286675614 0.0996105194223 0.468720918209 0.331403164099
r=0.00633133938904 0.349793204305 0.137787628819 0.130064209492
r=0.00534988332521 0.334438377535 0.14144704086 0.154525010788
r=0.00618389938944 0.329238267384 0.148474671849 0.129820303807
r=0.00499658562244 0.331308448718 0.143114564264 0.147735046491
r=0.00659468875081 0.352812783132 0.158347747303 0.127666584301
r=0.00767578690641 0.311952332132 0.126646352572 0.14994802402
r=0.00864654177324 0.285822223258 0.20430301759 0.17506526198
r=0.00845422305622 0.262766207258 0.216223213694 0.203289921304
r=0.00842142366207 0.259435971026 0.221032108842 0.205539779321
r=0.0064411747004 0.186735350934 0.27373542248 0.277598912499
r=0.0050495130008 0.101697186244 0.381375614113 0.353595355069
r=0.00615957611434 0.161667109105 0.310326519777 0.306167595788
r=0.00606318664412 0.161801665052 0.307259055095 0.306656547197
r=0.00594921824686 0.293354868482 0.156206737425 0.134102445778
r=0.00513237013053 0.235548241103 0.215559212782 0.222690804361
r=0.00625506426939 0.170664895825 0.374201045904 0.260977836806
r=0.0056988317027 0.266011094302 0.191656861097 0.14005154928
r=0.00660844529952 0.331452240585 0.113907814688 0.129509621478
r=0.00597073703043 0.264723706683 0.184397553854 0.214588727894
r=0.00525851046801 0.232986226946 0.211472057466 0.240182528714
r=0.00579063167095 0.316559067258 0.166915590673 0.169589516284
r=0.00623344742987 0.345142176117 0.127975291234 0.13511347232
r=0.00584151339984 0.327026146694 0.134908649433 0.14993633591
r=0.00571610027189 0.338877228332 0.123114488008 0.130059049058
r=0.00600409097176 0.333024219943 0.127809295221 0.155247654375
r=0.00542604270266 0.0545644685039 0.494924950787 0.401697834646
r=0.00667320489448 0.30364508146 0.16317797484 0.175944782429
r=0.00692907320863 0.334143544487 0.127664348216 0.150549697106
r=0.0067948978699 0.332527673632 0.149439775062 0.150693279984
r=0.00681306629692 0.333560183961 0.148454151693 0.150912788174
r=0.00592958614241 0.356039511348 0.142862710624 0.144889377753
r=0.00734220817326 0.371078136122 0.126594754422 0.140885944259
r=0.0058957150948 0.350913785483 0.147612992269 0.15006125503
r=0.00608877835303 0.367611619857 0.13354948955 0.133067519607
r=0.00677477421384 0.274557445331 0.20011990786 0.192846549494
r=0.0055376690098 0.326509194574 0.173866733498 0.141333291564
r=0.00485898714137 0.0868099341044 0.437760110116 0.347294206345
r=0.003783059851 0.0359318267495 0.52592210472 0.373246562568
r=0.00497299267117 0.0942271427702 0.428249893546 0.369487195085
r=0.00621979060278 0.307736330056 0.165218597714 0.160900404072
r=0.00390227224629 0.0242328679018 0.514201539451 0.428764082242
r=0.00721597654389 0.261667973425 0.19077291297 0.225353856312
r=0.00653658817821 0.27231778901 0.236038643405 0.131888961357
r=0.00454576106784 0.0869682873085 0.444054997874 0.366764171488
r=0.00427594965516 0.0699354343796 0.481365466982 0.364316307614
r=0.00408180706563 0.0504335222854 0.479626013237 0.415369854425
r=0.00448446263867 0.0887591030355 0.439108803807 0.367834739347
r=0.00437371462239 0.0906234728426 0.42296112815 0.373174177327
r=0.00483742979053 0.136773612761 0.349374062058 0.334026618492
r=0.00402854487609 0.0581758452014 0.476056388874 0.387971336257
r=0.00464124703827 0.0890615251168 0.424573524265 0.372909469968
r=0.00443865211161 0.0926459551851 0.419414269235 0.373275150283
r=0.00437174344296 0.0903747145386 0.423732070922 0.372991635474
r=0.00467336583618 0.146115184378 0.451333969844 0.267280358848
r=0.00628741022293 0.447634131855 0.0943047581337 0.0785323038342
r=0.00586483706678 0.502874335142 0.105356471284 0.0711330790308
r=0.0075935826824 0.447904588372 0.0437303296339 0.0521230191596
r=0.00830993450277 0.401350396483 0.101397503337 0.0913087854283
r=0.00705117523681 0.365692444144 0.124931367994 0.102061071926
r=0.00712389922256 0.357465040533 0.129282384813 0.107267253691
r=0.00795197488716 0.34130651495 0.123888151481 0.108543953472
r=0.00623764258966 0.498022009638 0.0879426502673 0.0550001198782
r=0.00645438802608 0.406440456357 0.0995381598094 0.0810223749974
r=0.00756135031735 0.442152336988 0.0464252740912 0.048473744951
r=0.0079250284867 0.415174585855 0.0719149885924 0.0586400158714
r=0.00638961740452 0.257368331126 0.233017242607 0.193075192573
r=0.0078477771566 0.419334717276 0.0883138228179 0.0588780821059
r=0.0044452189081 0.0432119383964 0.442782337011 0.450906736417
r=0.00540038919264 0.198407992381 0.383177905953 0.218898052815
r=0.00575498677286 0.198711465537 0.333560112964 0.238495309543
r=0.00526823498659 0.193181200853 0.366876723119 0.24700703508
r=0.00518760109 0.190764973005 0.369307466589 0.250677419135
r=0.00596225938288 0.19736832267 0.263889269665 0.279126280136
r=0.00446539962217 0.0377590015076 0.452196473022 0.45573747502
r=0.00631394469119 0.305036331746 0.184214482586 0.17464294663
r=0.00651088294144 0.306968431997 0.185027438693 0.170228435239
r=0.00508267395955 0.0981528684661 0.426009986382 0.333531198715
r=0.00628478290431 0.376753448212 0.10599522307 0.151339868194
r=0.00672366189991 0.298180071516 0.150611090356 0.170304744623
r=0.00560631640442 0.393100817901 0.132041267016 0.0688034731345
r=0.00617463385865 0.167798144377 0.28130421664 0.299049558724
r=0.00617113879497 0.338663121857 0.131330978509 0.136848871299
r=0.0039965963599 0.0484814578005 0.471467391304 0.399808184143
r=0.00534007847987 0.307941242344 0.165543916024 0.17685099626
r=0.00648373279125 0.17173059881 0.270413976453 0.327763007976
r=0.00604728486547 0.181779784918 0.279443776601 0.277981740797
r=0.00608724372987 0.171985530547 0.269573954984 0.318810289389
r=0.00589707566659 0.31074714921 0.162726192049 0.165235768062
r=0.0051164755154 0.282918903645 0.162757841198 0.196595083357
r=0.00670896783573 0.241023069208 0.214500644792 0.224695515117
r=0.00613780153714 0.253421477673 0.185537461994 0.22089468195
r=0.00539249540275 0.180061564311 0.328341838796 0.288302564863
r=0.0068461860461 0.225591457883 0.251517900761 0.255495847582
r=0.00717686628556 0.191846648037 0.235695071949 0.29325428952
r=0.0065763641747 0.184098488611 0.268821400695 0.312034343291
r=0.00708248870744 0.252333094042 0.248683895669 0.228164632687
r=0.00707555014215 0.190064159162 0.290011183707 0.273706515981
r=0.00488664508514 0.132436435448 0.388175759072 0.336213280671
r=0.00526176703803 0.196116363485 0.278178206288 0.235077537521
r=0.00612379204162 0.199854283898 0.292484769567 0.255116340356
r=0.00766103584511 0.320641507318 0.13940447485 0.140694218584
r=0.00696755738513 0.205603614608 0.263667964109 0.249570810886
r=0.008576595072 0.36439289061 0.112733737212 0.136949085875
r=0.00876596027622 0.397450509408 0.088909450395 0.109935292532
r=0.00605126193884 0.301177013616 0.159127625202 0.15718901454
r=0.00626312588813 0.240312874502 0.225364998776 0.220610027963
r=0.00645422056406 0.242414398025 0.217919563381 0.239328178806
r=0.00579800810017 0.104705640891 0.402082583732 0.344789359794
r=0.0055110196042 0.0579045507232 0.500292723411 0.376448739627
r=0.00623375615537 0.13587653762 0.377669609841 0.341634593616
r=0.00601017750106 0.0981141083791 0.441553274449 0.344394047903
r=0.00572377389086 0.101869607905 0.41282613691 0.342950847068
r=0.00556056616079 0.111539366182 0.39983269206 0.336748279213
r=0.00563745226754 0.0958441982476 0.422203672975 0.355565035178
r=0.00596005170991 0.146229841639 0.360540462008 0.308746186256
r=0.00555227070938 0.124172627938 0.380724785787 0.325713387312
r=0.0052923135124 0.102062975027 0.421009771987 0.35776330076
r=0.0060833094082 0.144217336961 0.360010293361 0.313506359826
r=0.00549713638232 0.102912919837 0.419710794163 0.345707478288
r=0.00663781826092 0.142656058752 0.347747858017 0.320073439412
r=0.00674300063414 0.144041619249 0.344388446323 0.306237468162
r=0.00669775545218 0.176120027184 0.31491452768 0.296565424225
r=0.00707008965768 0.148829272917 0.342117736278 0.315954118874
r=0.00614314647455 0.133786287832 0.352035487675 0.33485316413
r=0.006677036043 0.150371402043 0.338579387187 0.316991643454
r=0.00590656720389 0.117243119553 0.375366371269 0.339055446881
r=0.00440472775453 0.0538892328635 0.46075088136 0.413526587193
r=0.00563310065205 0.134261078004 0.36875187269 0.318260811666
r=0.00511118247453 0.108188545689 0.408645890789 0.318831586689
r=0.00535784163298 0.0954675776246 0.433264198133 0.310437381809
r=0.00507147184692 0.105958053168 0.405129803625 0.322705615176
r=0.00574632945353 0.128442221212 0.392147946036 0.317518063766
r=0.00533901489406 0.113397382806 0.401040251781 0.330044724201
r=0.00359933346341 0.0553780617678 0.415269279135 0.42267588431
r=0.00395878979778 0.0433272334054 0.468946930627 0.411073032773
r=0.00512447510456 0.0999912037648 0.448410080486 0.346703610855
r=0.00490997787818 0.128637834279 0.413595163738 0.322899188336
r=0.00432776266363 0.0857052783282 0.482705818771 0.334804539723
r=0.00476655890503 0.108770650436 0.434774072308 0.345104198805
r=0.00425264047061 0.0634606518869 0.448096494062 0.38982810584
r=0.00434301871868 0.0294456407432 0.477690420151 0.440132204918
r=0.00404374986965 0.0543416645195 0.470548827622 0.348003091987
r=0.00750255491827 0.361767090442 0.107292151823 0.12848090712
r=0.00753638400595 0.36263414062 0.106843370668 0.122969565472
r=0.00730456969975 0.379407910126 0.0773324873991 0.106917755326
r=0.00709815924265 0.349323911123 0.11269280424 0.122171638241
r=0.00697329282831 0.362101138272 0.0821981713006 0.113267400634
r=0.00384576221963 0.0356777533244 0.513995226434 0.400080592666
r=0.00520821134258 0.111284141743 0.371776668346 0.349104566482
r=0.0043056048297 0.0360893602154 0.495509382001 0.431284296196
r=0.00587954568968 0.230639991729 0.203534256962 0.253127584781
r=0.00681671610739 0.181204751529 0.276375904969 0.314472481901
r=0.00632093736643 0.198491939678 0.245709828393 0.269162766511
r=0.00543830966638 0.166573008515 0.278875205301 0.309567986009
r=0.00536890829069 0.163385743057 0.280425180968 0.312891668008
r=0.0063803770466 0.186214363046 0.277853963671 0.290797546012
r=0.00668545016415 0.205481485881 0.245360334947 0.274608783443
r=0.00660661477207 0.213121104645 0.242390069212 0.259004510864
r=0.00577740905352 0.175229426176 0.278018604137 0.298988529292
r=0.00536253265889 0.162803920892 0.282124960317 0.3131927677
r=0.00666185071664 0.187595749938 0.274623177662 0.277489498394
r=0.00616750521886 0.171624298355 0.307560459269 0.287156697485
r=0.00631509623112 0.232922529016 0.242461588271 0.222154575975
r=0.00622701499031 0.227405641279 0.223266903594 0.217598632417
r=0.00654815643273 0.266798810704 0.163567888999 0.194093161546
r=0.00669196904764 0.247077047911 0.206469221407 0.230369195589
r=0.00715967377407 0.253516127601 0.201550645548 0.231604108434
r=0.00709209137712 0.236050460941 0.227282179247 0.252755250572
r=0.00536408539533 0.179980170393 0.268365722532 0.295749585201
r=0.00544432975381 0.18249785178 0.266429163388 0.293477046396
r=0.00638682564829 0.242016141011 0.182106253404 0.235678566124
r=0.00593467871004 0.141964484968 0.352185417796 0.317307998852
r=0.00494138267317 0.0909166979437 0.43671861352 0.34055617566
r=0.00627177067526 0.166807029364 0.281623715681 0.321879737241
r=0.00457710044459 0.0545151683408 0.461410327596 0.38660340215
r=0.00467658658637 0.0653741427995 0.428575030254 0.381807180315
r=0.00514320813931 0.106555106112 0.405330525849 0.327866127334
r=0.00548576778882 0.438440013991 0.0567943336831 0.0756383350822
r=0.00520045537822 0.426797040169 0.057535487768 0.0874735729387
r=0.00682752035579 0.384145687964 0.1087158133 0.11885303881
r=0.00636017364182 0.385685556146 0.103146777585 0.121471411537
r=0.00641847428151 0.384151258888 0.104735903639 0.122024183862
r=0.00638383948549 0.384691091899 0.103687061508 0.121636596862
r=0.0055354049217 0.37480349345 0.130698689956 0.121397379913
r=0.0072921147505 0.384221576227 0.114599483204 0.109366925065
r=0.00661978487514 0.382684262697 0.101549593141 0.111750474622
r=0.00707243211295 0.393619142572 0.109737454304 0.101163177135
r=0.00587593364235 0.379712861586 0.116985472671 0.104077024667
r=0.00576101771297 0.10262655787 0.408029878618 0.357122559169
r=0.00496210596913 0.064692868491 0.395002152964 0.427682667894
r=0.00665488536305 0.338304112209 0.1155753905 0.135141855276
r=0.00613293150049 0.330345938694 0.123052309628 0.136886327093
r=0.00610945519334 0.331387814059 0.122632668021 0.13719622526
r=0.00733922177199 0.274335008194 0.175716318188 0.183604372648
r=0.00599432048681 0.280080087368 0.137582817619 0.148117946851
r=0.00596343728345 0.279471583153 0.13563891057 0.155041931569
r=0.00633436377972 0.29096688915 0.161373657959 0.177746644682
r=0.00594929592112 0.277037049566 0.181438852571 0.176997302257
r=0.00599831276349 0.278391561674 0.180163757767 0.17640887743
r=0.00649815711112 0.356422429673 0.142479303226 0.13788465415
r=0.00593776078563 0.296206510581 0.162770331793 0.157069368486
r=0.00600678375911 0.29644735825 0.163967797627 0.158151639752
r=0.00600935551998 0.29672681073 0.16398080145 0.158191145932
r=0.00603013073362 0.296697188497 0.163676347975 0.158589790699
r=0.0054824362182 0.284688723682 0.167186879292 0.14292605414
r=0.00624666446006 0.294124007538 0.160215020544 0.176357008249
r=0.00601847431132 0.296436774247 0.149574956764 0.151281535097
r=0.00424056743248 0.0427140310983 0.493577530576 0.399622026919
r=0.0041365066269 0.0362658678518 0.524516905247 0.397647752105
r=0.00391943881777 0.0362103763505 0.539158652895 0.388816336222
r=0.00408100990735 0.049304830696 0.503665817711 0.393900045927
r=0.00405272211144 0.0433970313318 0.513308600212 0.397289530506
r=0.00485885860594 0.0714776632302 0.476701030928 0.374158075601
r=0.00418332745989 0.0373911955531 0.519830559974 0.399310085971
r=0.00379182969459 0.035 0.538663101604 0.393475935829
r=0.00394593980247 0.0376225992111 0.536276432929 0.392105868236
r=0.0041497003422 0.0474467645235 0.528168286128 0.383295431052
r=0.00428710634129 0.0482050641346 0.486006996502 0.404006330168
r=0.00443989792172 0.039466702043 0.513597771292 0.40819846113
r=0.00419886402201 0.0402468751621 0.556765727919 0.37539546704
r=0.00455021940935 0.0496383491703 0.516806126791 0.384945397816
r=0.00415677174175 0.0402137194999 0.535927216936 0.38106132996
r=0.00412484538555 0.0411555203799 0.520775623269 0.39669748534
r=0.00419943428373 0.0588068985016 0.468507523639 0.394799945549
r=0.00421173246785 0.0503355020293 0.513736207705 0.392323224083
r=0.00425676655498 0.0407902354303 0.542165187186 0.377122732536
r=0.00444545154628 0.0468560657062 0.508056191374 0.399084421705
r=0.00409542725342 0.0435518432079 0.524573830679 0.395938254924
r=0.00394690244105 0.0449657869013 0.548191593353 0.364613880743
r=0.00397146037487 0.0302376457191 0.579939464773 0.358836045431
r=0.00446069128859 0.0554857712132 0.516546108199 0.375384415472
r=0.00417492997393 0.0415786110975 0.527252174768 0.390671843515
r=0.00559921177938 0.166562927922 0.315960551613 0.286616318796
r=0.00509582430657 0.164932658213 0.331630940742 0.25722665655
r=0.00511822750201 0.141805992724 0.347913174999 0.279238032948
r=0.00494065475956 0.181584534585 0.300435802883 0.243736730361
r=0.00618672912645 0.1197375533 0.355655679976 0.336987677508
r=0.00523237658207 0.197521200261 0.296020874103 0.221722113503
r=0.00601988072109 0.219247838449 0.258793681171 0.233640460536
r=0.00490298729123 0.0825880673469 0.478607717177 0.342906327413
r=0.00893604873715 0.352716676717 0.13634786572 0.200552310062
r=0.00530081973808 0.165328085272 0.302863467269 0.279654676851
r=0.00958943564617 0.25932532421 0.267599649932 0.258730209245
r=0.01 0.254167240667 0.282683565229 0.268942003031
r=0.00569448663466 0.0541035621995 0.476072094469 0.404795394328
r=0.0053734191107 0.034088360619 0.507845426917 0.413715770507
r=0.0054255428801 0.0377531804082 0.506167591421 0.410451388321
r=0.00462419611485 0.0685342671336 0.461286198655 0.349730420766
r=0.00698300631452 0.293780687398 0.191747781893 0.174045998794
r=0.00690566516198 0.314677289151 0.184813282398 0.163549531855
r=0.00563873255901 0.164453907816 0.216933867735 0.333896960588
r=0.00555058816072 0.181562244062 0.234069296569 0.307042838293
r=0.00773007634287 0.235629894111 0.197423264937 0.225458571494
r=0.00775457121173 0.23425987818 0.197158028345 0.22767317326
r=0.00569766364195 0.404992892451 0.0638434020039 0.0608844282395
r=0.0048292683139 0.251929855874 0.234750792022 0.208379813484
r=0.00633439143313 0.249663098389 0.20264199971 0.217997802365
r=0.00555610298169 0.219349521541 0.23961651204 0.25071310099
r=0.00621531850035 0.336599241466 0.132146368872 0.131830313246
r=0.00562194322615 0.252898454158 0.235107942431 0.209588219616
r=0.00561629199609 0.2495126168 0.235678456221 0.221682565911
r=0.00592102305293 0.22565179785 0.260126034845 0.227678240455
r=0.00575038944199 0.224958416609 0.250853137974 0.242085758315
r=0.00583136266484 0.227181180814 0.247325875933 0.240700248189
r=0.00485079927495 0.0848708643885 0.424384066901 0.379282211665
r=0.00520213503838 0.126567624928 0.359926683388 0.358527879606
r=0.00492855514113 0.0975078480364 0.430777115767 0.361201870716
r=0.00699412257983 0.46791376438 0.0512549250308 0.0671979355655
r=0.00878038124591 0.359100642398 0.120817811153 0.15793611217
r=0.00747163640544 0.185692211611 0.294176374176 0.257012716275
r=0.00510148953325 0.0825255730246 0.419490031571 0.384691968347
r=0.00552528735067 0.089261423508 0.397681770285 0.384270523997
r=0.0049550866508 0.08462075152 0.41408352437 0.375037376657
r=0.00499294339891 0.0757738589096 0.425054430443 0.391886662175
r=0.0052176792027 0.09069499686 0.372566464308 0.41223571279
r=0.00547312335999 0.0992636696731 0.378664036077 0.389110062007
r=0.0064128079989 0.235188509874 0.211306417269 0.231013318859
r=0.00612516783095 0.197703136577 0.279081254631 0.277846381823
r=0.0054078316505 0.176454878404 0.291699043524 0.281044541161
r=0.00535102276571 0.181273523664 0.279697981714 0.276240851803
r=0.0066498459066 0.238020807072 0.209230407234 0.244172170961
r=0.0064713292131 0.208620451359 0.247148564245 0.261311956615
r=0.00576470936023 0.208317498017 0.236337369765 0.263077292679
r=0.00581984069983 0.209350200177 0.237193839872 0.262947336461
r=0.0057971380309 0.208894650636 0.237035494218 0.26312033331
r=0.00647494391332 0.251792978578 0.188633103675 0.214510781386
r=0.0055381338154 0.208219785606 0.226834804834 0.219686404033
r=0.00505375817631 0.102089463295 0.399996275466 0.364818056538
r=0.00572784181784 0.145208429472 0.357471631583 0.312401642351
r=0.00614919890839 0.194472084024 0.282107978625 0.250635710337
r=0.0055815325095 0.177653179775 0.301964944183 0.274486033237
r=0.00632950608015 0.167602683586 0.314592756747 0.285510458092
r=0.00670661480513 0.312805266511 0.133191760459 0.148948821406
r=0.00582240501419 0.201298016041 0.255804136767 0.264140987759
r=0.00971558021625 0.382968474014 0.101107959107 0.114275009367
r=0.00740349278055 0.314867652869 0.13243492384 0.143716254774
r=0.00755291702348 0.344673311185 0.127530454042 0.145603543743
r=0.00598622905786 0.20114827157 0.293170594612 0.238687919059
r=0.00518798116805 0.181831749664 0.265285309189 0.285458434904
r=0.00965795767454 0.380785100926 0.100869856139 0.114865618378
r=0.00885725875897 0.3886600324 0.0933348761861 0.111594538301
r=0.00844674601239 0.35275964089 0.11224750051 0.128060599878
r=0.00527493726282 0.189705188848 0.289552281464 0.266730497163
@balllist {Total Position} color=green
{Achromobacter denitrificans} r=0.00921247159538 0.19684396454 0.307271878958 0.320485902819
{Acidithiobacillus ferrooxidans} r=0.00913841662945 0.209659976581 0.280991057511 0.303522550138
{Acinetobacter baumannii} r=0.009057098891 0.286832525933 0.207064072037 0.227953854996
{Acinetobacter calcoaceticus} r=0.00919896781424 0.290185060532 0.204805525476 0.22695035461
{Acinetobacter sp. ADP1} r=0.00905160519674 0.291354924669 0.199523419084 0.223907621878
{Actinobacillus actinomycetemcomitans} r=0.00912919422044 0.316260996789 0.182535610912 0.209095745692
{Actinobacillus pleuropneumoniae} r=0.00941539835165 0.318252774619 0.175696660675 0.221843170341
{Actinoplanes teichomyceticus} r=0.00940539800732 0.133498051886 0.350400709557 0.372035857962
{Actinosynnema pretiosum subsp. auranticum} r=0.00930707709411 0.101471156209 0.383483725993 0.390400617956
{Aeromonas hydrophila} r=0.00916396785443 0.227335797186 0.276661479608 0.280645788757
{Aeromonas salmonicida} r=0.00931740487901 0.225418203558 0.276944942642 0.289251350772
{Aeromonas salmonicida subsp. salmonicida} r=0.00941767343131 0.228574489905 0.274081217186 0.306500742373
{Agrobacterium rhizogenes} r=0.009262645678 0.215801254441 0.287037325335 0.288919333133
{Agrobacterium tumefaciens} r=0.00914188371514 0.217212068267 0.282803686934 0.285649402226
{Agrobacterium tumefaciens str. C58} r=0.0092280485228 0.197446221426 0.300473658062 0.297087118285
{Agrobacterium vitis} r=0.00928338505168 0.214743813175 0.283861972813 0.284175670965
{Allochromatium vinosum} r=0.00949855560525 0.182430241651 0.328450725716 0.309721348057
{Amycolatopsis mediterranei} r=0.00953583254728 0.137027580337 0.35835116049 0.366806983645
{Amycolatopsis orientalis} r=0.00945114344264 0.159218953147 0.331174459479 0.348694242468
{Anabaena sp.} r=0.0091285026023 0.29222028697 0.215650659368 0.22484034171
{Anabaena variabilis} r=0.00913067633425 0.283909728106 0.212799643979 0.231696149666
{Anaplasma marginale} r=0.00893750037108 0.241738307044 0.216032493584 0.29816351449
{Anaplasma phagocytophilum} r=0.00933213875579 0.294891561312 0.182397518198 0.257879441968
{Aquifex aeolicus VF5} r=0.00968979058969 0.326311309497 0.192789681392 0.243015648694
{Arthrobacter aurescens} r=0.00892849326691 0.188887103039 0.328444569454 0.307878276476
{Arthrobacter nicotinovorans} r=0.00910800529357 0.211094287837 0.301786858565 0.292662595056
{Aster yellows phytoplasma} r=0.00867007637225 0.364985301666 0.174000279968 0.175633428211
{Azoarcus evansii} r=0.00949171390735 0.176100183118 0.338366117313 0.333026168114
{Azoarcus sp. EbN1} r=0.00937936149515 0.186033785391 0.318189388532 0.323019271949
{Azorhizobium caulinodans} r=0.00920554096842 0.173245422525 0.326317934387 0.319986609612
{Azospirillum brasilense} r=0.00941035063915 0.16530090952 0.344698647531 0.333709839357
{Azotobacter vinelandii} r=0.00968665613522 0.187382822601 0.335410201707 0.314019265581
{Bacillus amyloliquefaciens} r=0.00949666886438 0.282129252702 0.224647277127 0.255987705789
{Bacillus anthracis} r=0.00932512957439 0.369020509573 0.149184097397 0.196357227227
{Bacillus anthracis str. A2012} r=0.00945232231954 0.371708851974 0.14292618471 0.19576964406
{Bacillus anthracis str. Ames} r=0.0092418882524 0.344943122885 0.150959255544 0.209457504431
{Bacillus cereus} r=0.00912211417011 0.346328531969 0.16154088575 0.201805609625
{Bacillus cereus ATCC 10987} r=0.00923876256826 0.345788132389 0.150866343378 0.209197284446
{Bacillus cereus ATCC 14579} r=0.00926142192667 0.346600815315 0.150096467403 0.208651075802
{Bacillus circulans} r=0.00948923130999 0.265960447856 0.237254501415 0.265678349432
{Bacillus firmus} r=0.0089089274821 0.301334869023 0.174921000561 0.221346091374
{Bacillus halodurans} r=0.00936086596141 0.292658269658 0.197579827298 0.245631869402
{Bacillus licheniformis} r=0.00955705909093 0.292764739554 0.220133562297 0.250799465751
{Bacillus megaterium} r=0.00939837039908 0.330487558791 0.173592247075 0.217732797293
{Bacillus pumilus} r=0.00943753032714 0.331483253589 0.169463051568 0.218777246146
{Bacillus sp.} r=0.00966221097121 0.298893251628 0.203069980888 0.243577737984
{Bacillus sphaericus} r=0.00933787676056 0.341927295276 0.16719955044 0.201798240515
{Bacillus subtilis} r=0.00937641671672 0.300211456952 0.203156454555 0.240521712503
{Bacillus subtilis subsp. subtilis str. 168} r=0.00937004404164 0.300305882263 0.201937780186 0.240601994572
{Bacillus thuringiensis} r=0.00947121568258 0.347135952451 0.160874889782 0.203226543875
{Bacillus thuringiensis serovar israelensis} r=0.00918473714291 0.361220811309 0.151639427264 0.189774591409
{Bacteroides fragilis} r=0.00945489255818 0.300209445635 0.192992651243 0.232533081514
{Bacteroides thetaiotaomicron} r=0.00963183750925 0.291659071115 0.227248789775 0.254592777136
{Bacteroides thetaiotaomicron VPI-5482} r=0.00952624365518 0.296922031785 0.202327020234 0.236516778484
{Bartonella henselae} r=0.00929345617699 0.284087467442 0.179477860561 0.234008722515
{Bdellovibrio bacteriovorus HD100} r=0.00919865075228 0.250367580586 0.245951212135 0.264147730439
{Bifidobacterium longum NCC2705} r=0.00953838393397 0.202385382332 0.313531265781 0.295038610269
{Bordetella bronchiseptica} r=0.0092633521993 0.178385499222 0.321526442223 0.329677142112
{Bordetella bronchiseptica RB50} r=0.00909435974134 0.159345732431 0.345858103928 0.33899352507
{Bordetella parapertussis} r=0.0090921913469 0.159213277159 0.345742717216 0.338437523193
{Bordetella pertussis} r=0.00908870922275 0.169089503115 0.33580862895 0.346825054499
{Bordetella pertussis Tohama I} r=0.00909263996839 0.161790367909 0.346516586402 0.334458935321
{Borrelia afzelii} r=0.00965961014563 0.401508959447 0.134402179608 0.188787593
{Borrelia burgdorferi} r=0.00977960753976 0.400624419674 0.12916553852 0.174429081253
{Borrelia burgdorferi B31} r=0.00952508179569 0.38699787107 0.121682852367 0.165925301726
{Borrelia garinii} r=0.00981146689222 0.418206300495 0.144308052024 0.184307216968
{Borrelia hermsii} r=0.00961433818946 0.390248670226 0.132576108316 0.180437667829
{Bradyrhizobium japonicum} r=0.00907131579031 0.189070698555 0.313000739444 0.310169277431
{Bradyrhizobium japonicum USDA 110} r=0.00909181737465 0.177812718484 0.328178050334 0.3184434908
{Brucella melitensis} r=0.00911492282094 0.207930888801 0.280698687412 0.289191905948
{Brucella melitensis 16M} r=0.00923843910912 0.203351247864 0.287548142679 0.295288730208
{Brucella melitensis biovar Abortus} r=0.00927309495006 0.207688349068 0.289116900979 0.289686172175
{Brucella suis 1330} r=0.00924013583697 0.203603599737 0.287392408106 0.294631725097
{Buchnera aphidicola} r=0.00895771858608 0.397335989045 0.116793227935 0.151746268863
{Buchnera aphidicola str. APS} r=0.00889284657146 0.388808875804 0.122245284817 0.152056042106
{Buchnera aphidicola str. Bp} r=0.00865349857418 0.389381185792 0.120125110742 0.150314876699
{Buchnera aphidicola str. Sg} r=0.00886989515193 0.396758173748 0.115683348853 0.147379875921
{Burkholderia cepacia} r=0.00916737044948 0.187300418917 0.316352929715 0.324168389604
{Burkholderia mallei} r=0.00911893323834 0.177070791269 0.301611558766 0.325676885555
{Burkholderia pseudomallei} r=0.00893927375498 0.176039066264 0.319252835808 0.334209258529
{Butyrivibrio fibrisolvens} r=0.00995867563393 0.310010515247 0.183806519453 0.237287066246
{Campylobacter fetus} r=0.00975702232323 0.355917812871 0.148785871965 0.209554536707
{Campylobacter jejuni} r=0.00961346841303 0.38157297798 0.126043923182 0.175064002976
{Campylobacter jejuni subsp. jejuni NCTC 11168} r=0.00940883650911 0.362900303062 0.127783535146 0.180518633303
{Candidatus Blochmannia floridanus} r=0.00878159844185 0.363953106019 0.122714208072 0.166289286317
{Candidatus Carsonella ruddii} r=0.00872396726259 0.465167421105 0.0617676329898 0.0940800667758
{Caulobacter crescentus CB15} r=0.00925385181507 0.161904918938 0.343195942724 0.333570218432
{Caulobacter vibrioides} r=0.00941500845214 0.1715017987 0.344671061773 0.328397844648
{Chlamydia muridarum} r=0.00874955578671 0.289768592344 0.193947183758 0.212183912879
{Chlamydia trachomatis} r=0.00876736205 0.287061618633 0.199324500515 0.216524902835
{Chlamydophila caviae GPIC} r=0.00886927284181 0.300116348036 0.192891400288 0.204997091299
{Chlamydophila pneumoniae} r=0.00893362690675 0.302159346459 0.197932442976 0.214225067695
{Chlamydophila pneumoniae AR39} r=0.00880847916768 0.29169875405 0.203614432517 0.209288304114
{Chlamydophila pneumoniae CWL029} r=0.00881323128767 0.291474842819 0.204104249254 0.209317263319
{Chlamydophila pneumoniae J138} r=0.00880790733602 0.291603946921 0.204364296246 0.209174095497
{Chlamydophila pneumoniae TW-183} r=0.0087952898911 0.291719132351 0.203994703335 0.208817484409
{Chlorobium tepidum} r=0.00925992111062 0.223383435103 0.295346015344 0.281979019884
{Chlorobium tepidum TLS} r=0.00929264517387 0.22052161362 0.289886427089 0.286723137057
{Chloroflexus aurantiacus} r=0.00902655520205 0.200350476946 0.280199705732 0.296731637157
{Chromobacterium violaceum ATCC 12472} r=0.00917351145378 0.178673434364 0.326491237078 0.330617174434
{Citrobacter freundii} r=0.00922905500148 0.255390145114 0.24297095035 0.265663474692
{Citrobacter rodentium} r=0.00903873150301 0.30050532994 0.190992586035 0.226421009922
{Clostridium acetobutylicum} r=0.00970112175673 0.381281479113 0.122028640184 0.193885307889
{Clostridium beijerinckii} r=0.00955145331868 0.379627468372 0.12224763861 0.193719558689
{Clostridium botulinum} r=0.00991680715109 0.408736503209 0.105357103747 0.14751016594
{Clostridium difficile} r=0.00986913438684 0.39172534749 0.12198259792 0.177717565389
{Clostridium pasteurianum} r=0.00976267247571 0.370397930619 0.132472272421 0.206087665214
{Clostridium perfringens} r=0.00989672698133 0.390403421514 0.119536750042 0.191479852952
{Clostridium perfringens str. 13} r=0.00980424777628 0.396363537554 0.105942634883 0.188128316506
{Clostridium tetani} r=0.00952671580982 0.411543203706 0.10548502116 0.148038921657
{Clostridium tetani E88} r=0.00975548950525 0.406512499136 0.108090587381 0.182718354702
{Clostridium thermocellum} r=0.0099663777133 0.319456572188 0.191442663961 0.237100669451
{Comamonas testosteroni} r=0.00922457931083 0.191094998195 0.316438313166 0.313605474206
{Corynebacterium diphtheriae} r=0.00924991639098 0.227042368363 0.269493613609 0.271430811482
{Corynebacterium efficiens} r=0.00944204038469 0.204818001884 0.306650155061 0.295430730639
{Corynebacterium efficiens YS-314} r=0.0094070776482 0.180199383565 0.329829553623 0.308023253679
{Corynebacterium glutamicum} r=0.00954641384856 0.225177568482 0.281015998136 0.271652712564
{Corynebacterium glutamicum ATCC 13032} r=0.00932311576324 0.224484440867 0.277471243226 0.270024176942
{Corynebacterium jeikeium} r=0.00907913032905 0.23850693646 0.287207787231 0.272951636392
{Corynebacterium striatum} r=0.00918019387305 0.21436435464 0.321093193446 0.283962610366
{Coxiella burnetii} r=0.00919286858999 0.309758072567 0.202985361597 0.222951862246
{Coxiella burnetii RSA 493} r=0.00884541640986 0.289601977404 0.204573038008 0.224134958965
{Deinococcus radiodurans R1} r=0.00904910980751 0.16955498991 0.339981632659 0.332525696284
{Delftia acidovorans} r=0.00908063958529 0.189778939862 0.318849536487 0.317597654702
{Desulfitobacterium hafniense} r=0.00909704388415 0.261383260665 0.22617765239 0.26697443789
{Desulfovibrio vulgaris} r=0.00955489326608 0.205953049884 0.324826746582 0.300337141787
{Dichelobacter nodosus} r=0.00936343337077 0.271886019668 0.232264493944 0.251812427448
{Ehrlichia canis} r=0.00920618070486 0.362720540187 0.149822115734 0.169843171422
{Ehrlichia chaffeensis} r=0.00942151715133 0.340564928534 0.149816554049 0.188318955137
{Ehrlichia ruminantium} r=0.00896996259597 0.353140348266 0.151399017711 0.181500223248
{Enterobacter aerogenes} r=0.00924067163183 0.217121143157 0.293106301982 0.300919987311
{Enterobacter cloacae} r=0.00914688681694 0.224976260033 0.267000538308 0.291067119087
{Enterococcus faecalis} r=0.00948110190396 0.352618937255 0.164405208377 0.203545292374
{Enterococcus faecalis V583} r=0.00923930177287 0.332923770455 0.16927918663 0.210175977131
{Enterococcus faecium} r=0.00958531630743 0.337413720779 0.175241720488 0.217550172818
{Enterococcus hirae} r=0.00905423492202 0.333976751169 0.175181229357 0.212013325898
{Erwinia amylovora} r=0.00918245803166 0.24746946941 0.252092601993 0.275078876912
{Erwinia chrysanthemi} r=0.00907543533143 0.222861282388 0.272064422656 0.294966137673
{Erwinia pyrifoliae} r=0.00908774914732 0.244745750102 0.251590224305 0.281702190976
{Escherichia coli} r=0.0091781355277 0.252847354246 0.236503253293 0.266476362309
{Escherichia coli CFT073} r=0.00908445880104 0.243309824191 0.243016776855 0.270885367683
{Escherichia coli K12} r=0.00913552670507 0.241068567352 0.245052717808 0.272925603074
{Escherichia coli O157:H7} r=0.00918142619695 0.246035417158 0.241643553417 0.273564875541
{Escherichia coli O157:H7 EDL933} r=0.0091786258372 0.245398446874 0.24193956408 0.273025244135
{Eubacterium acidaminophilum} r=0.00988164839872 0.318159935812 0.195524650085 0.262637068735
{Francisella tularensis subsp. tularensis} r=0.00964593873269 0.350515463918 0.140729831451 0.199012709322
{Fremyella diplosiphon} r=0.0090165845728 0.287539085889 0.221342558712 0.220588561418
{Fusobacterium nucleatum subsp. nucleatum ATCC 25586} r=0.00972272010425 0.407091515613 0.100743965601 0.173194428102
{Geobacillus stearothermophilus} r=0.00977955098789 0.275638754121 0.227246412317 0.269481982475
{Geobacter sulfurreducens PCA} r=0.00932998443984 0.196425825402 0.310402100478 0.305736251429
{Gloeobacter violaceus PCC 7421} r=0.00904810728297 0.183456494821 0.317759519364 0.310872892496
{Gluconacetobacter diazotrophicus} r=0.00937494542169 0.168282361993 0.328101557992 0.339372956338
{Gluconacetobacter xylinus} r=0.00904423547884 0.17634698432 0.311856939976 0.319138915457
{Gordonia westfalica} r=0.00908450859756 0.172164202254 0.350291248751 0.31492779099
{Haemophilus ducreyi} r=0.0092925395788 0.344804210558 0.170075177661 0.198714286802
{Haemophilus ducreyi 35000HP} r=0.0089589480507 0.316454785851 0.177921106206 0.209461197597
{Haemophilus influenzae} r=0.00922584765812 0.335169399788 0.174404495174 0.200498792459
{Haemophilus influenzae Rd KW20} r=0.00908089485907 0.313759024081 0.177494926642 0.210080345689
{Haemophilus influenzae biotype aegyptius} r=0.00935223237497 0.352249951953 0.17598770008 0.193202097576
{Helicobacter hepaticus ATCC 51449} r=0.00921046340543 0.329333028503 0.163242086612 0.200020004501
{Helicobacter pylori} r=0.00948080809739 0.345395145752 0.175306757205 0.207235922059
{Helicobacter pylori 26695} r=0.00915358051551 0.320982079242 0.179396914662 0.216182404113
{Helicobacter pylori J99} r=0.00915463287374 0.319198634565 0.181364129619 0.217666287902
{IncN plasmid R46} r=0.00921688879104 0.250172903103 0.244568457704 0.267916338747
{Klebsiella aerogenes} r=0.00934596457716 0.203602798869 0.298064612178 0.303960101236
{Klebsiella oxytoca} r=0.00907857084183 0.235613367549 0.262933958647 0.283123912338
{Klebsiella pneumoniae} r=0.00913886117843 0.234152544348 0.261883441907 0.279771157958
{Lactobacillus acidophilus} r=0.00937942965727 0.322458083372 0.175757575758 0.199784648516
{Lactobacillus casei} r=0.00932242097396 0.285972250794 0.208941918672 0.235559669935
{Lactobacillus delbrueckii} r=0.00990619449309 0.266843750865 0.255734484381 0.258722780222
{Lactobacillus helveticus} r=0.00981696294513 0.322939429596 0.185857567098 0.202685792197
{Lactobacillus johnsonii NCC 533} r=0.0094208825855 0.339850756556 0.15419301009 0.195322651954
{Lactobacillus plantarum} r=0.00903489993412 0.299744733991 0.192735019191 0.226782730061
{Lactobacillus plantarum WCFS1} r=0.00900607704836 0.276178118217 0.213273660207 0.241965357237
{Lactobacillus sakei} r=0.00919020642663 0.325729106443 0.178093081519 0.206703282585
{Lactococcus lactis} r=0.00958825655805 0.346114356375 0.159861404863 0.194960609214
{Lactococcus lactis subsp. cremoris} r=0.00956650928006 0.337700986053 0.166790046687 0.20163749963
{Lactococcus lactis subsp. lactis} r=0.00935173324946 0.331989104376 0.163222138266 0.197778897191
{Lactococcus lactis subsp. lactis bv. diacetylactis} r=0.0098813310236 0.347025238199 0.158138773729 0.202032875118
{Lechevalieria aerocolonigenes} r=0.00943077784952 0.151451771654 0.349030101706 0.349071112205
{Legionella pneumophila} r=0.00906702526599 0.313352839073 0.18591891799 0.213257028941
{Leptospira interrogans} r=0.00889570417658 0.33042072811 0.15461321766 0.19320419814
{Leptospira interrogans serovar Copenhageni str. Fiocruz L1-130} r=0.00900818835077 0.328189461613 0.170987132241 0.195783964313
{Leptospira interrogans serovar Lai str. 56601} r=0.00896116174413 0.32928783047 0.169857263627 0.194318234982
{Listeria innocua} r=0.00949963165619 0.33768474933 0.169290219022 0.208730835798
{Listeria ivanovii} r=0.00927623097046 0.355801346986 0.166475022359 0.200660716567
{Listeria monocytogenes} r=0.00946376508916 0.335014938991 0.173576595926 0.210794519096
{Listeria seeligeri} r=0.00983257345816 0.356015130935 0.166454891995 0.204311440214
{Listonella anguillarum} r=0.00921199860659 0.300384967341 0.202549619766 0.222029387944
{Mannheimia haemolytica} r=0.00929460285128 0.323465221432 0.185144575671 0.211355116277
{Mesorhizobium loti} r=0.00918821510613 0.185184640806 0.318329029777 0.312147269392
{Methylobacterium extorquens} r=0.00941867783726 0.163482206041 0.354007526306 0.330701110428
{Micrococcus sp. 28} r=0.00867890458025 0.162621408439 0.351846219356 0.337632053856
{Microcystis aeruginosa} r=0.00902011177949 0.307071547902 0.196446016799 0.202579354757
{Micromonospora echinospora} r=0.00954275829429 0.135915682898 0.362040706239 0.361079413819
{Microscilla sp. PRE1} r=0.00964614689744 0.305520020908 0.190814179012 0.240429717053
{Moraxella catarrhalis} r=0.01 0.333326539486 0.20891081037 0.216180227186
{Mycobacterium avium} r=0.00918957069342 0.174039663415 0.331177059306 0.325889463036
{Mycobacterium avium subsp. paratuberculosis} r=0.00920269714928 0.171184129216 0.346118604701 0.329923927635
{Mycobacterium avium subsp. paratuberculosis str. k10} r=0.00923968343313 0.153312452247 0.348550153283 0.347975199639
{Mycobacterium bovis} r=0.00935805161855 0.181279592376 0.328238036869 0.329620015863
{Mycobacterium bovis AF2122/97} r=0.00907453698148 0.167834517194 0.322268295838 0.336762298009
{Mycobacterium leprae} r=0.00909952475718 0.19544714522 0.288481475197 0.310522321107
{Mycobacterium smegmatis} r=0.00947117148314 0.164241921024 0.340745955247 0.333844756112
{Mycobacterium tuberculosis} r=0.0092750863613 0.184217734695 0.316794241626 0.327530321245
{Mycobacterium tuberculosis CDC1551} r=0.00905288178656 0.16854385461 0.321896248081 0.335790547034
{Mycobacterium tuberculosis H37Rv} r=0.00907197193713 0.167928877758 0.322414857055 0.336519890835
{Mycobacterium ulcerans} r=0.00887704865592 0.199263809575 0.351840175821 0.277602637315
{Mycoplasma agalactiae} r=0.00992006579146 0.420598781319 0.13706856728 0.167183616006
{Mycoplasma bovis} r=0.00962307149467 0.432188971866 0.170239438385 0.186213936496
{Mycoplasma capricolum} r=0.00928268195509 0.402665047025 0.110356505255 0.162442714372
{Mycoplasma fermentans} r=0.00966932617248 0.404517023894 0.119101829316 0.166234853838
{Mycoplasma gallisepticum} r=0.00900191474248 0.361729385761 0.161654770452 0.177922315609
{Mycoplasma gallisepticum R} r=0.0093403386201 0.370451045331 0.152046423112 0.166572482456
{Mycoplasma genitalium} r=0.00902222878608 0.361627755411 0.148804573518 0.168523648754
{Mycoplasma hominis} r=0.00984849470308 0.443893004707 0.130067851063 0.146666986342
{Mycoplasma hyopneumoniae} r=0.0095181453924 0.390546686631 0.154832451127 0.160498253162
{Mycoplasma mycoides subsp. mycoides SC} r=0.00937355305078 0.418141950375 0.103427582227 0.137898634353
{Mycoplasma penetrans} r=0.0093818524844 0.400402572496 0.116846873657 0.14805161525
{Mycoplasma pneumoniae} r=0.00897371485032 0.31294287111 0.204285497321 0.209865732633
{Mycoplasma pulmonis} r=0.00941861478788 0.40398703186 0.126672585278 0.144685846048
{Myxococcus xanthus} r=0.00917089996114 0.157691800403 0.335863322353 0.355354686646
{Neisseria gonorrhoeae} r=0.00934121433333 0.260513060093 0.269728895517 0.25702318134
{Neisseria meningitidis} r=0.00938563289483 0.267473636868 0.25318119312 0.26015580826
{Neisseria meningitidis MC58} r=0.00926786311597 0.252626837428 0.269195945548 0.261449547971
{Neisseria meningitidis Z2491} r=0.0092707920457 0.250996838711 0.270389521676 0.262459632855
{Nitrosomonas europaea ATCC 19718} r=0.0091734939523 0.245796020706 0.246928380526 0.26876556164
{Nonomuraea sp. ATCC 39727} r=0.00941898797824 0.140938891421 0.340134861924 0.368053851278
{Nostoc punctiforme} r=0.00908147228655 0.298321222751 0.204576964838 0.222283471143
{Nostoc sp. PCC 7120} r=0.00890746731806 0.298011518651 0.20410525608 0.219499635984
{Novosphingobium aromaticivorans} r=0.00931294561758 0.19026502322 0.315234470477 0.3097698942
{Oceanobacillus iheyensis HTE831} r=0.00948085579702 0.344202707188 0.153414044278 0.207570514488
{Oenococcus oeni} r=0.00945161621137 0.327765028197 0.171176460123 0.209442991585
{Onion yellows phytoplasma} r=0.00899038750058 0.391107469719 0.153312018634 0.136877098313
{Pantoea agglomerans} r=0.00905359645759 0.233951874481 0.254607628674 0.276118277137
{Parachlamydia sp. UWE25} r=0.00884859981604 0.327082135677 0.174418423354 0.186540586513
{Paracoccus denitrificans} r=0.00922020783271 0.166895780051 0.33185741688 0.332017263427
{Pasteurella multocida} r=0.00900113773252 0.303783734488 0.187975682602 0.219285293107
{Pectobacterium atrosepticum} r=0.00901615995399 0.237751614128 0.257606448074 0.283263704266
{Pectobacterium carotovorum} r=0.00933019112205 0.259397641249 0.240304536643 0.268397283862
{Pectobacterium carotovorum subsp. carotovorum} r=0.00915255050432 0.245109860665 0.250375133976 0.274383708467
{Pediococcus pentosaceus} r=0.00910755664522 0.324087526967 0.184930803211 0.1995479828
{Photobacterium damselae subsp. piscicida (causative agent of fish} r=0.00882315672346 0.288240557596 0.204318545729 0.224074597344
{Photorhabdus luminescens} r=0.00927330827051 0.285931604337 0.216542484597 0.237567464298
{Photorhabdus luminescens subsp. laumondii TTO1} r=0.00914261675248 0.282711459284 0.20379466279 0.237757152679
{Pirellula sp. 1} r=0.00919701149318 0.227186539228 0.272790340664 0.281785287227
{Plasmid ColIb-P9} r=0.0090346741158 0.260939353758 0.250517598344 0.258078023589
{Plasmid F} r=0.0092657135941 0.256639941501 0.22961879641 0.273606504575
{Plasmid R100} r=0.0090572730828 0.243879940396 0.247889022919 0.281463610776
{Plasmid R64} r=0.00896820741698 0.274806572545 0.249680944405 0.242143255962
{Plasmid Ti} r=0.00913001173792 0.23528950105 0.264681068142 0.274864127769
{Plasmid pSB102} r=0.00935580123955 0.218793713486 0.297683699498 0.302476754711
{Porphyromonas gingivalis} r=0.00961722479723 0.273029839725 0.234515897532 0.250838126341
{Porphyromonas gingivalis W83} r=0.00940065108765 0.26330847892 0.240171138911 0.25350002842
{Prochlorococcus marinus} r=0.00882397258389 0.305388885774 0.176638815679 0.210658143143
{Prochlorococcus marinus str. MIT 9313} r=0.00889863702339 0.233271752925 0.252716678466 0.268987377029
{Prochlorococcus marinus subsp. marinus str. CCMP1375} r=0.00895514901515 0.329731591849 0.164982126261 0.205396313678
{Prochlorococcus marinus subsp. pastoris str. CCMP1986} r=0.00913040380464 0.367218286941 0.135104073902 0.181803203238
{Proteus mirabilis} r=0.00908931104456 0.308769905377 0.190953150242 0.211700900069
{Proteus vulgaris} r=0.00927361055233 0.282033770172 0.216808628532 0.23754665842
{Providencia rettgeri} r=0.00922641810319 0.273720572629 0.218775041691 0.24897667468
{Pseudomonas aeruginosa} r=0.00916830383628 0.195849191106 0.303158800705 0.305815135959
{Pseudomonas aeruginosa PAO1} r=0.00926433829072 0.168653897635 0.346218882054 0.325189439226
{Pseudomonas alcaligenes} r=0.00921210632216 0.21314114658 0.301008728901 0.301046461902
{Pseudomonas chlororaphis} r=0.00925500314435 0.20206360574 0.319063154823 0.300787777513
{Pseudomonas fluorescens} r=0.00913538304532 0.198128303148 0.304628411077 0.304406982655
{Pseudomonas putida} r=0.00922671096066 0.20359349644 0.300118047512 0.303277075854
{Pseudomonas putida KT2440} r=0.0091636762918 0.192004839453 0.313039798013 0.310436132195
{Pseudomonas resinovorans} r=0.009254292617 0.225410431498 0.283481040244 0.288721003438
{Pseudomonas sp.} r=0.00923629681605 0.205612766292 0.291214003092 0.304918376438
{Pseudomonas sp. ADP} r=0.00907213198547 0.195248723207 0.315307435557 0.316292677042
{Pseudomonas sp. ND6} r=0.00927315332287 0.218966742641 0.283716883562 0.293826434331
{Pseudomonas stutzeri} r=0.00926236394539 0.198956194575 0.309123049727 0.305108131947
{Pseudomonas syringae} r=0.00907884423821 0.215968992248 0.28590371277 0.293480212158
{Pseudomonas syringae pv. glycinea} r=0.00925316392412 0.226376921548 0.281489911306 0.280911866183
{Pseudomonas syringae pv. maculicola} r=0.00902765163487 0.237980727342 0.276456340286 0.278007214177
{Pseudomonas syringae pv. phaseolicola} r=0.00927918435098 0.224381457958 0.283897367839 0.290422472904
{Pseudomonas syringae pv. syringae} r=0.00940594625214 0.213461358489 0.289973234507 0.297287888146
{Pseudomonas syringae pv. tomato} r=0.00920459393936 0.231754874652 0.285236768802 0.284818941504
{Pseudomonas syringae pv. tomato str. DC3000} r=0.00917345461023 0.206463015643 0.293505172871 0.29916528098
{Ralstonia solanacearum} r=0.00907432348731 0.166378425126 0.339068378836 0.336255462489
{Rhizobium etli} r=0.00911061219284 0.207235520636 0.292339448014 0.296505421092
{Rhizobium leguminosarum} r=0.00924407011455 0.198512287798 0.303632714347 0.297756940614
{Rhizobium leguminosarum bv. trifolii} r=0.00941475434394 0.193578559954 0.312857113809 0.297261026048
{Rhizobium leguminosarum bv. viciae} r=0.00919091342071 0.199603687046 0.302073592495 0.295438690238
{Rhizobium sp.} r=0.00925882581636 0.202196284506 0.302831253263 0.299951156249
{Rhizobium sp. NGR234} r=0.009162941612 0.194803158302 0.305300646016 0.304391806085
{Rhodobacter capsulatus} r=0.00915123336538 0.164000248692 0.319645253094 0.343738279895
{Rhodobacter sphaeroides} r=0.00915373128789 0.156120445849 0.341848832696 0.340455830977
{Rhodococcus equi} r=0.00934198951506 0.185351336295 0.331390831391 0.323195672252
{Rhodococcus erythropolis} r=0.00926735675867 0.190340855873 0.317739652159 0.311118961028
{Rhodococcus rhodochrous} r=0.00966600704301 0.179231970216 0.3344742689 0.317555395424
{Rhodococcus sp. DK17} r=0.00919394055781 0.181854729382 0.325984723118 0.319234473022
{Rhodopseudomonas palustris CGA009} r=0.00913500476415 0.173153650987 0.329103668602 0.326207299569
{Rhodospirillum centenum} r=0.00933354886115 0.143472382192 0.350726960122 0.357787904585
{Rhodospirillum rubrum} r=0.00910533580718 0.164785708151 0.330327235249 0.31912737267
{Rickettsia conorii} r=0.00921761934999 0.359288839822 0.145740494768 0.18341258752
{Rickettsia montanensis} r=0.00913948461984 0.359193885729 0.145663519615 0.178756426044
{Rickettsia prowazekii} r=0.00914993995441 0.367054279712 0.132824491078 0.17350837336
{Rickettsia rickettsii} r=0.00911120970852 0.349244637721 0.151253652239 0.192736291364
{Rickettsia typhi} r=0.00904218268212 0.355025813274 0.13774336008 0.178904646389
{Rubrivivax gelatinosus} r=0.00895204511589 0.147226269076 0.357790107767 0.339243462178
{Ruegeria sp. PR1b} r=0.00925897622772 0.192511844965 0.301154725009 0.311139610274
{Saccharopolyspora erythraea} r=0.0096003690627 0.1398702482 0.353316754698 0.368538956368
{Salmonella enterica} r=0.00927535145598 0.277407292528 0.207443019943 0.244692583402
{Salmonella enterica subsp. enterica serovar Choleraesuis} r=0.00907029385073 0.246924861179 0.257304186875 0.277641104941
{Salmonella enterica subsp. enterica serovar Dublin} r=0.00904811961977 0.262177153753 0.234425377015 0.258606344254
{Salmonella enterica subsp. enterica serovar Typhi} r=0.00914809206576 0.235698096567 0.250089687607 0.279820895718
{Salmonella enterica subsp. enterica serovar Typhi Ty2} r=0.00912750850957 0.233098724892 0.251436052746 0.281480260793
{Salmonella enterica subsp. enterica serovar Typhimurium} r=0.00911060176304 0.239929427804 0.25296122539 0.275800954329
{Salmonella enteritidis} r=0.00918887284754 0.257821856658 0.235581158258 0.265690728588
{Salmonella typhi} r=0.00919849781314 0.269630292804 0.227976538916 0.253632795014
{Salmonella typhimurium} r=0.00922099041044 0.243340409862 0.249016058029 0.275444446849
{Salmonella typhimurium LT2} r=0.00913567991272 0.233308987396 0.252046784813 0.281533572912
{Serratia entomophila} r=0.00910549324695 0.250045301046 0.249369903632 0.263915657689
{Serratia marcescens} r=0.00925103906073 0.248038609177 0.254546624062 0.269995591955
{Shewanella oneidensis MR-1} r=0.00907216148454 0.269892571504 0.225016598747 0.24306242771
{Shewanella violacea} r=0.00936724642875 0.266108836805 0.214869464813 0.248474215364
{Shigella boydii} r=0.00917140872461 0.300865543442 0.177839444995 0.213835480674
{Shigella dysenteriae} r=0.00898999606282 0.281623821291 0.209911604519 0.240979112111
{Shigella flexneri} r=0.00915158132374 0.289274516764 0.208963722141 0.237342310366
{Shigella flexneri 2a} r=0.00910112261417 0.277069229762 0.225761111496 0.250906864444
{Shigella flexneri 2a str. 2457T} r=0.00913209747795 0.240259203289 0.246402064477 0.27552781541
{Shigella flexneri 2a str. 301} r=0.0091214162723 0.241687184281 0.245095131263 0.274307445101
{Shigella sonnei} r=0.00911569507521 0.274438447954 0.195111485204 0.242288458682
{Sinorhizobium fredii} r=0.00888920902159 0.200667368041 0.293238116492 0.291782233983
{Sinorhizobium meliloti} r=0.00924180878894 0.18625084391 0.316533753384 0.310383873656
{Sodalis glossinidius} r=0.00897194129242 0.234087548893 0.254842513054 0.279396627552
{Sphingomonas elodea} r=0.00906238750381 0.162653744553 0.335436541988 0.331011390978
{Sphingomonas paucimobilis} r=0.00935905202229 0.177936331854 0.313567298642 0.329677625387
{Sphingomonas sp.} r=0.00947813576931 0.200495003786 0.295266064535 0.305627897527
{Spiroplasma citri} r=0.00919877816314 0.386542497377 0.121910341611 0.17265652326
{Spiroplasma kunkelii} r=0.00914416137266 0.388553307158 0.123766737139 0.166440148998
{Staphylococcus aureus} r=0.00955660799409 0.369823915602 0.14632767312 0.184662123444
{Staphylococcus aureus subsp. aureus MW2} r=0.00949037840627 0.361040417164 0.145951715681 0.189007084084
{Staphylococcus aureus subsp. aureus Mu50} r=0.00949683530746 0.361177493832 0.146446448668 0.188929335079
{Staphylococcus aureus subsp. aureus N315} r=0.00948230077545 0.360731390751 0.146286161986 0.188881045692
{Staphylococcus carnosus} r=0.00959333662953 0.344701601164 0.162532751092 0.202197962154
{Staphylococcus epidermidis} r=0.00980657045348 0.379947243755 0.148105081826 0.177330964686
{Staphylococcus epidermidis ATCC 12228} r=0.00950998725041 0.36367789893 0.146017558695 0.183026905537
{Staphylococcus warneri} r=0.0097076242769 0.390916140467 0.136213581478 0.16344300432
{Staphylococcus xylosus} r=0.00979742830068 0.36126613556 0.151265993553 0.188031639188
{Stenotrophomonas maltophilia} r=0.00913339637201 0.198473592335 0.309720023275 0.31683784625
{Stigmatella aurantiaca} r=0.00900615332253 0.161328799735 0.317604319787 0.346825243631
{Streptococcus agalactiae} r=0.00939525413489 0.344071830836 0.152708532568 0.188734459675
{Streptococcus agalactiae 2603V/R} r=0.00939827859809 0.330369474122 0.161940859749 0.19862938227
{Streptococcus agalactiae NEM316} r=0.00939464182299 0.331014587786 0.162664278843 0.198095514996
{Streptococcus gordonii} r=0.00931520803038 0.301552998241 0.19607278141 0.222384305533
{Streptococcus mutans} r=0.00951118720287 0.318890911297 0.171515592768 0.202123528698
{Streptococcus mutans UA159} r=0.00941199776276 0.311672414564 0.169085597248 0.205539184842
{Streptococcus pneumoniae} r=0.00944667486828 0.319971154078 0.181465404973 0.215358216097
{Streptococcus pneumoniae R6} r=0.0094722248602 0.304211805233 0.1863229793 0.218979480804
{Streptococcus pneumoniae TIGR4} r=0.0094398580791 0.303628318881 0.186965177136 0.218494198427
{Streptococcus pyogenes} r=0.00990352808109 0.339146734509 0.185716040029 0.216626234682
{Streptococcus pyogenes M1 GAS} r=0.00937939576757 0.312456221409 0.181867624496 0.209610121642
{Streptococcus pyogenes MGAS315} r=0.00940600604993 0.313590299532 0.181581307801 0.210339999828
{Streptococcus pyogenes MGAS8232} r=0.00938081255167 0.313671041568 0.181828369622 0.209773007859
{Streptococcus pyogenes SSI-1} r=0.00939199626585 0.313618183028 0.18143608664 0.210264885221
{Streptococcus salivarius} r=0.00961868929856 0.31487997276 0.181904167376 0.206704121976
{Streptococcus suis} r=0.00966215510623 0.319044971011 0.1798377048 0.220668952805
{Streptococcus thermophilus} r=0.00932616975459 0.319609027327 0.167461239778 0.199890803388
{Streptomyces antibioticus} r=0.0094540494135 0.144479954111 0.351514965276 0.352539282568
{Streptomyces atroolivaceus} r=0.00937828033898 0.134112505218 0.377579165337 0.351421252077
{Streptomyces aureofaciens} r=0.00933742506559 0.141345786009 0.375624942288 0.350534911024
{Streptomyces avermitilis} r=0.00935863373735 0.142875036533 0.366791922397 0.34927838782
{Streptomyces avermitilis MA-4680} r=0.00929773692127 0.147626055869 0.364670945057 0.346759150606
{Streptomyces carzinostaticus subsp. neocarzinostaticus} r=0.0092303403113 0.154272623139 0.348713249332 0.339534173349
{Streptomyces clavuligerus} r=0.00948252567357 0.150762301382 0.367346452424 0.344033554368
{Streptomyces coelicolor} r=0.00948852738437 0.152584670232 0.369349376114 0.341381461676
{Streptomyces coelicolor A3(2)} r=0.00940297449466 0.142565248528 0.37396166402 0.348857417267
{Streptomyces collinus} r=0.00931488022776 0.145200192957 0.37247605265 0.348494245745
{Streptomyces fradiae} r=0.00927841108161 0.13801432617 0.361222166694 0.359577155867
{Streptomyces galilaeus} r=0.00952605263241 0.144246926683 0.36090474927 0.354625453259
{Streptomyces glaucescens} r=0.00960488456876 0.141745760075 0.376173434988 0.346074719499
{Streptomyces globisporus} r=0.00919873523355 0.147745000709 0.363754550182 0.339656313525
{Streptomyces griseus} r=0.00945903301533 0.148410337851 0.371595583848 0.342924691242
{Streptomyces griseus subsp. griseus} r=0.00931059186694 0.138731997458 0.369464330683 0.351572711684
{Streptomyces hygroscopicus} r=0.00935300845714 0.146916023553 0.351204375613 0.348394573067
{Streptomyces lavendulae} r=0.00941656480165 0.14263085259 0.368623931798 0.350349778711
{Streptomyces lividans} r=0.00941379205263 0.159080310048 0.367771452464 0.336826997298
{Streptomyces peucetius} r=0.00947756214406 0.149738940502 0.362790419341 0.343745792379
{Streptomyces rochei} r=0.00934540015989 0.137634379251 0.377276428867 0.352545642313
{Streptomyces sp.} r=0.00930212454348 0.146106223526 0.382095144998 0.33724340176
{Streptomyces venezuelae} r=0.00948427324953 0.13808225199 0.38997272918 0.340215968913
{Streptomyces violaceoruber} r=0.00936482399808 0.154249866447 0.371551089358 0.338076262254
{Streptomyces viridochromogenes} r=0.00945424437688 0.145721728019 0.368113235366 0.342573024688
{Synechococcus elongatus PCC 7942} r=0.00882037411118 0.214225117686 0.281477792993 0.276906372325
{Synechococcus sp.} r=0.00917243393987 0.22649117431 0.272635741489 0.270378855311
{Synechococcus sp. PCC 6301} r=0.00913176408962 0.212184387306 0.281268309965 0.279946586001
{Synechococcus sp. PCC 7002} r=0.00881611509252 0.235862479979 0.254508883674 0.252557082728
{Synechococcus sp. WH 8102} r=0.0091166225659 0.193510536268 0.295412687927 0.306744703658
{Synechocystis sp.} r=0.00899050752146 0.249380300065 0.246053489889 0.246183953033
{Synechocystis sp. PCC 6803} r=0.00896456843058 0.258404127497 0.234936305259 0.247696403073
{Thauera aromatica} r=0.0095680045772 0.199031504108 0.322976585352 0.309568795398
{Thermoanaerobacter tengcongensis} r=0.00965209073536 0.348332166151 0.1482104548 0.229821926735
{Thermosynechococcus elongatus BP-1} r=0.00878722217881 0.218961751022 0.274420755039 0.270998031548
{Thermotoga maritima} r=0.00971831590858 0.299333280293 0.206716524783 0.257750550296
{Thermotoga neapolitana} r=0.00996267922849 0.299582127933 0.2118749139 0.267449602792
{Thermus aquaticus} r=0.00954398901088 0.181719058367 0.326027934971 0.336168264041
{Thermus thermophilus} r=0.0094084109475 0.164074724244 0.343930524085 0.340777917836
{Thermus thermophilus HB27} r=0.00910040005613 0.147756633685 0.352093493125 0.344070199116
{Thiocapsa roseopersicina} r=0.00931764985593 0.171511681767 0.331628777352 0.316954773683
{Treponema denticola} r=0.00965573513696 0.319392999684 0.185875900881 0.221035403566
{Treponema denticola ATCC 35405} r=0.00942898663089 0.331366916513 0.176696159086 0.206028734985
{Treponema pallidum} r=0.00915815649786 0.23073925629 0.216161489646 0.302027666444
{Treponema pallidum subsp. pallidum str. Nichols} r=0.00883773047168 0.222093305427 0.239542572876 0.286574453241
{Tropheryma whipplei TW08/27} r=0.00896751837744 0.259085870737 0.214846683114 0.24921464364
{Tropheryma whipplei str. Twist} r=0.00894954842743 0.258076912485 0.214148021861 0.250419961897
{Ureaplasma urealyticum} r=0.00946883417232 0.3993311889 0.116079953847 0.142725033033
{Vibrio alginolyticus} r=0.00928953855194 0.27125072509 0.222896494281 0.24482025196
{Vibrio cholerae} r=0.00918382782911 0.282689822461 0.206297814113 0.23687696238
{Vibrio cholerae O1 biovar eltor str. N16961} r=0.00907137170351 0.260998106973 0.228608542575 0.25230910934
{Vibrio fischeri} r=0.00948646036436 0.333415273681 0.170997799316 0.196750479936
{Vibrio harveyi} r=0.00952870331589 0.28292688344 0.221415245203 0.240649431414
{Vibrio parahaemolyticus} r=0.00930931901077 0.278364030639 0.220536666888 0.241984244097
{Vibrio vulnificus} r=0.00936294821404 0.274673586227 0.227488776309 0.243642654146
{Vibrio vulnificus CMCP6} r=0.00923324181222 0.267153964696 0.228515018915 0.250108839359
{Vibrio vulnificus YJ016} r=0.00919223994928 0.268469805541 0.226362405091 0.248442078382
{Wautersia eutropha} r=0.00913180854706 0.182425828822 0.320765380268 0.323271038892
{Wautersia metallidurans} r=0.00890661613189 0.195816451219 0.296466010676 0.31730336356
{Wautersia oxalatica} r=0.00922518523126 0.188972174173 0.324342793687 0.314284493989
{Wigglesworthia glossinidia endosymbiont of Glossina brevipalpis} r=0.00885436787597 0.424604802842 0.100441790297 0.136012418246
{Wolbachia endosymbiont of Drosophila melanogaster} r=0.00939216958927 0.35317043599 0.149636756524 0.205024786601
{Wolinella succinogenes} r=0.00917701563973 0.261652187256 0.235174363771 0.253862723654
{Xanthomonas axonopodis pv. citri str. 306} r=0.00907514427519 0.175789813747 0.321992559054 0.328642799831
{Xanthomonas campestris} r=0.00890187192177 0.18067503273 0.313031260976 0.324596864323
{Xanthomonas campestris pv. campestris} r=0.00931439788725 0.19272234958 0.31008505266 0.317718196618
{Xanthomonas campestris pv. campestris str. ATCC 33913} r=0.00908614015812 0.173190895406 0.324892206377 0.330957279759
{Xanthomonas citri} r=0.0089422401329 0.192798827716 0.307776847394 0.329408275766
{Xanthomonas oryzae pv. oryzae} r=0.00896161299909 0.183377959414 0.30871852687 0.324995302518
{Xenorhabdus nematophila} r=0.00941474070646 0.282855273962 0.213881118394 0.241186867633
{Xylella fastidiosa} r=0.00915280834472 0.261257923767 0.243187618342 0.270087264345
{Xylella fastidiosa 9a5c} r=0.00893316337655 0.225503524436 0.260578788607 0.277222394451
{Xylella fastidiosa Temecula1} r=0.00896970100119 0.227084817667 0.255290583517 0.276363921152
{Yersinia enterocolitica} r=0.00901223410025 0.272738477397 0.218231492219 0.246749245085
{Yersinia pestis} r=0.00913323810238 0.260640643408 0.23397239718 0.257893963227
{Yersinia pestis CO92} r=0.00901308500239 0.253414870815 0.229175923463 0.259874608402
{Yersinia pestis KIM} r=0.00901450102847 0.25463418951 0.229392350174 0.259400693634
{Yersinia pestis biovar Mediaevails str. 91001} r=0.00900978200631 0.254106585008 0.22929440121 0.259339378063
{Yersinia pseudotuberculosis} r=0.00908029897564 0.28172298383 0.198971633707 0.234607817779
{Zymomonas mobilis} r=0.00913582131051 0.252876380322 0.225525723545 0.249627991387
{uncultured Acidobacteria bacterium} r=0.00913604079959 0.18582318398 0.309297677133 0.318447614436
{uncultured bacterium} r=0.00906183848176 0.217907304202 0.284394116881 0.290689006425
{uncultured bacterium 442} r=0.00923789971215 0.232848105153 0.252195811068 0.276346661753
{uncultured bacterium 443} r=0.00909030680651 0.222862049806 0.262194608611 0.28105268475
{uncultured bacterium 463} r=0.00929128172597 0.223662507716 0.264604393714 0.284205093956
{uncultured bacterium 560} r=0.00923379792476 0.313102569548 0.171133290861 0.207602463368
{uncultured bacterium 561} r=0.00911992157789 0.235243421978 0.242771211482 0.274078373435
{uncultured bacterium 562} r=0.00965323522006 0.357651340791 0.146247033845 0.205659333797
{uncultured bacterium 578} r=0.00940215584965 0.319842558858 0.166454501558 0.208521721317
{uncultured bacterium 580} r=0.00952978370383 0.349545957918 0.152912513843 0.199881875231
{uncultured bacterium 581} r=0.00904886627562 0.23374954832 0.258227272119 0.263486837703
{uncultured bacterium 582} r=0.00909916593114 0.229806145631 0.240842080825 0.28321144885
{uncultured marine gamma proteobacterium EB000-45B06} r=0.00968175485681 0.356064830304 0.145738076651 0.206479313037
{uncultured marine gamma proteobacterium EBAC20E09} r=0.0096293633001 0.363442104451 0.138532747049 0.193928874489
{uncultured marine gamma proteobacterium EBAC31A08} r=0.00955426559139 0.348262259403 0.149782357342 0.194713663878
{uncultured proteobacterium} r=0.00901844876602 0.226502993841 0.259180397369 0.274490189634
@group {Rekeyed Data} recessiveon
@balllist {First Position} color=gold
r=0.00905674247626 0.130223955209 0.397720455909 0.261897620476
r=0.00886650665392 0.143534781733 0.374622424093 0.255767122368
r=0.00857295546839 0.190738155842 0.329050004105 0.21124476558
r=0.00826860891713 0.190757704352 0.332845561767 0.212531827095
r=0.00843648911604 0.188966895562 0.325791739264 0.212949677155
r=0.00827456983316 0.216363601816 0.311130745407 0.158752778886
r=0.00805478237826 0.20879644914 0.331878263209 0.163591455437
r=0.00971012250944 0.106851658272 0.445424308657 0.298679083911
r=0.00973100736596 0.0925529300235 0.487342438819 0.312453916646
r=0.00877751139095 0.15638980743 0.342112429488 0.249007975102
r=0.0086315055939 0.141721092349 0.367567933403 0.23731853406
r=0.00874599178026 0.131009780962 0.370023419204 0.263443082151
r=0.00880503948956 0.148602505423 0.370042864111 0.248757148343
r=0.00897313880168 0.149952571412 0.365796653595 0.246090808633
r=0.00906186965122 0.139411200774 0.383525184109 0.247546768918
r=0.00889742575747 0.154234925061 0.370721505751 0.237155803416
r=0.00868142764948 0.144303942324 0.377353092636 0.254849230417
r=0.00966011250216 0.107432199296 0.460354702919 0.278269270582
r=0.00956676215215 0.125752395628 0.42699956662 0.270982809265
r=0.0083964080735 0.189201293854 0.33137596417 0.205921871112
r=0.00830517944493 0.190377159876 0.345169323988 0.196667436905
r=0.00802076173183 0.164700605517 0.419884877028 0.149271137026
r=0.00775805603872 0.163835393715 0.387043422196 0.163737280296
r=0.00968571287722 0.171041431638 0.34403776213 0.160383160175
r=0.0092793779643 0.130349178286 0.396230963957 0.26150198899
r=0.0089162078042 0.1428182576 0.390772528538 0.247937258638
r=0.00815511206477 0.179926275022 0.286920815641 0.157202183753
r=0.00908354713803 0.128513202197 0.406060606061 0.251036682616
r=0.00917043274811 0.133369022127 0.386117059243 0.267880085653
r=0.00928568144205 0.135272028644 0.396122609379 0.262553488778
r=0.00915732841136 0.124147324592 0.402185949681 0.274074238129
r=0.00859642180583 0.123909038014 0.392443269977 0.265928044996
r=0.00884810929348 0.17184102539 0.341867346772 0.207170533131
r=0.00879682136716 0.200004443309 0.295679992891 0.154205036491
r=0.00879040213139 0.208628321997 0.288309965604 0.151419801644
r=0.00920730250313 0.202957567347 0.328371589097 0.153186092424
r=0.00856578690315 0.20341842315 0.316222679495 0.156127764492
r=0.00918143105549 0.203679411541 0.325513736324 0.153949683899
r=0.0091592526439 0.202392084846 0.32732628086 0.152825613009
r=0.00808828135855 0.185718037762 0.341027811014 0.186593515627
r=0.00941648175361 0.201337822273 0.329937095774 0.167803667937
r=0.00917682813909 0.182331488621 0.346720124039 0.197053911936
r=0.00886716942513 0.174344590727 0.338088151116 0.194161419576
r=0.00875115616831 0.189187091567 0.338885180758 0.170932741412
r=0.00825839535882 0.20312599681 0.319872408293 0.162743221691
r=0.00818438735844 0.182358836189 0.356864742315 0.168147989946
r=0.00830919290288 0.194919195442 0.320020927799 0.149139634926
r=0.00907595066936 0.177201905115 0.336518317442 0.187425143304
r=0.00911669822133 0.17753764506 0.336927980312 0.186137217815
r=0.00795770892804 0.213010678946 0.306946213383 0.160012736357
r=0.00868029499235 0.21547481621 0.279938027827 0.164378151771
r=0.00848795018736 0.20110412959 0.308311843969 0.179793338902
r=0.00876399921271 0.178525855259 0.32065382512 0.190405298657
r=0.0084220780837 0.194765996904 0.318699969127 0.182729962102
r=0.00815044262759 0.174995457023 0.358849718335 0.190305288025
r=0.00874909152922 0.175306942582 0.341558268772 0.211885048766
r=0.00873323152571 0.145780688274 0.390128496761 0.229807262644
r=0.0089348259287 0.133017731471 0.396136695057 0.268487013124
r=0.00955985409613 0.121161588911 0.403692109523 0.288161992818
r=0.00956385120922 0.122071151183 0.402117243593 0.289453975543
r=0.00854989289571 0.114442592182 0.425303971742 0.259707860715
r=0.00948699419572 0.122546532596 0.399224565892 0.290904804111
r=0.00829161030992 0.178623074505 0.333228544483 0.0992769569318
r=0.00833191516512 0.19492081557 0.293282975921 0.113272053931
r=0.00859302454356 0.225048004531 0.263838428491 0.111791846828
r=0.00830281612582 0.162804534352 0.338448049101 0.095071084111
r=0.00893577124474 0.196672736813 0.30281798821 0.10290441063
r=0.009083341242 0.143169789791 0.373267592321 0.266378836844
r=0.00934115533564 0.133060132361 0.388432297376 0.259842246606
r=0.00880626406032 0.149337878589 0.372973209213 0.242777850618
r=0.00893951815908 0.139134438692 0.381921427792 0.249214403786
r=0.0087463766294 0.139179976227 0.381525555723 0.242331916987
r=0.00896494757363 0.138744455436 0.382589372893 0.248422200143
r=0.00896595417966 0.236756711897 0.252732478526 0.11816257936
r=0.00881033199058 0.239026146629 0.245290112148 0.12871045971
r=0.00909593858455 0.24983351232 0.231324881959 0.123362871148
r=0.00886249527425 0.24220581801 0.241656102404 0.121661038626
r=0.00933384818018 0.136142713328 0.38210238036 0.265985429904
r=0.00932002344046 0.154857830879 0.388533851996 0.261415207928
r=0.00957032217458 0.135093942977 0.387334121666 0.263040336355
r=0.00805146813421 0.172113564669 0.363154574132 0.152365930599
r=0.00807651566955 0.153574460859 0.363151638648 0.0917303447105
r=0.00812549125242 0.214113476729 0.284282619636 0.122706286515
r=0.00823451919968 0.213416605121 0.29911040499 0.127777658059
r=0.00887239031611 0.251682877836 0.249858162916 0.1377020859
r=0.00909562617689 0.282432822884 0.148126745642 0.0470480593277
r=0.00919920938356 0.121313475657 0.414123243457 0.26764168793
r=0.00939013475443 0.107752165388 0.41731383841 0.255122049128
r=0.00859982274401 0.225654747426 0.30916150887 0.196909225775
r=0.0086081428355 0.219293954031 0.317616380863 0.19788906411
r=0.00849707910428 0.220267297296 0.30494175966 0.191863406648
r=0.0083321212993 0.207765386204 0.323282390197 0.172208453807
r=0.00859212730125 0.215555963594 0.303558068344 0.204714310379
r=0.0085921066995 0.215147789362 0.304036433207 0.205317219211
r=0.00857341302497 0.215115345356 0.303719632528 0.204905069752
r=0.00858054851889 0.216071965317 0.302584154957 0.204297988838
r=0.00908718796979 0.14549084077 0.356211836543 0.233501643964
r=0.00914599994391 0.148844780176 0.35673535826 0.237455355732
r=0.0089467828676 0.141843971631 0.368645538858 0.274413529733
r=0.00942539407852 0.132154786116 0.383576687099 0.279806438915
r=0.00872541980731 0.162211314074 0.337828920898 0.23044982699
r=0.00860859142192 0.191877835565 0.310777913024 0.180203607392
r=0.00878008022184 0.196507346478 0.309719722609 0.10878707275
r=0.00888745236723 0.192474674385 0.331030297372 0.104616964661
r=0.00777512298359 0.247388247662 0.241025865656 0.0933769902976
r=0.00819722632119 0.21668583311 0.30241497188 0.10417618425
r=0.0086206466394 0.176358031253 0.358881683852 0.116987349846
r=0.00822892501039 0.209067973762 0.322987097239 0.100151373171
r=0.00885937995644 0.2109827532 0.322341652013 0.0889578553877
r=0.00879581997684 0.241427571728 0.236179146256 0.0956712986104
r=0.00913464602831 0.204172822286 0.307902190026 0.0952977319825
r=0.00793920688369 0.18981426852 0.345573832393 0.143322398697
r=0.00883905055835 0.138848345026 0.385164084938 0.254531757616
r=0.0087004000847 0.154551563781 0.389030012231 0.229501498595
r=0.00862592430859 0.139935858762 0.391991871209 0.245673641762
r=0.00908262417213 0.129526220667 0.400083558599 0.257802180214
r=0.008448764886 0.146427254262 0.401360731448 0.225461971629
r=0.00874278405169 0.155126285943 0.390053108215 0.225097567705
r=0.00868254681738 0.153276615314 0.355070131065 0.246263508853
r=0.0088775268999 0.138009196296 0.370312803575 0.260475357814
r=0.00847853368889 0.193175893778 0.321050237934 0.191112688711
r=0.00878282113525 0.210397146088 0.309255055264 0.199838722401
r=0.00930638738141 0.110228961989 0.397843256127 0.300314334831
r=0.0091849282103 0.134109816972 0.381079153791 0.271975279296
r=0.00893513754787 0.173839446012 0.34644780713 0.195588612465
r=0.00846725482274 0.14590747331 0.386589248923 0.230052444278
r=0.00817635814219 0.176522767593 0.349070241146 0.20375845982
r=0.00804146041577 0.230886517099 0.287246787192 0.123175778697
r=0.0077590264418 0.241489949428 0.316624877821 0.134970889465
r=0.0084660550227 0.225628813812 0.291524036315 0.12966959369
r=0.00879856246205 0.142280796127 0.370484545041 0.248541399429
r=0.00900059307977 0.145034566602 0.366732594219 0.243508555461
r=0.00872738990522 0.19954068518 0.315342800556 0.152109055666
r=0.00879881837599 0.206191386934 0.330394788866 0.157267994218
r=0.00863623374414 0.191740075506 0.320027872825 0.166477727741
r=0.00894555267129 0.198687427615 0.324239694591 0.156307639514
r=0.00879047119483 0.150159744409 0.338598429429 0.247409751874
r=0.00903648208648 0.154068533306 0.344475892045 0.246831092692
r=0.00866665735851 0.145017297177 0.339917419931 0.246568463341
r=0.00884672989616 0.161704210238 0.34394170448 0.228816031579
r=0.00901764256568 0.161709633942 0.342399880588 0.240342878033
r=0.009049877293 0.15852031127 0.347273403386 0.241604181772
r=0.00895212747116 0.158375487427 0.346482599895 0.237538291989
r=0.00897807928841 0.158586735489 0.346606863282 0.237745136062
r=0.00954711589346 0.140679326023 0.377534100027 0.154158866007
r=0.00852986225073 0.185812469318 0.326215022091 0.150425462281
r=0.00813308621393 0.196992881378 0.327123943849 0.21429046637
r=0.00881321612119 0.216245966918 0.310952953052 0.0882107049301
r=0.008446813261 0.177217903344 0.360906104128 0.19477826435
r=0.00917199106032 0.134662706385 0.382756317498 0.251016551071
r=0.00907409483402 0.143872490958 0.380799768438 0.278155594613
r=0.00959386172518 0.117772648586 0.400115406809 0.285112521639
r=0.00926407405105 0.13403182332 0.369511346839 0.288214068342
r=0.00914998999732 0.128631992555 0.410436700789 0.268982869748
r=0.00797069057379 0.196490185773 0.317665607934 0.160249525855
r=0.00864533258799 0.208683240947 0.321497327978 0.181444385435
r=0.00764467184176 0.204815394763 0.317829145121 0.154310140827
r=0.00852733930078 0.206886008996 0.329198848892 0.180871432885
r=0.00794104863205 0.199571699201 0.306688081707 0.157935919611
r=0.00841438068471 0.193175607369 0.297900956287 0.178793800034
r=0.00789052962844 0.195113897694 0.302615529244 0.13741143017
r=0.00843036293461 0.216700886505 0.297837025262 0.146093619857
r=0.00843287358285 0.215661461518 0.299565463973 0.146418256568
r=0.00873275421757 0.161479573585 0.338413107248 0.229090648923
r=0.00906423359165 0.132291201429 0.366815542653 0.275480125056
r=0.00903652193233 0.143239536324 0.354260684895 0.23935934873
r=0.00903240631435 0.153865870424 0.343559323726 0.247594129376
r=0.00769247329633 0.197969543147 0.325149976927 0.153853253346
r=0.00852418555482 0.180964136323 0.337859151066 0.190461496263
r=0.00825452804865 0.174483273844 0.356810824272 0.188843695526
r=0.00729898866107 0.187286378663 0.336583179246 0.147167591192
r=0.00813158987397 0.198952034656 0.317659241478 0.149139219355
r=0.00878721993557 0.195471323894 0.318219381852 0.178355646154
r=0.00885208517412 0.185232200959 0.333270872958 0.195752622253
r=0.00884838017453 0.202471574484 0.310922142995 0.166289265754
r=0.0082449627884 0.202966059019 0.315103904388 0.156116762346
r=0.00828050332449 0.193953391964 0.321636907406 0.158568002132
r=0.00840019568263 0.199778915848 0.326258640472 0.159077043629
r=0.00818943238851 0.195832424176 0.321077896574 0.162448178049
r=0.00956765448406 0.118786909449 0.428364911417 0.278174212598
r=0.0085558267396 0.202187306661 0.313634254485 0.178232625284
r=0.00871891573778 0.247151796176 0.282290030663 0.144504275422
r=0.00865806867755 0.230433679807 0.290754275811 0.160795767863
r=0.00870121892956 0.232963354648 0.286549879394 0.160453570694
r=0.00883394706775 0.184224258513 0.340612157404 0.157889494676
r=0.00854005214755 0.182335870339 0.318677106719 0.15479384548
r=0.00885614361781 0.180754677481 0.341579177942 0.15995122859
r=0.00809781625461 0.181001621172 0.35113701091 0.135302107523
r=0.00838269225487 0.197816414755 0.310198479063 0.195923132751
r=0.00808418115901 0.193806585007 0.339682340779 0.16681808214
r=0.00920637349188 0.136919673716 0.391957385495 0.251820527641
r=0.00897443631722 0.12085077677 0.416023491597 0.261720997599
r=0.00858348995233 0.114240525579 0.398990206217 0.312549425148
r=0.00844494776457 0.21188630491 0.298527652047 0.214418257808
r=0.00944949339389 0.114006514658 0.434033901118 0.294798647275
r=0.00819397972112 0.184830602897 0.329509346759 0.18280856683
r=0.00678163568443 0.136984346975 0.360304907875 0.162175933475
r=0.00906051707143 0.135961238612 0.396105820651 0.277167119828
r=0.00896393895049 0.118807134181 0.418589784568 0.264942785911
r=0.00952911355505 0.123582689507 0.419424838269 0.27787563902
r=0.00896280149501 0.122503424904 0.415999711587 0.260472997332
r=0.00927305632607 0.132736231473 0.421793912946 0.257866123237
r=0.00925429297758 0.14898958853 0.398595614929 0.244246359745
r=0.00940443852652 0.124519413007 0.415804768867 0.269273117814
r=0.00903187768938 0.136715718351 0.403687246055 0.248969001567
r=0.00927316563221 0.134028060814 0.418359995969 0.259812937933
r=0.00927481473009 0.132924791337 0.421354539681 0.25762318945
r=0.00899653538286 0.126101133109 0.383311415755 0.279097836465
r=0.00790777949189 0.184583910777 0.321586484525 0.100772124332
r=0.0070029404958 0.134529629829 0.344275506367 0.153656046849
r=0.00831138541072 0.203577936061 0.306443597813 0.104411683507
r=0.00797232360026 0.221009656905 0.283818795635 0.0971186307608
r=0.00804016116667 0.201883684588 0.296236854331 0.134518731258
r=0.0081651447125 0.218884105473 0.274877474904 0.136190368551
r=0.00827585927491 0.212037429709 0.268666662995 0.148121630032
r=0.00832216509839 0.204991728404 0.300390802944 0.0971972475964
r=0.00792169540433 0.191273540142 0.294206963453 0.158248803222
r=0.00824162451638 0.236961915753 0.254760530871 0.0989844200808
r=0.00789936776016 0.242803293324 0.26937555798 0.0878707469497
r=0.00832264016568 0.201393931628 0.294469836117 0.180798200276
r=0.00829632535975 0.220400067327 0.265486024706 0.122333737075
r=0.00957622349917 0.118870086691 0.407638271522 0.290823693852
r=0.00792002675993 0.175204690972 0.367132050384 0.194796327242
r=0.00805178048158 0.165482161651 0.364894513227 0.189287173785
r=0.00864198901963 0.167702801809 0.36019984789 0.212466556206
r=0.00869067305734 0.168141216359 0.360974189991 0.21331724321
r=0.00908111620215 0.155793353887 0.344110690457 0.247763734744
r=0.00983768739955 0.113522420503 0.43473687901 0.291729481471
r=0.00847082297308 0.194537709847 0.325783011776 0.211976948133
r=0.0086509711604 0.195768499002 0.321401189729 0.20521654836
r=0.00878851853712 0.139477635392 0.388910227312 0.257201717937
r=0.00905295037984 0.199175676389 0.330666442361 0.157774639236
r=0.00822412702958 0.194641618189 0.319047873192 0.157655974809
r=0.00828830369766 0.232030437014 0.239168820895 0.155217471147
r=0.00888232299865 0.161744738629 0.341178245455 0.248679942672
r=0.00855677197632 0.227310928808 0.281714303821 0.190209625607
r=0.00951986194355 0.13601342711 0.398305626598 0.258184143223
r=0.0086786159334 0.206477933692 0.326616499405 0.188042739181
r=0.0092434613931 0.146347638942 0.339030256995 0.263071274845
r=0.00837514315563 0.160791448715 0.341953929627 0.211540335943
r=0.0092406857673 0.154702572347 0.331149517685 0.250160771704
r=0.00864885057696 0.204244265399 0.295117333686 0.18060141769
r=0.00875812240036 0.189884148064 0.320641424131 0.216021474993
r=0.00825717275088 0.179868175956 0.316929359507 0.215145436309
r=0.00859209779936 0.186473784277 0.322119573557 0.211668656352
r=0.00867471044337 0.177758628662 0.359948107241 0.235860973387
r=0.00865758854981 0.155070137483 0.322457952404 0.25242515179
r=0.00862488884929 0.161056122849 0.332636912068 0.228382648664
r=0.00898204382552 0.159795643227 0.333995600653 0.24827928759
r=0.0087576010004 0.159428092845 0.312335486959 0.243000717875
r=0.00858960036609 0.158396609571 0.350520925305 0.249514391665
r=0.00880418783577 0.13866946433 0.382745001234 0.245186373735
r=0.00786663555305 0.169812890678 0.35278271813 0.186672491081
r=0.00870742451443 0.176076206421 0.33069339162 0.215563719791
r=0.00832345160568 0.214097459766 0.315258229126 0.175853754276
r=0.00872982759059 0.158886569495 0.351199754489 0.26312559061
r=0.00873900300315 0.20427157285 0.307842849926 0.173514088825
r=0.00868455996829 0.225091301257 0.285413449676 0.128614263421
r=0.00819309527025 0.191207015924 0.315624278791 0.191737825987
r=0.00853736101503 0.181075473886 0.325090524851 0.203974073167
r=0.00853684363693 0.187382236372 0.331654863232 0.214995776753
r=0.00906841640116 0.145464128072 0.370494154373 0.269862968575
r=0.00920548975661 0.124065402773 0.383120796122 0.303474294488
r=0.0089196706446 0.138215983699 0.354803411063 0.289864915855
r=0.00900601971973 0.134598551763 0.357523673112 0.282684809422
r=0.00898205932481 0.148164859727 0.369279939838 0.262037559274
r=0.00897258246079 0.140363373319 0.373782357666 0.262398317157
r=0.00921728199188 0.133745230992 0.373688942164 0.281495578744
r=0.00866288180736 0.147188725846 0.359116664245 0.255673398228
r=0.00869301539889 0.150286927128 0.381086392579 0.24644288971
r=0.00916742763867 0.12613101701 0.391723971529 0.26152129328
r=0.00873637488024 0.148702301301 0.364421733696 0.257995735608
r=0.00912449070503 0.137037891015 0.367546142275 0.274932200226
r=0.00886993162687 0.147184822521 0.359265605875 0.261982864137
r=0.00876363720456 0.147889232103 0.348344442638 0.259307429686
r=0.00866931040013 0.150504469653 0.349783051911 0.249098227822
r=0.00891338387337 0.133709356337 0.361456062186 0.264148260499
r=0.00902789079137 0.13435903195 0.369981470043 0.279274524117
r=0.00880421556739 0.133704735376 0.351903435469 0.264856081708
r=0.00914650001232 0.140753425396 0.363894286657 0.268162201916
r=0.00959829207156 0.123131209366 0.394579326839 0.282413548134
r=0.00899946385936 0.149522255884 0.37000366215 0.251563072211
r=0.00911338908935 0.140535944107 0.383491910278 0.245047343262
r=0.00893709784177 0.135881168792 0.389221008967 0.245531629354
r=0.00917361363545 0.143117958766 0.375317273011 0.247695596028
r=0.00891363583922 0.142034257996 0.372037794957 0.267192158052
r=0.00916485249903 0.140702335597 0.383809839324 0.256438628458
r=0.00972436918268 0.122717399806 0.411484750576 0.266114330066
r=0.00961499308222 0.121157877225 0.406082182665 0.281630344369
r=0.00890169536042 0.125522276466 0.41892070194 0.247877908255
r=0.00899511211398 0.138737465779 0.402949606211 0.259635995793
r=0.00875661515138 0.139434336156 0.41406953702 0.254954062331
r=0.00904755636907 0.140885759964 0.395787170785 0.264129245786
r=0.00953909718905 0.12888769017 0.394518580313 0.265585101879
r=0.01 0.097751514848 0.42290550353 0.300215333767
r=0.00909613236453 0.135429013141 0.408734862149 0.251816542128
r=0.00879997151851 0.206752801688 0.287485696871 0.138940159735
r=0.00893191238053 0.207705389081 0.28446607635 0.137688383276
r=0.00879742593714 0.21028515033 0.280276594858 0.134074166643
r=0.00857066593733 0.187164503635 0.314704083713 0.129612013318
r=0.00881824613974 0.205542078746 0.288766560926 0.134260123157
r=0.00950036602176 0.129382226217 0.401382474195 0.288397755804
r=0.00897831506883 0.140505961923 0.378433258523 0.273729369914
r=0.0091693026501 0.118441334238 0.453665454097 0.278993772736
r=0.00879521163156 0.192592018197 0.319117038875 0.209961745244
r=0.00893647744252 0.152105152175 0.328038237155 0.255710972095
r=0.00862521798294 0.165938637546 0.329901196048 0.216068642746
r=0.00911318134713 0.157295946681 0.347676110024 0.24246554034
r=0.0091570499623 0.15622294586 0.348788430169 0.244787379139
r=0.0089012875537 0.161626368339 0.345555154577 0.241645615301
r=0.00864430509096 0.167710900615 0.339816491968 0.224634023221
r=0.00866026869852 0.173384180986 0.327132330154 0.210142557074
r=0.00899157655236 0.154822097041 0.347246765674 0.235989796335
r=0.00914734085058 0.155824376217 0.349011078868 0.244426213196
r=0.00863314199042 0.169607116383 0.3280948851 0.233802816901
r=0.00868082045312 0.163411713292 0.342919412235 0.224742186125
r=0.00859457865632 0.182316880046 0.338526453593 0.210637039957
r=0.00869781049443 0.164379864141 0.358405686266 0.204282693778
r=0.00860698003847 0.221526263627 0.292051536174 0.176134786918
r=0.00875130848567 0.186626341607 0.312838859588 0.202817836462
r=0.00867036867968 0.186238298061 0.306385598296 0.210856737211
r=0.0085958594384 0.174949747002 0.310494212241 0.229939234306
r=0.00905483868751 0.156464678828 0.346503455044 0.246111656327
r=0.00904306116489 0.158124292132 0.344903311997 0.244534597803
r=0.00892267849416 0.203396544041 0.322844976977 0.190028222013
r=0.00946263862194 0.152166289412 0.365925973157 0.264641183409
r=0.00923664331326 0.134790070088 0.393519064497 0.253685841836
r=0.00935441957328 0.162596148448 0.339003986301 0.248161248667
r=0.00942987846392 0.126293473323 0.397102619757 0.277017818384
r=0.00909962181918 0.130521379589 0.40076643808 0.255067567568
r=0.00866887291413 0.152213664321 0.382722890231 0.243863245969
r=0.00858956692236 0.211612451906 0.310423224904 0.116518013291
r=0.00864077399866 0.217872244035 0.285034732709 0.132135306554
r=0.00841606566158 0.206354128412 0.303176492611 0.139390423223
r=0.00867318009638 0.20745799254 0.314612926272 0.141668552309
r=0.00864618248789 0.207382909512 0.313417283841 0.142297836869
r=0.00866868774532 0.207415869064 0.313829073971 0.142427393503
r=0.00832683599601 0.200698689956 0.345021834061 0.148864628821
r=0.00797808003762 0.207687338501 0.291698966408 0.13690245478
r=0.00855051300387 0.202812172735 0.305872437179 0.149665664219
r=0.00817746236736 0.227982718511 0.268660684613 0.13260219342
r=0.00797161659274 0.206620372343 0.326161973331 0.140842670302
r=0.00914219022968 0.121787845573 0.391426135672 0.252912759307
r=0.00932656273995 0.135904022331 0.40103045331 0.289551441001
r=0.00845112150434 0.213987886516 0.297730315588 0.147191584316
r=0.00841238728974 0.201178162118 0.320133702626 0.161898602958
r=0.00841004434852 0.201016371436 0.319733256626 0.163255048607
r=0.00800672739434 0.19597673204 0.338285878942 0.167125902714
r=0.00761740250264 0.198107025846 0.320240262104 0.161856570805
r=0.00809930289321 0.195794120984 0.322695998707 0.169705086459
r=0.0080915621752 0.193649766444 0.326144801022 0.163041420403
r=0.00842828469195 0.191583718826 0.335107021743 0.178054411528
r=0.00841908886636 0.193961306437 0.335052152048 0.177175967423
r=0.00698386609351 0.194261206843 0.342968657681 0.173279439467
r=0.00836678093493 0.192678640816 0.330485751458 0.173427982083
r=0.0083541272449 0.191881674317 0.33127620492 0.171596903448
r=0.0083737298121 0.192249254236 0.329625873463 0.172671785785
r=0.00837587993056 0.192114064228 0.330616896622 0.171583174631
r=0.00774379703615 0.192582713807 0.334544009988 0.160632200216
r=0.0081860844208 0.181052859217 0.340742685903 0.164555593315
r=0.00842239677117 0.209341800646 0.307714832133 0.159571937081
r=0.00923526444889 0.117064101776 0.439109458546 0.280514412144
r=0.00922154605934 0.109632430574 0.439168119429 0.304638200702
r=0.00900672000998 0.109066445051 0.43725513475 0.291780442439
r=0.00917325640517 0.112358565404 0.437727026011 0.296242328087
r=0.00922869605839 0.115860682161 0.428221731773 0.286038272751
r=0.00925040262168 0.124765177549 0.422817869416 0.280733104238
r=0.00912077035885 0.113603460294 0.417862696384 0.291801462046
r=0.00913148819939 0.115802139037 0.424385026738 0.283368983957
r=0.00915840939391 0.110928484692 0.436363734345 0.290219367262
r=0.00903182250056 0.105540624354 0.431879264007 0.29951416167
r=0.00901435070545 0.111236048642 0.438759786773 0.300120772947
r=0.00924475128273 0.114022287079 0.434797028389 0.290395330326
r=0.00908899726185 0.111197551994 0.436440018671 0.294797987656
r=0.00930833894774 0.126081406893 0.414444759609 0.287831513261
r=0.00891156609329 0.115634631172 0.426954497127 0.288265615116
r=0.00929745868718 0.11238622873 0.434723171565 0.295787315178
r=0.00931800196179 0.116723735327 0.440308275479 0.283458465534
r=0.00916624529427 0.110766657829 0.435418408762 0.302155778997
r=0.00890140301979 0.11852325357 0.420168371285 0.270551910459
r=0.00931853522151 0.115569319151 0.414164534805 0.300480229792
r=0.0091057468275 0.10928223396 0.435436542057 0.307060284704
r=0.00887454212425 0.115493646139 0.430107526882 0.290566959922
r=0.0088896772856 0.109263088495 0.44559321526 0.288351463934
r=0.00887823325554 0.112855719669 0.419608437649 0.296725429896
r=0.00920667460501 0.122131026687 0.420995724185 0.292770432988
r=0.00897132696585 0.15767597549 0.348299376184 0.283213687982
r=0.00854831002118 0.153521763873 0.36457953335 0.24839853497
r=0.00840979655879 0.163593999101 0.362956301353 0.25798144136
r=0.0087944412359 0.182255000559 0.338853503185 0.233702089619
r=0.00897771954527 0.138613023515 0.367504545182 0.29024601307
r=0.00842839028484 0.186497064579 0.344748858447 0.214872798434
r=0.00864125146416 0.186540763377 0.334194181217 0.223693551872
r=0.00876857725816 0.133686022589 0.383549565436 0.251459041861
r=0.00951443061806 0.182176542058 0.341839471605 0.128679026429
r=0.0089153498623 0.155619085326 0.341889713576 0.284329856621
r=0.00967776465077 0.162921473466 0.353000238682 0.169825761795
r=0.00923417873016 0.161351425816 0.357969417275 0.171304587409
r=0.0092107716311 0.116090412482 0.405678584279 0.274639364103
r=0.00939167064518 0.114738885323 0.407591001539 0.291367323739
r=0.00961319477825 0.118219476777 0.410118446888 0.312013686271
r=0.00886991959143 0.137346451003 0.384803512868 0.280862653549
r=0.00836791223514 0.184253596348 0.343957274528 0.145835127918
r=0.00863100810858 0.207276432207 0.313147853846 0.144790375367
r=0.00867632660319 0.178628089512 0.380406646627 0.200734802939
r=0.00897116885621 0.180302461552 0.358383952134 0.243615774866
r=0.00885895302894 0.179229814426 0.339496146007 0.207062077632
r=0.00886081940056 0.180732573772 0.338986233261 0.206880365311
r=0.00808048178048 0.23167605035 0.259255919021 0.120772511177
r=0.00886186497569 0.168265583865 0.366739547544 0.201329704163
r=0.00849863795981 0.193222576209 0.327354337565 0.199846580189
r=0.00886483881798 0.177766686049 0.340012383858 0.226057730735
r=0.00805766665537 0.20476892822 0.312368310156 0.169511167299
r=0.00848409818005 0.170742270789 0.355010660981 0.203491471215
r=0.00876086884317 0.18049915562 0.344699339416 0.206357106768
r=0.00846953661264 0.180649944396 0.339626838008 0.204744841221
r=0.00876187618383 0.177733012987 0.345096457665 0.215316428823
r=0.00877060601038 0.181258153402 0.340980140374 0.213748401278
r=0.00918926827953 0.133992538265 0.38625952901 0.275799501984
r=0.00948053601226 0.13148755547 0.393305035694 0.259502218792
r=0.00913404320727 0.134345569864 0.381766929336 0.277596258569
r=0.00926206480949 0.259038080313 0.220507902295 0.0886579692807
r=0.00887696027671 0.198999736001 0.305215452759 0.143829749787
r=0.00880550679715 0.168224559387 0.334085891297 0.21311415327
r=0.00916421632146 0.134518004439 0.390456214572 0.281079460903
r=0.0093252510516 0.136469010442 0.376702749305 0.279126353099
r=0.00909671522978 0.133260241204 0.382786803548 0.265698195953
r=0.00924101063907 0.131047904358 0.392148373769 0.28351370088
r=0.00923945989024 0.123299141721 0.382823948085 0.284069499686
r=0.00943038212416 0.134124859076 0.382275225479 0.286006200676
r=0.00819407052536 0.184710450503 0.321781971525 0.20892655839
r=0.00853531928402 0.159298592245 0.351321313905 0.212398122993
r=0.00880808128739 0.167672530065 0.354781910832 0.245848045511
r=0.00877186101769 0.16804153438 0.357590200425 0.243594926898
r=0.00886528499689 0.178137447688 0.324117492171 0.221460304655
r=0.00865709586342 0.170974259746 0.332773905661 0.225686286124
r=0.00887867933951 0.176272978617 0.338227885529 0.22700651866
r=0.0088736927308 0.176363341677 0.337053543599 0.226185752851
r=0.00888587094865 0.176855438764 0.336684709989 0.226918573799
r=0.00859687070518 0.200484398147 0.317927434336 0.195076069321
r=0.0081652446689 0.181015014559 0.353055138971 0.204724363501
r=0.00936730056068 0.138552646281 0.38889716563 0.266527617416
r=0.00885031499859 0.15668595364 0.36454746607 0.245062889733
r=0.00843165314145 0.1607149438 0.380725999631 0.226976229961
r=0.00878099984384 0.166388846795 0.377531949285 0.226953578825
r=0.00878145335536 0.156340123251 0.372666282141 0.246045960961
r=0.00851563631059 0.200509662349 0.324952219155 0.168188575069
r=0.00876886427676 0.169902912621 0.372836639932 0.227838750528
r=0.00821448114027 0.178986244179 0.345394208639 0.126318043141
r=0.00843818063659 0.189148852114 0.329441201001 0.16061630306
r=0.00836798839404 0.20642303433 0.309368770764 0.13665559247
r=0.00872500136048 0.169349981933 0.364114505962 0.233869996387
r=0.00883855240137 0.173871946669 0.373712750609 0.212079001045
r=0.00820495459291 0.179770268763 0.347329095573 0.125738820118
r=0.00840670909978 0.2 0.325966211525 0.121916223097
r=0.00837544036685 0.204958171802 0.314017547439 0.134691899612
r=0.00888744665225 0.170241650828 0.369678608686 0.232905097389
@balllist {Second Position} color=orange
r=0.00909450430941 0.270345930814 0.20075984803 0.258798240352
r=0.00903317592554 0.28131922225 0.205580292216 0.242812073479
r=0.00871452942492 0.30025043107 0.159803760571 0.224135807538
r=0.00875610231488 0.291375223155 0.161403611461 0.219087476953
r=0.00872671390192 0.300476580916 0.163267397766 0.2171005432
r=0.00799525990568 0.30429041023 0.151142906002 0.205989093466
r=0.00810223796951 0.287406918308 0.160730225108 0.203440812883
r=0.0095763849335 0.276347049321 0.220621495771 0.286914378029
r=0.00968376277113 0.267476563323 0.228854323935 0.318879252835
r=0.00899328179238 0.288815405563 0.188017895351 0.228039291967
r=0.00873174174822 0.279212209401 0.191939359074 0.239078203783
r=0.00911341899195 0.267208522753 0.204757312761 0.225742756119
r=0.00892778376054 0.281003829747 0.194642505008 0.252586895829
r=0.00888038519429 0.288375595302 0.194359420687 0.254608396327
r=0.00892004390893 0.295739157017 0.188868862243 0.25808932729
r=0.00881083963663 0.291983269432 0.187800627396 0.254025792959
r=0.00903798585281 0.285403673399 0.200205985009 0.237855467185
r=0.00935567354666 0.277247947002 0.206472983231 0.290221516804
r=0.00926821204964 0.277724274089 0.20221986806 0.283045215968
r=0.00856403431937 0.292012938542 0.169420253794 0.223463548146
r=0.00846125965004 0.29787671057 0.178926288223 0.217874656602
r=0.00751711572271 0.265171563131 0.21333632354 0.258907079315
r=0.00774089149338 0.245886244499 0.172371261178 0.269237238247
r=0.0079836982664 0.327946500935 0.150327649193 0.173324183321
r=0.00895112082375 0.276168280628 0.205287901314 0.284706875075
r=0.0088286104514 0.270750752794 0.20162977833 0.277589697351
r=0.00753485572304 0.294666604451 0.158928654752 0.200503942886
r=0.00893490812273 0.273967747652 0.199929115719 0.256353003721
r=0.00919375570859 0.281548893647 0.205389007852 0.247787294789
r=0.00914119738373 0.292812854773 0.199414898262 0.261680202602
r=0.00918977611164 0.274749734231 0.209337349398 0.265547484054
r=0.00913573620229 0.279989332816 0.210798099302 0.226992823894
r=0.00856633166213 0.286952114702 0.158386057842 0.222309415208
r=0.00783161933733 0.2972018262 0.137875876165 0.193772702532
r=0.00789578142591 0.30518408835 0.137522557957 0.172396773248
r=0.00799161703346 0.323169791039 0.143205493417 0.194690284361
r=0.00787425198898 0.295348794097 0.147711473222 0.214745194001
r=0.0080006310996 0.321971681585 0.14386354947 0.192931595798
r=0.0079766003148 0.321360278346 0.143010161895 0.194285845749
r=0.00814424398501 0.261913794613 0.178101380337 0.233344033618
r=0.00815375868942 0.345087268539 0.152166208913 0.209621688668
r=0.00861085247913 0.314612029192 0.155868165205 0.204735803692
r=0.00839354747236 0.291654264453 0.155809959931 0.21100171723
r=0.00817724134013 0.303230212812 0.148487341477 0.204833677413
r=0.00802666726283 0.285996810207 0.152153110048 0.202424242424
r=0.00799216250019 0.275641130953 0.163613662127 0.226223529218
r=0.00764951717407 0.288047901407 0.146087664225 0.227270084874
r=0.00833158050952 0.306937488233 0.150113962434 0.210479336548
r=0.00832185605619 0.309325138757 0.149701434323 0.209206495823
r=0.00792378421797 0.272455177819 0.160419320074 0.211046340747
r=0.00805734869406 0.301020718148 0.140014581688 0.191870709035
r=0.00824944478574 0.303617477209 0.160979551811 0.192568917299
r=0.00826769866135 0.288084097952 0.164884243787 0.199580725527
r=0.00825106488817 0.294066093053 0.161589452164 0.20355050988
r=0.00832757186214 0.302017081592 0.166681809922 0.226876249319
r=0.00860906591767 0.295708773833 0.163112819096 0.22958520535
r=0.00867842770711 0.276407384399 0.177391856734 0.266526850732
r=0.00913575487775 0.267282372086 0.211129192468 0.261956590655
r=0.00943915989109 0.283095134362 0.206265501672 0.270674853973
r=0.00946750695985 0.284157252036 0.206260644773 0.269279871149
r=0.00878905804754 0.242034949464 0.234014525361 0.275550529838
r=0.00948960124212 0.28295835098 0.204363563329 0.267864456214
r=0.00683467598154 0.271361207168 0.121848475322 0.221251178875
r=0.00713597528855 0.297555401567 0.118063044665 0.181015928667
r=0.00727154101523 0.334330261964 0.119371267274 0.156874663278
r=0.00663806712844 0.256904866287 0.124506795265 0.229097513622
r=0.00694870794525 0.315256643724 0.118213525109 0.196888792864
r=0.00910748874449 0.279795283167 0.207037354009 0.261418456023
r=0.00901260791448 0.28636832447 0.198030872137 0.269369725281
r=0.00885294022671 0.290896376907 0.192342992002 0.255364713081
r=0.00895482968172 0.293708098039 0.189895072036 0.253411941902
r=0.00881491903929 0.289194321861 0.189949858593 0.254518874756
r=0.0089523719554 0.295271214192 0.187861724432 0.253539185875
r=0.00737019085894 0.335632183908 0.122685588614 0.175384870742
r=0.00751797763364 0.334134640841 0.1315432759 0.174464412416
r=0.00743899015042 0.342526653028 0.132170219404 0.174113115629
r=0.00742055811343 0.336970057327 0.128577358448 0.170568899559
r=0.0091326584017 0.275835940291 0.198926186121 0.263409142573
r=0.00923976266615 0.28832082986 0.200287116792 0.262619246087
r=0.00902910305143 0.27557482591 0.201550387597 0.280370516358
r=0.00773293499765 0.283974763407 0.157034700315 0.216277602524
r=0.00647896990865 0.292952963152 0.158498896247 0.224995754797
r=0.00742728141228 0.313901227544 0.136010152951 0.159655149778
r=0.0075564727555 0.328597707544 0.139884456477 0.164583892473
r=0.00777333688174 0.340685009226 0.142327763779 0.1775646956
r=0.00611921664178 0.378166233266 0.0934219397091 0.110324569007
r=0.00910153322454 0.27650756617 0.203385917978 0.27724048097
r=0.00889786836419 0.281585326314 0.18541277463 0.278481989841
r=0.00865345181193 0.311666081065 0.15510329108 0.22877795496
r=0.00862331449659 0.307287695727 0.157093365453 0.235230278271
r=0.00851006519477 0.308190598548 0.152129794382 0.227174277609
r=0.00804973158001 0.291133140576 0.158680985819 0.243460002754
r=0.0086869748491 0.309949053 0.154660732442 0.226022160164
r=0.00869546947531 0.309748419004 0.154507561765 0.22646700446
r=0.0086801638398 0.308861517523 0.154947941477 0.227122150391
r=0.00867291705028 0.309538058269 0.155122410903 0.226684250005
r=0.00877619587315 0.303135274777 0.174495068107 0.228452325035
r=0.00885036196297 0.303035810234 0.181897341888 0.228456967666
r=0.00929419559476 0.290879333433 0.203838714477 0.251450676983
r=0.00939660982743 0.284565599979 0.204206801735 0.247506325106
r=0.0087404145244 0.285426893055 0.178659370725 0.230980928623
r=0.00806781234138 0.296005311497 0.155969901516 0.232101361071
r=0.00708638708989 0.318217090077 0.143035748307 0.174976920882
r=0.00702423646262 0.321787031418 0.148219037393 0.187106110826
r=0.00698709349065 0.304704439431 0.118914124269 0.164841542741
r=0.00714332893162 0.29830337592 0.131003954064 0.185840986783
r=0.00720479161403 0.303231636016 0.153236951207 0.201339428085
r=0.00706873242609 0.292481799178 0.147379802494 0.184704101492
r=0.00694319651648 0.32451234992 0.141256070152 0.165919809947
r=0.00699595886656 0.339398180546 0.117364790563 0.150054983505
r=0.00694976579621 0.32489794796 0.136792228797 0.165385547981
r=0.00756422719697 0.258962074906 0.16073914993 0.230288155193
r=0.00899563446411 0.277885022835 0.20248128443 0.247186779039
r=0.0087709942406 0.288376812763 0.177081569292 0.265915352876
r=0.00887442457649 0.27031403804 0.185533293113 0.266344902042
r=0.00902262446276 0.286301482334 0.188159621866 0.272658774328
r=0.00871127354248 0.281735262871 0.170476751419 0.265386669015
r=0.00872602857383 0.292683370389 0.172382688831 0.265118642641
r=0.00874349536676 0.26309496436 0.204690733502 0.262451138193
r=0.00893796125339 0.270254517194 0.20050514863 0.2663687585
r=0.00838866811303 0.289281316902 0.15447416002 0.214384754468
r=0.00862325711192 0.311728562789 0.16009781837 0.212856629473
r=0.00950355395393 0.275713585742 0.216141529569 0.263118392532
r=0.00920694576468 0.274352270026 0.199524601854 0.261540289993
r=0.00836608480504 0.306283662478 0.175378302129 0.214003590664
r=0.00867476476039 0.267278516576 0.190906536805 0.243959542986
r=0.0084557652485 0.278566265852 0.179709573559 0.221893685525
r=0.00741719718774 0.30603354389 0.138586364626 0.202570246134
r=0.00783031141347 0.296056266202 0.146933831966 0.206451064553
r=0.00744030462234 0.310462866498 0.149203750558 0.21390831969
r=0.00891905490078 0.268030785782 0.185087102247 0.25048620019
r=0.00886661756361 0.284516702655 0.186242310972 0.250694053819
r=0.00787165991719 0.301420083435 0.136627196494 0.19761914795
r=0.00805085201977 0.310344541312 0.140390129396 0.206505823299
r=0.00804164767902 0.295815956152 0.150502854885 0.195286580483
r=0.00790185063847 0.30665294042 0.141766396431 0.215201818728
r=0.00891001835875 0.282344510465 0.18843868502 0.228658445553
r=0.00890666887768 0.284008895178 0.191731527343 0.238340240574
r=0.00881264291311 0.27703381319 0.20008927575 0.226369824796
r=0.00875928365896 0.29533144618 0.179966381521 0.228310303535
r=0.00896259873523 0.302272423972 0.18296210139 0.225432250091
r=0.00899091153019 0.303337682091 0.181103796851 0.226097895558
r=0.00889261158312 0.295965973497 0.183286730768 0.227296613798
r=0.00890833458058 0.298068325036 0.18203130866 0.226774632129
r=0.00761716063476 0.307996790586 0.174110724793 0.199144156191
r=0.00778650997081 0.319996727213 0.151080019637 0.182089674358
r=0.00866186511305 0.27902335174 0.170381212162 0.239505022953
r=0.0069502770742 0.325650092583 0.128608098986 0.168409432922
r=0.00842531731053 0.274079874706 0.174076812361 0.216674030877
r=0.00897397995177 0.297175191689 0.196652844198 0.242069150859
r=0.00939997999622 0.287741381756 0.207597490544 0.2498316925
r=0.00938665570197 0.285574148875 0.209117137911 0.262319676861
r=0.00938553684218 0.279193113642 0.199134857838 0.274367446309
r=0.00898610439722 0.25895288319 0.202943508083 0.313169958295
r=0.00788566047927 0.280373831776 0.148413042982 0.21218837831
r=0.00839245566284 0.310215919275 0.152361254025 0.210871892323
r=0.00778724252267 0.272499786016 0.153846928449 0.220428672846
r=0.0084089951561 0.311269161243 0.153307141683 0.208498782776
r=0.00782146666724 0.274936166708 0.145251626719 0.211679433325
r=0.00819439060444 0.317585742506 0.152211033197 0.184286107231
r=0.00749715049027 0.286263130089 0.144026974952 0.184205823855
r=0.00782623539021 0.315894261704 0.147420265771 0.175873910434
r=0.0078268472275 0.315659241409 0.147893620414 0.176642023448
r=0.00867641952515 0.288617013665 0.187736996494 0.23087930171
r=0.0093404354208 0.287494417151 0.191469405985 0.237338097365
r=0.00876098494876 0.289907972746 0.188943456331 0.239116007433
r=0.00896946238468 0.294429964282 0.189097602951 0.23079714125
r=0.00782191582559 0.291693585602 0.140101522843 0.217212736502
r=0.00837407406678 0.301412603717 0.146129054378 0.220805046973
r=0.00836478343767 0.287457458288 0.158379679588 0.204158711712
r=0.00769465642484 0.275984759343 0.131422648064 0.218748249005
r=0.0077959420451 0.307818386295 0.138799092906 0.199531996228
r=0.00820559313576 0.310451214809 0.147540080436 0.215451857565
r=0.00841875662599 0.305157205183 0.15244267004 0.232596300902
r=0.0081004960052 0.31901618809 0.139598188476 0.201074388129
r=0.00797682515118 0.302455769295 0.134664450935 0.19549216101
r=0.00794072612875 0.299532142963 0.133339255574 0.206893488496
r=0.00800942050931 0.313301430051 0.137019002043 0.207474883161
r=0.00812725723303 0.298658084224 0.129773074405 0.184158847916
r=0.00930376220029 0.283741387795 0.217150590551 0.273991141732
r=0.00821689708968 0.302994174057 0.150192049907 0.216346153846
r=0.0079364936916 0.330491361903 0.146772866652 0.191671029342
r=0.00809367412362 0.317345374368 0.145904337144 0.202725853799
r=0.00809783158529 0.319573781943 0.14549203738 0.200664068493
r=0.00793073969621 0.312449928764 0.140690972237 0.207118451765
r=0.00769655402523 0.287411706729 0.142419098724 0.218036467174
r=0.00792137115318 0.309675193263 0.140743124317 0.213165566919
r=0.0075147920125 0.272882618411 0.128729790124 0.230513078912
r=0.00842840591161 0.294815562778 0.163043135275 0.211605818687
r=0.00806154684245 0.28800789449 0.153049716488 0.214748911375
r=0.00894138547354 0.287961756923 0.197190216336 0.265406451574
r=0.00899720506752 0.269677188945 0.202833277118 0.274379476598
r=0.00924798985424 0.221424660867 0.244418760265 0.314739339376
r=0.00889639643317 0.30367826856 0.148310008151 0.209701194874
r=0.00952270962841 0.27608456607 0.220440258097 0.27712193199
r=0.00822702201436 0.282672388891 0.166425948087 0.198861057236
r=0.00753862850369 0.228008315669 0.156346812327 0.228517854231
r=0.0092411569899 0.268507660786 0.214798396969 0.272309060217
r=0.00895234567497 0.255130090136 0.206865690724 0.292047561209
r=0.00925664646714 0.27233328493 0.209130906224 0.288148807593
r=0.0089445232818 0.255786285961 0.205025596654 0.285132309467
r=0.00898217664898 0.273427213725 0.215318803753 0.285977636126
r=0.00892332827272 0.287831880212 0.198944729898 0.271824003788
r=0.00920664689213 0.281186260176 0.19775816321 0.276908359055
r=0.0088419358878 0.264201908298 0.205994247714 0.276840199047
r=0.00900325176197 0.272615364717 0.21573649485 0.286461537073
r=0.00897828228755 0.273582752651 0.215213497351 0.285889310794
r=0.00902687784192 0.252508511826 0.182216137342 0.325088721154
r=0.00693553474284 0.26133438923 0.101432059658 0.216128819376
r=0.00731553415746 0.178907215387 0.143233224091 0.251705797024
r=0.00707021150602 0.313787201148 0.128761526144 0.182927502623
r=0.00706176735884 0.303485907199 0.123576980451 0.158789353851
r=0.00735971623932 0.28688178401 0.135469020568 0.225514212105
r=0.00760809367484 0.307920720869 0.117572718773 0.190666515972
r=0.00775814070547 0.324833257145 0.128360329796 0.174403939042
r=0.00701373478338 0.274089525043 0.0846100362032 0.205063655326
r=0.00786624933579 0.278095278264 0.106265421034 0.20671039035
r=0.00709983417322 0.321684939411 0.110461627236 0.16487305251
r=0.00691080740259 0.307023112786 0.116139271898 0.190754885428
r=0.00823125700706 0.300784531488 0.142052169208 0.199041049079
r=0.00742923928015 0.320090165314 0.109693431331 0.169370195941
r=0.00946657259482 0.271301496924 0.207519051999 0.273983936197
r=0.00828800415082 0.263483849328 0.185039440821 0.231212453357
r=0.00813774082496 0.262852811649 0.177077602011 0.23669629261
r=0.0085790881802 0.289545164401 0.177141760943 0.22824455732
r=0.00860790996917 0.291070662645 0.175727289438 0.22854385523
r=0.0090404080631 0.300120629968 0.183059714326 0.229132137169
r=0.00956023524313 0.284787715177 0.213687199804 0.27647863128
r=0.00873453972911 0.293811074919 0.166424455024 0.217539463794
r=0.00859140464572 0.30160657478 0.166869282986 0.222071781188
r=0.00897345696334 0.272408254478 0.206868256573 0.262491707113
r=0.00805606575217 0.319351065224 0.14070523291 0.196472270528
r=0.00789542234294 0.299300848588 0.138976356941 0.205262315205
r=0.00800151226783 0.318025361039 0.102659000909 0.172677317738
r=0.00902425758807 0.292373840235 0.188127027231 0.23383872671
r=0.0085820205181 0.315408606223 0.14105858442 0.201714665946
r=0.00908094061232 0.291432225064 0.19793797954 0.265920716113
r=0.00850912266039 0.310724090344 0.154388383655 0.210340392603
r=0.00916230124518 0.287694644892 0.182997847829 0.239334092923
r=0.00837988465571 0.274115468339 0.185256181162 0.229929497385
r=0.00904570396075 0.296061093248 0.173191318328 0.231390675241
r=0.00824899814577 0.308765904988 0.138290846652 0.211464799894
r=0.00874108948694 0.302486578129 0.154987284544 0.234176320995
r=0.00857310156868 0.280226393466 0.171077518269 0.219981372689
r=0.00865038451938 0.300590013083 0.170257202529 0.214177870023
r=0.00885768370957 0.273660837951 0.197105189578 0.254168209808
r=0.00882447060985 0.268930141671 0.19628027078 0.24760974248
r=0.00862772484768 0.280144159202 0.194928312136 0.224778668617
r=0.00895891725772 0.285460867097 0.198360888384 0.226566380473
r=0.00865543611022 0.269861210816 0.185929648241 0.25735821967
r=0.00888140208259 0.270881158397 0.200364942021 0.254517629054
r=0.00883846523818 0.261293507776 0.188471982227 0.259688965687
r=0.00811057461997 0.264407625823 0.164654123374 0.238696995226
r=0.00864825419841 0.300440248647 0.174690353284 0.212464927374
r=0.0081788977999 0.3085852072 0.176021981719 0.214658217911
r=0.00922818287397 0.295028394848 0.206191565712 0.23135648068
r=0.00808397749425 0.309474045481 0.171397005233 0.208698552748
r=0.00748899401571 0.318827258838 0.150060867505 0.187788507888
r=0.00829086323248 0.292014770367 0.162289406877 0.221993999538
r=0.0084578254959 0.296045255982 0.166939422445 0.221086813654
r=0.00868671992901 0.28786303684 0.175946982002 0.223409784939
r=0.00931123793091 0.291644073036 0.202161893709 0.237530849808
r=0.00971601269305 0.290393954243 0.215998781927 0.234889628263
r=0.00948471667629 0.271375745227 0.206701381028 0.235491661007
r=0.0093914904267 0.283719264741 0.200445611522 0.2329513806
r=0.00917987752806 0.287990641516 0.200990161058 0.239021537047
r=0.00916342642735 0.286791104721 0.199300590681 0.238123133318
r=0.00945439450027 0.293425366425 0.202054419243 0.235420142321
r=0.00903289834991 0.275490338515 0.198300159814 0.234229260497
r=0.00890916369246 0.275088436444 0.207955349422 0.246474333779
r=0.00901807016522 0.274158523344 0.199390758837 0.263391241404
r=0.00909861163465 0.279501507242 0.20355120947 0.233144621719
r=0.00934177649446 0.291731172524 0.202070775278 0.232726154792
r=0.00908276720756 0.27723378213 0.201101591187 0.247980416157
r=0.00907392700019 0.28044220452 0.188153687747 0.240773857909
r=0.0088112984633 0.259762664018 0.187673166397 0.265356265356
r=0.00907653146303 0.277087875628 0.193857237653 0.24542610674
r=0.00945395754217 0.28414846426 0.187029030266 0.238609691729
r=0.00903248264068 0.266805942433 0.18556174559 0.252274837512
r=0.00926395416373 0.293511103826 0.194546109401 0.236986945429
r=0.00932804766073 0.279928692697 0.200660473434 0.274040707015
r=0.00894472782193 0.283510337251 0.20125178946 0.256703399141
r=0.00888023400574 0.295424250781 0.190947324876 0.257204908991
r=0.00884776108069 0.292197889343 0.192124687367 0.259775513939
r=0.00893910498572 0.299327603865 0.188293182527 0.253395377833
r=0.00914243099555 0.281137890961 0.210297610025 0.249153655702
r=0.00903655418658 0.290293191983 0.199320854729 0.25842305781
r=0.00915992232533 0.288454480364 0.197054204798 0.277552150082
r=0.0093401062166 0.286913991016 0.204212277491 0.274969223091
r=0.00871652229227 0.249769098826 0.203962703963 0.297884505432
r=0.00900937974045 0.268796313394 0.207508088536 0.279987796948
r=0.00904185927773 0.269996397046 0.20379210953 0.265762925599
r=0.00902089596549 0.266541385017 0.216812049477 0.279050851261
r=0.00912181969795 0.287103704145 0.194275212555 0.273629409865
r=0.00957102503714 0.293555010266 0.210326005308 0.274275126446
r=0.00897051136675 0.294743622778 0.200644163875 0.268616335996
r=0.00757611842676 0.325461581365 0.134271158568 0.190989172747
r=0.00755828996006 0.333900193514 0.12883363631 0.192458804902
r=0.00749813692517 0.333211570073 0.133330769896 0.187066819191
r=0.00727647376996 0.317320106 0.141333152137 0.211456139159
r=0.00746078578193 0.337003172234 0.134679977608 0.196771785781
r=0.00943179556419 0.287591829144 0.216267319674 0.270977341062
r=0.00925888294578 0.277240873906 0.205881005817 0.257958136765
r=0.00932315950632 0.259263826376 0.220667118811 0.285447109357
r=0.00871904241646 0.306081127654 0.161833126551 0.208833057623
r=0.00896015799136 0.274337527237 0.190412595769 0.239825683559
r=0.00844274873201 0.281799271971 0.176755070203 0.241497659906
r=0.00898084036777 0.300894213468 0.18221859112 0.22892831718
r=0.00901863825107 0.302434530879 0.182760684202 0.22909559813
r=0.00888608929016 0.287164681824 0.191050162396 0.239384097197
r=0.00865078311502 0.280458473142 0.182646910354 0.236749116608
r=0.00843945115471 0.287412623532 0.174761544024 0.231396990462
r=0.00882751445625 0.294011718346 0.18009804558 0.233039773615
r=0.00900832334741 0.301629237327 0.182396872168 0.229589180927
r=0.00872676738132 0.280108722511 0.186162589573 0.239683716333
r=0.00865878803482 0.285187266236 0.179910666145 0.231337226791
r=0.00864417335624 0.301307019334 0.168506253563 0.221951168012
r=0.0085172389715 0.315533762203 0.16941832741 0.217058797067
r=0.00830039027842 0.325312190287 0.155361744301 0.193815659068
r=0.0083841376491 0.299745509534 0.179729281157 0.220447755689
r=0.00853335474742 0.293690935711 0.174037224367 0.214483783664
r=0.00869351441981 0.279926526651 0.189471130519 0.220061920935
r=0.00904074569974 0.301063549769 0.184330405986 0.224728814571
r=0.00901866781 0.301010487495 0.184541976909 0.224321632599
r=0.00843608973137 0.320889240976 0.168341832945 0.213199980195
r=0.00922595514362 0.302228456658 0.192112729939 0.26288774827
r=0.00899801518939 0.293896004185 0.197076380811 0.259196804796
r=0.00908837394488 0.302734265342 0.177306159115 0.234742574813
r=0.0092553394241 0.288930392206 0.209328151027 0.267881479986
r=0.0089804986382 0.281691206132 0.206459257765 0.257059298104
r=0.00893593368938 0.283371197429 0.206294675015 0.236604421788
r=0.00733932865868 0.315932144106 0.131908009794 0.192418677859
r=0.00760632304749 0.317653276956 0.126812141347 0.181629417095
r=0.00767418143878 0.302919275161 0.131956838912 0.190876782838
r=0.0077853330007 0.314848101942 0.130936914444 0.193039817148
r=0.00779051362965 0.313868604138 0.131346537535 0.192305605497
r=0.00779473506326 0.314903085918 0.131177466243 0.192744030948
r=0.00791978293587 0.297903930131 0.140174672489 0.208034934498
r=0.00757009634113 0.284350775194 0.130927002584 0.192813307494
r=0.00786535381663 0.315005068239 0.131457804808 0.186837418726
r=0.00767675603781 0.304818876703 0.120505151213 0.16630109671
r=0.00779214440021 0.292463681677 0.133855919567 0.195969837686
r=0.0088083764772 0.270896764503 0.201964843909 0.2682174319
r=0.00954000169513 0.274198577559 0.21176260969 0.268259365395
r=0.00782312352158 0.318489002231 0.133331208161 0.195358622888
r=0.00805859069057 0.316287264873 0.138868117091 0.200871666661
r=0.00808130413516 0.314877191029 0.137357063101 0.202105119902
r=0.00798486736015 0.277648711438 0.14526266501 0.245376123327
r=0.00795697259449 0.290083727703 0.138012377139 0.21510738988
r=0.0081512845677 0.315466714346 0.138879624249 0.201912794716
r=0.00794744567835 0.286053099904 0.142183202586 0.219981136557
r=0.00832061570484 0.315346689557 0.144834118413 0.199475673801
r=0.00831110325765 0.313739807103 0.144021565804 0.203555806217
r=0.00800154672516 0.218058152548 0.169025392213 0.241389377394
r=0.00819798588452 0.311565667403 0.141275244983 0.209404559611
r=0.00816157914654 0.310150299827 0.141592154813 0.209179222328
r=0.00817759278924 0.310832246728 0.141502004183 0.20883252163
r=0.00816098396799 0.310891798276 0.141587968343 0.209048737314
r=0.0079337713214 0.291754156972 0.142642301799 0.217893422621
r=0.00796087056288 0.290988291266 0.144907164262 0.214742500541
r=0.00803354611329 0.327068253983 0.140676042934 0.19323682549
r=0.00931376125564 0.273246880954 0.21888636224 0.280452953107
r=0.00953083200459 0.259459326737 0.217447884696 0.303582390061
r=0.00928274339683 0.252602002454 0.2255332621 0.295935731529
r=0.00943009185922 0.257676088681 0.21620809152 0.300467621394
r=0.00928241780117 0.260966025293 0.214766189539 0.294665962208
r=0.00924496149108 0.270011454754 0.221626575029 0.288705612829
r=0.00931563553443 0.256501456684 0.214927880749 0.290407335252
r=0.00928828711866 0.261390374332 0.20628342246 0.286016042781
r=0.00932211062414 0.258923426239 0.218102649221 0.295389191869
r=0.00936839368639 0.254858383295 0.230308042175 0.289745710151
r=0.00939146993694 0.250541395969 0.235965350658 0.297538730635
r=0.00942343707645 0.267909259751 0.220880870257 0.278721146193
r=0.00944181377785 0.269228774441 0.226388672787 0.276956589389
r=0.00934410930023 0.271840873635 0.219578783151 0.286626010495
r=0.00926542319203 0.252775796401 0.220758246639 0.290593919492
r=0.00942598279939 0.266935280786 0.223297478145 0.291830053603
r=0.00931763198836 0.265845715662 0.210075498173 0.301647137666
r=0.00951689065616 0.26081458669 0.22330770329 0.289979808692
r=0.00900285620219 0.250518622154 0.213189888074 0.290597259745
r=0.00951686416638 0.269601902967 0.217988420627 0.279834836857
r=0.00950585981693 0.252412343556 0.226262129959 0.300195171218
r=0.00924294490479 0.245943304008 0.217008797654 0.30752688172
r=0.00927032131828 0.254937217178 0.216218646049 0.301627258833
r=0.00929620389857 0.242928921038 0.219235933642 0.301381729978
r=0.00944335843072 0.268147638473 0.216051506365 0.284317098344
r=0.00953379928308 0.29363597383 0.195803421995 0.245259139383
r=0.00901791579417 0.291751178299 0.189330376034 0.237877748756
r=0.0091957164835 0.285165351756 0.197645423701 0.237910313535
r=0.00899200435082 0.314716728126 0.175081014639 0.229388758521
r=0.00951666958047 0.286764103712 0.215741888284 0.240336370734
r=0.00872522825752 0.303913894325 0.172080887149 0.22726679713
r=0.00885300451008 0.302030709291 0.175254567467 0.222321682735
r=0.00892406306309 0.275685434773 0.202250493345 0.238862997019
r=0.0074739769218 0.328346667384 0.147073998538 0.179604472252
r=0.00957311324004 0.299085531238 0.191449704218 0.236068941227
r=0.00805361922223 0.331332643806 0.16152120296 0.182724162622
r=0.00803312993631 0.307721449235 0.17543738807 0.181636589062
r=0.00940218419264 0.287134866377 0.198030813516 0.227372346341
r=0.00965944468328 0.294561174223 0.201026981463 0.232578821601
r=0.01 0.304391705597 0.211640762139 0.238099201684
r=0.009333834854 0.281918737146 0.216330387416 0.252737479851
r=0.00764722936051 0.296407959342 0.145102937376 0.220044792833
r=0.00774510812674 0.313488239447 0.141388819253 0.200484819492
r=0.00852480089028 0.289871409486 0.191779392118 0.230815798263
r=0.00912851137909 0.297740922741 0.194296569297 0.240942647193
r=0.00844899010564 0.309840323643 0.182689213418 0.240054706775
r=0.00845425518302 0.310423817285 0.18460047917 0.238405671927
r=0.00749331341158 0.323636145003 0.108034751837 0.163623948362
r=0.00852212192462 0.309892463522 0.159341394851 0.232608986658
r=0.00852585061287 0.299486527391 0.16527874721 0.21640486244
r=0.00892147052753 0.306165171856 0.166201843171 0.220151384951
r=0.00810384765129 0.292316336564 0.146052816407 0.211335861778
r=0.0085386997765 0.291877665245 0.157349413646 0.225646321962
r=0.00864392269535 0.303719658437 0.159570826965 0.219574437676
r=0.00856072781301 0.29539107871 0.163622883974 0.21759545286
r=0.00876443482804 0.302830831001 0.163144302096 0.219375489949
r=0.00874889016334 0.30412628449 0.163645846583 0.218012938063
r=0.00927162021021 0.275157860743 0.204271376002 0.262112571919
r=0.00903907131218 0.284777156087 0.200077175381 0.269969129848
r=0.00928285317393 0.272342879108 0.199884681914 0.264655006727
r=0.00688839490876 0.344151510508 0.120331416876 0.16141247658
r=0.00766110762219 0.315358892376 0.151922794873 0.184262708633
r=0.0086457408605 0.316588918633 0.170489563389 0.198232563867
r=0.00933605241586 0.272914050606 0.210780216574 0.265408184688
r=0.00927789240743 0.27983523326 0.212817319667 0.262285659546
r=0.00917284511994 0.278904614771 0.195330409648 0.250473437656
r=0.00937068992136 0.274545902543 0.208836803332 0.266108487808
r=0.00935157505369 0.262246179611 0.193165166422 0.266694578187
r=0.00946439622727 0.281637542277 0.203600620068 0.261485343856
r=0.00852242397889 0.279028015532 0.170765312513 0.221410379525
r=0.00842158442286 0.271733761423 0.181094097308 0.238083477402
r=0.00900188527093 0.291611810541 0.195840731361 0.244189276785
r=0.00899167242539 0.292952855794 0.195260711229 0.242578841938
r=0.00872463162533 0.300128293473 0.171958072124 0.224003764769
r=0.00870752886307 0.288585701029 0.179596027405 0.229082341172
r=0.00884761407044 0.304062973804 0.178318646998 0.224183881965
r=0.00882473730098 0.302846334879 0.178201200842 0.224797457799
r=0.00884453802111 0.303973946556 0.178213090891 0.223929135613
r=0.00844831556286 0.308545159546 0.171385237614 0.213205728126
r=0.00845686205312 0.289635694153 0.176142431157 0.245018002299
r=0.0092046027314 0.287645722373 0.20162762114 0.261369138515
r=0.0089077017811 0.279424467242 0.195117910854 0.250647829328
r=0.00871186628849 0.282329095264 0.19767827529 0.247503224618
r=0.0087394898995 0.289387280901 0.191140071728 0.257665302824
r=0.0090570573114 0.293949789017 0.194438541635 0.233174463435
r=0.00810832404701 0.318921214695 0.148906349543 0.212019537057
r=0.00885405551102 0.29506120726 0.185257492613 0.244670747151
r=0.00726857589291 0.290692073008 0.157308783386 0.211315099288
r=0.00790607862431 0.317413634169 0.152407708178 0.206312277775
r=0.00759063287481 0.304363233666 0.144673311185 0.194551495017
r=0.00887508697659 0.297265828883 0.187658088088 0.247641225358
r=0.00859255041886 0.297124521168 0.190463161037 0.245161932242
r=0.00727650596669 0.291903646705 0.157243225159 0.210605553697
r=0.00734414659462 0.305878268919 0.14422587364 0.200347141865
r=0.00754717661092 0.309834727607 0.142062844317 0.202407671904
r=0.00887213782645 0.295225574117 0.187061463052 0.255083813253
@balllist {Third Position} color=cyan
r=0.00716885856894 0.125624875025 0.362977404519 0.401119776045
r=0.00737565662323 0.192625243327 0.330364934106 0.344393976685
r=0.00858836449485 0.343460054192 0.195007800312 0.185811642992
r=0.00842257145009 0.352044250637 0.186601890603 0.182797272381
r=0.00830955764067 0.366198626627 0.182663728605 0.168520036897
r=0.00875226337783 0.355668927777 0.165013585666 0.182864960383
r=0.00836899196581 0.356418815646 0.172921022706 0.160057713706
r=0.00677410730224 0.0489974341918 0.450061769457 0.46560866673
r=0.00655305875614 0.0139040061796 0.455005091113 0.519118008497
r=0.00757512767815 0.200865590352 0.311807041432 0.352937171756
r=0.0071694062109 0.204223207336 0.308246759839 0.354438090082
r=0.00650366527395 0.17431234789 0.344721495155 0.333057813289
r=0.00779503168976 0.195119926104 0.302072630279 0.359767931833
r=0.0079043082609 0.204676361005 0.296792132396 0.347711855843
r=0.00759684220577 0.179828648891 0.318867308503 0.395784877978
r=0.00806636709688 0.205437434646 0.294004879749 0.360404322063
r=0.00739650637425 0.108485438004 0.351604966527 0.492647479545
r=0.00681613300444 0.0287626802843 0.433593264785 0.506562694086
r=0.0075110462407 0.0792603650022 0.416863292724 0.439495353205
r=0.0084773322012 0.320651903459 0.173724807166 0.217566558845
r=0.00832978618203 0.326529564302 0.170992836787 0.22385683843
r=0.00812773570272 0.302324885998 0.261269342902 0.239919264409
r=0.0083275447361 0.384772797354 0.214223642531 0.11421803605
r=0.00643345696106 0.214662148678 0.234681534759 0.244661700681
r=0.00771007252374 0.117852694178 0.322115964158 0.439124844296
r=0.00805180887974 0.16979976523 0.285585478301 0.379833619707
r=0.0072736503756 0.38155009099 0.0810508142411 0.164294713266
r=0.00707434979416 0.0550416445153 0.393088782562 0.507708665603
r=0.00715820353324 0.10335474661 0.377551748751 0.438900785153
r=0.00755565665921 0.113265217012 0.364422321195 0.454720111781
r=0.00712287077404 0.069974751949 0.389606218994 0.494474220411
r=0.00639509341976 0.0856647595035 0.338816427463 0.51330973623
r=0.00782580800497 0.252914153056 0.267709712754 0.244461883042
r=0.00772209824837 0.359108227897 0.155515812626 0.0995745531697
r=0.00733265567762 0.354973547422 0.161476408619 0.104961979239
r=0.00789573811336 0.357792993035 0.156795430778 0.105001389848
r=0.00849108215895 0.372207700721 0.141482676158 0.113749698756
r=0.00786491683349 0.356793626232 0.158214567545 0.105717750438
r=0.00785832361316 0.360202561247 0.155616784651 0.103177943451
r=0.00852413069873 0.245688271515 0.277905856947 0.291825955
r=0.00842834306122 0.360769026313 0.181934969434 0.147337645078
r=0.00772794103235 0.295446583113 0.234307318962 0.190949766264
r=0.00759323216837 0.242907842015 0.258500286205 0.255237550086
r=0.00780272436841 0.342144886143 0.165825869643 0.1450103224
r=0.00813174507685 0.351706539075 0.184306220096 0.14322169059
r=0.00812492828961 0.305377121359 0.210254809509 0.2148384235
r=0.00852741857584 0.38425764446 0.13928612952 0.12518893152
r=0.00766476614979 0.284191734619 0.234932857633 0.211564883814
r=0.00764235969725 0.284600245119 0.235176569081 0.210469626919
r=0.00866889286633 0.380821984912 0.142314098168 0.111565592241
r=0.00820872483771 0.375599975697 0.149371164712 0.0986694209855
r=0.00790208315092 0.318072858025 0.228307848763 0.206615697527
r=0.00742152168196 0.212888132709 0.278240262502 0.291760345142
r=0.00802348983742 0.303870418535 0.229260914161 0.22070058872
r=0.00794057951899 0.430265309831 0.176494639288 0.121252044339
r=0.00821877455729 0.247584714106 0.287772103448 0.296383382287
r=0.00797070981781 0.144946152181 0.317595477313 0.444259683966
r=0.00736485756528 0.110932645772 0.381765538813 0.43413572289
r=0.00716695518066 0.063151192441 0.407022964014 0.478737464994
r=0.00719136067556 0.063591044077 0.406934681213 0.478494304956
r=0.00664805109927 0.0883528986605 0.381156666395 0.472167496299
r=0.00719053859759 0.0661974475294 0.399788676741 0.48078049888
r=0.00752910850124 0.375919522163 0.111285759195 0.0826784030179
r=0.0070314561139 0.394866664525 0.111941223171 0.0932086329615
r=0.00715785291118 0.416803658014 0.114566209415 0.0963820469961
r=0.00712345148782 0.3398258909 0.0899668065385 0.108755558339
r=0.00753937884647 0.378283280348 0.120281490169 0.0979351214544
r=0.00782612010621 0.140312780751 0.350202885962 0.411204925467
r=0.00758022956161 0.107268764315 0.368867302887 0.455322179114
r=0.0078926285671 0.22630129802 0.30225951663 0.343953498536
r=0.00746758918739 0.208593101018 0.314049690796 0.360018082348
r=0.00745513102881 0.212151435247 0.297583102209 0.370499911194
r=0.00745912124811 0.209101131552 0.313444077966 0.360215838299
r=0.00811962458623 0.429984646666 0.0798207394498 0.0568322337026
r=0.00819202673176 0.437508604348 0.079334738269 0.0635609823253
r=0.00847182294729 0.428176314953 0.0874495287349 0.0628993454484
r=0.00810600054973 0.441359929098 0.0719061669116 0.0548201083725
r=0.00756332450002 0.104556131672 0.391476602332 0.419664216668
r=0.00836953315605 0.143743632491 0.388209687876 0.380800222284
r=0.00784284144002 0.10082774931 0.413743266325 0.41434765471
r=0.00741897127237 0.350599369085 0.19167192429 0.182776025237
r=0.00667420406556 0.41069791136 0.107013075225 0.129631516386
r=0.00696221047671 0.423942583313 0.104899236341 0.0957703332531
r=0.0071384467774 0.444378272803 0.102561038442 0.0909890549057
r=0.00870845281002 0.448762311714 0.106681932256 0.0528758427167
r=0.00628971182542 0.476355581239 0.0406915149764 0.0279302706347
r=0.00719742625119 0.0861657178896 0.38320149386 0.484705659273
r=0.0065976501749 0.0769503929349 0.382466920904 0.500409146351
r=0.01 0.374980104567 0.172286938686 0.156154370539
r=0.00997212186678 0.364685284293 0.174864962189 0.164854159165
r=0.00971857579646 0.377527585286 0.157919719855 0.159636516608
r=0.00964787028324 0.358150901831 0.160711827069 0.178128872367
r=0.00957372541006 0.360690511361 0.169646111557 0.180106827008
r=0.00957569258973 0.360414725455 0.169407794986 0.180528524091
r=0.0095915027818 0.36059612113 0.168854712487 0.181065668595
r=0.00961169577097 0.360796016128 0.168745887367 0.181001871163
r=0.00721150783557 0.149248473462 0.315230155002 0.424084077031
r=0.00733382833142 0.156725876292 0.321536711021 0.403746957868
r=0.00758539689122 0.235431235431 0.317710658136 0.31473491048
r=0.00716672503064 0.0759340762778 0.404068034468 0.452160947211
r=0.00774761201517 0.260288082401 0.280502132454 0.267482095437
r=0.00870398941207 0.358360075246 0.212515215226 0.160672789643
r=0.00685971354137 0.393689281886 0.128900452751 0.0823219269204
r=0.00707391249322 0.398954297185 0.101909341301 0.0750198403436
r=0.00791525870979 0.463095994218 0.0825905078955 0.0578527782036
r=0.00779286997171 0.410734258574 0.0997337702232 0.0759306227256
r=0.00698419892073 0.393536727969 0.106144360583 0.0790900393324
r=0.00747179637794 0.394190153536 0.104072659122 0.0737547754631
r=0.00690509166598 0.393201430052 0.100787227353 0.0629502393125
r=0.00724055761076 0.423972808158 0.0905728281516 0.0707287813656
r=0.00672551120659 0.378964906097 0.103460645284 0.0635884821806
r=0.00839693143946 0.307223939773 0.204989026031 0.200717437991
r=0.00731866051033 0.119850275437 0.353171053251 0.447596402844
r=0.00830789987009 0.253171243095 0.248180852923 0.313063989355
r=0.00771285312303 0.169053440447 0.308767027593 0.407931921379
r=0.0074949523119 0.130015724398 0.335826580572 0.459027706327
r=0.00793523823716 0.238298645324 0.243120654824 0.352199353763
r=0.00833402386912 0.236250760563 0.24763673378 0.34219751933
r=0.00812993467978 0.187629340078 0.259094044608 0.352908714647
r=0.00767082874453 0.133475811152 0.281069878894 0.436435464024
r=0.00830685551324 0.31045690009 0.193331188783 0.203458641612
r=0.00895163720833 0.322944367993 0.203052003261 0.201023762151
r=0.00654330990313 0.0878704957106 0.383592303157 0.456512170613
r=0.00745371118267 0.112859519848 0.372189208462 0.423033040171
r=0.00767414879148 0.256270838677 0.279097204411 0.268940754039
r=0.00746830140806 0.0934631953549 0.323515639633 0.500468252482
r=0.00794314637285 0.277022143373 0.226657467639 0.271141336487
r=0.00894795239107 0.415922456981 0.0836963624483 0.12372032237
r=0.00947206093225 0.426352471208 0.101398155624 0.10802770813
r=0.00915736569307 0.405789552017 0.103772882869 0.110619139753
r=0.00746562298731 0.156246120743 0.347188314644 0.380291306327
r=0.00757829797884 0.221316978462 0.320226452069 0.306799005643
r=0.00786971079956 0.337330917365 0.158665880072 0.143487421516
r=0.00840709503498 0.346327269105 0.159743013131 0.144063742374
r=0.00758697867326 0.321827126083 0.182119790746 0.163960853241
r=0.00840036204333 0.331145712692 0.170033886673 0.154034229829
r=0.00727796076412 0.243572900182 0.298199516288 0.280209608552
r=0.00768195314454 0.192247043364 0.348690993632 0.331021934701
r=0.00699437324452 0.243834393483 0.305099877246 0.281832384778
r=0.00767571253012 0.275483434039 0.275521000927 0.252383424763
r=0.00767661965993 0.264382035903 0.28729412107 0.26327520244
r=0.00758738748938 0.261001341938 0.290399608985 0.267456076094
r=0.0075623472176 0.261927000729 0.290925295959 0.260095754466
r=0.00756799850039 0.262255174207 0.290437560464 0.261298924048
r=0.00597721683668 0.222358919497 0.236266381385 0.233270928056
r=0.006935668483 0.423416789396 0.119743086238 0.0896743577156
r=0.00923937972088 0.335573148826 0.164260528242 0.210232186814
r=0.00713237832457 0.41501421255 0.0800222322684 0.0456117589502
r=0.00779540467923 0.231600775211 0.273463030934 0.270286941724
r=0.0070981070985 0.130469569998 0.337799592592 0.438120599505
r=0.00768862526214 0.132119407241 0.344221418506 0.425291270979
r=0.0068456374009 0.0893825735718 0.408886324293 0.436872475476
r=0.00776195529894 0.164746543779 0.388770541692 0.372989305278
r=0.00815479685444 0.10026539827 0.331403164099 0.468720918209
r=0.00817610618288 0.382354957384 0.130064209492 0.137787628819
r=0.00871278889051 0.369589570817 0.154525010788 0.14144704086
r=0.00869513375558 0.39246675696 0.129820303807 0.148474671849
r=0.00857743680593 0.377841940526 0.147735046491 0.143114564264
r=0.00827369273174 0.361172885265 0.127666584301 0.158347747303
r=0.00736938006399 0.411453291276 0.14994802402 0.126646352572
r=0.00728299060626 0.334809497172 0.17506526198 0.20430301759
r=0.00777200256145 0.317720657743 0.203289921304 0.216223213694
r=0.00777068289103 0.313992140811 0.205539779321 0.221032108842
r=0.00771092583419 0.261930314087 0.277598912499 0.27373542248
r=0.00694707665165 0.163331844573 0.353595355069 0.381375614113
r=0.00725070780314 0.22183877533 0.306167595788 0.310326519777
r=0.00752604864874 0.224282732656 0.306656547197 0.307259055095
r=0.0084065159161 0.416335948316 0.134102445778 0.156206737425
r=0.00809198671598 0.326201741754 0.222690804361 0.215559212782
r=0.00747829794967 0.194156221466 0.260977836806 0.374201045904
r=0.00805385459051 0.402280495321 0.14005154928 0.191656861097
r=0.00787886957092 0.425130323249 0.129509621478 0.113907814688
r=0.00840768320379 0.33629001157 0.214588727894 0.184397553854
r=0.00859630730957 0.315359186874 0.240182528714 0.211472057466
r=0.00818049007135 0.346935825785 0.169589516284 0.166915590673
r=0.0079290794194 0.391769060328 0.13511347232 0.127975291234
r=0.00797973620923 0.388128867964 0.14993633591 0.134908649433
r=0.00821376767898 0.407949234601 0.130059049058 0.123114488008
r=0.00738491916052 0.38391883046 0.155247654375 0.127809295221
r=0.00707763314484 0.048812746063 0.401697834646 0.494924950787
r=0.00864026581693 0.35723216127 0.175944782429 0.16317797484
r=0.00920288023494 0.387642410191 0.150549697106 0.127664348216
r=0.00912836215565 0.367339271322 0.150693279984 0.149439775062
r=0.00914223893617 0.367072876172 0.150912788174 0.148454151693
r=0.00766741937614 0.356208400275 0.144889377753 0.142862710624
r=0.00782110617872 0.361441165197 0.140885944259 0.126594754422
r=0.0077193808193 0.351411967217 0.15006125503 0.147612992269
r=0.00804868123733 0.365771370985 0.133067519607 0.13354948955
r=0.00840383397617 0.332476097315 0.192846549494 0.20011990786
r=0.00822421509234 0.358290780364 0.141333291564 0.173866733498
r=0.00763962529694 0.128135749435 0.347294206345 0.437760110116
r=0.00709619244476 0.0648995059622 0.373246562568 0.52592210472
r=0.00734764210602 0.108035768599 0.369487195085 0.428249893546
r=0.00893679446138 0.366144668158 0.160900404072 0.165218597714
r=0.006946345895 0.0328015104048 0.428764082242 0.514201539451
r=0.00749627472825 0.322205257294 0.225353856312 0.19077291297
r=0.00634173136739 0.359754606229 0.131888961357 0.236038643405
r=0.00773777262946 0.10221254333 0.366764171488 0.444054997874
r=0.00724764554397 0.0843827910247 0.364316307614 0.481365466982
r=0.00751374022299 0.0545706100525 0.415369854425 0.479626013237
r=0.00727155123916 0.104297353811 0.367834739347 0.439108803807
r=0.00780460850106 0.11324122168 0.373174177327 0.42296112815
r=0.00823919812618 0.179825706689 0.334026618492 0.349374062058
r=0.00736706818304 0.0777964296673 0.387971336257 0.476056388874
r=0.00775443287971 0.113455480651 0.372909469968 0.424573524265
r=0.00787673192838 0.114664625297 0.373275150283 0.419414269235
r=0.00781184954831 0.112901579065 0.372991635474 0.423732070922
r=0.00828011074759 0.135270486931 0.267280358848 0.451333969844
r=0.00764094085517 0.379528806177 0.0785323038342 0.0943047581337
r=0.00651062511066 0.320636114544 0.0711330790308 0.105356471284
r=0.0072788569289 0.456242062835 0.0521230191596 0.0437303296339
r=0.00702987748366 0.405943314752 0.0913087854283 0.101397503337
r=0.00868881709149 0.407315115935 0.102061071926 0.124931367994
r=0.00823855573805 0.405985320963 0.107267253691 0.129282384813
r=0.00754247161394 0.426261380097 0.108543953472 0.123888151481
r=0.0080562722878 0.359035220216 0.0550001198782 0.0879426502673
r=0.0078424955658 0.412999008836 0.0810223749974 0.0995381598094
r=0.00765944994458 0.46294864397 0.048473744951 0.0464252740912
r=0.00874868346152 0.454270409682 0.0586400158714 0.0719149885924
r=0.00816047280009 0.316539233694 0.193075192573 0.233017242607
r=0.00749543816901 0.4334733778 0.0588780821059 0.0883138228179
r=0.00706749786242 0.0630989881757 0.450906736417 0.442782337011
r=0.0081439139376 0.19951604885 0.218898052815 0.383177905953
r=0.00785670426418 0.229233111957 0.238495309543 0.333560112964
r=0.00790453440837 0.192935040947 0.24700703508 0.366876723119
r=0.00794042593403 0.189250141271 0.250677419135 0.369307466589
r=0.00756471773898 0.259616127529 0.279126280136 0.263889269665
r=0.00692686249666 0.0543070504505 0.45573747502 0.452196473022
r=0.00851072171935 0.336106239038 0.17464294663 0.184214482586
r=0.00867943840145 0.33777569407 0.170228435239 0.185027438693
r=0.00763732161445 0.142305946437 0.333531198715 0.426009986382
r=0.0078453469855 0.365911460524 0.151339868194 0.10599522307
r=0.00795536076647 0.380904093505 0.170304744623 0.150611090356
r=0.00814971371051 0.406054441949 0.0688034731345 0.132041267016
r=0.00788805499697 0.251848080259 0.299049558724 0.28130421664
r=0.00910436399464 0.393157028335 0.136848871299 0.131330978509
r=0.00766250961195 0.0802429667519 0.399808184143 0.471467391304
r=0.00866614574708 0.349663845373 0.17685099626 0.165543916024
r=0.00744901656926 0.230092416762 0.327763007976 0.270413976453
r=0.00756123934351 0.260794697683 0.277981740797 0.279443776601
r=0.00758635492272 0.23963022508 0.318810289389 0.269573954984
r=0.00859961880019 0.361290890679 0.165235768062 0.162726192049
r=0.00885808526777 0.3577281718 0.196595083357 0.162757841198
r=0.00803010634156 0.319780770884 0.224695515117 0.214500644792
r=0.00813120498385 0.340146378383 0.22089468195 0.185537461994
r=0.00896901412963 0.20329403203 0.288302564863 0.328341838796
r=0.00785180391648 0.267394793775 0.255495847582 0.251517900761
r=0.0074826169453 0.279203990494 0.29325428952 0.235695071949
r=0.00758799250141 0.235045767402 0.312034343291 0.268821400695
r=0.00824576636437 0.270818377602 0.228164632687 0.248683895669
r=0.00817103033906 0.24621814115 0.273706515981 0.290011183707
r=0.00747131081239 0.143174524809 0.336213280671 0.388175759072
r=0.00805471230454 0.290627892706 0.235077537521 0.278178206288
r=0.00779729859714 0.252544606179 0.255116340356 0.292484769567
r=0.00895598271498 0.399259799249 0.140694218584 0.13940447485
r=0.0077503246818 0.281157610397 0.249570810886 0.263667964109
r=0.00839354275498 0.385924286304 0.136949085875 0.112733737212
r=0.00822632432883 0.403704747665 0.109935292532 0.088909450395
r=0.00841514471126 0.382506346642 0.15718901454 0.159127625202
r=0.00811707505965 0.313712098759 0.220610027963 0.225364998776
r=0.00842265499847 0.300337859788 0.239328178806 0.217919563381
r=0.00746455633817 0.148422415584 0.344789359794 0.402082583732
r=0.00671719234272 0.0653539862388 0.376448739627 0.500292723411
r=0.00711083589586 0.144819258924 0.341634593616 0.377669609841
r=0.00697988340699 0.115938569269 0.344394047903 0.441553274449
r=0.00756876875304 0.142353408118 0.342950847068 0.41282613691
r=0.00723090533522 0.151879662544 0.336748279213 0.39983269206
r=0.00701920427804 0.1263870936 0.355565035178 0.422203672975
r=0.00733104434401 0.184483510097 0.308746186256 0.360540462008
r=0.00769249995528 0.169389198962 0.325713387312 0.380724785787
r=0.00710246615672 0.119163952226 0.35776330076 0.421009771987
r=0.0073814142965 0.182266009852 0.313506359826 0.360010293361
r=0.00705928974989 0.131668807712 0.345707478288 0.419710794163
r=0.00765284048866 0.189522643819 0.320073439412 0.347747858017
r=0.00753896428625 0.205332466266 0.306237468162 0.344388446323
r=0.00807745323334 0.212400020911 0.296565424225 0.31491452768
r=0.00705923564644 0.193098871931 0.315954118874 0.342117736278
r=0.00704878311896 0.179325060363 0.33485316413 0.352035487675
r=0.00716980553169 0.194057567317 0.316991643454 0.338579387187
r=0.00726213472504 0.168335062297 0.339055446881 0.375366371269
r=0.00728264995607 0.0718332985838 0.413526587193 0.46075088136
r=0.00793961293116 0.17872623764 0.318260811666 0.36875187269
r=0.0076187899264 0.164333976834 0.318831586689 0.408645890789
r=0.00747391680388 0.160830842433 0.310437381809 0.433264198133
r=0.00767208422548 0.166206528031 0.322705615176 0.405129803625
r=0.00750945864998 0.161891768986 0.317518063766 0.392147946036
r=0.00766311027908 0.155517641213 0.330044724201 0.401040251781
r=0.00728754801821 0.106676774787 0.42267588431 0.415269279135
r=0.00723430857671 0.0766528031941 0.411073032773 0.468946930627
r=0.00759578144748 0.104895104895 0.346703610855 0.448410080486
r=0.00795817935044 0.134867813647 0.322899188336 0.413595163738
r=0.00772142353396 0.0967843631778 0.334804539723 0.482705818771
r=0.00804086274144 0.111351078451 0.345104198805 0.434774072308
r=0.0075035844997 0.0986147482116 0.38982810584 0.448096494062
r=0.00625953235016 0.052731734188 0.440132204918 0.477690420151
r=0.00767362069007 0.127106415872 0.348003091987 0.470548827622
r=0.00784317880663 0.402459850615 0.12848090712 0.107292151823
r=0.00793295935927 0.407552923239 0.122969565472 0.106843370668
r=0.0077913137417 0.436341847149 0.106917755326 0.0773324873991
r=0.00774052503617 0.415811646395 0.122171638241 0.11269280424
r=0.0079559942234 0.442433289793 0.113267400634 0.0821981713006
r=0.00755975807436 0.0502464275751 0.400080592666 0.513995226434
r=0.00763897517137 0.167834623429 0.349104566482 0.371776668346
r=0.00716299705483 0.0371169615883 0.431284296196 0.495509382001
r=0.00822888926472 0.312698166529 0.253127584781 0.203534256962
r=0.00760613409573 0.227946861601 0.314472481901 0.276375904969
r=0.00807556381622 0.286635465419 0.269162766511 0.245709828393
r=0.00760899016786 0.244983800176 0.309567986009 0.278875205301
r=0.00758685625722 0.243297407967 0.312891668008 0.280425180968
r=0.00796799937984 0.245134127271 0.290797546012 0.277853963671
r=0.00804925179194 0.27454939573 0.274608783443 0.245360334947
r=0.00810352868717 0.285484315278 0.259004510864 0.242390069212
r=0.00756406295655 0.247763440395 0.298988529292 0.278018604137
r=0.00758061192468 0.241878351092 0.3131927677 0.282124960317
r=0.00824465309183 0.260291574005 0.277489498394 0.274623177662
r=0.00780489731066 0.233658544891 0.287156697485 0.307560459269
r=0.00824141041396 0.302461306738 0.222154575975 0.242461588271
r=0.00745341689622 0.331728822709 0.217598632417 0.223266903594
r=0.00860446755264 0.375540138751 0.194093161546 0.163567888999
r=0.00827074626542 0.316084535094 0.230369195589 0.206469221407
r=0.00811101971498 0.313329118417 0.231604108434 0.201550645548
r=0.0078845096112 0.28391210924 0.252755250572 0.227282179247
r=0.0074843407261 0.255904521874 0.295749585201 0.268365722532
r=0.00752849604421 0.257595938437 0.293477046396 0.266429163388
r=0.0086633661127 0.340199039461 0.235678566124 0.182106253404
r=0.00831450521482 0.188542098384 0.317307998852 0.352185417796
r=0.00744827673709 0.131808512877 0.34055617566 0.43671861352
r=0.00799103040817 0.229689517714 0.321879737241 0.281623715681
r=0.00731274828593 0.0974711019131 0.38660340215 0.461410327596
r=0.0071686133529 0.124243646632 0.381807180315 0.428575030254
r=0.00758018801354 0.160248240705 0.327866127334 0.405330525849
r=0.00789864803505 0.429127317244 0.0756383350822 0.0567943336831
r=0.00781581824665 0.428193899124 0.0874735729387 0.057535487768
r=0.00780843738717 0.388285459926 0.11885303881 0.1087158133
r=0.007940011951 0.389696254732 0.121471411537 0.103146777585
r=0.00791617172882 0.38908865361 0.122024183862 0.104735903639
r=0.00793263127548 0.38998524973 0.121636596862 0.103687061508
r=0.00819937644001 0.373100436681 0.121397379913 0.130698689956
r=0.00788155949308 0.391812015504 0.109366925065 0.114599483204
r=0.00762798047186 0.40401566954 0.111750474622 0.101549593141
r=0.0076451200442 0.395480225989 0.101163177135 0.109737454304
r=0.00798076603146 0.399224641077 0.104077024667 0.116985472671
r=0.00694759000477 0.132221004344 0.357122559169 0.408029878618
r=0.00770312707798 0.11262231065 0.427682667894 0.395002152964
r=0.00826141177189 0.410978642015 0.135141855276 0.1155753905
r=0.00807422670583 0.409715424584 0.136886327093 0.123052309628
r=0.00811165833282 0.40878329266 0.13719622526 0.122632668021
r=0.0092057050233 0.366344300971 0.183604372648 0.175716318188
r=0.00836425098971 0.434219148162 0.148117946851 0.137582817619
r=0.00796806642865 0.429847574708 0.155041931569 0.13563891057
r=0.00835655113653 0.369912808209 0.177746644682 0.161373657959
r=0.00782169521726 0.364526795606 0.176997302257 0.181438852571
r=0.00801489353557 0.365035803128 0.17640887743 0.180163757767
r=0.00885462952257 0.363213612951 0.13788465415 0.142479303226
r=0.00810897064027 0.38395378914 0.157069368486 0.162770331793
r=0.00806409296426 0.381433204372 0.158151639752 0.163967797627
r=0.00807263020766 0.381101241888 0.158191145932 0.16398080145
r=0.00806943724036 0.381036672828 0.158589790699 0.163676347975
r=0.00826432379255 0.405198342886 0.14292605414 0.167186879292
r=0.00776023952708 0.369303963669 0.176357008249 0.160215020544
r=0.00813276441945 0.402706733893 0.151281535097 0.149574956764
r=0.00707550359477 0.0640864114068 0.399622026919 0.493577530576
r=0.00714446659241 0.0415694747956 0.397647752105 0.524516905247
r=0.00691448195918 0.0358146345324 0.388816336222 0.539158652895
r=0.00718703098188 0.0531293056657 0.393900045927 0.503665817711
r=0.00724608226437 0.0460048379495 0.397289530506 0.513308600212
r=0.00756186031178 0.0776632302405 0.374158075601 0.476701030928
r=0.00706735443463 0.0434681585015 0.399310085971 0.519830559974
r=0.00710878554938 0.0328609625668 0.393475935829 0.538663101604
r=0.00702737559311 0.0339950996242 0.392105868236 0.536276432929
r=0.00667078832167 0.0410895182965 0.383295431052 0.528168286128
r=0.00703224192496 0.0617816091954 0.404006330168 0.486006996502
r=0.00692243987617 0.0387370655346 0.40819846113 0.513597771292
r=0.0067919991931 0.0275919298792 0.37539546704 0.556765727919
r=0.00763632893016 0.0486101262232 0.384945397816 0.516806126791
r=0.00713842441713 0.0427977336043 0.38106132996 0.535927216936
r=0.00707990427923 0.0413713710113 0.39669748534 0.520775623269
r=0.00741028798776 0.0778856323103 0.394799945549 0.468507523639
r=0.00696370870901 0.0436050661826 0.392323224083 0.513736207705
r=0.00722540981058 0.0399218448475 0.377122732536 0.542165187186
r=0.00705700636254 0.0460033212154 0.399084421705 0.508056191374
r=0.00703657966732 0.0359360711897 0.395938254924 0.524573830679
r=0.00741029461121 0.0422287390029 0.364613880743 0.548191593353
r=0.00704138725426 0.0309868440768 0.358836045431 0.579939464773
r=0.00716581664654 0.0525837051154 0.375384415472 0.516546108199
r=0.00741908918732 0.0404973706197 0.390671843515 0.527252174768
r=0.00815302160379 0.230860201668 0.286616318796 0.315960551613
r=0.00768899719433 0.246209744495 0.25722665655 0.331630940742
r=0.00810303197671 0.23104279933 0.279238032948 0.347913174999
r=0.00860599728317 0.274242932171 0.243736730361 0.300435802883
r=0.00726867110678 0.187619089217 0.336987677508 0.355655679976
r=0.00860468440571 0.284735812133 0.221722113503 0.296020874103
r=0.00846502998867 0.288318019844 0.233640460536 0.258793681171
r=0.00693537833937 0.0958978880631 0.342906327413 0.478607717177
r=0.00671451459474 0.310383147502 0.200552310062 0.13634786572
r=0.00787771228687 0.252153770609 0.279654676851 0.302863467269
r=0.00647421036337 0.214344816612 0.258730209245 0.267599649932
r=0.00634666885603 0.194207191073 0.268942003031 0.282683565229
r=0.00616373253709 0.065028949004 0.404795394328 0.476072094469
r=0.00630634964991 0.0443504419578 0.413715770507 0.507845426917
r=0.00665134168421 0.0456278398492 0.410451388321 0.506167591421
r=0.00746832372846 0.120449113446 0.349730420766 0.461286198655
r=0.00798261018724 0.340425531915 0.174045998794 0.191747781893
r=0.00823473701906 0.336959896596 0.163549531855 0.184813282398
r=0.00822906065849 0.284715263861 0.333896960588 0.216933867735
r=0.00876724980856 0.277325621076 0.307042838293 0.234069296569
r=0.00856945638799 0.341488269458 0.225458571494 0.197423264937
r=0.00858161878853 0.340908920216 0.22767317326 0.197158028345
r=0.0075941551357 0.470279277306 0.0608844282395 0.0638434020039
r=0.00798726432254 0.304939538619 0.208379813484 0.234750792022
r=0.0084097623161 0.329697099536 0.217997802365 0.20264199971
r=0.00810372806602 0.290320865429 0.25071310099 0.23961651204
r=0.00850277117745 0.399424076415 0.131830313246 0.132146368872
r=0.00786730874141 0.302405383795 0.209588219616 0.235107942431
r=0.00810838141716 0.293126361069 0.221682565911 0.235678456221
r=0.00804264393764 0.28654392685 0.227678240455 0.260126034845
r=0.00804123876461 0.282102687101 0.242085758315 0.250853137974
r=0.00812669293178 0.284792695063 0.240700248189 0.247325875933
r=0.00747125534435 0.111462857046 0.379282211665 0.424384066901
r=0.00746903336881 0.154977812078 0.358527879606 0.359926683388
r=0.00754257221591 0.110513165481 0.361201870716 0.430777115767
r=0.00807590307104 0.413633375024 0.0671979355655 0.0512549250308
r=0.00738665386557 0.362145434279 0.15793611217 0.120817811153
r=0.00719492863589 0.263118697938 0.257012716275 0.294176374176
r=0.00755957657446 0.113292427057 0.384691968347 0.419490031571
r=0.00758683786854 0.128786282211 0.384270523997 0.397681770285
r=0.00719161351651 0.126258347453 0.375037376657 0.41408352437
r=0.00744134111951 0.107285048472 0.391886662175 0.425054430443
r=0.00705845735007 0.124502826041 0.41223571279 0.372566464308
r=0.00750720088821 0.132962232244 0.389110062007 0.378664036077
r=0.00822171335555 0.322491753998 0.231013318859 0.211306417269
r=0.007703798823 0.24536922697 0.277846381823 0.279081254631
r=0.00836416405975 0.250801536911 0.281044541161 0.291699043524
r=0.00832824225863 0.26278764282 0.276240851803 0.279697981714
r=0.008149604882 0.308576614733 0.244172170961 0.209230407234
r=0.00801247712036 0.282919027781 0.261311956615 0.247148564245
r=0.008131446763 0.292267839538 0.263077292679 0.236337369765
r=0.00814458496104 0.29050862349 0.262947336461 0.237193839872
r=0.0081460501427 0.290949521835 0.26312033331 0.237035494218
r=0.00855318571578 0.34506313636 0.214510781386 0.188633103675
r=0.0087488675075 0.345259005526 0.219686404033 0.226834804834
r=0.00765889786256 0.1330962047 0.364818056538 0.399996275466
r=0.00806788646493 0.184918296593 0.312401642351 0.357471631583
r=0.00805577851843 0.272784227013 0.250635710337 0.282107978625
r=0.00858517899924 0.245895842804 0.274486033237 0.301964944183
r=0.00767286399295 0.232294101576 0.285510458092 0.314592756747
r=0.00841723573097 0.405054151625 0.148948821406 0.133191760459
r=0.00840462766046 0.278756859434 0.264140987759 0.255804136767
r=0.00737230615256 0.401648557512 0.114275009367 0.101107959107
r=0.00780820048509 0.408981168518 0.143716254774 0.13243492384
r=0.00791478109152 0.38219269103 0.145603543743 0.127530454042
r=0.00850530425091 0.266993214759 0.238687919059 0.293170594612
r=0.00851768459107 0.267424506243 0.285458434904 0.265285309189
r=0.00738074381834 0.403479424557 0.114865618378 0.100869856139
r=0.00779338415528 0.406410553113 0.111594538301 0.0933348761861
r=0.00810201235233 0.406932258723 0.128060599878 0.11224750051
r=0.00872241895076 0.254012032525 0.266730497163 0.289552281464
@balllist {Total Position} color=gray
r=0.00920067396197 0.175398253683 0.320485902819 0.307271878958
r=0.00909962159841 0.20582641577 0.303522550138 0.280991057511
r=0.00879427498578 0.278149547035 0.227953854996 0.207064072037
r=0.008726173183 0.278059059381 0.22695035461 0.204805525476
r=0.00875793286015 0.285214034368 0.223907621878 0.199523419084
r=0.00820295405065 0.292107646608 0.209095745692 0.182535610912
r=0.00820538528456 0.284207394365 0.221843170341 0.175696660675
r=0.00973776573761 0.144065380595 0.372035857962 0.350400709557
r=0.00981731207979 0.124644499842 0.390400617956 0.383483725993
r=0.00904525291076 0.215356934449 0.280645788757 0.276661479608
r=0.00881539668525 0.208385503029 0.289251350772 0.276944942642
r=0.00911160145542 0.190843550535 0.306500742373 0.274081217186
r=0.00900996468618 0.208242087091 0.288919333133 0.287037325335
r=0.00903076061531 0.214334842573 0.285649402226 0.282803686934
r=0.00908417951865 0.204993002227 0.297087118285 0.300473658062
r=0.00895978284061 0.217218543046 0.284175670965 0.283861972813
r=0.00904481395046 0.179397684576 0.309721348057 0.328450725716
r=0.00956934552028 0.137814275527 0.366806983645 0.35835116049
r=0.00948386951321 0.160912344906 0.348694242468 0.331174459479
r=0.00863367252533 0.267288711952 0.22484034171 0.215650659368
r=0.0085327659041 0.271594478249 0.231696149666 0.212799643979
r=0.00778762767983 0.244065684882 0.29816351449 0.216032493584
r=0.00786128044706 0.264831478523 0.257879441968 0.182397518198
r=0.00862417187262 0.237883360417 0.243015648694 0.192789681392
r=0.00917494022299 0.174790051031 0.307878276476 0.328444569454
r=0.00897791670041 0.194456258542 0.292662595056 0.301786858565
r=0.00783666167964 0.285380990154 0.175633428211 0.174000279968
r=0.00909790262486 0.152507531455 0.333026168114 0.338366117313
r=0.00930518125381 0.172757554128 0.323019271949 0.318189388532
r=0.00930763725412 0.180450033476 0.319986609612 0.326317934387
r=0.0092980671548 0.156290603591 0.333709839357 0.344698647531
r=0.00907926381818 0.163187710111 0.314019265581 0.335410201707
r=0.00877325008466 0.237235764383 0.255987705789 0.224647277127
r=0.00824728940537 0.285438165802 0.196357227227 0.149184097397
r=0.00828719426092 0.289595319256 0.19576964406 0.14292618471
r=0.00848854437029 0.294640117141 0.209457504431 0.150959255544
r=0.00820909442219 0.290324972656 0.201805609625 0.16154088575
r=0.00848644388234 0.294148239786 0.209197284446 0.150866343378
r=0.00846276484079 0.29465164148 0.208651075802 0.150096467403
r=0.00824605273459 0.231106701297 0.265678349432 0.237254501415
r=0.00867023827615 0.302398039042 0.221346091374 0.174921000561
r=0.00890696946603 0.264130033642 0.245631869402 0.197579827298
r=0.00865800200953 0.236302232398 0.250799465751 0.220133562297
r=0.0084729425337 0.278187396841 0.217732797293 0.173592247075
r=0.00821558404924 0.280276448698 0.218777246146 0.169463051568
r=0.00816832556718 0.254459029501 0.243577737984 0.203069980888
r=0.00797280106009 0.28907491377 0.201798240515 0.16719955044
r=0.0086812662959 0.256110375989 0.240521712503 0.203156454555
r=0.00868721192475 0.257154342979 0.240601994572 0.201937780186
r=0.00805310899648 0.288762613892 0.203226543875 0.160874889782
r=0.00837019213415 0.297365170018 0.189774591409 0.151639427264
r=0.00844074796406 0.274264821608 0.232533081514 0.192992651243
r=0.00853718814305 0.226499361974 0.254592777136 0.227248789775
r=0.00842191996928 0.264234169498 0.236516778484 0.202327020234
r=0.0083888662579 0.302425949482 0.234008722515 0.179477860561
r=0.00877424509706 0.23953347684 0.264147730439 0.245951212135
r=0.00881570136851 0.189044741618 0.295038610269 0.313531265781
r=0.00919214770264 0.170410916443 0.329677142112 0.321526442223
r=0.00959791549948 0.155802638571 0.33899352507 0.345858103928
r=0.00961897680323 0.156606482432 0.338437523193 0.345742717216
r=0.00882602194641 0.148276813436 0.346825054499 0.33580862895
r=0.0096100819069 0.157234110368 0.334458935321 0.346516586402
r=0.00739609948642 0.275301267945 0.188787593 0.134402179608
r=0.00761434150274 0.295780960554 0.174429081253 0.12916553852
r=0.00779132475875 0.325393974837 0.165925301726 0.121682852367
r=0.00726074113152 0.253178430513 0.184307216968 0.144308052024
r=0.00767801710936 0.296737553628 0.180437667829 0.132576108316
r=0.00922232794071 0.18775928457 0.310169277431 0.313000739444
r=0.00923615553979 0.175565740382 0.3184434908 0.328178050334
r=0.00895912137196 0.222178517839 0.289191905948 0.280698687412
r=0.00906891795825 0.21381187925 0.295288730208 0.287548142679
r=0.00891106721193 0.213508577778 0.289686172175 0.289116900979
r=0.00907516673231 0.21437226706 0.294631725097 0.287392408106
r=0.00798337653632 0.334124514157 0.151746268863 0.116793227935
r=0.00803725897233 0.336889797273 0.152056042106 0.122245284817
r=0.00807427525676 0.340178826767 0.150314876699 0.120125110742
r=0.00798561442269 0.340178601479 0.147379875921 0.115683348853
r=0.00931693637151 0.172178261764 0.324168389604 0.316352929715
r=0.00939205466944 0.19564076441 0.325676885555 0.301611558766
r=0.00932145537714 0.170498839399 0.334209258529 0.319252835808
r=0.00794223701279 0.268895899054 0.237287066246 0.183806519453
r=0.00707630883387 0.285741778457 0.209554536707 0.148785871965
r=0.00775076027806 0.317319095862 0.175064002976 0.126043923182
r=0.00787576435652 0.328797528489 0.180518633303 0.127783535146
r=0.00823712021875 0.347043399592 0.166289286317 0.122714208072
r=0.00714539676551 0.378984879129 0.0940800667758 0.0617676329898
r=0.00925059002577 0.161328919906 0.333570218432 0.343195942724
r=0.00916566676278 0.155429294879 0.328397844648 0.344671061773
r=0.00876960385387 0.304100311019 0.212183912879 0.193947183758
r=0.00875115770883 0.297088978017 0.216524902835 0.199324500515
r=0.00863605649137 0.301995160376 0.204997091299 0.192891400288
r=0.00826465616169 0.28568314287 0.214225067695 0.197932442976
r=0.00878763493021 0.295398509318 0.209288304114 0.203614432517
r=0.0087935278042 0.295103644607 0.209317263319 0.204104249254
r=0.00877713822801 0.294857661336 0.209174095497 0.204364296246
r=0.00877449469984 0.295468679905 0.208817484409 0.203994703335
r=0.00898995902377 0.19929152967 0.281979019884 0.295346015344
r=0.00906066920105 0.202868822234 0.286723137057 0.289886427089
r=0.00930714421379 0.222718180165 0.296731637157 0.280199705732
r=0.00952608996089 0.164218154124 0.330617174434 0.326491237078
r=0.00885474379249 0.235975429844 0.265663474692 0.24297095035
r=0.00835809129677 0.282081074103 0.226421009922 0.190992586035
r=0.00771997521951 0.302804572813 0.193885307889 0.122028640184
r=0.00771211032599 0.304405334329 0.193719558689 0.12224763861
r=0.00734160728069 0.338396227104 0.14751016594 0.105357103747
r=0.00758198655317 0.308574489201 0.177717565389 0.12198259792
r=0.00775263566013 0.291042131746 0.206087665214 0.132472272421
r=0.00753818306803 0.298579975492 0.191479852952 0.119536750042
r=0.00764601298061 0.309565511057 0.188128316506 0.105942634883
r=0.0076647474235 0.334932853477 0.148038921657 0.10548502116
r=0.00773606985308 0.302678558781 0.182718354702 0.108090587381
r=0.00779634846961 0.2520000944 0.237100669451 0.191442663961
r=0.00906458993152 0.178861214433 0.313605474206 0.316438313166
r=0.00887170589639 0.232033206546 0.271430811482 0.269493613609
r=0.00891605421652 0.193101112417 0.295430730639 0.306650155061
r=0.00916113653163 0.181947809133 0.308023253679 0.329829553623
r=0.00874866042563 0.222153720819 0.271652712564 0.281015998136
r=0.00885406165979 0.228020138965 0.270024176942 0.277471243226
r=0.00884586926531 0.201333639917 0.272951636392 0.287207787231
r=0.00903903287511 0.180579841547 0.283962610366 0.321093193446
r=0.00853689733487 0.26430470359 0.222951862246 0.202985361597
r=0.00879947304703 0.281690025623 0.224134958965 0.204573038008
r=0.00955866683956 0.157937681147 0.332525696284 0.339981632659
r=0.00932081054419 0.173773868949 0.317597654702 0.318849536487
r=0.00866089954534 0.245464649055 0.26697443789 0.22617765239
r=0.00872614158715 0.168883061747 0.300337141787 0.324826746582
r=0.00848587768466 0.244037058939 0.251812427448 0.232264493944
r=0.00773024649451 0.317614172657 0.169843171422 0.149822115734
r=0.00793100602716 0.32129956228 0.188318955137 0.149816554049
r=0.00788131714088 0.313960410775 0.181500223248 0.151399017711
r=0.00899973088029 0.188852567551 0.300919987311 0.293106301982
r=0.00902774130204 0.216956082573 0.291067119087 0.267000538308
r=0.00825413570517 0.279430561993 0.203545292374 0.164405208377
r=0.00840430208069 0.287621065784 0.210175977131 0.16927918663
r=0.00834138847101 0.269794385914 0.217550172818 0.175241720488
r=0.00834720710039 0.278828693576 0.212013325898 0.175181229357
r=0.00898969879384 0.225359051686 0.275078876912 0.252092601993
r=0.00906747143323 0.210108157283 0.294966137673 0.272064422656
r=0.00888138739006 0.221961834617 0.281702190976 0.251590224305
r=0.00890554871703 0.244173030152 0.266476362309 0.236503253293
r=0.00910026251001 0.242788031272 0.270885367683 0.243016776855
r=0.00912945121784 0.240953111766 0.272925603074 0.245052717808
r=0.00903039000344 0.238756153884 0.273564875541 0.241643553417
r=0.00904949398387 0.23963674491 0.273025244135 0.24193956408
r=0.00832355893966 0.223678345369 0.262637068735 0.195524650085
r=0.0081268491525 0.309741995309 0.199012709322 0.140729831451
r=0.0086235167314 0.270529793981 0.220588561418 0.221342558712
r=0.00763786417266 0.318970090684 0.173194428102 0.100743965601
r=0.00854897514307 0.227632851087 0.269481982475 0.227246412317
r=0.00915298179669 0.187435822691 0.305736251429 0.310402100478
r=0.00942120956162 0.187911093318 0.310872892496 0.317759519364
r=0.00957014683285 0.164243123678 0.339372956338 0.328101557992
r=0.00947149799977 0.192657160247 0.319138915457 0.311856939976
r=0.00916133853487 0.162616758005 0.31492779099 0.350291248751
r=0.00802756825361 0.286406324978 0.198714286802 0.170075177661
r=0.00859468657772 0.296162910346 0.209461197597 0.177921106206
r=0.00786009288042 0.289927312579 0.200498792459 0.174404495174
r=0.00856811339634 0.298665703588 0.210080345689 0.177494926642
r=0.00797438577677 0.278560250391 0.193202097576 0.17598770008
r=0.00837596217582 0.307404880384 0.200020004501 0.163242086612
r=0.00772728362491 0.272062174985 0.207235922059 0.175306757205
r=0.0081284952171 0.283438601984 0.216182404113 0.179396914662
r=0.00812970114699 0.281770947913 0.217666287902 0.181364129619
r=0.00881246744577 0.237342300446 0.267916338747 0.244568457704
r=0.00937201189147 0.194372487718 0.303960101236 0.298064612178
r=0.0089637201502 0.218328761467 0.283123912338 0.262933958647
r=0.00910868686522 0.224192855788 0.279771157958 0.261883441907
r=0.00789729217947 0.301999692355 0.199784648516 0.175757575758
r=0.00853975917014 0.269526160598 0.235559669935 0.208941918672
r=0.00844441577916 0.218698984533 0.258722780222 0.255734484381
r=0.00768290973985 0.288517211109 0.202685792197 0.185857567098
r=0.00801412286522 0.3106335814 0.195322651954 0.15419301009
r=0.00850788531022 0.280737516758 0.226782730061 0.192735019191
r=0.00867725482481 0.268582864339 0.241965357237 0.213273660207
r=0.00845283384823 0.289474529453 0.206703282585 0.178093081519
r=0.00817549523809 0.299063629548 0.194960609214 0.159861404863
r=0.00816200031488 0.29387146763 0.20163749963 0.166790046687
r=0.00824881599549 0.307009860167 0.197778897191 0.163222138266
r=0.00825871135025 0.292803112954 0.202032875118 0.158138773729
r=0.00950596289901 0.150447014436 0.349071112205 0.349030101706
r=0.00844437375635 0.287471213996 0.213257028941 0.18591891799
r=0.00830507862232 0.32176185609 0.19320419814 0.15461321766
r=0.00839435593567 0.305039441832 0.195783964313 0.170987132241
r=0.00841091422636 0.306536670921 0.194318234982 0.169857263627
r=0.00832731095032 0.284294195851 0.208730835798 0.169290219022
r=0.00807348762399 0.277062914089 0.200660716567 0.166475022359
r=0.00832814635424 0.280613945987 0.210794519096 0.173576595926
r=0.00780976499489 0.273218536856 0.204311440214 0.166454891995
r=0.00853488820967 0.275036024949 0.222029387944 0.202549619766
r=0.00818550138525 0.28003508662 0.211355116277 0.185144575671
r=0.00914474783002 0.184339060025 0.312147269392 0.318329029777
r=0.00910685882507 0.151809157226 0.330701110428 0.354007526306
r=0.00915918478641 0.147900318349 0.337632053856 0.351846219356
r=0.00888226701168 0.293903080543 0.202579354757 0.196446016799
r=0.00961962663214 0.140964197044 0.361079413819 0.362040706239
r=0.00833000278512 0.263236083027 0.240429717053 0.190814179012
r=0.00740073415435 0.241582422958 0.216180227186 0.20891081037
r=0.00930719429108 0.168893814243 0.325889463036 0.331177059306
r=0.00907345355639 0.152773338447 0.329923927635 0.346118604701
r=0.00946401785025 0.15016219483 0.347975199639 0.348550153283
r=0.00906783039374 0.160862354892 0.329620015863 0.328238036869
r=0.00919508628522 0.17313488896 0.336762298009 0.322268295838
r=0.00915122839478 0.205549058477 0.310522321107 0.288481475197
r=0.00938915724076 0.161167367617 0.333844756112 0.340745955247
r=0.0090216354718 0.171457702433 0.327530321245 0.316794241626
r=0.00921019494296 0.173769350276 0.335790547034 0.321896248081
r=0.00919298843517 0.173136374351 0.336519890835 0.322414857055
r=0.00914209073593 0.171293377289 0.277602637315 0.351840175821
r=0.00734586188074 0.275149035395 0.167183616006 0.13706856728
r=0.00731691894793 0.211357653253 0.186213936496 0.170239438385
r=0.00756391603491 0.324535733348 0.162442714372 0.110356505255
r=0.00744968102092 0.310146292952 0.166234853838 0.119101829316
r=0.00768831684773 0.298693528178 0.177922315609 0.161654770452
r=0.00789685722196 0.310930049101 0.166572482456 0.152046423112
r=0.00803116324283 0.321044022317 0.168523648754 0.148804573518
r=0.00753323685422 0.279372157888 0.146666986342 0.130067851063
r=0.00799651667922 0.294122609081 0.160498253162 0.154832451127
r=0.00756495670944 0.340531833045 0.137898634353 0.103427582227
r=0.00733329276333 0.334698938597 0.14805161525 0.116846873657
r=0.00837777539905 0.272905898936 0.209865732633 0.204285497321
r=0.00780938127128 0.324654536814 0.144685846048 0.126672585278
r=0.00962141828951 0.151090190597 0.355354686646 0.335863322353
r=0.00829021924015 0.21273486305 0.25702318134 0.269728895517
r=0.00822570598123 0.219189361752 0.26015580826 0.25318119312
r=0.00871770081902 0.216727669052 0.261449547971 0.269195945548
r=0.00875323665945 0.216154006758 0.262459632855 0.270389521676
r=0.0091734396628 0.238510037128 0.26876556164 0.246928380526
r=0.00976773624161 0.150872395377 0.368053851278 0.340134861924
r=0.00877547700687 0.274818341268 0.222283471143 0.204576964838
r=0.00873411111677 0.278383589284 0.219499635984 0.20410525608
r=0.00903538578027 0.184730612102 0.3097698942 0.315234470477
r=0.00848427590487 0.294812734046 0.207570514488 0.153414044278
r=0.00811269580523 0.291615520094 0.209442991585 0.171176460123
r=0.0082076867073 0.318703413334 0.136877098313 0.153312018634
r=0.00910175891992 0.235322219708 0.276118277137 0.254607628674
r=0.00870071488661 0.311958854455 0.186540586513 0.174418423354
r=0.00934031426526 0.169229539642 0.332017263427 0.33185741688
r=0.00868570995282 0.288955289803 0.219285293107 0.187975682602
r=0.00930827309832 0.221378233532 0.283263704266 0.257606448074
r=0.00849339930994 0.231900538246 0.268397283862 0.240304536643
r=0.00922749483753 0.230131296892 0.274383708467 0.250375133976
r=0.00849564499059 0.291433687022 0.1995479828 0.184930803211
r=0.00887274141409 0.283366299331 0.224074597344 0.204318545729
r=0.00859320142743 0.259958446769 0.237567464298 0.216542484597
r=0.00875287415742 0.275736725247 0.237757152679 0.20379466279
r=0.00892799631411 0.218237832881 0.281785287227 0.272790340664
r=0.00889231271594 0.23046502431 0.258078023589 0.250517598344
r=0.00874327230922 0.240134757515 0.273606504575 0.22961879641
r=0.00908592497844 0.226767425909 0.281463610776 0.247889022919
r=0.0088092336128 0.233369227088 0.242143255962 0.249680944405
r=0.0089124361515 0.225165303039 0.274864127769 0.264681068142
r=0.00894569273363 0.181045832305 0.302476754711 0.297683699498
r=0.00814987283261 0.241616136402 0.250838126341 0.234515897532
r=0.00878553651938 0.243020353749 0.25350002842 0.240171138911
r=0.00834692865536 0.307314155405 0.210658143143 0.176638815679
r=0.00919415975665 0.24502419158 0.268987377029 0.252716678466
r=0.00840833456352 0.299889968212 0.205396313678 0.164982126261
r=0.00797779512715 0.31587443592 0.181803203238 0.135104073902
r=0.00837994929472 0.288576044311 0.211700900069 0.190953150242
r=0.00860210868321 0.263610942876 0.23754665842 0.216808628532
r=0.00876255377512 0.258527711 0.24897667468 0.218775041691
r=0.00935646629938 0.195176872231 0.305815135959 0.303158800705
r=0.009675257523 0.159937781085 0.325189439226 0.346218882054
r=0.00942754238947 0.184803662617 0.301046461902 0.301008728901
r=0.00938927527429 0.178085461924 0.300787777513 0.319063154823
r=0.00923892419931 0.19283630312 0.304406982655 0.304628411077
r=0.0092223394494 0.193011380194 0.303277075854 0.300118047512
r=0.0094996432461 0.184519230339 0.310436132195 0.313039798013
r=0.00903502247612 0.20238752482 0.288721003438 0.283481040244
r=0.00896112018064 0.198254854178 0.304918376438 0.291214003092
r=0.00918212662111 0.173151164194 0.316292677042 0.315307435557
r=0.00910402915926 0.203489939465 0.293826434331 0.283716883562
r=0.00939264548945 0.186812623751 0.305108131947 0.309123049727
r=0.00913687080643 0.204647082823 0.293480212158 0.28590371277
r=0.00909653371857 0.211221300963 0.280911866183 0.281489911306
r=0.00888834536898 0.207555718194 0.278007214177 0.276456340286
r=0.00914236534941 0.201298701299 0.290422472904 0.283897367839
r=0.00943989870198 0.199277518858 0.297287888146 0.289973234507
r=0.00907818657597 0.198189415042 0.284818941504 0.285236768802
r=0.00934696802289 0.200866530506 0.29916528098 0.293505172871
r=0.0095337743643 0.158297733549 0.336255462489 0.339068378836
r=0.00908386735796 0.203919610258 0.296505421092 0.292339448014
r=0.00907295741115 0.200098057241 0.297756940614 0.303632714347
r=0.00899400140346 0.196303300189 0.297261026048 0.312857113809
r=0.00913306369088 0.202884030221 0.295438690238 0.302073592495
r=0.00919104367164 0.195021305981 0.299951156249 0.302831253263
r=0.0091977762722 0.195504389597 0.304391806085 0.305300646016
r=0.00945699833749 0.172616218319 0.343738279895 0.319645253094
r=0.00954707448212 0.161574890479 0.340455830977 0.341848832696
r=0.00889270283612 0.160062160062 0.323195672252 0.331390831391
r=0.00912742007935 0.18080053094 0.311118961028 0.317739652159
r=0.009073288969 0.16873836546 0.317555395424 0.3344742689
r=0.00915245238575 0.172926074477 0.319234473022 0.325984723118
r=0.00937366395372 0.171535380842 0.326207299569 0.329103668602
r=0.00982197489639 0.148012753101 0.357787904585 0.350726960122
r=0.00913044062854 0.18575968393 0.31912737267 0.330327235249
r=0.00807201463736 0.31155807789 0.18341258752 0.145740494768
r=0.00810178951096 0.316386168612 0.178756426044 0.145663519615
r=0.00801683620264 0.32661285585 0.17350837336 0.132824491078
r=0.00779149791453 0.306765418677 0.192736291364 0.151253652239
r=0.00799858119504 0.328326180258 0.178904646389 0.13774336008
r=0.00957663934843 0.155740160979 0.339243462178 0.357790107767
r=0.00929295113337 0.195193819753 0.311139610274 0.301154725009
r=0.00939453000125 0.138274040734 0.368538956368 0.353316754698
r=0.00886504377176 0.270457104126 0.244692583402 0.207443019943
r=0.00907255525605 0.218129847005 0.277641104941 0.257304186875
r=0.00861905440956 0.244791124978 0.258606344254 0.234425377015
r=0.00914254568477 0.234391320108 0.279820895718 0.250089687607
r=0.00918240753706 0.233984961569 0.281480260793 0.251436052746
r=0.00901250412983 0.231308392478 0.275800954329 0.25296122539
r=0.00876905532654 0.240906256496 0.265690728588 0.235581158258
r=0.00862798798119 0.248760373265 0.253632795014 0.227976538916
r=0.00899771210972 0.232199085261 0.275444446849 0.249016058029
r=0.00917216176641 0.233110654879 0.281533572912 0.252046784813
r=0.00881946809532 0.236669137633 0.263915657689 0.249369903632
r=0.00878450874594 0.227419174806 0.269995591955 0.254546624062
r=0.00875006893103 0.262028402039 0.24306242771 0.225016598747
r=0.00868947951426 0.270547483018 0.248474215364 0.214869464813
r=0.00851810599171 0.307459530889 0.213835480674 0.177839444995
r=0.00861941239503 0.267485462078 0.240979112111 0.209911604519
r=0.00869628966864 0.26441945073 0.237342310366 0.208963722141
r=0.0087823396997 0.246262794298 0.250906864444 0.225761111496
r=0.00916487601726 0.237810916824 0.27552781541 0.246402064477
r=0.00914615578419 0.238910239355 0.274307445101 0.245095131263
r=0.00871193097964 0.28816160816 0.242288458682 0.195111485204
r=0.00942703385625 0.214312281485 0.291782233983 0.293238116492
r=0.00919227560702 0.18683152905 0.310383873656 0.316533753384
r=0.00929551154612 0.231673310501 0.279396627552 0.254842513054
r=0.00943055644579 0.170898322481 0.331011390978 0.335436541988
r=0.00913517108604 0.178818744117 0.329677625387 0.313567298642
r=0.00897133772113 0.198611034152 0.305627897527 0.295266064535
r=0.00784203598063 0.318890637752 0.17265652326 0.121910341611
r=0.008042640241 0.321239806705 0.166440148998 0.123766737139
r=0.0080188613662 0.299186287833 0.184662123444 0.14632767312
r=0.00817770207918 0.304000783071 0.189007084084 0.145951715681
r=0.00817263599174 0.30344672242 0.188929335079 0.146446448668
r=0.00818275485986 0.304101401571 0.188881045692 0.146286161986
r=0.00816350675618 0.29056768559 0.202197962154 0.162532751092
r=0.00780929908153 0.294616709733 0.177330964686 0.148105081826
r=0.00819249735222 0.307277636838 0.183026905537 0.146017558695
r=0.00794445177018 0.309427273734 0.16344300432 0.136213581478
r=0.00796178341404 0.299436231699 0.188031639188 0.151265993553
r=0.00902785917191 0.17496853814 0.31683784625 0.309720023275
r=0.00959783092078 0.174241636847 0.346825243631 0.317604319787
r=0.00813606271284 0.314485176921 0.188734459675 0.152708532568
r=0.00828581958335 0.309060283859 0.19862938227 0.161940859749
r=0.00830106545845 0.308225618375 0.198095514996 0.162664278843
r=0.00811436896914 0.279989914816 0.222384305533 0.19607278141
r=0.00796696977073 0.307469967237 0.202123528698 0.171515592768
r=0.00825078033116 0.313702803346 0.205539184842 0.169085597248
r=0.00810961835228 0.283205224852 0.215358216097 0.181465404973
r=0.00847075680207 0.290485734663 0.218979480804 0.1863229793
r=0.00846252773452 0.290912305556 0.218494198427 0.186965177136
r=0.00780156811664 0.258510990781 0.216626234682 0.185716040029
r=0.00836828274841 0.296066032453 0.209610121642 0.181867624496
r=0.00833877723883 0.294488392839 0.210339999828 0.181581307801
r=0.00835610221056 0.294727580951 0.209773007859 0.181828369622
r=0.00834524896283 0.294680845111 0.210264885221 0.18143608664
r=0.00799003944112 0.296511737889 0.206704121976 0.181904167376
r=0.00814480017806 0.280448371384 0.220668952805 0.1798377048
r=0.00827199735476 0.313038929507 0.199890803388 0.167461239778
r=0.0094082170726 0.151465798046 0.352539282568 0.351514965276
r=0.00955477088691 0.136887077369 0.351421252077 0.377579165337
r=0.00931371102917 0.132494360679 0.350534911024 0.375624942288
r=0.00947003272922 0.14105465325 0.34927838782 0.366791922397
r=0.0093855396879 0.140943848468 0.346759150606 0.364670945057
r=0.00936847501707 0.157479954181 0.339534173349 0.348713249332
r=0.00937341159014 0.137857691826 0.344033554368 0.367346452424
r=0.00935810448918 0.136684491979 0.341381461676 0.369349376114
r=0.00938948982492 0.134615670185 0.348857417267 0.37396166402
r=0.00937938129552 0.133829508649 0.348494245745 0.37247605265
r=0.00939222530695 0.141186351269 0.359577155867 0.361222166694
r=0.00948620970872 0.140222870788 0.354625453259 0.36090474927
r=0.00944905177274 0.136006085438 0.346074719499 0.376173434988
r=0.00945590947075 0.148844135584 0.339656313525 0.363754550182
r=0.00927320565433 0.137069387059 0.342924691242 0.371595583848
r=0.00950559561705 0.140230960176 0.351572711684 0.369464330683
r=0.00943913179576 0.153485027766 0.348394573067 0.351204375613
r=0.00952651981901 0.1383954369 0.350349778711 0.368623931798
r=0.00908862022494 0.13632124019 0.336826997298 0.367771452464
r=0.009575061288 0.143724847778 0.343745792379 0.362790419341
r=0.00950030095905 0.132543549568 0.352545642313 0.377276428867
r=0.00924774164609 0.134555229717 0.33724340176 0.382095144998
r=0.00926907568613 0.131729049917 0.340215968913 0.38997272918
r=0.00928421861995 0.136122781941 0.338076262254 0.371551089358
r=0.00949126006757 0.143592011926 0.342573024688 0.368113235366
r=0.00948460848335 0.227390716996 0.276906372325 0.281477792993
r=0.00899089567509 0.230494228889 0.270378855311 0.272635741489
r=0.0090731891536 0.226600716729 0.279946586001 0.281268309965
r=0.00905641266655 0.257071553619 0.252557082728 0.254508883674
r=0.00946899100087 0.204332072148 0.306744703658 0.295412687927
r=0.00875627544329 0.258382257012 0.246183953033 0.246053489889
r=0.00891093585725 0.25896316417 0.247696403073 0.234936305259
r=0.00899030626886 0.168423115142 0.309568795398 0.322976585352
r=0.00821884685139 0.273635452314 0.229821926735 0.1482104548
r=0.00949243312533 0.235619462391 0.270998031548 0.274420755039
r=0.00867038796409 0.236199644628 0.257750550296 0.206716524783
r=0.00851568499466 0.221093355375 0.267449602792 0.2118749139
r=0.0094558411336 0.156084742621 0.336168264041 0.326027934971
r=0.0096920050751 0.151216833835 0.340777917836 0.343930524085
r=0.01 0.156079674074 0.344070199116 0.352093493125
r=0.00930964838269 0.179904767198 0.316954773683 0.331628777352
r=0.00798615644337 0.273695695868 0.221035403566 0.185875900881
r=0.00813846804109 0.285908189417 0.206028734985 0.176696159086
r=0.00869300689043 0.25107158762 0.302027666444 0.216161489646
r=0.00920770560487 0.251789668456 0.286574453241 0.239542572876
r=0.00870019344196 0.276852802509 0.24921464364 0.214846683114
r=0.00870450888739 0.277355103758 0.250419961897 0.214148021861
r=0.00778646232099 0.341863824219 0.142725033033 0.116079953847
r=0.00874799682054 0.261032528669 0.24482025196 0.222896494281
r=0.00863896169603 0.274135401045 0.23687696238 0.206297814113
r=0.0090264296369 0.258084241111 0.25230910934 0.228608542575
r=0.00820828026055 0.298836447067 0.196750479936 0.170997799316
r=0.00863975453475 0.255008439943 0.240649431414 0.221415245203
r=0.00880138927396 0.259115058375 0.241984244097 0.220536666888
r=0.00865157629863 0.254194983319 0.243642654146 0.227488776309
r=0.00888478082819 0.25422217703 0.250108839359 0.228515018915
r=0.0088773141654 0.256725710985 0.248442078382 0.226362405091
r=0.00936710904591 0.173537752018 0.323271038892 0.320765380268
r=0.00929765710071 0.190414174545 0.31730336356 0.296466010676
r=0.00935796873863 0.172400538151 0.314284493989 0.324342793687
r=0.0077424576713 0.338940988615 0.136012418246 0.100441790297
r=0.00815217822407 0.292168020885 0.205024786601 0.149636756524
r=0.00881075508869 0.249310725319 0.253862723654 0.235174363771
r=0.00940444587423 0.173574827368 0.328642799831 0.321992559054
r=0.00941502577934 0.181696841971 0.324596864323 0.313031260976
r=0.0092676966388 0.179474401143 0.317718196618 0.31008505266
r=0.00945185919768 0.170959618458 0.330957279759 0.324892206377
r=0.00943563103279 0.170016049124 0.329408275766 0.307776847394
r=0.00957685230015 0.182908211199 0.324995302518 0.30871852687
r=0.00853946192195 0.262076740011 0.241186867633 0.213881118394
r=0.00857365996824 0.225467193546 0.270087264345 0.243187618342
r=0.00906597968098 0.236695292506 0.277222394451 0.260578788607
r=0.00904726366114 0.241260677665 0.276363921152 0.255290583517
r=0.00889046484416 0.262280785298 0.246749245085 0.218231492219
r=0.0088121665742 0.247492996185 0.257893963227 0.23397239718
r=0.00897978764964 0.25753459732 0.259874608402 0.229175923463
r=0.0089624500782 0.256572766682 0.259400693634 0.229392350174
r=0.0089800155959 0.257259635718 0.259339378063 0.22929440121
r=0.00861709707633 0.284697564684 0.234607817779 0.198971633707
r=0.00848838618528 0.271969904746 0.249627991387 0.225525723545
r=0.00937794763941 0.186431524452 0.318447614436 0.309297677133
r=0.00901208164697 0.207009572492 0.290689006425 0.284394116881
r=0.00874446823454 0.238609422026 0.276346661753 0.252195811068
r=0.00887705897672 0.233890656834 0.28105268475 0.262194608611
r=0.00909132543182 0.227528004614 0.284205093956 0.264604393714
r=0.00835502798832 0.308161676223 0.207602463368 0.171133290861
r=0.0089514527402 0.247906993105 0.274078373435 0.242771211482
r=0.00767147323961 0.290442291566 0.205659333797 0.146247033845
r=0.00818652179455 0.305181218267 0.208521721317 0.166454501558
r=0.00794651879376 0.297659653008 0.199881875231 0.152912513843
r=0.00895287140606 0.244536341858 0.263486837703 0.258227272119
r=0.00879291606462 0.246140324694 0.28321144885 0.240842080825
r=0.00767402386054 0.291717780008 0.206479313037 0.145738076651
r=0.0077871118771 0.304096274011 0.193928874489 0.138532747049
r=0.00791997066777 0.307241719377 0.194713663878 0.149782357342
r=0.00900339165175 0.239826419157 0.274490189634 0.259180397369
@group {Shuffled Data} recessiveon
@balllist {First Position} color=pinktint
r=0.0046507172623 0.130223955209 0.397720455909 0.210157968406
r=0.006822948588 0.143534781733 0.226075671805 0.255767122368
r=0.00509919501117 0.21124476558 0.329050004105 0.190738155842
r=0.00583770292372 0.332845561767 0.190757704352 0.212531827095
r=0.00614688769906 0.212949677155 0.325791739264 0.188966895562
r=0.00711641083849 0.216363601816 0.311130745407 0.313752873891
r=0.00676516676801 0.163591455437 0.20879644914 0.331878263209
r=0.00725993143486 0.149044949159 0.106851658272 0.298679083911
r=0.00328520239121 0.312453916646 0.107650714511 0.487342438819
r=0.00525981874046 0.342112429488 0.15638980743 0.252489787979
r=0.00468748130519 0.23731853406 0.253392440188 0.367567933403
r=0.00553789275571 0.263443082151 0.131009780962 0.235523717684
r=0.00604993634836 0.148602505423 0.248757148343 0.232597482123
r=0.00649819170534 0.246090808633 0.149952571412 0.23815996636
r=0.00473024665672 0.229516846198 0.247546768918 0.139411200774
r=0.00507042180437 0.237887765772 0.370721505751 0.237155803416
r=0.00736859955194 0.223493734623 0.144303942324 0.254849230417
r=0.00540635834514 0.278269270582 0.460354702919 0.153943827203
r=0.00534081912774 0.42699956662 0.176265228488 0.125752395628
r=0.00744265965282 0.189201293854 0.273500870863 0.33137596417
r=0.00572959242499 0.345169323988 0.190377159876 0.267786079232
r=0.00501619981411 0.419884877028 0.266143380429 0.164700605517
r=0.0068487891532 0.163835393715 0.163737280296 0.285383903793
r=0.00618261377814 0.324537646057 0.34403776213 0.171041431638
r=0.00456739695339 0.130349178286 0.396230963957 0.211917868767
r=0.00610221962111 0.247937258638 0.390772528538 0.218471955224
r=0.00861672255421 0.286920815641 0.179926275022 0.375950725584
r=0.00569251201632 0.128513202197 0.214389509126 0.251036682616
r=0.00478921927325 0.212633832976 0.133369022127 0.386117059243
r=0.00434933162976 0.262553488778 0.206051873199 0.135272028644
r=0.00510411309438 0.274074238129 0.124147324592 0.199592487597
r=0.00466240163261 0.265928044996 0.392443269977 0.217719647013
r=0.00703073217185 0.207170533131 0.17184102539 0.279121094708
r=0.00457670121172 0.35011052731 0.154205036491 0.200004443309
r=0.00634424107481 0.288309965604 0.151419801644 0.208628321997
r=0.00618329846419 0.328371589097 0.315484751132 0.153186092424
r=0.00363222254811 0.316222679495 0.156127764492 0.324231132862
r=0.00397770668068 0.316857168236 0.203679411541 0.325513736324
r=0.00357795257473 0.32732628086 0.202392084846 0.317456021285
r=0.00510997007933 0.341027811014 0.286660635597 0.185718037762
r=0.00528577928622 0.329937095774 0.201337822273 0.167803667937
r=0.00454971931141 0.346720124039 0.182331488621 0.273894475403
r=0.0063376139798 0.174344590727 0.29340583858 0.194161419576
r=0.00575423008977 0.170932741412 0.189187091567 0.300994986263
r=0.0068957187689 0.162743221691 0.20312599681 0.314258373206
r=0.00630803505228 0.182358836189 0.168147989946 0.29262843155
r=0.0038161917197 0.149139634926 0.320020927799 0.335920241832
r=0.00556013133053 0.298854634139 0.177201905115 0.187425143304
r=0.00628343372474 0.17753764506 0.336927980312 0.186137217815
r=0.00459869064323 0.160012736357 0.306946213383 0.320030371314
r=0.00394699953272 0.164378151771 0.340209004192 0.279938027827
r=0.00487174616636 0.310790687539 0.179793338902 0.20110412959
r=0.00674828661816 0.190405298657 0.310415020964 0.178525855259
r=0.00475223068523 0.194765996904 0.318699969127 0.182729962102
r=0.00453028646028 0.358849718335 0.174995457023 0.275849536616
r=0.00511130130157 0.341558268772 0.211885048766 0.271249739879
r=0.00869416415438 0.145780688274 0.234283552321 0.229807262644
r=0.00375522522389 0.202358560348 0.268487013124 0.133017731471
r=0.00347905246028 0.403692109523 0.288161992818 0.121161588911
r=0.00563755958899 0.289453975543 0.402117243593 0.122071151183
r=0.00500683497645 0.200545575361 0.425303971742 0.259707860715
r=0.00543222089317 0.399224565892 0.187324097401 0.290904804111
r=0.00672885843468 0.178623074505 0.38887142408 0.0992769569318
r=0.00815531731565 0.19492081557 0.113272053931 0.293282975921
r=0.00236517005463 0.225048004531 0.399321720151 0.111791846828
r=0.0057469219094 0.338448049101 0.403676332436 0.095071084111
r=0.00557644929985 0.397604864348 0.10290441063 0.196672736813
r=0.00552591376937 0.373267592321 0.217183781045 0.266378836844
r=0.00518868578892 0.388432297376 0.259842246606 0.133060132361
r=0.00538416012048 0.242777850618 0.149337878589 0.234911061579
r=0.0052887791687 0.249214403786 0.139134438692 0.22972972973
r=0.00494019531158 0.381525555723 0.242331916987 0.139179976227
r=0.00477749524915 0.382589372893 0.248422200143 0.138744455436
r=0.00352910626529 0.11816257936 0.252732478526 0.236756711897
r=0.00465137248495 0.239026146629 0.245290112148 0.12871045971
r=0.00807205210302 0.395478734574 0.24983351232 0.123362871148
r=0.0069060341102 0.24220581801 0.121661038626 0.394477040959
r=0.00503138577334 0.136142713328 0.215769476407 0.265985429904
r=0.0059674958694 0.195193109197 0.261415207928 0.388533851996
r=0.00447925141312 0.387334121666 0.135093942977 0.214531599001
r=0.00466449975219 0.312365930599 0.172113564669 0.152365930599
r=0.00724920692534 0.153574460859 0.363151638648 0.391543555782
r=0.00914461423812 0.214113476729 0.37889761712 0.284282619636
r=0.00532662348341 0.35969533183 0.213416605121 0.29911040499
r=0.003813336339 0.251682877836 0.249858162916 0.1377020859
r=0.00989448656244 0.0470480593277 0.522392372147 0.148126745642
r=0.00537207886304 0.414123243457 0.121313475657 0.196921592956
r=0.00574754758168 0.107752165388 0.255122049128 0.219811947073
r=0.00631201697478 0.196909225775 0.30916150887 0.225654747426
r=0.00585978231942 0.219293954031 0.265200600996 0.19788906411
r=0.00618090888008 0.220267297296 0.191863406648 0.282927536397
r=0.00635981865201 0.172208453807 0.296743769792 0.323282390197
r=0.00643295905581 0.276171657682 0.204714310379 0.215555963594
r=0.00612040194088 0.304036433207 0.205317219211 0.27549855822
r=0.00627153272443 0.215115345356 0.204905069752 0.276259952365
r=0.00428633112031 0.277045890888 0.302584154957 0.216071965317
r=0.00503123660718 0.356211836543 0.233501643964 0.14549084077
r=0.00714003340024 0.237455355732 0.148844780176 0.35673535826
r=0.00514319335138 0.274413529733 0.368645538858 0.215096959778
r=0.00347075808553 0.132154786116 0.383576687099 0.279806438915
r=0.00651424697481 0.337828920898 0.269509938038 0.23044982699
r=0.00704363544609 0.191877835565 0.310777913024 0.180203607392
r=0.00901330965983 0.196507346478 0.309719722609 0.384985858163
r=0.00413112547116 0.192474674385 0.331030297372 0.104616964661
r=0.00694587934092 0.418208896384 0.241025865656 0.247388247662
r=0.00649801768025 0.21668583311 0.10417618425 0.30241497188
r=0.00451299583292 0.347772935048 0.358881683852 0.176358031253
r=0.00417835178615 0.100151373171 0.209067973762 0.322987097239
r=0.00772709300817 0.2109827532 0.0889578553877 0.322341652013
r=0.00404770897316 0.236179146256 0.426721983405 0.0956712986104
r=0.00486776245753 0.0952977319825 0.392627255706 0.307902190026
r=0.00677995088955 0.18981426852 0.143322398697 0.321289500389
r=0.00503197602583 0.254531757616 0.221455812421 0.385164084938
r=0.00599703361441 0.226916925393 0.229501498595 0.389030012231
r=0.00523131673451 0.245673641762 0.391991871209 0.222398628267
r=0.00351355873412 0.129526220667 0.400083558599 0.21258804052
r=0.00714269353073 0.225461971629 0.22675004266 0.146427254262
r=0.00582108257974 0.229723038137 0.390053108215 0.155126285943
r=0.00473234253841 0.153276615314 0.355070131065 0.246263508853
r=0.00430045878395 0.231202642316 0.138009196296 0.370312803575
r=0.00697914883587 0.191112688711 0.193175893778 0.294661179576
r=0.00410477629288 0.280509076247 0.199838722401 0.309255055264
r=0.00378563659671 0.300314334831 0.191613447053 0.110228961989
r=0.00598698912211 0.134109816972 0.212835749941 0.381079153791
r=0.00607462320511 0.284124134393 0.34644780713 0.173839446012
r=0.00578521185065 0.386589248923 0.237450833489 0.230052444278
r=0.00550365316292 0.349070241146 0.270648531441 0.20375845982
r=0.00731140004334 0.123175778697 0.230886517099 0.358690917012
r=0.00677569997852 0.306914283286 0.134970889465 0.316624877821
r=0.00787671081192 0.225628813812 0.12966959369 0.353177556184
r=0.00409542453695 0.142280796127 0.238693259403 0.370484545041
r=0.00478838266089 0.243508555461 0.145034566602 0.244724283718
r=0.00465990238831 0.315342800556 0.19954068518 0.333007458598
r=0.00837011091693 0.157267994218 0.206191386934 0.306145829982
r=0.00617200777759 0.191740075506 0.166477727741 0.320027872825
r=0.00757720924526 0.320765238279 0.156307639514 0.198687427615
r=0.00422491349086 0.338598429429 0.247409751874 0.263832074289
r=0.00553613335374 0.154068533306 0.344475892045 0.246831092692
r=0.00599365776568 0.246568463341 0.268496819551 0.339917419931
r=0.00630684903103 0.228816031579 0.265538053704 0.161704210238
r=0.00722844831521 0.161709633942 0.240342878033 0.342399880588
r=0.00428696242903 0.15852031127 0.347273403386 0.241604181772
r=0.00572821700388 0.346482599895 0.158375487427 0.237538291989
r=0.00500371481651 0.257061265167 0.346606863282 0.158586735489
r=0.00516950414144 0.140679326023 0.154158866007 0.377534100027
r=0.00834391035133 0.33754704631 0.326215022091 0.150425462281
r=0.0067232569503 0.21429046637 0.196992881378 0.261592708403
r=0.00837625110343 0.0882107049301 0.310952953052 0.216245966918
r=0.00562688953251 0.177217903344 0.267097728178 0.360906104128
r=0.00436990492398 0.134662706385 0.382756317498 0.251016551071
r=0.00584504064561 0.197172145991 0.380799768438 0.278155594613
r=0.00550061335685 0.196999422966 0.285112521639 0.400115406809
r=0.00567654771781 0.288214068342 0.208242761499 0.369511346839
r=0.00347842688042 0.410436700789 0.268982869748 0.128631992555
r=0.00516117608777 0.317665607934 0.160249525855 0.196490185773
r=0.00835816877285 0.208683240947 0.321497327978 0.181444385435
r=0.00628645168297 0.323045319289 0.154310140827 0.204815394763
r=0.00383729632898 0.329198848892 0.283043709227 0.180871432885
r=0.00325736572916 0.335804299481 0.199571699201 0.306688081707
r=0.00671063630751 0.330129636311 0.178793800034 0.193175607369
r=0.00675413662196 0.13741143017 0.302615529244 0.364859142893
r=0.00409191163994 0.339368468376 0.297837025262 0.216700886505
r=0.00525552413038 0.146418256568 0.299565463973 0.215661461518
r=0.00441261758403 0.338413107248 0.271016670244 0.229090648923
r=0.00552135399874 0.275480125056 0.225413130862 0.132291201429
r=0.00503182459292 0.26314043005 0.23935934873 0.143239536324
r=0.00516057882664 0.343559323726 0.153865870424 0.247594129376
r=0.00919133680262 0.153853253346 0.325149976927 0.323027226581
r=0.00335081586511 0.337859151066 0.290715216348 0.180964136323
r=0.00386840387948 0.356810824272 0.188843695526 0.279862206358
r=0.00796506496719 0.336583179246 0.328962850899 0.187286378663
r=0.00533251446987 0.317659241478 0.334249504511 0.149139219355
r=0.00405701736616 0.3079536481 0.195471323894 0.178355646154
r=0.00643400847054 0.333270872958 0.185232200959 0.195752622253
r=0.00594708176408 0.310922142995 0.202471574484 0.166289265754
r=0.00700881489083 0.325813274247 0.202966059019 0.315103904388
r=0.00862813825418 0.193953391964 0.158568002132 0.321636907406
r=0.00646862162672 0.326258640472 0.159077043629 0.199778915848
r=0.00450493635885 0.321077896574 0.3206415012 0.162448178049
r=0.00450589506335 0.174673966535 0.278174212598 0.118786909449
r=0.00459163612055 0.178232625284 0.202187306661 0.313634254485
r=0.00476781834014 0.326053897739 0.144504275422 0.282290030663
r=0.00769148917026 0.230433679807 0.160795767863 0.290754275811
r=0.00529738189508 0.160453570694 0.232963354648 0.286549879394
r=0.00654752407582 0.340612157404 0.317274089407 0.157889494676
r=0.00387951862986 0.344193177463 0.15479384548 0.318677106719
r=0.004757385078 0.317714915988 0.15995122859 0.341579177942
r=0.00341729613512 0.35113701091 0.135302107523 0.181001621172
r=0.00599707638595 0.195923132751 0.310198479063 0.296061973431
r=0.00572051759741 0.299692992074 0.193806585007 0.16681808214
r=0.00777070288225 0.251820527641 0.219302413147 0.136919673716
r=0.00508520693218 0.261720997599 0.416023491597 0.201404734033
r=0.00568425467729 0.114240525579 0.398990206217 0.312549425148
r=0.00708447307649 0.21188630491 0.214418257808 0.298527652047
r=0.00648753940686 0.294798647275 0.434033901118 0.114006514658
r=0.00807889252908 0.18280856683 0.184830602897 0.329509346759
r=0.00600996550944 0.162175933475 0.136984346975 0.340534811675
r=0.00573869222134 0.135961238612 0.277167119828 0.396105820651
r=0.00329918344187 0.418589784568 0.118807134181 0.264942785911
r=0.0045314842615 0.419424838269 0.179116833204 0.27787563902
r=0.00434020777132 0.201023866176 0.122503424904 0.260472997332
r=0.00574349096248 0.421793912946 0.132736231473 0.187603732344
r=0.00537967044027 0.14898958853 0.398595614929 0.244246359745
r=0.00305191045817 0.415804768867 0.269273117814 0.190402700312
r=0.00556290768431 0.136715718351 0.403687246055 0.210628034027
r=0.00713653421749 0.259812937933 0.134028060814 0.418359995969
r=0.00888840662894 0.188097479532 0.132924791337 0.25762318945
r=0.00846724452848 0.211489614671 0.279097836465 0.126101133109
r=0.0033211472375 0.184583910777 0.321586484525 0.100772124332
r=0.00414569266691 0.367538816956 0.134529629829 0.153656046849
r=0.00544124539802 0.203577936061 0.306443597813 0.385566782618
r=0.00955968169178 0.221009656905 0.0971186307608 0.398052916699
r=0.00404581228845 0.367360729822 0.296236854331 0.201883684588
r=0.0049188859985 0.370048051072 0.274877474904 0.136190368551
r=0.0040890714961 0.371174277264 0.148121630032 0.212037429709
r=0.00599727889005 0.397420221055 0.204991728404 0.0971972475964
r=0.00811517576135 0.158248803222 0.191273540142 0.294206963453
r=0.00372250073584 0.0989844200808 0.236961915753 0.409293133295
r=0.00567186514774 0.0878707469497 0.399950401746 0.242803293324
r=0.00493774013652 0.323338031979 0.294469836117 0.201393931628
r=0.00399028982256 0.220400067327 0.122333737075 0.391780170892
r=0.00535260470868 0.182667947934 0.290823693852 0.407638271522
r=0.00612268662193 0.367132050384 0.175204690972 0.194796327242
r=0.00463721432732 0.280336151337 0.165482161651 0.189287173785
r=0.00430723098255 0.212466556206 0.36019984789 0.167702801809
r=0.0045982437572 0.168141216359 0.25756735044 0.21331724321
r=0.00506387986964 0.155793353887 0.252332220912 0.344110690457
r=0.00981515475039 0.113522420503 0.160011219016 0.291729481471
r=0.00514621682673 0.211976948133 0.194537709847 0.325783011776
r=0.00603692025199 0.20521654836 0.321401189729 0.27761376291
r=0.00459546569395 0.388910227312 0.257201717937 0.139477635392
r=0.00622882637403 0.312383242014 0.157774639236 0.330666442361
r=0.00426805111319 0.194641618189 0.319047873192 0.32865453381
r=0.00543640882881 0.155217471147 0.239168820895 0.373583270943
r=0.00518649020665 0.161744738629 0.341178245455 0.248397073244
r=0.0046422640826 0.281714303821 0.300765141765 0.190209625607
r=0.00591503783054 0.207496803069 0.13601342711 0.258184143223
r=0.00501377515663 0.188042739181 0.206477933692 0.326616499405
r=0.00560132064689 0.263071274845 0.251550829219 0.146347638942
r=0.00532200172622 0.160791448715 0.341953929627 0.285714285714
r=0.00443452781985 0.250160771704 0.263987138264 0.331149517685
r=0.00640701434497 0.18060141769 0.320036983225 0.204244265399
r=0.00542100313311 0.273452952812 0.189884148064 0.216021474993
r=0.00621701301749 0.215145436309 0.316929359507 0.179868175956
r=0.00593961998061 0.322119573557 0.279737985815 0.211668656352
r=0.00612197909564 0.22643229071 0.359948107241 0.235860973387
r=0.00499537186753 0.25242515179 0.322457952404 0.155070137483
r=0.00595806752574 0.161056122849 0.332636912068 0.277924316419
r=0.00500215746071 0.333995600653 0.24827928759 0.25792946853
r=0.00603382180253 0.159428092845 0.312335486959 0.285235702321
r=0.00528840720733 0.350520925305 0.158396609571 0.241568073459
r=0.00427940122135 0.245186373735 0.382745001234 0.233399160701
r=0.00627442979895 0.186672491081 0.169812890678 0.35278271813
r=0.00486713072937 0.277666682168 0.33069339162 0.176076206421
r=0.00629518316523 0.175853754276 0.294790556833 0.214097459766
r=0.00447790831676 0.351199754489 0.26312559061 0.226788085406
r=0.00485578558825 0.314371488398 0.173514088825 0.307842849926
r=0.00455727144735 0.285413449676 0.225091301257 0.360880985645
r=0.00568217555302 0.301430879298 0.191737825987 0.315624278791
r=0.00435813199596 0.203974073167 0.289859928096 0.325090524851
r=0.00594357543138 0.265967123644 0.187382236372 0.214995776753
r=0.00636125942465 0.145464128072 0.370494154373 0.269862968575
r=0.00534801660486 0.303474294488 0.124065402773 0.383120796122
r=0.00561445049395 0.354803411063 0.217115689382 0.289864915855
r=0.00571977522267 0.134598551763 0.357523673112 0.225192965704
r=0.00499989014959 0.262037559274 0.369279939838 0.148164859727
r=0.00507769257108 0.262398317157 0.223455951858 0.373782357666
r=0.00392664367056 0.281495578744 0.373688942164 0.133745230992
r=0.00577777195042 0.255673398228 0.147188725846 0.359116664245
r=0.00642269901977 0.222183790583 0.150286927128 0.24644288971
r=0.00442761878839 0.220623718181 0.12613101701 0.391723971529
r=0.00479457155609 0.148702301301 0.364421733696 0.228880229395
r=0.004319290949 0.367546142275 0.220483766483 0.274932200226
r=0.00553227444991 0.231566707466 0.359265605875 0.261982864137
r=0.00392233234339 0.259307429686 0.244458895573 0.348344442638
r=0.00426322784202 0.349783051911 0.150504469653 0.250614250614
r=0.00631331604016 0.133709356337 0.240686320978 0.361456062186
r=0.00433440685625 0.369981470043 0.279274524117 0.21638497389
r=0.00475375546334 0.249535747447 0.351903435469 0.264856081708
r=0.00489332571923 0.227190086031 0.363894286657 0.268162201916
r=0.00534173918715 0.199875915661 0.394579326839 0.123131209366
r=0.00417320179688 0.37000366215 0.228911009755 0.149522255884
r=0.00570373357008 0.383491910278 0.140535944107 0.245047343262
r=0.00491751709198 0.389221008967 0.229366192887 0.245531629354
r=0.00539834117207 0.247695596028 0.375317273011 0.143117958766
r=0.00593453774918 0.218735788995 0.267192158052 0.372037794957
r=0.00473056408088 0.383809839324 0.140702335597 0.219049196621
r=0.00613186389131 0.199683519551 0.266114330066 0.411484750576
r=0.00724741571013 0.281630344369 0.191129595741 0.121157877225
r=0.00519869361568 0.247877908255 0.41892070194 0.125522276466
r=0.00593126177038 0.402949606211 0.138737465779 0.198676932217
r=0.00618918443461 0.41406953702 0.139434336156 0.254954062331
r=0.00603851829715 0.264129245786 0.140885759964 0.199197823465
r=0.00436970707388 0.211008627638 0.265585101879 0.12888769017
r=0.00343134165237 0.179127647854 0.300215333767 0.097751514848
r=0.00567444619331 0.204019582582 0.408734862149 0.135429013141
r=0.00891679915527 0.206752801688 0.287485696871 0.138940159735
r=0.00380291153485 0.137688383276 0.28446607635 0.370140151293
r=0.00628412819304 0.21028515033 0.134074166643 0.280276594858
r=0.00602908567024 0.314704083713 0.187164503635 0.129612013318
r=0.00516966657729 0.371431237171 0.288766560926 0.205542078746
r=0.00497172881059 0.401382474195 0.180837543784 0.129382226217
r=0.00511301586494 0.140505961923 0.20733140964 0.273729369914
r=0.00754864134349 0.118441334238 0.278993772736 0.14889943893
r=0.0066914259836 0.192592018197 0.209961745244 0.278329197684
r=0.00613663183538 0.152105152175 0.328038237155 0.255710972095
r=0.00444780394926 0.288091523661 0.216068642746 0.329901196048
r=0.00515791671282 0.252562402955 0.157295946681 0.24246554034
r=0.00506176161917 0.250201244832 0.244787379139 0.15622294586
r=0.00554118980135 0.345555154577 0.251172861783 0.241645615301
r=0.00713469027641 0.167710900615 0.267838584197 0.224634023221
r=0.00649268372586 0.289340931786 0.173384180986 0.327132330154
r=0.00688020110749 0.154822097041 0.347246765674 0.26194134095
r=0.00510978762014 0.244426213196 0.349011078868 0.250738331719
r=0.00556377600581 0.169607116383 0.3280948851 0.268495181616
r=0.00623500436977 0.163411713292 0.268926688347 0.342919412235
r=0.00440073324124 0.182316880046 0.338526453593 0.210637039957
r=0.00640514023662 0.272931755814 0.204282693778 0.164379864141
r=0.00693452745703 0.221526263627 0.292051536174 0.31028741328
r=0.00636530380238 0.202817836462 0.312838859588 0.297716962343
r=0.00426572904833 0.296519366432 0.186238298061 0.306385598296
r=0.00475014024356 0.284616806451 0.174949747002 0.310494212241
r=0.00513779951683 0.156464678828 0.346503455044 0.2509202098
r=0.00480648436237 0.244534597803 0.158124292132 0.252437798068
r=0.00570731396869 0.203396544041 0.190028222013 0.322844976977
r=0.0059250623311 0.264641183409 0.217266554022 0.152166289412
r=0.00477492456923 0.218005023579 0.134790070088 0.393519064497
r=0.00474315193464 0.248161248667 0.339003986301 0.250238616585
r=0.00703367141467 0.199586088537 0.126293473323 0.397102619757
r=0.00519938460564 0.40076643808 0.255067567568 0.213644614764
r=0.00570314690353 0.243863245969 0.152213664321 0.382722890231
r=0.00360977681324 0.116518013291 0.310423224904 0.211612451906
r=0.00632488148176 0.364957716702 0.132135306554 0.217872244035
r=0.00564552821501 0.139390423223 0.206354128412 0.303176492611
r=0.0044952225939 0.141668552309 0.314612926272 0.20745799254
r=0.00389562454982 0.142297836869 0.313417283841 0.336901969779
r=0.00896721201732 0.142427393503 0.336327663461 0.313829073971
r=0.00534690520688 0.148864628821 0.200698689956 0.345021834061
r=0.00748021042354 0.13690245478 0.291698966408 0.207687338501
r=0.00570640942068 0.341649725867 0.202812172735 0.305872437179
r=0.00414207707563 0.268660684613 0.227982718511 0.13260219342
r=0.00430386276684 0.140842670302 0.326374984024 0.206620372343
r=0.00443454295632 0.121787845573 0.252912759307 0.391426135672
r=0.00545927011713 0.173514083357 0.40103045331 0.135904022331
r=0.00433412826457 0.147191584316 0.34109021358 0.213987886516
r=0.00394976408594 0.201178162118 0.316789532298 0.320133702626
r=0.00562581958784 0.31599532333 0.201016371436 0.163255048607
r=0.00661953060359 0.167125902714 0.298611486304 0.338285878942
r=0.00356756493836 0.319796141245 0.198107025846 0.320240262104
r=0.00387773796786 0.169705086459 0.311804793849 0.322695998707
r=0.00707552490395 0.326144801022 0.163041420403 0.193649766444
r=0.00703624823315 0.191583718826 0.295254847903 0.178054411528
r=0.00479862475816 0.193961306437 0.177175967423 0.293810574092
r=0.00366147606979 0.194261206843 0.342968657681 0.173279439467
r=0.00537219027483 0.173427982083 0.303407625643 0.192678640816
r=0.00452797132856 0.305245217314 0.171596903448 0.191881674317
r=0.00472921522327 0.192249254236 0.305453086516 0.172671785785
r=0.00405293157461 0.171583174631 0.305685864519 0.330616896622
r=0.00659470721134 0.160632200216 0.192582713807 0.334544009988
r=0.00525098277268 0.181052859217 0.340742685903 0.313648861565
r=0.00447015823118 0.159571937081 0.32337143014 0.307714832133
r=0.00526143089692 0.163312027534 0.117064101776 0.439109458546
r=0.00776781934007 0.146561249294 0.439168119429 0.109632430574
r=0.00619021122385 0.109066445051 0.43725513475 0.291780442439
r=0.0050315694728 0.296242328087 0.437727026011 0.112358565404
r=0.00560938642621 0.115860682161 0.286038272751 0.169879313315
r=0.00483099073734 0.171683848797 0.124765177549 0.280733104238
r=0.00512591806799 0.417862696384 0.176732381276 0.113603460294
r=0.00607651110025 0.115802139037 0.176443850267 0.283368983957
r=0.00297618335868 0.162488413701 0.110928484692 0.436363734345
r=0.00474733594881 0.431879264007 0.163065949969 0.105540624354
r=0.00639546839864 0.438759786773 0.111236048642 0.300120772947
r=0.0089884502376 0.114022287079 0.290395330326 0.434797028389
r=0.01 0.111197551994 0.157564441678 0.294797987656
r=0.00571065241415 0.414444759609 0.126081406893 0.287831513261
r=0.00351559817563 0.426954497127 0.169145256585 0.115634631172
r=0.00536604729356 0.295787315178 0.434723171565 0.157103284527
r=0.00376007125981 0.283458465534 0.15950952366 0.440308275479
r=0.00491124570865 0.110766657829 0.151659154413 0.302155778997
r=0.00792054903168 0.270551910459 0.11852325357 0.190756464685
r=0.00474008706718 0.414164534805 0.169785916252 0.115569319151
r=0.00566272946885 0.307060284704 0.148220939279 0.435436542057
r=0.00731435437317 0.115493646139 0.430107526882 0.290566959922
r=0.00538420599635 0.288351463934 0.109263088495 0.44559321526
r=0.00765008741302 0.112855719669 0.419608437649 0.170810412786
r=0.00544951338865 0.292770432988 0.420995724185 0.16410281614
r=0.00639980589329 0.210810960344 0.15767597549 0.348299376184
r=0.0068551539954 0.153521763873 0.233500167807 0.36457953335
r=0.00572194587464 0.163593999101 0.362956301353 0.215468258186
r=0.00645865743342 0.233702089619 0.338853503185 0.182255000559
r=0.00636344191907 0.203636418233 0.138613023515 0.29024601307
r=0.00593110120696 0.253881278539 0.344748858447 0.186497064579
r=0.00636411091469 0.223693551872 0.334194181217 0.186540763377
r=0.00642859694163 0.231305370114 0.251459041861 0.383549565436
r=0.00370481901791 0.128679026429 0.341839471605 0.182176542058
r=0.00594639304881 0.284329856621 0.218161344477 0.155619085326
r=0.00444989432953 0.353000238682 0.162921473466 0.314252526056
r=0.00405186408346 0.161351425816 0.3093745695 0.171304587409
r=0.00364688187124 0.274639364103 0.116090412482 0.405678584279
r=0.00485912181824 0.407591001539 0.114738885323 0.186302789399
r=0.00525624964953 0.118219476777 0.410118446888 0.312013686271
r=0.00359893523982 0.280862653549 0.384803512868 0.137346451003
r=0.00701115951793 0.145835127918 0.184253596348 0.325954001206
r=0.00500427141653 0.313147853846 0.33478533858 0.207276432207
r=0.00589732238588 0.380406646627 0.200734802939 0.240230460922
r=0.0061252364439 0.358383952134 0.217697811448 0.180302461552
r=0.00643554065547 0.339496146007 0.274211961935 0.179229814426
r=0.00566442074082 0.180732573772 0.273400827657 0.338986233261
r=0.00669274730239 0.23167605035 0.388295519452 0.120772511177
r=0.00412397235094 0.168265583865 0.263665164428 0.366739547544
r=0.00462779596651 0.193222576209 0.327354337565 0.199846580189
r=0.00482845136359 0.226057730735 0.256163199358 0.340012383858
r=0.00623061564471 0.312368310156 0.313351594325 0.20476892822
r=0.00601329624699 0.170742270789 0.203491471215 0.355010660981
r=0.00665559375365 0.268444398196 0.206357106768 0.344699339416
r=0.0058703125168 0.274978376375 0.339626838008 0.204744841221
r=0.00634496985968 0.177733012987 0.261854100524 0.215316428823
r=0.00421156643274 0.181258153402 0.340980140374 0.264013304946
r=0.00488214604126 0.38625952901 0.275799501984 0.203948430741
r=0.0069059867957 0.259502218792 0.393305035694 0.215705190044
r=0.00523415935414 0.381766929336 0.277596258569 0.134345569864
r=0.00772997215557 0.431796048111 0.0886579692807 0.220507902295
r=0.00337809508316 0.351955061453 0.198999736001 0.305215452759
r=0.00442127070313 0.334085891297 0.21311415327 0.168224559387
r=0.00601706795928 0.193946320086 0.134518004439 0.390456214572
r=0.00794961152575 0.136469010442 0.376702749305 0.207701887154
r=0.00603935715324 0.382786803548 0.133260241204 0.218254759294
r=0.00374500925608 0.28351370088 0.392148373769 0.193290020993
r=0.00750978727667 0.209807410509 0.284069499686 0.382823948085
r=0.00642858094541 0.197593714769 0.286006200676 0.134124859076
r=0.00599746287175 0.184710450503 0.284581019582 0.321781971525
r=0.00604087118892 0.159298592245 0.276981970857 0.212398122993
r=0.00553063221583 0.354781910832 0.231697513592 0.245848045511
r=0.00668452144711 0.16804153438 0.357590200425 0.230773338297
r=0.00409125851323 0.221460304655 0.324117492171 0.276284755486
r=0.0068241449789 0.225686286124 0.170974259746 0.332773905661
r=0.0066670079665 0.22700651866 0.176272978617 0.338227885529
r=0.00505272478764 0.260397361873 0.337053543599 0.226185752851
r=0.00425993119495 0.336684709989 0.259541277449 0.226918573799
r=0.00524368703363 0.317927434336 0.286512098196 0.195076069321
r=0.00556575148683 0.353055138971 0.204724363501 0.261205482969
r=0.00659570269127 0.266527617416 0.38889716563 0.138552646281
r=0.00554744084839 0.245062889733 0.36454746607 0.233703690556
r=0.00586655550148 0.380725999631 0.1607149438 0.231582826608
r=0.00541401010213 0.377531949285 0.226953578825 0.229125625095
r=0.0052728096427 0.372666282141 0.156340123251 0.224947633648
r=0.0060404870175 0.168188575069 0.324952219155 0.306349543427
r=0.00665239439909 0.169902912621 0.229421696919 0.372836639932
r=0.00364673898327 0.345394208639 0.349301504041 0.178986244179
r=0.00621234992337 0.189148852114 0.16061630306 0.320793643826
r=0.00728071712709 0.13665559247 0.347552602436 0.309368770764
r=0.00646791566503 0.232665515718 0.169349981933 0.233869996387
r=0.00537212014063 0.173871946669 0.240336301677 0.212079001045
r=0.00491421348971 0.125738820118 0.347329095573 0.179770268763
r=0.00333445450327 0.352117565378 0.121916223097 0.2
r=0.00558138419096 0.134691899612 0.346332381147 0.314017547439
r=0.00571198141871 0.227174643097 0.369678608686 0.232905097389
@balllist {Second Position} color=greentint
r=0.00617962899878 0.20075984803 0.270095980804 0.270345930814
r=0.00639812651988 0.270288412056 0.28131922225 0.242812073479
r=0.00642397576354 0.224135807538 0.159803760571 0.30025043107
r=0.00717970115686 0.291375223155 0.161403611461 0.219087476953
r=0.00591889663415 0.2171005432 0.319155478118 0.300476580916
r=0.00786883819221 0.30429041023 0.338577590302 0.205989093466
r=0.00738740398858 0.287406918308 0.348422043701 0.203440812883
r=0.00683761861695 0.286914378029 0.220621495771 0.216117076879
r=0.00929617762648 0.228854323935 0.184789859907 0.318879252835
r=0.00718469231629 0.228039291967 0.295127407119 0.188017895351
r=0.0079300193063 0.191939359074 0.289770227742 0.279212209401
r=0.00640344238583 0.225742756119 0.302291408367 0.204757312761
r=0.00614476904068 0.194642505008 0.271766769416 0.252586895829
r=0.00661186711164 0.254608396327 0.288375595302 0.194359420687
r=0.00524634893418 0.25808932729 0.25730265345 0.295739157017
r=0.00691362699393 0.187800627396 0.291983269432 0.266190310213
r=0.0065810006108 0.285403673399 0.237855467185 0.276534874406
r=0.00672444051512 0.290221516804 0.226057552964 0.277247947002
r=0.006228831677 0.283045215968 0.20221986806 0.277724274089
r=0.00814140429507 0.315103259517 0.169420253794 0.292012938542
r=0.00797287687051 0.29787671057 0.178926288223 0.217874656602
r=0.0069972223278 0.258907079315 0.21333632354 0.262585034014
r=0.00702967887371 0.269237238247 0.245886244499 0.172371261178
r=0.00674098406291 0.348401666551 0.327946500935 0.173324183321
r=0.00626743138281 0.205287901314 0.233836942982 0.284706875075
r=0.00720178114816 0.270750752794 0.20162977833 0.277589697351
r=0.00966654759149 0.34590079791 0.200503942886 0.158928654752
r=0.00603976967858 0.199929115719 0.273967747652 0.256353003721
r=0.00786003778839 0.205389007852 0.265274803712 0.247787294789
r=0.00532061110894 0.199414898262 0.292812854773 0.246092044363
r=0.00617441014815 0.274749734231 0.250365432318 0.209337349398
r=0.00745798149719 0.282219743988 0.210798099302 0.226992823894
r=0.00674489208042 0.286952114702 0.222309415208 0.332352412248
r=0.00669073837769 0.193772702532 0.137875876165 0.2972018262
r=0.00697627443746 0.30518408835 0.172396773248 0.137522557957
r=0.00634518270181 0.338934431183 0.323169791039 0.194690284361
r=0.00759012050525 0.147711473222 0.295348794097 0.214745194001
r=0.00778420302964 0.14386354947 0.192931595798 0.321971681585
r=0.00761786593273 0.143010161895 0.321360278346 0.194285845749
r=0.00712827618098 0.261913794613 0.178101380337 0.233344033618
r=0.00571680380404 0.209621688668 0.29312483388 0.345087268539
r=0.00719800407455 0.155868165205 0.204735803692 0.324784001911
r=0.00591281072901 0.291654264453 0.341534058386 0.21100171723
r=0.00665171381785 0.148487341477 0.204833677413 0.343448768297
r=0.00764023253421 0.359425837321 0.285996810207 0.152153110048
r=0.0065350670097 0.226223529218 0.334521677701 0.275641130953
r=0.00714964866726 0.146087664225 0.227270084874 0.338594349494
r=0.00616893428337 0.210479336548 0.150113962434 0.332469212785
r=0.00657598483065 0.309325138757 0.209206495823 0.149701434323
r=0.00714022331522 0.160419320074 0.211046340747 0.35607916136
r=0.00639639318397 0.140014581688 0.367093991129 0.301020718148
r=0.00616573179553 0.160979551811 0.192568917299 0.342834053681
r=0.00643445326705 0.347450932734 0.199580725527 0.164884243787
r=0.0056105654628 0.161589452164 0.340793944903 0.294066093053
r=0.00758767769178 0.226876249319 0.166681809922 0.304424859168
r=0.00808038823198 0.295708773833 0.22958520535 0.163112819096
r=0.00620214908475 0.279673908136 0.266526850732 0.276407384399
r=0.00516937714834 0.211129192468 0.259631844792 0.261956590655
r=0.00623163987994 0.270674853973 0.239964509993 0.283095134362
r=0.00618311672009 0.240302232041 0.206260644773 0.269279871149
r=0.00758782295664 0.275550529838 0.242034949464 0.234014525361
r=0.00826273610798 0.267864456214 0.204363563329 0.28295835098
r=0.00521329680745 0.221251178875 0.121848475322 0.385539138636
r=0.00726933318284 0.4033656251 0.297555401567 0.181015928667
r=0.00549187688331 0.119371267274 0.389423807485 0.156874663278
r=0.0062858087674 0.389490824826 0.256904866287 0.124506795265
r=0.00586884134786 0.196888792864 0.369641038304 0.315256643724
r=0.00797968580812 0.279795283167 0.261418456023 0.207037354009
r=0.00652437358808 0.28636832447 0.246231078112 0.198030872137
r=0.00616855335993 0.255364713081 0.261395918011 0.290896376907
r=0.00607025087978 0.189895072036 0.262984888024 0.293708098039
r=0.00633815586656 0.26633694479 0.289194321861 0.189949858593
r=0.00630485839811 0.263327875501 0.295271214192 0.187861724432
r=0.0052042383262 0.122685588614 0.335632183908 0.366297356737
r=0.00536601915754 0.174464412416 0.1315432759 0.359857670843
r=0.00691390014134 0.342526653028 0.132170219404 0.174113115629
r=0.00870518545794 0.336970057327 0.363883684665 0.128577358448
r=0.00626839940662 0.198926186121 0.263409142573 0.261828731016
r=0.00882334173819 0.28832082986 0.200287116792 0.248772807261
r=0.00661004752223 0.201550387597 0.280370516358 0.27557482591
r=0.00618365621813 0.283974763407 0.216277602524 0.157034700315
r=0.00884458269449 0.323552385804 0.224995754797 0.292952963152
r=0.00821566647961 0.390433469727 0.313901227544 0.159655149778
r=0.00835954605722 0.366933943506 0.139884456477 0.328597707544
r=0.00551564798243 0.339422531396 0.340685009226 0.142327763779
r=0.00561637119786 0.418087258018 0.110324569007 0.378166233266
r=0.00702253598929 0.27650756617 0.242866034881 0.203385917978
r=0.00594566067451 0.254519909216 0.278481989841 0.18541277463
r=0.00650567860694 0.304452672895 0.311666081065 0.22877795496
r=0.00632746866126 0.307287695727 0.157093365453 0.300388660549
r=0.00755060585323 0.308190598548 0.152129794382 0.227174277609
r=0.00780485731138 0.243460002754 0.158680985819 0.306725870852
r=0.0064908702752 0.309949053 0.309368054395 0.226022160164
r=0.00773840137126 0.309277014771 0.309748419004 0.154507561765
r=0.00656101816442 0.227122150391 0.308861517523 0.309068390609
r=0.00695836177558 0.226684250005 0.308655280823 0.155122410903
r=0.00654410114938 0.293917332081 0.174495068107 0.228452325035
r=0.00809842235137 0.286609880211 0.181897341888 0.303035810234
r=0.00690055150229 0.253831275108 0.290879333433 0.251450676983
r=0.00689825780728 0.204206801735 0.263721273179 0.247506325106
r=0.00753300709771 0.304932807596 0.178659370725 0.285426893055
r=0.00642028411723 0.296005311497 0.155969901516 0.232101361071
r=0.01 0.363770240734 0.174976920882 0.143035748307
r=0.00509199921976 0.148219037393 0.342887820363 0.187106110826
r=0.0078130004801 0.304704439431 0.118914124269 0.411539893559
r=0.00764328502676 0.29830337592 0.185840986783 0.131003954064
r=0.00671447128601 0.153236951207 0.201339428085 0.342191984692
r=0.0066353964994 0.292481799178 0.375434296836 0.184704101492
r=0.008154485296 0.368311769981 0.165919809947 0.141256070152
r=0.00546103641602 0.393182045386 0.339398180546 0.117364790563
r=0.00654377823488 0.165385547981 0.32489794796 0.372924275262
r=0.00715498216755 0.258962074906 0.16073914993 0.35001061997
r=0.00838058523394 0.247186779039 0.277885022835 0.272446913697
r=0.00890222275142 0.288376812763 0.265915352876 0.177081569292
r=0.00736392551047 0.27031403804 0.185533293113 0.266344902042
r=0.00616098602273 0.188159621866 0.252880121472 0.272658774328
r=0.00538214838805 0.281735262871 0.282401316695 0.265386669015
r=0.00596146562589 0.265118642641 0.292683370389 0.269815298138
r=0.00659571996562 0.204690733502 0.262451138193 0.269763163946
r=0.00753350536887 0.20050514863 0.270254517194 0.2663687585
r=0.00767889524623 0.34185976861 0.214384754468 0.15447416002
r=0.0073334720629 0.16009781837 0.212856629473 0.311728562789
r=0.00530594904056 0.263118392532 0.216141529569 0.245026492156
r=0.00778051086111 0.261540289993 0.264582838127 0.274352270026
r=0.00651438598495 0.304334444729 0.214003590664 0.306283662478
r=0.00758881903855 0.297855403634 0.190906536805 0.267278516576
r=0.00686111119057 0.278566265852 0.319830475064 0.221893685525
r=0.00847416573099 0.35280984535 0.138586364626 0.202570246134
r=0.00770138189001 0.296056266202 0.206451064553 0.350558837278
r=0.00801386174496 0.310462866498 0.149203750558 0.326425063253
r=0.00734507967581 0.185087102247 0.25048620019 0.296395911781
r=0.00654730054651 0.250694053819 0.284516702655 0.186242310972
r=0.0073773749338 0.19761914795 0.364333572121 0.301420083435
r=0.0072420709005 0.342759505992 0.206505823299 0.310344541312
r=0.00739698905644 0.295815956152 0.35839460848 0.150502854885
r=0.00705511975635 0.336378844422 0.215201818728 0.141766396431
r=0.00741311248697 0.18843868502 0.282344510465 0.228658445553
r=0.00646867102337 0.191731527343 0.284008895178 0.285919336905
r=0.00827591706315 0.296507086263 0.27703381319 0.226369824796
r=0.00587733415531 0.29533144618 0.179966381521 0.296391868764
r=0.00784420397819 0.289333224547 0.18296210139 0.302272423972
r=0.00654844352955 0.181103796851 0.2894606255 0.226097895558
r=0.00704910260841 0.227296613798 0.183286730768 0.293450681937
r=0.00587867253675 0.18203130866 0.298068325036 0.293125734175
r=0.00755281874731 0.199144156191 0.31874832843 0.174110724793
r=0.00648970073046 0.319996727213 0.182089674358 0.346833578792
r=0.00652185018583 0.239505022953 0.311090413146 0.27902335174
r=0.00614948425932 0.377332375509 0.128608098986 0.325650092583
r=0.00817595957371 0.216674030877 0.174076812361 0.274079874706
r=0.00648665583534 0.242069150859 0.297175191689 0.264102813253
r=0.00734796430686 0.2498316925 0.287741381756 0.2548294352
r=0.00874897686724 0.242989036353 0.262319676861 0.209117137911
r=0.00860120486558 0.24730458221 0.279193113642 0.199134857838
r=0.00607388593863 0.202943508083 0.313169958295 0.25895288319
r=0.00625694585945 0.21218837831 0.148413042982 0.359024746932
r=0.00616868085129 0.310215919275 0.210871892323 0.326550934378
r=0.0063602293009 0.220428672846 0.153846928449 0.353224612689
r=0.00637715466649 0.153307141683 0.326924914298 0.208498782776
r=0.00766713656474 0.145251626719 0.211679433325 0.274936166708
r=0.00660949294696 0.345917117066 0.317585742506 0.184286107231
r=0.00804802023395 0.286263130089 0.144026974952 0.385504071104
r=0.00637208306884 0.147420265771 0.36081156209 0.315894261704
r=0.00596430517376 0.147893620414 0.176642023448 0.359805114729
r=0.00708266363524 0.187736996494 0.23087930171 0.288617013665
r=0.0054381129614 0.191469405985 0.237338097365 0.287494417151
r=0.00573791645469 0.239116007433 0.28203256349 0.188943456331
r=0.00678142351944 0.23079714125 0.294429964282 0.285675291517
r=0.00807511307787 0.350992155053 0.217212736502 0.291693585602
r=0.00652988306045 0.146129054378 0.301412603717 0.220805046973
r=0.00725957997659 0.158379679588 0.350004150411 0.204158711712
r=0.00716234783621 0.373844343587 0.218748249005 0.275984759343
r=0.00632773293679 0.307818386295 0.353850524571 0.138799092906
r=0.00563173989757 0.147540080436 0.310451214809 0.326556847189
r=0.00642401823735 0.305157205183 0.232596300902 0.309803823875
r=0.00665140250969 0.31901618809 0.139598188476 0.201074388129
r=0.00844979697619 0.36738761876 0.302455769295 0.19549216101
r=0.00781349123825 0.360235112967 0.133339255574 0.299532142963
r=0.00655636712845 0.207474883161 0.137019002043 0.313301430051
r=0.00648097709449 0.184158847916 0.129773074405 0.387409993454
r=0.00502546585799 0.225116879921 0.273991141732 0.217150590551
r=0.00718958668029 0.216346153846 0.33046762219 0.150192049907
r=0.00758405390596 0.330491361903 0.331064742104 0.146772866652
r=0.00711177753041 0.317345374368 0.202725853799 0.334024434689
r=0.00629155940937 0.200664068493 0.319573781943 0.334270112185
r=0.00665398583028 0.312449928764 0.339740647234 0.140690972237
r=0.00735180169934 0.142419098724 0.352132727372 0.218036467174
r=0.00777287699035 0.140743124317 0.213165566919 0.309675193263
r=0.00579912686801 0.128729790124 0.367874512553 0.230513078912
r=0.00750514743634 0.211605818687 0.163043135275 0.33053548326
r=0.00611479627976 0.214748911375 0.153049716488 0.28800789449
r=0.00538658689938 0.249441575167 0.265406451574 0.287961756923
r=0.00714899332328 0.25311005734 0.269677188945 0.202833277118
r=0.00775246023676 0.244418760265 0.219417239491 0.221424660867
r=0.00743812820321 0.338310528415 0.209701194874 0.30367826856
r=0.00616358123088 0.220440258097 0.226353243843 0.27608456607
r=0.00778116654855 0.352040605785 0.198861057236 0.282672388891
r=0.00752445591981 0.228517854231 0.156346812327 0.228008315669
r=0.00840940234047 0.268507660786 0.214798396969 0.272309060217
r=0.00751458355703 0.255130090136 0.292047561209 0.206865690724
r=0.00800499191361 0.230387001253 0.288148807593 0.209130906224
r=0.00636865724502 0.285132309467 0.205025596654 0.255786285961
r=0.0066536930917 0.273427213725 0.285977636126 0.225276346395
r=0.00699967631755 0.241399386102 0.198944729898 0.271824003788
r=0.00721155767825 0.244147217559 0.281186260176 0.19775816321
r=0.00644390856318 0.252963644941 0.276840199047 0.205994247714
r=0.00884674537744 0.22518660336 0.21573649485 0.286461537073
r=0.00663624357972 0.285889310794 0.273582752651 0.225314439204
r=0.00555523745685 0.325088721154 0.182216137342 0.252508511826
r=0.00513459675571 0.101432059658 0.216128819376 0.26133438923
r=0.00659515030402 0.251705797024 0.178907215387 0.143233224091
r=0.00853941718398 0.182927502623 0.374523770084 0.128761526144
r=0.00909435719149 0.414147758499 0.123576980451 0.303485907199
r=0.00693659329244 0.135469020568 0.28688178401 0.225514212105
r=0.00700723578884 0.307920720869 0.190666515972 0.117572718773
r=0.00748047830148 0.324833257145 0.174403939042 0.128360329796
r=0.00627691301871 0.274089525043 0.0846100362032 0.205063655326
r=0.00781268201712 0.408928910352 0.20671039035 0.106265421034
r=0.0074596356533 0.16487305251 0.110461627236 0.402980380842
r=0.00659561603741 0.190754885428 0.386082729888 0.116139271898
r=0.00624959409386 0.199041049079 0.358122250224 0.300784531488
r=0.00778434282141 0.169370195941 0.400846207413 0.109693431331
r=0.00886503461335 0.247195514879 0.207519051999 0.271301496924
r=0.0068732640704 0.320264256494 0.185039440821 0.263483849328
r=0.00577501154926 0.177077602011 0.23669629261 0.323373293731
r=0.00601391207953 0.177141760943 0.289545164401 0.22824455732
r=0.00590526592789 0.175727289438 0.304658192687 0.22854385523
r=0.00742964478804 0.183059714326 0.229132137169 0.287687518537
r=0.00685116264128 0.27647863128 0.284787715177 0.225046453739
r=0.00689219428945 0.166424455024 0.293811074919 0.322225006264
r=0.00756053046554 0.309452361046 0.30160657478 0.166869282986
r=0.00623148497965 0.206868256573 0.272408254478 0.262491707113
r=0.00733170063432 0.196472270528 0.319351065224 0.343471431338
r=0.00771907742618 0.205262315205 0.356460479266 0.138976356941
r=0.00904917071932 0.406638320314 0.102659000909 0.172677317738
r=0.00684965488045 0.23383872671 0.292373840235 0.188127027231
r=0.00631162717031 0.14105858442 0.201714665946 0.341818143411
r=0.00634201185743 0.19793797954 0.265920716113 0.244709079284
r=0.00671913577948 0.154388383655 0.310724090344 0.324547133398
r=0.00585170774833 0.287694644892 0.289973414356 0.182997847829
r=0.00737802590593 0.229929497385 0.274115468339 0.185256181162
r=0.00769323777285 0.173191318328 0.296061093248 0.231390675241
r=0.00584538476569 0.211464799894 0.341478448466 0.308765904988
r=0.00608375372152 0.234176320995 0.302486578129 0.308349816332
r=0.0065324926747 0.328714715575 0.171077518269 0.219981372689
r=0.00694879779873 0.300590013083 0.314974914366 0.214177870023
r=0.0070030034026 0.275065762663 0.273660837951 0.254168209808
r=0.00614588486253 0.24760974248 0.268930141671 0.19628027078
r=0.00710291272077 0.280144159202 0.300148860045 0.224778668617
r=0.00752481761422 0.226566380473 0.198360888384 0.285460867097
r=0.00704059320606 0.269861210816 0.286850921273 0.25735821967
r=0.00691614008197 0.254517629054 0.274236270528 0.270881158397
r=0.00696175217658 0.188471982227 0.261293507776 0.29054554431
r=0.00741246548717 0.264407625823 0.238696995226 0.332241255577
r=0.00605504438716 0.212464927374 0.312404470694 0.300440248647
r=0.00625728320688 0.30073459317 0.214658217911 0.3085852072
r=0.00709608267194 0.206191565712 0.295028394848 0.23135648068
r=0.00707096908805 0.171397005233 0.310430396539 0.309474045481
r=0.00845927969957 0.187788507888 0.150060867505 0.318827258838
r=0.00800671309401 0.292014770367 0.323701823217 0.162289406877
r=0.00752589722445 0.166939422445 0.296045255982 0.221086813654
r=0.00674520229041 0.28786303684 0.175946982002 0.223409784939
r=0.00717410933529 0.291644073036 0.268663183447 0.237530849808
r=0.00861075831539 0.234889628263 0.258717635567 0.215998781927
r=0.00818940672288 0.271375745227 0.235491661007 0.206701381028
r=0.00638572855868 0.282883743137 0.2329513806 0.283719264741
r=0.00626599068535 0.287990641516 0.271997660379 0.200990161058
r=0.0082140878541 0.238123133318 0.27578517128 0.286791104721
r=0.00630698399383 0.26910007201 0.202054419243 0.235420142321
r=0.0077637084848 0.234229260497 0.291980241174 0.275490338515
r=0.00648132434596 0.270481880355 0.207955349422 0.275088436444
r=0.00813093469331 0.263059476415 0.199390758837 0.263391241404
r=0.00630003399759 0.20355120947 0.283802661569 0.279501507242
r=0.00780958294184 0.232726154792 0.291731172524 0.202070775278
r=0.00756475790823 0.273684210526 0.201101591187 0.27723378213
r=0.00784178373459 0.188153687747 0.290630249824 0.240773857909
r=0.0068260990332 0.187673166397 0.259762664018 0.287207904229
r=0.00792769171067 0.277087875628 0.283628779979 0.193857237653
r=0.00757906698418 0.28414846426 0.238609691729 0.187029030266
r=0.00716261039493 0.18556174559 0.266805942433 0.295357474466
r=0.0075199788168 0.236986945429 0.274955841344 0.194546109401
r=0.00568169945879 0.279928692697 0.274040707015 0.200660473434
r=0.00629390577613 0.256703399141 0.283510337251 0.20125178946
r=0.00712556127242 0.257204908991 0.295424250781 0.256423515352
r=0.00744830487487 0.255901909352 0.259775513939 0.292197889343
r=0.00583548110682 0.253395377833 0.299327603865 0.258983835775
r=0.00827986747686 0.210297610025 0.281137890961 0.249153655702
r=0.00673652152936 0.199320854729 0.251962895478 0.25842305781
r=0.00887783715627 0.277552150082 0.236939164756 0.288454480364
r=0.00519984438358 0.204212277491 0.274969223091 0.286913991016
r=0.00583741860995 0.24838369178 0.297884505432 0.249769098826
r=0.00663245777144 0.207508088536 0.243707801122 0.279987796948
r=0.00764395491218 0.260448567826 0.20379210953 0.269996397046
r=0.00597117717254 0.216812049477 0.237595714246 0.266541385017
r=0.00522681076366 0.194275212555 0.244991673436 0.273629409865
r=0.00471574737139 0.293555010266 0.274275126446 0.22184385798
r=0.00604375710562 0.294743622778 0.235995877351 0.200644163875
r=0.00556965994017 0.34927808732 0.325461581365 0.190989172747
r=0.00748306544992 0.12883363631 0.333900193514 0.192458804902
r=0.00609444132676 0.187066819191 0.346390840839 0.333211570073
r=0.00560322811678 0.211456139159 0.141333152137 0.329890602704
r=0.00643737314422 0.196771785781 0.331545064378 0.337003172234
r=0.00613140629118 0.287591829144 0.216267319674 0.270977341062
r=0.00639927015059 0.277240873906 0.258919983511 0.257958136765
r=0.0051579144074 0.285447109357 0.234621945455 0.259263826376
r=0.00701386087896 0.306081127654 0.161833126551 0.323252688172
r=0.00657152116768 0.239825683559 0.274337527237 0.295424193435
r=0.00749952543936 0.176755070203 0.281799271971 0.29994799792
r=0.00642223804172 0.18221859112 0.287958878232 0.22892831718
r=0.00548134853351 0.22909559813 0.302434530879 0.285709186789
r=0.00752937032202 0.282401058583 0.191050162396 0.287164681824
r=0.00631252018338 0.300145499896 0.236749116608 0.280458473142
r=0.00800064464277 0.306428841982 0.231396990462 0.287412623532
r=0.00698288271422 0.292850462459 0.294011718346 0.233039773615
r=0.00739688290778 0.229589180927 0.182396872168 0.286384709578
r=0.00676741005955 0.239683716333 0.280108722511 0.294044971584
r=0.00780066739155 0.231337226791 0.179910666145 0.303564840828
r=0.00624941968921 0.168506253563 0.30823555909 0.221951168012
r=0.00597880549311 0.315533762203 0.16941832741 0.29798911332
r=0.00784220917822 0.325510406343 0.193815659068 0.325312190287
r=0.00805888939467 0.30007745362 0.179729281157 0.220447755689
r=0.00746266399537 0.174037224367 0.293690935711 0.214483783664
r=0.00713605968048 0.189471130519 0.310540421894 0.279926526651
r=0.0066836790541 0.184330405986 0.224728814571 0.301063549769
r=0.00621482113021 0.184541976909 0.301010487495 0.290125902996
r=0.00692393740347 0.213199980195 0.320889240976 0.297568945883
r=0.0058846889848 0.302228456658 0.26288774827 0.192112729939
r=0.00779307928776 0.197076380811 0.259196804796 0.293896004185
r=0.00709307828243 0.177306159115 0.234742574813 0.28521700073
r=0.0084451038175 0.267881479986 0.209328151027 0.233859976781
r=0.00713918672899 0.254790237999 0.281691206132 0.257059298104
r=0.0082014161865 0.236604421788 0.206294675015 0.283371197429
r=0.005857804771 0.315932144106 0.359741168241 0.131908009794
r=0.0077143643611 0.373905164603 0.181629417095 0.126812141347
r=0.00661297747351 0.302919275161 0.190876782838 0.374247103088
r=0.00619456143487 0.193039817148 0.314848101942 0.130936914444
r=0.00739348422981 0.131346537535 0.192305605497 0.313868604138
r=0.00860135877971 0.361175416891 0.192744030948 0.131177466243
r=0.00683102308064 0.208034934498 0.353886462882 0.297903930131
r=0.00556542656361 0.192813307494 0.284350775194 0.391908914729
r=0.0082170913 0.315005068239 0.366699708226 0.131457804808
r=0.00524556583391 0.120505151213 0.16630109671 0.408374875374
r=0.00579395000885 0.133855919567 0.195969837686 0.37771056107
r=0.0080368166982 0.270896764503 0.2682174319 0.201964843909
r=0.00579286056859 0.268259365395 0.245779447356 0.21176260969
r=0.00625204868612 0.195358622888 0.35282116672 0.133331208161
r=0.00771484574018 0.200871666661 0.343972951375 0.138868117091
r=0.00597586252306 0.314877191029 0.345660625969 0.202105119902
r=0.00761005976594 0.277648711438 0.245376123327 0.331712500225
r=0.00734476113215 0.138012377139 0.356796505278 0.21510738988
r=0.00765169791447 0.201912794716 0.315466714346 0.138879624249
r=0.00641898487413 0.286053099904 0.142183202586 0.351782560953
r=0.00647355903982 0.315346689557 0.199475673801 0.144834118413
r=0.00657101602228 0.144021565804 0.203555806217 0.338682820877
r=0.00580833574002 0.218058152548 0.371527077845 0.169025392213
r=0.00585879681468 0.141275244983 0.209404559611 0.337754528003
r=0.00601888198591 0.141592154813 0.209179222328 0.310150299827
r=0.00596121643798 0.20883252163 0.141502004183 0.310832246728
r=0.00739285178176 0.141587968343 0.310891798276 0.209048737314
r=0.00801204268558 0.291754156972 0.217893422621 0.142642301799
r=0.00792749317408 0.214742500541 0.290988291266 0.144907164262
r=0.00666203634042 0.140676042934 0.339018877593 0.327068253983
r=0.0082945678835 0.2274138037 0.21888636224 0.280452953107
r=0.00557477355385 0.259459326737 0.219510398507 0.217447884696
r=0.0073269438709 0.252602002454 0.225929003918 0.295935731529
r=0.0062174866722 0.225648198405 0.21620809152 0.257676088681
r=0.00548078005077 0.294665962208 0.214766189539 0.22960182296
r=0.0063868655864 0.221626575029 0.288705612829 0.219656357388
r=0.00585119719587 0.256501456684 0.290407335252 0.238163327316
r=0.00654893434227 0.246310160428 0.261390374332 0.20628342246
r=0.00788396729712 0.218102649221 0.258923426239 0.227584732671
r=0.00581123137092 0.230308042175 0.289745710151 0.225087864379
r=0.00794499389747 0.215954522739 0.297538730635 0.250541395969
r=0.00929113013157 0.278721146193 0.267909259751 0.220880870257
r=0.00701677992161 0.276956589389 0.227425963384 0.226388672787
r=0.00813197296089 0.286626010495 0.219578783151 0.221954332719
r=0.00580749069115 0.252775796401 0.235872037468 0.290593919492
r=0.00643105574902 0.223297478145 0.291830053603 0.266935280786
r=0.0092990358717 0.265845715662 0.222431648499 0.210075498173
r=0.0063895796538 0.225897901328 0.289979808692 0.22330770329
r=0.0058632854147 0.213189888074 0.245694230027 0.290597259745
r=0.0059362047591 0.269601902967 0.217988420627 0.279834836857
r=0.00926081060013 0.226262129959 0.252412343556 0.221130355266
r=0.00776511830007 0.30752688172 0.217008797654 0.229521016618
r=0.00945132502602 0.301627258833 0.254937217178 0.227216877941
r=0.00611294420931 0.242928921038 0.219235933642 0.236453415342
r=0.00649385069547 0.216051506365 0.268147638473 0.284317098344
r=0.00778827856094 0.265301464791 0.195803421995 0.29363597383
r=0.00809693878997 0.281040696911 0.291751178299 0.189330376034
r=0.00639111388977 0.279278911008 0.285165351756 0.237910313535
r=0.00674144793567 0.314716728126 0.175081014639 0.229388758521
r=0.00700292685442 0.286764103712 0.215741888284 0.25715763727
r=0.00691835188084 0.296738421396 0.172080887149 0.22726679713
r=0.00629999275243 0.300393040508 0.222321682735 0.302030709291
r=0.00835717004357 0.202250493345 0.275685434773 0.283201074862
r=0.0057153909373 0.147073998538 0.328346667384 0.179604472252
r=0.00583113156514 0.299085531238 0.236068941227 0.273395823318
r=0.00774129181245 0.16152120296 0.182724162622 0.324421990612
r=0.00569970261437 0.17543738807 0.307721449235 0.181636589062
r=0.00874593086679 0.287134866377 0.227372346341 0.198030813516
r=0.00652848540623 0.271833022713 0.294561174223 0.232578821601
r=0.00733216327185 0.211640762139 0.304391705597 0.238099201684
r=0.00615678478487 0.216330387416 0.252737479851 0.249013395587
r=0.00706490525016 0.296407959342 0.220044792833 0.338444310449
r=0.00640241196118 0.200484819492 0.344638121807 0.313488239447
r=0.00739835448645 0.287533400134 0.230815798263 0.289871409486
r=0.00683451848238 0.297740922741 0.194296569297 0.240942647193
r=0.00700724123161 0.309840323643 0.182689213418 0.240054706775
r=0.00782638895477 0.238405671927 0.310423817285 0.18460047917
r=0.00588270584269 0.404705154799 0.323636145003 0.108034751837
r=0.00760044788791 0.159341394851 0.298157154969 0.232608986658
r=0.00611802515526 0.16527874721 0.21640486244 0.318829862959
r=0.00800259009975 0.220151384951 0.306165171856 0.166201843171
r=0.00645571970581 0.211335861778 0.292316336564 0.350294985251
r=0.00789283990166 0.291877665245 0.325126599147 0.157349413646
r=0.00883009068325 0.317135076922 0.159570826965 0.219574437676
r=0.00734967768011 0.29539107871 0.163622883974 0.21759545286
r=0.00662086448837 0.302830831001 0.219375489949 0.163144302096
r=0.00686659497622 0.163645846583 0.30412628449 0.218012938063
r=0.00713522922991 0.258458191337 0.262112571919 0.275157860743
r=0.00735382238935 0.284777156087 0.200077175381 0.269969129848
r=0.00622834106394 0.263117432251 0.272342879108 0.264655006727
r=0.00714163397329 0.344151510508 0.120331416876 0.374104596036
r=0.00761188611506 0.151922794873 0.348455604118 0.184262708633
r=0.00575217996633 0.170489563389 0.314688954111 0.316588918633
r=0.00785029111788 0.210780216574 0.250897548132 0.265408184688
r=0.00657366778975 0.27983523326 0.212817319667 0.245061787528
r=0.00710318841579 0.278904614771 0.250473437656 0.195330409648
r=0.00696648164896 0.274545902543 0.266108487808 0.208836803332
r=0.00899207357844 0.262246179611 0.193165166422 0.266694578187
r=0.00547740224641 0.261485343856 0.203600620068 0.253276493799
r=0.00813998913102 0.279028015532 0.221410379525 0.170765312513
r=0.00638492458226 0.271733761423 0.238083477402 0.181094097308
r=0.00751853515919 0.268358181313 0.195840731361 0.291611810541
r=0.00689305318538 0.292952855794 0.195260711229 0.26920759104
r=0.00713041293334 0.171958072124 0.300128293473 0.224003764769
r=0.00775959997877 0.302735930394 0.288585701029 0.229082341172
r=0.0078355769911 0.304062973804 0.293434497232 0.224183881965
r=0.00663648792114 0.224797457799 0.302846334879 0.294155006479
r=0.00697896688778 0.178213090891 0.29388382694 0.223929135613
r=0.00684597672726 0.213205728126 0.171385237614 0.308545159546
r=0.00746573827773 0.289635694153 0.245018002299 0.289203872391
r=0.00601448833057 0.249357517971 0.287645722373 0.261369138515
r=0.0074299767464 0.279424467242 0.195117910854 0.250647829328
r=0.00727124791832 0.272489404828 0.19767827529 0.282329095264
r=0.00755430327666 0.289387280901 0.191140071728 0.261807344547
r=0.00701544224807 0.233174463435 0.194438541635 0.293949789017
r=0.00751622039467 0.318921214695 0.320152898705 0.212019537057
r=0.00800497627878 0.275010552976 0.244670747151 0.29506120726
r=0.00636619055209 0.211315099288 0.340684044318 0.290692073008
r=0.00788921641861 0.323866379878 0.206312277775 0.152407708178
r=0.00772985289442 0.356411960133 0.194551495017 0.304363233666
r=0.00645422103542 0.267434857671 0.187658088088 0.297265828883
r=0.00589591312219 0.190463161037 0.297124521168 0.245161932242
r=0.00589602722772 0.210605553697 0.291903646705 0.157243225159
r=0.00572095414583 0.14422587364 0.349548715575 0.305878268919
r=0.00767262133262 0.202407671904 0.309834727607 0.142062844317
r=0.00718376781122 0.255083813253 0.187061463052 0.295225574117
@balllist {Third Position} color=bluetint
r=0.00230191485417 0.401119776045 0.362977404519 0.125624875025
r=0.00244867504387 0.132615845882 0.192625243327 0.344393976685
r=0.00392644154031 0.343460054192 0.185811642992 0.195007800312
r=0.00470164831199 0.182797272381 0.186601890603 0.352044250637
r=0.00385027723336 0.182663728605 0.282617607871 0.168520036897
r=0.00308672660638 0.182864960383 0.355668927777 0.165013585666
r=0.00246638476369 0.160057713706 0.356418815646 0.310602447942
r=0.00244034725475 0.0489974341918 0.46560866673 0.450061769457
r=0.00632403951235 0.455005091113 0.0119728942102 0.519118008497
r=0.00413664944156 0.13439019646 0.352937171756 0.311807041432
r=0.00415315082098 0.308246759839 0.354438090082 0.204223207336
r=0.00348878807928 0.147908343665 0.17431234789 0.333057813289
r=0.00246942793119 0.143039511785 0.302072630279 0.195119926104
r=0.00313570585836 0.204676361005 0.296792132396 0.150819650756
r=0.00409745470241 0.395784877978 0.105519164628 0.318867308503
r=0.00386968387718 0.205437434646 0.360404322063 0.140153363541
r=0.0039599858019 0.108485438004 0.0472621159238 0.351604966527
r=0.00463761892115 0.433593264785 0.506562694086 0.0287626802843
r=0.00688489364154 0.416863292724 0.0643809890692 0.0792603650022
r=0.00376176607603 0.173724807166 0.320651903459 0.28805673053
r=0.0048856739157 0.22385683843 0.170992836787 0.326529564302
r=0.006542737798 0.302324885998 0.261269342902 0.196486506691
r=0.00217171107575 0.11421803605 0.214223642531 0.286785524066
r=0.00361117599964 0.234681534759 0.214662148678 0.244661700681
r=0.00241889075506 0.439124844296 0.117852694178 0.120906497368
r=0.00431641002963 0.164781136762 0.379833619707 0.285585478301
r=0.00342668267051 0.0810508142411 0.373104381503 0.164294713266
r=0.0022894640281 0.0550416445153 0.0441609073188 0.507708665603
r=0.00344681882253 0.438900785153 0.10335474661 0.0801927194861
r=0.00385639048567 0.454720111781 0.364422321195 0.0675923500131
r=0.00361981103301 0.494474220411 0.0459448086464 0.069974751949
r=0.00385979100876 0.51330973623 0.338816427463 0.0856647595035
r=0.00432766196252 0.244461883042 0.252914153056 0.267709712754
r=0.00617955899732 0.385801406307 0.359108227897 0.0995745531697
r=0.00292254507146 0.104961979239 0.37858806472 0.354973547422
r=0.00399544421652 0.156795430778 0.380410186339 0.357792993035
r=0.00420965680453 0.372559924365 0.372207700721 0.113749698756
r=0.00603569032967 0.356793626232 0.158214567545 0.105717750438
r=0.00407948882731 0.155616784651 0.360202561247 0.381002710651
r=0.00495456850093 0.277905856947 0.184579916538 0.245688271515
r=0.00652824996191 0.309958359174 0.360769026313 0.181934969434
r=0.00667323255613 0.190949766264 0.27929633166 0.295446583113
r=0.00247227745394 0.243354321694 0.255237550086 0.242907842015
r=0.00361395998328 0.1450103224 0.342144886143 0.165825869643
r=0.00211281074241 0.351706539075 0.14322169059 0.184306220096
r=0.00322022685704 0.2148384235 0.269529645632 0.210254809509
r=0.00320010879788 0.351267294501 0.12518893152 0.38425764446
r=0.00592304157415 0.234932857633 0.284191734619 0.269310523933
r=0.00202349788679 0.235176569081 0.26975355888 0.210469626919
r=0.00352071374465 0.365298324679 0.111565592241 0.142314098168
r=0.00301678794188 0.376359438605 0.375599975697 0.149371164712
r=0.00628526644284 0.206615697527 0.228307848763 0.318072858025
r=0.00231813175072 0.212888132709 0.291760345142 0.278240262502
r=0.00343947493845 0.246168078584 0.303870418535 0.229260914161
r=0.00666958698898 0.271988006542 0.176494639288 0.430265309831
r=0.00382768493424 0.296383382287 0.168259800159 0.287772103448
r=0.00268734077884 0.0931986865398 0.444259683966 0.144946152181
r=0.00331441414954 0.381765538813 0.0731660925249 0.43413572289
r=0.00672433510458 0.478737464994 0.0510883785503 0.407022964014
r=0.00474899166616 0.063591044077 0.0509799697537 0.406934681213
r=0.00313389871461 0.472167496299 0.0583229386461 0.0883528986605
r=0.00677007869949 0.399788676741 0.0532333768496 0.0661974475294
r=0.00415277245574 0.0826784030179 0.111285759195 0.430116315624
r=0.00265436039182 0.399983479342 0.111941223171 0.0932086329615
r=0.00231403614181 0.372248085575 0.0963820469961 0.416803658014
r=0.00291242228044 0.108755558339 0.3398258909 0.461451744222
r=0.00718127969933 0.0979351214544 0.403500108028 0.378283280348
r=0.00484537115486 0.350202885962 0.411204925467 0.0982794078199
r=0.00468563216992 0.368867302887 0.0685417536834 0.107268764315
r=0.00436595730431 0.30225951663 0.127485686814 0.343953498536
r=0.00439801299689 0.314049690796 0.208593101018 0.117339125838
r=0.00445358514533 0.297583102209 0.370499911194 0.212151435247
r=0.0044736710646 0.209101131552 0.117238952182 0.360215838299
r=0.00265691328488 0.429984646666 0.0568322337026 0.433362380182
r=0.00502732688419 0.419595675057 0.0635609823253 0.079334738269
r=0.00434163330286 0.0628993454484 0.428176314953 0.0874495287349
r=0.0025911851926 0.0719061669116 0.431913795618 0.441359929098
r=0.00237326457545 0.391476602332 0.419664216668 0.104556131672
r=0.00341865473383 0.388209687876 0.0872464573493 0.143743632491
r=0.00624003943001 0.413743266325 0.10082774931 0.0710813296544
r=0.00328646946282 0.350599369085 0.19167192429 0.274952681388
r=0.00329025593525 0.107013075225 0.352657497028 0.41069791136
r=0.00263395084268 0.104899236341 0.375387847093 0.0957703332531
r=0.00725765984113 0.36207163385 0.0909890549057 0.444378272803
r=0.00245861087388 0.391679913313 0.106681932256 0.448762311714
r=0.00155261164848 0.0406915149764 0.0279302706347 0.45502263315
r=0.00515102787721 0.38320149386 0.0459271289773 0.0861657178896
r=0.00160985556532 0.0769503929349 0.382466920904 0.500409146351
r=0.00301124957373 0.172286938686 0.296578586208 0.374980104567
r=0.00416821310093 0.295595594353 0.164854159165 0.364685284293
r=0.00342529910611 0.377527585286 0.304916178251 0.157919719855
r=0.00351183185202 0.160711827069 0.178128872367 0.303008398733
r=0.00395582906463 0.169646111557 0.180106827008 0.360690511361
r=0.00323900579867 0.289648955467 0.360414725455 0.169407794986
r=0.00410162347609 0.168854712487 0.181065668595 0.289483497788
r=0.00287879476127 0.360796016128 0.181001871163 0.168745887367
r=0.00498154450098 0.424084077031 0.315230155002 0.149248473462
r=0.00466727526355 0.156725876292 0.117990454818 0.321536711021
r=0.00428015139062 0.235431235431 0.132123195953 0.317710658136
r=0.00230136171478 0.404068034468 0.0678369420429 0.452160947211
r=0.0058900161257 0.191727689708 0.260288082401 0.267482095437
r=0.00295928393919 0.212515215226 0.358360075246 0.160672789643
r=0.00250811630767 0.0823219269204 0.395088338442 0.128900452751
r=0.00233078503106 0.101909341301 0.424116521171 0.398954297185
r=0.01 0.0578527782036 0.396460719683 0.463095994218
r=0.00237497319367 0.0759306227256 0.410734258574 0.413601348477
r=0.00697997229295 0.106144360583 0.393536727969 0.421228872117
r=0.00163706914442 0.427982411879 0.104072659122 0.394190153536
r=0.00245560943514 0.393201430052 0.100787227353 0.0629502393125
r=0.00199188830103 0.423972808158 0.0905728281516 0.414725582325
r=0.0022933964639 0.378964906097 0.0635884821806 0.103460645284
r=0.00422544297055 0.287069596205 0.307223939773 0.200717437991
r=0.00442477620593 0.447596402844 0.0793822684684 0.119850275437
r=0.00300840742389 0.248180852923 0.313063989355 0.253171243095
r=0.00411389911173 0.407931921379 0.169053440447 0.11424761058
r=0.00233762077979 0.459027706327 0.130015724398 0.335826580572
r=0.00366544438826 0.166381346089 0.238298645324 0.243120654824
r=0.00378967820189 0.236250760563 0.34219751933 0.24763673378
r=0.00269808366379 0.352908714647 0.187629340078 0.200367900667
r=0.00399493881457 0.281069878894 0.133475811152 0.436435464024
r=0.00239264390961 0.193331188783 0.203458641612 0.31045690009
r=0.00529336412973 0.322944367993 0.203052003261 0.272979866595
r=0.00453648227749 0.383592303157 0.07202503052 0.456512170613
r=0.00264711374583 0.423033040171 0.112859519848 0.0919182315189
r=0.00523806338845 0.268940754039 0.256270838677 0.279097204411
r=0.00637334537061 0.0934631953549 0.0825529125304 0.500468252482
r=0.00474837734848 0.2251790525 0.226657467639 0.277022143373
r=0.00220129704547 0.415922456981 0.12372032237 0.0836963624483
r=0.00646161601952 0.364221665038 0.10802770813 0.101398155624
r=0.00480056631871 0.110619139753 0.405789552017 0.379818425361
r=0.00283609728923 0.380291306327 0.156246120743 0.347188314644
r=0.00306301549947 0.306799005643 0.221316978462 0.320226452069
r=0.00562305498933 0.360515781046 0.337330917365 0.143487421516
r=0.00337383720815 0.144063742374 0.349865975391 0.346327269105
r=0.00222440135759 0.33209222993 0.321827126083 0.163960853241
r=0.00314030602888 0.154034229829 0.344786170806 0.170033886673
r=0.00479407821222 0.243572900182 0.178017974978 0.280209608552
r=0.0028381517717 0.128040028303 0.348690993632 0.331021934701
r=0.00376696660868 0.281832384778 0.305099877246 0.243834393483
r=0.00418582271346 0.275483434039 0.196612140271 0.275521000927
r=0.00336809180543 0.185048640587 0.264382035903 0.28729412107
r=0.00239252074747 0.290399608985 0.261001341938 0.267456076094
r=0.00613033579806 0.187051948846 0.261927000729 0.260095754466
r=0.00446937940059 0.186008341281 0.290437560464 0.262255174207
r=0.00190584220812 0.222358919497 0.308103771062 0.236266381385
r=0.00679883010304 0.0896743577156 0.423416789396 0.119743086238
r=0.00373813253904 0.164260528242 0.289934136119 0.210232186814
r=0.00215479364386 0.41501421255 0.459351796231 0.0456117589502
r=0.00327398065055 0.224649252132 0.273463030934 0.231600775211
r=0.0024470021771 0.337799592592 0.130469569998 0.438120599505
r=0.0033062837765 0.132119407241 0.425291270979 0.344221418506
r=0.00300626019982 0.0893825735718 0.408886324293 0.436872475476
r=0.00390022683479 0.0734936092514 0.164746543779 0.388770541692
r=0.00628516366127 0.331403164099 0.0996105194223 0.468720918209
r=0.00665897125664 0.382354957384 0.137787628819 0.130064209492
r=0.00417597560553 0.154525010788 0.334438377535 0.14144704086
r=0.00675361626137 0.129820303807 0.148474671849 0.329238267384
r=0.00424809026417 0.143114564264 0.331308448718 0.377841940526
r=0.00566244089007 0.361172885265 0.127666584301 0.352812783132
r=0.00384672071758 0.311952332132 0.411453291276 0.14994802402
r=0.00357761755633 0.334809497172 0.17506526198 0.20430301759
r=0.00615829738954 0.262766207258 0.317720657743 0.216223213694
r=0.00324576206159 0.205539779321 0.313992140811 0.259435971026
r=0.00584785237446 0.261930314087 0.186735350934 0.277598912499
r=0.00476634777799 0.101697186244 0.353595355069 0.381375614113
r=0.00319333897417 0.22183877533 0.310326519777 0.306167595788
r=0.00583499975577 0.306656547197 0.161801665052 0.224282732656
r=0.00319217317985 0.156206737425 0.416335948316 0.134102445778
r=0.00453425630915 0.326201741754 0.215559212782 0.235548241103
r=0.00447311142255 0.260977836806 0.170664895825 0.194156221466
r=0.00561144092484 0.191656861097 0.402280495321 0.14005154928
r=0.00295624752315 0.113907814688 0.331452240585 0.425130323249
r=0.00582254446366 0.33629001157 0.184397553854 0.264723706683
r=0.00613363720564 0.232986226946 0.240182528714 0.315359186874
r=0.00402482843786 0.346935825785 0.169589516284 0.166915590673
r=0.00423587052033 0.345142176117 0.391769060328 0.127975291234
r=0.00397642665275 0.14993633591 0.388128867964 0.327026146694
r=0.006064514285 0.130059049058 0.407949234601 0.123114488008
r=0.00717890257351 0.38391883046 0.333024219943 0.155247654375
r=0.00239262829441 0.494924950787 0.0545644685039 0.048812746063
r=0.00201303169302 0.35723216127 0.30364508146 0.175944782429
r=0.00336093195881 0.334143544487 0.127664348216 0.387642410191
r=0.00484945545726 0.150693279984 0.332527673632 0.367339271322
r=0.00333216585102 0.367072876172 0.148454151693 0.150912788174
r=0.00312215562662 0.142862710624 0.356208400275 0.144889377753
r=0.00464773554398 0.126594754422 0.140885944259 0.371078136122
r=0.00585320769111 0.15006125503 0.350913785483 0.147612992269
r=0.00476939673204 0.365771370985 0.13354948955 0.133067519607
r=0.00405850443185 0.20011990786 0.274557445331 0.192846549494
r=0.0052604119233 0.141333291564 0.173866733498 0.326509194574
r=0.00431065824624 0.0868099341044 0.347294206345 0.128135749435
r=0.00338143457674 0.373246562568 0.52592210472 0.0359318267495
r=0.00200334635227 0.0942271427702 0.369487195085 0.428249893546
r=0.00417845936328 0.366144668158 0.307736330056 0.160900404072
r=0.00477234671065 0.0328015104048 0.428764082242 0.0242328679018
r=0.00358710040983 0.225353856312 0.322205257294 0.261667973425
r=0.00269924194962 0.131888961357 0.27231778901 0.359754606229
r=0.00271887601308 0.444054997874 0.0869682873085 0.10221254333
r=0.00542784833933 0.481365466982 0.0843827910247 0.364316307614
r=0.00536032842105 0.415369854425 0.0504335222854 0.0545706100525
r=0.00342925290235 0.439108803807 0.104297353811 0.367834739347
r=0.00578080665899 0.0906234728426 0.11324122168 0.42296112815
r=0.00271651811725 0.334026618492 0.136773612761 0.179825706689
r=0.00515407575116 0.476056388874 0.0581758452014 0.387971336257
r=0.00205072741312 0.113455480651 0.372909469968 0.424573524265
r=0.00471895392466 0.0926459551851 0.419414269235 0.114664625297
r=0.00285439031212 0.0903747145386 0.423732070922 0.112901579065
r=0.00335080442816 0.146115184378 0.451333969844 0.135270486931
r=0.00291798427848 0.379528806177 0.0785323038342 0.0943047581337
r=0.00347249076333 0.502874335142 0.320636114544 0.0711330790308
r=0.00196775023449 0.0437303296339 0.447904588372 0.0521230191596
r=0.00469422225552 0.101397503337 0.0913087854283 0.401350396483
r=0.00493909696805 0.124931367994 0.365692444144 0.102061071926
r=0.00300824265258 0.405985320963 0.129282384813 0.107267253691
r=0.00351293708699 0.34130651495 0.123888151481 0.426261380097
r=0.00518997077775 0.0550001198782 0.0879426502673 0.359035220216
r=0.00180306288002 0.0810223749974 0.0995381598094 0.412999008836
r=0.0027137252486 0.442152336988 0.048473744951 0.46294864397
r=0.001 0.0586400158714 0.454270409682 0.0719149885924
r=0.00566845135781 0.193075192573 0.257368331126 0.316539233694
r=0.00194836809484 0.0883138228179 0.419334717276 0.4334733778
r=0.00338536109668 0.450906736417 0.0432119383964 0.0630989881757
r=0.00592302290934 0.19951604885 0.218898052815 0.383177905953
r=0.00534966526833 0.333560112964 0.198711465537 0.229233111957
r=0.00307766315218 0.193181200853 0.24700703508 0.366876723119
r=0.00252659885922 0.190764973005 0.250677419135 0.369307466589
r=0.00294840917158 0.279126280136 0.263889269665 0.19736832267
r=0.00194721003791 0.0377590015076 0.452196473022 0.0543070504505
r=0.00417901672712 0.184214482586 0.336106239038 0.305036331746
r=0.00252600697992 0.306968431997 0.170228435239 0.185027438693
r=0.00595349338985 0.333531198715 0.142305946437 0.0981528684661
r=0.0062735982474 0.151339868194 0.365911460524 0.10599522307
r=0.00208203552084 0.170304744623 0.298180071516 0.380904093505
r=0.00253680764991 0.393100817901 0.0688034731345 0.406054441949
r=0.00216220309476 0.299049558724 0.251848080259 0.167798144377
r=0.00570736812476 0.136848871299 0.338663121857 0.393157028335
r=0.00330502061307 0.0484814578005 0.471467391304 0.399808184143
r=0.00375794755746 0.165543916024 0.17685099626 0.349663845373
r=0.00308273683932 0.327763007976 0.270413976453 0.17173059881
r=0.00219408418875 0.181779784918 0.260794697683 0.277981740797
r=0.00371187563809 0.171985530547 0.269573954984 0.318810289389
r=0.00339480727912 0.162726192049 0.31074714921 0.165235768062
r=0.00499701813522 0.3577281718 0.196595083357 0.162757841198
r=0.00315879277599 0.319780770884 0.241023069208 0.214500644792
r=0.00430170732015 0.253421477673 0.185537461994 0.22089468195
r=0.00368696731844 0.180061564311 0.20329403203 0.288302564863
r=0.00318579673068 0.267394793775 0.225591457883 0.251517900761
r=0.00255784352904 0.279203990494 0.191846648037 0.235695071949
r=0.00581602686323 0.235045767402 0.184098488611 0.312034343291
r=0.00280643219856 0.270818377602 0.252333094042 0.248683895669
r=0.00571965942478 0.290011183707 0.24621814115 0.273706515981
r=0.00430246173174 0.388175759072 0.143174524809 0.132436435448
r=0.00400990312069 0.290627892706 0.196116363485 0.278178206288
r=0.00492115291492 0.292484769567 0.199854283898 0.252544606179
r=0.00345662499268 0.399259799249 0.320641507318 0.13940447485
r=0.00494294157885 0.281157610397 0.249570810886 0.205603614608
r=0.0057967958803 0.136949085875 0.36439289061 0.385924286304
r=0.00553306938163 0.397450509408 0.403704747665 0.088909450395
r=0.0034207826916 0.15718901454 0.301177013616 0.382506346642
r=0.00296150177786 0.225364998776 0.220610027963 0.240312874502
r=0.0038820601604 0.239328178806 0.217919563381 0.300337859788
r=0.0024614209014 0.344789359794 0.402082583732 0.104705640891
r=0.00424594832793 0.376448739627 0.0579045507232 0.0653539862388
r=0.00476028984503 0.144819258924 0.13587653762 0.341634593616
r=0.00257774095856 0.441553274449 0.0981141083791 0.115938569269
r=0.00333790087459 0.41282613691 0.101869607905 0.142353408118
r=0.00471722786196 0.39983269206 0.336748279213 0.151879662544
r=0.00415543489324 0.422203672975 0.1263870936 0.355565035178
r=0.00442312028955 0.308746186256 0.184483510097 0.146229841639
r=0.00393220110577 0.169389198962 0.124172627938 0.380724785787
r=0.00394559227733 0.421009771987 0.102062975027 0.35776330076
r=0.00267361447898 0.360010293361 0.144217336961 0.182266009852
r=0.00464751899655 0.419710794163 0.345707478288 0.131668807712
r=0.00409360513415 0.347747858017 0.320073439412 0.189522643819
r=0.00399367844007 0.344388446323 0.205332466266 0.306237468162
r=0.00600521878032 0.31491452768 0.212400020911 0.296565424225
r=0.00209347168874 0.315954118874 0.193098871931 0.148829272917
r=0.0044965363006 0.33485316413 0.133786287832 0.352035487675
r=0.00449869986905 0.194057567317 0.150371402043 0.316991643454
r=0.00303072034325 0.168335062297 0.117243119553 0.375366371269
r=0.002577905438 0.413526587193 0.0538892328635 0.0718332985838
r=0.00462328417034 0.318260811666 0.17872623764 0.36875187269
r=0.00586110383788 0.318831586689 0.408645890789 0.108188545689
r=0.00669850537251 0.433264198133 0.160830842433 0.0954675776246
r=0.00392732224316 0.166206528031 0.322705615176 0.405129803625
r=0.00354651357664 0.161891768986 0.392147946036 0.128442221212
r=0.00601982292105 0.155517641213 0.330044724201 0.401040251781
r=0.00386598777348 0.42267588431 0.106676774787 0.0553780617678
r=0.0047185447117 0.0433272334054 0.468946930627 0.0766528031941
r=0.00373008718291 0.346703610855 0.448410080486 0.0999912037648
r=0.0066119304498 0.128637834279 0.413595163738 0.134867813647
r=0.00678037537205 0.0857052783282 0.482705818771 0.334804539723
r=0.00435262089832 0.108770650436 0.111351078451 0.345104198805
r=0.00347903021197 0.448096494062 0.0634606518869 0.0986147482116
r=0.00257322563823 0.440132204918 0.052731734188 0.477690420151
r=0.00268327603747 0.348003091987 0.470548827622 0.127106415872
r=0.00257829079674 0.107292151823 0.402459850615 0.12848090712
r=0.00190366791443 0.106843370668 0.122969565472 0.407552923239
r=0.00423793978988 0.0773324873991 0.106917755326 0.379407910126
r=0.00616726877591 0.122171638241 0.415811646395 0.349323911123
r=0.00720322537932 0.0821981713006 0.113267400634 0.442433289793
r=0.00632801174746 0.513995226434 0.400080592666 0.0356777533244
r=0.00255658317233 0.349104566482 0.167834623429 0.371776668346
r=0.00212524904691 0.0371169615883 0.0360893602154 0.431284296196
r=0.00402736777904 0.312698166529 0.230639991729 0.253127584781
r=0.00294470251182 0.181204751529 0.227946861601 0.314472481901
r=0.00522657985689 0.269162766511 0.245709828393 0.286635465419
r=0.0036376328081 0.166573008515 0.278875205301 0.244983800176
r=0.00427651312387 0.312891668008 0.243297407967 0.280425180968
r=0.00604344106137 0.277853963671 0.186214363046 0.290797546012
r=0.00310267375387 0.205481485881 0.245360334947 0.274608783443
r=0.00523018669565 0.285484315278 0.213121104645 0.242390069212
r=0.00254616461344 0.175229426176 0.278018604137 0.247763440395
r=0.00439622275984 0.241878351092 0.282124960317 0.3131927677
r=0.00322201310951 0.274623177662 0.260291574005 0.277489498394
r=0.00332218913576 0.171624298355 0.233658544891 0.287156697485
r=0.00260851307411 0.232922529016 0.302461306738 0.242461588271
r=0.00493109104308 0.331728822709 0.227405641279 0.217598632417
r=0.00464313822533 0.194093161546 0.266798810704 0.375540138751
r=0.00315662491409 0.247077047911 0.316084535094 0.230369195589
r=0.00402456962234 0.253516127601 0.313329118417 0.231604108434
r=0.00485060673959 0.252755250572 0.227282179247 0.28391210924
r=0.00299153396711 0.268365722532 0.255904521874 0.179980170393
r=0.00430338910154 0.293477046396 0.266429163388 0.257595938437
r=0.00381381125986 0.182106253404 0.235678566124 0.340199039461
r=0.00324301941418 0.352185417796 0.188542098384 0.141964484968
r=0.00403857217661 0.43671861352 0.131808512877 0.0909166979437
r=0.00435606878117 0.166807029364 0.229689517714 0.321879737241
r=0.00334448691964 0.0545151683408 0.461410327596 0.38660340215
r=0.0062043469932 0.124243646632 0.0653741427995 0.428575030254
r=0.00449982553235 0.160248240705 0.106555106112 0.405330525849
r=0.00138295881034 0.429127317244 0.0756383350822 0.438440013991
r=0.00327530797996 0.428193899124 0.426797040169 0.0874735729387
r=0.0034739313912 0.384145687964 0.1087158133 0.388285459926
r=0.00147885847865 0.103146777585 0.121471411537 0.385685556146
r=0.00282860945817 0.38908865361 0.104735903639 0.122024183862
r=0.00183592721158 0.103687061508 0.38998524973 0.121636596862
r=0.00288880927177 0.37480349345 0.373100436681 0.130698689956
r=0.00325494066927 0.109366925065 0.391812015504 0.114599483204
r=0.00315551758722 0.382684262697 0.101549593141 0.111750474622
r=0.00626509684686 0.395480225989 0.393619142572 0.101163177135
r=0.00319834595043 0.399224641077 0.104077024667 0.116985472671
r=0.00207813639407 0.408029878618 0.132221004344 0.357122559169
r=0.00240190720374 0.395002152964 0.11262231065 0.064692868491
r=0.00153445387912 0.1155753905 0.135141855276 0.410978642015
r=0.00207348346429 0.409715424584 0.123052309628 0.136886327093
r=0.00391015932629 0.40878329266 0.331387814059 0.13719622526
r=0.00366707121778 0.183604372648 0.175716318188 0.366344300971
r=0.00431001043751 0.148117946851 0.280080087368 0.434219148162
r=0.00183802324429 0.429847574708 0.13563891057 0.155041931569
r=0.00678988682357 0.177746644682 0.369912808209 0.29096688915
r=0.00208297885228 0.176997302257 0.364526795606 0.181438852571
r=0.0039984064396 0.278391561674 0.365035803128 0.180163757767
r=0.00222290666366 0.363213612951 0.142479303226 0.356422429673
r=0.00352823109272 0.162770331793 0.38395378914 0.157069368486
r=0.00567259660308 0.163967797627 0.158151639752 0.381433204372
r=0.00374934887166 0.29672681073 0.16398080145 0.381101241888
r=0.00241732038482 0.163676347975 0.158589790699 0.296697188497
r=0.00197297988572 0.284688723682 0.167186879292 0.14292605414
r=0.00201040323464 0.160215020544 0.369303963669 0.176357008249
r=0.00318237373664 0.296436774247 0.149574956764 0.151281535097
r=0.00314385934922 0.493577530576 0.0640864114068 0.0427140310983
r=0.00209430411177 0.0415694747956 0.397647752105 0.0362658678518
r=0.00235103929067 0.0358146345324 0.388816336222 0.539158652895
r=0.00469270165236 0.049304830696 0.393900045927 0.503665817711
r=0.0018797616723 0.513308600212 0.397289530506 0.0433970313318
r=0.00253414695314 0.476701030928 0.0776632302405 0.0714776632302
r=0.00577855993608 0.399310085971 0.519830559974 0.0434681585015
r=0.00180864386141 0.393475935829 0.0328609625668 0.035
r=0.00272441235762 0.536276432929 0.0376225992111 0.392105868236
r=0.0056665889459 0.383295431052 0.0410895182965 0.0474467645235
r=0.00651140385144 0.0482050641346 0.404006330168 0.0617816091954
r=0.00213558293159 0.0387370655346 0.513597771292 0.039466702043
r=0.00194381899262 0.0402468751621 0.37539546704 0.0275919298792
r=0.00588412935895 0.0496383491703 0.384945397816 0.516806126791
r=0.00730819703169 0.38106132996 0.0402137194999 0.535927216936
r=0.00475370444161 0.0413713710113 0.520775623269 0.39669748534
r=0.00420280992881 0.394799945549 0.0588068985016 0.468507523639
r=0.00182832288702 0.513736207705 0.0503355020293 0.0436050661826
r=0.00467042693696 0.0399218448475 0.377122732536 0.0407902354303
r=0.00669244723631 0.508056191374 0.0468560657062 0.0460033212154
r=0.00452812155764 0.0359360711897 0.0435518432079 0.395938254924
r=0.0021298479338 0.0422287390029 0.548191593353 0.364613880743
r=0.00441764611885 0.579939464773 0.358836045431 0.0309868440768
r=0.0018560947799 0.0554857712132 0.516546108199 0.0525837051154
r=0.00499263979241 0.0404973706197 0.0415786110975 0.390671843515
r=0.00403151856986 0.315960551613 0.286616318796 0.166562927922
r=0.00229709222923 0.164932658213 0.25722665655 0.246209744495
r=0.00264357582017 0.23104279933 0.141805992724 0.347913174999
r=0.00348903085479 0.274242932171 0.300435802883 0.181584534585
r=0.00347555886948 0.336987677508 0.1197375533 0.187619089217
r=0.00375279987328 0.221722113503 0.197521200261 0.284735812133
r=0.0041704558891 0.288318019844 0.219247838449 0.233640460536
r=0.00411503566836 0.0958978880631 0.342906327413 0.0825880673469
r=0.00158116206906 0.352716676717 0.310383147502 0.13634786572
r=0.00471175863713 0.279654676851 0.252153770609 0.302863467269
r=0.00679885424729 0.25932532421 0.258730209245 0.214344816612
r=0.00199227552574 0.282683565229 0.254167240667 0.268942003031
r=0.00388462472554 0.476072094469 0.0541035621995 0.404795394328
r=0.00560749529281 0.507845426917 0.0443504419578 0.034088360619
r=0.00207566055147 0.0456278398492 0.410451388321 0.506167591421
r=0.00432228255361 0.349730420766 0.0685342671336 0.461286198655
r=0.0033212484078 0.340425531915 0.174045998794 0.191747781893
r=0.00572128493099 0.184813282398 0.163549531855 0.314677289151
r=0.00658195854264 0.284715263861 0.164453907816 0.216933867735
r=0.00532480039895 0.181562244062 0.277325621076 0.307042838293
r=0.00504304942231 0.197423264937 0.341488269458 0.235629894111
r=0.00243896900818 0.197158028345 0.22767317326 0.23425987818
r=0.00185119186409 0.404992892451 0.470279277306 0.0638434020039
r=0.00264142533269 0.251929855874 0.234750792022 0.304939538619
r=0.00377333544056 0.249663098389 0.217997802365 0.329697099536
r=0.00268748366593 0.23961651204 0.290320865429 0.25071310099
r=0.00630915230971 0.132146368872 0.336599241466 0.131830313246
r=0.00219478499095 0.235107942431 0.209588219616 0.302405383795
r=0.00406902336652 0.235678456221 0.221682565911 0.2495126168
r=0.00391386396382 0.22565179785 0.227678240455 0.260126034845
r=0.00218082680185 0.224958416609 0.242085758315 0.250853137974
r=0.00259518613457 0.240700248189 0.284792695063 0.247325875933
r=0.0062611446477 0.424384066901 0.379282211665 0.0848708643885
r=0.00436104483829 0.154977812078 0.358527879606 0.126567624928
r=0.00589460831044 0.361201870716 0.110513165481 0.0975078480364
r=0.00944722424874 0.0671979355655 0.0512549250308 0.46791376438
r=0.00406003258237 0.359100642398 0.362145434279 0.15793611217
r=0.00611450527638 0.294176374176 0.257012716275 0.263118697938
r=0.00345782263419 0.0825255730246 0.419490031571 0.384691968347
r=0.00232348064029 0.089261423508 0.397681770285 0.128786282211
r=0.00477046273196 0.08462075152 0.41408352437 0.375037376657
r=0.0038294796011 0.425054430443 0.107285048472 0.391886662175
r=0.00375793027125 0.09069499686 0.372566464308 0.124502826041
r=0.00320289453197 0.0992636696731 0.378664036077 0.389110062007
r=0.00243753769895 0.235188509874 0.211306417269 0.231013318859
r=0.0021186720151 0.197703136577 0.277846381823 0.279081254631
r=0.00624969399679 0.281044541161 0.176454878404 0.250801536911
r=0.00302462475813 0.26278764282 0.276240851803 0.181273523664
r=0.00320215918053 0.244172170961 0.238020807072 0.308576614733
r=0.00350611888249 0.261311956615 0.247148564245 0.208620451359
r=0.00348306727847 0.236337369765 0.208317498017 0.263077292679
r=0.0046246294825 0.262947336461 0.237193839872 0.29050862349
r=0.00463246931326 0.208894650636 0.290949521835 0.26312033331
r=0.00584108595859 0.251792978578 0.34506313636 0.188633103675
r=0.00615186138881 0.345259005526 0.219686404033 0.226834804834
r=0.0041727946751 0.102089463295 0.399996275466 0.1330962047
r=0.00392962950281 0.357471631583 0.184918296593 0.145208429472
r=0.006446097596 0.282107978625 0.272784227013 0.194472084024
r=0.00605763158815 0.274486033237 0.245895842804 0.301964944183
r=0.00651061268735 0.314592756747 0.285510458092 0.167602683586
r=0.00260867695898 0.405054151625 0.133191760459 0.148948821406
r=0.00341171943023 0.278756859434 0.264140987759 0.201298016041
r=0.00587448014622 0.401648557512 0.101107959107 0.382968474014
r=0.00233340194768 0.408981168518 0.143716254774 0.13243492384
r=0.00300256447727 0.38219269103 0.127530454042 0.145603543743
r=0.00432562569712 0.238687919059 0.293170594612 0.266993214759
r=0.00274124730685 0.181831749664 0.285458434904 0.265285309189
r=0.00152011084222 0.114865618378 0.403479424557 0.380785100926
r=0.00626598258619 0.3886600324 0.111594538301 0.406410553113
r=0.00155788421709 0.11224750051 0.406932258723 0.128060599878
r=0.0041890332646 0.289552281464 0.266730497163 0.189705188848
@balllist {Total Position} color=lilactint
r=0.00586568996498 0.244034526428 0.343597947077 0.202042924748
r=0.00678409078158 0.182146346557 0.233340045794 0.280991057511
r=0.00621386414198 0.259613542436 0.224888469223 0.228665462408
r=0.00699852948312 0.269006019101 0.179587735472 0.261221184895
r=0.00624103110999 0.204237982987 0.309188275085 0.219321171125
r=0.00789377715409 0.234506324143 0.335125754495 0.228251851007
r=0.0074341981908 0.203685362484 0.304545769496 0.281973841344
r=0.00723627801127 0.161652253793 0.264360606925 0.321619310083
r=0.00755385564535 0.332104443898 0.101471156209 0.44177990005
r=0.00678919447436 0.234847305972 0.268151462102 0.250771574921
r=0.0070920289439 0.245834884324 0.299200252671 0.28366778338
r=0.00634862254515 0.212364727312 0.202537845739 0.257779614578
r=0.0063393681193 0.162094840739 0.274198849346 0.226768101352
r=0.006824220002 0.235125188655 0.245040099703 0.194446345934
r=0.00528802277802 0.294463683822 0.203456195666 0.251339222098
r=0.00653461014237 0.210375275938 0.341036365749 0.214499825723
r=0.00712330499337 0.205794282009 0.143140508478 0.29432969045
r=0.00653658249071 0.33402801739 0.397658316656 0.153318151496
r=0.00621083375523 0.375636025104 0.147622028539 0.160912344906
r=0.00820380803134 0.226009786846 0.254524342705 0.303815211081
r=0.0075004299093 0.288967624329 0.180098761628 0.270730100045
r=0.00661159536602 0.327038947447 0.246916348957 0.20792404874
r=0.00721703904175 0.182430222671 0.207949055775 0.248180229679
r=0.00680713108895 0.302540282456 0.295548803914 0.196342438546
r=0.00589744402286 0.258253974632 0.249306867039 0.20584374707
r=0.00710133780526 0.227823049398 0.324078642192 0.260549043625
r=0.00964740271836 0.237957475931 0.251178199804 0.233058031201
r=0.00613916587584 0.127827987477 0.177506054699 0.338366117313
r=0.00707014899521 0.28564120866 0.167332857483 0.23803235784
r=0.00520006759071 0.30556283294 0.287762349722 0.149652141007
r=0.00604197805756 0.347766064257 0.140152521852 0.159634862981
r=0.00675899581544 0.353819175071 0.314019265581 0.176792410137
r=0.00712030119073 0.246194843625 0.215688197884 0.293061073237
r=0.006243144733 0.309894878716 0.217063046851 0.198926940893
r=0.00701352745717 0.232818677731 0.234134879871 0.233708142458
r=0.00654488151727 0.274700483686 0.339688242837 0.235223123273
r=0.00648938545803 0.278831359027 0.27456141977 0.217575341873
r=0.00677005990104 0.272504781313 0.184941858295 0.251067722782
r=0.00648706763918 0.208651075802 0.29465164148 0.297581525895
r=0.00671007028644 0.293615820858 0.216447310824 0.221583447632
r=0.00583917480064 0.283172381206 0.285077227489 0.231608635303
r=0.0065845968525 0.231179351836 0.222121207991 0.298041686809
r=0.00628398264491 0.236451058958 0.296725815684 0.216023659607
r=0.00659519381811 0.154810135097 0.245388551708 0.270089874734
r=0.00764644173844 0.291291866029 0.210781499203 0.216905901116
r=0.00670618703056 0.207806929636 0.257399771093 0.259508124004
r=0.00624107908948 0.215498197884 0.224159981398 0.352924078596
r=0.00623358744128 0.248088942773 0.20383586739 0.263068293341
r=0.00670751716649 0.240679784299 0.271962678338 0.182102759686
r=0.00651615648109 0.228576793704 0.209852715457 0.272807876947
r=0.00577426350969 0.226917390688 0.360967657006 0.243443303562
r=0.00599333212181 0.226128645625 0.200223368322 0.287337013765
r=0.00678037020246 0.250248121367 0.267252030544 0.207216787183
r=0.00553284200605 0.200841175884 0.321121444189 0.235352323105
r=0.00684169194905 0.285904658065 0.172723968744 0.336846568538
r=0.00733897857666 0.311216808297 0.203243351425 0.240711554141
r=0.0073165737643 0.17288442765 0.31502336234 0.217053599741
r=0.00487948664996 0.265084430543 0.200428316814 0.276370015005
r=0.00555196632849 0.38436814283 0.19307162712 0.270426562429
r=0.00625322027349 0.19778241722 0.219785952707 0.266095234515
r=0.00695804257935 0.316087867166 0.241887286617 0.194025094912
r=0.00761952049537 0.355625899616 0.148307012527 0.213353534207
r=0.00597323661355 0.160850885466 0.207335219533 0.304977470397
r=0.00784859282055 0.332756640004 0.174256226223 0.189169179183
r=0.00459162419533 0.238889119126 0.295042524877 0.22849005604
r=0.00633432022701 0.278898144089 0.333469029874 0.227009874533
r=0.0060546346887 0.230809592889 0.292015185654 0.296737553628
r=0.00743241835587 0.334421920483 0.296602387511 0.190565199558
r=0.00632476024936 0.347889308244 0.191538359467 0.146119922938
r=0.00614807749564 0.266800693443 0.179406494471 0.289920312341
r=0.00604821654738 0.251053055539 0.203570809245 0.213592317869
r=0.00610728233902 0.315148534241 0.300675383347 0.180427090022
r=0.00602748144112 0.285006126649 0.220310788839 0.228940672722
r=0.00481342074315 0.223610938213 0.215065632046 0.345472149605
r=0.00535495961817 0.277695411367 0.146798123458 0.189300956274
r=0.00760327124814 0.26696824435 0.270060015559 0.128308505171
r=0.00837871542991 0.217027347417 0.305819506303 0.321471442835
r=0.00606151060736 0.242181833927 0.299614278549 0.210790097531
r=0.00813910038342 0.290574542311 0.182982927356 0.260350097249
r=0.00615490507318 0.334209258529 0.172097402882 0.187062584855
r=0.00588784914606 0.315646687697 0.193354363828 0.194784437434
r=0.00860485877877 0.194713307296 0.313601630158 0.365064810098
r=0.00883932960067 0.236482060932 0.356062230586 0.179902700889
r=0.00765497884345 0.362900303062 0.148096705501 0.357362128446
r=0.00512199807958 0.327595107515 0.232408368132 0.242930720464
r=0.00732738904893 0.168608944107 0.220215737263 0.327105204019
r=0.00673402352715 0.357944101163 0.136702213172 0.162157742941
r=0.00608481771862 0.146407489179 0.305356986624 0.301877956018
r=0.00668459354537 0.224549612452 0.305802058714 0.276470935651
r=0.00642102538907 0.27405908137 0.195716041871 0.287654336318
r=0.00735233484431 0.301995160376 0.216303126427 0.22267384462
r=0.00758915067117 0.19212676121 0.211184542659 0.311005553261
r=0.00673129575585 0.25192227408 0.231396397261 0.267422878373
r=0.00745542264412 0.300987467815 0.29182678789 0.199804638324
r=0.00672389272445 0.203697402745 0.231610751956 0.291603946921
r=0.00627298348691 0.288175385674 0.264080435648 0.179980087863
r=0.00628682115449 0.358071081885 0.241075622358 0.174397213089
r=0.00808105275727 0.226930370745 0.149577525628 0.327102626505
r=0.00655755459639 0.254558680091 0.263882689415 0.261419431632
r=0.00593530336369 0.246809874106 0.238378300774 0.326491237078
r=0.00749473330781 0.278163139401 0.236152463721 0.261119605161
r=0.0068846966595 0.233466120763 0.275035963262 0.190992586035
r=0.01 0.214199838044 0.293261660644 0.218974019741
r=0.00494545041293 0.147534351026 0.366011546302 0.230225790891
r=0.00789784960875 0.26025537134 0.252133569869 0.374008045146
r=0.00751174272646 0.196973277252 0.233583809869 0.282340091474
r=0.00624853003501 0.202384748946 0.317919279969 0.313259629354
r=0.00599761549123 0.273538528076 0.229524976573 0.300627117422
r=0.0082939468164 0.324165317744 0.118554964229 0.175515987159
r=0.0051609795546 0.351111333267 0.285564330701 0.2092538905
r=0.00618904734882 0.21321606202 0.260371228616 0.261429036857
r=0.00730795776324 0.245281979877 0.203761829467 0.29067251945
r=0.00752315070278 0.316438313166 0.192907701241 0.259153758024
r=0.00819692607737 0.254491530359 0.269493613609 0.273094274872
r=0.00690021712361 0.307973200394 0.248859534923 0.200997046963
r=0.00545144100681 0.258904516287 0.260993134823 0.273691131807
r=0.00622678489116 0.22452619353 0.24915000156 0.218311526034
r=0.0061537596338 0.243697480447 0.341644665978 0.22419277262
r=0.00618233345324 0.236958687821 0.268383536445 0.238798191155
r=0.00668416706254 0.237592556613 0.180579841547 0.357705675366
r=0.00770627900449 0.242101215368 0.203673096619 0.253197413229
r=0.00649863136141 0.254517087537 0.205249118378 0.297987828216
r=0.00500084300827 0.315675010173 0.159926669047 0.270589208253
r=0.00742802246395 0.272894382379 0.196759369305 0.249116551779
r=0.00663946426234 0.285799777721 0.27224074549 0.253073437634
r=0.00728187793014 0.259302615971 0.170303427608 0.332599737779
r=0.00666522791011 0.284271853166 0.272378824715 0.234224762906
r=0.00835977867388 0.297302693676 0.164397734698 0.214985841865
r=0.00770972615926 0.322397404842 0.149816554049 0.256193956908
r=0.00828624890738 0.215570273354 0.228220965421 0.353140348266
r=0.0064668585034 0.235886401567 0.215141860112 0.338022923822
r=0.00617474067133 0.267000538308 0.216956082573 0.250397682253
r=0.00672956707235 0.291159243184 0.300401724889 0.25930498785
r=0.00791671851803 0.214697080861 0.254187728541 0.320939213466
r=0.00722734970971 0.273216087196 0.282233154101 0.21149719365
r=0.00750619583942 0.270392770843 0.238765209683 0.17016257024
r=0.00658769481021 0.256870004877 0.235924079106 0.257566709464
r=0.00638257608426 0.157946696317 0.325725260285 0.287924121433
r=0.00778259742562 0.274969311461 0.283543503329 0.27004054607
r=0.00627440049558 0.266543637266 0.214038858499 0.244539026643
r=0.00792086732434 0.212030499692 0.229229005109 0.31065547521
r=0.00598827936589 0.210007905702 0.299245123608 0.245052717808
r=0.00689244744054 0.253610387513 0.201196406308 0.263694909464
r=0.00581865849852 0.208366971703 0.311704249594 0.237989214623
r=0.00697369543127 0.187394133904 0.2603369885 0.262637068735
r=0.00744832669321 0.249072710413 0.310573828615 0.20566737577
r=0.00685172853104 0.206018672521 0.266005810214 0.250282748985
r=0.00716059039711 0.293519097663 0.29963761609 0.195835939484
r=0.00757787890221 0.206180395451 0.238212523824 0.288862251349
r=0.00597655278376 0.238177149945 0.270133693062 0.31774665461
r=0.00709449989771 0.193041081911 0.364610807058 0.29240214944
r=0.00791750905997 0.176457010964 0.318772840931 0.348701673399
r=0.00789282165685 0.203004086601 0.21739413964 0.319138915457
r=0.00543836667978 0.31492779099 0.227254449155 0.285435264651
r=0.00616301306189 0.304069647876 0.148816732552 0.228526380733
r=0.00719708521143 0.22447472367 0.288935865945 0.216480786891
r=0.00663233464139 0.224431431981 0.152210580375 0.295759424945
r=0.00574063769613 0.208540184947 0.313759024081 0.255737385396
r=0.00643048190675 0.280742937155 0.179639238942 0.311479010515
r=0.00690825269791 0.329333028503 0.302610944605 0.175803246207
r=0.00789432386202 0.252828019144 0.207235922059 0.318222077196
r=0.00585548593815 0.249851647135 0.325456415032 0.249606120634
r=0.00594763739763 0.166617218768 0.263399876078 0.278300849091
r=0.00644576068921 0.26269347261 0.229543774296 0.265102191696
r=0.00570760862092 0.189548905762 0.272115527765 0.267053744231
r=0.00571436464572 0.241365070938 0.277239477332 0.212783529481
r=0.00650597652112 0.293671004058 0.203365833253 0.252517384517
r=0.00876887464805 0.220350715275 0.319566220581 0.249607752653
r=0.00567630967637 0.270063315733 0.269229010949 0.212439141466
r=0.00635284796891 0.258722780222 0.236504247254 0.226059046512
r=0.00775254458018 0.300694794643 0.316663865075 0.201107562429
r=0.00621682237708 0.246461814153 0.339850756556 0.23768954517
r=0.00533656635214 0.263927913369 0.230106697519 0.256545400009
r=0.00671857024847 0.290471435029 0.219337010192 0.273638544334
r=0.00666925771079 0.325624718957 0.170553093082 0.178093081519
r=0.0082663422689 0.346114356375 0.299063629548 0.212857118877
r=0.00840403940935 0.23470828028 0.226678708557 0.316065065688
r=0.0068194611638 0.221264190897 0.234681760091 0.212064944636
r=0.00609041831625 0.29638519165 0.261146265183 0.235035275293
r=0.00503381918164 0.298238599081 0.202243274278 0.128250082021
r=0.00652481671094 0.2506036468 0.278766670104 0.213257028941
r=0.00687431955122 0.330229601376 0.201077788581 0.272235102502
r=0.00761026758018 0.232824111386 0.232016431764 0.330705993941
r=0.00618544679946 0.242730171786 0.233663762761 0.257244259918
r=0.00687000290126 0.265308265597 0.337741045639 0.147823281555
r=0.00642184471778 0.204402343536 0.215937505704 0.302597236672
r=0.00703541395487 0.202839765112 0.241343526997 0.266289121158
r=0.00520817643407 0.281879390673 0.212242036542 0.181527406564
r=0.00726588596734 0.202549619766 0.249266353223 0.273148002062
r=0.00624382873242 0.218591731671 0.173574344998 0.260445057068
r=0.00646142118462 0.196024012304 0.277334357022 0.184339060025
r=0.00669209123782 0.296025872503 0.403874261754 0.1467232793
r=0.00729243970904 0.150962142872 0.329298213598 0.32074132652
r=0.00760679858117 0.305447167161 0.243951927579 0.254368774893
r=0.00654091677888 0.182680138592 0.363050409068 0.138107982877
r=0.00818214626836 0.253401009642 0.235298972476 0.291283236358
r=0.0072634299226 0.174194249687 0.188549649437 0.309432577857
r=0.0077673775988 0.282841299091 0.192977934702 0.256875808066
r=0.00633844046604 0.385028447229 0.165079162139 0.278708261416
r=0.00710550730375 0.355060564649 0.172566387694 0.180525718432
r=0.00590062381163 0.308421659817 0.143942125123 0.294698007547
r=0.0066247736209 0.261948199838 0.177318363093 0.27861373563
r=0.00668522585874 0.241471864375 0.244771319196 0.23196535674
r=0.00604163347192 0.378669458433 0.20287840773 0.25871073326
r=0.00636362493685 0.167711614648 0.351145638357 0.280398602002
r=0.00858760156443 0.192548498826 0.256392941633 0.27316205278
r=0.00768185395936 0.188120501621 0.276746538304 0.19861306924
r=0.00680782354061 0.227564506734 0.304215981217 0.171293377289
r=0.00469655262222 0.221848258871 0.205415869245 0.152137090565
r=0.0059859337813 0.374039649707 0.211357653253 0.122674116657
r=0.00773917388005 0.143411922773 0.37629065209 0.188817109307
r=0.00961192726307 0.245518306247 0.104001465547 0.367629740127
r=0.0062036384484 0.209253706128 0.316270360828 0.176486322873
r=0.00653170876275 0.361318030968 0.198275458563 0.120343447005
r=0.00656635740184 0.345771349786 0.148804573518 0.255553046534
r=0.0064505026125 0.242169955325 0.125848138291 0.220432041046
r=0.00818995386241 0.216066696191 0.165840696767 0.271157131108
r=0.0064107850334 0.235336603193 0.131965762647 0.425074052702
r=0.00648857266453 0.11242188275 0.413434513772 0.143619184605
r=0.0060643711817 0.238484757877 0.303320139156 0.272905898936
r=0.00671417399525 0.159361362029 0.314171553922 0.311648993341
r=0.00794940644621 0.29359006641 0.180518228083 0.247346252208
r=0.0069097443713 0.295637451909 0.193047394869 0.280486027508
r=0.00563182902166 0.263657955437 0.200296639933 0.247297859824
r=0.0056434080132 0.194263172667 0.298917349124 0.254274694083
r=0.00566456192032 0.178211159601 0.270967654087 0.270389521676
r=0.00686830077224 0.205993116116 0.248451209249 0.276388843888
r=0.00814179441517 0.14258668443 0.298998469072 0.19036099522
r=0.00655146617296 0.187538628581 0.274818341268 0.317681449929
r=0.00729484306951 0.273879113801 0.264412066582 0.209836828196
r=0.00593527362186 0.3097698942 0.223971972951 0.166707403657
r=0.00726307410895 0.220065126912 0.281012388328 0.26004436559
r=0.00677015770525 0.190069559339 0.324562807991 0.282844994752
r=0.00809125764964 0.318318869787 0.136877098313 0.317438343543
r=0.00650706780094 0.231544341354 0.29513338865 0.201440748284
r=0.00600248440723 0.186540586513 0.280380976523 0.308394932451
r=0.00643765745508 0.15130541347 0.291133844842 0.300900468883
r=0.00638114911615 0.169325012953 0.231351006765 0.333609159392
r=0.00599122500323 0.292842975904 0.270646073343 0.16702536186
r=0.00691345644893 0.190833577006 0.292288031883 0.249650735891
r=0.00683562008562 0.198445873526 0.276540728832 0.293783494105
r=0.00627648082065 0.184930803211 0.324087526967 0.226081979483
r=0.00611298129936 0.288452481869 0.22965526985 0.229043044174
r=0.00667134542238 0.287880307589 0.243009982328 0.204783397812
r=0.00687221110096 0.292043688104 0.260083454058 0.215580402775
r=0.00696433854769 0.227186539228 0.278967659074 0.259443916019
r=0.00597777874786 0.255809896015 0.272326517319 0.200956103008
r=0.0069573718287 0.240134757515 0.274877473384 0.246132685662
r=0.00695335441055 0.265202582843 0.210246221528 0.28514155964
r=0.00694561271917 0.233369227088 0.283839834091 0.263759272553
r=0.00664075300838 0.298349912689 0.22628367375 0.262051915946
r=0.00629387867315 0.273944705011 0.262404344606 0.218793713486
r=0.00730045467848 0.247236003203 0.20154208313 0.321067393332
r=0.00589653602203 0.26087212637 0.280984048737 0.243020353749
r=0.00651692629207 0.291949382231 0.276696760687 0.220695713939
r=0.00646456314904 0.279516310199 0.269241598781 0.221249393565
r=0.0065938044454 0.207572526502 0.282779125324 0.334413727237
r=0.00742498087181 0.290217488991 0.259618972143 0.256205898293
r=0.00748492870042 0.250211554735 0.272205554273 0.286806677437
r=0.00668412856171 0.198759498129 0.268838404014 0.262163404336
r=0.00672946045016 0.264386113096 0.193749593919 0.24624780716
r=0.00714677013476 0.2606325203 0.347079973851 0.204033153091
r=0.00778822405412 0.304937554126 0.146895863021 0.221491188096
r=0.00760456588528 0.256999471738 0.196161296003 0.279400296833
r=0.00638747194785 0.286345189783 0.229529720697 0.208283599905
r=0.00606300248319 0.3209514459 0.247715736041 0.163836142968
r=0.00743083239445 0.300118047512 0.278663134117 0.27081770831
r=0.00572332088773 0.324266441243 0.234043485002 0.24157680283
r=0.00736890844723 0.26621628166 0.207884159039 0.260278948133
r=0.00672085026183 0.220684956633 0.160804968163 0.300752037314
r=0.00713319141074 0.301564322194 0.142528250292 0.337626171231
r=0.00600363796626 0.237421268044 0.264147244075 0.230215915496
r=0.00688753005282 0.339994363743 0.285974139098 0.202890594405
r=0.00714242084458 0.284332925337 0.293480212158 0.242913096695
r=0.0067592998993 0.263949854586 0.246807203887 0.298451922903
r=0.00622142310266 0.284123581996 0.207555718194 0.278129193023
r=0.00763496096765 0.24225045028 0.239137990963 0.234714190919
r=0.00673445855776 0.329661032811 0.217223501226 0.251816497277
r=0.00660062133889 0.209718353451 0.256360259981 0.29240173321
r=0.0068704081911 0.210837364586 0.252031082518 0.279358227529
r=0.00577677440205 0.297777065184 0.240836422239 0.131874993795
r=0.00580856986601 0.314989290986 0.230382528215 0.239841972678
r=0.00693161269684 0.319842801986 0.281535361893 0.203219801434
r=0.00688462868027 0.359462372151 0.21665751642 0.211065698774
r=0.00592093603422 0.222432500631 0.332450164017 0.269077199388
r=0.00776110739957 0.196975056002 0.313492665016 0.249877890624
r=0.00632621533788 0.246216111755 0.240903318425 0.292837502071
r=0.00824076442388 0.299970517981 0.203243423203 0.251772430903
r=0.00615586977001 0.176389951755 0.311681916486 0.161574890479
r=0.00584872920342 0.28098840363 0.388405095952 0.158427526352
r=0.00668907718312 0.246365176342 0.265346810213 0.204510847604
r=0.00746811393249 0.253407794391 0.275310754819 0.2865849997
r=0.0062455567709 0.196570648566 0.163277517553 0.270281135762
r=0.00513814003806 0.284460111418 0.191345809067 0.167043949415
r=0.00444663550557 0.304271621013 0.2090740648 0.265761930993
r=0.00614130118659 0.282255432449 0.371759855707 0.154393197629
r=0.00696515466735 0.221107680277 0.338469042951 0.152803413201
r=0.00644311969459 0.124455130085 0.247111945112 0.323383959812
r=0.00641423581282 0.158228152307 0.195794254269 0.330965358352
r=0.00601974846303 0.216110620371 0.248103100723 0.269608842382
r=0.00629630989636 0.216800398084 0.244526341979 0.328326180258
r=0.00600606496855 0.400989843258 0.265728485374 0.145345773535
r=0.00618175942436 0.255617134104 0.211362005527 0.301154725009
r=0.00619564441376 0.147001801728 0.183235026135 0.279815853834
r=0.00717810728488 0.270457104126 0.200811621175 0.284903156879
r=0.00666619761966 0.191045195755 0.276774208664 0.288535882477
r=0.00673146103153 0.244669786791 0.247859247703 0.305494886462
r=0.00622918313577 0.200451334197 0.241376676738 0.238792552565
r=0.00556712998313 0.26406283699 0.263506439328 0.240785771206
r=0.00715042508018 0.30193672561 0.209479129075 0.273202614379
r=0.00684600247625 0.22444596213 0.249982678584 0.259900426602
r=0.00779419745107 0.293751363016 0.205967425364 0.285645007633
r=0.00720197734765 0.207633995225 0.306425696052 0.24758151832
r=0.00688374371929 0.238631248405 0.271177637117 0.283438602999
r=0.00660043599823 0.227971336793 0.289498393872 0.280009883865
r=0.00753936857368 0.188791079479 0.227498633128 0.311213650183
r=0.00582910478492 0.194581887541 0.31640777314 0.225016598747
r=0.00638893030515 0.306731446909 0.200368887489 0.22665586996
r=0.00783442480772 0.247043277172 0.250888668649 0.337046580773
r=0.0077579568113 0.249990779331 0.269550891946 0.24951130454
r=0.00662432511837 0.2413575728 0.26441945073 0.250824496798
r=0.00658655645576 0.242281062514 0.237590782715 0.291444282711
r=0.00638965432735 0.203053602449 0.27571226383 0.243987976654
r=0.00597421131021 0.240851207036 0.241854647672 0.266719879834
r=0.00676600075885 0.199567592547 0.248865343038 0.320204320774
r=0.00613042921969 0.306351685954 0.222898800225 0.162081168107
r=0.00702847543633 0.283933339303 0.175265129254 0.259443922208
r=0.0065476516137 0.197424812382 0.267812026276 0.285778451519
r=0.00825877372935 0.173994245621 0.265677317315 0.339188666229
r=0.00676756108862 0.259933440904 0.200710972166 0.299759647707
r=0.00764021855195 0.213571969487 0.155021148483 0.357141537836
r=0.00526593426299 0.287192491547 0.248600909409 0.260653491897
r=0.00751198548815 0.38901892681 0.246853921273 0.144052652774
r=0.00652843651829 0.275485128783 0.168648908183 0.355236351875
r=0.00580864934671 0.145951715681 0.25031081325 0.241360154377
r=0.00642888665284 0.220911009338 0.203486264326 0.257598252593
r=0.00902611801858 0.202429957301 0.306352314713 0.188881045692
r=0.00656191596079 0.243901018923 0.30922852984 0.257874818049
r=0.00646425445299 0.14636089578 0.322620585702 0.238065245478
r=0.00763211747924 0.346446352268 0.223687158034 0.183026905537
r=0.00511153986085 0.261548687272 0.262634319264 0.214046748643
r=0.00549496704984 0.224641076982 0.208807282126 0.233772135361
r=0.00704426084795 0.266904829565 0.21778373185 0.31683784625
r=0.00589105260453 0.278925200572 0.253144070439 0.137453166837
r=0.00579145199758 0.152708532568 0.276351078525 0.25276591223
r=0.00665460489464 0.270588417788 0.261271597767 0.19862938227
r=0.0060962425504 0.346551935673 0.292688270488 0.167518797923
r=0.00755130653636 0.209459662266 0.239901309273 0.345447560046
r=0.00630176170862 0.201975488412 0.278327872831 0.323188933382
r=0.00658286682048 0.267155151961 0.254303472922 0.205539184842
r=0.00695172873959 0.263314848536 0.225045810399 0.278799738849
r=0.00690522431789 0.227975903547 0.28641910577 0.168109127504
r=0.00620826061847 0.205458144638 0.248589192256 0.270885717579
r=0.00526311826625 0.258510990781 0.285658346251 0.232909087118
r=0.0059215849354 0.159157852953 0.298921991464 0.229167512435
r=0.0057632038491 0.203601723252 0.179642588509 0.294488392839
r=0.00576686591227 0.232602862199 0.203645297383 0.288201758133
r=0.00647800743519 0.15894916365 0.258389151165 0.278787607478
r=0.00778984239761 0.245691693623 0.192554338573 0.206704121976
r=0.00725791412504 0.185336793434 0.333678313613 0.211637678025
r=0.00614170690412 0.198894918087 0.270655088166 0.262021540404
r=0.0075270764817 0.29476778727 0.133345625141 0.254092147584
r=0.00655513778237 0.149196683609 0.352108756681 0.121115394374
r=0.00718820077809 0.132494360679 0.350666824963 0.375624942288
r=0.00606137250181 0.190398452396 0.34927838782 0.291233490599
r=0.00572497151308 0.307945081527 0.299364664265 0.147626055869
r=0.00607328752878 0.290003818251 0.163711340206 0.190622374952
r=0.00586261482619 0.357891413013 0.328990092167 0.131744982037
r=0.00661283642611 0.251862745098 0.156898395722 0.174884135472
r=0.00643451851786 0.305622498617 0.135824836714 0.352018111751
r=0.00569999871626 0.348494245745 0.164633726139 0.126025084419
r=0.00774105493495 0.234306457882 0.270927036482 0.204147926037
r=0.00950540991589 0.143826832935 0.357300787123 0.231714866897
r=0.00831932615095 0.142800338848 0.253461957367 0.182926196774
r=0.00761628867829 0.250236373091 0.243535195953 0.342197324257
r=0.00528614272322 0.353597207829 0.148410337851 0.314051922533
r=0.00632526192262 0.186818721445 0.415776282812 0.273578683551
r=0.00769236303802 0.314701375582 0.146916023553 0.372963765764
r=0.00609307232865 0.283466922287 0.163991488378 0.189689516156
r=0.00684271648703 0.174554547794 0.247113405378 0.17404798662
r=0.00579727743934 0.397274209715 0.144876800862 0.147135825741
r=0.00834413058472 0.189752828618 0.148061708681 0.350835050749
r=0.00787935584701 0.155083088954 0.39843597263 0.294900619094
r=0.00837308202658 0.38997272918 0.241012117035 0.234598979092
r=0.0068746157012 0.137090137307 0.38513015983 0.153282511081
r=0.00640085792499 0.183106436657 0.243573991252 0.279697252666
r=0.00759974244166 0.264024325583 0.21336523876 0.269499425979
r=0.00794425980637 0.199831706332 0.260826000885 0.266706551293
r=0.00639286174022 0.224638569813 0.263309215277 0.267097248907
r=0.00690325972577 0.274220583305 0.271456773569 0.197742764555
r=0.00704655209287 0.275796066484 0.1580308217 0.245007579852
r=0.00684045452501 0.257447271146 0.238116981953 0.232833224614
r=0.00658079346029 0.270801537408 0.2585879008 0.240737311068
r=0.0079966082458 0.176484583841 0.290016934683 0.249779569215
r=0.00520598373559 0.209489900561 0.32685642883 0.16604296001
r=0.00612340020837 0.28769002157 0.235461352104 0.243959458637
r=0.0069192536401 0.257948921951 0.201458615111 0.28433977776
r=0.00532416168048 0.206490793039 0.290421086467 0.207294393167
r=0.0072728770592 0.345948774983 0.132522107008 0.336168264041
r=0.00622462861775 0.395756483723 0.151216833835 0.15098999054
r=0.00685737898886 0.125162692921 0.374987180268 0.352093493125
r=0.00550813004691 0.282307820577 0.235358419951 0.282548681748
r=0.00731532299482 0.260889539725 0.192781462658 0.285382031183
r=0.00619222139588 0.232815318579 0.280990997414 0.278480653602
r=0.00719556086354 0.317551770207 0.198668169673 0.249011912714
r=0.00687554958689 0.279229039646 0.22977333394 0.242762649013
r=0.00709814746086 0.282253244863 0.266129814937 0.218304805104
r=0.00734195624954 0.205432091348 0.270499272734 0.252615530203
r=0.00637999213225 0.3471246992 0.39407031392 0.0975502216725
r=0.00664709931337 0.193178944863 0.265524370473 0.301429357607
r=0.00583759947815 0.202721473936 0.25391900079 0.282791180895
r=0.00716938192642 0.228608542575 0.284216412214 0.25230910934
r=0.00667071641423 0.218616846935 0.314089057452 0.228964742239
r=0.00750674603982 0.232575959488 0.246068763326 0.271588486141
r=0.00839662805584 0.27375264378 0.195870166548 0.271262131297
r=0.00711358093851 0.265340417645 0.243642654146 0.227488776309
r=0.00676201289763 0.235174086866 0.241105116263 0.209771289631
r=0.00618017444543 0.195201416058 0.309966373309 0.243117372981
r=0.00665353101793 0.356367262416 0.305731428523 0.187992385291
r=0.00748925714342 0.233085728986 0.31730336356 0.204080648273
r=0.00615814087664 0.335362077434 0.220150767719 0.165502808209
r=0.00771208321363 0.281048498061 0.0867481037293 0.354175420904
r=0.00641205066591 0.287659499575 0.303200258133 0.215804757854
r=0.00555130123564 0.266250609621 0.261605274552 0.249310725319
r=0.00749792502151 0.162417369895 0.268301861381 0.346852122536
r=0.00729961058329 0.16852188907 0.329067279752 0.193849985631
r=0.00701901922541 0.24877072328 0.265939067743 0.262874181867
r=0.00610110742921 0.327704677956 0.255180636683 0.264671162167
r=0.00880385672042 0.187582862326 0.283267043472 0.258007117438
r=0.00603194568558 0.186114242766 0.28942361894 0.258837138294
r=0.00767219039965 0.232975658636 0.239099272125 0.241186867633
r=0.00649369251161 0.209578496748 0.264303943361 0.224191158311
r=0.00714239960667 0.301394877769 0.201331041119 0.262753797654
r=0.00707898753859 0.241260677665 0.276363921152 0.227084817667
r=0.00632535112173 0.21253018258 0.287422197572 0.269621711663
r=0.00772260698453 0.263244724378 0.23556950834 0.256825566064
r=0.00771817395462 0.25580228741 0.226008324622 0.275163020058
r=0.00635173945995 0.249380718711 0.292364572783 0.270283127607
r=0.00630353613484 0.241264150505 0.281458208742 0.237989347574
r=0.00657919461562 0.260975380347 0.267653490724 0.230751444181
r=0.00711760052411 0.329316612883 0.223142923278 0.259081386731
r=0.00646928632379 0.205991532894 0.358846387823 0.177672663166
r=0.00705403969683 0.293986329519 0.248194557839 0.209853316452
r=0.0070965513935 0.311774461028 0.210392482034 0.236128001965
r=0.00712255216864 0.313801754475 0.221329831119 0.264299304608
r=0.00671421286083 0.306811167441 0.212096374326 0.22883336875
r=0.00726730463992 0.297387980463 0.259432292773 0.22243930063
r=0.00782672670163 0.241223441677 0.246077810609 0.289731954411
r=0.005689866171 0.319452621813 0.263697835822 0.284215597067
r=0.00757673386292 0.307332133503 0.170214945203 0.201878758615
r=0.00785646946867 0.291753414544 0.223211517165 0.253111849391
r=0.00672429373417 0.246262764149 0.216726221544 0.266043013343
r=0.00593507263195 0.182055619123 0.274306419249 0.240842080825
r=0.00575516121829 0.150403330731 0.347570722278 0.239266198283
r=0.00514804159551 0.29500115714 0.194353158991 0.304096274011
r=0.00719538001353 0.149782357342 0.354366455825 0.194713663878
r=0.00694924564763 0.257270245938 0.274490189634 0.239278620118
@group {Random Data} recessiveon
@balllist {First Position} color=white
r=0.00458650700013 0.117745314005 0.52625227202 0.294090845535
r=0.00571694923767 0.438441671882 0.287400463764 0.18731351608
r=0.00547113558366 0.396630415511 0.0982828469868 0.125933038044
r=0.00814794543907 0.282945175602 0.258858450757 0.104341271487
r=0.00270292901819 0.213790765094 0.263760482362 0.114495968649
r=0.0080065423706 0.166985495867 0.00853960218197 0.581909278749
r=0.00279657903686 0.0651318810164 0.046851865865 0.392627918534
r=0.00599934321322 0.155981269088 0.164120178898 0.221253798674
r=0.00397621246273 0.33283853112 0.0330730462748 0.364009370456
r=0.00514375329403 0.177078870342 0.357980730919 0.00204167533033
r=0.00293230298424 0.363775946914 0.136367256697 0.131695341341
r=0.00461785393147 0.149704929507 0.328439907756 0.332332252041
r=0.00561462841868 0.133592284082 0.194985796645 0.238887297929
r=0.00292838807986 0.48999962137 0.139187685653 0.164515366645
r=0.00677122911779 0.251395652239 0.196163184354 0.374536118095
r=0.00189923474294 0.575761014913 0.339552549376 0.0513082012451
r=0.00403391106647 0.170650578559 0.151198996736 0.52907811412
r=0.00350935580722 0.239209637979 0.515569667104 0.216417721523
r=0.00413033339463 0.198280705885 0.407460497046 0.177815140401
r=0.00456558868119 0.0756435735372 0.601210405222 0.129947622552
r=0.00266288115882 0.260932990945 0.270744886758 0.390264777151
r=0.00525020399853 0.369569138212 0.460309991523 0.128632829988
r=0.00573741343484 0.0576634882307 0.624076984528 0.135853134453
r=0.00575994569068 0.351290549094 0.173400616703 0.164802844934
r=0.00320733224688 0.256661073378 0.257367520287 0.249971348324
r=0.00311595237344 0.321644878687 0.313050312923 0.148105060238
r=0.00620062312683 0.0670441437706 0.412928637013 0.29866878125
r=0.00392952678545 0.249802405087 0.569755654478 0.0899246906564
r=0.00751780876641 0.20864321552 0.228622727648 0.112455563728
r=0.00237997416501 0.239937516412 0.184052842604 0.234825352168
r=0.00196477317651 0.0295270431209 0.133477808369 0.394389682082
r=0.00313849930966 0.307272341912 0.376106408293 0.145769769137
r=0.00448727942409 0.352733825738 0.190843755337 0.3628268824
r=0.00753281790028 0.139178120868 0.453763518984 0.259806935169
r=0.00192174315266 0.420947876464 0.229284353615 0.247124805579
r=0.0053326089459 0.535638397434 0.0498552150682 0.177560201193
r=0.00394731829682 0.222588643734 0.0534093179779 0.0307577214115
r=0.00633755660777 0.180093797447 0.33832824796 0.33739430667
r=0.00414017161372 0.265807235275 0.203824936936 0.399909761652
r=0.00401964252216 0.192815749423 0.0206326584455 0.13282792963
r=0.00342562815826 0.231873351041 0.444172655731 0.0578639754208
r=0.00147934218894 0.362121226929 0.260192806786 0.182963018575
r=0.00371639759621 0.136752186814 0.231583763084 0.258069466511
r=0.00740259859807 0.288584530654 0.187642217566 0.170645486204
r=0.00358877740589 0.336492815901 0.321626801313 0.307667295596
r=0.00192346350255 0.125445680026 0.356651641785 0.183723905634
r=0.00354957774419 0.258495437012 0.353444593551 0.253247495378
r=0.00398907177012 0.287141583451 0.272528437799 0.155693603343
r=0.00649105973223 0.284592310863 0.0399459954953 0.317172730561
r=0.0068388285829 0.0772822598312 0.459313081142 0.252024506401
r=0.00369138081388 0.382587218287 0.371220371438 0.21868735547
r=0.00448465855995 0.270213887155 0.362785879267 0.0191828877665
r=0.00489871683187 0.0238786959922 0.453962346183 0.39615981995
r=0.001 0.189095197507 0.552387077174 0.0246875200526
r=0.00354546395055 0.241855602833 0.0427999372303 0.561201541443
r=0.0080808947136 0.0529196585693 0.554392083103 0.0893389818893
r=0.00703430184529 0.0494233686038 0.361346294031 0.251110001679
r=0.00369990462503 0.382036177247 0.228427187776 0.0282389050912
r=0.00223742557303 0.169360215012 0.150456943592 0.325891784306
r=0.00443304929583 0.237028266762 0.0565795739807 0.357517398078
r=0.00488814734211 0.183811752639 0.288156066859 0.273719120821
r=0.00459469130283 0.0841659987885 0.428954127285 0.24177783781
r=0.00664089825376 0.366500214413 0.321846374043 0.245778281937
r=0.00447069779521 0.00869067899313 0.380480238241 0.256225274053
r=0.00267848203956 0.233149127673 0.483651873756 0.180891701948
r=0.00442630706412 0.360833362286 0.347726232754 0.225887544551
r=0.00346570399717 0.328761513396 0.322629566195 0.224658829522
r=0.00507999841625 0.275774447123 0.323742506463 0.320985818491
r=0.0012836101548 0.315188137604 0.372491697772 0.157148988121
r=0.00561132225664 0.121340506385 0.142276574981 0.270921190639
r=0.00339147136364 0.0517745624793 0.308587005314 0.186548787457
r=0.004956134419 0.335029082233 0.143790908934 0.168912739971
r=0.00161800571356 0.379033077097 0.367013335718 0.0795813464301
r=0.00520957046954 0.249821397626 0.16994769273 0.274018238358
r=0.00436654582241 0.021577323893 0.16679875852 0.405810446686
r=0.0025865357893 0.551697980659 0.297422716745 0.120647952392
r=0.00323009018784 0.551210849256 0.0456268829657 0.0812784893003
r=0.00304115555761 0.410545115068 0.43675066244 0.0761769039449
r=0.00451539322987 0.0807430848119 0.391260227106 0.221735318371
r=0.00737310748357 0.240149931302 0.198156037095 0.396423403783
r=0.00798574790579 0.113400437255 0.310330560924 0.289812482742
r=0.00518081939891 0.264737349586 0.18374528978 0.164069965653
r=0.00593869118088 0.1587073808 0.146204005508 0.248699667732
r=0.00302045233875 0.403948157055 0.378850677786 0.111318172779
r=0.00214372000573 0.100016926306 0.125040650487 0.198317379556
r=0.00426436354606 0.217993979816 0.26137193182 0.263478572436
r=0.00316514977057 0.155714368207 0.299780746037 0.172873033728
r=0.00581441598452 0.166598215374 0.273529267541 0.0924560951657
r=0.00302892557474 0.363602535337 0.262465752951 0.352630376934
r=0.00321085894838 0.111808183801 0.18492370213 0.10674886598
r=0.0060256333732 0.0469195479216 0.307023617317 0.289513380025
r=0.0029803178345 0.420682016197 0.212510409063 0.345101041368
r=0.00751572689632 0.353216616512 0.288198273343 0.290009407559
r=0.00482384351849 0.0243845342156 0.417021187802 0.417820601414
r=0.00266335536624 0.0158875372284 0.522975439473 0.212785191879
r=0.00554335303329 0.163968588002 0.306739633003 0.0672750922902
r=0.00778395351493 0.211562035515 0.3001742706 0.00170846215446
r=0.00447727460038 0.290666494181 0.0221671832692 0.307977227203
r=0.00693580895361 0.173507167598 0.283531089676 0.216770675668
r=0.00476380555938 0.17204230645 0.519829326496 0.101465558092
r=0.00202953097359 0.5068199832 0.0421383371847 0.385221737227
r=0.00475324398542 0.446715262972 0.129668572379 0.351048668911
r=0.00630457317356 0.189815353891 0.21571326878 0.332264987974
r=0.00661422206301 0.342547421667 0.231934642858 0.248063472986
r=0.00374660764543 0.147147713543 0.502517286998 0.0129888832566
r=0.00332334238064 0.277476763123 0.363549450116 0.194609276674
r=0.00307724943231 0.394843604617 0.439283011984 0.129994543186
r=0.00440450782126 0.23290299146 0.42341832294 0.0732004538583
r=0.00297903717681 0.334577918948 0.319389776757 0.22381955611
r=0.00375215801494 0.0453139905191 0.127466165012 0.131044542905
r=0.00566948027493 0.00904850665621 0.196508028336 0.16745771193
r=0.00853310035613 0.320061036433 0.233185484631 0.256071218546
r=0.00360332468776 0.336391883056 0.249882167321 0.159238335117
r=0.00358851437757 0.199087846135 0.296541281972 0.0249304722021
r=0.00548881553454 0.239737937085 0.279611576548 0.167910302827
r=0.00224578617503 0.243745181804 0.333207540463 0.306258360121
r=0.00239449794947 0.351504663067 0.185855135209 0.112174400827
r=0.00691732083637 0.34437568507 0.250186614089 0.293672859852
r=0.00307371316855 0.047306964009 0.293347304643 0.399523394874
r=0.00620030092178 0.115163411306 0.203904645625 0.159808910799
r=0.0039884909647 0.396409465903 0.1477195022 0.118272613879
r=0.00281959828028 0.297425884053 0.195776964704 0.230470041801
r=0.00825289824447 0.284178301556 0.190393826937 0.411549733817
r=0.00565118630286 0.288226502514 0.355933305513 0.1554116311
r=0.00251718907871 0.0155732122862 0.197164355138 0.419542878952
r=0.00392833208569 0.21628835537 0.0833754244126 0.321486405673
r=0.00213302948077 0.0271431428555 0.241013766538 0.371507027616
r=0.00624348497852 0.138368110235 0.252360797204 0.166358777717
r=0.00225379580963 0.271694923814 0.0694259176791 0.331965351868
r=0.00526798357675 0.224779468661 0.253423907436 0.144436679364
r=0.00604537275306 0.0605079717122 0.478696225651 0.0791259211944
r=0.00337930598147 0.066586164203 0.150301647187 0.0131209912894
r=0.00317620803551 0.369724212918 0.192772993104 0.241114894172
r=0.00665651223805 0.464468127682 0.0833933805227 0.395345997756
r=0.00348805172176 0.483652645744 0.311467489431 0.155084798907
r=0.00186733790594 0.211042029807 0.213993974653 0.327772240412
r=0.00441315548437 0.305786521338 0.281267715935 0.175042360953
r=0.00368542726054 0.272083895557 0.363571628403 0.357904216361
r=0.00183866805677 0.469382033461 0.413290654598 0.114367025156
r=0.00428353555933 0.175033305255 0.46459733838 0.177582810666
r=0.00524595808762 0.239908071162 0.174023897418 0.317752896566
r=0.00366249425665 0.0651742747932 0.27734954917 0.409632238561
r=0.0039902601669 0.484663266593 0.139378502978 0.179923685369
r=0.00586026117207 0.20113810171 0.240416179288 0.298651070974
r=0.00646137141715 0.0905015442754 0.0262903936555 0.230681232478
r=0.00428003951045 0.282056485764 0.412414798054 0.211542760996
r=0.0036591971972 0.265713522959 0.275590306124 0.171546309352
r=0.00213824423573 0.293838885156 0.0811242659696 0.297660667629
r=0.00417809576025 0.0940272001761 0.397123164428 0.151995280447
r=0.0056970198667 0.0584565653272 0.0836541734018 0.243947195136
r=0.00462829483944 0.419041220091 0.432231687843 0.0717991120505
r=0.00215615435132 0.116231769871 0.527448204332 0.194309955199
r=0.00533107114442 0.331528269983 0.237472064329 0.0510078068456
r=0.00321318221539 0.404954301452 0.138731998315 0.143102423036
r=0.00454660072676 0.359058873686 0.325462837147 0.176734177714
r=0.00520967314339 0.29393541596 0.091609255311 0.429901567638
r=0.00468448604952 0.292946527506 0.175022454323 0.124576640009
r=0.00370033563226 0.35195618041 0.170888600154 0.301808630576
r=0.00344393370736 0.411247465466 0.0729061863937 0.233053788948
r=0.00532713714921 0.223299011049 0.305369642779 0.465685235982
r=0.00502097037086 0.390616203784 0.107994280074 0.0785893446229
r=0.00530537350443 0.218382345974 0.332896917847 0.132568861779
r=0.00657458457343 0.112321648804 0.325089762925 0.284496223966
r=0.00403387842261 0.306663875548 0.498995203547 0.099728928675
r=0.00359402267273 0.106386445527 0.553577035169 0.195044897826
r=0.00482516877991 0.165751055939 0.453237392197 0.293370206535
r=0.0045804104028 0.144237987148 0.0175826308334 0.463708853869
r=0.00507898457488 0.171115806261 0.361543031277 0.153225781933
r=0.00611250434417 0.143774603102 0.254924751144 0.34663286683
r=0.00493002936201 0.264061487005 0.20536073204 0.158294075684
r=0.00327946139658 0.256442149918 0.288865054774 0.270496631854
r=0.00640394984417 0.041922667006 0.0616137228862 0.447295011039
r=0.00398069815147 0.393625428738 0.243692205605 0.265991445468
r=0.00437480601357 0.225377363613 0.478818862281 0.276632215632
r=0.00543424428522 0.0221059203335 0.102051466553 0.400921864019
r=0.00216256308184 0.0522877114807 0.204702850051 0.345094961334
r=0.00497057808187 0.150851607662 0.0889552653517 0.390906959085
r=0.00570893917913 0.281553704905 0.172713237155 0.408447468882
r=0.00358393942152 0.479129244741 0.115208115769 0.0364323318955
r=0.00453232869676 0.33320514853 0.211313602849 0.280429020684
r=0.00586929752023 0.283567993502 0.154743680536 0.364479890267
r=0.00713629649391 0.201245179671 0.440580453673 0.298410610051
r=0.00337955134396 0.280646312387 0.0114264690447 0.173196620763
r=0.00495136476785 0.131571059716 0.326183549926 0.393850608138
r=0.00247478268351 0.340278621169 0.0310620842971 0.241351482499
r=0.00930221147815 0.0405426866489 0.350272494535 0.40311171696
r=0.00266804876556 0.415938309375 0.424156237657 0.00365452333641
r=0.00355293491356 0.151055536661 0.321314727968 0.353746027365
r=0.00582261168324 0.306846965057 0.219109488037 0.135297904897
r=0.00715912138075 0.458457885799 0.205962749753 0.173414371439
r=0.00577129089255 0.389580673229 0.0647548080791 0.447330052211
r=0.00549329399575 0.494812200023 0.11115118315 0.162438629594
r=0.00500069484694 0.225562841244 0.292788513183 0.284624533695
r=0.00285168076752 0.199795417638 0.0656426616206 0.408695168941
r=0.00261475643039 0.312631848445 0.318002212654 0.347115644063
r=0.00323797943157 0.348656881701 0.108796458031 0.476831865756
r=0.00753872126705 0.2374217775 0.488750761184 0.243981946355
r=0.00116006307085 0.172204098533 0.393230336125 0.248603312122
r=0.00485513425969 0.22425958896 0.444040294707 0.187476234621
r=0.00306047822028 0.225295366837 0.324392980178 0.26263261453
r=0.00469862637011 0.212964005774 0.142769689422 0.402090094929
r=0.00100807393121 0.100336270712 0.487457125291 0.285358173206
r=0.00407570616432 0.258482853597 0.495755068912 0.074550481769
r=0.00142778219409 0.399852456704 0.218962081564 0.345749244105
r=0.00308877122821 0.278386071783 0.188374741264 0.0366536844698
r=0.00282969641198 0.204876682108 0.3346895071 0.118191470671
r=0.00319081164417 0.258930691114 0.52054299318 0.0403129716811
r=0.001 0.140591447452 0.255246716944 0.222003393622
r=0.00590738418332 0.128163720836 0.422152875559 0.0711139026103
r=0.00708209744346 0.481109185502 0.141656038626 0.351856238322
r=0.00560530434088 0.280272330259 0.372076271025 0.0274140286341
r=0.00554055945638 0.319409851441 9.29058382157e-05 0.0889801184797
r=0.00655706912038 0.290322743622 0.239923973334 0.304625739781
r=0.00214529613051 0.320515967063 0.205061093827 0.323494081055
r=0.00689574384139 0.0563068912272 0.21129120228 0.129516903457
r=0.00712225825271 0.199568640461 0.0284776506123 0.519907916875
r=0.00927652684084 0.187907114682 0.295814999109 0.269693236294
r=0.00362049072201 0.320019503319 0.363028010293 0.135399561557
r=0.00252539463173 0.251586517702 0.0116685080906 0.353713091433
r=0.00218900645334 0.363023188883 0.216847538377 0.157176295151
r=0.00301186515582 0.114623061991 0.307004676073 0.0690939757247
r=0.00416816536951 0.309007355796 0.233353297768 0.0804632347743
r=0.00473305526369 0.138766765833 0.327423693768 0.364993596415
r=0.003433227764 0.695820685111 0.0271426480772 0.188411652539
r=0.00482623247722 0.462997548217 0.475992520533 0.0130214081337
r=0.00281773828426 0.103328350519 0.041405857749 0.480975866452
r=0.00275241889204 0.49487022393 0.0155332970057 0.417471704542
r=0.00377195741099 0.181064443674 0.238257327326 0.356706797868
r=0.0065685290467 0.323087271418 0.249896662587 0.147215427375
r=0.0026324912583 0.218187036158 0.195566976026 0.38049651
r=0.00446525834796 0.157879174163 0.277123304588 0.316623235438
r=0.00550408496058 0.353551694469 0.0643665997049 0.174508397668
r=0.00124788306077 0.247350400921 0.333356016266 0.232769347849
r=0.00615543436199 0.382948090719 0.00667871580277 0.57627062857
r=0.00257481030613 0.472630533376 0.231604961274 0.0332426480265
r=0.00420708390126 0.113995198814 0.249608629642 0.501188139428
r=0.00376800660675 0.312295412421 0.294054947058 0.0711137348049
r=0.00439551452774 0.486425937261 0.0531629022661 0.251491361574
r=0.00541761682923 0.34200321748 0.022973349942 0.567400859451
r=0.00329755006751 0.310934447084 0.201914653908 0.0651313766575
r=0.00299415232214 0.174526920949 0.322700251528 0.213694173664
r=0.0019677504033 0.312810839135 0.30841102391 0.208365082991
r=0.00301119446685 0.250657031256 0.289112101909 0.276537178365
r=0.00387688463435 0.0853262033229 0.0485797192751 0.570473427631
r=0.00512807237883 0.530709452834 0.0694960814367 0.106722406271
r=0.00280549855787 0.0958445722906 0.289739484862 0.19429977342
r=0.00520534528869 0.270046563222 0.287578063545 0.334969976913
r=0.00710833597813 0.154679750131 0.228080929674 0.382948208617
r=0.00316632821102 0.402469032041 0.186772130521 0.250834819654
r=0.00368849767209 0.298985893056 0.353208601749 0.145970463315
r=0.00199817423348 0.177470788695 0.440759525284 0.0850069276373
r=0.00440349609605 0.164802678864 0.338360407061 0.167038626808
r=0.00294403751147 0.371830100725 0.100402065003 0.173972741157
r=0.00669225986557 0.184987541961 0.353424304512 0.397745444183
r=0.00411753599236 0.226530359473 0.0461806828883 0.398391340717
r=0.00345871167014 0.29903312956 0.172919657957 0.353673847601
r=0.00118205930646 0.162129896864 0.111182135845 0.271954368777
r=0.0036105805166 0.185410542916 0.445339501353 0.305472360429
r=0.00329512468947 0.215348998547 0.282228721475 0.310609913498
r=0.00924126474401 0.127483151342 0.463480563898 0.314234688266
r=0.00213188579138 0.319220430279 0.493366163355 0.0588511338785
r=0.00361932417448 0.258161929382 0.182124425023 0.12647569552
r=0.00247734324803 0.356928481765 0.121521456486 0.471066412301
r=0.00425936283367 0.347366289251 0.309487120549 0.209029538361
r=0.0037061835619 0.101873245682 0.373088815499 0.274668395915
r=0.0076325485066 0.100649819501 0.026720595508 0.381765084075
r=0.00423803261662 0.0909106501882 0.151709242819 0.22348097775
r=0.00395040082568 0.00309132008792 0.349865852864 0.536900038449
r=0.00377158834976 0.170718083423 0.0779463864699 0.327906669603
r=0.00642611946656 0.153640291255 0.253903021048 0.340322400148
r=0.00542023680698 0.374827588067 0.360305011094 0.0708943093187
r=0.00334510054795 0.383523110746 0.280728829129 0.325538442941
r=0.00660180658173 0.328922059224 0.141253717101 0.0963978657083
r=0.0063981528047 0.251857025304 0.0966916787731 0.269540881808
r=0.00864301060528 0.0866819210367 0.123904562518 0.498303003533
r=0.00633364841808 0.248044464361 0.210062331232 0.244566003744
r=0.00356707996978 0.201402735838 0.314924033552 0.13434947053
r=0.00313743192354 0.35962477012 0.0436635789048 0.16927998447
r=0.00564993264856 0.119347002952 0.341507303505 0.497664956306
r=0.00484330966688 0.335411747066 0.459032329454 0.111660087429
r=0.00592903459874 0.379309535581 0.0111079911467 0.48919909649
r=0.00379877773972 0.227095708435 0.305084844275 0.144953510951
r=0.00618018064958 0.527499623696 0.00752274985952 0.0830021558157
r=0.00159150209607 0.407993609572 0.342655261251 0.0624826790724
r=0.00179159258028 0.308436479836 0.0826992292984 0.301052795149
r=0.00442255900657 0.401967215401 0.413486173966 0.168930737694
r=0.00636756573023 0.0407742684102 0.162835040418 0.412469052787
r=0.00477727319293 0.101895973692 0.296720721481 0.266762732291
r=0.00825241743631 0.381284758896 0.0160835278374 0.391420343158
r=0.00219447725661 0.488866186079 0.104205007723 0.101927504543
r=0.00592772955979 0.0881783238737 0.1842601679 0.331323759713
r=0.00431298705513 0.34702074995 0.279476130993 0.232600431078
r=0.00417113977886 0.114044419183 0.391953057711 0.226770562337
r=0.00365096090596 0.190811105264 0.0263498593271 0.388009955219
r=0.00528707719179 0.182036292548 0.0771146762552 0.296819789387
r=0.00500463738601 0.0808863660659 0.0162558663778 0.280001785757
r=0.00326838572183 0.070871688972 0.330091105467 0.210211076173
r=0.00848601835776 0.0632236276422 0.275383476343 0.356718438866
r=0.00238361811509 0.374601379249 0.268365754858 0.166140232052
r=0.00257056477707 0.163679303224 0.190735047361 0.314058298537
r=0.00913867433018 0.0118721665829 0.298814923896 0.469964869995
r=0.00490011845466 0.270710682742 0.258378102384 0.302813383549
r=0.00551425071144 0.336774040335 0.209149415336 0.25890337537
r=0.00520511926486 0.172903588405 0.391385995489 0.121282330938
r=0.00255072287 0.592118712134 0.0565019277508 0.336281605545
r=0.00580910762957 0.336673709152 0.377202534844 0.119054657905
r=0.00434209952057 0.18084348107 0.00154690196417 0.272394486854
r=0.00261604979539 0.265447136727 0.358919374339 0.142619079812
r=0.00398960919872 0.179679939197 0.249490710064 0.302051636014
r=0.00112512582472 0.290136669925 0.126068848846 0.120980232325
r=0.00474496034657 0.283612511494 0.046311096042 0.210369902585
r=0.00307637582797 0.0988757266893 0.375475793172 0.4514889063
r=0.00436885227413 0.429334267851 0.320127582369 0.216676020337
r=0.00395019774429 0.227514058186 0.30794038122 0.292694016242
r=0.00889087222978 0.0514568221589 0.319637558413 0.0275455032113
r=0.00244089884745 0.0263940093983 0.36726074892 0.286332710688
r=0.00362806804443 0.341615486979 0.320461364481 0.236017014231
r=0.00397634035804 0.332810551613 0.0446531446375 0.483965417363
r=0.00650356047169 0.0326281703136 0.287376504278 0.360269643984
r=0.00330205198708 0.278877994991 0.0696552315821 0.163561835533
r=0.00490165916476 0.200379161259 0.301349506931 0.23017872085
r=0.0024430068637 0.253522586808 0.36184614997 0.14933516202
r=0.00355095491223 0.314023113899 0.27921982207 0.304515428746
r=0.00536077812371 0.162114245863 0.442194487244 0.0162735447913
r=0.00470993215235 0.302241124197 0.119034928989 0.35522614968
r=0.00184448345833 0.0424151161915 0.462048566772 0.396911840535
r=0.00350868824941 0.364319207686 0.280424451444 0.275017348244
r=0.00374558105047 0.0989064251861 0.0476516168943 0.312559979898
r=0.00790402723981 0.315623401642 0.100313616651 0.296230811099
r=0.00445518097545 0.245749218899 0.400655583477 0.171886197433
r=0.00339458378989 0.497255677877 0.0561499677191 0.331445584867
r=0.00492565403822 0.109826566589 0.203354249189 0.304712292301
r=0.00411013545532 0.196324143549 0.390381160499 0.124379360306
r=0.00786091482851 0.0861515156372 0.161011221837 0.403286722464
r=0.003493464357 0.287769721754 0.159962956261 0.141386112963
r=0.00411225190119 0.229415156433 0.327864992149 0.275220561613
r=0.00487364487904 0.253034971976 0.256276788196 0.120189550892
r=0.00845161581254 0.239316881425 0.185895567651 0.151724259067
r=0.00433046558468 0.326494188763 0.158863909401 0.320521338053
r=0.0050672007877 0.115961977375 0.127907117995 0.377246008914
r=0.00266216826955 0.0167605837352 0.241240307761 0.414836108867
r=0.0030373066585 0.05814407517 0.269419677086 0.286928994338
r=0.00348620764919 0.403392830208 0.211338612196 0.306162968245
r=0.00369284963549 0.103416922106 0.348245969197 0.403959213644
r=0.00251954448342 0.43688874544 0.283448410742 0.00759671894962
r=0.00272283899892 0.465689189219 0.161265505648 0.0473008186192
r=0.0040360679796 0.12076074151 0.202534207699 0.379994145016
r=0.00290996940556 0.572562221408 0.0875518658093 0.31830929171
r=0.00583281501062 0.0749781312669 0.279659633348 0.317383748625
r=0.0081193625803 0.378571047991 0.00816783966762 0.151669099783
r=0.00565252727976 0.0629716301642 0.332364134139 0.51142959903
r=0.00313026109785 0.267834093395 0.248671481801 0.189656040169
r=0.00467337954754 0.353469943335 0.373441864546 0.0416545796593
r=0.00353581015273 0.301377713784 0.177787488635 0.499804220449
r=0.00431104970434 0.278711602682 0.267856298028 0.148240392501
r=0.00556435142864 0.108364201687 0.103860115891 0.158666871773
r=0.00190149215644 0.399146521031 0.207307072581 0.281105829823
r=0.00588921036494 0.318447841374 0.150265543028 0.289397867848
r=0.00568628483558 0.223787521211 0.299705029461 0.0123069809677
r=0.00493558527234 0.321290663402 0.178680507806 0.229675853236
r=0.00320963983314 0.580171999111 0.0160232468831 0.376868511374
r=0.00302577655082 0.443921574812 0.301953379322 0.0749192037311
r=0.01 0.0427009344927 0.153946833281 0.277589026414
r=0.00423812098896 0.468550171553 0.111455354559 0.267030836557
r=0.00308835167772 0.13021036631 0.518751608337 0.313376092343
r=0.00473955498307 0.0690864890036 0.383308144445 0.27776079042
r=0.00378564616943 0.00943262730982 0.347677280173 0.350270477966
r=0.00212292602106 0.075362224469 0.359490210661 0.157062891452
r=0.00502105013346 0.336040304715 0.0979107596319 0.259672705529
r=0.00848175137205 0.221347542279 0.247164435737 0.280824165274
r=0.00489309170399 0.36096877779 0.299086974966 0.191464939731
r=0.00581850600804 0.175859594749 0.290595615711 0.210284262507
r=0.0014479240383 0.345358718595 0.199201938787 0.0876365151357
r=0.00868736398788 0.275999924803 0.254322186989 0.268162412886
r=0.00353395121987 0.148265799278 0.200457113764 0.510258923078
r=0.00848525631592 0.101763193462 0.113041007942 0.475228954805
r=0.00573367816409 0.231325661333 0.145230818689 0.231226080194
r=0.00384845112732 0.228067852011 0.140491491617 0.205465672291
r=0.00318152369486 0.3101686502 0.0187049785546 0.338560357325
r=0.00213962592809 0.32272710244 0.35217385066 0.286733491207
r=0.00517391184242 0.330668956803 0.152008702342 0.37379138966
r=0.00416350796841 0.010764161946 0.754441241712 0.146011434772
r=0.00265387583259 0.0904910246966 0.438522366469 0.463438099105
r=0.00531912719246 0.199874695796 0.196288047998 0.245062205526
r=0.00720344368482 0.16667671878 0.188560616267 0.203450004315
r=0.0055991735249 0.0786645989134 0.270433668807 0.594577628139
r=0.00654453549425 0.199527947185 0.244936562232 0.0797973929475
r=0.00302403753118 0.0468426483383 0.165537384345 0.42407455664
r=0.00762956110783 0.211278633067 0.236273652555 0.163443093234
r=0.00671361000592 0.306099733773 0.145742605856 0.32097538857
r=0.00869210710741 0.120305469593 0.402070046661 0.0447371621203
r=0.00506854883738 0.345328399976 0.372582487912 0.190439554997
r=0.00402808415778 0.104960410183 0.234715863084 0.277487425582
r=0.00223187798672 0.470107321647 0.3422618587 0.072110086057
r=0.00819389585224 0.010058485327 0.0357475225648 0.591392159247
r=0.00353277422444 0.3616140492 0.128055181119 0.365695417814
r=0.00306849930475 0.442221419155 0.283624250512 0.155552493084
r=0.00263391651971 0.163553851647 0.566987811893 0.210392365145
r=0.00334790305055 0.2814994455 0.23001584591 0.18189948108
r=0.00430890243615 0.180949100533 0.251248862389 0.321094871439
r=0.00209901296421 0.400707767549 0.0276848937945 0.391370401526
r=0.00505726014533 0.197575640677 0.273518808716 0.163406747659
r=0.00580461944255 0.244748991956 0.193686373937 0.446729073361
r=0.00570905859727 0.250297983989 0.0923059334102 0.450223103178
r=0.00657102948802 0.5030547775 0.424233747792 0.0338805487849
r=0.00244835326877 0.498934319034 0.156517764525 0.303820595694
r=0.001 0.313411470226 0.427142900319 0.234420690143
r=0.00349593812125 0.209232833499 0.0215215078937 0.141995244698
r=0.00431321888551 0.20882185831 0.449614209229 0.289693811896
r=0.0054904126651 0.261145100908 0.288486812903 0.185313444653
r=0.00311218704256 0.377644090257 0.139151117258 0.15978206094
r=0.00423241973003 0.41284486242 0.348844642888 0.123808578215
r=0.00611123824669 0.323899263314 0.110276505564 0.287041674233
r=0.00456777401103 0.201413914932 0.749167320502 0.0117414146459
r=0.00441647129894 0.095981578182 0.25854486547 0.548381482046
r=0.00420833818464 0.0776181602523 0.398584442372 0.448031158386
r=0.00291983484178 0.223081561725 0.120676711753 0.468853672766
r=0.00371897590243 0.231920789654 0.0242168574968 0.379772813137
r=0.00307338787493 0.511839082302 0.179756275854 0.255066772828
r=0.00354097922997 0.357092728686 0.247561132141 0.332940771749
r=0.00352515015409 0.0499372933248 0.366867637134 0.363843710868
r=0.00208742704798 0.301364645198 0.295755973697 0.382420132417
r=0.00438636955857 0.145348863045 0.399679401212 0.0271729109217
r=0.00336808357274 0.381116730635 0.0726640372407 0.502338688543
r=0.00208688509826 0.14175735418 0.54728542243 0.271536676314
r=0.00407462020082 0.19588397364 0.298517740951 0.291198020993
r=0.00668128147389 0.252346626096 0.0877945739476 0.0909892434492
r=0.00355539851269 0.266029037256 0.255784798785 0.17149170101
r=0.00403481545251 0.410229457037 0.0345128346534 0.422511378457
r=0.00612546904182 0.0100318346769 0.420832277438 0.460790719393
r=0.00654591168913 0.0314866460868 0.0484730020012 0.324457275272
r=0.00160813329837 0.430921356563 0.483072146066 0.0508235709822
r=0.00555458193949 0.275707283649 0.248323745988 0.265964685829
r=0.0052394514749 0.306013771563 0.270883401062 0.255478035241
r=0.00760834174587 0.0944950937301 0.423187335069 0.218174914667
r=0.00518670795598 0.234123274519 0.178032713602 0.205333041572
r=0.00393830203917 0.3555607125 0.308774193963 0.103872323967
r=0.00286658006624 0.360956652064 0.269031677699 0.367145454724
r=0.00699450497253 0.1277981635 0.150718626743 0.19930463429
r=0.00301699943648 0.27992370426 0.274267292367 0.253665684425
r=0.00278667456744 0.159970779667 0.125409889821 0.31236566675
r=0.00536140830231 0.314575944506 0.352786080902 0.110031229903
r=0.00419116518239 0.158379419864 0.554409994178 0.0604029398394
r=0.00663942815598 0.321531430994 0.110749355582 0.385531443839
r=0.00926141542299 0.145700068499 0.293289250512 0.198479195666
r=0.00264855455689 0.392947653433 0.300992471651 0.281473887698
r=0.00763036661699 0.0429790628594 0.293253319574 0.285687721735
r=0.00736920199662 0.16568261238 0.35911191348 0.0887532920468
r=0.00310689801132 0.209949100178 0.36369366305 0.137823306159
r=0.00774194116604 0.50361287618 0.00163282599136 0.0111648951629
r=0.00323075416039 0.302777021174 0.23741194028 0.239384441599
r=0.00299560558871 0.348333400309 0.347955840923 0.295418215237
r=0.00434611823667 0.360519801268 0.256336505392 0.131814281353
r=0.00305188632612 0.372030621668 0.177669254003 0.357401500479
r=0.00490474339856 0.485566340532 0.104315715057 0.14366941699
r=0.0072850001275 0.265771292356 0.147811801724 0.547589723508
r=0.00506531863959 0.294694798032 0.315642895146 0.0901502596503
@balllist {Second Position} color=gray
r=0.00573653172228 0.299894273059 0.291095478927 0.138968490174
r=0.00542055260488 0.451976911808 0.180348368223 0.330066145425
r=0.00386165148318 0.238818249116 0.179020702227 0.3824460311
r=0.00384314167487 0.505427455169 0.0978951204895 0.365756303274
r=0.00302950654114 0.0402190828357 0.428728747793 0.406413175282
r=0.00797359563026 0.426563068496 0.375714759613 0.14523100515
r=0.00471086146363 0.168584298918 0.27117431938 0.18851532606
r=0.003868644427 0.321489039385 0.199588011618 0.42785494082
r=0.00614065120115 0.22159200901 0.0421612166543 0.235452768001
r=0.00295258647346 0.49044204921 0.0306646190263 0.0957740913608
r=0.00423847652818 0.17889419399 0.211391269515 0.178986789681
r=0.00575485583608 0.264520983497 0.213014191372 0.199216898412
r=0.00382937753005 0.221411324758 0.248753451704 0.456799479895
r=0.0055712659515 0.207536933886 0.130038000314 0.0829359367552
r=0.00624863685122 0.419508569822 0.27680766288 0.279087254811
r=0.00450168523115 0.110870640034 0.351883076511 0.198711939325
r=0.00690014035176 0.137797440056 0.0427716487018 0.348439912675
r=0.00448993884295 0.139571316423 0.373661484938 0.378701519934
r=0.00451302979643 0.191816111005 0.253055399728 0.240545340681
r=0.00456072775001 0.340701790079 0.18815281676 0.067685252526
r=0.00666604610116 0.168970420331 0.248634090916 0.0527835877203
r=0.00550215854667 0.419399612259 0.098625019062 0.187960798046
r=0.0041772776197 0.260021437109 0.211353742567 0.306419232455
r=0.00416693365391 0.35785451206 0.350347191723 0.283158871031
r=0.00495038807675 0.166936163512 0.021943201098 0.453240765777
r=0.00441902680009 0.101732272729 0.0154270466587 0.526958499828
r=0.00578139845614 0.324831917828 0.0586052531963 0.23851982171
r=0.00343494198713 0.0877540374249 0.405708242411 0.497913168042
r=0.0035929648553 0.357364765346 0.116999639725 0.341418186679
r=0.00483638330703 0.1761364743 0.316187460909 0.0510663269587
r=0.00467388879762 0.0633876227802 0.206709373007 0.209527293811
r=0.0046188520643 0.211491024347 0.0968346550194 0.415818801136
r=0.00710877491538 0.259526452496 0.182315318237 0.0545172571871
r=0.00545314955442 0.500421103207 0.271173604774 0.206697551803
r=0.00497787396525 0.0372400502129 0.23590147582 0.338425766174
r=0.00546724936779 0.48609825841 0.0994754421636 0.271982353008
r=0.00206182948614 0.157649055597 0.377402448835 0.416735531546
r=0.00538289601484 0.283708872691 0.170802852251 0.527428663237
r=0.00611458124892 0.247460564544 0.345733066387 0.203634227378
r=0.00291222057405 0.069126365333 0.230844854733 0.354753002103
r=0.00377974112585 0.288206276527 0.263276924258 0.145402574731
r=0.00414811934044 0.112020567649 0.648572491535 0.0384668872095
r=0.00438144173884 0.137537125832 0.189788055693 0.330770910833
r=0.00504802021395 0.557608737357 0.230680939328 0.0194692388122
r=0.00693775455102 0.334535996544 0.177398308289 0.0462287919783
r=0.0043631278344 0.144346850189 0.308804366661 0.0524691806304
r=0.00519449661624 0.24900109261 0.32372049424 0.167713316706
r=0.0038144771921 0.14562415217 0.097588213425 0.609524716369
r=0.00585477395893 0.481423010921 0.321347471834 0.111329931844
r=0.00460608217828 0.181473837688 0.164040423996 0.528765763686
r=0.00498128345274 0.245254446987 0.350567362435 0.308266784798
r=0.00335765060155 0.29099288001 0.17368317669 0.246873648408
r=0.0055976544771 0.206580453539 0.316631836597 0.314974498875
r=0.00351607832199 0.0113615292768 0.545661634934 0.0149606740442
r=0.00796897698071 0.393410504837 0.238533544276 0.114445367169
r=0.00387799191975 0.385875478004 0.0853484062304 0.208224246731
r=0.00455301433177 0.443439045585 0.293594025207 0.253175549578
r=0.00371662123431 0.298147155602 0.0630217078242 0.271470645022
r=0.00434436648674 0.113085635842 0.748480830274 0.0240619989771
r=0.00541231064141 0.215230119523 0.31046774126 0.163887898682
r=0.0049023322316 0.26381485449 0.349007147186 0.214331328417
r=0.00517685232313 0.270912252467 0.260806364694 0.0495632002702
r=0.00656672552522 0.589020514114 0.255592952512 0.031450153193
r=0.00446976675055 0.208982868081 0.19710729293 0.267294535213
r=0.00422224515931 0.14075311676 0.491628337714 0.201862569268
r=0.00477658963186 0.246193881594 0.340371954687 0.371194691175
r=0.00525898178701 0.179330504783 0.0868097800853 0.407414244365
r=0.00550978457745 0.281074631879 0.312419740672 0.328775359814
r=0.00437916660466 0.00504119411699 0.38032939522 0.174409987421
r=0.0043993755926 0.337803153439 0.251977740102 0.281949703665
r=0.00368386389624 0.317051579744 0.323650053295 0.170477234822
r=0.00470591107091 0.335281364501 0.116803990605 0.214383247982
r=0.00375898333467 0.0523951294462 0.529421490803 0.143601942369
r=0.00511537615428 0.299202116645 0.136426440646 0.338594566778
r=0.00525956979088 0.208317329863 0.176042790903 0.254549998499
r=0.00445293025142 0.111128958295 0.332680556751 0.345381462002
r=0.00420209149845 0.219745997482 0.255904903228 0.215152408315
r=0.00463717551887 0.301876867276 0.361009679423 0.0451881333134
r=0.00387346802354 0.111753591055 0.212036114257 0.506031546491
r=0.0074890670355 0.351807246055 0.0281679528828 0.156663874721
r=0.00585353134854 0.504555034966 0.0475029868798 0.230037969073
r=0.00427795181206 0.296756302212 0.227545841086 0.194069745594
r=0.00442742140743 0.389120690984 0.271938658985 0.255775041686
r=0.00429677823319 0.149930776194 0.312123778089 0.310477585586
r=0.00313369068119 0.0748170480398 0.720563386138 0.135105364691
r=0.0049626971023 0.23845063523 0.202808466066 0.295712572568
r=0.00431447466372 0.182830078065 0.260243445733 0.0906621537751
r=0.00361464262157 0.358143302576 0.0720555324783 0.203946849425
r=0.0046848799013 0.0309185607633 0.103180203111 0.804470200413
r=0.0029839705318 0.348929651515 0.484022313987 0.023205971173
r=0.00556512682506 0.534285238334 0.0561211932498 0.133013076921
r=0.00543974832915 0.220171528734 0.310349378678 0.456827647487
r=0.00674760076639 0.560200456227 0.203655512421 0.186266487373
r=0.00602399278276 0.328729881144 0.415727836578 0.114675884562
r=0.00440467081814 0.0681115182013 0.0994414262132 0.407388482016
r=0.00295281117144 0.429000923287 0.301986752892 0.212485513328
r=0.0026788401692 0.471027546843 0.0817610836588 0.237146337489
r=0.00558846047799 0.292944046727 0.0938726795234 0.198223114862
r=0.0054746329497 0.47091884189 0.0841961249305 0.041009378748
r=0.00391504187414 0.254612297475 0.215517291549 0.337813467778
r=0.00578683125424 0.0541607825357 0.0288420099301 0.548450795388
r=0.00572454414484 0.260900549068 0.370542388592 0.34829570217
r=0.00560412073571 0.318289432643 0.231143551016 0.264782976672
r=0.0056202016844 0.476016443312 0.368744322752 0.12023103803
[truncated: 79,981 more chars]
