# Supplementary material for: Do universal codon-usage patterns minimize the effects of mutation and translation error?
Source: Genome Biol. 2005 Oct 19;6(11):R91. doi: 10.1186/gb-2005-6-11-r91 (PMC1297647; doi:10.1186/gb-2005-6-11-r91)
Supplement: Additional data file 1 — A tar archive containing the used CUTG records, separated for archaea, bacteria, and eukaryotes, the data used to produce the histograms in Figure 1, the kinemages used to produce Figures 2 and 4, and the data used to produce the scatterplots in Figures 3 and 5. [file gb-2005-6-11-r91-S1.tgz › CodeError/data/kinemages_0.01/bac_mp_AUGC.kin]

@kinemage 1

@viewid {oblique}
@zoom 1.05
@zslab 467
@center 0.500 0.289 0.204
@matrix
-0.55836 -0.72046 -0.41133  0.82346 -0.42101 -0.38036  0.10085 -0.55108
0.82833

@2viewid {top}
@2zoom 0.82
@2zslab 470
@2center 0.500 0.289 0.204
@2matrix
-0.38337  0.43731 -0.81351  0.87217 -0.11840 -0.47466 -0.30389 -0.89148
-0.33602

@3viewid {side}
@3zoom 0.82
@3zslab 470
@3center 0.500 0.289 0.204
@3matrix
-0.49808 -0.81559 -0.29450  0.86714 -0.46911 -0.16738 -0.00164 -0.33875
0.94088

@4viewid {End-O-Line}
@4zoom 1.43
@4zslab 469
@4center 0.500 0.289 0.204
@4matrix
 0.00348 -0.99984 -0.01766  0.57533 -0.01244  0.81784 -0.81792 -0.01301
0.57519

@perspective
@fontsizelabel 24
@onewidth
@zclipoff
@localrotation  1 0 0 .5 .866 0 .5 .289 .816

@group {Tetrahedron}
@vectorlist  {Edges}  color=white     nobutton
P   {0 0 0} 0 0 0
     0.5 0 0
  {1 0 0} 1 0 0
     0.5  0.5  0
  {0 1 0} 0 1 0
P    0 0 0
    0  0.5  0
  {0 1 0} 0 1 0
   0  0.5  0.5
  {0 0 1} 0 0 1
P    0 0 0
   0 0 0.5
  {0 0 1} 0 0 1
   0.5  0 0.5
  {1 0 0} 1 0 0

@labellist {labels} color=white    nobutton
  {U}  0  0  0
   {A}  1.1    0  0
   {C}  0    1.05   0
   {G}   0  0   1.08


@group  {Lines}
@vectorlist {A=U&C=G} color= green    off
 P   0   0.5   0.5
     .1  .4  .4
     .25 .25 .25
     .4  .1  .1
 L   0.500, 0.000, 0.000

@vectorlist {A=G&C=U} color= red    off
 P   0.5   0   0.5
     .25 .25 .25
 L   0, 0.500, 0.000

@vectorlist {A=C&G=U} color= red    off
 P   0.5   0.5   0
     .25 .25 .25
 L   0.000, 0.000, 0.500

@group {Original Data} recessiveon
@balllist {First Position} color=yellow
r=0.00755248114387 0.210157968406 0.261897620476 0.397720455909
r=0.00775436218067 0.226075671805 0.255767122368 0.374622424093
r=0.00794509403633 0.268967074472 0.21124476558 0.329050004105
r=0.00832121280359 0.263864906787 0.212531827095 0.332845561767
r=0.00807674302682 0.272291688019 0.212949677155 0.325791739264
r=0.00826536646039 0.313752873891 0.158752778886 0.311130745407
r=0.00858226118246 0.295733832215 0.163591455437 0.331878263209
r=0.00756619408291 0.149044949159 0.298679083911 0.445424308657
r=0.00706576596549 0.107650714511 0.312453916646 0.487342438819
r=0.00801380345331 0.252489787979 0.249007975102 0.342112429488
r=0.0079355933355 0.253392440188 0.23731853406 0.367567933403
r=0.00801887449852 0.235523717684 0.263443082151 0.370023419204
r=0.00766180536883 0.232597482123 0.248757148343 0.370042864111
r=0.00749459840214 0.23815996636 0.246090808633 0.365796653595
r=0.00744291568098 0.229516846198 0.247546768918 0.383525184109
r=0.00782452155656 0.237887765772 0.237155803416 0.370721505751
r=0.00826035199973 0.223493734623 0.254849230417 0.377353092636
r=0.0073970332345 0.153943827203 0.278269270582 0.460354702919
r=0.0077750583618 0.176265228488 0.270982809265 0.42699956662
r=0.00800411945255 0.273500870863 0.205921871112 0.33137596417
r=0.00790358184432 0.267786079232 0.196667436905 0.345169323988
r=0.00701051015926 0.266143380429 0.149271137026 0.419884877028
r=0.00764260783312 0.285383903793 0.163737280296 0.387043422196
r=0.00775434460843 0.324537646057 0.160383160175 0.34403776213
r=0.00709702847046 0.211917868767 0.26150198899 0.396230963957
r=0.00742587794203 0.218471955224 0.247937258638 0.390772528538
r=0.00683993750047 0.375950725584 0.157202183753 0.286920815641
r=0.00797261556592 0.214389509126 0.251036682616 0.406060606061
r=0.00794417843295 0.212633832976 0.267880085653 0.386117059243
r=0.00743051267038 0.206051873199 0.262553488778 0.396122609379
r=0.00781599504559 0.199592487597 0.274074238129 0.402185949681
r=0.00824473855304 0.217719647013 0.265928044996 0.392443269977
r=0.00832601569182 0.279121094708 0.207170533131 0.341867346772
r=0.00827271567082 0.35011052731 0.154205036491 0.295679992891
r=0.00855116900106 0.351641910755 0.151419801644 0.288309965604
r=0.00782726451213 0.315484751132 0.153186092424 0.328371589097
r=0.00803397627056 0.324231132862 0.156127764492 0.316222679495
r=0.0078530093161 0.316857168236 0.153949683899 0.325513736324
r=0.00786594699556 0.317456021285 0.152825613009 0.32732628086
r=0.00899482360931 0.286660635597 0.186593515627 0.341027811014
r=0.00733124457642 0.300921414016 0.167803667937 0.329937095774
r=0.00788222904994 0.273894475403 0.197053911936 0.346720124039
r=0.0083709549213 0.29340583858 0.194161419576 0.338088151116
r=0.00801206862678 0.300994986263 0.170932741412 0.338885180758
r=0.00860513995303 0.314258373206 0.162743221691 0.319872408293
r=0.00879694149248 0.29262843155 0.168147989946 0.356864742315
r=0.0083091187555 0.335920241832 0.149139634926 0.320020927799
r=0.00794159831362 0.298854634139 0.187425143304 0.336518317442
r=0.00790251302686 0.299397156813 0.186137217815 0.336927980312
r=0.00895408499614 0.320030371314 0.160012736357 0.306946213383
r=0.00844783815319 0.340209004192 0.164378151771 0.279938027827
r=0.00870871266824 0.310790687539 0.179793338902 0.308311843969
r=0.00875124111101 0.310415020964 0.190405298657 0.32065382512
r=0.008804829957 0.303804071866 0.182729962102 0.318699969127
r=0.00772088137172 0.275849536616 0.190305288025 0.358849718335
r=0.00778770786403 0.271249739879 0.211885048766 0.341558268772
r=0.00810676872553 0.234283552321 0.229807262644 0.390128496761
r=0.00801128045141 0.202358560348 0.268487013124 0.396136695057
r=0.0074765792671 0.186984308748 0.288161992818 0.403692109523
r=0.00748738785554 0.186357629682 0.289453975543 0.402117243593
r=0.00759633443759 0.200545575361 0.259707860715 0.425303971742
r=0.00752284357476 0.187324097401 0.290904804111 0.399224565892
r=0.00755245516142 0.38887142408 0.0992769569318 0.333228544483
r=0.0082948949814 0.398524154578 0.113272053931 0.293282975921
r=0.00842380130246 0.399321720151 0.111791846828 0.263838428491
r=0.00761046344879 0.403676332436 0.095071084111 0.338448049101
r=0.00798929207022 0.397604864348 0.10290441063 0.30281798821
r=0.00753358954459 0.217183781045 0.266378836844 0.373267592321
r=0.00735644968164 0.218665323657 0.259842246606 0.388432297376
r=0.00760878684939 0.234911061579 0.242777850618 0.372973209213
r=0.00754365393212 0.22972972973 0.249214403786 0.381921427792
r=0.00765500149152 0.236962551064 0.242331916987 0.381525555723
r=0.00752227495943 0.230243971528 0.248422200143 0.382589372893
r=0.00768360529853 0.392348230217 0.11816257936 0.252732478526
r=0.0078252585571 0.386973281513 0.12871045971 0.245290112148
r=0.00773893842389 0.395478734574 0.123362871148 0.231324881959
r=0.00773933541213 0.394477040959 0.121661038626 0.241656102404
r=0.00774474656022 0.215769476407 0.265985429904 0.38210238036
r=0.00779594391522 0.195193109197 0.261415207928 0.388533851996
r=0.00737640335944 0.214531599001 0.263040336355 0.387334121666
r=0.00873015452546 0.312365930599 0.152365930599 0.363154574132
r=0.00803939336296 0.391543555782 0.0917303447105 0.363151638648
r=0.0086808345647 0.37889761712 0.122706286515 0.284282619636
r=0.00816851236915 0.35969533183 0.127777658059 0.29911040499
r=0.00816142083768 0.360756873348 0.1377020859 0.249858162916
r=0.00811472915755 0.522392372147 0.0470480593277 0.148126745642
r=0.00741651793154 0.196921592956 0.26764168793 0.414123243457
r=0.00723236338569 0.219811947073 0.255122049128 0.41731383841
r=0.00735788649558 0.26827451793 0.196909225775 0.30916150887
r=0.00732229436833 0.265200600996 0.19788906411 0.317616380863
r=0.00759768238203 0.282927536397 0.191863406648 0.30494175966
r=0.00744228407458 0.296743769792 0.172208453807 0.323282390197
r=0.00749153180381 0.276171657682 0.204714310379 0.303558068344
r=0.00749663157827 0.27549855822 0.205317219211 0.304036433207
r=0.00750187995794 0.276259952365 0.204905069752 0.303719632528
r=0.00749312528738 0.277045890888 0.204297988838 0.302584154957
r=0.00754778286453 0.264795678722 0.233501643964 0.356211836543
r=0.00764721045894 0.256964505831 0.237455355732 0.35673535826
r=0.00765019108306 0.215096959778 0.274413529733 0.368645538858
r=0.00767640491635 0.20446208787 0.279806438915 0.383576687099
r=0.00811208031179 0.269509938038 0.23044982699 0.337828920898
r=0.00776074427859 0.317140644019 0.180203607392 0.310777913024
r=0.00840328079188 0.384985858163 0.10878707275 0.309719722609
r=0.00795193543459 0.371878063582 0.104616964661 0.331030297372
r=0.01 0.418208896384 0.0933769902976 0.241025865656
r=0.00895461947436 0.376723010759 0.10417618425 0.30241497188
r=0.00805200411903 0.347772935048 0.116987349846 0.358881683852
r=0.00889796479686 0.367793555828 0.100151373171 0.322987097239
r=0.00828824571625 0.3777177394 0.0889578553877 0.322341652013
r=0.00903831594559 0.426721983405 0.0956712986104 0.236179146256
r=0.00829297060614 0.392627255706 0.0952977319825 0.307902190026
r=0.0094344888172 0.321289500389 0.143322398697 0.345573832393
r=0.00783955895052 0.221455812421 0.254531757616 0.385164084938
r=0.00759497461355 0.226916925393 0.229501498595 0.389030012231
r=0.00787786340573 0.222398628267 0.245673641762 0.391991871209
r=0.00766157739375 0.21258804052 0.257802180214 0.400083558599
r=0.00787519904773 0.22675004266 0.225461971629 0.401360731448
r=0.00757044031215 0.229723038137 0.225097567705 0.390053108215
r=0.0077504084613 0.245389744769 0.246263508853 0.355070131065
r=0.00785210849048 0.231202642316 0.260475357814 0.370312803575
r=0.00802873207033 0.294661179576 0.191112688711 0.321050237934
r=0.00768908223196 0.280509076247 0.199838722401 0.309255055264
r=0.00734968599665 0.191613447053 0.300314334831 0.397843256127
r=0.00757114100224 0.212835749941 0.271975279296 0.381079153791
r=0.00755418617955 0.284124134393 0.195588612465 0.34644780713
r=0.00828042479191 0.237450833489 0.230052444278 0.386589248923
r=0.00830255103413 0.270648531441 0.20375845982 0.349070241146
r=0.00862915772306 0.358690917012 0.123175778697 0.287246787192
r=0.00864888096691 0.306914283286 0.134970889465 0.316624877821
r=0.00804095723602 0.353177556184 0.12966959369 0.291524036315
r=0.00802801082739 0.238693259403 0.248541399429 0.370484545041
r=0.00767711213385 0.244724283718 0.243508555461 0.366732594219
r=0.00828264317308 0.333007458598 0.152109055666 0.315342800556
r=0.00793235735465 0.306145829982 0.157267994218 0.330394788866
r=0.00851541019296 0.321754323928 0.166477727741 0.320027872825
r=0.00761964671465 0.320765238279 0.156307639514 0.324239694591
r=0.0079349866712 0.263832074289 0.247409751874 0.338598429429
r=0.00801958314489 0.254624481957 0.246831092692 0.344475892045
r=0.00775437706768 0.268496819551 0.246568463341 0.339917419931
r=0.00790761410215 0.265538053704 0.228816031579 0.34394170448
r=0.00782265508719 0.255547607437 0.240342878033 0.342399880588
r=0.00783453582313 0.252602103572 0.241604181772 0.347273403386
r=0.00791166020143 0.25760362069 0.237538291989 0.346482599895
r=0.00790275830872 0.257061265167 0.237745136062 0.346606863282
r=0.0078213790829 0.327627707943 0.154158866007 0.377534100027
r=0.00845550026944 0.33754704631 0.150425462281 0.326215022091
r=0.00813488978854 0.261592708403 0.21429046637 0.327123943849
r=0.00831934735291 0.3845903751 0.0882107049301 0.310952953052
r=0.0088429875378 0.267097728178 0.19477826435 0.360906104128
r=0.00760563658164 0.231564425046 0.251016551071 0.382756317498
r=0.00751949834906 0.197172145991 0.278155594613 0.380799768438
r=0.0077450578522 0.196999422966 0.285112521639 0.400115406809
r=0.0078236860091 0.208242761499 0.288214068342 0.369511346839
r=0.00750445286245 0.191948436908 0.268982869748 0.410436700789
r=0.00835480122036 0.325594680438 0.160249525855 0.317665607934
r=0.00786556285785 0.28837504564 0.181444385435 0.321497327978
r=0.00851810085249 0.323045319289 0.154310140827 0.317829145121
r=0.0078951519298 0.283043709227 0.180871432885 0.329198848892
r=0.0083551003589 0.335804299481 0.157935919611 0.306688081707
r=0.00814553150531 0.330129636311 0.178793800034 0.297900956287
r=0.00850691315568 0.364859142893 0.13741143017 0.302615529244
r=0.00810644648283 0.339368468376 0.146093619857 0.297837025262
r=0.00810152790862 0.338354817941 0.146418256568 0.299565463973
r=0.00790430350179 0.271016670244 0.229090648923 0.338413107248
r=0.00799224382183 0.225413130862 0.275480125056 0.366815542653
r=0.00758073549351 0.26314043005 0.23935934873 0.354260684895
r=0.00786792783731 0.254980676473 0.247594129376 0.343559323726
r=0.00857957704713 0.323027226581 0.153853253346 0.325149976927
r=0.00828532354646 0.290715216348 0.190461496263 0.337859151066
r=0.0089589851174 0.279862206358 0.188843695526 0.356810824272
r=0.00913804463674 0.328962850899 0.147167591192 0.336583179246
r=0.0083968719332 0.334249504511 0.149139219355 0.317659241478
r=0.00805569724255 0.3079536481 0.178355646154 0.318219381852
r=0.00804527588091 0.28574430383 0.195752622253 0.333270872958
r=0.00810495885315 0.320317016766 0.166289265754 0.310922142995
r=0.00853015553153 0.325813274247 0.156116762346 0.315103904388
r=0.00843287804186 0.325841698499 0.158568002132 0.321636907406
r=0.0079965562089 0.31488540005 0.159077043629 0.326258640472
r=0.00885662905229 0.3206415012 0.162448178049 0.321077896574
r=0.00758558727167 0.174673966535 0.278174212598 0.428364911417
r=0.00793255897819 0.30594581357 0.178232625284 0.313634254485
r=0.00780230206624 0.326053897739 0.144504275422 0.282290030663
r=0.00768857495873 0.318016276519 0.160795767863 0.290754275811
r=0.00764648149211 0.320033195265 0.160453570694 0.286549879394
r=0.00800856922581 0.317274089407 0.157889494676 0.340612157404
r=0.00789835264225 0.344193177463 0.15479384548 0.318677106719
r=0.00794526782508 0.317714915988 0.15995122859 0.341579177942
r=0.00863609225326 0.332559260395 0.135302107523 0.35113701091
r=0.00834549819746 0.296061973431 0.195923132751 0.310198479063
r=0.00817912427529 0.299692992074 0.16681808214 0.339682340779
r=0.007445934258 0.219302413147 0.251820527641 0.391957385495
r=0.00763999433147 0.201404734033 0.261720997599 0.416023491597
r=0.00701768484442 0.174219843056 0.312549425148 0.398990206217
r=0.00797025270872 0.275167785235 0.214418257808 0.298527652047
r=0.0079282773441 0.157160936949 0.294798647275 0.434033901118
r=0.00887103007322 0.302851483514 0.18280856683 0.329509346759
r=0.00922330962228 0.340534811675 0.162175933475 0.360304907875
r=0.00785602437465 0.190765820909 0.277167119828 0.396105820651
r=0.00759612406859 0.19766029534 0.264942785911 0.418589784568
r=0.00760487482048 0.179116833204 0.27787563902 0.419424838269
r=0.00765532414098 0.201023866176 0.260472997332 0.415999711587
r=0.00737617565738 0.187603732344 0.257866123237 0.421793912946
r=0.00745638651263 0.208168436796 0.244246359745 0.398595614929
r=0.00779781545996 0.190402700312 0.269273117814 0.415804768867
r=0.00778570711209 0.210628034027 0.248969001567 0.403687246055
r=0.00737588220753 0.187799005283 0.259812937933 0.418359995969
r=0.00737445086611 0.188097479532 0.25762318945 0.421354539681
r=0.00752836660463 0.211489614671 0.279097836465 0.383311415755
r=0.00814286663682 0.393057480367 0.100772124332 0.321586484525
r=0.00759854429172 0.367538816956 0.153656046849 0.344275506367
r=0.00770729961325 0.385566782618 0.104411683507 0.306443597813
r=0.0087060357907 0.398052916699 0.0971186307608 0.283818795635
r=0.00787301196844 0.367360729822 0.134518731258 0.296236854331
r=0.00858063341887 0.370048051072 0.136190368551 0.274877474904
r=0.0078890742703 0.371174277264 0.148121630032 0.268666662995
r=0.00821346759964 0.397420221055 0.0971972475964 0.300390802944
r=0.00825284118987 0.356270693182 0.158248803222 0.294206963453
r=0.00853923319993 0.409293133295 0.0989844200808 0.254760530871
r=0.00853545490705 0.399950401746 0.0878707469497 0.26937555798
r=0.00794913602316 0.323338031979 0.180798200276 0.294469836117
r=0.00816012387747 0.391780170892 0.122333737075 0.265486024706
r=0.00723594702246 0.182667947934 0.290823693852 0.407638271522
r=0.00831662897418 0.262866931402 0.194796327242 0.367132050384
r=0.00818071428434 0.280336151337 0.189287173785 0.364894513227
r=0.00793116812236 0.259630794095 0.212466556206 0.36019984789
r=0.00792014512466 0.25756735044 0.21331724321 0.360974189991
r=0.00782395494317 0.252332220912 0.247763734744 0.344110690457
r=0.00755043424723 0.160011219016 0.291729481471 0.43473687901
r=0.00792569851553 0.267702330243 0.211976948133 0.325783011776
r=0.00771532862381 0.27761376291 0.20521654836 0.321401189729
r=0.00786812244162 0.214410419358 0.257201717937 0.388910227312
r=0.00812523193427 0.312383242014 0.157774639236 0.330666442361
r=0.00820119608936 0.32865453381 0.157655974809 0.319047873192
r=0.0082655665398 0.373583270943 0.155217471147 0.239168820895
r=0.00785402438886 0.248397073244 0.248679942672 0.341178245455
r=0.0077969455586 0.300765141765 0.190209625607 0.281714303821
r=0.00760139999575 0.207496803069 0.258184143223 0.398305626598
r=0.00793162957504 0.278862827722 0.188042739181 0.326616499405
r=0.00763685361947 0.251550829219 0.263071274845 0.339030256995
r=0.00832812290353 0.285714285714 0.211540335943 0.341953929627
r=0.00793218225909 0.263987138264 0.250160771704 0.331149517685
r=0.00828730068023 0.320036983225 0.18060141769 0.295117333686
r=0.00768447847009 0.273452952812 0.216021474993 0.320641424131
r=0.00853783584883 0.288057028228 0.215145436309 0.316929359507
r=0.00809837429919 0.279737985815 0.211668656352 0.322119573557
r=0.00784730102661 0.22643229071 0.235860973387 0.359948107241
r=0.00780723388158 0.270046758322 0.25242515179 0.322457952404
r=0.00814777350081 0.277924316419 0.228382648664 0.332636912068
r=0.00781730660731 0.25792946853 0.24827928759 0.333995600653
r=0.00770006143929 0.285235702321 0.243000717875 0.312335486959
r=0.00774916810766 0.241568073459 0.249514391665 0.350520925305
r=0.00784669971274 0.233399160701 0.245186373735 0.382745001234
r=0.00875273352674 0.290731900111 0.186672491081 0.35278271813
r=0.00825033783355 0.277666682168 0.215563719791 0.33069339162
r=0.00761861950152 0.294790556833 0.175853754276 0.315258229126
r=0.0073383804593 0.226788085406 0.26312559061 0.351199754489
r=0.00739224283281 0.314371488398 0.173514088825 0.307842849926
r=0.00771525121261 0.360880985645 0.128614263421 0.285413449676
r=0.00809708572625 0.301430879298 0.191737825987 0.315624278791
r=0.00810442386198 0.289859928096 0.203974073167 0.325090524851
r=0.00806992477 0.265967123644 0.214995776753 0.331654863232
r=0.00770901044138 0.21417874898 0.269862968575 0.370494154373
r=0.00775128672322 0.189339506616 0.303474294488 0.383120796122
r=0.00791189931784 0.217115689382 0.289864915855 0.354803411063
r=0.00795288392599 0.225192965704 0.282684809422 0.357523673112
r=0.00783530173411 0.220517641161 0.262037559274 0.369279939838
r=0.00779269339998 0.223455951858 0.262398317157 0.373782357666
r=0.00771847146952 0.2110702481 0.281495578744 0.373688942164
r=0.00799538006473 0.238021211681 0.255673398228 0.359116664245
r=0.00792630998685 0.222183790583 0.24644288971 0.381086392579
r=0.00739038334571 0.220623718181 0.26152129328 0.391723971529
r=0.00793410940366 0.228880229395 0.257995735608 0.364421733696
r=0.00782566273506 0.220483766483 0.274932200226 0.367546142275
r=0.00772635244155 0.231566707466 0.261982864137 0.359265605875
r=0.00795130900713 0.244458895573 0.259307429686 0.348344442638
r=0.00765193787058 0.250614250614 0.249098227822 0.349783051911
r=0.00765855682168 0.240686320978 0.264148260499 0.361456062186
r=0.0080264890589 0.21638497389 0.279274524117 0.369981470043
r=0.00773465612475 0.249535747447 0.264856081708 0.351903435469
r=0.00773727802497 0.227190086031 0.268162201916 0.363894286657
r=0.00747893230844 0.199875915661 0.282413548134 0.394579326839
r=0.0074595748407 0.228911009755 0.251563072211 0.37000366215
r=0.00750894782655 0.230924802353 0.245047343262 0.383491910278
r=0.00778755722848 0.229366192887 0.245531629354 0.389221008967
r=0.00749811817406 0.233869172196 0.247695596028 0.375317273011
r=0.00771095848416 0.218735788995 0.267192158052 0.372037794957
r=0.00744653649667 0.219049196621 0.256438628458 0.383809839324
r=0.00722321190007 0.199683519551 0.266114330066 0.411484750576
r=0.0072383441179 0.191129595741 0.281630344369 0.406082182665
r=0.00754141755765 0.207679113339 0.247877908255 0.41892070194
r=0.00764646930279 0.198676932217 0.259635995793 0.402949606211
r=0.00827745743353 0.191542064493 0.254954062331 0.41406953702
r=0.00771101000719 0.199197823465 0.264129245786 0.395787170785
r=0.00738528669936 0.211008627638 0.265585101879 0.394518580313
r=0.00710361747153 0.179127647854 0.300215333767 0.42290550353
r=0.00725874757768 0.204019582582 0.251816542128 0.408734862149
r=0.00799446660632 0.366821341705 0.138940159735 0.287485696871
r=0.00778078234611 0.370140151293 0.137688383276 0.28446607635
r=0.00796105314129 0.375364088169 0.134074166643 0.280276594858
r=0.00760698106812 0.368519399334 0.129612013318 0.314704083713
r=0.00769416616591 0.371431237171 0.134260123157 0.288766560926
r=0.00726776124959 0.180837543784 0.288397755804 0.401382474195
r=0.00786247497898 0.20733140964 0.273729369914 0.378433258523
r=0.00775332527497 0.14889943893 0.278993772736 0.453665454097
r=0.00828039395147 0.278329197684 0.209961745244 0.319117038875
r=0.00784913145549 0.264145638575 0.255710972095 0.328038237155
r=0.00789589198686 0.288091523661 0.216068642746 0.329901196048
r=0.00785303392747 0.252562402955 0.24246554034 0.347676110024
r=0.00782017085499 0.250201244832 0.244787379139 0.348788430169
r=0.00783334555859 0.251172861783 0.241645615301 0.345555154577
r=0.00803128967995 0.267838584197 0.224634023221 0.339816491968
r=0.00805924672162 0.289340931786 0.210142557074 0.327132330154
r=0.00791016945816 0.26194134095 0.235989796335 0.347246765674
r=0.00783340075164 0.250738331719 0.244426213196 0.349011078868
r=0.00815432437134 0.268495181616 0.233802816901 0.3280948851
r=0.00810156679158 0.268926688347 0.224742186125 0.342919412235
r=0.00790882105298 0.268519626405 0.210637039957 0.338526453593
r=0.0077056211481 0.272931755814 0.204282693778 0.358405686266
r=0.00849692656127 0.31028741328 0.176134786918 0.292051536174
r=0.0079411651867 0.297716962343 0.202817836462 0.312838859588
r=0.00809444571576 0.296519366432 0.210856737211 0.306385598296
r=0.00810948173178 0.284616806451 0.229939234306 0.310494212241
r=0.00782151296921 0.2509202098 0.246111656327 0.346503455044
r=0.0078288701864 0.252437798068 0.244534597803 0.344903311997
r=0.00803931550322 0.283730256969 0.190028222013 0.322844976977
r=0.0070673458196 0.217266554022 0.264641183409 0.365925973157
r=0.00741261158012 0.218005023579 0.253685841836 0.393519064497
r=0.00753306828337 0.250238616585 0.248161248667 0.339003986301
r=0.00741535325584 0.199586088537 0.277017818384 0.397102619757
r=0.00787834525876 0.213644614764 0.255067567568 0.40076643808
r=0.00832452686868 0.221200199479 0.243863245969 0.382722890231
r=0.00790289305533 0.361446309899 0.116518013291 0.310423224904
r=0.0080557810969 0.364957716702 0.132135306554 0.285034732709
r=0.00866709845872 0.351078955754 0.139390423223 0.303176492611
r=0.00847264156698 0.336260528878 0.141668552309 0.314612926272
r=0.00849879698401 0.336901969779 0.142297836869 0.313417283841
r=0.00846912954365 0.336327663461 0.142427393503 0.313829073971
r=0.00852847235721 0.305414847162 0.148864628821 0.345021834061
r=0.00925339481221 0.36371124031 0.13690245478 0.291698966408
r=0.00848052793903 0.341649725867 0.149665664219 0.305872437179
r=0.0093216130037 0.370754403456 0.13260219342 0.268660684613
r=0.00912147433241 0.326374984024 0.140842670302 0.326161973331
r=0.00750319653247 0.233873259449 0.252912759307 0.391426135672
r=0.00709837758804 0.173514083357 0.289551441001 0.40103045331
r=0.00845288650097 0.34109021358 0.147191584316 0.297730315588
r=0.00823325864442 0.316789532298 0.161898602958 0.320133702626
r=0.00822995863498 0.31599532333 0.163255048607 0.319733256626
r=0.00812067695638 0.298611486304 0.167125902714 0.338285878942
r=0.00883828727536 0.319796141245 0.161856570805 0.320240262104
r=0.00825640038185 0.311804793849 0.169705086459 0.322695998707
r=0.0084310940487 0.31716401213 0.163041420403 0.326144801022
r=0.00820162218628 0.295254847903 0.178054411528 0.335107021743
r=0.00817483763215 0.293810574092 0.177175967423 0.335052152048
r=0.00930997337175 0.289490696009 0.173279439467 0.342968657681
r=0.00817552122538 0.303407625643 0.173427982083 0.330485751458
r=0.00820125635096 0.305245217314 0.171596903448 0.33127620492
r=0.00817762835067 0.305453086516 0.172671785785 0.329625873463
r=0.00818025863593 0.305685864519 0.171583174631 0.330616896622
r=0.00879082242985 0.312241075989 0.160632200216 0.334544009988
r=0.0085047497067 0.313648861565 0.164555593315 0.340742685903
r=0.00830410673368 0.32337143014 0.159571937081 0.307714832133
r=0.00762529880216 0.163312027534 0.280514412144 0.439109458546
r=0.00762073524818 0.146561249294 0.304638200702 0.439168119429
r=0.00755665671447 0.161897977759 0.291780442439 0.43725513475
r=0.00756598706317 0.153672080498 0.296242328087 0.437727026011
r=0.00754876060618 0.169879313315 0.286038272751 0.428221731773
r=0.00744833700572 0.171683848797 0.280733104238 0.422817869416
r=0.00788944143874 0.176732381276 0.291801462046 0.417862696384
r=0.00775947367348 0.176443850267 0.283368983957 0.424385026738
r=0.00763157316694 0.162488413701 0.290219367262 0.436363734345
r=0.00744563921464 0.163065949969 0.29951416167 0.431879264007
r=0.00749801259801 0.149883391638 0.300120772947 0.438759786773
r=0.00785870590884 0.160785354205 0.290395330326 0.434797028389
r=0.00795379835859 0.157564441678 0.294797987656 0.436440018671
r=0.00750811385173 0.171642320238 0.287831513261 0.414444759609
r=0.00783629851625 0.169145256585 0.288265615116 0.426954497127
r=0.00753619707753 0.157103284527 0.295787315178 0.434723171565
r=0.00748547184648 0.15950952366 0.283458465534 0.440308275479
r=0.00762994477644 0.151659154413 0.302155778997 0.435418408762
r=0.00780683229912 0.190756464685 0.270551910459 0.420168371285
r=0.00784237762844 0.169785916252 0.300480229792 0.414164534805
r=0.00767568535762 0.148220939279 0.307060284704 0.435436542057
r=0.0076786294808 0.163831867058 0.290566959922 0.430107526882
r=0.00762380400014 0.156792232311 0.288351463934 0.44559321526
r=0.00778699078351 0.170810412786 0.296725429896 0.419608437649
r=0.00782004505708 0.16410281614 0.292770432988 0.420995724185
r=0.00743822530814 0.210810960344 0.283213687982 0.348299376184
r=0.00769488347467 0.233500167807 0.24839853497 0.36457953335
r=0.00797216807172 0.215468258186 0.25798144136 0.362956301353
r=0.00760907138173 0.245189406638 0.233702089619 0.338853503185
r=0.00758972151636 0.203636418233 0.29024601307 0.367504545182
r=0.00772684623989 0.253881278539 0.214872798434 0.344748858447
r=0.00778866322537 0.255571503534 0.223693551872 0.334194181217
r=0.00814655933477 0.231305370114 0.251459041861 0.383549565436
r=0.00787114945373 0.347304959908 0.128679026429 0.341839471605
r=0.00751096774981 0.218161344477 0.284329856621 0.341889713576
r=0.00766720439188 0.314252526056 0.169825761795 0.353000238682
r=0.00837126522238 0.3093745695 0.171304587409 0.357969417275
r=0.00756635158013 0.203591639135 0.274639364103 0.405678584279
r=0.00739968552308 0.186302789399 0.291367323739 0.407591001539
r=0.00700147693106 0.159648390065 0.312013686271 0.410118446888
r=0.00788671516698 0.19698738258 0.280862653549 0.384803512868
r=0.00814652368546 0.325954001206 0.145835127918 0.343957274528
r=0.00809351563718 0.33478533858 0.144790375367 0.313147853846
r=0.00782971007399 0.240230460922 0.200734802939 0.380406646627
r=0.0075125606374 0.217697811448 0.243615774866 0.358383952134
r=0.00739852415349 0.274211961935 0.207062077632 0.339496146007
r=0.00738987096786 0.273400827657 0.206880365311 0.338986233261
r=0.00887413515778 0.388295519452 0.120772511177 0.259255919021
r=0.00779606805401 0.263665164428 0.201329704163 0.366739547544
r=0.00814699837109 0.279576506037 0.199846580189 0.327354337565
r=0.00780119939782 0.256163199358 0.226057730735 0.340012383858
r=0.00855389532423 0.313351594325 0.169511167299 0.312368310156
r=0.00823363689583 0.270755597015 0.203491471215 0.355010660981
r=0.00801332648052 0.268444398196 0.206357106768 0.344699339416
r=0.00839511254245 0.274978376375 0.204744841221 0.339626838008
r=0.0079623448471 0.261854100524 0.215316428823 0.345096457665
r=0.00794712700907 0.264013304946 0.213748401278 0.340980140374
r=0.00767937506389 0.203948430741 0.275799501984 0.38625952901
r=0.00696608575911 0.215705190044 0.259502218792 0.393305035694
r=0.00777155968725 0.206291242232 0.277596258569 0.381766929336
r=0.00783550602297 0.431796048111 0.0886579692807 0.220507902295
r=0.00803432036167 0.351955061453 0.143829749787 0.305215452759
r=0.00743228553342 0.284575396046 0.21311415327 0.334085891297
r=0.00774785718746 0.193946320086 0.281079460903 0.390456214572
r=0.00745361237156 0.207701887154 0.279126353099 0.376702749305
r=0.00785795482549 0.218254759294 0.265698195953 0.382786803548
r=0.00772706437469 0.193290020993 0.28351370088 0.392148373769
r=0.0073713842418 0.209807410509 0.284069499686 0.382823948085
r=0.00745748239269 0.197593714769 0.286006200676 0.382275225479
r=0.00864013903584 0.284581019582 0.20892655839 0.321781971525
r=0.0077785743463 0.276981970857 0.212398122993 0.351321313905
r=0.00773448707163 0.231697513592 0.245848045511 0.354781910832
r=0.00776011491577 0.230773338297 0.243594926898 0.357590200425
r=0.00773440850586 0.276284755486 0.221460304655 0.324117492171
r=0.00802913723181 0.270565548469 0.225686286124 0.332773905661
r=0.00784323647034 0.258492617194 0.22700651866 0.338227885529
r=0.00783746125598 0.260397361873 0.226185752851 0.337053543599
r=0.00783985520845 0.259541277449 0.226918573799 0.336684709989
r=0.00811298349896 0.286512098196 0.195076069321 0.317927434336
r=0.00777900529029 0.261205482969 0.204724363501 0.353055138971
r=0.00745871094709 0.206022570673 0.266527617416 0.38889716563
r=0.00773105374401 0.233703690556 0.245062889733 0.36454746607
r=0.00782236334262 0.231582826608 0.226976229961 0.380725999631
r=0.00762088452857 0.229125625095 0.226953578825 0.377531949285
r=0.00786414200288 0.224947633648 0.246045960961 0.372666282141
r=0.00784041531301 0.306349543427 0.168188575069 0.324952219155
r=0.00763369172431 0.229421696919 0.227838750528 0.372836639932
r=0.00780634672094 0.349301504041 0.126318043141 0.345394208639
r=0.00785637458829 0.320793643826 0.16061630306 0.329441201001
r=0.00830786700212 0.347552602436 0.13665559247 0.309368770764
r=0.00766026771056 0.232665515718 0.233869996387 0.364114505962
r=0.0077331903505 0.240336301677 0.212079001045 0.373712750609
r=0.00784884841855 0.347161815546 0.125738820118 0.347329095573
r=0.00806068502106 0.352117565378 0.121916223097 0.325966211525
r=0.0081565203193 0.346332381147 0.134691899612 0.314017547439
r=0.0075260170501 0.227174643097 0.232905097389 0.369678608686
@balllist {Second Position} color=red
r=0.00923853057902 0.270095980804 0.258798240352 0.20075984803
r=0.00904716637635 0.270288412056 0.242812073479 0.205580292216
r=0.00885075498236 0.315810000821 0.224135807538 0.159803760571
r=0.00888556664276 0.328133688431 0.219087476953 0.161403611461
r=0.00879059901728 0.319155478118 0.2171005432 0.163267397766
r=0.00880367639224 0.338577590302 0.205989093466 0.151142906002
r=0.0090596610754 0.348422043701 0.203440812883 0.160730225108
r=0.00950737877676 0.216117076879 0.286914378029 0.220621495771
r=0.00959562995006 0.184789859907 0.318879252835 0.228854323935
r=0.00895918374761 0.295127407119 0.228039291967 0.188017895351
r=0.00920552979084 0.289770227742 0.239078203783 0.191939359074
r=0.00929824215111 0.302291408367 0.225742756119 0.204757312761
r=0.00925109021328 0.271766769416 0.252586895829 0.194642505008
r=0.00915959516799 0.262656587684 0.254608396327 0.194359420687
r=0.00931050442423 0.25730265345 0.25808932729 0.188868862243
r=0.00921320524228 0.266190310213 0.254025792959 0.187800627396
r=0.00932953180446 0.276534874406 0.237855467185 0.200205985009
r=0.00976331220489 0.226057552964 0.290221516804 0.206472983231
r=0.00947587899027 0.237010641884 0.283045215968 0.20221986806
r=0.0089183577237 0.315103259517 0.223463548146 0.169420253794
r=0.0089677433553 0.305322344604 0.217874656602 0.178926288223
r=0.00905156868444 0.262585034014 0.258907079315 0.21333632354
r=0.0093329279121 0.312505256076 0.269237238247 0.172371261178
r=0.00975836800834 0.348401666551 0.173324183321 0.150327649193
r=0.00904857833529 0.233836942982 0.284706875075 0.205287901314
r=0.0091436684838 0.250029771525 0.277589697351 0.20162977833
r=0.00879027980641 0.34590079791 0.200503942886 0.158928654752
r=0.00944904593636 0.269750132908 0.256353003721 0.199929115719
r=0.00929974491392 0.265274803712 0.247787294789 0.205389007852
r=0.00928974242392 0.246092044363 0.261680202602 0.199414898262
r=0.00940459088059 0.250365432318 0.265547484054 0.209337349398
r=0.00957938986704 0.282219743988 0.226992823894 0.210798099302
r=0.00928038357614 0.332352412248 0.222309415208 0.158386057842
r=0.00906093650323 0.371149595103 0.193772702532 0.137875876165
r=0.00911079916684 0.384896580445 0.172396773248 0.137522557957
r=0.00915064890977 0.338934431183 0.194690284361 0.143205493417
r=0.00889790846068 0.34219453868 0.214745194001 0.147711473222
r=0.00913446091846 0.341233173148 0.192931595798 0.14386354947
r=0.00915991010879 0.341343714011 0.194285845749 0.143010161895
r=0.00897912136863 0.326640791432 0.233344033618 0.178101380337
r=0.00890589297668 0.29312483388 0.209621688668 0.152166208913
r=0.00929394403638 0.324784001911 0.204735803692 0.155868165205
r=0.00933794429357 0.341534058386 0.21100171723 0.155809959931
r=0.00928296042968 0.343448768297 0.204833677413 0.148487341477
r=0.00906686001404 0.359425837321 0.202424242424 0.152153110048
r=0.00930346463277 0.334521677701 0.226223529218 0.163613662127
r=0.00906238324625 0.338594349494 0.227270084874 0.146087664225
r=0.00928095460468 0.332469212785 0.210479336548 0.150113962434
r=0.00928884514009 0.331766931097 0.209206495823 0.149701434323
r=0.00895368604801 0.35607916136 0.211046340747 0.160419320074
r=0.00879638030707 0.367093991129 0.191870709035 0.140014581688
r=0.00905531682633 0.342834053681 0.192568917299 0.160979551811
r=0.00927680990552 0.347450932734 0.199580725527 0.164884243787
r=0.00911448209335 0.340793944903 0.20355050988 0.161589452164
r=0.00927937484247 0.304424859168 0.226876249319 0.166681809922
r=0.00911656881143 0.311593201721 0.22958520535 0.163112819096
r=0.00945146410877 0.279673908136 0.266526850732 0.177391856734
r=0.00910928398682 0.259631844792 0.261956590655 0.211129192468
r=0.00911891777554 0.239964509993 0.270674853973 0.206265501672
r=0.00911143630329 0.240302232041 0.269279871149 0.206260644773
r=0.0090476515061 0.248399995337 0.275550529838 0.234014525361
r=0.00909766885058 0.244813629477 0.267864456214 0.204363563329
r=0.00982114094547 0.385539138636 0.221251178875 0.121848475322
r=0.00965761558134 0.4033656251 0.181015928667 0.118063044665
r=0.00925221122168 0.389423807485 0.156874663278 0.119371267274
r=0.01 0.389490824826 0.229097513622 0.124506795265
r=0.00956387087068 0.369641038304 0.196888792864 0.118213525109
r=0.0090530255448 0.2517489068 0.261418456023 0.207037354009
r=0.00916282611736 0.246231078112 0.269369725281 0.198030872137
r=0.00908136203787 0.261395918011 0.255364713081 0.192342992002
r=0.0092837257394 0.262984888024 0.253411941902 0.189895072036
r=0.00928164527824 0.26633694479 0.254518874756 0.189949858593
r=0.00929573442898 0.263327875501 0.253539185875 0.187861724432
r=0.0088232619497 0.366297356737 0.175384870742 0.122685588614
r=0.00867307084108 0.359857670843 0.174464412416 0.1315432759
r=0.00838381216459 0.351190011939 0.174113115629 0.132170219404
r=0.00867974689946 0.363883684665 0.170568899559 0.128577358448
r=0.00909796276192 0.261828731016 0.263409142573 0.198926186121
r=0.00901187628631 0.248772807261 0.262619246087 0.200287116792
r=0.00894717456184 0.242504270135 0.280370516358 0.201550387597
r=0.00972619969124 0.342712933754 0.216277602524 0.157034700315
r=0.00972714678098 0.323552385804 0.224995754797 0.158498896247
r=0.00925835777265 0.390433469727 0.159655149778 0.136010152951
r=0.00920452146588 0.366933943506 0.164583892473 0.139884456477
r=0.00837706436914 0.339422531396 0.1775646956 0.142327763779
r=0.00831804495697 0.418087258018 0.110324569007 0.0934219397091
r=0.00936283077024 0.242866034881 0.27724048097 0.203385917978
r=0.00966343975507 0.254519909216 0.278481989841 0.18541277463
r=0.0086837717414 0.304452672895 0.22877795496 0.15510329108
r=0.00872375402389 0.300388660549 0.235230278271 0.157093365453
r=0.00873986068225 0.31250532946 0.227174277609 0.152129794382
r=0.00888951269457 0.306725870852 0.243460002754 0.158680985819
r=0.00870287032641 0.309368054395 0.226022160164 0.154660732442
r=0.00870733885088 0.309277014771 0.22646700446 0.154507561765
r=0.00869768730496 0.309068390609 0.227122150391 0.154947941477
r=0.00868383727181 0.308655280823 0.226684250005 0.155122410903
r=0.00930043906798 0.293917332081 0.228452325035 0.174495068107
r=0.00930092721062 0.286609880211 0.228456967666 0.181897341888
r=0.00894420559404 0.253831275108 0.251450676983 0.203838714477
r=0.0091292055638 0.263721273179 0.247506325106 0.204206801735
r=0.00900850183688 0.304932807596 0.230980928623 0.178659370725
r=0.00888997239846 0.315923425916 0.232101361071 0.155969901516
r=0.00949740424364 0.363770240734 0.174976920882 0.143035748307
r=0.00949739368475 0.342887820363 0.187106110826 0.148219037393
r=0.00910246952146 0.411539893559 0.164841542741 0.118914124269
r=0.0094933232081 0.384851683234 0.185840986783 0.131003954064
r=0.00974057198484 0.342191984692 0.201339428085 0.153236951207
r=0.00955106185724 0.375434296836 0.184704101492 0.147379802494
r=0.0096875872414 0.368311769981 0.165919809947 0.141256070152
r=0.00899096375578 0.393182045386 0.150054983505 0.117364790563
r=0.00962191776367 0.372924275262 0.165385547981 0.136792228797
r=0.00942231258818 0.35001061997 0.230288155193 0.16073914993
r=0.00912981820122 0.272446913697 0.247186779039 0.20248128443
r=0.00927895498225 0.26862626507 0.265915352876 0.177081569292
r=0.00941849676188 0.277807766805 0.266344902042 0.185533293113
r=0.00946618427836 0.252880121472 0.272658774328 0.188159621866
r=0.0095641397992 0.282401316695 0.265386669015 0.170476751419
r=0.00938818530669 0.269815298138 0.265118642641 0.172382688831
r=0.00896291794993 0.269763163946 0.262451138193 0.204690733502
r=0.00906971777005 0.262871575675 0.2663687585 0.20050514863
r=0.00899977857269 0.34185976861 0.214384754468 0.15447416002
r=0.00867575979009 0.315316989368 0.212856629473 0.16009781837
r=0.00910036891683 0.245026492156 0.263118392532 0.216141529569
r=0.00905015609526 0.264582838127 0.261540289993 0.199524601854
r=0.00906652155158 0.304334444729 0.214003590664 0.175378302129
r=0.0093971485015 0.297855403634 0.243959542986 0.190906536805
r=0.00911323118006 0.319830475064 0.221893685525 0.179709573559
r=0.00873373880024 0.35280984535 0.202570246134 0.138586364626
r=0.00901592742331 0.350558837278 0.206451064553 0.146933831966
r=0.00867042782005 0.326425063253 0.21390831969 0.149203750558
r=0.00906814002231 0.296395911781 0.25048620019 0.185087102247
r=0.00909435746757 0.278546932554 0.250694053819 0.186242310972
r=0.00927443499975 0.364333572121 0.19761914795 0.136627196494
r=0.0091052845884 0.342759505992 0.206505823299 0.140390129396
r=0.00931285951163 0.35839460848 0.195286580483 0.150502854885
r=0.00898440530453 0.336378844422 0.215201818728 0.141766396431
r=0.00901689873707 0.300558358962 0.228658445553 0.18843868502
r=0.00883940963201 0.285919336905 0.238340240574 0.191731527343
r=0.008961330282 0.296507086263 0.226369824796 0.20008927575
r=0.00903131827694 0.296391868764 0.228310303535 0.179966381521
r=0.00894237443233 0.289333224547 0.225432250091 0.18296210139
r=0.00900923850601 0.2894606255 0.226097895558 0.181103796851
r=0.00903523404311 0.293450681937 0.227296613798 0.183286730768
r=0.00903597538915 0.293125734175 0.226774632129 0.18203130866
r=0.00999133457617 0.31874832843 0.199144156191 0.174110724793
r=0.00940660371251 0.346833578792 0.182089674358 0.151080019637
r=0.00870368500225 0.311090413146 0.239505022953 0.170381212162
r=0.00957026315281 0.377332375509 0.168409432922 0.128608098986
r=0.00944988760652 0.335169282055 0.216674030877 0.174076812361
r=0.00937568668918 0.264102813253 0.242069150859 0.196652844198
r=0.00902778472013 0.2548294352 0.2498316925 0.207597490544
r=0.00938818227706 0.242989036353 0.262319676861 0.209117137911
r=0.00889569437849 0.24730458221 0.274367446309 0.199134857838
r=0.00909369163626 0.224933650433 0.313169958295 0.202943508083
r=0.00898688338046 0.359024746932 0.21218837831 0.148413042982
r=0.00875430229942 0.326550934378 0.210871892323 0.152361254025
r=0.00882641785882 0.353224612689 0.220428672846 0.153846928449
r=0.00891152198981 0.326924914298 0.208498782776 0.153307141683
r=0.00906550968567 0.368132773248 0.211679433325 0.145251626719
r=0.00895194567817 0.345917117066 0.184286107231 0.152211033197
r=0.00915387623218 0.385504071104 0.184205823855 0.144026974952
r=0.00888327198614 0.36081156209 0.175873910434 0.147420265771
r=0.00888718368439 0.359805114729 0.176642023448 0.147893620414
r=0.00907826530921 0.292766688131 0.23087930171 0.187736996494
r=0.00923055984617 0.2836980795 0.237338097365 0.191469405985
r=0.0090329940676 0.28203256349 0.239116007433 0.188943456331
r=0.00899147370828 0.285675291517 0.23079714125 0.189097602951
r=0.00901173508882 0.350992155053 0.217212736502 0.140101522843
r=0.00907021480709 0.331653294932 0.220805046973 0.146129054378
r=0.00956265448101 0.350004150411 0.204158711712 0.158379679588
r=0.00936879086384 0.373844343587 0.218748249005 0.131422648064
r=0.00914091179344 0.353850524571 0.199531996228 0.138799092906
r=0.00876894183915 0.326556847189 0.215451857565 0.147540080436
r=0.00874147252186 0.309803823875 0.232596300902 0.15244267004
r=0.00896135809746 0.340311235305 0.201074388129 0.139598188476
r=0.00931529485323 0.36738761876 0.19549216101 0.134664450935
r=0.00933192494564 0.360235112967 0.206893488496 0.133339255574
r=0.00922968914454 0.342204684745 0.207474883161 0.137019002043
r=0.00957578563379 0.387409993454 0.184158847916 0.129773074405
r=0.00951914786947 0.225116879921 0.273991141732 0.217150590551
r=0.00885905748511 0.33046762219 0.216346153846 0.150192049907
r=0.00867919981353 0.331064742104 0.191671029342 0.146772866652
r=0.0088835245076 0.334024434689 0.202725853799 0.145904337144
r=0.00883744576493 0.334270112185 0.200664068493 0.14549203738
r=0.00942412461303 0.339740647234 0.207118451765 0.140690972237
r=0.00915255691064 0.352132727372 0.218036467174 0.142419098724
r=0.00940302967259 0.336416115501 0.213165566919 0.140743124317
r=0.00960420161368 0.367874512553 0.230513078912 0.128729790124
r=0.00887643126029 0.33053548326 0.211605818687 0.163043135275
r=0.00907421974588 0.344193477648 0.214748911375 0.153049716488
r=0.00925462187724 0.249441575167 0.265406451574 0.197190216336
r=0.00949592372988 0.25311005734 0.274379476598 0.202833277118
r=0.00874442160046 0.219417239491 0.314739339376 0.244418760265
r=0.00878332175617 0.338310528415 0.209701194874 0.148310008151
r=0.00953876995705 0.226353243843 0.27712193199 0.220440258097
r=0.00923605167483 0.352040605785 0.198861057236 0.166425948087
r=0.00957291896793 0.387127017773 0.228517854231 0.156346812327
r=0.0090814950942 0.244384882028 0.272309060217 0.214798396969
r=0.00921513115335 0.24595665793 0.292047561209 0.206865690724
r=0.00926380931866 0.230387001253 0.288148807593 0.209130906224
r=0.00939928893453 0.254055807917 0.285132309467 0.205025596654
r=0.00913478572774 0.225276346395 0.285977636126 0.215318803753
r=0.0091292548912 0.241399386102 0.271824003788 0.198944729898
r=0.00949645719115 0.244147217559 0.276908359055 0.19775816321
r=0.00922778166407 0.252963644941 0.276840199047 0.205994247714
r=0.0091046883576 0.22518660336 0.286461537073 0.21573649485
r=0.00913205470726 0.225314439204 0.285889310794 0.215213497351
r=0.00879602500431 0.240186629677 0.325088721154 0.182216137342
r=0.00993589823261 0.421104731736 0.216128819376 0.101432059658
r=0.00977144293037 0.426153763499 0.251705797024 0.143233224091
r=0.00924179297791 0.374523770084 0.182927502623 0.128761526144
r=0.00932811128022 0.414147758499 0.158789353851 0.123576980451
r=0.00879217355289 0.352134983317 0.225514212105 0.135469020568
r=0.00894581695126 0.383840044386 0.190666515972 0.117572718773
r=0.00880363500605 0.372402474018 0.174403939042 0.128360329796
r=0.00980804915758 0.436236783428 0.205063655326 0.0846100362032
r=0.00933783531604 0.408928910352 0.20671039035 0.106265421034
r=0.00900463099626 0.402980380842 0.16487305251 0.110461627236
r=0.00901385201289 0.386082729888 0.190754885428 0.116139271898
r=0.00872742390709 0.358122250224 0.199041049079 0.142052169208
r=0.00922792293105 0.400846207413 0.169370195941 0.109693431331
r=0.00932650424206 0.247195514879 0.273983936197 0.207519051999
r=0.00907949844875 0.320264256494 0.231212453357 0.185039440821
r=0.00919552948448 0.323373293731 0.23669629261 0.177077602011
r=0.00914825105407 0.305068517336 0.22824455732 0.177141760943
r=0.0091578696277 0.304658192687 0.22854385523 0.175727289438
r=0.00905889015549 0.287687518537 0.229132137169 0.183059714326
r=0.00952823310427 0.225046453739 0.27647863128 0.213687199804
r=0.00888545902929 0.322225006264 0.217539463794 0.166424455024
r=0.00873735885166 0.309452361046 0.222071781188 0.166869282986
r=0.00923908994297 0.258231781836 0.262491707113 0.206868256573
r=0.00934414213984 0.343471431338 0.196472270528 0.14070523291
r=0.00926670162645 0.356460479266 0.205262315205 0.138976356941
r=0.00862074686775 0.406638320314 0.172677317738 0.102659000909
r=0.0088799951397 0.285660405823 0.23383872671 0.188127027231
r=0.00862504955467 0.341818143411 0.201714665946 0.14105858442
r=0.00923961665226 0.244709079284 0.265920716113 0.19793797954
r=0.00878327566987 0.324547133398 0.210340392603 0.154388383655
r=0.00892008688066 0.289973414356 0.239334092923 0.182997847829
r=0.00905279190366 0.310698853114 0.229929497385 0.185256181162
r=0.00898198752492 0.299356913183 0.231390675241 0.173191318328
r=0.00876822143965 0.341478448466 0.211464799894 0.138290846652
r=0.0086500663867 0.308349816332 0.234176320995 0.154987284544
r=0.0088772061214 0.328714715575 0.219981372689 0.171077518269
r=0.00889568966499 0.314974914366 0.214177870023 0.170257202529
r=0.0090867146167 0.275065762663 0.254168209808 0.197105189578
r=0.00886758108525 0.287179845069 0.24760974248 0.19628027078
r=0.00903152044055 0.300148860045 0.224778668617 0.194928312136
r=0.00889682853194 0.289611864046 0.226566380473 0.198360888384
r=0.00882100194854 0.286850921273 0.25735821967 0.185929648241
r=0.00902056926322 0.274236270528 0.254517629054 0.200364942021
r=0.00930891010797 0.29054554431 0.259688965687 0.188471982227
r=0.00926812438031 0.332241255577 0.238696995226 0.164654123374
r=0.00918197076441 0.312404470694 0.212464927374 0.174690353284
r=0.00865357417314 0.30073459317 0.214658217911 0.176021981719
r=0.00888440365814 0.26742355876 0.23135648068 0.206191565712
r=0.00892154378298 0.310430396539 0.208698552748 0.171397005233
r=0.00901842124466 0.343323365769 0.187788507888 0.150060867505
r=0.00882438835904 0.323701823217 0.221993999538 0.162289406877
r=0.00907055328088 0.315928507919 0.221086813654 0.166939422445
r=0.00901916583117 0.312780196219 0.223409784939 0.175946982002
r=0.00910344860547 0.268663183447 0.237530849808 0.202161893709
r=0.00921910573646 0.258717635567 0.234889628263 0.215998781927
r=0.00907057499098 0.286431212739 0.235491661007 0.206701381028
r=0.00911361614535 0.282883743137 0.2329513806 0.200445611522
r=0.00900440242537 0.271997660379 0.239021537047 0.200990161058
r=0.00914924692701 0.27578517128 0.238123133318 0.199300590681
r=0.00909467622492 0.26910007201 0.235420142321 0.202054419243
r=0.00909469626173 0.291980241174 0.234229260497 0.198300159814
r=0.00910435223822 0.270481880355 0.246474333779 0.207955349422
r=0.00911586206788 0.263059476415 0.263391241404 0.199390758837
r=0.00914579280282 0.283802661569 0.233144621719 0.20355120947
r=0.00918423400042 0.273471897405 0.232726154792 0.202070775278
r=0.00896516033307 0.273684210526 0.247980416157 0.201101591187
r=0.00910423766815 0.290630249824 0.240773857909 0.188153687747
r=0.00892701041183 0.287207904229 0.265356265356 0.187673166397
r=0.00926359581742 0.283628779979 0.24542610674 0.193857237653
r=0.00928627201316 0.290212813746 0.238609691729 0.187029030266
r=0.00913277455635 0.295357474466 0.252274837512 0.18556174559
r=0.00909707598531 0.274955841344 0.236986945429 0.194546109401
r=0.00908952170222 0.245370126854 0.274040707015 0.200660473434
r=0.00913480148639 0.258534474149 0.256703399141 0.20125178946
r=0.00930087259234 0.256423515352 0.257204908991 0.190947324876
r=0.0094102151627 0.255901909352 0.259775513939 0.192124687367
r=0.00923343812165 0.258983835775 0.253395377833 0.188293182527
r=0.00922668167793 0.259410843313 0.249153655702 0.210297610025
r=0.00921491891318 0.251962895478 0.25842305781 0.199320854729
r=0.00931391465663 0.236939164756 0.277552150082 0.197054204798
r=0.00930704353335 0.233904508401 0.274969223091 0.204212277491
r=0.0094202690342 0.24838369178 0.297884505432 0.203962703963
r=0.00927496842246 0.243707801122 0.279987796948 0.207508088536
r=0.00955086158412 0.260448567826 0.265762925599 0.20379210953
r=0.00914819976878 0.237595714246 0.279050851261 0.216812049477
r=0.00921460248941 0.244991673436 0.273629409865 0.194275212555
r=0.00960704935617 0.22184385798 0.274275126446 0.210326005308
r=0.00923125003534 0.235995877351 0.268616335996 0.200644163875
r=0.00902914309938 0.34927808732 0.190989172747 0.134271158568
r=0.00901501066432 0.344807365273 0.192458804902 0.12883363631
r=0.00895333266412 0.346390840839 0.187066819191 0.133330769896
r=0.00905646223424 0.329890602704 0.211456139159 0.141333152137
r=0.00892565269872 0.331545064378 0.196771785781 0.134679977608
r=0.00902015812422 0.225163510121 0.270977341062 0.216267319674
r=0.00916659127225 0.258919983511 0.257958136765 0.205881005817
r=0.00968926755538 0.234621945455 0.285447109357 0.220667118811
r=0.00900041458603 0.323252688172 0.208833057623 0.161833126551
r=0.00889829300479 0.295424193435 0.239825683559 0.190412595769
r=0.00885281874803 0.29994799792 0.241497659906 0.176755070203
r=0.00901698457404 0.287958878232 0.22892831718 0.18221859112
r=0.00900388749841 0.285709186789 0.22909559813 0.182760684202
r=0.00896466318206 0.282401058583 0.239384097197 0.191050162396
r=0.00898232880973 0.300145499896 0.236749116608 0.182646910354
r=0.00898412897021 0.306428841982 0.231396990462 0.174761544024
r=0.00908815517649 0.292850462459 0.233039773615 0.18009804558
r=0.00900935670564 0.286384709578 0.229589180927 0.182396872168
r=0.00881530831095 0.294044971584 0.239683716333 0.186162589573
r=0.00904197409533 0.303564840828 0.231337226791 0.179910666145
r=0.00888007363232 0.30823555909 0.221951168012 0.168506253563
r=0.00937202251977 0.29798911332 0.217058797067 0.16941832741
r=0.00875756524337 0.325510406343 0.193815659068 0.155361744301
r=0.00874999260289 0.30007745362 0.220447755689 0.179729281157
r=0.00889910029372 0.317788056258 0.214483783664 0.174037224367
r=0.00882439540742 0.310540421894 0.220061920935 0.189471130519
r=0.00900961714223 0.289877229674 0.224728814571 0.184330405986
r=0.00899101502449 0.290125902996 0.224321632599 0.184541976909
r=0.00888204375621 0.297568945883 0.213199980195 0.168341832945
r=0.00899995952818 0.242771065132 0.26288774827 0.192112729939
r=0.00934139928586 0.249830810207 0.259196804796 0.197076380811
r=0.00890702054752 0.28521700073 0.234742574813 0.177306159115
r=0.00909908296563 0.233859976781 0.267881479986 0.209328151027
r=0.00930176017275 0.254790237999 0.257059298104 0.206459257765
r=0.00926559126373 0.273729705768 0.236604421788 0.206294675015
r=0.00906400695576 0.359741168241 0.192418677859 0.131908009794
r=0.00892596722881 0.373905164603 0.181629417095 0.126812141347
r=0.00920646864233 0.374247103088 0.190876782838 0.131956838912
r=0.00920539464205 0.361175166466 0.193039817148 0.130936914444
r=0.00920224048094 0.362479252831 0.192305605497 0.131346537535
r=0.00919565230877 0.361175416891 0.192744030948 0.131177466243
r=0.00933015388782 0.353886462882 0.208034934498 0.140174672489
r=0.00928806061785 0.391908914729 0.192813307494 0.130927002584
r=0.00922605470966 0.366699708226 0.186837418726 0.131457804808
r=0.00912563585827 0.408374875374 0.16630109671 0.120505151213
r=0.00934750481437 0.37771056107 0.195969837686 0.133855919567
r=0.00914562378967 0.258920959688 0.2682174319 0.201964843909
r=0.00915610711561 0.245779447356 0.268259365395 0.21176260969
r=0.00908111353884 0.35282116672 0.195358622888 0.133331208161
r=0.00918606030975 0.343972951375 0.200871666661 0.138868117091
r=0.00918277270995 0.345660625969 0.202105119902 0.137357063101
r=0.0091091734221 0.331712500225 0.245376123327 0.14526266501
r=0.00907867390727 0.356796505278 0.21510738988 0.138012377139
r=0.00919647519596 0.343740866689 0.201912794716 0.138879624249
r=0.0091640673261 0.351782560953 0.219981136557 0.142183202586
r=0.00930262452779 0.340343518229 0.199475673801 0.144834118413
r=0.00926958349866 0.338682820877 0.203555806217 0.144021565804
r=0.00940398758934 0.371527077845 0.241389377394 0.169025392213
r=0.00918738981443 0.337754528003 0.209404559611 0.141275244983
r=0.0092118136951 0.339078323032 0.209179222328 0.141592154813
r=0.00918766995687 0.338833227459 0.20883252163 0.141502004183
r=0.0092015767022 0.338471496067 0.209048737314 0.141587968343
r=0.0092512973333 0.347710118608 0.217893422621 0.142642301799
r=0.00942705761432 0.349362043931 0.214742500541 0.144907164262
r=0.00905803660717 0.339018877593 0.19323682549 0.140676042934
r=0.00954587065024 0.2274138037 0.280452953107 0.21888636224
r=0.00944551442378 0.219510398507 0.303582390061 0.217447884696
r=0.00941983652526 0.225929003918 0.295935731529 0.2255332621
r=0.00944306302542 0.225648198405 0.300467621394 0.21620809152
r=0.00936772662682 0.22960182296 0.294665962208 0.214766189539
r=0.00931107276895 0.219656357388 0.288705612829 0.221626575029
r=0.00947054232208 0.238163327316 0.290407335252 0.214927880749
r=0.00953924612576 0.246310160428 0.286016042781 0.20628342246
r=0.00947647210809 0.227584732671 0.295389191869 0.218102649221
r=0.00943493633462 0.225087864379 0.289745710151 0.230308042175
r=0.00936098715428 0.215954522739 0.297538730635 0.235965350658
r=0.00954066104433 0.232488723799 0.278721146193 0.220880870257
r=0.00960941474562 0.227425963384 0.276956589389 0.226388672787
r=0.00924514206726 0.221954332719 0.286626010495 0.219578783151
r=0.00946184587474 0.235872037468 0.290593919492 0.220758246639
r=0.00938998760034 0.217937187466 0.291830053603 0.223297478145
r=0.00946915294891 0.222431648499 0.301647137666 0.210075498173
r=0.00949298884741 0.225897901328 0.289979808692 0.22330770329
r=0.00941187372387 0.245694230027 0.290597259745 0.213189888074
r=0.00948151807543 0.232574839549 0.279834836857 0.217988420627
r=0.00937718335941 0.221130355266 0.300195171218 0.226262129959
r=0.00931837091976 0.229521016618 0.30752688172 0.217008797654
r=0.00959054405076 0.227216877941 0.301627258833 0.216218646049
r=0.00935156118201 0.236453415342 0.301381729978 0.219235933642
r=0.00946218601967 0.231483756819 0.284317098344 0.216051506365
r=0.00874830298865 0.265301464791 0.245259139383 0.195803421995
r=0.00912246124125 0.281040696911 0.237877748756 0.189330376034
r=0.00894622865252 0.279278911008 0.237910313535 0.197645423701
r=0.00867503604785 0.280813498715 0.229388758521 0.175081014639
r=0.00908074341682 0.25715763727 0.240336370734 0.215741888284
r=0.00885886607465 0.296738421396 0.22726679713 0.172080887149
r=0.00878848482982 0.300393040508 0.222321682735 0.175254567467
r=0.00946805853554 0.283201074862 0.238862997019 0.202250493345
r=0.00966093575372 0.344974861826 0.179604472252 0.147073998538
r=0.00867452127242 0.273395823318 0.236068941227 0.191449704218
r=0.00983321235837 0.324421990612 0.182724162622 0.16152120296
r=0.00985654463271 0.335204573633 0.181636589062 0.17543738807
r=0.00967925394446 0.287461973766 0.227372346341 0.198030813516
r=0.00956994703976 0.271833022713 0.232578821601 0.201026981463
r=0.00932206975143 0.245868330581 0.238099201684 0.211640762139
r=0.00924215610838 0.249013395587 0.252737479851 0.216330387416
r=0.00956637405901 0.338444310449 0.220044792833 0.145102937376
r=0.0092807330194 0.344638121807 0.200484819492 0.141388819253
r=0.0090387906011 0.287533400134 0.230815798263 0.191779392118
r=0.00874019007324 0.26701986077 0.240942647193 0.194296569297
r=0.00894442069922 0.267415756164 0.240054706775 0.182689213418
r=0.0089234025996 0.266570031619 0.238405671927 0.18460047917
r=0.0090083489568 0.404705154799 0.163623948362 0.108034751837
r=0.00924106627878 0.298157154969 0.232608986658 0.159341394851
r=0.00892877997708 0.318829862959 0.21640486244 0.16527874721
r=0.00893358517838 0.307481600022 0.220151384951 0.166201843171
r=0.00916623118765 0.350294985251 0.211335861778 0.146052816407
r=0.00936916968134 0.325126599147 0.225646321962 0.157349413646
r=0.00916554208643 0.317135076922 0.219574437676 0.159570826965
r=0.00906969058098 0.323390584456 0.21759545286 0.163622883974
r=0.00908248183795 0.314649376953 0.219375489949 0.163144302096
r=0.00903229972373 0.314214930864 0.218012938063 0.163645846583
r=0.00907627902407 0.258458191337 0.262112571919 0.204271376002
r=0.00907526967829 0.245176538684 0.269969129848 0.200077175381
r=0.00916286189307 0.263117432251 0.264655006727 0.199884681914
r=0.00860768362052 0.374104596036 0.16141247658 0.120331416876
r=0.00923688619584 0.348455604118 0.184262708633 0.151922794873
r=0.00921834104427 0.314688954111 0.198232563867 0.170489563389
r=0.00896659935561 0.250897548132 0.265408184688 0.210780216574
r=0.00885360894575 0.245061787528 0.262285659546 0.212817319667
r=0.00924680533416 0.275291537925 0.250473437656 0.195330409648
r=0.00899176109097 0.250508806317 0.266108487808 0.208836803332
r=0.00894760723535 0.27789407578 0.266694578187 0.193165166422
r=0.00893400116692 0.253276493799 0.261485343856 0.203600620068
r=0.00902883347974 0.32879629243 0.221410379525 0.170765312513
r=0.00904869906387 0.309088663868 0.238083477402 0.181094097308
r=0.0087754725362 0.268358181313 0.244189276785 0.195840731361
r=0.00881478900789 0.26920759104 0.242578841938 0.195260711229
r=0.00887062418247 0.303909869634 0.224003764769 0.171958072124
r=0.00890953904714 0.302735930394 0.229082341172 0.179596027405
r=0.00883361662367 0.293434497232 0.224183881965 0.178318646998
r=0.00883749068625 0.294155006479 0.224797457799 0.178201200842
r=0.00883024371412 0.29388382694 0.223929135613 0.178213090891
r=0.00880081347403 0.306863874715 0.213205728126 0.171385237614
r=0.00903137751127 0.289203872391 0.245018002299 0.176142431157
r=0.00917585341484 0.249357517971 0.261369138515 0.20162762114
r=0.00894928585601 0.274809792576 0.250647829328 0.195117910854
r=0.00914555796782 0.272489404828 0.247503224618 0.19767827529
r=0.00903752228778 0.261807344547 0.257665302824 0.191140071728
r=0.00919840201719 0.278437205914 0.233174463435 0.194438541635
r=0.0091263703746 0.320152898705 0.212019537057 0.148906349543
r=0.00906989350705 0.275010552976 0.244670747151 0.185257492613
r=0.00968262385078 0.340684044318 0.211315099288 0.157308783386
r=0.00934203277974 0.323866379878 0.206312277775 0.152407708178
r=0.00931848640332 0.356411960133 0.194551495017 0.144673311185
r=0.00895967816927 0.267434857671 0.247641225358 0.187658088088
r=0.00900486688574 0.267250385553 0.245161932242 0.190463161037
r=0.00970367297787 0.34024757444 0.210605553697 0.157243225159
r=0.0095483658413 0.349548715575 0.200347141865 0.14422587364
r=0.00940845584628 0.345694756172 0.202407671904 0.142062844317
r=0.00898383298613 0.262629149578 0.255083813253 0.187061463052
@balllist {Third Position} color=blue
r=0.00514009715588 0.110277944411 0.401119776045 0.362977404519
r=0.00538890267642 0.132615845882 0.344393976685 0.330364934106
r=0.0056357327537 0.275720502504 0.185811642992 0.195007800312
r=0.00518671097648 0.278556586379 0.182797272381 0.186601890603
r=0.00519423279659 0.282617607871 0.168520036897 0.182663728605
r=0.00624717161383 0.296452526174 0.182864960383 0.165013585666
r=0.00594909417593 0.310602447942 0.160057713706 0.172921022706
r=0.00402468470395 0.0353321296208 0.46560866673 0.450061769457
r=0.00354140557501 0.0119728942102 0.519118008497 0.455005091113
r=0.00637036626829 0.13439019646 0.352937171756 0.311807041432
r=0.00608466353858 0.133091942743 0.354438090082 0.308246759839
r=0.00685576115569 0.147908343665 0.333057813289 0.344721495155
r=0.00595634434669 0.143039511785 0.359767931833 0.302072630279
r=0.00589188202653 0.150819650756 0.347711855843 0.296792132396
r=0.00483909276926 0.105519164628 0.395784877978 0.318867308503
r=0.00551798446251 0.140153363541 0.360404322063 0.294004879749
r=0.00434915340279 0.0472621159238 0.492647479545 0.351604966527
r=0.00359740787628 0.0310813608447 0.506562694086 0.433593264785
r=0.0043324855426 0.0643809890692 0.439495353205 0.416863292724
r=0.00604340147749 0.28805673053 0.217566558845 0.173724807166
r=0.00577850007099 0.278620760482 0.22385683843 0.170992836787
r=0.00971863043743 0.196486506691 0.239919264409 0.261269342902
r=0.00802798073849 0.286785524066 0.11421803605 0.214223642531
r=0.00939977395475 0.305994615883 0.244661700681 0.234681534759
r=0.00516803763896 0.120906497368 0.439124844296 0.322115964158
r=0.00584831582956 0.164781136762 0.379833619707 0.285585478301
r=0.00684885955284 0.373104381503 0.164294713266 0.0810508142411
r=0.00397892112124 0.0441609073188 0.507708665603 0.393088782562
r=0.00478587300585 0.0801927194861 0.438900785153 0.377551748751
r=0.00439594199568 0.0675923500131 0.454720111781 0.364422321195
r=0.00412133600882 0.0459448086464 0.494474220411 0.389606218994
r=0.00567376608403 0.0622090768037 0.51330973623 0.338816427463
r=0.00609944732798 0.234914251148 0.244461883042 0.267709712754
r=0.00692292355132 0.385801406307 0.0995745531697 0.155515812626
r=0.00718795098264 0.37858806472 0.104961979239 0.161476408619
r=0.00597677137987 0.380410186339 0.105001389848 0.156795430778
r=0.00592268176274 0.372559924365 0.113749698756 0.141482676158
r=0.00604804246181 0.379274055785 0.105717750438 0.158214567545
r=0.00603396036988 0.381002710651 0.103177943451 0.155616784651
r=0.00614602248477 0.184579916538 0.291825955 0.277905856947
r=0.00654609354945 0.309958359174 0.147337645078 0.181934969434
r=0.00551143612827 0.27929633166 0.190949766264 0.234307318962
r=0.00661692085926 0.243354321694 0.255237550086 0.258500286205
r=0.00606923552765 0.347018921814 0.1450103224 0.165825869643
r=0.00721681539826 0.320765550239 0.14322169059 0.184306220096
r=0.00592617559643 0.269529645632 0.2148384235 0.210254809509
r=0.00693572949217 0.351267294501 0.12518893152 0.13928612952
r=0.00632789117851 0.269310523933 0.211564883814 0.234932857633
r=0.00636635428081 0.26975355888 0.210469626919 0.235176569081
r=0.00794591404993 0.365298324679 0.111565592241 0.142314098168
r=0.00661679102037 0.376359438605 0.0986694209855 0.149371164712
r=0.00626904065046 0.247003595685 0.206615697527 0.228307848763
r=0.00641707398681 0.217111259646 0.291760345142 0.278240262502
r=0.00592447961025 0.246168078584 0.22070058872 0.229260914161
r=0.00480120540342 0.271988006542 0.121252044339 0.176494639288
r=0.00522554643022 0.168259800159 0.296383382287 0.287772103448
r=0.00426826202172 0.0931986865398 0.444259683966 0.317595477313
r=0.00507393878073 0.0731660925249 0.43413572289 0.381765538813
r=0.00430503026584 0.0510883785503 0.478737464994 0.407022964014
r=0.00428806010552 0.0509799697537 0.478494304956 0.406934681213
r=0.00542227170361 0.0583229386461 0.472167496299 0.381156666395
r=0.00418835558511 0.0532333768496 0.48078049888 0.399788676741
r=0.00782472662215 0.430116315624 0.0826784030179 0.111285759195
r=0.00827816196093 0.399983479342 0.0932086329615 0.111941223171
r=0.00847260465086 0.372248085575 0.0963820469961 0.114566209415
r=0.00813442372771 0.461451744222 0.108755558339 0.0899668065385
r=0.00837329438766 0.403500108028 0.0979351214544 0.120281490169
r=0.0052430372112 0.0982794078199 0.411204925467 0.350202885962
r=0.00477311684526 0.0685417536834 0.455322179114 0.368867302887
r=0.00509774227788 0.127485686814 0.343953498536 0.30225951663
r=0.00456587316731 0.117339125838 0.360018082348 0.314049690796
r=0.00466227512826 0.119765551351 0.370499911194 0.297583102209
r=0.00452680055295 0.117238952182 0.360215838299 0.313444077966
r=0.00616804873712 0.433362380182 0.0568322337026 0.0798207394498
r=0.00617739767004 0.419595675057 0.0635609823253 0.079334738269
r=0.00618711982349 0.421474810864 0.0628993454484 0.0874495287349
r=0.0061130855065 0.431913795618 0.0548201083725 0.0719061669116
r=0.00469991064567 0.0843030493283 0.419664216668 0.391476602332
r=0.00447966700895 0.0872464573493 0.380800222284 0.388209687876
r=0.00465520484876 0.0710813296544 0.41434765471 0.413743266325
r=0.00698483031065 0.274952681388 0.182776025237 0.19167192429
r=0.00931368738039 0.352657497028 0.129631516386 0.107013075225
r=0.0087435037213 0.375387847093 0.0957703332531 0.104899236341
r=0.00846978600936 0.36207163385 0.0909890549057 0.102561038442
r=0.00599228254534 0.391679913313 0.0528758427167 0.106681932256
r=0.00605560858345 0.45502263315 0.0279302706347 0.0406915149764
r=0.00429203454339 0.0459271289773 0.484705659273 0.38320149386
r=0.00423059166539 0.0401735398107 0.500409146351 0.382466920904
r=0.00586969811061 0.296578586208 0.156154370539 0.172286938686
r=0.0058490127419 0.295595594353 0.164854159165 0.174864962189
r=0.00617056034836 0.304916178251 0.159636516608 0.157919719855
r=0.00672447391907 0.303008398733 0.178128872367 0.160711827069
r=0.00618465488048 0.289556550074 0.180106827008 0.169646111557
r=0.0061653648033 0.289648955467 0.180528524091 0.169407794986
r=0.00617551163314 0.289483497788 0.181065668595 0.168854712487
r=0.00621759643592 0.289456225341 0.181001871163 0.168745887367
r=0.00561491775322 0.111437294504 0.424084077031 0.315230155002
r=0.00570886338644 0.117990454818 0.403746957868 0.321536711021
r=0.00495778200331 0.132123195953 0.31473491048 0.317710658136
r=0.00536325268131 0.0678369420429 0.452160947211 0.404068034468
r=0.00606068866495 0.191727689708 0.267482095437 0.280502132454
r=0.00717108022158 0.268451919885 0.160672789643 0.212515215226
r=0.00885960931622 0.395088338442 0.0823219269204 0.128900452751
r=0.00807090276326 0.424116521171 0.0750198403436 0.101909341301
r=0.00841834639693 0.396460719683 0.0578527782036 0.0825905078955
r=0.00825848233415 0.413601348477 0.0759306227256 0.0997337702232
r=0.00822757361759 0.421228872117 0.0790900393324 0.106144360583
r=0.00869897962046 0.427982411879 0.0737547754631 0.104072659122
r=0.0089134561251 0.443061103283 0.0629502393125 0.100787227353
r=0.00812714444597 0.414725582325 0.0707287813656 0.0905728281516
r=0.00862912214829 0.453985966438 0.0635884821806 0.103460645284
r=0.00779306905471 0.287069596205 0.200717437991 0.204989026031
r=0.00518738520154 0.0793822684684 0.447596402844 0.353171053251
r=0.00438480021412 0.185583914627 0.313063989355 0.248180852923
r=0.0043600486273 0.11424761058 0.407931921379 0.308767027593
r=0.00422242918463 0.075129988703 0.459027706327 0.335826580572
r=0.0041627550393 0.166381346089 0.352199353763 0.243120654824
r=0.00451439933485 0.173914986327 0.34219751933 0.24763673378
r=0.00587898348474 0.200367900667 0.352908714647 0.259094044608
r=0.00461185932984 0.14901884593 0.436435464024 0.281069878894
r=0.00562930708503 0.292753269514 0.203458641612 0.193331188783
r=0.00537716098212 0.272979866595 0.201023762151 0.203052003261
r=0.00546278350743 0.07202503052 0.456512170613 0.383592303157
r=0.00517286647314 0.0919182315189 0.423033040171 0.372189208462
r=0.00647221099532 0.195691202873 0.268940754039 0.279097204411
r=0.00440270342401 0.0825529125304 0.500468252482 0.323515639633
r=0.00566333999661 0.2251790525 0.271141336487 0.226657467639
r=0.00788938867765 0.376660858201 0.12372032237 0.0836963624483
r=0.00819386048147 0.364221665038 0.10802770813 0.101398155624
r=0.00755142943288 0.379818425361 0.110619139753 0.103772882869
r=0.00535713414562 0.116274258286 0.380291306327 0.347188314644
r=0.00518886379338 0.151657563826 0.306799005643 0.320226452069
r=0.00644389152431 0.360515781046 0.143487421516 0.158665880072
r=0.00560476427859 0.349865975391 0.144063742374 0.159743013131
r=0.00670209688725 0.33209222993 0.163960853241 0.182119790746
r=0.00601068463191 0.344786170806 0.154034229829 0.170033886673
r=0.00654218971539 0.178017974978 0.280209608552 0.298199516288
r=0.00602405393166 0.128040028303 0.331021934701 0.348690993632
r=0.00700707024361 0.169233344493 0.281832384778 0.305099877246
r=0.00572479656225 0.196612140271 0.252383424763 0.275521000927
r=0.00553172912549 0.185048640587 0.26327520244 0.28729412107
r=0.00530585340589 0.181142972983 0.267456076094 0.290399608985
r=0.00561003061539 0.187051948846 0.260095754466 0.290925295959
r=0.00554259273665 0.186008341281 0.261298924048 0.290437560464
r=0.00937615212126 0.308103771062 0.233270928056 0.236266381385
r=0.00816033601676 0.36716576665 0.0896743577156 0.119743086238
r=0.00653799633487 0.289934136119 0.210232186814 0.164260528242
r=0.0081893832351 0.459351796231 0.0456117589502 0.0800222322684
r=0.00531651243394 0.224649252132 0.270286941724 0.273463030934
r=0.00515271325811 0.0936102379058 0.438120599505 0.337799592592
r=0.00521281615881 0.0983679032738 0.425291270979 0.344221418506
r=0.0040158061443 0.064858626659 0.436872475476 0.408886324293
r=0.00469089027388 0.0734936092514 0.372989305278 0.388770541692
r=0.00427286675614 0.0996105194223 0.468720918209 0.331403164099
r=0.00633133938904 0.349793204305 0.137787628819 0.130064209492
r=0.00534988332521 0.334438377535 0.14144704086 0.154525010788
r=0.00618389938944 0.329238267384 0.148474671849 0.129820303807
r=0.00499658562244 0.331308448718 0.143114564264 0.147735046491
r=0.00659468875081 0.352812783132 0.158347747303 0.127666584301
r=0.00767578690641 0.311952332132 0.126646352572 0.14994802402
r=0.00864654177324 0.285822223258 0.20430301759 0.17506526198
r=0.00845422305622 0.262766207258 0.216223213694 0.203289921304
r=0.00842142366207 0.259435971026 0.221032108842 0.205539779321
r=0.0064411747004 0.186735350934 0.27373542248 0.277598912499
r=0.0050495130008 0.101697186244 0.381375614113 0.353595355069
r=0.00615957611434 0.161667109105 0.310326519777 0.306167595788
r=0.00606318664412 0.161801665052 0.307259055095 0.306656547197
r=0.00594921824686 0.293354868482 0.156206737425 0.134102445778
r=0.00513237013053 0.235548241103 0.215559212782 0.222690804361
r=0.00625506426939 0.170664895825 0.374201045904 0.260977836806
r=0.0056988317027 0.266011094302 0.191656861097 0.14005154928
r=0.00660844529952 0.331452240585 0.113907814688 0.129509621478
r=0.00597073703043 0.264723706683 0.184397553854 0.214588727894
r=0.00525851046801 0.232986226946 0.211472057466 0.240182528714
r=0.00579063167095 0.316559067258 0.166915590673 0.169589516284
r=0.00623344742987 0.345142176117 0.127975291234 0.13511347232
r=0.00584151339984 0.327026146694 0.134908649433 0.14993633591
r=0.00571610027189 0.338877228332 0.123114488008 0.130059049058
r=0.00600409097176 0.333024219943 0.127809295221 0.155247654375
r=0.00542604270266 0.0545644685039 0.494924950787 0.401697834646
r=0.00667320489448 0.30364508146 0.16317797484 0.175944782429
r=0.00692907320863 0.334143544487 0.127664348216 0.150549697106
r=0.0067948978699 0.332527673632 0.149439775062 0.150693279984
r=0.00681306629692 0.333560183961 0.148454151693 0.150912788174
r=0.00592958614241 0.356039511348 0.142862710624 0.144889377753
r=0.00734220817326 0.371078136122 0.126594754422 0.140885944259
r=0.0058957150948 0.350913785483 0.147612992269 0.15006125503
r=0.00608877835303 0.367611619857 0.13354948955 0.133067519607
r=0.00677477421384 0.274557445331 0.20011990786 0.192846549494
r=0.0055376690098 0.326509194574 0.173866733498 0.141333291564
r=0.00485898714137 0.0868099341044 0.437760110116 0.347294206345
r=0.003783059851 0.0359318267495 0.52592210472 0.373246562568
r=0.00497299267117 0.0942271427702 0.428249893546 0.369487195085
r=0.00621979060278 0.307736330056 0.165218597714 0.160900404072
r=0.00390227224629 0.0242328679018 0.514201539451 0.428764082242
r=0.00721597654389 0.261667973425 0.19077291297 0.225353856312
r=0.00653658817821 0.27231778901 0.236038643405 0.131888961357
r=0.00454576106784 0.0869682873085 0.444054997874 0.366764171488
r=0.00427594965516 0.0699354343796 0.481365466982 0.364316307614
r=0.00408180706563 0.0504335222854 0.479626013237 0.415369854425
r=0.00448446263867 0.0887591030355 0.439108803807 0.367834739347
r=0.00437371462239 0.0906234728426 0.42296112815 0.373174177327
r=0.00483742979053 0.136773612761 0.349374062058 0.334026618492
r=0.00402854487609 0.0581758452014 0.476056388874 0.387971336257
r=0.00464124703827 0.0890615251168 0.424573524265 0.372909469968
r=0.00443865211161 0.0926459551851 0.419414269235 0.373275150283
r=0.00437174344296 0.0903747145386 0.423732070922 0.372991635474
r=0.00467336583618 0.146115184378 0.451333969844 0.267280358848
r=0.00628741022293 0.447634131855 0.0943047581337 0.0785323038342
r=0.00586483706678 0.502874335142 0.105356471284 0.0711330790308
r=0.0075935826824 0.447904588372 0.0437303296339 0.0521230191596
r=0.00830993450277 0.401350396483 0.101397503337 0.0913087854283
r=0.00705117523681 0.365692444144 0.124931367994 0.102061071926
r=0.00712389922256 0.357465040533 0.129282384813 0.107267253691
r=0.00795197488716 0.34130651495 0.123888151481 0.108543953472
r=0.00623764258966 0.498022009638 0.0879426502673 0.0550001198782
r=0.00645438802608 0.406440456357 0.0995381598094 0.0810223749974
r=0.00756135031735 0.442152336988 0.0464252740912 0.048473744951
r=0.0079250284867 0.415174585855 0.0719149885924 0.0586400158714
r=0.00638961740452 0.257368331126 0.233017242607 0.193075192573
r=0.0078477771566 0.419334717276 0.0883138228179 0.0588780821059
r=0.0044452189081 0.0432119383964 0.442782337011 0.450906736417
r=0.00540038919264 0.198407992381 0.383177905953 0.218898052815
r=0.00575498677286 0.198711465537 0.333560112964 0.238495309543
r=0.00526823498659 0.193181200853 0.366876723119 0.24700703508
r=0.00518760109 0.190764973005 0.369307466589 0.250677419135
r=0.00596225938288 0.19736832267 0.263889269665 0.279126280136
r=0.00446539962217 0.0377590015076 0.452196473022 0.45573747502
r=0.00631394469119 0.305036331746 0.184214482586 0.17464294663
r=0.00651088294144 0.306968431997 0.185027438693 0.170228435239
r=0.00508267395955 0.0981528684661 0.426009986382 0.333531198715
r=0.00628478290431 0.376753448212 0.10599522307 0.151339868194
r=0.00672366189991 0.298180071516 0.150611090356 0.170304744623
r=0.00560631640442 0.393100817901 0.132041267016 0.0688034731345
r=0.00617463385865 0.167798144377 0.28130421664 0.299049558724
r=0.00617113879497 0.338663121857 0.131330978509 0.136848871299
r=0.0039965963599 0.0484814578005 0.471467391304 0.399808184143
r=0.00534007847987 0.307941242344 0.165543916024 0.17685099626
r=0.00648373279125 0.17173059881 0.270413976453 0.327763007976
r=0.00604728486547 0.181779784918 0.279443776601 0.277981740797
r=0.00608724372987 0.171985530547 0.269573954984 0.318810289389
r=0.00589707566659 0.31074714921 0.162726192049 0.165235768062
r=0.0051164755154 0.282918903645 0.162757841198 0.196595083357
r=0.00670896783573 0.241023069208 0.214500644792 0.224695515117
r=0.00613780153714 0.253421477673 0.185537461994 0.22089468195
r=0.00539249540275 0.180061564311 0.328341838796 0.288302564863
r=0.0068461860461 0.225591457883 0.251517900761 0.255495847582
r=0.00717686628556 0.191846648037 0.235695071949 0.29325428952
r=0.0065763641747 0.184098488611 0.268821400695 0.312034343291
r=0.00708248870744 0.252333094042 0.248683895669 0.228164632687
r=0.00707555014215 0.190064159162 0.290011183707 0.273706515981
r=0.00488664508514 0.132436435448 0.388175759072 0.336213280671
r=0.00526176703803 0.196116363485 0.278178206288 0.235077537521
r=0.00612379204162 0.199854283898 0.292484769567 0.255116340356
r=0.00766103584511 0.320641507318 0.13940447485 0.140694218584
r=0.00696755738513 0.205603614608 0.263667964109 0.249570810886
r=0.008576595072 0.36439289061 0.112733737212 0.136949085875
r=0.00876596027622 0.397450509408 0.088909450395 0.109935292532
r=0.00605126193884 0.301177013616 0.159127625202 0.15718901454
r=0.00626312588813 0.240312874502 0.225364998776 0.220610027963
r=0.00645422056406 0.242414398025 0.217919563381 0.239328178806
r=0.00579800810017 0.104705640891 0.402082583732 0.344789359794
r=0.0055110196042 0.0579045507232 0.500292723411 0.376448739627
r=0.00623375615537 0.13587653762 0.377669609841 0.341634593616
r=0.00601017750106 0.0981141083791 0.441553274449 0.344394047903
r=0.00572377389086 0.101869607905 0.41282613691 0.342950847068
r=0.00556056616079 0.111539366182 0.39983269206 0.336748279213
r=0.00563745226754 0.0958441982476 0.422203672975 0.355565035178
r=0.00596005170991 0.146229841639 0.360540462008 0.308746186256
r=0.00555227070938 0.124172627938 0.380724785787 0.325713387312
r=0.0052923135124 0.102062975027 0.421009771987 0.35776330076
r=0.0060833094082 0.144217336961 0.360010293361 0.313506359826
r=0.00549713638232 0.102912919837 0.419710794163 0.345707478288
r=0.00663781826092 0.142656058752 0.347747858017 0.320073439412
r=0.00674300063414 0.144041619249 0.344388446323 0.306237468162
r=0.00669775545218 0.176120027184 0.31491452768 0.296565424225
r=0.00707008965768 0.148829272917 0.342117736278 0.315954118874
r=0.00614314647455 0.133786287832 0.352035487675 0.33485316413
r=0.006677036043 0.150371402043 0.338579387187 0.316991643454
r=0.00590656720389 0.117243119553 0.375366371269 0.339055446881
r=0.00440472775453 0.0538892328635 0.46075088136 0.413526587193
r=0.00563310065205 0.134261078004 0.36875187269 0.318260811666
r=0.00511118247453 0.108188545689 0.408645890789 0.318831586689
r=0.00535784163298 0.0954675776246 0.433264198133 0.310437381809
r=0.00507147184692 0.105958053168 0.405129803625 0.322705615176
r=0.00574632945353 0.128442221212 0.392147946036 0.317518063766
r=0.00533901489406 0.113397382806 0.401040251781 0.330044724201
r=0.00359933346341 0.0553780617678 0.415269279135 0.42267588431
r=0.00395878979778 0.0433272334054 0.468946930627 0.411073032773
r=0.00512447510456 0.0999912037648 0.448410080486 0.346703610855
r=0.00490997787818 0.128637834279 0.413595163738 0.322899188336
r=0.00432776266363 0.0857052783282 0.482705818771 0.334804539723
r=0.00476655890503 0.108770650436 0.434774072308 0.345104198805
r=0.00425264047061 0.0634606518869 0.448096494062 0.38982810584
r=0.00434301871868 0.0294456407432 0.477690420151 0.440132204918
r=0.00404374986965 0.0543416645195 0.470548827622 0.348003091987
r=0.00750255491827 0.361767090442 0.107292151823 0.12848090712
r=0.00753638400595 0.36263414062 0.106843370668 0.122969565472
r=0.00730456969975 0.379407910126 0.0773324873991 0.106917755326
r=0.00709815924265 0.349323911123 0.11269280424 0.122171638241
r=0.00697329282831 0.362101138272 0.0821981713006 0.113267400634
r=0.00384576221963 0.0356777533244 0.513995226434 0.400080592666
r=0.00520821134258 0.111284141743 0.371776668346 0.349104566482
r=0.0043056048297 0.0360893602154 0.495509382001 0.431284296196
r=0.00587954568968 0.230639991729 0.203534256962 0.253127584781
r=0.00681671610739 0.181204751529 0.276375904969 0.314472481901
r=0.00632093736643 0.198491939678 0.245709828393 0.269162766511
r=0.00543830966638 0.166573008515 0.278875205301 0.309567986009
r=0.00536890829069 0.163385743057 0.280425180968 0.312891668008
r=0.0063803770466 0.186214363046 0.277853963671 0.290797546012
r=0.00668545016415 0.205481485881 0.245360334947 0.274608783443
r=0.00660661477207 0.213121104645 0.242390069212 0.259004510864
r=0.00577740905352 0.175229426176 0.278018604137 0.298988529292
r=0.00536253265889 0.162803920892 0.282124960317 0.3131927677
r=0.00666185071664 0.187595749938 0.274623177662 0.277489498394
r=0.00616750521886 0.171624298355 0.307560459269 0.287156697485
r=0.00631509623112 0.232922529016 0.242461588271 0.222154575975
r=0.00622701499031 0.227405641279 0.223266903594 0.217598632417
r=0.00654815643273 0.266798810704 0.163567888999 0.194093161546
r=0.00669196904764 0.247077047911 0.206469221407 0.230369195589
r=0.00715967377407 0.253516127601 0.201550645548 0.231604108434
r=0.00709209137712 0.236050460941 0.227282179247 0.252755250572
r=0.00536408539533 0.179980170393 0.268365722532 0.295749585201
r=0.00544432975381 0.18249785178 0.266429163388 0.293477046396
r=0.00638682564829 0.242016141011 0.182106253404 0.235678566124
r=0.00593467871004 0.141964484968 0.352185417796 0.317307998852
r=0.00494138267317 0.0909166979437 0.43671861352 0.34055617566
r=0.00627177067526 0.166807029364 0.281623715681 0.321879737241
r=0.00457710044459 0.0545151683408 0.461410327596 0.38660340215
r=0.00467658658637 0.0653741427995 0.428575030254 0.381807180315
r=0.00514320813931 0.106555106112 0.405330525849 0.327866127334
r=0.00548576778882 0.438440013991 0.0567943336831 0.0756383350822
r=0.00520045537822 0.426797040169 0.057535487768 0.0874735729387
r=0.00682752035579 0.384145687964 0.1087158133 0.11885303881
r=0.00636017364182 0.385685556146 0.103146777585 0.121471411537
r=0.00641847428151 0.384151258888 0.104735903639 0.122024183862
r=0.00638383948549 0.384691091899 0.103687061508 0.121636596862
r=0.0055354049217 0.37480349345 0.130698689956 0.121397379913
r=0.0072921147505 0.384221576227 0.114599483204 0.109366925065
r=0.00661978487514 0.382684262697 0.101549593141 0.111750474622
r=0.00707243211295 0.393619142572 0.109737454304 0.101163177135
r=0.00587593364235 0.379712861586 0.116985472671 0.104077024667
r=0.00576101771297 0.10262655787 0.408029878618 0.357122559169
r=0.00496210596913 0.064692868491 0.395002152964 0.427682667894
r=0.00665488536305 0.338304112209 0.1155753905 0.135141855276
r=0.00613293150049 0.330345938694 0.123052309628 0.136886327093
r=0.00610945519334 0.331387814059 0.122632668021 0.13719622526
r=0.00733922177199 0.274335008194 0.175716318188 0.183604372648
r=0.00599432048681 0.280080087368 0.137582817619 0.148117946851
r=0.00596343728345 0.279471583153 0.13563891057 0.155041931569
r=0.00633436377972 0.29096688915 0.161373657959 0.177746644682
r=0.00594929592112 0.277037049566 0.181438852571 0.176997302257
r=0.00599831276349 0.278391561674 0.180163757767 0.17640887743
r=0.00649815711112 0.356422429673 0.142479303226 0.13788465415
r=0.00593776078563 0.296206510581 0.162770331793 0.157069368486
r=0.00600678375911 0.29644735825 0.163967797627 0.158151639752
r=0.00600935551998 0.29672681073 0.16398080145 0.158191145932
r=0.00603013073362 0.296697188497 0.163676347975 0.158589790699
r=0.0054824362182 0.284688723682 0.167186879292 0.14292605414
r=0.00624666446006 0.294124007538 0.160215020544 0.176357008249
r=0.00601847431132 0.296436774247 0.149574956764 0.151281535097
r=0.00424056743248 0.0427140310983 0.493577530576 0.399622026919
r=0.0041365066269 0.0362658678518 0.524516905247 0.397647752105
r=0.00391943881777 0.0362103763505 0.539158652895 0.388816336222
r=0.00408100990735 0.049304830696 0.503665817711 0.393900045927
r=0.00405272211144 0.0433970313318 0.513308600212 0.397289530506
r=0.00485885860594 0.0714776632302 0.476701030928 0.374158075601
r=0.00418332745989 0.0373911955531 0.519830559974 0.399310085971
r=0.00379182969459 0.035 0.538663101604 0.393475935829
r=0.00394593980247 0.0376225992111 0.536276432929 0.392105868236
r=0.0041497003422 0.0474467645235 0.528168286128 0.383295431052
r=0.00428710634129 0.0482050641346 0.486006996502 0.404006330168
r=0.00443989792172 0.039466702043 0.513597771292 0.40819846113
r=0.00419886402201 0.0402468751621 0.556765727919 0.37539546704
r=0.00455021940935 0.0496383491703 0.516806126791 0.384945397816
r=0.00415677174175 0.0402137194999 0.535927216936 0.38106132996
r=0.00412484538555 0.0411555203799 0.520775623269 0.39669748534
r=0.00419943428373 0.0588068985016 0.468507523639 0.394799945549
r=0.00421173246785 0.0503355020293 0.513736207705 0.392323224083
r=0.00425676655498 0.0407902354303 0.542165187186 0.377122732536
r=0.00444545154628 0.0468560657062 0.508056191374 0.399084421705
r=0.00409542725342 0.0435518432079 0.524573830679 0.395938254924
r=0.00394690244105 0.0449657869013 0.548191593353 0.364613880743
r=0.00397146037487 0.0302376457191 0.579939464773 0.358836045431
r=0.00446069128859 0.0554857712132 0.516546108199 0.375384415472
r=0.00417492997393 0.0415786110975 0.527252174768 0.390671843515
r=0.00559921177938 0.166562927922 0.315960551613 0.286616318796
r=0.00509582430657 0.164932658213 0.331630940742 0.25722665655
r=0.00511822750201 0.141805992724 0.347913174999 0.279238032948
r=0.00494065475956 0.181584534585 0.300435802883 0.243736730361
r=0.00618672912645 0.1197375533 0.355655679976 0.336987677508
r=0.00523237658207 0.197521200261 0.296020874103 0.221722113503
r=0.00601988072109 0.219247838449 0.258793681171 0.233640460536
r=0.00490298729123 0.0825880673469 0.478607717177 0.342906327413
r=0.00893604873715 0.352716676717 0.13634786572 0.200552310062
r=0.00530081973808 0.165328085272 0.302863467269 0.279654676851
r=0.00958943564617 0.25932532421 0.267599649932 0.258730209245
r=0.01 0.254167240667 0.282683565229 0.268942003031
r=0.00569448663466 0.0541035621995 0.476072094469 0.404795394328
r=0.0053734191107 0.034088360619 0.507845426917 0.413715770507
r=0.0054255428801 0.0377531804082 0.506167591421 0.410451388321
r=0.00462419611485 0.0685342671336 0.461286198655 0.349730420766
r=0.00698300631452 0.293780687398 0.191747781893 0.174045998794
r=0.00690566516198 0.314677289151 0.184813282398 0.163549531855
r=0.00563873255901 0.164453907816 0.216933867735 0.333896960588
r=0.00555058816072 0.181562244062 0.234069296569 0.307042838293
r=0.00773007634287 0.235629894111 0.197423264937 0.225458571494
r=0.00775457121173 0.23425987818 0.197158028345 0.22767317326
r=0.00569766364195 0.404992892451 0.0638434020039 0.0608844282395
r=0.0048292683139 0.251929855874 0.234750792022 0.208379813484
r=0.00633439143313 0.249663098389 0.20264199971 0.217997802365
r=0.00555610298169 0.219349521541 0.23961651204 0.25071310099
r=0.00621531850035 0.336599241466 0.132146368872 0.131830313246
r=0.00562194322615 0.252898454158 0.235107942431 0.209588219616
r=0.00561629199609 0.2495126168 0.235678456221 0.221682565911
r=0.00592102305293 0.22565179785 0.260126034845 0.227678240455
r=0.00575038944199 0.224958416609 0.250853137974 0.242085758315
r=0.00583136266484 0.227181180814 0.247325875933 0.240700248189
r=0.00485079927495 0.0848708643885 0.424384066901 0.379282211665
r=0.00520213503838 0.126567624928 0.359926683388 0.358527879606
r=0.00492855514113 0.0975078480364 0.430777115767 0.361201870716
r=0.00699412257983 0.46791376438 0.0512549250308 0.0671979355655
r=0.00878038124591 0.359100642398 0.120817811153 0.15793611217
r=0.00747163640544 0.185692211611 0.294176374176 0.257012716275
r=0.00510148953325 0.0825255730246 0.419490031571 0.384691968347
r=0.00552528735067 0.089261423508 0.397681770285 0.384270523997
r=0.0049550866508 0.08462075152 0.41408352437 0.375037376657
r=0.00499294339891 0.0757738589096 0.425054430443 0.391886662175
r=0.0052176792027 0.09069499686 0.372566464308 0.41223571279
r=0.00547312335999 0.0992636696731 0.378664036077 0.389110062007
r=0.0064128079989 0.235188509874 0.211306417269 0.231013318859
r=0.00612516783095 0.197703136577 0.279081254631 0.277846381823
r=0.0054078316505 0.176454878404 0.291699043524 0.281044541161
r=0.00535102276571 0.181273523664 0.279697981714 0.276240851803
r=0.0066498459066 0.238020807072 0.209230407234 0.244172170961
r=0.0064713292131 0.208620451359 0.247148564245 0.261311956615
r=0.00576470936023 0.208317498017 0.236337369765 0.263077292679
r=0.00581984069983 0.209350200177 0.237193839872 0.262947336461
r=0.0057971380309 0.208894650636 0.237035494218 0.26312033331
r=0.00647494391332 0.251792978578 0.188633103675 0.214510781386
r=0.0055381338154 0.208219785606 0.226834804834 0.219686404033
r=0.00505375817631 0.102089463295 0.399996275466 0.364818056538
r=0.00572784181784 0.145208429472 0.357471631583 0.312401642351
r=0.00614919890839 0.194472084024 0.282107978625 0.250635710337
r=0.0055815325095 0.177653179775 0.301964944183 0.274486033237
r=0.00632950608015 0.167602683586 0.314592756747 0.285510458092
r=0.00670661480513 0.312805266511 0.133191760459 0.148948821406
r=0.00582240501419 0.201298016041 0.255804136767 0.264140987759
r=0.00971558021625 0.382968474014 0.101107959107 0.114275009367
r=0.00740349278055 0.314867652869 0.13243492384 0.143716254774
r=0.00755291702348 0.344673311185 0.127530454042 0.145603543743
r=0.00598622905786 0.20114827157 0.293170594612 0.238687919059
r=0.00518798116805 0.181831749664 0.265285309189 0.285458434904
r=0.00965795767454 0.380785100926 0.100869856139 0.114865618378
r=0.00885725875897 0.3886600324 0.0933348761861 0.111594538301
r=0.00844674601239 0.35275964089 0.11224750051 0.128060599878
r=0.00527493726282 0.189705188848 0.289552281464 0.266730497163
@balllist {Total Position} color=green
{Achromobacter denitrificans} r=0.00921247159538 0.19684396454 0.307271878958 0.320485902819
{Acidithiobacillus ferrooxidans} r=0.00913841662945 0.209659976581 0.280991057511 0.303522550138
{Acinetobacter baumannii} r=0.009057098891 0.286832525933 0.207064072037 0.227953854996
{Acinetobacter calcoaceticus} r=0.00919896781424 0.290185060532 0.204805525476 0.22695035461
{Acinetobacter sp. ADP1} r=0.00905160519674 0.291354924669 0.199523419084 0.223907621878
{Actinobacillus actinomycetemcomitans} r=0.00912919422044 0.316260996789 0.182535610912 0.209095745692
{Actinobacillus pleuropneumoniae} r=0.00941539835165 0.318252774619 0.175696660675 0.221843170341
{Actinoplanes teichomyceticus} r=0.00940539800732 0.133498051886 0.350400709557 0.372035857962
{Actinosynnema pretiosum subsp. auranticum} r=0.00930707709411 0.101471156209 0.383483725993 0.390400617956
{Aeromonas hydrophila} r=0.00916396785443 0.227335797186 0.276661479608 0.280645788757
{Aeromonas salmonicida} r=0.00931740487901 0.225418203558 0.276944942642 0.289251350772
{Aeromonas salmonicida subsp. salmonicida} r=0.00941767343131 0.228574489905 0.274081217186 0.306500742373
{Agrobacterium rhizogenes} r=0.009262645678 0.215801254441 0.287037325335 0.288919333133
{Agrobacterium tumefaciens} r=0.00914188371514 0.217212068267 0.282803686934 0.285649402226
{Agrobacterium tumefaciens str. C58} r=0.0092280485228 0.197446221426 0.300473658062 0.297087118285
{Agrobacterium vitis} r=0.00928338505168 0.214743813175 0.283861972813 0.284175670965
{Allochromatium vinosum} r=0.00949855560525 0.182430241651 0.328450725716 0.309721348057
{Amycolatopsis mediterranei} r=0.00953583254728 0.137027580337 0.35835116049 0.366806983645
{Amycolatopsis orientalis} r=0.00945114344264 0.159218953147 0.331174459479 0.348694242468
{Anabaena sp.} r=0.0091285026023 0.29222028697 0.215650659368 0.22484034171
{Anabaena variabilis} r=0.00913067633425 0.283909728106 0.212799643979 0.231696149666
{Anaplasma marginale} r=0.00893750037108 0.241738307044 0.216032493584 0.29816351449
{Anaplasma phagocytophilum} r=0.00933213875579 0.294891561312 0.182397518198 0.257879441968
{Aquifex aeolicus VF5} r=0.00968979058969 0.326311309497 0.192789681392 0.243015648694
{Arthrobacter aurescens} r=0.00892849326691 0.188887103039 0.328444569454 0.307878276476
{Arthrobacter nicotinovorans} r=0.00910800529357 0.211094287837 0.301786858565 0.292662595056
{Aster yellows phytoplasma} r=0.00867007637225 0.364985301666 0.174000279968 0.175633428211
{Azoarcus evansii} r=0.00949171390735 0.176100183118 0.338366117313 0.333026168114
{Azoarcus sp. EbN1} r=0.00937936149515 0.186033785391 0.318189388532 0.323019271949
{Azorhizobium caulinodans} r=0.00920554096842 0.173245422525 0.326317934387 0.319986609612
{Azospirillum brasilense} r=0.00941035063915 0.16530090952 0.344698647531 0.333709839357
{Azotobacter vinelandii} r=0.00968665613522 0.187382822601 0.335410201707 0.314019265581
{Bacillus amyloliquefaciens} r=0.00949666886438 0.282129252702 0.224647277127 0.255987705789
{Bacillus anthracis} r=0.00932512957439 0.369020509573 0.149184097397 0.196357227227
{Bacillus anthracis str. A2012} r=0.00945232231954 0.371708851974 0.14292618471 0.19576964406
{Bacillus anthracis str. Ames} r=0.0092418882524 0.344943122885 0.150959255544 0.209457504431
{Bacillus cereus} r=0.00912211417011 0.346328531969 0.16154088575 0.201805609625
{Bacillus cereus ATCC 10987} r=0.00923876256826 0.345788132389 0.150866343378 0.209197284446
{Bacillus cereus ATCC 14579} r=0.00926142192667 0.346600815315 0.150096467403 0.208651075802
{Bacillus circulans} r=0.00948923130999 0.265960447856 0.237254501415 0.265678349432
{Bacillus firmus} r=0.0089089274821 0.301334869023 0.174921000561 0.221346091374
{Bacillus halodurans} r=0.00936086596141 0.292658269658 0.197579827298 0.245631869402
{Bacillus licheniformis} r=0.00955705909093 0.292764739554 0.220133562297 0.250799465751
{Bacillus megaterium} r=0.00939837039908 0.330487558791 0.173592247075 0.217732797293
{Bacillus pumilus} r=0.00943753032714 0.331483253589 0.169463051568 0.218777246146
{Bacillus sp.} r=0.00966221097121 0.298893251628 0.203069980888 0.243577737984
{Bacillus sphaericus} r=0.00933787676056 0.341927295276 0.16719955044 0.201798240515
{Bacillus subtilis} r=0.00937641671672 0.300211456952 0.203156454555 0.240521712503
{Bacillus subtilis subsp. subtilis str. 168} r=0.00937004404164 0.300305882263 0.201937780186 0.240601994572
{Bacillus thuringiensis} r=0.00947121568258 0.347135952451 0.160874889782 0.203226543875
{Bacillus thuringiensis serovar israelensis} r=0.00918473714291 0.361220811309 0.151639427264 0.189774591409
{Bacteroides fragilis} r=0.00945489255818 0.300209445635 0.192992651243 0.232533081514
{Bacteroides thetaiotaomicron} r=0.00963183750925 0.291659071115 0.227248789775 0.254592777136
{Bacteroides thetaiotaomicron VPI-5482} r=0.00952624365518 0.296922031785 0.202327020234 0.236516778484
{Bartonella henselae} r=0.00929345617699 0.284087467442 0.179477860561 0.234008722515
{Bdellovibrio bacteriovorus HD100} r=0.00919865075228 0.250367580586 0.245951212135 0.264147730439
{Bifidobacterium longum NCC2705} r=0.00953838393397 0.202385382332 0.313531265781 0.295038610269
{Bordetella bronchiseptica} r=0.0092633521993 0.178385499222 0.321526442223 0.329677142112
{Bordetella bronchiseptica RB50} r=0.00909435974134 0.159345732431 0.345858103928 0.33899352507
{Bordetella parapertussis} r=0.0090921913469 0.159213277159 0.345742717216 0.338437523193
{Bordetella pertussis} r=0.00908870922275 0.169089503115 0.33580862895 0.346825054499
{Bordetella pertussis Tohama I} r=0.00909263996839 0.161790367909 0.346516586402 0.334458935321
{Borrelia afzelii} r=0.00965961014563 0.401508959447 0.134402179608 0.188787593
{Borrelia burgdorferi} r=0.00977960753976 0.400624419674 0.12916553852 0.174429081253
{Borrelia burgdorferi B31} r=0.00952508179569 0.38699787107 0.121682852367 0.165925301726
{Borrelia garinii} r=0.00981146689222 0.418206300495 0.144308052024 0.184307216968
{Borrelia hermsii} r=0.00961433818946 0.390248670226 0.132576108316 0.180437667829
{Bradyrhizobium japonicum} r=0.00907131579031 0.189070698555 0.313000739444 0.310169277431
{Bradyrhizobium japonicum USDA 110} r=0.00909181737465 0.177812718484 0.328178050334 0.3184434908
{Brucella melitensis} r=0.00911492282094 0.207930888801 0.280698687412 0.289191905948
{Brucella melitensis 16M} r=0.00923843910912 0.203351247864 0.287548142679 0.295288730208
{Brucella melitensis biovar Abortus} r=0.00927309495006 0.207688349068 0.289116900979 0.289686172175
{Brucella suis 1330} r=0.00924013583697 0.203603599737 0.287392408106 0.294631725097
{Buchnera aphidicola} r=0.00895771858608 0.397335989045 0.116793227935 0.151746268863
{Buchnera aphidicola str. APS} r=0.00889284657146 0.388808875804 0.122245284817 0.152056042106
{Buchnera aphidicola str. Bp} r=0.00865349857418 0.389381185792 0.120125110742 0.150314876699
{Buchnera aphidicola str. Sg} r=0.00886989515193 0.396758173748 0.115683348853 0.147379875921
{Burkholderia cepacia} r=0.00916737044948 0.187300418917 0.316352929715 0.324168389604
{Burkholderia mallei} r=0.00911893323834 0.177070791269 0.301611558766 0.325676885555
{Burkholderia pseudomallei} r=0.00893927375498 0.176039066264 0.319252835808 0.334209258529
{Butyrivibrio fibrisolvens} r=0.00995867563393 0.310010515247 0.183806519453 0.237287066246
{Campylobacter fetus} r=0.00975702232323 0.355917812871 0.148785871965 0.209554536707
{Campylobacter jejuni} r=0.00961346841303 0.38157297798 0.126043923182 0.175064002976
{Campylobacter jejuni subsp. jejuni NCTC 11168} r=0.00940883650911 0.362900303062 0.127783535146 0.180518633303
{Candidatus Blochmannia floridanus} r=0.00878159844185 0.363953106019 0.122714208072 0.166289286317
{Candidatus Carsonella ruddii} r=0.00872396726259 0.465167421105 0.0617676329898 0.0940800667758
{Caulobacter crescentus CB15} r=0.00925385181507 0.161904918938 0.343195942724 0.333570218432
{Caulobacter vibrioides} r=0.00941500845214 0.1715017987 0.344671061773 0.328397844648
{Chlamydia muridarum} r=0.00874955578671 0.289768592344 0.193947183758 0.212183912879
{Chlamydia trachomatis} r=0.00876736205 0.287061618633 0.199324500515 0.216524902835
{Chlamydophila caviae GPIC} r=0.00886927284181 0.300116348036 0.192891400288 0.204997091299
{Chlamydophila pneumoniae} r=0.00893362690675 0.302159346459 0.197932442976 0.214225067695
{Chlamydophila pneumoniae AR39} r=0.00880847916768 0.29169875405 0.203614432517 0.209288304114
{Chlamydophila pneumoniae CWL029} r=0.00881323128767 0.291474842819 0.204104249254 0.209317263319
{Chlamydophila pneumoniae J138} r=0.00880790733602 0.291603946921 0.204364296246 0.209174095497
{Chlamydophila pneumoniae TW-183} r=0.0087952898911 0.291719132351 0.203994703335 0.208817484409
{Chlorobium tepidum} r=0.00925992111062 0.223383435103 0.295346015344 0.281979019884
{Chlorobium tepidum TLS} r=0.00929264517387 0.22052161362 0.289886427089 0.286723137057
{Chloroflexus aurantiacus} r=0.00902655520205 0.200350476946 0.280199705732 0.296731637157
{Chromobacterium violaceum ATCC 12472} r=0.00917351145378 0.178673434364 0.326491237078 0.330617174434
{Citrobacter freundii} r=0.00922905500148 0.255390145114 0.24297095035 0.265663474692
{Citrobacter rodentium} r=0.00903873150301 0.30050532994 0.190992586035 0.226421009922
{Clostridium acetobutylicum} r=0.00970112175673 0.381281479113 0.122028640184 0.193885307889
{Clostridium beijerinckii} r=0.00955145331868 0.379627468372 0.12224763861 0.193719558689
{Clostridium botulinum} r=0.00991680715109 0.408736503209 0.105357103747 0.14751016594
{Clostridium difficile} r=0.00986913438684 0.39172534749 0.12198259792 0.177717565389
{Clostridium pasteurianum} r=0.00976267247571 0.370397930619 0.132472272421 0.206087665214
{Clostridium perfringens} r=0.00989672698133 0.390403421514 0.119536750042 0.191479852952
{Clostridium perfringens str. 13} r=0.00980424777628 0.396363537554 0.105942634883 0.188128316506
{Clostridium tetani} r=0.00952671580982 0.411543203706 0.10548502116 0.148038921657
{Clostridium tetani E88} r=0.00975548950525 0.406512499136 0.108090587381 0.182718354702
{Clostridium thermocellum} r=0.0099663777133 0.319456572188 0.191442663961 0.237100669451
{Comamonas testosteroni} r=0.00922457931083 0.191094998195 0.316438313166 0.313605474206
{Corynebacterium diphtheriae} r=0.00924991639098 0.227042368363 0.269493613609 0.271430811482
{Corynebacterium efficiens} r=0.00944204038469 0.204818001884 0.306650155061 0.295430730639
{Corynebacterium efficiens YS-314} r=0.0094070776482 0.180199383565 0.329829553623 0.308023253679
{Corynebacterium glutamicum} r=0.00954641384856 0.225177568482 0.281015998136 0.271652712564
{Corynebacterium glutamicum ATCC 13032} r=0.00932311576324 0.224484440867 0.277471243226 0.270024176942
{Corynebacterium jeikeium} r=0.00907913032905 0.23850693646 0.287207787231 0.272951636392
{Corynebacterium striatum} r=0.00918019387305 0.21436435464 0.321093193446 0.283962610366
{Coxiella burnetii} r=0.00919286858999 0.309758072567 0.202985361597 0.222951862246
{Coxiella burnetii RSA 493} r=0.00884541640986 0.289601977404 0.204573038008 0.224134958965
{Deinococcus radiodurans R1} r=0.00904910980751 0.16955498991 0.339981632659 0.332525696284
{Delftia acidovorans} r=0.00908063958529 0.189778939862 0.318849536487 0.317597654702
{Desulfitobacterium hafniense} r=0.00909704388415 0.261383260665 0.22617765239 0.26697443789
{Desulfovibrio vulgaris} r=0.00955489326608 0.205953049884 0.324826746582 0.300337141787
{Dichelobacter nodosus} r=0.00936343337077 0.271886019668 0.232264493944 0.251812427448
{Ehrlichia canis} r=0.00920618070486 0.362720540187 0.149822115734 0.169843171422
{Ehrlichia chaffeensis} r=0.00942151715133 0.340564928534 0.149816554049 0.188318955137
{Ehrlichia ruminantium} r=0.00896996259597 0.353140348266 0.151399017711 0.181500223248
{Enterobacter aerogenes} r=0.00924067163183 0.217121143157 0.293106301982 0.300919987311
{Enterobacter cloacae} r=0.00914688681694 0.224976260033 0.267000538308 0.291067119087
{Enterococcus faecalis} r=0.00948110190396 0.352618937255 0.164405208377 0.203545292374
{Enterococcus faecalis V583} r=0.00923930177287 0.332923770455 0.16927918663 0.210175977131
{Enterococcus faecium} r=0.00958531630743 0.337413720779 0.175241720488 0.217550172818
{Enterococcus hirae} r=0.00905423492202 0.333976751169 0.175181229357 0.212013325898
{Erwinia amylovora} r=0.00918245803166 0.24746946941 0.252092601993 0.275078876912
{Erwinia chrysanthemi} r=0.00907543533143 0.222861282388 0.272064422656 0.294966137673
{Erwinia pyrifoliae} r=0.00908774914732 0.244745750102 0.251590224305 0.281702190976
{Escherichia coli} r=0.0091781355277 0.252847354246 0.236503253293 0.266476362309
{Escherichia coli CFT073} r=0.00908445880104 0.243309824191 0.243016776855 0.270885367683
{Escherichia coli K12} r=0.00913552670507 0.241068567352 0.245052717808 0.272925603074
{Escherichia coli O157:H7} r=0.00918142619695 0.246035417158 0.241643553417 0.273564875541
{Escherichia coli O157:H7 EDL933} r=0.0091786258372 0.245398446874 0.24193956408 0.273025244135
{Eubacterium acidaminophilum} r=0.00988164839872 0.318159935812 0.195524650085 0.262637068735
{Francisella tularensis subsp. tularensis} r=0.00964593873269 0.350515463918 0.140729831451 0.199012709322
{Fremyella diplosiphon} r=0.0090165845728 0.287539085889 0.221342558712 0.220588561418
{Fusobacterium nucleatum subsp. nucleatum ATCC 25586} r=0.00972272010425 0.407091515613 0.100743965601 0.173194428102
{Geobacillus stearothermophilus} r=0.00977955098789 0.275638754121 0.227246412317 0.269481982475
{Geobacter sulfurreducens PCA} r=0.00932998443984 0.196425825402 0.310402100478 0.305736251429
{Gloeobacter violaceus PCC 7421} r=0.00904810728297 0.183456494821 0.317759519364 0.310872892496
{Gluconacetobacter diazotrophicus} r=0.00937494542169 0.168282361993 0.328101557992 0.339372956338
{Gluconacetobacter xylinus} r=0.00904423547884 0.17634698432 0.311856939976 0.319138915457
{Gordonia westfalica} r=0.00908450859756 0.172164202254 0.350291248751 0.31492779099
{Haemophilus ducreyi} r=0.0092925395788 0.344804210558 0.170075177661 0.198714286802
{Haemophilus ducreyi 35000HP} r=0.0089589480507 0.316454785851 0.177921106206 0.209461197597
{Haemophilus influenzae} r=0.00922584765812 0.335169399788 0.174404495174 0.200498792459
{Haemophilus influenzae Rd KW20} r=0.00908089485907 0.313759024081 0.177494926642 0.210080345689
{Haemophilus influenzae biotype aegyptius} r=0.00935223237497 0.352249951953 0.17598770008 0.193202097576
{Helicobacter hepaticus ATCC 51449} r=0.00921046340543 0.329333028503 0.163242086612 0.200020004501
{Helicobacter pylori} r=0.00948080809739 0.345395145752 0.175306757205 0.207235922059
{Helicobacter pylori 26695} r=0.00915358051551 0.320982079242 0.179396914662 0.216182404113
{Helicobacter pylori J99} r=0.00915463287374 0.319198634565 0.181364129619 0.217666287902
{IncN plasmid R46} r=0.00921688879104 0.250172903103 0.244568457704 0.267916338747
{Klebsiella aerogenes} r=0.00934596457716 0.203602798869 0.298064612178 0.303960101236
{Klebsiella oxytoca} r=0.00907857084183 0.235613367549 0.262933958647 0.283123912338
{Klebsiella pneumoniae} r=0.00913886117843 0.234152544348 0.261883441907 0.279771157958
{Lactobacillus acidophilus} r=0.00937942965727 0.322458083372 0.175757575758 0.199784648516
{Lactobacillus casei} r=0.00932242097396 0.285972250794 0.208941918672 0.235559669935
{Lactobacillus delbrueckii} r=0.00990619449309 0.266843750865 0.255734484381 0.258722780222
{Lactobacillus helveticus} r=0.00981696294513 0.322939429596 0.185857567098 0.202685792197
{Lactobacillus johnsonii NCC 533} r=0.0094208825855 0.339850756556 0.15419301009 0.195322651954
{Lactobacillus plantarum} r=0.00903489993412 0.299744733991 0.192735019191 0.226782730061
{Lactobacillus plantarum WCFS1} r=0.00900607704836 0.276178118217 0.213273660207 0.241965357237
{Lactobacillus sakei} r=0.00919020642663 0.325729106443 0.178093081519 0.206703282585
{Lactococcus lactis} r=0.00958825655805 0.346114356375 0.159861404863 0.194960609214
{Lactococcus lactis subsp. cremoris} r=0.00956650928006 0.337700986053 0.166790046687 0.20163749963
{Lactococcus lactis subsp. lactis} r=0.00935173324946 0.331989104376 0.163222138266 0.197778897191
{Lactococcus lactis subsp. lactis bv. diacetylactis} r=0.0098813310236 0.347025238199 0.158138773729 0.202032875118
{Lechevalieria aerocolonigenes} r=0.00943077784952 0.151451771654 0.349030101706 0.349071112205
{Legionella pneumophila} r=0.00906702526599 0.313352839073 0.18591891799 0.213257028941
{Leptospira interrogans} r=0.00889570417658 0.33042072811 0.15461321766 0.19320419814
{Leptospira interrogans serovar Copenhageni str. Fiocruz L1-130} r=0.00900818835077 0.328189461613 0.170987132241 0.195783964313
{Leptospira interrogans serovar Lai str. 56601} r=0.00896116174413 0.32928783047 0.169857263627 0.194318234982
{Listeria innocua} r=0.00949963165619 0.33768474933 0.169290219022 0.208730835798
{Listeria ivanovii} r=0.00927623097046 0.355801346986 0.166475022359 0.200660716567
{Listeria monocytogenes} r=0.00946376508916 0.335014938991 0.173576595926 0.210794519096
{Listeria seeligeri} r=0.00983257345816 0.356015130935 0.166454891995 0.204311440214
{Listonella anguillarum} r=0.00921199860659 0.300384967341 0.202549619766 0.222029387944
{Mannheimia haemolytica} r=0.00929460285128 0.323465221432 0.185144575671 0.211355116277
{Mesorhizobium loti} r=0.00918821510613 0.185184640806 0.318329029777 0.312147269392
{Methylobacterium extorquens} r=0.00941867783726 0.163482206041 0.354007526306 0.330701110428
{Micrococcus sp. 28} r=0.00867890458025 0.162621408439 0.351846219356 0.337632053856
{Microcystis aeruginosa} r=0.00902011177949 0.307071547902 0.196446016799 0.202579354757
{Micromonospora echinospora} r=0.00954275829429 0.135915682898 0.362040706239 0.361079413819
{Microscilla sp. PRE1} r=0.00964614689744 0.305520020908 0.190814179012 0.240429717053
{Moraxella catarrhalis} r=0.01 0.333326539486 0.20891081037 0.216180227186
{Mycobacterium avium} r=0.00918957069342 0.174039663415 0.331177059306 0.325889463036
{Mycobacterium avium subsp. paratuberculosis} r=0.00920269714928 0.171184129216 0.346118604701 0.329923927635
{Mycobacterium avium subsp. paratuberculosis str. k10} r=0.00923968343313 0.153312452247 0.348550153283 0.347975199639
{Mycobacterium bovis} r=0.00935805161855 0.181279592376 0.328238036869 0.329620015863
{Mycobacterium bovis AF2122/97} r=0.00907453698148 0.167834517194 0.322268295838 0.336762298009
{Mycobacterium leprae} r=0.00909952475718 0.19544714522 0.288481475197 0.310522321107
{Mycobacterium smegmatis} r=0.00947117148314 0.164241921024 0.340745955247 0.333844756112
{Mycobacterium tuberculosis} r=0.0092750863613 0.184217734695 0.316794241626 0.327530321245
{Mycobacterium tuberculosis CDC1551} r=0.00905288178656 0.16854385461 0.321896248081 0.335790547034
{Mycobacterium tuberculosis H37Rv} r=0.00907197193713 0.167928877758 0.322414857055 0.336519890835
{Mycobacterium ulcerans} r=0.00887704865592 0.199263809575 0.351840175821 0.277602637315
{Mycoplasma agalactiae} r=0.00992006579146 0.420598781319 0.13706856728 0.167183616006
{Mycoplasma bovis} r=0.00962307149467 0.432188971866 0.170239438385 0.186213936496
{Mycoplasma capricolum} r=0.00928268195509 0.402665047025 0.110356505255 0.162442714372
{Mycoplasma fermentans} r=0.00966932617248 0.404517023894 0.119101829316 0.166234853838
{Mycoplasma gallisepticum} r=0.00900191474248 0.361729385761 0.161654770452 0.177922315609
{Mycoplasma gallisepticum R} r=0.0093403386201 0.370451045331 0.152046423112 0.166572482456
{Mycoplasma genitalium} r=0.00902222878608 0.361627755411 0.148804573518 0.168523648754
{Mycoplasma hominis} r=0.00984849470308 0.443893004707 0.130067851063 0.146666986342
{Mycoplasma hyopneumoniae} r=0.0095181453924 0.390546686631 0.154832451127 0.160498253162
{Mycoplasma mycoides subsp. mycoides SC} r=0.00937355305078 0.418141950375 0.103427582227 0.137898634353
{Mycoplasma penetrans} r=0.0093818524844 0.400402572496 0.116846873657 0.14805161525
{Mycoplasma pneumoniae} r=0.00897371485032 0.31294287111 0.204285497321 0.209865732633
{Mycoplasma pulmonis} r=0.00941861478788 0.40398703186 0.126672585278 0.144685846048
{Myxococcus xanthus} r=0.00917089996114 0.157691800403 0.335863322353 0.355354686646
{Neisseria gonorrhoeae} r=0.00934121433333 0.260513060093 0.269728895517 0.25702318134
{Neisseria meningitidis} r=0.00938563289483 0.267473636868 0.25318119312 0.26015580826
{Neisseria meningitidis MC58} r=0.00926786311597 0.252626837428 0.269195945548 0.261449547971
{Neisseria meningitidis Z2491} r=0.0092707920457 0.250996838711 0.270389521676 0.262459632855
{Nitrosomonas europaea ATCC 19718} r=0.0091734939523 0.245796020706 0.246928380526 0.26876556164
{Nonomuraea sp. ATCC 39727} r=0.00941898797824 0.140938891421 0.340134861924 0.368053851278
{Nostoc punctiforme} r=0.00908147228655 0.298321222751 0.204576964838 0.222283471143
{Nostoc sp. PCC 7120} r=0.00890746731806 0.298011518651 0.20410525608 0.219499635984
{Novosphingobium aromaticivorans} r=0.00931294561758 0.19026502322 0.315234470477 0.3097698942
{Oceanobacillus iheyensis HTE831} r=0.00948085579702 0.344202707188 0.153414044278 0.207570514488
{Oenococcus oeni} r=0.00945161621137 0.327765028197 0.171176460123 0.209442991585
{Onion yellows phytoplasma} r=0.00899038750058 0.391107469719 0.153312018634 0.136877098313
{Pantoea agglomerans} r=0.00905359645759 0.233951874481 0.254607628674 0.276118277137
{Parachlamydia sp. UWE25} r=0.00884859981604 0.327082135677 0.174418423354 0.186540586513
{Paracoccus denitrificans} r=0.00922020783271 0.166895780051 0.33185741688 0.332017263427
{Pasteurella multocida} r=0.00900113773252 0.303783734488 0.187975682602 0.219285293107
{Pectobacterium atrosepticum} r=0.00901615995399 0.237751614128 0.257606448074 0.283263704266
{Pectobacterium carotovorum} r=0.00933019112205 0.259397641249 0.240304536643 0.268397283862
{Pectobacterium carotovorum subsp. carotovorum} r=0.00915255050432 0.245109860665 0.250375133976 0.274383708467
{Pediococcus pentosaceus} r=0.00910755664522 0.324087526967 0.184930803211 0.1995479828
{Photobacterium damselae subsp. piscicida (causative agent of fish} r=0.00882315672346 0.288240557596 0.204318545729 0.224074597344
{Photorhabdus luminescens} r=0.00927330827051 0.285931604337 0.216542484597 0.237567464298
{Photorhabdus luminescens subsp. laumondii TTO1} r=0.00914261675248 0.282711459284 0.20379466279 0.237757152679
{Pirellula sp. 1} r=0.00919701149318 0.227186539228 0.272790340664 0.281785287227
{Plasmid ColIb-P9} r=0.0090346741158 0.260939353758 0.250517598344 0.258078023589
{Plasmid F} r=0.0092657135941 0.256639941501 0.22961879641 0.273606504575
{Plasmid R100} r=0.0090572730828 0.243879940396 0.247889022919 0.281463610776
{Plasmid R64} r=0.00896820741698 0.274806572545 0.249680944405 0.242143255962
{Plasmid Ti} r=0.00913001173792 0.23528950105 0.264681068142 0.274864127769
{Plasmid pSB102} r=0.00935580123955 0.218793713486 0.297683699498 0.302476754711
{Porphyromonas gingivalis} r=0.00961722479723 0.273029839725 0.234515897532 0.250838126341
{Porphyromonas gingivalis W83} r=0.00940065108765 0.26330847892 0.240171138911 0.25350002842
{Prochlorococcus marinus} r=0.00882397258389 0.305388885774 0.176638815679 0.210658143143
{Prochlorococcus marinus str. MIT 9313} r=0.00889863702339 0.233271752925 0.252716678466 0.268987377029
{Prochlorococcus marinus subsp. marinus str. CCMP1375} r=0.00895514901515 0.329731591849 0.164982126261 0.205396313678
{Prochlorococcus marinus subsp. pastoris str. CCMP1986} r=0.00913040380464 0.367218286941 0.135104073902 0.181803203238
{Proteus mirabilis} r=0.00908931104456 0.308769905377 0.190953150242 0.211700900069
{Proteus vulgaris} r=0.00927361055233 0.282033770172 0.216808628532 0.23754665842
{Providencia rettgeri} r=0.00922641810319 0.273720572629 0.218775041691 0.24897667468
{Pseudomonas aeruginosa} r=0.00916830383628 0.195849191106 0.303158800705 0.305815135959
{Pseudomonas aeruginosa PAO1} r=0.00926433829072 0.168653897635 0.346218882054 0.325189439226
{Pseudomonas alcaligenes} r=0.00921210632216 0.21314114658 0.301008728901 0.301046461902
{Pseudomonas chlororaphis} r=0.00925500314435 0.20206360574 0.319063154823 0.300787777513
{Pseudomonas fluorescens} r=0.00913538304532 0.198128303148 0.304628411077 0.304406982655
{Pseudomonas putida} r=0.00922671096066 0.20359349644 0.300118047512 0.303277075854
{Pseudomonas putida KT2440} r=0.0091636762918 0.192004839453 0.313039798013 0.310436132195
{Pseudomonas resinovorans} r=0.009254292617 0.225410431498 0.283481040244 0.288721003438
{Pseudomonas sp.} r=0.00923629681605 0.205612766292 0.291214003092 0.304918376438
{Pseudomonas sp. ADP} r=0.00907213198547 0.195248723207 0.315307435557 0.316292677042
{Pseudomonas sp. ND6} r=0.00927315332287 0.218966742641 0.283716883562 0.293826434331
{Pseudomonas stutzeri} r=0.00926236394539 0.198956194575 0.309123049727 0.305108131947
{Pseudomonas syringae} r=0.00907884423821 0.215968992248 0.28590371277 0.293480212158
{Pseudomonas syringae pv. glycinea} r=0.00925316392412 0.226376921548 0.281489911306 0.280911866183
{Pseudomonas syringae pv. maculicola} r=0.00902765163487 0.237980727342 0.276456340286 0.278007214177
{Pseudomonas syringae pv. phaseolicola} r=0.00927918435098 0.224381457958 0.283897367839 0.290422472904
{Pseudomonas syringae pv. syringae} r=0.00940594625214 0.213461358489 0.289973234507 0.297287888146
{Pseudomonas syringae pv. tomato} r=0.00920459393936 0.231754874652 0.285236768802 0.284818941504
{Pseudomonas syringae pv. tomato str. DC3000} r=0.00917345461023 0.206463015643 0.293505172871 0.29916528098
{Ralstonia solanacearum} r=0.00907432348731 0.166378425126 0.339068378836 0.336255462489
{Rhizobium etli} r=0.00911061219284 0.207235520636 0.292339448014 0.296505421092
{Rhizobium leguminosarum} r=0.00924407011455 0.198512287798 0.303632714347 0.297756940614
{Rhizobium leguminosarum bv. trifolii} r=0.00941475434394 0.193578559954 0.312857113809 0.297261026048
{Rhizobium leguminosarum bv. viciae} r=0.00919091342071 0.199603687046 0.302073592495 0.295438690238
{Rhizobium sp.} r=0.00925882581636 0.202196284506 0.302831253263 0.299951156249
{Rhizobium sp. NGR234} r=0.009162941612 0.194803158302 0.305300646016 0.304391806085
{Rhodobacter capsulatus} r=0.00915123336538 0.164000248692 0.319645253094 0.343738279895
{Rhodobacter sphaeroides} r=0.00915373128789 0.156120445849 0.341848832696 0.340455830977
{Rhodococcus equi} r=0.00934198951506 0.185351336295 0.331390831391 0.323195672252
{Rhodococcus erythropolis} r=0.00926735675867 0.190340855873 0.317739652159 0.311118961028
{Rhodococcus rhodochrous} r=0.00966600704301 0.179231970216 0.3344742689 0.317555395424
{Rhodococcus sp. DK17} r=0.00919394055781 0.181854729382 0.325984723118 0.319234473022
{Rhodopseudomonas palustris CGA009} r=0.00913500476415 0.173153650987 0.329103668602 0.326207299569
{Rhodospirillum centenum} r=0.00933354886115 0.143472382192 0.350726960122 0.357787904585
{Rhodospirillum rubrum} r=0.00910533580718 0.164785708151 0.330327235249 0.31912737267
{Rickettsia conorii} r=0.00921761934999 0.359288839822 0.145740494768 0.18341258752
{Rickettsia montanensis} r=0.00913948461984 0.359193885729 0.145663519615 0.178756426044
{Rickettsia prowazekii} r=0.00914993995441 0.367054279712 0.132824491078 0.17350837336
{Rickettsia rickettsii} r=0.00911120970852 0.349244637721 0.151253652239 0.192736291364
{Rickettsia typhi} r=0.00904218268212 0.355025813274 0.13774336008 0.178904646389
{Rubrivivax gelatinosus} r=0.00895204511589 0.147226269076 0.357790107767 0.339243462178
{Ruegeria sp. PR1b} r=0.00925897622772 0.192511844965 0.301154725009 0.311139610274
{Saccharopolyspora erythraea} r=0.0096003690627 0.1398702482 0.353316754698 0.368538956368
{Salmonella enterica} r=0.00927535145598 0.277407292528 0.207443019943 0.244692583402
{Salmonella enterica subsp. enterica serovar Choleraesuis} r=0.00907029385073 0.246924861179 0.257304186875 0.277641104941
{Salmonella enterica subsp. enterica serovar Dublin} r=0.00904811961977 0.262177153753 0.234425377015 0.258606344254
{Salmonella enterica subsp. enterica serovar Typhi} r=0.00914809206576 0.235698096567 0.250089687607 0.279820895718
{Salmonella enterica subsp. enterica serovar Typhi Ty2} r=0.00912750850957 0.233098724892 0.251436052746 0.281480260793
{Salmonella enterica subsp. enterica serovar Typhimurium} r=0.00911060176304 0.239929427804 0.25296122539 0.275800954329
{Salmonella enteritidis} r=0.00918887284754 0.257821856658 0.235581158258 0.265690728588
{Salmonella typhi} r=0.00919849781314 0.269630292804 0.227976538916 0.253632795014
{Salmonella typhimurium} r=0.00922099041044 0.243340409862 0.249016058029 0.275444446849
{Salmonella typhimurium LT2} r=0.00913567991272 0.233308987396 0.252046784813 0.281533572912
{Serratia entomophila} r=0.00910549324695 0.250045301046 0.249369903632 0.263915657689
{Serratia marcescens} r=0.00925103906073 0.248038609177 0.254546624062 0.269995591955
{Shewanella oneidensis MR-1} r=0.00907216148454 0.269892571504 0.225016598747 0.24306242771
{Shewanella violacea} r=0.00936724642875 0.266108836805 0.214869464813 0.248474215364
{Shigella boydii} r=0.00917140872461 0.300865543442 0.177839444995 0.213835480674
{Shigella dysenteriae} r=0.00898999606282 0.281623821291 0.209911604519 0.240979112111
{Shigella flexneri} r=0.00915158132374 0.289274516764 0.208963722141 0.237342310366
{Shigella flexneri 2a} r=0.00910112261417 0.277069229762 0.225761111496 0.250906864444
{Shigella flexneri 2a str. 2457T} r=0.00913209747795 0.240259203289 0.246402064477 0.27552781541
{Shigella flexneri 2a str. 301} r=0.0091214162723 0.241687184281 0.245095131263 0.274307445101
{Shigella sonnei} r=0.00911569507521 0.274438447954 0.195111485204 0.242288458682
{Sinorhizobium fredii} r=0.00888920902159 0.200667368041 0.293238116492 0.291782233983
{Sinorhizobium meliloti} r=0.00924180878894 0.18625084391 0.316533753384 0.310383873656
{Sodalis glossinidius} r=0.00897194129242 0.234087548893 0.254842513054 0.279396627552
{Sphingomonas elodea} r=0.00906238750381 0.162653744553 0.335436541988 0.331011390978
{Sphingomonas paucimobilis} r=0.00935905202229 0.177936331854 0.313567298642 0.329677625387
{Sphingomonas sp.} r=0.00947813576931 0.200495003786 0.295266064535 0.305627897527
{Spiroplasma citri} r=0.00919877816314 0.386542497377 0.121910341611 0.17265652326
{Spiroplasma kunkelii} r=0.00914416137266 0.388553307158 0.123766737139 0.166440148998
{Staphylococcus aureus} r=0.00955660799409 0.369823915602 0.14632767312 0.184662123444
{Staphylococcus aureus subsp. aureus MW2} r=0.00949037840627 0.361040417164 0.145951715681 0.189007084084
{Staphylococcus aureus subsp. aureus Mu50} r=0.00949683530746 0.361177493832 0.146446448668 0.188929335079
{Staphylococcus aureus subsp. aureus N315} r=0.00948230077545 0.360731390751 0.146286161986 0.188881045692
{Staphylococcus carnosus} r=0.00959333662953 0.344701601164 0.162532751092 0.202197962154
{Staphylococcus epidermidis} r=0.00980657045348 0.379947243755 0.148105081826 0.177330964686
{Staphylococcus epidermidis ATCC 12228} r=0.00950998725041 0.36367789893 0.146017558695 0.183026905537
{Staphylococcus warneri} r=0.0097076242769 0.390916140467 0.136213581478 0.16344300432
{Staphylococcus xylosus} r=0.00979742830068 0.36126613556 0.151265993553 0.188031639188
{Stenotrophomonas maltophilia} r=0.00913339637201 0.198473592335 0.309720023275 0.31683784625
{Stigmatella aurantiaca} r=0.00900615332253 0.161328799735 0.317604319787 0.346825243631
{Streptococcus agalactiae} r=0.00939525413489 0.344071830836 0.152708532568 0.188734459675
{Streptococcus agalactiae 2603V/R} r=0.00939827859809 0.330369474122 0.161940859749 0.19862938227
{Streptococcus agalactiae NEM316} r=0.00939464182299 0.331014587786 0.162664278843 0.198095514996
{Streptococcus gordonii} r=0.00931520803038 0.301552998241 0.19607278141 0.222384305533
{Streptococcus mutans} r=0.00951118720287 0.318890911297 0.171515592768 0.202123528698
{Streptococcus mutans UA159} r=0.00941199776276 0.311672414564 0.169085597248 0.205539184842
{Streptococcus pneumoniae} r=0.00944667486828 0.319971154078 0.181465404973 0.215358216097
{Streptococcus pneumoniae R6} r=0.0094722248602 0.304211805233 0.1863229793 0.218979480804
{Streptococcus pneumoniae TIGR4} r=0.0094398580791 0.303628318881 0.186965177136 0.218494198427
{Streptococcus pyogenes} r=0.00990352808109 0.339146734509 0.185716040029 0.216626234682
{Streptococcus pyogenes M1 GAS} r=0.00937939576757 0.312456221409 0.181867624496 0.209610121642
{Streptococcus pyogenes MGAS315} r=0.00940600604993 0.313590299532 0.181581307801 0.210339999828
{Streptococcus pyogenes MGAS8232} r=0.00938081255167 0.313671041568 0.181828369622 0.209773007859
{Streptococcus pyogenes SSI-1} r=0.00939199626585 0.313618183028 0.18143608664 0.210264885221
{Streptococcus salivarius} r=0.00961868929856 0.31487997276 0.181904167376 0.206704121976
{Streptococcus suis} r=0.00966215510623 0.319044971011 0.1798377048 0.220668952805
{Streptococcus thermophilus} r=0.00932616975459 0.319609027327 0.167461239778 0.199890803388
{Streptomyces antibioticus} r=0.0094540494135 0.144479954111 0.351514965276 0.352539282568
{Streptomyces atroolivaceus} r=0.00937828033898 0.134112505218 0.377579165337 0.351421252077
{Streptomyces aureofaciens} r=0.00933742506559 0.141345786009 0.375624942288 0.350534911024
{Streptomyces avermitilis} r=0.00935863373735 0.142875036533 0.366791922397 0.34927838782
{Streptomyces avermitilis MA-4680} r=0.00929773692127 0.147626055869 0.364670945057 0.346759150606
{Streptomyces carzinostaticus subsp. neocarzinostaticus} r=0.0092303403113 0.154272623139 0.348713249332 0.339534173349
{Streptomyces clavuligerus} r=0.00948252567357 0.150762301382 0.367346452424 0.344033554368
{Streptomyces coelicolor} r=0.00948852738437 0.152584670232 0.369349376114 0.341381461676
{Streptomyces coelicolor A3(2)} r=0.00940297449466 0.142565248528 0.37396166402 0.348857417267
{Streptomyces collinus} r=0.00931488022776 0.145200192957 0.37247605265 0.348494245745
{Streptomyces fradiae} r=0.00927841108161 0.13801432617 0.361222166694 0.359577155867
{Streptomyces galilaeus} r=0.00952605263241 0.144246926683 0.36090474927 0.354625453259
{Streptomyces glaucescens} r=0.00960488456876 0.141745760075 0.376173434988 0.346074719499
{Streptomyces globisporus} r=0.00919873523355 0.147745000709 0.363754550182 0.339656313525
{Streptomyces griseus} r=0.00945903301533 0.148410337851 0.371595583848 0.342924691242
{Streptomyces griseus subsp. griseus} r=0.00931059186694 0.138731997458 0.369464330683 0.351572711684
{Streptomyces hygroscopicus} r=0.00935300845714 0.146916023553 0.351204375613 0.348394573067
{Streptomyces lavendulae} r=0.00941656480165 0.14263085259 0.368623931798 0.350349778711
{Streptomyces lividans} r=0.00941379205263 0.159080310048 0.367771452464 0.336826997298
{Streptomyces peucetius} r=0.00947756214406 0.149738940502 0.362790419341 0.343745792379
{Streptomyces rochei} r=0.00934540015989 0.137634379251 0.377276428867 0.352545642313
{Streptomyces sp.} r=0.00930212454348 0.146106223526 0.382095144998 0.33724340176
{Streptomyces venezuelae} r=0.00948427324953 0.13808225199 0.38997272918 0.340215968913
{Streptomyces violaceoruber} r=0.00936482399808 0.154249866447 0.371551089358 0.338076262254
{Streptomyces viridochromogenes} r=0.00945424437688 0.145721728019 0.368113235366 0.342573024688
{Synechococcus elongatus PCC 7942} r=0.00882037411118 0.214225117686 0.281477792993 0.276906372325
{Synechococcus sp.} r=0.00917243393987 0.22649117431 0.272635741489 0.270378855311
{Synechococcus sp. PCC 6301} r=0.00913176408962 0.212184387306 0.281268309965 0.279946586001
{Synechococcus sp. PCC 7002} r=0.00881611509252 0.235862479979 0.254508883674 0.252557082728
{Synechococcus sp. WH 8102} r=0.0091166225659 0.193510536268 0.295412687927 0.306744703658
{Synechocystis sp.} r=0.00899050752146 0.249380300065 0.246053489889 0.246183953033
{Synechocystis sp. PCC 6803} r=0.00896456843058 0.258404127497 0.234936305259 0.247696403073
{Thauera aromatica} r=0.0095680045772 0.199031504108 0.322976585352 0.309568795398
{Thermoanaerobacter tengcongensis} r=0.00965209073536 0.348332166151 0.1482104548 0.229821926735
{Thermosynechococcus elongatus BP-1} r=0.00878722217881 0.218961751022 0.274420755039 0.270998031548
{Thermotoga maritima} r=0.00971831590858 0.299333280293 0.206716524783 0.257750550296
{Thermotoga neapolitana} r=0.00996267922849 0.299582127933 0.2118749139 0.267449602792
{Thermus aquaticus} r=0.00954398901088 0.181719058367 0.326027934971 0.336168264041
{Thermus thermophilus} r=0.0094084109475 0.164074724244 0.343930524085 0.340777917836
{Thermus thermophilus HB27} r=0.00910040005613 0.147756633685 0.352093493125 0.344070199116
{Thiocapsa roseopersicina} r=0.00931764985593 0.171511681767 0.331628777352 0.316954773683
{Treponema denticola} r=0.00965573513696 0.319392999684 0.185875900881 0.221035403566
{Treponema denticola ATCC 35405} r=0.00942898663089 0.331366916513 0.176696159086 0.206028734985
{Treponema pallidum} r=0.00915815649786 0.23073925629 0.216161489646 0.302027666444
{Treponema pallidum subsp. pallidum str. Nichols} r=0.00883773047168 0.222093305427 0.239542572876 0.286574453241
{Tropheryma whipplei TW08/27} r=0.00896751837744 0.259085870737 0.214846683114 0.24921464364
{Tropheryma whipplei str. Twist} r=0.00894954842743 0.258076912485 0.214148021861 0.250419961897
{Ureaplasma urealyticum} r=0.00946883417232 0.3993311889 0.116079953847 0.142725033033
{Vibrio alginolyticus} r=0.00928953855194 0.27125072509 0.222896494281 0.24482025196
{Vibrio cholerae} r=0.00918382782911 0.282689822461 0.206297814113 0.23687696238
{Vibrio cholerae O1 biovar eltor str. N16961} r=0.00907137170351 0.260998106973 0.228608542575 0.25230910934
{Vibrio fischeri} r=0.00948646036436 0.333415273681 0.170997799316 0.196750479936
{Vibrio harveyi} r=0.00952870331589 0.28292688344 0.221415245203 0.240649431414
{Vibrio parahaemolyticus} r=0.00930931901077 0.278364030639 0.220536666888 0.241984244097
{Vibrio vulnificus} r=0.00936294821404 0.274673586227 0.227488776309 0.243642654146
{Vibrio vulnificus CMCP6} r=0.00923324181222 0.267153964696 0.228515018915 0.250108839359
{Vibrio vulnificus YJ016} r=0.00919223994928 0.268469805541 0.226362405091 0.248442078382
{Wautersia eutropha} r=0.00913180854706 0.182425828822 0.320765380268 0.323271038892
{Wautersia metallidurans} r=0.00890661613189 0.195816451219 0.296466010676 0.31730336356
{Wautersia oxalatica} r=0.00922518523126 0.188972174173 0.324342793687 0.314284493989
{Wigglesworthia glossinidia endosymbiont of Glossina brevipalpis} r=0.00885436787597 0.424604802842 0.100441790297 0.136012418246
{Wolbachia endosymbiont of Drosophila melanogaster} r=0.00939216958927 0.35317043599 0.149636756524 0.205024786601
{Wolinella succinogenes} r=0.00917701563973 0.261652187256 0.235174363771 0.253862723654
{Xanthomonas axonopodis pv. citri str. 306} r=0.00907514427519 0.175789813747 0.321992559054 0.328642799831
{Xanthomonas campestris} r=0.00890187192177 0.18067503273 0.313031260976 0.324596864323
{Xanthomonas campestris pv. campestris} r=0.00931439788725 0.19272234958 0.31008505266 0.317718196618
{Xanthomonas campestris pv. campestris str. ATCC 33913} r=0.00908614015812 0.173190895406 0.324892206377 0.330957279759
{Xanthomonas citri} r=0.0089422401329 0.192798827716 0.307776847394 0.329408275766
{Xanthomonas oryzae pv. oryzae} r=0.00896161299909 0.183377959414 0.30871852687 0.324995302518
{Xenorhabdus nematophila} r=0.00941474070646 0.282855273962 0.213881118394 0.241186867633
{Xylella fastidiosa} r=0.00915280834472 0.261257923767 0.243187618342 0.270087264345
{Xylella fastidiosa 9a5c} r=0.00893316337655 0.225503524436 0.260578788607 0.277222394451
{Xylella fastidiosa Temecula1} r=0.00896970100119 0.227084817667 0.255290583517 0.276363921152
{Yersinia enterocolitica} r=0.00901223410025 0.272738477397 0.218231492219 0.246749245085
{Yersinia pestis} r=0.00913323810238 0.260640643408 0.23397239718 0.257893963227
{Yersinia pestis CO92} r=0.00901308500239 0.253414870815 0.229175923463 0.259874608402
{Yersinia pestis KIM} r=0.00901450102847 0.25463418951 0.229392350174 0.259400693634
{Yersinia pestis biovar Mediaevails str. 91001} r=0.00900978200631 0.254106585008 0.22929440121 0.259339378063
{Yersinia pseudotuberculosis} r=0.00908029897564 0.28172298383 0.198971633707 0.234607817779
{Zymomonas mobilis} r=0.00913582131051 0.252876380322 0.225525723545 0.249627991387
{uncultured Acidobacteria bacterium} r=0.00913604079959 0.18582318398 0.309297677133 0.318447614436
{uncultured bacterium} r=0.00906183848176 0.217907304202 0.284394116881 0.290689006425
{uncultured bacterium 442} r=0.00923789971215 0.232848105153 0.252195811068 0.276346661753
{uncultured bacterium 443} r=0.00909030680651 0.222862049806 0.262194608611 0.28105268475
{uncultured bacterium 463} r=0.00929128172597 0.223662507716 0.264604393714 0.284205093956
{uncultured bacterium 560} r=0.00923379792476 0.313102569548 0.171133290861 0.207602463368
{uncultured bacterium 561} r=0.00911992157789 0.235243421978 0.242771211482 0.274078373435
{uncultured bacterium 562} r=0.00965323522006 0.357651340791 0.146247033845 0.205659333797
{uncultured bacterium 578} r=0.00940215584965 0.319842558858 0.166454501558 0.208521721317
{uncultured bacterium 580} r=0.00952978370383 0.349545957918 0.152912513843 0.199881875231
{uncultured bacterium 581} r=0.00904886627562 0.23374954832 0.258227272119 0.263486837703
{uncultured bacterium 582} r=0.00909916593114 0.229806145631 0.240842080825 0.28321144885
{uncultured marine gamma proteobacterium EB000-45B06} r=0.00968175485681 0.356064830304 0.145738076651 0.206479313037
{uncultured marine gamma proteobacterium EBAC20E09} r=0.0096293633001 0.363442104451 0.138532747049 0.193928874489
{uncultured marine gamma proteobacterium EBAC31A08} r=0.00955426559139 0.348262259403 0.149782357342 0.194713663878
{uncultured proteobacterium} r=0.00901844876602 0.226502993841 0.259180397369 0.274490189634
@group {Rekeyed Data} recessiveon
@balllist {First Position} color=gold
r=0.00694839206158 0.397720455909 0.130223955209 0.261897620476
r=0.00766292651057 0.374622424093 0.143534781733 0.255767122368
r=0.00855594474136 0.329050004105 0.190738155842 0.21124476558
r=0.00860875571212 0.332845561767 0.190757704352 0.212531827095
r=0.00881867319087 0.325791739264 0.188966895562 0.212949677155
r=0.008425528859 0.311130745407 0.216363601816 0.158752778886
r=0.00863612858382 0.331878263209 0.20879644914 0.163591455437
r=0.00609388738817 0.445424308657 0.106851658272 0.298679083911
r=0.00598342880577 0.487342438819 0.0925529300235 0.312453916646
r=0.0073819193942 0.342112429488 0.15638980743 0.249007975102
r=0.0075325371771 0.367567933403 0.141721092349 0.23731853406
r=0.00745211721204 0.370023419204 0.131009780962 0.263443082151
r=0.00772221486794 0.370042864111 0.148602505423 0.248757148343
r=0.00788584765725 0.365796653595 0.149952571412 0.246090808633
r=0.00724106586465 0.383525184109 0.139411200774 0.247546768918
r=0.00765549880118 0.370721505751 0.154234925061 0.237155803416
r=0.00633818622558 0.377353092636 0.144303942324 0.254849230417
r=0.00582138892127 0.460354702919 0.107432199296 0.278269270582
r=0.0063289202272 0.42699956662 0.125752395628 0.270982809265
r=0.00889226195641 0.33137596417 0.189201293854 0.205921871112
r=0.00904044468963 0.345169323988 0.190377159876 0.196667436905
r=0.00913928568097 0.419884877028 0.164700605517 0.149271137026
r=0.00939911422475 0.387043422196 0.163835393715 0.163737280296
r=0.00713061590867 0.34403776213 0.171041431638 0.160383160175
r=0.00748530827133 0.396230963957 0.130349178286 0.26150198899
r=0.00808783398036 0.390772528538 0.1428182576 0.247937258638
r=0.00985309710571 0.286920815641 0.179926275022 0.157202183753
r=0.00594053701689 0.406060606061 0.128513202197 0.251036682616
r=0.00658029702078 0.386117059243 0.133369022127 0.267880085653
r=0.00661882461961 0.396122609379 0.135272028644 0.262553488778
r=0.00628906600664 0.402185949681 0.124147324592 0.274074238129
r=0.00635717546286 0.392443269977 0.123909038014 0.265928044996
r=0.00756582034857 0.341867346772 0.17184102539 0.207170533131
r=0.00843838035509 0.295679992891 0.200004443309 0.154205036491
r=0.00810661757385 0.288309965604 0.208628321997 0.151419801644
r=0.00838951457675 0.328371589097 0.202957567347 0.153186092424
r=0.00895413911857 0.316222679495 0.20341842315 0.156127764492
r=0.0083931082368 0.325513736324 0.203679411541 0.153949683899
r=0.00840470935715 0.32732628086 0.202392084846 0.152825613009
r=0.00784164361258 0.341027811014 0.185718037762 0.186593515627
r=0.008471633506 0.329937095774 0.201337822273 0.167803667937
r=0.00780569181193 0.346720124039 0.182331488621 0.197053911936
r=0.00742918668589 0.338088151116 0.174344590727 0.194161419576
r=0.0084001932439 0.338885180758 0.189187091567 0.170932741412
r=0.00842317221245 0.319872408293 0.20312599681 0.162743221691
r=0.00833355518024 0.356864742315 0.182358836189 0.168147989946
r=0.00904315128369 0.320020927799 0.194919195442 0.149139634926
r=0.00767999325427 0.336518317442 0.177201905115 0.187425143304
r=0.0076555630353 0.336927980312 0.17753764506 0.186137217815
r=0.00939080014881 0.306946213383 0.213010678946 0.160012736357
r=0.00857077831433 0.279938027827 0.21547481621 0.164378151771
r=0.00797414423515 0.308311843969 0.20110412959 0.179793338902
r=0.00726278717763 0.32065382512 0.178525855259 0.190405298657
r=0.00799233802842 0.318699969127 0.194765996904 0.182729962102
r=0.00920597437037 0.358849718335 0.174995457023 0.190305288025
r=0.00732463796965 0.341558268772 0.175306942582 0.211885048766
r=0.00682424132104 0.390128496761 0.145780688274 0.229807262644
r=0.00676039994827 0.396136695057 0.133017731471 0.268487013124
r=0.00621151650365 0.403692109523 0.121161588911 0.288161992818
r=0.00620496622084 0.402117243593 0.122071151183 0.289453975543
r=0.00691966166864 0.425303971742 0.114442592182 0.259707860715
r=0.00623004602837 0.399224565892 0.122546532596 0.290904804111
r=0.00851957994063 0.333228544483 0.178623074505 0.0992769569318
r=0.00797525669694 0.293282975921 0.19492081557 0.113272053931
r=0.00774637753028 0.263838428491 0.225048004531 0.111791846828
r=0.00885764305483 0.338448049101 0.162804534352 0.095071084111
r=0.00807830648531 0.30281798821 0.196672736813 0.10290441063
r=0.00723607064037 0.373267592321 0.143169789791 0.266378836844
r=0.00665134917418 0.388432297376 0.133060132361 0.259842246606
r=0.00778239317264 0.372973209213 0.149337878589 0.242777850618
r=0.00747483201697 0.381921427792 0.139134438692 0.249214403786
r=0.00759667458473 0.381525555723 0.139179976227 0.242331916987
r=0.00743519472407 0.382589372893 0.138744455436 0.248422200143
r=0.00856516335903 0.252732478526 0.236756711897 0.11816257936
r=0.0089321341115 0.245290112148 0.239026146629 0.12871045971
r=0.00895421203108 0.231324881959 0.24983351232 0.123362871148
r=0.00886932484299 0.241656102404 0.24220581801 0.121661038626
r=0.00660452977979 0.38210238036 0.136142713328 0.265985429904
r=0.00684284673087 0.388533851996 0.154857830879 0.261415207928
r=0.00659153638117 0.387334121666 0.135093942977 0.263040336355
r=0.00836374097751 0.363154574132 0.172113564669 0.152365930599
r=0.00977731279481 0.363151638648 0.153574460859 0.0917303447105
r=0.00841598908052 0.284282619636 0.214113476729 0.122706286515
r=0.00857914547334 0.29911040499 0.213416605121 0.127777658059
r=0.00914386624158 0.249858162916 0.251682877836 0.1377020859
r=0.00720165771867 0.148126745642 0.282432822884 0.0470480593277
r=0.00641094159296 0.414123243457 0.121313475657 0.26764168793
r=0.00609563618108 0.41731383841 0.107752165388 0.255122049128
r=0.00879367638742 0.30916150887 0.225654747426 0.196909225775
r=0.00883885503624 0.317616380863 0.219293954031 0.19788906411
r=0.00884607417263 0.30494175966 0.220267297296 0.191863406648
r=0.00911937207963 0.323282390197 0.207765386204 0.172208453807
r=0.00873199474292 0.303558068344 0.215555963594 0.204714310379
r=0.00872921371742 0.304036433207 0.215147789362 0.205317219211
r=0.00875720643494 0.303719632528 0.215115345356 0.204905069752
r=0.0087644721308 0.302584154957 0.216071965317 0.204297988838
r=0.00663700656013 0.356211836543 0.14549084077 0.233501643964
r=0.00682631331505 0.35673535826 0.148844780176 0.237455355732
r=0.00805544469823 0.368645538858 0.141843971631 0.274413529733
r=0.00621260859344 0.383576687099 0.132154786116 0.279806438915
r=0.00800664453559 0.337828920898 0.162211314074 0.23044982699
r=0.00865750203908 0.310777913024 0.191877835565 0.180203607392
r=0.0087057421117 0.309719722609 0.196507346478 0.10878707275
r=0.00920360159128 0.331030297372 0.192474674385 0.104616964661
r=0.00827920556545 0.241025865656 0.247388247662 0.0933769902976
r=0.00857307957614 0.30241497188 0.21668583311 0.10417618425
r=0.00936465263677 0.358881683852 0.176358031253 0.116987349846
r=0.00908212394961 0.322987097239 0.209067973762 0.100151373171
r=0.00869733806069 0.322341652013 0.2109827532 0.0889578553877
r=0.00797108178981 0.236179146256 0.241427571728 0.0956712986104
r=0.00861683377075 0.307902190026 0.204172822286 0.0952977319825
r=0.00848246753247 0.345573832393 0.18981426852 0.143322398697
r=0.00671620557676 0.385164084938 0.138848345026 0.254531757616
r=0.00811868439761 0.389030012231 0.154551563781 0.229501498595
r=0.00724033856999 0.391991871209 0.139935858762 0.245673641762
r=0.00679028077099 0.400083558599 0.129526220667 0.257802180214
r=0.00776074759182 0.401360731448 0.146427254262 0.225461971629
r=0.00785284614192 0.390053108215 0.155126285943 0.225097567705
r=0.00861743850133 0.355070131065 0.153276615314 0.246263508853
r=0.00775187456511 0.370312803575 0.138009196296 0.260475357814
r=0.00827174274321 0.321050237934 0.193175893778 0.191112688711
r=0.00836231868435 0.309255055264 0.210397146088 0.199838722401
r=0.00670775044031 0.397843256127 0.110228961989 0.300314334831
r=0.00677781905601 0.381079153791 0.134109816972 0.271975279296
r=0.00769894180386 0.34644780713 0.173839446012 0.195588612465
r=0.00645848677726 0.386589248923 0.14590747331 0.230052444278
r=0.00833869573103 0.349070241146 0.176522767593 0.20375845982
r=0.00904257838768 0.287246787192 0.230886517099 0.123175778697
r=0.00901750650592 0.316624877821 0.241489949428 0.134970889465
r=0.00948432497756 0.291524036315 0.225628813812 0.12966959369
r=0.00693732420023 0.370484545041 0.142280796127 0.248541399429
r=0.00767138106671 0.366732594219 0.145034566602 0.243508555461
r=0.00810068724021 0.315342800556 0.19954068518 0.152109055666
r=0.00819420418237 0.330394788866 0.206191386934 0.157267994218
r=0.00825353543493 0.320027872825 0.191740075506 0.166477727741
r=0.00829910684702 0.324239694591 0.198687427615 0.156307639514
r=0.00801391301533 0.338598429429 0.150159744409 0.247409751874
r=0.00732756953973 0.344475892045 0.154068533306 0.246831092692
r=0.00822045161194 0.339917419931 0.145017297177 0.246568463341
r=0.00812151572345 0.34394170448 0.161704210238 0.228816031579
r=0.0079984496584 0.342399880588 0.161709633942 0.240342878033
r=0.00788417208169 0.347273403386 0.15852031127 0.241604181772
r=0.00799799975248 0.346482599895 0.158375487427 0.237538291989
r=0.00795586496813 0.346606863282 0.158586735489 0.237745136062
r=0.00808182293397 0.377534100027 0.140679326023 0.154158866007
r=0.00902317733619 0.326215022091 0.185812469318 0.150425462281
r=0.0092056103433 0.327123943849 0.196992881378 0.21429046637
r=0.00849953529979 0.310952953052 0.216245966918 0.0882107049301
r=0.00763242440209 0.360906104128 0.177217903344 0.19477826435
r=0.00679975990015 0.382756317498 0.134662706385 0.251016551071
r=0.00707247616716 0.380799768438 0.143872490958 0.278155594613
r=0.00643909404759 0.400115406809 0.117772648586 0.285112521639
r=0.0070649761091 0.369511346839 0.13403182332 0.288214068342
r=0.00737944689695 0.410436700789 0.128631992555 0.268982869748
r=0.00894651734892 0.317665607934 0.196490185773 0.160249525855
r=0.00873255563331 0.321497327978 0.208683240947 0.181444385435
r=0.00916702631474 0.317829145121 0.204815394763 0.154310140827
r=0.00874204604518 0.329198848892 0.206886008996 0.180871432885
r=0.00881785302885 0.306688081707 0.199571699201 0.157935919611
r=0.00877706326645 0.297900956287 0.193175607369 0.178793800034
r=0.00789830525415 0.302615529244 0.195113897694 0.13741143017
r=0.00756019643955 0.297837025262 0.216700886505 0.146093619857
r=0.00753673225814 0.299565463973 0.215661461518 0.146418256568
r=0.00824464237425 0.338413107248 0.161479573585 0.229090648923
r=0.00689702588001 0.366815542653 0.132291201429 0.275480125056
r=0.00781645255529 0.354260684895 0.143239536324 0.23935934873
r=0.00776843314205 0.343559323726 0.153865870424 0.247594129376
r=0.00854696224396 0.325149976927 0.197969543147 0.153853253346
r=0.00772797001216 0.337859151066 0.180964136323 0.190461496263
r=0.00672818876296 0.356810824272 0.174483273844 0.188843695526
r=0.00804712792497 0.336583179246 0.187286378663 0.147167591192
r=0.00856027266152 0.317659241478 0.198952034656 0.149139219355
r=0.0080059104305 0.318219381852 0.195471323894 0.178355646154
r=0.00792479565067 0.333270872958 0.185232200959 0.195752622253
r=0.0080619258549 0.310922142995 0.202471574484 0.166289265754
r=0.00823142673784 0.315103904388 0.202966059019 0.156116762346
r=0.00816936410054 0.321636907406 0.193953391964 0.158568002132
r=0.00846449889031 0.326258640472 0.199778915848 0.159077043629
r=0.00773729324916 0.321077896574 0.195832424176 0.162448178049
r=0.00628522287443 0.428364911417 0.118786909449 0.278174212598
r=0.00852867099619 0.313634254485 0.202187306661 0.178232625284
r=0.00856028959194 0.282290030663 0.247151796176 0.144504275422
r=0.00855356151172 0.290754275811 0.230433679807 0.160795767863
r=0.00853468168854 0.286549879394 0.232963354648 0.160453570694
r=0.00837076350437 0.340612157404 0.184224258513 0.157889494676
r=0.00883242505011 0.318677106719 0.182335870339 0.15479384548
r=0.00838792838442 0.341579177942 0.180754677481 0.15995122859
r=0.00832006658534 0.35113701091 0.181001621172 0.135302107523
r=0.0085870884357 0.310198479063 0.197816414755 0.195923132751
r=0.00872503878024 0.339682340779 0.193806585007 0.16681808214
r=0.00690844936452 0.391957385495 0.136919673716 0.251820527641
r=0.00622456021505 0.416023491597 0.12085077677 0.261720997599
r=0.0080002562145 0.398990206217 0.114240525579 0.312549425148
r=0.00849389251049 0.298527652047 0.21188630491 0.214418257808
r=0.00593886796485 0.434033901118 0.114006514658 0.294798647275
r=0.00824877794969 0.329509346759 0.184830602897 0.18280856683
r=0.00890951199356 0.360304907875 0.136984346975 0.162175933475
r=0.00700889468407 0.396105820651 0.135961238612 0.277167119828
r=0.00680468926346 0.418589784568 0.118807134181 0.264942785911
r=0.00627363136204 0.419424838269 0.123582689507 0.27787563902
r=0.00693265259175 0.415999711587 0.122503424904 0.260472997332
r=0.00712887962793 0.421793912946 0.132736231473 0.257866123237
r=0.00760738125355 0.398595614929 0.14898958853 0.244246359745
r=0.00631906448917 0.415804768867 0.124519413007 0.269273117814
r=0.00693838251422 0.403687246055 0.136715718351 0.248969001567
r=0.0071719465198 0.418359995969 0.134028060814 0.259812937933
r=0.00712492716871 0.421354539681 0.132924791337 0.25762318945
r=0.00798528728763 0.383311415755 0.126101133109 0.279097836465
r=0.00787956785926 0.321586484525 0.184583910777 0.100772124332
r=0.01 0.344275506367 0.134529629829 0.153656046849
r=0.00899133212579 0.306443597813 0.203577936061 0.104411683507
r=0.00798358712532 0.283818795635 0.221009656905 0.0971186307608
r=0.00911943166665 0.296236854331 0.201883684588 0.134518731258
r=0.00796470835086 0.274877474904 0.218884105473 0.136190368551
r=0.00824071065815 0.268666662995 0.212037429709 0.148121630032
r=0.00726737462625 0.300390802944 0.204991728404 0.0971972475964
r=0.00793776712157 0.294206963453 0.191273540142 0.158248803222
r=0.00815576451051 0.254760530871 0.236961915753 0.0989844200808
r=0.00850507503504 0.26937555798 0.242803293324 0.0878707469497
r=0.00770903440109 0.294469836117 0.201393931628 0.180798200276
r=0.00792756618146 0.265486024706 0.220400067327 0.122333737075
r=0.0060205505491 0.407638271522 0.118870086691 0.290823693852
r=0.00793267025986 0.367132050384 0.175204690972 0.194796327242
r=0.00793882136391 0.364894513227 0.165482161651 0.189287173785
r=0.00758432437315 0.36019984789 0.167702801809 0.212466556206
r=0.00750089645728 0.360974189991 0.168141216359 0.21331724321
r=0.00811728390683 0.344110690457 0.155793353887 0.247763734744
r=0.00596237782367 0.43473687901 0.113522420503 0.291729481471
r=0.00889398645075 0.325783011776 0.194537709847 0.211976948133
r=0.00903853496754 0.321401189729 0.195768499002 0.20521654836
r=0.00726863143956 0.388910227312 0.139477635392 0.257201717937
r=0.00834891051153 0.330666442361 0.199175676389 0.157774639236
r=0.00814021471846 0.319047873192 0.194641618189 0.157655974809
r=0.00751192744675 0.239168820895 0.232030437014 0.155217471147
r=0.00799356074073 0.341178245455 0.161744738629 0.248679942672
r=0.00857810210307 0.281714303821 0.227310928808 0.190209625607
r=0.00617492017955 0.398305626598 0.13601342711 0.258184143223
r=0.00845939051237 0.326616499405 0.206477933692 0.188042739181
r=0.00774345197667 0.339030256995 0.146347638942 0.263071274845
r=0.0081220362734 0.341953929627 0.160791448715 0.211540335943
r=0.00753419528217 0.331149517685 0.154702572347 0.250160771704
r=0.00826063573117 0.295117333686 0.204244265399 0.18060141769
r=0.00865587419929 0.320641424131 0.189884148064 0.216021474993
r=0.00857025559561 0.316929359507 0.179868175956 0.215145436309
r=0.00862453869728 0.322119573557 0.186473784277 0.211668656352
r=0.00809771784984 0.359948107241 0.177758628662 0.235860973387
r=0.00911920827329 0.322457952404 0.155070137483 0.25242515179
r=0.00848900147887 0.332636912068 0.161056122849 0.228382648664
r=0.00817762959381 0.333995600653 0.159795643227 0.24827928759
r=0.00928665902996 0.312335486959 0.159428092845 0.243000717875
r=0.00867709226362 0.350520925305 0.158396609571 0.249514391665
r=0.00711504318809 0.382745001234 0.13866946433 0.245186373735
r=0.00801116265841 0.35278271813 0.169812890678 0.186672491081
r=0.00781393484566 0.33069339162 0.176076206421 0.215563719791
r=0.00980085623104 0.315258229126 0.214097459766 0.175853754276
r=0.00901413633406 0.351199754489 0.158886569495 0.26312559061
r=0.00986202539567 0.307842849926 0.20427157285 0.173514088825
r=0.00927678261702 0.285413449676 0.225091301257 0.128614263421
r=0.00921703677639 0.315624278791 0.191207015924 0.191737825987
r=0.00839872803694 0.325090524851 0.181075473886 0.203974073167
r=0.00847722060177 0.331654863232 0.187382236372 0.214995776753
r=0.00703354902332 0.370494154373 0.145464128072 0.269862968575
r=0.00625038406969 0.383120796122 0.124065402773 0.303474294488
r=0.00736647976688 0.354803411063 0.138215983699 0.289864915855
r=0.00676528356611 0.357523673112 0.134598551763 0.282684809422
r=0.0069763507172 0.369279939838 0.148164859727 0.262037559274
r=0.00707556062618 0.373782357666 0.140363373319 0.262398317157
r=0.00677896155413 0.373688942164 0.133745230992 0.281495578744
r=0.00759584126218 0.359116664245 0.147188725846 0.255673398228
r=0.00751821007212 0.381086392579 0.150286927128 0.24644288971
r=0.00693098334801 0.391723971529 0.12613101701 0.26152129328
r=0.00762859297338 0.364421733696 0.148702301301 0.257995735608
r=0.00688670778308 0.367546142275 0.137037891015 0.274932200226
r=0.00775821938587 0.359265605875 0.147184822521 0.261982864137
r=0.00760482581498 0.348344442638 0.147889232103 0.259307429686
r=0.00810226189552 0.349783051911 0.150504469653 0.249098227822
r=0.0076694702111 0.361456062186 0.133709356337 0.264148260499
r=0.00715337469484 0.369981470043 0.13435903195 0.279274524117
r=0.00759907618742 0.351903435469 0.133704735376 0.264856081708
r=0.00713774974603 0.363894286657 0.140753425396 0.268162201916
r=0.00622795276702 0.394579326839 0.123131209366 0.282413548134
r=0.00768558595056 0.37000366215 0.149522255884 0.251563072211
r=0.00720024473169 0.383491910278 0.140535944107 0.245047343262
r=0.007174457273 0.389221008967 0.135881168792 0.245531629354
r=0.00711949555329 0.375317273011 0.143117958766 0.247695596028
r=0.00765823371835 0.372037794957 0.142034257996 0.267192158052
r=0.00729883296953 0.383809839324 0.140702335597 0.256438628458
r=0.0063372899331 0.411484750576 0.122717399806 0.266114330066
r=0.00623538178539 0.406082182665 0.121157877225 0.281630344369
r=0.00719418461229 0.41892070194 0.125522276466 0.247877908255
r=0.0075782211957 0.402949606211 0.138737465779 0.259635995793
r=0.00678767268402 0.41406953702 0.139434336156 0.254954062331
r=0.00739937846913 0.395787170785 0.140885759964 0.264129245786
r=0.00644382728871 0.394518580313 0.12888769017 0.265585101879
r=0.00593205649164 0.42290550353 0.097751514848 0.300215333767
r=0.00674021984027 0.408734862149 0.135429013141 0.251816542128
r=0.00852069207448 0.287485696871 0.206752801688 0.138940159735
r=0.00839703443904 0.28446607635 0.207705389081 0.137688383276
r=0.00878217593913 0.280276594858 0.21028515033 0.134074166643
r=0.00900761499433 0.314704083713 0.187164503635 0.129612013318
r=0.00885778541927 0.288766560926 0.205542078746 0.134260123157
r=0.00620348178902 0.401382474195 0.129382226217 0.288397755804
r=0.007423607077 0.378433258523 0.140505961923 0.273729369914
r=0.00605666369088 0.453665454097 0.118441334238 0.278993772736
r=0.007915343608 0.319117038875 0.192592018197 0.209961745244
r=0.00807724281203 0.328038237155 0.152105152175 0.255710972095
r=0.00834648343364 0.329901196048 0.165938637546 0.216068642746
r=0.0076919468168 0.347676110024 0.157295946681 0.24246554034
r=0.00766280524101 0.348788430169 0.15622294586 0.244787379139
r=0.00820885391123 0.345555154577 0.161626368339 0.241645615301
r=0.0083328651642 0.339816491968 0.167710900615 0.224634023221
r=0.00829685480751 0.327132330154 0.173384180986 0.210142557074
r=0.00779829073258 0.347246765674 0.154822097041 0.235989796335
r=0.00764570128776 0.349011078868 0.155824376217 0.244426213196
r=0.00831295425906 0.3280948851 0.169607116383 0.233802816901
r=0.00772409695645 0.342919412235 0.163411713292 0.224742186125
r=0.00825373396724 0.338526453593 0.182316880046 0.210637039957
r=0.00833306224638 0.358405686266 0.164379864141 0.204282693778
r=0.00835378969112 0.292051536174 0.221526263627 0.176134786918
r=0.00886077278611 0.312838859588 0.186626341607 0.202817836462
r=0.00866274018734 0.306385598296 0.186238298061 0.210856737211
r=0.00883117466711 0.310494212241 0.174949747002 0.229939234306
r=0.00790626685029 0.346503455044 0.156464678828 0.246111656327
r=0.00794573040923 0.344903311997 0.158124292132 0.244534597803
r=0.00839433960114 0.322844976977 0.203396544041 0.190028222013
r=0.00766279518486 0.365925973157 0.152166289412 0.264641183409
r=0.00691711127878 0.393519064497 0.134790070088 0.253685841836
r=0.00751621382339 0.339003986301 0.162596148448 0.248161248667
r=0.00657112893339 0.397102619757 0.126293473323 0.277017818384
r=0.00666463328959 0.40076643808 0.130521379589 0.255067567568
r=0.00719813478906 0.382722890231 0.152213664321 0.243863245969
r=0.00891831359207 0.310423224904 0.211612451906 0.116518013291
r=0.00858876878336 0.285034732709 0.217872244035 0.132135306554
r=0.00837526271512 0.303176492611 0.206354128412 0.139390423223
r=0.00828174748822 0.314612926272 0.20745799254 0.141668552309
r=0.00828472879156 0.313417283841 0.207382909512 0.142297836869
r=0.00828818737348 0.313829073971 0.207415869064 0.142427393503
r=0.00849809800123 0.345021834061 0.200698689956 0.148864628821
r=0.0084791588749 0.291698966408 0.207687338501 0.13690245478
r=0.00837382661848 0.305872437179 0.202812172735 0.149665664219
r=0.00786797426831 0.268660684613 0.227982718511 0.13260219342
r=0.00842086692613 0.326161973331 0.206620372343 0.140842670302
r=0.00712433098668 0.391426135672 0.121787845573 0.252912759307
r=0.0065850514359 0.40103045331 0.135904022331 0.289551441001
r=0.00832472674864 0.297730315588 0.213987886516 0.147191584316
r=0.00843184462866 0.320133702626 0.201178162118 0.161898602958
r=0.0083896047279 0.319733256626 0.201016371436 0.163255048607
r=0.00844709130622 0.338285878942 0.19597673204 0.167125902714
r=0.00842256303368 0.320240262104 0.198107025846 0.161856570805
r=0.00823922929665 0.322695998707 0.195794120984 0.169705086459
r=0.00826076893809 0.326144801022 0.193649766444 0.163041420403
r=0.00796659551574 0.335107021743 0.191583718826 0.178054411528
r=0.00798782246508 0.335052152048 0.193961306437 0.177175967423
r=0.00971822802174 0.342968657681 0.194261206843 0.173279439467
r=0.00823546132355 0.330485751458 0.192678640816 0.173427982083
r=0.00823119062582 0.33127620492 0.191881674317 0.171596903448
r=0.0082313877671 0.329625873463 0.192249254236 0.172671785785
r=0.00823104160184 0.330616896622 0.192114064228 0.171583174631
r=0.00847137623384 0.334544009988 0.192582713807 0.160632200216
r=0.00826702314717 0.340742685903 0.181052859217 0.164555593315
r=0.00823298450937 0.307714832133 0.209341800646 0.159571937081
r=0.00636769792221 0.439109458546 0.117064101776 0.280514412144
r=0.00637808228189 0.439168119429 0.109632430574 0.304638200702
r=0.00642154372561 0.43725513475 0.109066445051 0.291780442439
r=0.00650610745742 0.437727026011 0.112358565404 0.296242328087
r=0.00636709556368 0.428221731773 0.115860682161 0.286038272751
r=0.0069032262355 0.422817869416 0.124765177549 0.280733104238
r=0.00629341222107 0.417862696384 0.113603460294 0.291801462046
r=0.00607033963661 0.424385026738 0.115802139037 0.283368983957
r=0.0063074879138 0.436363734345 0.110928484692 0.290219367262
r=0.00657676294955 0.431879264007 0.105540624354 0.29951416167
r=0.00676614028177 0.438759786773 0.111236048642 0.300120772947
r=0.00617244769268 0.434797028389 0.114022287079 0.290395330326
r=0.00628577151491 0.436440018671 0.111197551994 0.294797987656
r=0.00650098668564 0.414444759609 0.126081406893 0.287831513261
r=0.00643786212302 0.426954497127 0.115634631172 0.288265615116
r=0.00639866708598 0.434723171565 0.11238622873 0.295787315178
r=0.00662519279547 0.440308275479 0.116723735327 0.283458465534
r=0.00647085933794 0.435418408762 0.110766657829 0.302155778997
r=0.00636289183439 0.420168371285 0.11852325357 0.270551910459
r=0.00632700730734 0.414164534805 0.115569319151 0.300480229792
r=0.00649165176105 0.435436542057 0.10928223396 0.307060284704
r=0.0066349607727 0.430107526882 0.115493646139 0.290566959922
r=0.00639525983011 0.44559321526 0.109263088495 0.288351463934
r=0.0067227740417 0.419608437649 0.112855719669 0.296725429896
r=0.00628607361989 0.420995724185 0.122131026687 0.292770432988
r=0.00815974751413 0.348299376184 0.15767597549 0.283213687982
r=0.00807417418761 0.36457953335 0.153521763873 0.24839853497
r=0.00792916675111 0.362956301353 0.163593999101 0.25798144136
r=0.00798843153486 0.338853503185 0.182255000559 0.233702089619
r=0.00775530316199 0.367504545182 0.138613023515 0.29024601307
r=0.00807939209387 0.344748858447 0.186497064579 0.214872798434
r=0.00825609673637 0.334194181217 0.186540763377 0.223693551872
r=0.00654797776345 0.383549565436 0.133686022589 0.251459041861
r=0.00789950922562 0.341839471605 0.182176542058 0.128679026429
r=0.00815033918921 0.341889713576 0.155619085326 0.284329856621
r=0.00720911386609 0.353000238682 0.162921473466 0.169825761795
r=0.00735798435334 0.357969417275 0.161351425816 0.171304587409
r=0.00572816142415 0.405678584279 0.116090412482 0.274639364103
r=0.00553720119015 0.407591001539 0.114738885323 0.291367323739
r=0.00577867690859 0.410118446888 0.118219476777 0.312013686271
r=0.00695569564477 0.384803512868 0.137346451003 0.280862653549
r=0.00822371027756 0.343957274528 0.184253596348 0.145835127918
r=0.00808776233199 0.313147853846 0.207276432207 0.144790375367
r=0.00785486770051 0.380406646627 0.178628089512 0.200734802939
r=0.00827215149464 0.358383952134 0.180302461552 0.243615774866
r=0.0091175366302 0.339496146007 0.179229814426 0.207062077632
r=0.00913649562322 0.338986233261 0.180732573772 0.206880365311
r=0.0078363395942 0.259255919021 0.23167605035 0.120772511177
r=0.00815227178014 0.366739547544 0.168265583865 0.201329704163
r=0.00837710050185 0.327354337565 0.193222576209 0.199846580189
r=0.00791475797271 0.340012383858 0.177766686049 0.226057730735
r=0.00884199648043 0.312368310156 0.20476892822 0.169511167299
r=0.0080558315238 0.355010660981 0.170742270789 0.203491471215
r=0.00797418487112 0.344699339416 0.18049915562 0.206357106768
r=0.00792684502907 0.339626838008 0.180649944396 0.204744841221
r=0.00781967371022 0.345096457665 0.177733012987 0.215316428823
r=0.00786300223382 0.340980140374 0.181258153402 0.213748401278
r=0.00676630328318 0.38625952901 0.133992538265 0.275799501984
r=0.00735723613613 0.393305035694 0.13148755547 0.259502218792
r=0.00687260134205 0.381766929336 0.134345569864 0.277596258569
r=0.00855566704563 0.220507902295 0.259038080313 0.0886579692807
r=0.00869772745193 0.305215452759 0.198999736001 0.143829749787
r=0.00753451381304 0.334085891297 0.168224559387 0.21311415327
r=0.00686825223204 0.390456214572 0.134518004439 0.281079460903
r=0.00707310361636 0.376702749305 0.136469010442 0.279126353099
r=0.00662257108991 0.382786803548 0.133260241204 0.265698195953
r=0.00672916230251 0.392148373769 0.131047904358 0.28351370088
r=0.00661216749975 0.382823948085 0.123299141721 0.284069499686
r=0.00694864813344 0.382275225479 0.134124859076 0.286006200676
r=0.00848981951806 0.321781971525 0.184710450503 0.20892655839
r=0.00805252096802 0.351321313905 0.159298592245 0.212398122993
r=0.00831955674209 0.354781910832 0.167672530065 0.245848045511
r=0.0083939085238 0.357590200425 0.16804153438 0.243594926898
r=0.00844895338176 0.324117492171 0.178137447688 0.221460304655
r=0.00831841785854 0.332773905661 0.170974259746 0.225686286124
r=0.008226383625 0.338227885529 0.176272978617 0.22700651866
r=0.00823297170605 0.337053543599 0.176363341677 0.226185752851
r=0.00822354017326 0.336684709989 0.176855438764 0.226918573799
r=0.00868339971022 0.317927434336 0.200484398147 0.195076069321
r=0.00875465136732 0.353055138971 0.181015014559 0.204724363501
r=0.0070008467548 0.38889716563 0.138552646281 0.266527617416
r=0.00763027258609 0.36454746607 0.15668595364 0.245062889733
r=0.00864996960951 0.380725999631 0.1607149438 0.226976229961
r=0.00823107109066 0.377531949285 0.166388846795 0.226953578825
r=0.00792809001951 0.372666282141 0.156340123251 0.246045960961
r=0.00875266449782 0.324952219155 0.200509662349 0.168188575069
r=0.00831872667623 0.372836639932 0.169902912621 0.227838750528
r=0.00954224186825 0.345394208639 0.178986244179 0.126318043141
r=0.00890020860717 0.329441201001 0.189148852114 0.16061630306
r=0.00856974117179 0.309368770764 0.20642303433 0.13665559247
r=0.00850123529193 0.364114505962 0.169349981933 0.233869996387
r=0.00820332419877 0.373712750609 0.173871946669 0.212079001045
r=0.00950802219292 0.347329095573 0.179770268763 0.125738820118
r=0.00900427523046 0.325966211525 0.2 0.121916223097
r=0.00876692806045 0.314017547439 0.204958171802 0.134691899612
r=0.00827253449436 0.369678608686 0.170241650828 0.232905097389
@balllist {Second Position} color=orange
r=0.00911291787271 0.20075984803 0.270345930814 0.258798240352
r=0.00899928446445 0.205580292216 0.28131922225 0.242812073479
r=0.00823908052667 0.159803760571 0.30025043107 0.224135807538
r=0.00834546382239 0.161403611461 0.291375223155 0.219087476953
r=0.00828120910924 0.163267397766 0.300476580916 0.2171005432
r=0.00753539654276 0.151142906002 0.30429041023 0.205989093466
r=0.00779313907176 0.160730225108 0.287406918308 0.203440812883
r=0.00970078833813 0.220621495771 0.276347049321 0.286914378029
r=0.01 0.228854323935 0.267476563323 0.318879252835
r=0.00872758381335 0.188017895351 0.288815405563 0.228039291967
r=0.00866514465006 0.191939359074 0.279212209401 0.239078203783
r=0.00916852894723 0.204757312761 0.267208522753 0.225742756119
r=0.00881437563016 0.194642505008 0.281003829747 0.252586895829
r=0.00871718164351 0.194359420687 0.288375595302 0.254608396327
r=0.00871701472971 0.188868862243 0.295739157017 0.25808932729
r=0.00860501921659 0.187800627396 0.291983269432 0.254025792959
r=0.00891794081152 0.200205985009 0.285403673399 0.237855467185
r=0.00943801824488 0.206472983231 0.277247947002 0.290221516804
r=0.00924719047388 0.20221986806 0.277724274089 0.283045215968
r=0.00822106043616 0.169420253794 0.292012938542 0.223463548146
r=0.00819416197165 0.178926288223 0.29787671057 0.217874656602
r=0.00786365615059 0.21333632354 0.265171563131 0.258907079315
r=0.00785975201607 0.172371261178 0.245886244499 0.269237238247
r=0.00759314612104 0.150327649193 0.327946500935 0.173324183321
r=0.00894723029662 0.205287901314 0.276168280628 0.284706875075
r=0.00885705571794 0.20162977833 0.270750752794 0.277589697351
r=0.00729157553395 0.158928654752 0.294666604451 0.200503942886
r=0.00894362523028 0.199929115719 0.273967747652 0.256353003721
r=0.00912134524247 0.205389007852 0.281548893647 0.247787294789
r=0.00898192384912 0.199414898262 0.292812854773 0.261680202602
r=0.00920414556762 0.209337349398 0.274749734231 0.265547484054
r=0.00917957157603 0.210798099302 0.279989332816 0.226992823894
r=0.00821294949422 0.158386057842 0.286952114702 0.222309415208
r=0.00737917338626 0.137875876165 0.2972018262 0.193772702532
r=0.00738539237661 0.137522557957 0.30518408835 0.172396773248
r=0.00747774574452 0.143205493417 0.323169791039 0.194690284361
r=0.00747989825877 0.147711473222 0.295348794097 0.214745194001
r=0.00748757605627 0.14386354947 0.321971681585 0.192931595798
r=0.00747263447116 0.143010161895 0.321360278346 0.194285845749
r=0.00805335867451 0.178101380337 0.261913794613 0.233344033618
r=0.00754777367099 0.152166208913 0.345087268539 0.209621688668
r=0.00811866146596 0.155868165205 0.314612029192 0.204735803692
r=0.00803680314072 0.155809959931 0.291654264453 0.21100171723
r=0.0077710285755 0.148487341477 0.303230212812 0.204833677413
r=0.00768181541173 0.152153110048 0.285996810207 0.202424242424
r=0.00784410830393 0.163613662127 0.275641130953 0.226223529218
r=0.00733740918534 0.146087664225 0.288047901407 0.227270084874
r=0.00788751343716 0.150113962434 0.306937488233 0.210479336548
r=0.00786874872641 0.149701434323 0.309325138757 0.209206495823
r=0.0076431275612 0.160419320074 0.272455177819 0.211046340747
r=0.00749639589095 0.140014581688 0.301020718148 0.191870709035
r=0.00781561907274 0.160979551811 0.303617477209 0.192568917299
r=0.00795432472375 0.164884243787 0.288084097952 0.199580725527
r=0.00788484300252 0.161589452164 0.294066093053 0.20355050988
r=0.00806593747782 0.166681809922 0.302017081592 0.226876249319
r=0.00821585562604 0.163112819096 0.295708773833 0.22958520535
r=0.0085455243771 0.177391856734 0.276407384399 0.266526850732
r=0.00921690025503 0.211129192468 0.267282372086 0.261956590655
r=0.00933100195488 0.206265501672 0.283095134362 0.270674853973
r=0.00934417076313 0.206260644773 0.284157252036 0.269279871149
r=0.00930151491425 0.234014525361 0.242034949464 0.275550529838
r=0.00935452689042 0.204363563329 0.28295835098 0.267864456214
r=0.00668295511954 0.121848475322 0.271361207168 0.221251178875
r=0.00678509840395 0.118063044665 0.297555401567 0.181015928667
r=0.00669913523335 0.119371267274 0.334330261964 0.156874663278
r=0.00659419514223 0.124506795265 0.256904866287 0.229097513622
r=0.00659103777905 0.118213525109 0.315256643724 0.196888792864
r=0.00902678614912 0.207037354009 0.279795283167 0.261418456023
r=0.00887125597457 0.198030872137 0.28636832447 0.269369725281
r=0.00869432938642 0.192342992002 0.290896376907 0.255364713081
r=0.00877962423546 0.189895072036 0.293708098039 0.253411941902
r=0.00869259913653 0.189949858593 0.289194321861 0.254518874756
r=0.00875780027836 0.187861724432 0.295271214192 0.253539185875
r=0.00671320049572 0.122685588614 0.335632183908 0.175384870742
r=0.00684487053441 0.1315432759 0.334134640841 0.174464412416
r=0.00671126757508 0.132170219404 0.342526653028 0.174113115629
r=0.00674253884056 0.128577358448 0.336970057327 0.170568899559
r=0.00902331978224 0.198926186121 0.275835940291 0.263409142573
r=0.00905664468718 0.200287116792 0.28832082986 0.262619246087
r=0.00893856006604 0.201550387597 0.27557482591 0.280370516358
r=0.00761247265036 0.157034700315 0.283974763407 0.216277602524
r=0.0065824313131 0.158498896247 0.292952963152 0.224995754797
r=0.00699115721332 0.136010152951 0.313901227544 0.159655149778
r=0.00708439406308 0.139884456477 0.328597707544 0.164583892473
r=0.00702514151592 0.142327763779 0.340685009226 0.1775646956
r=0.00547196782747 0.0934219397091 0.378166233266 0.110324569007
r=0.00910893946408 0.203385917978 0.27650756617 0.27724048097
r=0.00881094406664 0.18541277463 0.281585326314 0.278481989841
r=0.00799807536967 0.15510329108 0.311666081065 0.22877795496
r=0.00802754706277 0.157093365453 0.307287695727 0.235230278271
r=0.00789412329837 0.152129794382 0.308190598548 0.227174277609
r=0.0076763616539 0.158680985819 0.291133140576 0.243460002754
r=0.00804432726816 0.154660732442 0.309949053 0.226022160164
r=0.00805250497464 0.154507561765 0.309748419004 0.22646700446
r=0.00804645530102 0.154947941477 0.308861517523 0.227122150391
r=0.00803466272555 0.155122410903 0.309538058269 0.226684250005
r=0.00842378476111 0.174495068107 0.303135274777 0.228452325035
r=0.0085218519926 0.181897341888 0.303035810234 0.228456967666
r=0.00915358523048 0.203838714477 0.290879333433 0.251450676983
r=0.00923847592705 0.204206801735 0.284565599979 0.247506325106
r=0.00848164870357 0.178659370725 0.285426893055 0.230980928623
r=0.00767059078293 0.155969901516 0.296005311497 0.232101361071
r=0.0068027205117 0.143035748307 0.318217090077 0.174976920882
r=0.00679380010839 0.148219037393 0.321787031418 0.187106110826
r=0.00646790032267 0.118914124269 0.304704439431 0.164841542741
r=0.00679253083462 0.131003954064 0.29830337592 0.185840986783
r=0.00707901893862 0.153236951207 0.303231636016 0.201339428085
r=0.00685555985863 0.147379802494 0.292481799178 0.184704101492
r=0.00665901088844 0.141256070152 0.32451234992 0.165919809947
r=0.00639838551887 0.117364790563 0.339398180546 0.150054983505
r=0.00663946774371 0.136792228797 0.32489794796 0.165385547981
r=0.0074917994269 0.16073914993 0.258962074906 0.230288155193
r=0.00896188009905 0.20248128443 0.277885022835 0.247186779039
r=0.00857354083528 0.177081569292 0.288376812763 0.265915352876
r=0.00881623407173 0.185533293113 0.27031403804 0.266344902042
r=0.00886859499057 0.188159621866 0.286301482334 0.272658774328
r=0.00856036821891 0.170476751419 0.281735262871 0.265386669015
r=0.00848231295175 0.172382688831 0.292683370389 0.265118642641
r=0.00877499789949 0.204690733502 0.26309496436 0.262451138193
r=0.00890446811952 0.20050514863 0.270254517194 0.2663687585
r=0.00798115008494 0.15447416002 0.289281316902 0.214384754468
r=0.00803531248154 0.16009781837 0.311728562789 0.212856629473
r=0.00953625282782 0.216141529569 0.275713585742 0.263118392532
r=0.00911192028708 0.199524601854 0.274352270026 0.261540289993
r=0.00806603622577 0.175378302129 0.306283662478 0.214003590664
r=0.00867422632552 0.190906536805 0.267278516576 0.243959542986
r=0.00830704251847 0.179709573559 0.278566265852 0.221893685525
r=0.00695251153116 0.138586364626 0.30603354389 0.202570246134
r=0.00736668954693 0.146933831966 0.296056266202 0.206451064553
r=0.00700273008799 0.149203750558 0.310462866498 0.21390831969
r=0.00881246317106 0.185087102247 0.268030785782 0.25048620019
r=0.00869266186334 0.186242310972 0.284516702655 0.250694053819
r=0.00742426085079 0.136627196494 0.301420083435 0.19761914795
r=0.00755119736995 0.140390129396 0.310344541312 0.206505823299
r=0.00767088665903 0.150502854885 0.295815956152 0.195286580483
r=0.00744929337823 0.141766396431 0.30665294042 0.215201818728
r=0.00871832358898 0.18843868502 0.282344510465 0.228658445553
r=0.00868811012724 0.191731527343 0.284008895178 0.238340240574
r=0.00875384350177 0.20008927575 0.27703381319 0.226369824796
r=0.00847507837419 0.179966381521 0.29533144618 0.228310303535
r=0.00861509486932 0.18296210139 0.302272423972 0.225432250091
r=0.00863549688332 0.181103796851 0.303337682091 0.226097895558
r=0.00860715282165 0.183286730768 0.295965973497 0.227296613798
r=0.00860126258386 0.18203130866 0.298068325036 0.226774632129
r=0.00758790094969 0.174110724793 0.307996790586 0.199144156191
r=0.00743153923737 0.151080019637 0.319996727213 0.182089674358
r=0.00834295349629 0.170381212162 0.27902335174 0.239505022953
r=0.00658484558897 0.128608098986 0.325650092583 0.168409432922
r=0.00828572331399 0.174076812361 0.274079874706 0.216674030877
r=0.00880322255598 0.196652844198 0.297175191689 0.242069150859
r=0.00926293467391 0.207597490544 0.287741381756 0.2498316925
r=0.0093075582872 0.209117137911 0.285574148875 0.262319676861
r=0.00920233727784 0.199134857838 0.279193113642 0.274367446309
r=0.00906571264399 0.202943508083 0.25895288319 0.313169958295
r=0.00757937315303 0.148413042982 0.280373831776 0.21218837831
r=0.00785764734661 0.152361254025 0.310215919275 0.210871892323
r=0.00753333570049 0.153846928449 0.272499786016 0.220428672846
r=0.00789412937018 0.153307141683 0.311269161243 0.208498782776
r=0.00750594135092 0.145251626719 0.274936166708 0.211679433325
r=0.00769949093887 0.152211033197 0.317585742506 0.184286107231
r=0.00722188879219 0.144026974952 0.286263130089 0.184205823855
r=0.00733974880623 0.147420265771 0.315894261704 0.175873910434
r=0.00734787149076 0.147893620414 0.315659241409 0.176642023448
r=0.00846939486498 0.187736996494 0.288617013665 0.23087930171
r=0.00911147749283 0.191469405985 0.287494417151 0.237338097365
r=0.0085790358533 0.188943456331 0.289907972746 0.239116007433
r=0.0086944714423 0.189097602951 0.294429964282 0.23079714125
r=0.00746021816766 0.140101522843 0.291693585602 0.217212736502
r=0.00792520249327 0.146129054378 0.301412603717 0.220805046973
r=0.00810200024838 0.158379679588 0.287457458288 0.204158711712
r=0.00742031329055 0.131422648064 0.275984759343 0.218748249005
r=0.00736971815115 0.138799092906 0.307818386295 0.199531996228
r=0.00769627240243 0.147540080436 0.310451214809 0.215451857565
r=0.00793750976878 0.15244267004 0.305157205183 0.232596300902
r=0.00753162895259 0.139598188476 0.31901618809 0.201074388129
r=0.00749797423051 0.134664450935 0.302455769295 0.19549216101
r=0.00749471731433 0.133339255574 0.299532142963 0.206893488496
r=0.00750738237688 0.137019002043 0.313301430051 0.207474883161
r=0.00764415479763 0.129773074405 0.298658084224 0.184158847916
r=0.00935247412364 0.217150590551 0.283741387795 0.273991141732
r=0.00773316847514 0.150192049907 0.302994174057 0.216346153846
r=0.00725635672033 0.146772866652 0.330491361903 0.191671029342
r=0.00746782335263 0.145904337144 0.317345374368 0.202725853799
r=0.0074484659196 0.14549203738 0.319573781943 0.200664068493
r=0.00751574913305 0.140690972237 0.312449928764 0.207118451765
r=0.00738852236991 0.142419098724 0.287411706729 0.218036467174
r=0.00752116439619 0.140743124317 0.309675193263 0.213165566919
r=0.00727711766957 0.128729790124 0.272882618411 0.230513078912
r=0.00801153126334 0.163043135275 0.294815562778 0.211605818687
r=0.00775631461817 0.153049716488 0.28800789449 0.214748911375
r=0.00882113873208 0.197190216336 0.287961756923 0.265406451574
r=0.00906280604891 0.202833277118 0.269677188945 0.274379476598
r=0.00988348237919 0.244418760265 0.221424660867 0.314739339376
r=0.00822184020799 0.148310008151 0.30367826856 0.209701194874
r=0.00962344447794 0.220440258097 0.27608456607 0.27712193199
r=0.00799226014227 0.166425948087 0.282672388891 0.198861057236
r=0.00771493330884 0.156346812327 0.228008315669 0.228517854231
r=0.00930849212761 0.214798396969 0.268507660786 0.272309060217
r=0.00913666527746 0.206865690724 0.255130090136 0.292047561209
r=0.00928128810123 0.209130906224 0.27233328493 0.288148807593
r=0.00911843944481 0.205025596654 0.255786285961 0.285132309467
r=0.00911211998419 0.215318803753 0.273427213725 0.285977636126
r=0.00882980872534 0.198944729898 0.287831880212 0.271824003788
r=0.0091262159761 0.19775816321 0.281186260176 0.276908359055
r=0.00894264588737 0.205994247714 0.264201908298 0.276840199047
r=0.00912734436551 0.21573649485 0.272615364717 0.286461537073
r=0.00910549082467 0.215213497351 0.273582752651 0.285889310794
r=0.00894971677958 0.182216137342 0.252508511826 0.325088721154
r=0.00669095630019 0.101432059658 0.26133438923 0.216128819376
r=0.0075404743391 0.143233224091 0.178907215387 0.251705797024
r=0.00672097392552 0.128761526144 0.313787201148 0.182927502623
r=0.00667712091521 0.123576980451 0.303485907199 0.158789353851
r=0.00701696857722 0.135469020568 0.28688178401 0.225514212105
r=0.00703124524946 0.117572718773 0.307920720869 0.190666515972
r=0.00715143004932 0.128360329796 0.324833257145 0.174403939042
r=0.00659978346818 0.0846100362032 0.274089525043 0.205063655326
r=0.00735318637453 0.106265421034 0.278095278264 0.20671039035
r=0.00652809547758 0.110461627236 0.321684939411 0.16487305251
r=0.00643222045411 0.116139271898 0.307023112786 0.190754885428
r=0.00769499009655 0.142052169208 0.300784531488 0.199041049079
r=0.00682827627878 0.109693431331 0.320090165314 0.169370195941
r=0.00944361627852 0.207519051999 0.271301496924 0.273983936197
r=0.00828428254461 0.185039440821 0.263483849328 0.231212453357
r=0.00812486408406 0.177077602011 0.262852811649 0.23669629261
r=0.00834994345296 0.177141760943 0.289545164401 0.22824455732
r=0.00835710841937 0.175727289438 0.291070662645 0.22854385523
r=0.00870185958395 0.183059714326 0.300120629968 0.229132137169
r=0.00955242046943 0.213687199804 0.284787715177 0.27647863128
r=0.00832017418031 0.166424455024 0.293811074919 0.217539463794
r=0.00815053035142 0.166869282986 0.30160657478 0.222071781188
r=0.00900898439178 0.206868256573 0.272408254478 0.262491707113
r=0.00754321062501 0.14070523291 0.319351065224 0.196472270528
r=0.00748348819731 0.138976356941 0.299300848588 0.205262315205
r=0.00716522007522 0.102659000909 0.318025361039 0.172677317738
r=0.00873698364901 0.188127027231 0.292373840235 0.23383872671
r=0.00782796758138 0.14105858442 0.315408606223 0.201714665946
r=0.00890771499795 0.19793797954 0.291432225064 0.265920716113
r=0.00797006580355 0.154388383655 0.310724090344 0.210340392603
r=0.00884131171209 0.182997847829 0.287694644892 0.239334092923
r=0.00828998690405 0.185256181162 0.274115468339 0.229929497385
r=0.00861602432051 0.173191318328 0.296061093248 0.231390675241
r=0.00764280781677 0.138290846652 0.308765904988 0.211464799894
r=0.00819642304563 0.154987284544 0.302486578129 0.234176320995
r=0.00828563608443 0.171077518269 0.280226393466 0.219981372689
r=0.00824732554778 0.170257202529 0.300590013083 0.214177870023
r=0.00874235585752 0.197105189578 0.273660837951 0.254168209808
r=0.00873057775778 0.19628027078 0.268930141671 0.24760974248
r=0.00851340479354 0.194928312136 0.280144159202 0.224778668617
r=0.0087690349325 0.198360888384 0.285460867097 0.226566380473
r=0.00847846735064 0.185929648241 0.269861210816 0.25735821967
r=0.00883388324723 0.200364942021 0.270881158397 0.254517629054
r=0.0088262470961 0.188471982227 0.261293507776 0.259688965687
r=0.0080073258177 0.164654123374 0.264407625823 0.238696995226
r=0.00828486057921 0.174690353284 0.300440248647 0.212464927374
r=0.0078001466545 0.176021981719 0.3085852072 0.214658217911
r=0.0090769185043 0.206191565712 0.295028394848 0.23135648068
r=0.00770161680707 0.171397005233 0.309474045481 0.208698552748
r=0.00702348083453 0.150060867505 0.318827258838 0.187788507888
r=0.00793860902461 0.162289406877 0.292014770367 0.221993999538
r=0.00809875648968 0.166939422445 0.296045255982 0.221086813654
r=0.00837219366239 0.175946982002 0.28786303684 0.223409784939
r=0.00911733514704 0.202161893709 0.291644073036 0.237530849808
r=0.00958086881913 0.215998781927 0.290393954243 0.234889628263
r=0.0094020230295 0.206701381028 0.271375745227 0.235491661007
r=0.00919425341423 0.200445611522 0.283719264741 0.2329513806
r=0.0090105512044 0.200990161058 0.287990641516 0.239021537047
r=0.00902414599256 0.199300590681 0.286791104721 0.238123133318
r=0.00923977226672 0.202054419243 0.293425366425 0.235420142321
r=0.00895239345618 0.198300159814 0.275490338515 0.234229260497
r=0.00893795588486 0.207955349422 0.275088436444 0.246474333779
r=0.00899414691751 0.199390758837 0.274158523344 0.263391241404
r=0.00902958552837 0.20355120947 0.279501507242 0.233144621719
r=0.00914345965362 0.202070775278 0.291731172524 0.232726154792
r=0.0089863405724 0.201101591187 0.27723378213 0.247980416157
r=0.00886443784974 0.188153687747 0.28044220452 0.240773857909
r=0.00873471655584 0.187673166397 0.259762664018 0.265356265356
r=0.00896627227364 0.193857237653 0.277087875628 0.24542610674
r=0.00921328042375 0.187029030266 0.28414846426 0.238609691729
r=0.00890419919147 0.18556174559 0.266805942433 0.252274837512
r=0.0090150142932 0.194546109401 0.293511103826 0.236986945429
r=0.0091881713088 0.200660473434 0.279928692697 0.274040707015
r=0.00883822078212 0.20125178946 0.283510337251 0.256703399141
r=0.00869152257453 0.190947324876 0.295424250781 0.257204908991
r=0.0087112056394 0.192124687367 0.292197889343 0.259775513939
r=0.00868058037037 0.188293182527 0.299327603865 0.253395377833
r=0.00910405335593 0.210297610025 0.281137890961 0.249153655702
r=0.00889735842995 0.199320854729 0.290293191983 0.25842305781
r=0.00902806018679 0.197054204798 0.288454480364 0.277552150082
r=0.00921447535556 0.204212277491 0.286913991016 0.274969223091
r=0.0089354593187 0.203962703963 0.249769098826 0.297884505432
r=0.00908069663473 0.207508088536 0.268796313394 0.279987796948
r=0.00910882289227 0.20379210953 0.269996397046 0.265762925599
r=0.00913250315666 0.216812049477 0.266541385017 0.279050851261
r=0.00894052062075 0.194275212555 0.287103704145 0.273629409865
r=0.00945935729488 0.210326005308 0.293555010266 0.274275126446
r=0.00887236590176 0.200644163875 0.294743622778 0.268616335996
r=0.00705235938394 0.134271158568 0.325461581365 0.190989172747
r=0.00698233487696 0.12883363631 0.333900193514 0.192458804902
r=0.00695194386083 0.133330769896 0.333211570073 0.187066819191
r=0.00695094810544 0.141333152137 0.317320106 0.211456139159
r=0.00693431582919 0.134679977608 0.337003172234 0.196771785781
r=0.00934140070596 0.216267319674 0.287591829144 0.270977341062
r=0.00920362551789 0.205881005817 0.277240873906 0.257958136765
r=0.00961628153396 0.220667118811 0.259263826376 0.285447109357
r=0.00820075042807 0.161833126551 0.306081127654 0.208833057623
r=0.00876634301283 0.190412595769 0.274337527237 0.239825683559
r=0.00821484636722 0.176755070203 0.281799271971 0.241497659906
r=0.00863723669775 0.18221859112 0.300894213468 0.22892831718
r=0.0086654748577 0.182760684202 0.302434530879 0.22909559813
r=0.00867228265895 0.191050162396 0.287164681824 0.239384097197
r=0.00845085296727 0.182646910354 0.280458473142 0.236749116608
r=0.00816346572366 0.174761544024 0.287412623532 0.231396990462
r=0.00853920601368 0.18009804558 0.294011718346 0.233039773615
r=0.00865953714834 0.182396872168 0.301629237327 0.229589180927
r=0.00850082676185 0.186162589573 0.280108722511 0.239683716333
r=0.00842271105483 0.179910666145 0.285187266236 0.231337226791
r=0.00825545344442 0.168506253563 0.301307019334 0.221951168012
r=0.00818030385046 0.16941832741 0.315533762203 0.217058797067
r=0.00766822077298 0.155361744301 0.325312190287 0.193815659068
r=0.00804973827335 0.179729281157 0.299745509534 0.220447755689
r=0.00816359030387 0.174037224367 0.293690935711 0.214483783664
r=0.00847476716823 0.189471130519 0.279926526651 0.220061920935
r=0.00870994018464 0.184330405986 0.301063549769 0.224728814571
r=0.00868812192836 0.184541976909 0.301010487495 0.224321632599
r=0.00792735198163 0.168341832945 0.320889240976 0.213199980195
r=0.00887815042369 0.192112729939 0.302228456658 0.26288774827
r=0.00885065909795 0.197076380811 0.293896004185 0.259196804796
r=0.00863447921719 0.177306159115 0.302734265342 0.234742574813
r=0.00915929549035 0.209328151027 0.288930392206 0.267881479986
r=0.00898856062277 0.206459257765 0.281691206132 0.257059298104
r=0.00891064813908 0.206294675015 0.283371197429 0.236604421788
r=0.00691137487239 0.131908009794 0.315932144106 0.192418677859
r=0.00704831023355 0.126812141347 0.317653276956 0.181629417095
r=0.00722049991507 0.131956838912 0.302919275161 0.190876782838
r=0.00727252404493 0.130936914444 0.314848101942 0.193039817148
r=0.0072809775262 0.131346537535 0.313868604138 0.192305605497
r=0.00727980161676 0.131177466243 0.314903085918 0.192744030948
r=0.00753344122253 0.140174672489 0.297903930131 0.208034934498
r=0.00717688649021 0.130927002584 0.284350775194 0.192813307494
r=0.00734037937925 0.131457804808 0.315005068239 0.186837418726
r=0.00708934211955 0.120505151213 0.304818876703 0.16630109671
r=0.00739325880272 0.133855919567 0.292463681677 0.195969837686
r=0.0088542080605 0.201964843909 0.270896764503 0.2682174319
r=0.00951902956015 0.21176260969 0.274198577559 0.268259365395
r=0.00726127441892 0.133331208161 0.318489002231 0.195358622888
r=0.00753663311368 0.138868117091 0.316287264873 0.200871666661
r=0.00755064345908 0.137357063101 0.314877191029 0.202105119902
r=0.00766497813224 0.14526266501 0.277648711438 0.245376123327
r=0.00756049224199 0.138012377139 0.290083727703 0.21510738988
r=0.0076355074872 0.138879624249 0.315466714346 0.201912794716
r=0.00759175057538 0.142183202586 0.286053099904 0.219981136557
r=0.00781976429237 0.144834118413 0.315346689557 0.199475673801
r=0.00780544709579 0.144021565804 0.313739807103 0.203555806217
r=0.00807624385104 0.169025392213 0.218058152548 0.241389377394
r=0.00770328048519 0.141275244983 0.311565667403 0.209404559611
r=0.0076854840323 0.141592154813 0.310150299827 0.209179222328
r=0.00769113324119 0.141502004183 0.310832246728 0.20883252163
r=0.00768015244848 0.141587968343 0.310891798276 0.209048737314
r=0.0075881298923 0.142642301799 0.291754156972 0.217893422621
r=0.0076530696607 0.144907164262 0.290988291266 0.214742500541
r=0.00745433214466 0.140676042934 0.327068253983 0.19323682549
r=0.00948064971571 0.21888636224 0.273246880954 0.280452953107
r=0.00972440777907 0.217447884696 0.259459326737 0.303582390061
r=0.00961493378213 0.2255332621 0.252602002454 0.295935731529
r=0.00964214957725 0.21620809152 0.257676088681 0.300467621394
r=0.00944774912723 0.214766189539 0.260966025293 0.294665962208
r=0.00940432765539 0.221626575029 0.270011454754 0.288705612829
r=0.00948584427548 0.214927880749 0.256501456684 0.290407335252
r=0.00938612457331 0.20628342246 0.261390374332 0.286016042781
r=0.00954504270774 0.218102649221 0.258923426239 0.295389191869
r=0.0097137601672 0.230308042175 0.254858383295 0.289745710151
r=0.0098224789723 0.235965350658 0.250541395969 0.297538730635
r=0.00960630682429 0.220880870257 0.267909259751 0.278721146193
r=0.00966586090513 0.226388672787 0.269228774441 0.276956589389
r=0.00942348764871 0.219578783151 0.271840873635 0.286626010495
r=0.0095382915802 0.220758246639 0.252775796401 0.290593919492
r=0.00961993660671 0.223297478145 0.266935280786 0.291830053603
r=0.00945176744376 0.210075498173 0.265845715662 0.301647137666
r=0.00975554620723 0.22330770329 0.26081458669 0.289979808692
r=0.00923829160692 0.213189888074 0.250518622154 0.290597259745
r=0.00959512415944 0.217988420627 0.269601902967 0.279834836857
r=0.00981352138722 0.226262129959 0.252412343556 0.300195171218
r=0.00952945518267 0.217008797654 0.245943304008 0.30752688172
r=0.00953973774267 0.216218646049 0.254937217178 0.301627258833
r=0.00960036056216 0.219235933642 0.242928921038 0.301381729978
r=0.00953390526022 0.216051506365 0.268147638473 0.284317098344
r=0.00921675480363 0.195803421995 0.29363597383 0.245259139383
r=0.00882075408993 0.189330376034 0.291751178299 0.237877748756
r=0.00903591043699 0.197645423701 0.285165351756 0.237910313535
r=0.00848615551718 0.175081014639 0.314716728126 0.229388758521
r=0.00944500327094 0.215741888284 0.286764103712 0.240336370734
r=0.00832796941891 0.172080887149 0.303913894325 0.22726679713
r=0.00843793046966 0.175254567467 0.302030709291 0.222321682735
r=0.00891681684205 0.202250493345 0.275685434773 0.238862997019
r=0.00716661317912 0.147073998538 0.328346667384 0.179604472252
r=0.00919445518268 0.191449704218 0.299085531238 0.236068941227
r=0.00770531940574 0.16152120296 0.331332643806 0.182724162622
r=0.00786463233858 0.17543738807 0.307721449235 0.181636589062
r=0.00929956326301 0.198030813516 0.287134866377 0.227372346341
r=0.0094688705371 0.201026981463 0.294561174223 0.232578821601
r=0.00974976243197 0.211640762139 0.304391705597 0.238099201684
r=0.00931680934101 0.216330387416 0.281918737146 0.252737479851
r=0.00737374635377 0.145102937376 0.296407959342 0.220044792833
r=0.00728575624012 0.141388819253 0.313488239447 0.200484819492
r=0.00842630826034 0.191779392118 0.289871409486 0.230815798263
r=0.00883782164783 0.194296569297 0.297740922741 0.240942647193
r=0.00813080558263 0.182689213418 0.309840323643 0.240054706775
r=0.00814015633945 0.18460047917 0.310423817285 0.238405671927
r=0.0068299849289 0.108034751837 0.323636145003 0.163623948362
r=0.00813532224804 0.159341394851 0.309892463522 0.232608986658
r=0.00811645725829 0.16527874721 0.299486527391 0.21640486244
r=0.00844446931107 0.166201843171 0.306165171856 0.220151384951
r=0.00767424399534 0.146052816407 0.292316336564 0.211335861778
r=0.00820653031652 0.157349413646 0.291877665245 0.225646321962
r=0.0082070866461 0.159570826965 0.303719658437 0.219574437676
r=0.00819724001594 0.163622883974 0.29539107871 0.21759545286
r=0.00833088907812 0.163144302096 0.302830831001 0.219375489949
r=0.00830114931631 0.163645846583 0.30412628449 0.218012938063
r=0.00920622279105 0.204271376002 0.275157860743 0.262112571919
r=0.00895183767763 0.200077175381 0.284777156087 0.269969129848
r=0.00919220067932 0.199884681914 0.272342879108 0.264655006727
r=0.00623914931851 0.120331416876 0.344151510508 0.16141247658
r=0.00727063776459 0.151922794873 0.315358892376 0.184262708633
r=0.00822121306933 0.170489563389 0.316588918633 0.198232563867
r=0.00932914936244 0.210780216574 0.272914050606 0.265408184688
r=0.00921449393761 0.212817319667 0.27983523326 0.262285659546
r=0.00905363023194 0.195330409648 0.278904614771 0.250473437656
r=0.00933769422952 0.208836803332 0.274545902543 0.266108487808
r=0.00927991339079 0.193165166422 0.262246179611 0.266694578187
r=0.0093189680551 0.203600620068 0.281637542277 0.261485343856
r=0.00824591605156 0.170765312513 0.279028015532 0.221410379525
r=0.00832339304244 0.181094097308 0.271733761423 0.238083477402
r=0.00878723123989 0.195840731361 0.291611810541 0.244189276785
r=0.00878032623994 0.195260711229 0.292952855794 0.242578841938
r=0.00831657946555 0.171958072124 0.300128293473 0.224003764769
r=0.00842822793182 0.179596027405 0.288585701029 0.229082341172
r=0.00846143418474 0.178318646998 0.304062973804 0.224183881965
r=0.00844449906369 0.178201200842 0.302846334879 0.224797457799
r=0.00845388105487 0.178213090891 0.303973946556 0.223929135613
r=0.00801440590053 0.171385237614 0.308545159546 0.213205728126
r=0.0082272404074 0.176142431157 0.289635694153 0.245018002299
r=0.00906462603875 0.20162762114 0.287645722373 0.261369138515
r=0.00877780279971 0.195117910854 0.279424467242 0.250647829328
r=0.00868798956082 0.19767827529 0.282329095264 0.247503224618
r=0.00858685602323 0.191140071728 0.289387280901 0.257665302824
r=0.00888049100122 0.194438541635 0.293949789017 0.233174463435
r=0.00761127204954 0.148906349543 0.318921214695 0.212019537057
r=0.00862303545377 0.185257492613 0.29506120726 0.244670747151
r=0.00715658841896 0.157308783386 0.290692073008 0.211315099288
r=0.00751719820967 0.152407708178 0.317413634169 0.206312277775
r=0.0072122220515 0.144673311185 0.304363233666 0.194551495017
r=0.00862348008116 0.187658088088 0.297265828883 0.247641225358
r=0.00841263817695 0.190463161037 0.297124521168 0.245161932242
r=0.00716131676135 0.157243225159 0.291903646705 0.210605553697
r=0.00704421764148 0.14422587364 0.305878268919 0.200347141865
r=0.00715440242833 0.142062844317 0.309834727607 0.202407671904
r=0.00862038146059 0.187061463052 0.295225574117 0.255083813253
@balllist {Third Position} color=cyan
r=0.00683757260961 0.362977404519 0.125624875025 0.401119776045
r=0.0060875010042 0.330364934106 0.192625243327 0.344393976685
r=0.00490080775724 0.195007800312 0.343460054192 0.185811642992
r=0.00486774004961 0.186601890603 0.352044250637 0.182797272381
r=0.00472093562278 0.182663728605 0.366198626627 0.168520036897
r=0.00428604358422 0.165013585666 0.355668927777 0.182864960383
r=0.00451652847066 0.172921022706 0.356418815646 0.160057713706
r=0.00835529566678 0.450061769457 0.0489974341918 0.46560866673
r=0.01 0.455005091113 0.0139040061796 0.519118008497
r=0.00529710692384 0.311807041432 0.200865590352 0.352937171756
r=0.005890218132 0.308246759839 0.204223207336 0.354438090082
r=0.00568945305495 0.344721495155 0.17431234789 0.333057813289
r=0.00621506463842 0.302072630279 0.195119926104 0.359767931833
r=0.00617141873381 0.296792132396 0.204676361005 0.347711855843
r=0.00653670180387 0.318867308503 0.179828648891 0.395784877978
r=0.006227855775 0.294004879749 0.205437434646 0.360404322063
r=0.00608768136087 0.351604966527 0.108485438004 0.492647479545
r=0.00869797614334 0.433593264785 0.0287626802843 0.506562694086
r=0.00789542103973 0.416863292724 0.0792603650022 0.439495353205
r=0.00494347374553 0.173724807166 0.320651903459 0.217566558845
r=0.00501945992323 0.170992836787 0.326529564302 0.22385683843
r=0.00700457809751 0.261269342902 0.302324885998 0.239919264409
r=0.00667643357653 0.214223642531 0.384772797354 0.11421803605
r=0.00409311676205 0.234681534759 0.214662148678 0.244661700681
r=0.00738579391148 0.322115964158 0.117852694178 0.439124844296
r=0.0071045862045 0.285585478301 0.16979976523 0.379833619707
r=0.00388524049148 0.0810508142411 0.38155009099 0.164294713266
r=0.00695472158734 0.393088782562 0.0550416445153 0.507708665603
r=0.0064245824788 0.377551748751 0.10335474661 0.438900785153
r=0.00686426189806 0.364422321195 0.113265217012 0.454720111781
r=0.00710928546249 0.389606218994 0.069974751949 0.494474220411
r=0.0061104036466 0.338816427463 0.0856647595035 0.51330973623
r=0.0050873942116 0.267709712754 0.252914153056 0.244461883042
r=0.00384172166671 0.155515812626 0.359108227897 0.0995745531697
r=0.00339784198558 0.161476408619 0.354973547422 0.104961979239
r=0.00423677254563 0.156795430778 0.357792993035 0.105001389848
r=0.00447869607591 0.141482676158 0.372207700721 0.113749698756
r=0.00417185566503 0.158214567545 0.356793626232 0.105717750438
r=0.00421690901833 0.155616784651 0.360202561247 0.103177943451
r=0.00532689833658 0.277905856947 0.245688271515 0.291825955
r=0.00454821877916 0.181934969434 0.360769026313 0.147337645078
r=0.00474648195119 0.234307318962 0.295446583113 0.190949766264
r=0.00481080435562 0.258500286205 0.242907842015 0.255237550086
r=0.00461158905907 0.165825869643 0.342144886143 0.1450103224
r=0.00433535979142 0.184306220096 0.351706539075 0.14322169059
r=0.0053404435578 0.210254809509 0.305377121359 0.2148384235
r=0.00476306804339 0.13928612952 0.38425764446 0.12518893152
r=0.00473389493306 0.234932857633 0.284191734619 0.211564883814
r=0.00471120806553 0.235176569081 0.284600245119 0.210469626919
r=0.00431555914746 0.142314098168 0.380821984912 0.111565592241
r=0.00362390545583 0.149371164712 0.375599975697 0.0986694209855
r=0.00405004588252 0.228307848763 0.318072858025 0.206615697527
r=0.0043966024516 0.278240262502 0.212888132709 0.291760345142
r=0.00439175231505 0.229260914161 0.303870418535 0.22070058872
r=0.00532256922872 0.176494639288 0.430265309831 0.121252044339
r=0.00524323347341 0.287772103448 0.247584714106 0.296383382287
r=0.00686069951399 0.317595477313 0.144946152181 0.444259683966
r=0.00691040941375 0.381765538813 0.110932645772 0.43413572289
r=0.00724046448048 0.407022964014 0.063151192441 0.478737464994
r=0.00718272467288 0.406934681213 0.063591044077 0.478494304956
r=0.00775470779958 0.381156666395 0.0883528986605 0.472167496299
r=0.00710742469117 0.399788676741 0.0661974475294 0.48078049888
r=0.00479437673914 0.111285759195 0.375919522163 0.0826784030179
r=0.00356766334022 0.111941223171 0.394866664525 0.0932086329615
r=0.00284304406719 0.114566209415 0.416803658014 0.0963820469961
r=0.00504292705061 0.0899668065385 0.3398258909 0.108755558339
r=0.0039327511809 0.120281490169 0.378283280348 0.0979351214544
r=0.00649430017811 0.350202885962 0.140312780751 0.411204925467
r=0.00691155840661 0.368867302887 0.107268764315 0.455322179114
r=0.00629151855483 0.30225951663 0.22630129802 0.343953498536
r=0.00640061958209 0.314049690796 0.208593101018 0.360018082348
r=0.0064222274305 0.297583102209 0.212151435247 0.370499911194
r=0.00641048016634 0.313444077966 0.209101131552 0.360215838299
r=0.0029827536296 0.0798207394498 0.429984646666 0.0568322337026
r=0.00290120715336 0.079334738269 0.437508604348 0.0635609823253
r=0.00273597119955 0.0874495287349 0.428176314953 0.0628993454484
r=0.00279711117674 0.0719061669116 0.441359929098 0.0548201083725
r=0.00668814522524 0.391476602332 0.104556131672 0.419664216668
r=0.00673580755857 0.388209687876 0.143743632491 0.380800222284
r=0.00713163642212 0.413743266325 0.10082774931 0.41434765471
r=0.00518679453849 0.19167192429 0.350599369085 0.182776025237
r=0.00527982544738 0.107013075225 0.41069791136 0.129631516386
r=0.00311661088446 0.104899236341 0.423942583313 0.0957703332531
r=0.00334097910271 0.102561038442 0.444378272803 0.0909890549057
r=0.00299718149906 0.106681932256 0.448762311714 0.0528758427167
r=0.00121192909562 0.0406915149764 0.476355581239 0.0279302706347
r=0.0075572026395 0.38320149386 0.0861657178896 0.484705659273
r=0.00762898033111 0.382466920904 0.0769503929349 0.500409146351
r=0.00466714336239 0.172286938686 0.374980104567 0.156154370539
r=0.00491154674928 0.174864962189 0.364685284293 0.164854159165
r=0.00457920468034 0.157919719855 0.377527585286 0.159636516608
r=0.00514631822275 0.160711827069 0.358150901831 0.178128872367
r=0.00455834584915 0.169646111557 0.360690511361 0.180106827008
r=0.00457335458521 0.169407794986 0.360414725455 0.180528524091
r=0.00458106872526 0.168854712487 0.36059612113 0.181065668595
r=0.00455666707195 0.168745887367 0.360796016128 0.181001871163
r=0.00550503680356 0.315230155002 0.149248473462 0.424084077031
r=0.0055078466873 0.321536711021 0.156725876292 0.403746957868
r=0.00616573453221 0.317710658136 0.235431235431 0.31473491048
r=0.00639330346037 0.404068034468 0.0759340762778 0.452160947211
r=0.00523440369818 0.280502132454 0.260288082401 0.267482095437
r=0.00475453985894 0.212515215226 0.358360075246 0.160672789643
r=0.00362721256512 0.128900452751 0.393689281886 0.0823219269204
r=0.00407866476909 0.101909341301 0.398954297185 0.0750198403436
r=0.00271429697395 0.0825905078955 0.463095994218 0.0578527782036
r=0.00373956783701 0.0997337702232 0.410734258574 0.0759306227256
r=0.00472030562318 0.106144360583 0.393536727969 0.0790900393324
r=0.00396041746752 0.104072659122 0.394190153536 0.0737547754631
r=0.00356990740845 0.100787227353 0.393201430052 0.0629502393125
r=0.00245063876478 0.0905728281516 0.423972808158 0.0707287813656
r=0.00341431039439 0.103460645284 0.378964906097 0.0635884821806
r=0.00525064907322 0.204989026031 0.307223939773 0.200717437991
r=0.00639247892272 0.353171053251 0.119850275437 0.447596402844
r=0.00674495021725 0.248180852923 0.253171243095 0.313063989355
r=0.006892593735 0.308767027593 0.169053440447 0.407931921379
r=0.00717645035086 0.335826580572 0.130015724398 0.459027706327
r=0.00696014632605 0.243120654824 0.238298645324 0.352199353763
r=0.00674807886108 0.24763673378 0.236250760563 0.34219751933
r=0.0061945888528 0.259094044608 0.187629340078 0.352908714647
r=0.00656303569295 0.281069878894 0.133475811152 0.436435464024
r=0.00461563169639 0.193331188783 0.31045690009 0.203458641612
r=0.0044171569922 0.203052003261 0.322944367993 0.201023762151
r=0.00699397459935 0.383592303157 0.0878704957106 0.456512170613
r=0.00664121218754 0.372189208462 0.112859519848 0.423033040171
r=0.00497640931003 0.279097204411 0.256270838677 0.268940754039
r=0.00636566010749 0.323515639633 0.0934631953549 0.500468252482
r=0.00520438719792 0.226657467639 0.277022143373 0.271141336487
r=0.00386472233033 0.0836963624483 0.415922456981 0.12372032237
r=0.00431455860073 0.101398155624 0.426352471208 0.10802770813
r=0.00410384458644 0.103772882869 0.405789552017 0.110619139753
r=0.00620603050447 0.347188314644 0.156246120743 0.380291306327
r=0.00608892169564 0.320226452069 0.221316978462 0.306799005643
r=0.00416675765909 0.158665880072 0.337330917365 0.143487421516
r=0.00451506790858 0.159743013131 0.346327269105 0.144063742374
r=0.0042128570876 0.182119790746 0.321827126083 0.163960853241
r=0.00460369750056 0.170033886673 0.331145712692 0.154034229829
r=0.00523112196136 0.298199516288 0.243572900182 0.280209608552
r=0.00552440944474 0.348690993632 0.192247043364 0.331021934701
r=0.0052184307825 0.305099877246 0.243834393483 0.281832384778
r=0.00525179460556 0.275521000927 0.275483434039 0.252383424763
r=0.00518384905333 0.28729412107 0.264382035903 0.26327520244
r=0.00526617178218 0.290399608985 0.261001341938 0.267456076094
r=0.00528072981765 0.290925295959 0.261927000729 0.260095754466
r=0.00527015044293 0.290437560464 0.262255174207 0.261298924048
r=0.00502239441842 0.236266381385 0.222358919497 0.233270928056
r=0.00397203756256 0.119743086238 0.423416789396 0.0896743577156
r=0.00519490585819 0.164260528242 0.335573148826 0.210232186814
r=0.00348343184281 0.0800222322684 0.41501421255 0.0456117589502
r=0.00526231421579 0.273463030934 0.231600775211 0.270286941724
r=0.00620844693591 0.337799592592 0.130469569998 0.438120599505
r=0.00637920523681 0.344221418506 0.132119407241 0.425291270979
r=0.00697222998819 0.408886324293 0.0893825735718 0.436872475476
r=0.00670185082956 0.388770541692 0.164746543779 0.372989305278
r=0.0083249513178 0.331403164099 0.10026539827 0.468720918209
r=0.00447987764517 0.130064209492 0.382354957384 0.137787628819
r=0.00449865878803 0.154525010788 0.369589570817 0.14144704086
r=0.00463948689139 0.129820303807 0.39246675696 0.148474671849
r=0.00455499221673 0.147735046491 0.377841940526 0.143114564264
r=0.00433834876945 0.127666584301 0.361172885265 0.158347747303
r=0.00372791056891 0.14994802402 0.411453291276 0.126646352572
r=0.00381813443135 0.17506526198 0.334809497172 0.20430301759
r=0.00360744021309 0.203289921304 0.317720657743 0.216223213694
r=0.00364278864457 0.205539779321 0.313992140811 0.221032108842
r=0.00524261896082 0.277598912499 0.261930314087 0.27373542248
r=0.00588184360384 0.353595355069 0.163331844573 0.381375614113
r=0.00565891700557 0.306167595788 0.22183877533 0.310326519777
r=0.00534167501909 0.306656547197 0.224282732656 0.307259055095
r=0.00466438037863 0.134102445778 0.416335948316 0.156206737425
r=0.00495529700846 0.222690804361 0.326201741754 0.215559212782
r=0.00499210298552 0.260977836806 0.194156221466 0.374201045904
r=0.00487870239818 0.14005154928 0.402280495321 0.191656861097
r=0.00420654949556 0.129509621478 0.425130323249 0.113907814688
r=0.00455656133223 0.214588727894 0.33629001157 0.184397553854
r=0.00511256177659 0.240182528714 0.315359186874 0.211472057466
r=0.00417859911336 0.169589516284 0.346935825785 0.166915590673
r=0.00411766768918 0.13511347232 0.391769060328 0.127975291234
r=0.00441332222092 0.14993633591 0.388128867964 0.134908649433
r=0.00446573507591 0.130059049058 0.407949234601 0.123114488008
r=0.00399194493179 0.155247654375 0.38391883046 0.127809295221
r=0.00772733571046 0.401697834646 0.048812746063 0.494924950787
r=0.00450699702241 0.175944782429 0.35723216127 0.16317797484
r=0.00362836501931 0.150549697106 0.387642410191 0.127664348216
r=0.00394257370351 0.150693279984 0.367339271322 0.149439775062
r=0.00385338569041 0.150912788174 0.367072876172 0.148454151693
r=0.00465652752307 0.144889377753 0.356208400275 0.142862710624
r=0.0045824555529 0.140885944259 0.361441165197 0.126594754422
r=0.00479234745969 0.15006125503 0.351411967217 0.147612992269
r=0.00527331701968 0.133067519607 0.365771370985 0.13354948955
r=0.00442170004843 0.192846549494 0.332476097315 0.20011990786
r=0.00483858978296 0.141333291564 0.358290780364 0.173866733498
r=0.00686626180433 0.347294206345 0.128135749435 0.437760110116
r=0.00755027026319 0.373246562568 0.0648995059622 0.52592210472
r=0.00824281629032 0.369487195085 0.108035768599 0.428249893546
r=0.00421526709953 0.160900404072 0.366144668158 0.165218597714
r=0.00793893901425 0.428764082242 0.0328015104048 0.514201539451
r=0.00444120252306 0.225353856312 0.322205257294 0.19077291297
r=0.00549488810514 0.131888961357 0.359754606229 0.236038643405
r=0.00714680853308 0.366764171488 0.10221254333 0.444054997874
r=0.00800618533785 0.364316307614 0.0843827910247 0.481365466982
r=0.00791496236713 0.415369854425 0.0545706100525 0.479626013237
r=0.00777632065082 0.367834739347 0.104297353811 0.439108803807
r=0.00785829632929 0.373174177327 0.11324122168 0.42296112815
r=0.00706980615508 0.334026618492 0.179825706689 0.349374062058
r=0.00756804668639 0.387971336257 0.0777964296673 0.476056388874
r=0.00734380629437 0.372909469968 0.113455480651 0.424573524265
r=0.0078111050392 0.373275150283 0.114664625297 0.419414269235
r=0.00784835413711 0.372991635474 0.112901579065 0.423732070922
r=0.00806307653353 0.267280358848 0.135270486931 0.451333969844
r=0.00455536705185 0.0785323038342 0.379528806177 0.0943047581337
r=0.00566970088067 0.0711330790308 0.320636114544 0.105356471284
r=0.00370572809364 0.0521230191596 0.456242062835 0.0437303296339
r=0.00309109846161 0.0913087854283 0.405943314752 0.101397503337
r=0.00438734269958 0.102061071926 0.407315115935 0.124931367994
r=0.00352772084357 0.107267253691 0.405985320963 0.129282384813
r=0.00320100594562 0.108543953472 0.426261380097 0.123888151481
r=0.00406179410439 0.0550001198782 0.359035220216 0.0879426502673
r=0.00404235160412 0.0810223749974 0.412999008836 0.0995381598094
r=0.00284239075095 0.048473744951 0.46294864397 0.0464252740912
r=0.00340903364305 0.0586400158714 0.454270409682 0.0719149885924
r=0.00399637053609 0.193075192573 0.316539233694 0.233017242607
r=0.00305529061039 0.0588780821059 0.4334733778 0.0883138228179
r=0.0073890015063 0.450906736417 0.0630989881757 0.442782337011
r=0.00571716618303 0.218898052815 0.19951604885 0.383177905953
r=0.00576642704278 0.238495309543 0.229233111957 0.333560112964
r=0.00552910759881 0.24700703508 0.192935040947 0.366876723119
r=0.00554604475313 0.250677419135 0.189250141271 0.369307466589
r=0.00528792239644 0.279126280136 0.259616127529 0.263889269665
r=0.00788982003064 0.45573747502 0.0543070504505 0.452196473022
r=0.00474308736721 0.17464294663 0.336106239038 0.184214482586
r=0.00475352588165 0.170228435239 0.33777569407 0.185027438693
r=0.00677869666098 0.333531198715 0.142305946437 0.426009986382
r=0.00430387092087 0.151339868194 0.365911460524 0.10599522307
r=0.00436062685589 0.170304744623 0.380904093505 0.150611090356
r=0.00285002734181 0.0688034731345 0.406054441949 0.132041267016
r=0.00535634553199 0.299049558724 0.251848080259 0.28130421664
r=0.00382237823801 0.136848871299 0.393157028335 0.131330978509
r=0.00699904153186 0.399808184143 0.0802429667519 0.471467391304
r=0.00457346369975 0.17685099626 0.349663845373 0.165543916024
r=0.00544046232385 0.327763007976 0.230092416762 0.270413976453
r=0.0052782937849 0.277981740797 0.260794697683 0.279443776601
r=0.00515006882949 0.318810289389 0.23963022508 0.269573954984
r=0.00416766178472 0.165235768062 0.361290890679 0.162726192049
r=0.00495330372047 0.196595083357 0.3577281718 0.162757841198
r=0.00470095562199 0.224695515117 0.319780770884 0.214500644792
r=0.00463035541792 0.22089468195 0.340146378383 0.185537461994
r=0.006071991914 0.288302564863 0.20329403203 0.328341838796
r=0.00535165058763 0.255495847582 0.267394793775 0.251517900761
r=0.00504140974358 0.29325428952 0.279203990494 0.235695071949
r=0.00512426190152 0.312034343291 0.235045767402 0.268821400695
r=0.00534927846105 0.228164632687 0.270818377602 0.248683895669
r=0.00593090543579 0.273706515981 0.24621814115 0.290011183707
r=0.00660371461242 0.336213280671 0.143174524809 0.388175759072
r=0.00559122352298 0.235077537521 0.290627892706 0.278178206288
r=0.00476991049228 0.255116340356 0.252544606179 0.292484769567
r=0.00449012777505 0.140694218584 0.399259799249 0.13940447485
r=0.00546423718792 0.249570810886 0.281157610397 0.263667964109
r=0.00427191017422 0.136949085875 0.385924286304 0.112733737212
r=0.00358409502777 0.109935292532 0.403704747665 0.088909450395
r=0.00465667834337 0.15718901454 0.382506346642 0.159127625202
r=0.00481158978697 0.220610027963 0.313712098759 0.225364998776
r=0.00496339135107 0.239328178806 0.300337859788 0.217919563381
r=0.00594213482902 0.344789359794 0.148422415584 0.402082583732
r=0.00615976772225 0.376448739627 0.0653539862388 0.500292723411
r=0.00570796199217 0.341634593616 0.144819258924 0.377669609841
r=0.00570024241164 0.344394047903 0.115938569269 0.441553274449
r=0.00595655924747 0.342950847068 0.142353408118 0.41282613691
r=0.00600074609031 0.336748279213 0.151879662544 0.39983269206
r=0.00596430459878 0.355565035178 0.1263870936 0.422203672975
r=0.00569450526774 0.308746186256 0.184483510097 0.360540462008
r=0.00627911615732 0.325713387312 0.169389198962 0.380724785787
r=0.00684296491139 0.35776330076 0.119163952226 0.421009771987
r=0.00574902199777 0.313506359826 0.182266009852 0.360010293361
r=0.0058137890461 0.345707478288 0.131668807712 0.419710794163
r=0.00596963188067 0.320073439412 0.189522643819 0.347747858017
r=0.00564810267843 0.306237468162 0.205332466266 0.344388446323
r=0.00614970057766 0.296565424225 0.212400020911 0.31491452768
r=0.00594883546397 0.315954118874 0.193098871931 0.342117736278
r=0.00594634882425 0.33485316413 0.179325060363 0.352035487675
r=0.00594514743091 0.316991643454 0.194057567317 0.338579387187
r=0.00581407791299 0.339055446881 0.168335062297 0.375366371269
r=0.0071515612571 0.413526587193 0.0718332985838 0.46075088136
r=0.00630433210728 0.318260811666 0.17872623764 0.36875187269
r=0.00652171964381 0.318831586689 0.164333976834 0.408645890789
r=0.00668465148991 0.310437381809 0.160830842433 0.433264198133
r=0.00630729846122 0.322705615176 0.166206528031 0.405129803625
r=0.00621323659476 0.317518063766 0.161891768986 0.392147946036
r=0.00656920634783 0.330044724201 0.155517641213 0.401040251781
r=0.00746722943815 0.42267588431 0.106676774787 0.415269279135
r=0.00735863211184 0.411073032773 0.0766528031941 0.468946930627
r=0.00812292824341 0.346703610855 0.104895104895 0.448410080486
r=0.00739763496497 0.322899188336 0.134867813647 0.413595163738
r=0.00729201603405 0.334804539723 0.0967843631778 0.482705818771
r=0.00727322755419 0.345104198805 0.111351078451 0.434774072308
r=0.0071066760532 0.38982810584 0.0986147482116 0.448096494062
r=0.00764023055766 0.440132204918 0.052731734188 0.477690420151
r=0.00721731893291 0.348003091987 0.127106415872 0.470548827622
r=0.00366742377498 0.12848090712 0.402459850615 0.107292151823
r=0.00364600794588 0.122969565472 0.407552923239 0.106843370668
r=0.00349599525149 0.106917755326 0.436341847149 0.0773324873991
r=0.00436218134882 0.122171638241 0.415811646395 0.11269280424
r=0.00375423439701 0.113267400634 0.442433289793 0.0821981713006
r=0.00721685602671 0.400080592666 0.0502464275751 0.513995226434
r=0.00649902221072 0.349104566482 0.167834623429 0.371776668346
r=0.00848871681441 0.431284296196 0.0371169615883 0.495509382001
r=0.00449318252046 0.253127584781 0.312698166529 0.203534256962
r=0.0053008949596 0.314472481901 0.227946861601 0.276375904969
r=0.00529465173825 0.269162766511 0.286635465419 0.245709828393
r=0.00533667521522 0.309567986009 0.244983800176 0.278875205301
r=0.00535706101198 0.312891668008 0.243297407967 0.280425180968
r=0.00552590684944 0.290797546012 0.245134127271 0.277853963671
r=0.00536404345581 0.274608783443 0.27454939573 0.245360334947
r=0.00505483239041 0.259004510864 0.285484315278 0.242390069212
r=0.00541091515 0.298988529292 0.247763440395 0.278018604137
r=0.00537108806597 0.3131927677 0.241878351092 0.282124960317
r=0.00526877965143 0.277489498394 0.260291574005 0.274623177662
r=0.00532966514365 0.287156697485 0.233658544891 0.307560459269
r=0.00502161284174 0.222154575975 0.302461306738 0.242461588271
r=0.0051684052535 0.217598632417 0.331728822709 0.223266903594
r=0.00382792913848 0.194093161546 0.375540138751 0.163567888999
r=0.00462429561184 0.230369195589 0.316084535094 0.206469221407
r=0.00444105493649 0.231604108434 0.313329118417 0.201550645548
r=0.00464354367521 0.252755250572 0.28391210924 0.227282179247
r=0.00523759677147 0.295749585201 0.255904521874 0.268365722532
r=0.00520516425038 0.293477046396 0.257595938437 0.266429163388
r=0.00458332042862 0.235678566124 0.340199039461 0.182106253404
r=0.00634161033571 0.317307998852 0.188542098384 0.352185417796
r=0.00674915196682 0.34055617566 0.131808512877 0.43671861352
r=0.00532487885116 0.321879737241 0.229689517714 0.281623715681
r=0.00704070176055 0.38660340215 0.0974711019131 0.461410327596
r=0.00683788204962 0.381807180315 0.124243646632 0.428575030254
r=0.00609233345888 0.327866127334 0.160248240705 0.405330525849
r=0.00393201192048 0.0756383350822 0.429127317244 0.0567943336831
r=0.00346074225693 0.0874735729387 0.428193899124 0.057535487768
r=0.00387059809956 0.11885303881 0.388285459926 0.1087158133
r=0.00403436849223 0.121471411537 0.389696254732 0.103146777585
r=0.00400903867199 0.122024183862 0.38908865361 0.104735903639
r=0.00402040834878 0.121636596862 0.38998524973 0.103687061508
r=0.00473065414943 0.121397379913 0.373100436681 0.130698689956
r=0.00378062808919 0.109366925065 0.391812015504 0.114599483204
r=0.00382524113546 0.111750474622 0.40401566954 0.101549593141
r=0.00307312252543 0.101163177135 0.395480225989 0.109737454304
r=0.00425370529367 0.104077024667 0.399224641077 0.116985472671
r=0.00693321162352 0.357122559169 0.132221004344 0.408029878618
r=0.0071239825283 0.427682667894 0.11262231065 0.395002152964
r=0.00387726423228 0.135141855276 0.410978642015 0.1155753905
r=0.00426722366851 0.136886327093 0.409715424584 0.123052309628
r=0.00428586303342 0.13719622526 0.40878329266 0.122632668021
r=0.00541405007148 0.183604372648 0.366344300971 0.175716318188
r=0.00455661067218 0.148117946851 0.434219148162 0.137582817619
r=0.00433115598746 0.155041931569 0.429847574708 0.13563891057
r=0.00474481977479 0.177746644682 0.369912808209 0.161373657959
r=0.00447358454901 0.176997302257 0.364526795606 0.181438852571
r=0.00454977862654 0.17640887743 0.365035803128 0.180163757767
r=0.00545620218762 0.13788465415 0.363213612951 0.142479303226
r=0.00458968019067 0.157069368486 0.38395378914 0.162770331793
r=0.00459674119374 0.158151639752 0.381433204372 0.163967797627
r=0.00456878423061 0.158191145932 0.381101241888 0.16398080145
r=0.00458486041791 0.158589790699 0.381036672828 0.163676347975
r=0.00481547743375 0.14292605414 0.405198342886 0.167186879292
r=0.00484107083541 0.176357008249 0.369303963669 0.160215020544
r=0.00398205479238 0.151281535097 0.402706733893 0.149574956764
r=0.00808553138637 0.399622026919 0.0640864114068 0.493577530576
r=0.00870646645854 0.397647752105 0.0415694747956 0.524516905247
r=0.0084940456256 0.388816336222 0.0358146345324 0.539158652895
r=0.00859055617018 0.393900045927 0.0531293056657 0.503665817711
r=0.00826708925783 0.397289530506 0.0460048379495 0.513308600212
r=0.00799282730855 0.374158075601 0.0776632302405 0.476701030928
r=0.00799908233715 0.399310085971 0.0434681585015 0.519830559974
r=0.00800550662139 0.393475935829 0.0328609625668 0.538663101604
r=0.00845023012716 0.392105868236 0.0339950996242 0.536276432929
r=0.0082493314937 0.383295431052 0.0410895182965 0.528168286128
r=0.00855043651961 0.404006330168 0.0617816091954 0.486006996502
r=0.00799966490952 0.40819846113 0.0387370655346 0.513597771292
r=0.00800594483773 0.37539546704 0.0275919298792 0.556765727919
r=0.00781851095489 0.384945397816 0.0486101262232 0.516806126791
r=0.00817633898966 0.38106132996 0.0427977336043 0.535927216936
r=0.00831969034522 0.39669748534 0.0413713710113 0.520775623269
r=0.00862267849137 0.394799945549 0.0778856323103 0.468507523639
r=0.00830350549091 0.392323224083 0.0436050661826 0.513736207705
r=0.00804375975155 0.377122732536 0.0399218448475 0.542165187186
r=0.00767399982704 0.399084421705 0.0460033212154 0.508056191374
r=0.00857288898895 0.395938254924 0.0359360711897 0.524573830679
r=0.00865050787444 0.364613880743 0.0422287390029 0.548191593353
r=0.00879442528279 0.358836045431 0.0309868440768 0.579939464773
r=0.00830972699524 0.375384415472 0.0525837051154 0.516546108199
r=0.00789771606107 0.390671843515 0.0404973706197 0.527252174768
r=0.00573054994793 0.286616318796 0.230860201668 0.315960551613
r=0.0058013080646 0.25722665655 0.246209744495 0.331630940742
r=0.0058068553402 0.279238032948 0.23104279933 0.347913174999
r=0.00520011295133 0.243736730361 0.274242932171 0.300435802883
r=0.0059675077548 0.336987677508 0.187619089217 0.355655679976
r=0.00523687741506 0.221722113503 0.284735812133 0.296020874103
r=0.00498909743892 0.233640460536 0.288318019844 0.258793681171
r=0.00620729600285 0.342906327413 0.0958978880631 0.478607717177
r=0.00410699601551 0.200552310062 0.310383147502 0.13634786572
r=0.0054446103921 0.279654676851 0.252153770609 0.302863467269
r=0.00439495249517 0.258730209245 0.214344816612 0.267599649932
r=0.00446929665606 0.268942003031 0.194207191073 0.282683565229
r=0.00628942173387 0.404795394328 0.065028949004 0.476072094469
r=0.00645301549793 0.413715770507 0.0443504419578 0.507845426917
r=0.00661766256407 0.410451388321 0.0456278398492 0.506167591421
r=0.00653289180755 0.349730420766 0.120449113446 0.461286198655
r=0.00498588838719 0.174045998794 0.340425531915 0.191747781893
r=0.00419639984175 0.163549531855 0.336959896596 0.184813282398
r=0.00579226169363 0.333896960588 0.284715263861 0.216933867735
r=0.00571962424993 0.307042838293 0.277325621076 0.234069296569
r=0.00535295799801 0.225458571494 0.341488269458 0.197423264937
r=0.00531405108415 0.22767317326 0.340908920216 0.197158028345
r=0.00288780435732 0.0608844282395 0.470279277306 0.0638434020039
r=0.00560698925509 0.208379813484 0.304939538619 0.234750792022
r=0.00473839449118 0.217997802365 0.329697099536 0.20264199971
r=0.00501368060009 0.25071310099 0.290320865429 0.23961651204
r=0.00438678437754 0.131830313246 0.399424076415 0.132146368872
r=0.00532084872186 0.209588219616 0.302405383795 0.235107942431
r=0.00504885567748 0.221682565911 0.293126361069 0.235678456221
r=0.00496325316713 0.227678240455 0.28654392685 0.260126034845
r=0.00506781033066 0.242085758315 0.282102687101 0.250853137974
r=0.00498108386906 0.240700248189 0.284792695063 0.247325875933
r=0.00674205698245 0.379282211665 0.111462857046 0.424384066901
r=0.00696587137376 0.358527879606 0.154977812078 0.359926683388
r=0.00672950330578 0.361201870716 0.110513165481 0.430777115767
r=0.00242915833091 0.0671979355655 0.413633375024 0.0512549250308
r=0.00378627910372 0.15793611217 0.362145434279 0.120817811153
r=0.0045293684728 0.257012716275 0.263118697938 0.294176374176
r=0.00688957767128 0.384691968347 0.113292427057 0.419490031571
r=0.00657788048229 0.384270523997 0.128786282211 0.397681770285
r=0.00641784308696 0.375037376657 0.126258347453 0.41408352437
r=0.00693460871522 0.391886662175 0.107285048472 0.425054430443
r=0.00678370725444 0.41223571279 0.124502826041 0.372566464308
r=0.00664427865271 0.389110062007 0.132962232244 0.378664036077
r=0.00478806219187 0.231013318859 0.322491753998 0.211306417269
r=0.00557496866992 0.277846381823 0.24536922697 0.279081254631
r=0.00576430789412 0.281044541161 0.250801536911 0.291699043524
r=0.00576521511478 0.276240851803 0.26278764282 0.279697981714
r=0.00485672348798 0.244172170961 0.308576614733 0.209230407234
r=0.005109090389 0.261311956615 0.282919027781 0.247148564245
r=0.00507303080327 0.263077292679 0.292267839538 0.236337369765
r=0.0050691688604 0.262947336461 0.29050862349 0.237193839872
r=0.00504702078577 0.26312033331 0.290949521835 0.237035494218
r=0.00453766206139 0.214510781386 0.34506313636 0.188633103675
r=0.00568147627129 0.219686404033 0.345259005526 0.226834804834
r=0.00672872302775 0.364818056538 0.1330962047 0.399996275466
r=0.00608788940972 0.312401642351 0.184918296593 0.357471631583
r=0.00621500287529 0.250635710337 0.272784227013 0.282107978625
r=0.00637894101121 0.274486033237 0.245895842804 0.301964944183
r=0.00581338539516 0.285510458092 0.232294101576 0.314592756747
r=0.00454279260862 0.148948821406 0.405054151625 0.133191760459
r=0.00600507202499 0.264140987759 0.278756859434 0.255804136767
r=0.00477759299932 0.114275009367 0.401648557512 0.101107959107
r=0.00449244710083 0.143716254774 0.408981168518 0.13243492384
r=0.00401967311834 0.145603543743 0.38219269103 0.127530454042
r=0.00595322129387 0.238687919059 0.266993214759 0.293170594612
r=0.00601837005643 0.285458434904 0.267424506243 0.265285309189
r=0.00478729827293 0.114865618378 0.403479424557 0.100869856139
r=0.00429864239126 0.111594538301 0.406410553113 0.0933348761861
r=0.00420117175663 0.128060599878 0.406932258723 0.11224750051
r=0.00619225217547 0.266730497163 0.254012032525 0.289552281464
@balllist {Total Position} color=gray
r=0.00909093714719 0.320485902819 0.175398253683 0.307271878958
r=0.00917849573091 0.303522550138 0.20582641577 0.280991057511
r=0.00880138314127 0.227953854996 0.278149547035 0.207064072037
r=0.00889772183979 0.22695035461 0.278059059381 0.204805525476
r=0.0089008441879 0.223907621878 0.285214034368 0.199523419084
r=0.00820617998521 0.209095745692 0.292107646608 0.182535610912
r=0.00846779314919 0.221843170341 0.284207394365 0.175696660675
r=0.00935060385066 0.372035857962 0.144065380595 0.350400709557
r=0.00958665146761 0.390400617956 0.124644499842 0.383483725993
r=0.00887615459997 0.280645788757 0.215356934449 0.276661479608
r=0.00887944459651 0.289251350772 0.208385503029 0.276944942642
r=0.00924618495465 0.306500742373 0.190843550535 0.274081217186
r=0.00905278897337 0.288919333133 0.208242087091 0.287037325335
r=0.00901991852352 0.285649402226 0.214334842573 0.282803686934
r=0.00885474283509 0.297087118285 0.204993002227 0.300473658062
r=0.00887210976132 0.284175670965 0.217218543046 0.283861972813
r=0.00876122580934 0.309721348057 0.179397684576 0.328450725716
r=0.00907984342334 0.366806983645 0.137814275527 0.35835116049
r=0.00905092495316 0.348694242468 0.160912344906 0.331174459479
r=0.00887803114861 0.22484034171 0.267288711952 0.215650659368
r=0.00889815992951 0.231696149666 0.271594478249 0.212799643979
r=0.00870622584213 0.29816351449 0.244065684882 0.216032493584
r=0.00876612364604 0.257879441968 0.264831478523 0.182397518198
r=0.00790143615333 0.243015648694 0.237883360417 0.192789681392
r=0.00911609940838 0.307878276476 0.174790051031 0.328444569454
r=0.00920126031275 0.292662595056 0.194456258542 0.301786858565
r=0.00838968345211 0.175633428211 0.285380990154 0.174000279968
r=0.00869210840518 0.333026168114 0.152507531455 0.338366117313
r=0.00899102153447 0.323019271949 0.172757554128 0.318189388532
r=0.00890136415776 0.319986609612 0.180450033476 0.326317934387
r=0.00899123545133 0.333709839357 0.156290603591 0.344698647531
r=0.00897058219259 0.314019265581 0.163187710111 0.335410201707
r=0.00852019725718 0.255987705789 0.237235764383 0.224647277127
r=0.00807913623981 0.196357227227 0.285438165802 0.149184097397
r=0.00798659680936 0.19576964406 0.289595319256 0.14292618471
r=0.00815067158012 0.209457504431 0.294640117141 0.150959255544
r=0.00830795770506 0.201805609625 0.290324972656 0.16154088575
r=0.00815800987564 0.209197284446 0.294148239786 0.150866343378
r=0.0081503568275 0.208651075802 0.29465164148 0.150096467403
r=0.00847427009814 0.265678349432 0.231106701297 0.237254501415
r=0.00823331102367 0.221346091374 0.302398039042 0.174921000561
r=0.00850409410086 0.245631869402 0.264130033642 0.197579827298
r=0.00834100560125 0.250799465751 0.236302232398 0.220133562297
r=0.00838941286202 0.217732797293 0.278187396841 0.173592247075
r=0.00832059742533 0.218777246146 0.280276448698 0.169463051568
r=0.00844292349775 0.243577737984 0.254459029501 0.203069980888
r=0.00822633362198 0.201798240515 0.28907491377 0.16719955044
r=0.00829017962599 0.240521712503 0.256110375989 0.203156454555
r=0.00826858619587 0.240601994572 0.257154342979 0.201937780186
r=0.00854856323775 0.203226543875 0.288762613892 0.160874889782
r=0.00820153689321 0.189774591409 0.297365170018 0.151639427264
r=0.0082992593926 0.232533081514 0.274264821608 0.192992651243
r=0.00822412396707 0.254592777136 0.226499361974 0.227248789775
r=0.00836479198631 0.236516778484 0.264234169498 0.202327020234
r=0.00884846025249 0.234008722515 0.302425949482 0.179477860561
r=0.00846110444041 0.264147730439 0.23953347684 0.245951212135
r=0.00861617337389 0.295038610269 0.189044741618 0.313531265781
r=0.00912316469927 0.329677142112 0.170410916443 0.321526442223
r=0.00907193913038 0.33899352507 0.155802638571 0.345858103928
r=0.00907931008703 0.338437523193 0.156606482432 0.345742717216
r=0.00924828749201 0.346825054499 0.148276813436 0.33580862895
r=0.00909259317391 0.334458935321 0.157234110368 0.346516586402
r=0.00757719915392 0.188787593 0.275301267945 0.134402179608
r=0.00748716781975 0.174429081253 0.295780960554 0.12916553852
r=0.00734475705881 0.165925301726 0.325393974837 0.121682852367
r=0.00760326152933 0.184307216968 0.253178430513 0.144308052024
r=0.00737070680061 0.180437667829 0.296737553628 0.132576108316
r=0.00909391345287 0.310169277431 0.18775928457 0.313000739444
r=0.00882476506877 0.3184434908 0.175565740382 0.328178050334
r=0.00897684595914 0.289191905948 0.222178517839 0.280698687412
r=0.00896328706702 0.295288730208 0.21381187925 0.287548142679
r=0.00892846219057 0.289686172175 0.213508577778 0.289116900979
r=0.00893588968262 0.294631725097 0.21437226706 0.287392408106
r=0.00757720634153 0.151746268863 0.334124514157 0.116793227935
r=0.00777621609658 0.152056042106 0.336889797273 0.122245284817
r=0.00767476541231 0.150314876699 0.340178826767 0.120125110742
r=0.00767765742311 0.147379875921 0.340178601479 0.115683348853
r=0.00892632282257 0.324168389604 0.172178261764 0.316352929715
r=0.00901689164998 0.325676885555 0.19564076441 0.301611558766
r=0.00886556365994 0.334209258529 0.170498839399 0.319252835808
r=0.0082674905454 0.237287066246 0.268895899054 0.183806519453
r=0.00784445526926 0.209554536707 0.285741778457 0.148785871965
r=0.00775655012971 0.175064002976 0.317319095862 0.126043923182
r=0.00787720275297 0.180518633303 0.328797528489 0.127783535146
r=0.00797512084221 0.166289286317 0.347043399592 0.122714208072
r=0.00621098330643 0.0940800667758 0.378984879129 0.0617676329898
r=0.00895845456576 0.333570218432 0.161328919906 0.343195942724
r=0.00864347101052 0.328397844648 0.155429294879 0.344671061773
r=0.00867251718638 0.212183912879 0.304100311019 0.193947183758
r=0.00871236859366 0.216524902835 0.297088978017 0.199324500515
r=0.00860379188698 0.204997091299 0.301995160376 0.192891400288
r=0.00851833157141 0.214225067695 0.28568314287 0.197932442976
r=0.00868992778751 0.209288304114 0.295398509318 0.203614432517
r=0.00869585210743 0.209317263319 0.295103644607 0.204104249254
r=0.00869876913843 0.209174095497 0.294857661336 0.204364296246
r=0.00869104127751 0.208817484409 0.295468679905 0.203994703335
r=0.0084445671565 0.281979019884 0.19929152967 0.295346015344
r=0.00857159883264 0.286723137057 0.202868822234 0.289886427089
r=0.00940511353338 0.296731637157 0.222718180165 0.280199705732
r=0.00898343403613 0.330617174434 0.164218154124 0.326491237078
r=0.00885020370316 0.265663474692 0.235975429844 0.24297095035
r=0.00838272096578 0.226421009922 0.282081074103 0.190992586035
r=0.00769721796159 0.193885307889 0.302804572813 0.122028640184
r=0.00783217416517 0.193719558689 0.304405334329 0.12224763861
r=0.0073044063607 0.14751016594 0.338396227104 0.105357103747
r=0.00765605517898 0.177717565389 0.308574489201 0.12198259792
r=0.00811006730722 0.206087665214 0.291042131746 0.132472272421
r=0.00784550620346 0.191479852952 0.298579975492 0.119536750042
r=0.00758187902296 0.188128316506 0.309565511057 0.105942634883
r=0.00716273302412 0.148038921657 0.334932853477 0.10548502116
r=0.00754207750389 0.182718354702 0.302678558781 0.108090587381
r=0.00820645146038 0.237100669451 0.2520000944 0.191442663961
r=0.00890245717738 0.313605474206 0.178861214433 0.316438313166
r=0.00898152295639 0.271430811482 0.232033206546 0.269493613609
r=0.00893886982887 0.295430730639 0.193101112417 0.306650155061
r=0.00886503191847 0.308023253679 0.181947809133 0.329829553623
r=0.00887988360272 0.271652712564 0.222153720819 0.281015998136
r=0.00883949183948 0.270024176942 0.228020138965 0.277471243226
r=0.00926086146872 0.272951636392 0.201333639917 0.287207787231
r=0.00913776680256 0.283962610366 0.180579841547 0.321093193446
r=0.0085188822414 0.222951862246 0.26430470359 0.202985361597
r=0.00858136199139 0.224134958965 0.281690025623 0.204573038008
r=0.00935955399401 0.332525696284 0.157937681147 0.339981632659
r=0.00904071883284 0.317597654702 0.173773868949 0.318849536487
r=0.00843911150903 0.26697443789 0.245464649055 0.22617765239
r=0.00860896994734 0.300337141787 0.168883061747 0.324826746582
r=0.00880228291462 0.251812427448 0.244037058939 0.232264493944
r=0.0079085887677 0.169843171422 0.317614172657 0.149822115734
r=0.0082334480646 0.188318955137 0.32129956228 0.149816554049
r=0.00807044131402 0.181500223248 0.313960410775 0.151399017711
r=0.00884144041061 0.300919987311 0.188852567551 0.293106301982
r=0.00894189414012 0.291067119087 0.216956082573 0.267000538308
r=0.00803046165112 0.203545292374 0.279430561993 0.164405208377
r=0.00816121038531 0.210175977131 0.287621065784 0.16927918663
r=0.00826434873893 0.217550172818 0.269794385914 0.175241720488
r=0.00811159001122 0.212013325898 0.278828693576 0.175181229357
r=0.00903647299685 0.275078876912 0.225359051686 0.252092601993
r=0.00883536503635 0.294966137673 0.210108157283 0.272064422656
r=0.00911907201213 0.281702190976 0.221961834617 0.251590224305
r=0.00887611520095 0.266476362309 0.244173030152 0.236503253293
r=0.00895098455927 0.270885367683 0.242788031272 0.243016776855
r=0.00893797469378 0.272925603074 0.240953111766 0.245052717808
r=0.00894658773022 0.273564875541 0.238756153884 0.241643553417
r=0.008930533858 0.273025244135 0.23963674491 0.24193956408
r=0.00816979078893 0.262637068735 0.223678345369 0.195524650085
r=0.00827873086247 0.199012709322 0.309741995309 0.140729831451
r=0.00906166671037 0.220588561418 0.270529793981 0.221342558712
r=0.00746954924931 0.173194428102 0.318970090684 0.100743965601
r=0.00859813829667 0.269481982475 0.227632851087 0.227246412317
r=0.00879753900732 0.305736251429 0.187435822691 0.310402100478
r=0.00923192179707 0.310872892496 0.187911093318 0.317759519364
r=0.0091091797775 0.339372956338 0.164243123678 0.328101557992
r=0.00918907122758 0.319138915457 0.192657160247 0.311856939976
r=0.00919865288506 0.31492779099 0.162616758005 0.350291248751
r=0.0083834453049 0.198714286802 0.286406324978 0.170075177661
r=0.00854345885812 0.209461197597 0.296162910346 0.177921106206
r=0.00840963411748 0.200498792459 0.289927312579 0.174404495174
r=0.00857552833189 0.210080345689 0.298665703588 0.177494926642
r=0.00828907112461 0.193202097576 0.278560250391 0.17598770008
r=0.00841692697602 0.200020004501 0.307404880384 0.163242086612
r=0.00781185241491 0.207235922059 0.272062174985 0.175306757205
r=0.00780919624294 0.216182404113 0.283438601984 0.179396914662
r=0.00780995347435 0.217666287902 0.281770947913 0.181364129619
r=0.00890439900451 0.267916338747 0.237342300446 0.244568457704
r=0.00905724093004 0.303960101236 0.194372487718 0.298064612178
r=0.00888364207464 0.283123912338 0.218328761467 0.262933958647
r=0.00895449160347 0.279771157958 0.224192855788 0.261883441907
r=0.00818751200247 0.199784648516 0.301999692355 0.175757575758
r=0.00833672694449 0.235559669935 0.269526160598 0.208941918672
r=0.00820810770616 0.258722780222 0.218698984533 0.255734484381
r=0.00802712108139 0.202685792197 0.288517211109 0.185857567098
r=0.00811152897843 0.195322651954 0.3106335814 0.15419301009
r=0.00822475419653 0.226782730061 0.280737516758 0.192735019191
r=0.00840199870779 0.241965357237 0.268582864339 0.213273660207
r=0.00810399025502 0.206703282585 0.289474529453 0.178093081519
r=0.00812184962556 0.194960609214 0.299063629548 0.159861404863
r=0.00810856418032 0.20163749963 0.29387146763 0.166790046687
r=0.00819830938301 0.197778897191 0.307009860167 0.163222138266
r=0.00810125256187 0.202032875118 0.292803112954 0.158138773729
r=0.00911796189054 0.349071112205 0.150447014436 0.349030101706
r=0.00839217547273 0.213257028941 0.287471213996 0.18591891799
r=0.00801180945866 0.19320419814 0.32176185609 0.15461321766
r=0.00818096249627 0.195783964313 0.305039441832 0.170987132241
r=0.0081590783097 0.194318234982 0.306536670921 0.169857263627
r=0.00818355023396 0.208730835798 0.284294195851 0.169290219022
r=0.00820629841661 0.200660716567 0.277062914089 0.166475022359
r=0.00819503381669 0.210794519096 0.280613945987 0.173576595926
r=0.00799625628843 0.204311440214 0.273218536856 0.166454891995
r=0.00862297010148 0.222029387944 0.275036024949 0.202549619766
r=0.0084692080522 0.211355116277 0.28003508662 0.185144575671
r=0.0088535087663 0.312147269392 0.184339060025 0.318329029777
r=0.00887258446616 0.330701110428 0.151809157226 0.354007526306
r=0.01 0.337632053856 0.147900318349 0.351846219356
r=0.00875785199723 0.202579354757 0.293903080543 0.196446016799
r=0.0092407201667 0.361079413819 0.140964197044 0.362040706239
r=0.00851796246675 0.240429717053 0.263236083027 0.190814179012
r=0.00849919483052 0.216180227186 0.241582422958 0.20891081037
r=0.00926557083233 0.325889463036 0.168893814243 0.331177059306
r=0.00909409990205 0.329923927635 0.152773338447 0.346118604701
r=0.00906310550828 0.347975199639 0.15016219483 0.348550153283
r=0.00910955104815 0.329620015863 0.160862354892 0.328238036869
r=0.00915866581809 0.336762298009 0.17313488896 0.322268295838
r=0.00905099526506 0.310522321107 0.205549058477 0.288481475197
r=0.00894758391543 0.333844756112 0.161167367617 0.340745955247
r=0.00896559050066 0.327530321245 0.171457702433 0.316794241626
r=0.00918110135962 0.335790547034 0.173769350276 0.321896248081
r=0.00915224907805 0.336519890835 0.173136374351 0.322414857055
r=0.00926496339391 0.277602637315 0.171293377289 0.351840175821
r=0.0074077417229 0.167183616006 0.275149035395 0.13706856728
r=0.00865804232998 0.186213936496 0.211357653253 0.170239438385
r=0.00771137252339 0.162442714372 0.324535733348 0.110356505255
r=0.00739586826787 0.166234853838 0.310146292952 0.119101829316
r=0.00798964667757 0.177922315609 0.298693528178 0.161654770452
r=0.00767533384595 0.166572482456 0.310930049101 0.152046423112
r=0.00783625770522 0.168523648754 0.321044022317 0.148804573518
r=0.00716342872146 0.146666986342 0.279372157888 0.130067851063
r=0.00792911050144 0.160498253162 0.294122609081 0.154832451127
r=0.00732085399032 0.137898634353 0.340531833045 0.103427582227
r=0.00735065214385 0.14805161525 0.334698938597 0.116846873657
r=0.00813339615994 0.209865732633 0.272905898936 0.204285497321
r=0.0074979606157 0.144685846048 0.324654536814 0.126672585278
r=0.00911159052427 0.355354686646 0.151090190597 0.335863322353
r=0.00868619722576 0.25702318134 0.21273486305 0.269728895517
r=0.00856460997227 0.26015580826 0.219189361752 0.25318119312
r=0.00864058467344 0.261449547971 0.216727669052 0.269195945548
r=0.00862421351889 0.262459632855 0.216154006758 0.270389521676
r=0.00905238147405 0.26876556164 0.238510037128 0.246928380526
r=0.00919069739043 0.368053851278 0.150872395377 0.340134861924
r=0.00895175826683 0.222283471143 0.274818341268 0.204576964838
r=0.00885841101725 0.219499635984 0.278383589284 0.20410525608
r=0.00909435239529 0.3097698942 0.184730612102 0.315234470477
r=0.00819215126133 0.207570514488 0.294812734046 0.153414044278
r=0.00809098907248 0.209442991585 0.291615520094 0.171176460123
r=0.00764538689968 0.136877098313 0.318703413334 0.153312018634
r=0.00904804396813 0.276118277137 0.235322219708 0.254607628674
r=0.0084657342214 0.186540586513 0.311958854455 0.174418423354
r=0.00872761964112 0.332017263427 0.169229539642 0.33185741688
r=0.00855954411134 0.219285293107 0.288955289803 0.187975682602
r=0.00906416912346 0.283263704266 0.221378233532 0.257606448074
r=0.00873257307344 0.268397283862 0.231900538246 0.240304536643
r=0.00882701869092 0.274383708467 0.230131296892 0.250375133976
r=0.00824347798418 0.1995479828 0.291433687022 0.184930803211
r=0.00879588013472 0.224074597344 0.283366299331 0.204318545729
r=0.00883753535895 0.237567464298 0.259958446769 0.216542484597
r=0.00882079672411 0.237757152679 0.275736725247 0.20379466279
r=0.00909417070769 0.281785287227 0.218237832881 0.272790340664
r=0.00934367275978 0.258078023589 0.23046502431 0.250517598344
r=0.00899999762848 0.273606504575 0.240134757515 0.22961879641
r=0.00911761037303 0.281463610776 0.226767425909 0.247889022919
r=0.00919194174125 0.242143255962 0.233369227088 0.249680944405
r=0.00931747387023 0.274864127769 0.225165303039 0.264681068142
r=0.00890750063166 0.302476754711 0.181045832305 0.297683699498
r=0.00848890626177 0.250838126341 0.241616136402 0.234515897532
r=0.00863624326309 0.25350002842 0.243020353749 0.240171138911
r=0.00878388426386 0.210658143143 0.307314155405 0.176638815679
r=0.00958765641902 0.268987377029 0.24502419158 0.252716678466
r=0.00871915688018 0.205396313678 0.299889968212 0.164982126261
r=0.00802091195694 0.181803203238 0.31587443592 0.135104073902
r=0.00873907983705 0.211700900069 0.288576044311 0.190953150242
r=0.00864829771632 0.23754665842 0.263610942876 0.216808628532
r=0.00888529457913 0.24897667468 0.258527711 0.218775041691
r=0.00909946545232 0.305815135959 0.195176872231 0.303158800705
r=0.00925567578815 0.325189439226 0.159937781085 0.346218882054
r=0.00940558647761 0.301046461902 0.184803662617 0.301008728901
r=0.00908295474627 0.300787777513 0.178085461924 0.319063154823
r=0.00900127481384 0.304406982655 0.19283630312 0.304628411077
r=0.00903924156146 0.303277075854 0.193011380194 0.300118047512
r=0.00912728091468 0.310436132195 0.184519230339 0.313039798013
r=0.0091162897738 0.288721003438 0.20238752482 0.283481040244
r=0.00909583412156 0.304918376438 0.198254854178 0.291214003092
r=0.00899385895474 0.316292677042 0.173151164194 0.315307435557
r=0.00918625458132 0.293826434331 0.203489939465 0.283716883562
r=0.00907805926563 0.305108131947 0.186812623751 0.309123049727
r=0.00919154334474 0.293480212158 0.204647082823 0.28590371277
r=0.00904924887383 0.280911866183 0.211221300963 0.281489911306
r=0.00909096569093 0.278007214177 0.207555718194 0.276456340286
r=0.00915178903486 0.290422472904 0.201298701299 0.283897367839
r=0.00920631002842 0.297287888146 0.199277518858 0.289973234507
r=0.00908454996489 0.284818941504 0.198189415042 0.285236768802
r=0.00904505864034 0.29916528098 0.200866530506 0.293505172871
r=0.00896329771662 0.336255462489 0.158297733549 0.339068378836
r=0.00906334215155 0.296505421092 0.203919610258 0.292339448014
r=0.0088236812937 0.297756940614 0.200098057241 0.303632714347
r=0.00883534109146 0.297261026048 0.196303300189 0.312857113809
r=0.00878935499888 0.295438690238 0.202884030221 0.302073592495
r=0.0092613471516 0.299951156249 0.195021305981 0.302831253263
r=0.00901132115803 0.304391806085 0.195504389597 0.305300646016
r=0.00887399143894 0.343738279895 0.172616218319 0.319645253094
r=0.00898986017986 0.340455830977 0.161574890479 0.341848832696
r=0.00904369615936 0.323195672252 0.160062160062 0.331390831391
r=0.00924513727735 0.311118961028 0.18080053094 0.317739652159
r=0.00905377513085 0.317555395424 0.16873836546 0.3344742689
r=0.00923526844342 0.319234473022 0.172926074477 0.325984723118
r=0.00882713888713 0.326207299569 0.171535380842 0.329103668602
r=0.00910516893823 0.357787904585 0.148012753101 0.350726960122
r=0.00885540237457 0.31912737267 0.18575968393 0.330327235249
r=0.00784306821813 0.18341258752 0.31155807789 0.145740494768
r=0.00775505539091 0.178756426044 0.316386168612 0.145663519615
r=0.00783130789237 0.17350837336 0.32661285585 0.132824491078
r=0.00790784276032 0.192736291364 0.306765418677 0.151253652239
r=0.00784286651167 0.178904646389 0.328326180258 0.13774336008
r=0.00907742862965 0.339243462178 0.155740160979 0.357790107767
r=0.00928188091137 0.311139610274 0.195193819753 0.301154725009
r=0.00927745257193 0.368538956368 0.138274040734 0.353316754698
r=0.00859234592552 0.244692583402 0.270457104126 0.207443019943
r=0.00909217927454 0.277641104941 0.218129847005 0.257304186875
r=0.00873431425189 0.258606344254 0.244791124978 0.234425377015
r=0.00888936865092 0.279820895718 0.234391320108 0.250089687607
r=0.00890398592285 0.281480260793 0.233984961569 0.251436052746
r=0.00905849503305 0.275800954329 0.231308392478 0.25296122539
r=0.00891591656079 0.265690728588 0.240906256496 0.235581158258
r=0.00867629531189 0.253632795014 0.248760373265 0.227976538916
r=0.00884286714087 0.275444446849 0.232199085261 0.249016058029
r=0.00889506731316 0.281533572912 0.233110654879 0.252046784813
r=0.00894765271051 0.263915657689 0.236669137633 0.249369903632
r=0.00873068324629 0.269995591955 0.227419174806 0.254546624062
r=0.00873578769471 0.24306242771 0.262028402039 0.225016598747
r=0.00870132671277 0.248474215364 0.270547483018 0.214869464813
r=0.00828146157575 0.213835480674 0.307459530889 0.177839444995
r=0.00872984687005 0.240979112111 0.267485462078 0.209911604519
r=0.00876203041446 0.237342310366 0.26441945073 0.208963722141
r=0.0090534575165 0.250906864444 0.246262794298 0.225761111496
r=0.00900131200304 0.27552781541 0.237810916824 0.246402064477
r=0.00899421630214 0.274307445101 0.238910239355 0.245095131263
r=0.00850908231062 0.242288458682 0.28816160816 0.195111485204
r=0.0090890979979 0.291782233983 0.214312281485 0.293238116492
r=0.00887651194715 0.310383873656 0.18683152905 0.316533753384
r=0.00884004126709 0.279396627552 0.231673310501 0.254842513054
r=0.00903029212861 0.331011390978 0.170898322481 0.335436541988
r=0.00891825209555 0.329677625387 0.178818744117 0.313567298642
r=0.00898536767627 0.305627897527 0.198611034152 0.295266064535
r=0.00784466984014 0.17265652326 0.318890637752 0.121910341611
r=0.00785402316932 0.166440148998 0.321239806705 0.123766737139
r=0.00793922245552 0.184662123444 0.299186287833 0.14632767312
r=0.00795800236384 0.189007084084 0.304000783071 0.145951715681
r=0.00796488524344 0.188929335079 0.30344672242 0.146446448668
r=0.00796511731107 0.188881045692 0.304101401571 0.146286161986
r=0.00823281310211 0.202197962154 0.29056768559 0.162532751092
r=0.00793122422457 0.177330964686 0.294616709733 0.148105081826
r=0.008031341664 0.183026905537 0.307277636838 0.146017558695
r=0.00768578776953 0.16344300432 0.309427273734 0.136213581478
r=0.00809355785658 0.188031639188 0.299436231699 0.151265993553
r=0.0089382654133 0.31683784625 0.17496853814 0.309720023275
r=0.00931592129017 0.346825243631 0.174241636847 0.317604319787
r=0.00795762068794 0.188734459675 0.314485176921 0.152708532568
r=0.00820845940129 0.19862938227 0.309060283859 0.161940859749
r=0.0082084582373 0.198095514996 0.308225618375 0.162664278843
r=0.00833514663719 0.222384305533 0.279989914816 0.19607278141
r=0.00823027655333 0.202123528698 0.307469967237 0.171515592768
r=0.00823529661271 0.205539184842 0.313702803346 0.169085597248
r=0.00821511955725 0.215358216097 0.283205224852 0.181465404973
r=0.0083088266043 0.218979480804 0.290485734663 0.1863229793
r=0.00830484576652 0.218494198427 0.290912305556 0.186965177136
r=0.00899597230645 0.216626234682 0.258510990781 0.185716040029
r=0.00829219102546 0.209610121642 0.296066032453 0.181867624496
r=0.00827732427202 0.210339999828 0.294488392839 0.181581307801
r=0.00828122675825 0.209773007859 0.294727580951 0.181828369622
r=0.00827289630088 0.210264885221 0.294680845111 0.18143608664
r=0.00826995531237 0.206704121976 0.296511737889 0.181904167376
r=0.00826646230486 0.220668952805 0.280448371384 0.1798377048
r=0.00808558947126 0.199890803388 0.313038929507 0.167461239778
r=0.00924692117305 0.352539282568 0.151465798046 0.351514965276
r=0.00945185400915 0.351421252077 0.136887077369 0.377579165337
r=0.0093739838855 0.350534911024 0.132494360679 0.375624942288
r=0.00941968211297 0.34927838782 0.14105465325 0.366791922397
r=0.00922470879216 0.346759150606 0.140943848468 0.364670945057
r=0.00932869465901 0.339534173349 0.157479954181 0.348713249332
r=0.00922941789686 0.344033554368 0.137857691826 0.367346452424
r=0.00909226052743 0.341381461676 0.136684491979 0.369349376114
r=0.00928819826995 0.348857417267 0.134615670185 0.37396166402
r=0.00948761825666 0.348494245745 0.133829508649 0.37247605265
r=0.00962885124976 0.359577155867 0.141186351269 0.361222166694
r=0.00929096600269 0.354625453259 0.140222870788 0.36090474927
r=0.00936776217837 0.346074719499 0.136006085438 0.376173434988
r=0.00923272705503 0.339656313525 0.148844135584 0.363754550182
r=0.00931236493972 0.342924691242 0.137069387059 0.371595583848
r=0.00936833100228 0.351572711684 0.140230960176 0.369464330683
r=0.0093038030762 0.348394573067 0.153485027766 0.351204375613
r=0.00949295042169 0.350349778711 0.1383954369 0.368623931798
r=0.00905599324723 0.336826997298 0.13632124019 0.367771452464
r=0.00931711987517 0.343745792379 0.143724847778 0.362790419341
r=0.0095489868113 0.352545642313 0.132543549568 0.377276428867
r=0.00936748763553 0.33724340176 0.134555229717 0.382095144998
r=0.00931430236014 0.340215968913 0.131729049917 0.38997272918
r=0.0094394667379 0.338076262254 0.136122781941 0.371551089358
r=0.00926290205454 0.342573024688 0.143592011926 0.368113235366
r=0.00947360870849 0.276906372325 0.227390716996 0.281477792993
r=0.00914362156512 0.270378855311 0.230494228889 0.272635741489
r=0.00927262012298 0.279946586001 0.226600716729 0.281268309965
r=0.00884817302555 0.252557082728 0.257071553619 0.254508883674
r=0.00954806432236 0.306744703658 0.204332072148 0.295412687927
r=0.00874995591212 0.246183953033 0.258382257012 0.246053489889
r=0.00887794451765 0.247696403073 0.25896316417 0.234936305259
r=0.00881875449232 0.309568795398 0.168423115142 0.322976585352
r=0.0077748068781 0.229821926735 0.273635452314 0.1482104548
r=0.00944808162542 0.270998031548 0.235619462391 0.274420755039
r=0.00801575395047 0.257750550296 0.236199644628 0.206716524783
r=0.00818111048996 0.267449602792 0.221093355375 0.2118749139
r=0.00889955971509 0.336168264041 0.156084742621 0.326027934971
r=0.00898367884023 0.340777917836 0.151216833835 0.343930524085
r=0.00927027731148 0.344070199116 0.156079674074 0.352093493125
r=0.00924572931691 0.316954773683 0.179904767198 0.331628777352
r=0.00804012850891 0.221035403566 0.273695695868 0.185875900881
r=0.00791968522072 0.206028734985 0.285908189417 0.176696159086
r=0.00877754540645 0.302027666444 0.25107158762 0.216161489646
r=0.0092081964444 0.286574453241 0.251789668456 0.239542572876
r=0.0088759723182 0.24921464364 0.276852802509 0.214846683114
r=0.00888755482811 0.250419961897 0.277355103758 0.214148021861
r=0.00747161733547 0.142725033033 0.341863824219 0.116079953847
r=0.00862663538559 0.24482025196 0.261032528669 0.222896494281
r=0.00865486681513 0.23687696238 0.274135401045 0.206297814113
r=0.00879233652668 0.25230910934 0.258084241111 0.228608542575
r=0.00842760013494 0.196750479936 0.298836447067 0.170997799316
r=0.00865070550616 0.240649431414 0.255008439943 0.221415245203
r=0.00862396230277 0.241984244097 0.259115058375 0.220536666888
r=0.00860195568239 0.243642654146 0.254194983319 0.227488776309
r=0.0086795130375 0.250108839359 0.25422217703 0.228515018915
r=0.00866620729089 0.248442078382 0.256725710985 0.226362405091
r=0.00911310223792 0.323271038892 0.173537752018 0.320765380268
r=0.00907719207009 0.31730336356 0.190414174545 0.296466010676
r=0.00913032715364 0.314284493989 0.172400538151 0.324342793687
r=0.00719441874757 0.136012418246 0.338940988615 0.100441790297
r=0.00806276657807 0.205024786601 0.292168020885 0.149636756524
r=0.0085072648963 0.253862723654 0.249310725319 0.235174363771
r=0.00923901884309 0.328642799831 0.173574827368 0.321992559054
r=0.0091982683391 0.324596864323 0.181696841971 0.313031260976
r=0.00894942550344 0.317718196618 0.179474401143 0.31008505266
r=0.00920940703214 0.330957279759 0.170959618458 0.324892206377
r=0.00913015903344 0.329408275766 0.170016049124 0.307776847394
r=0.00924772555224 0.324995302518 0.182908211199 0.30871852687
r=0.00878681967315 0.241186867633 0.262076740011 0.213881118394
r=0.00874588081641 0.270087264345 0.225467193546 0.243187618342
r=0.00918232720309 0.277222394451 0.236695292506 0.260578788607
r=0.00919682822395 0.276363921152 0.241260677665 0.255290583517
r=0.00883231032454 0.246749245085 0.262280785298 0.218231492219
r=0.00888940101397 0.257893963227 0.247492996185 0.23397239718
r=0.00888997399844 0.259874608402 0.25753459732 0.229175923463
r=0.0088784637284 0.259400693634 0.256572766682 0.229392350174
r=0.00888281672649 0.259339378063 0.257259635718 0.22929440121
r=0.00865322623712 0.234607817779 0.284697564684 0.198971633707
r=0.00886064092164 0.249627991387 0.271969904746 0.225525723545
r=0.00906517920999 0.318447614436 0.186431524452 0.309297677133
r=0.00899722471324 0.290689006425 0.207009572492 0.284394116881
r=0.00920216690564 0.276346661753 0.238609422026 0.252195811068
r=0.00901470087598 0.28105268475 0.233890656834 0.262194608611
r=0.00915137473841 0.284205093956 0.227528004614 0.264604393714
r=0.00835775157421 0.207602463368 0.308161676223 0.171133290861
r=0.00905893036876 0.274078373435 0.247906993105 0.242771211482
r=0.0082190735621 0.205659333797 0.290442291566 0.146247033845
r=0.00832288184028 0.208521721317 0.305181218267 0.166454501558
r=0.00798766785161 0.199881875231 0.297659653008 0.152912513843
r=0.0091070104608 0.263486837703 0.244536341858 0.258227272119
r=0.00886444384531 0.28321144885 0.246140324694 0.240842080825
r=0.0082138071795 0.206479313037 0.291717780008 0.145738076651
r=0.0079783631031 0.193928874489 0.304096274011 0.138532747049
r=0.00799887860034 0.194713663878 0.307241719377 0.149782357342
r=0.00904821472884 0.274490189634 0.239826419157 0.259180397369
@group {Shuffled Data} recessiveon
@balllist {First Position} color=pinktint
r=0.00592666359791 0.210157968406 0.130223955209 0.397720455909
r=0.00365443276423 0.374622424093 0.226075671805 0.143534781733
r=0.0039507613251 0.190738155842 0.21124476558 0.329050004105
r=0.00436266645119 0.332845561767 0.212531827095 0.263864906787
r=0.00537596239603 0.325791739264 0.188966895562 0.272291688019
r=0.00477555712419 0.158752778886 0.311130745407 0.216363601816
r=0.00751259148372 0.20879644914 0.163591455437 0.331878263209
r=0.00515936434714 0.298679083911 0.149044949159 0.445424308657
r=0.00480539736617 0.107650714511 0.487342438819 0.0925529300235
r=0.00499139421666 0.342112429488 0.252489787979 0.15638980743
r=0.00659537407355 0.23731853406 0.141721092349 0.253392440188
r=0.0055509133888 0.370023419204 0.263443082151 0.131009780962
r=0.0064594112828 0.148602505423 0.232597482123 0.370042864111
r=0.00534355882193 0.365796653595 0.23815996636 0.149952571412
r=0.00414207023689 0.247546768918 0.229516846198 0.383525184109
r=0.00694295175301 0.237155803416 0.154234925061 0.237887765772
r=0.00316143530807 0.144303942324 0.223493734623 0.377353092636
r=0.00525956834341 0.107432199296 0.153943827203 0.278269270582
r=0.00369017650101 0.125752395628 0.270982809265 0.42699956662
r=0.0039802110755 0.205921871112 0.273500870863 0.33137596417
r=0.00640899485783 0.345169323988 0.190377159876 0.267786079232
r=0.00540763175396 0.149271137026 0.419884877028 0.266143380429
r=0.00594010420149 0.163737280296 0.387043422196 0.163835393715
r=0.00650926531338 0.160383160175 0.171041431638 0.324537646057
r=0.00682751459241 0.130349178286 0.396230963957 0.26150198899
r=0.00524966776935 0.218471955224 0.247937258638 0.390772528538
r=0.00315470950363 0.286920815641 0.179926275022 0.375950725584
r=0.00503843919153 0.214389509126 0.251036682616 0.406060606061
r=0.0063869583334 0.133369022127 0.212633832976 0.267880085653
r=0.00487347124548 0.262553488778 0.206051873199 0.396122609379
r=0.00407935299933 0.199592487597 0.274074238129 0.124147324592
r=0.00607689906079 0.265928044996 0.217719647013 0.392443269977
r=0.00658033699774 0.207170533131 0.279121094708 0.17184102539
r=0.00366826418577 0.200004443309 0.295679992891 0.35011052731
r=0.0040824720542 0.208628321997 0.288309965604 0.351641910755
r=0.00429956892342 0.202957567347 0.328371589097 0.315484751132
r=0.00545468003889 0.324231132862 0.316222679495 0.20341842315
r=0.00536007815853 0.325513736324 0.153949683899 0.203679411541
r=0.00325327756859 0.202392084846 0.317456021285 0.32732628086
r=0.00455051932615 0.341027811014 0.186593515627 0.185718037762
r=0.00438079581592 0.329937095774 0.300921414016 0.201337822273
r=0.00448859527114 0.273894475403 0.182331488621 0.346720124039
r=0.0057224376224 0.29340583858 0.338088151116 0.194161419576
r=0.00331559588434 0.189187091567 0.338885180758 0.300994986263
r=0.00595851357871 0.314258373206 0.162743221691 0.20312599681
r=0.00597289930179 0.356864742315 0.29262843155 0.182358836189
r=0.00591723735443 0.335920241832 0.194919195442 0.149139634926
r=0.00356652574821 0.298854634139 0.336518317442 0.177201905115
r=0.00617366000673 0.17753764506 0.186137217815 0.336927980312
r=0.00562693289463 0.160012736357 0.213010678946 0.306946213383
r=0.00481349609234 0.340209004192 0.279938027827 0.164378151771
r=0.00558864058873 0.310790687539 0.20110412959 0.179793338902
r=0.00625371172215 0.190405298657 0.310415020964 0.178525855259
r=0.00617459853672 0.182729962102 0.194765996904 0.318699969127
r=0.00704317354825 0.190305288025 0.174995457023 0.358849718335
r=0.00408213439396 0.271249739879 0.211885048766 0.175306942582
r=0.00380157571713 0.390128496761 0.229807262644 0.234283552321
r=0.00542883230969 0.396136695057 0.133017731471 0.268487013124
r=0.00546107839282 0.403692109523 0.121161588911 0.186984308748
r=0.00343953578657 0.186357629682 0.122071151183 0.402117243593
r=0.00485944255952 0.425303971742 0.200545575361 0.259707860715
r=0.00498570162752 0.399224565892 0.187324097401 0.290904804111
r=0.0044195775337 0.38887142408 0.0992769569318 0.333228544483
r=0.00391704155657 0.293282975921 0.19492081557 0.398524154578
r=0.00546449266335 0.399321720151 0.111791846828 0.225048004531
r=0.00397798199858 0.338448049101 0.162804534352 0.095071084111
r=0.00332576109982 0.30281798821 0.10290441063 0.397604864348
r=0.00508087649592 0.217183781045 0.373267592321 0.266378836844
r=0.00619094286188 0.388432297376 0.218665323657 0.259842246606
r=0.00509373518825 0.372973209213 0.149337878589 0.242777850618
r=0.00518452416434 0.139134438692 0.22972972973 0.381921427792
r=0.00560572467891 0.139179976227 0.236962551064 0.242331916987
r=0.00551106836198 0.138744455436 0.248422200143 0.382589372893
r=0.00833245398056 0.236756711897 0.11816257936 0.252732478526
r=0.0024262945369 0.12871045971 0.245290112148 0.386973281513
r=0.00347421357681 0.231324881959 0.123362871148 0.24983351232
r=0.00490058104569 0.241656102404 0.394477040959 0.121661038626
r=0.00403408434843 0.136142713328 0.265985429904 0.215769476407
r=0.00503483347054 0.154857830879 0.388533851996 0.261415207928
r=0.00552263486622 0.135093942977 0.263040336355 0.387334121666
r=0.00570483683805 0.152365930599 0.312365930599 0.172113564669
r=0.00346068952822 0.391543555782 0.363151638648 0.153574460859
r=0.00370472327848 0.122706286515 0.37889761712 0.214113476729
r=0.00886072037946 0.29911040499 0.213416605121 0.127777658059
r=0.00638313181154 0.1377020859 0.249858162916 0.251682877836
r=0.00312882963956 0.0470480593277 0.522392372147 0.148126745642
r=0.00775545479588 0.26764168793 0.121313475657 0.196921592956
r=0.00495309027389 0.107752165388 0.219811947073 0.41731383841
r=0.00411140855397 0.196909225775 0.26827451793 0.30916150887
r=0.00591023756652 0.19788906411 0.265200600996 0.317616380863
r=0.0035833621389 0.282927536397 0.220267297296 0.30494175966
r=0.0056003785134 0.323282390197 0.172208453807 0.207765386204
r=0.00580644820895 0.276171657682 0.204714310379 0.303558068344
r=0.00377679708411 0.215147789362 0.304036433207 0.205317219211
r=0.00438191193585 0.204905069752 0.276259952365 0.215115345356
r=0.00415851772242 0.302584154957 0.216071965317 0.277045890888
r=0.00420638858272 0.233501643964 0.356211836543 0.14549084077
r=0.00560223042153 0.256964505831 0.237455355732 0.35673535826
r=0.0039397460777 0.274413529733 0.368645538858 0.141843971631
r=0.003133201783 0.279806438915 0.383576687099 0.132154786116
r=0.00469524567309 0.269509938038 0.23044982699 0.337828920898
r=0.00411440421231 0.310777913024 0.180203607392 0.191877835565
r=0.00684459640333 0.10878707275 0.196507346478 0.309719722609
r=0.00592301287427 0.192474674385 0.371878063582 0.331030297372
r=0.00345243353291 0.241025865656 0.418208896384 0.247388247662
r=0.0035737972578 0.30241497188 0.10417618425 0.376723010759
r=0.00631605040783 0.176358031253 0.116987349846 0.358881683852
r=0.01 0.209067973762 0.100151373171 0.367793555828
r=0.00380467034316 0.0889578553877 0.2109827532 0.322341652013
r=0.00632905563686 0.241427571728 0.236179146256 0.0956712986104
r=0.00315078847804 0.0952977319825 0.392627255706 0.307902190026
r=0.00459259445144 0.345573832393 0.18981426852 0.143322398697
r=0.00532827843973 0.254531757616 0.138848345026 0.385164084938
r=0.00582758511419 0.229501498595 0.226916925393 0.389030012231
r=0.00474337021442 0.222398628267 0.139935858762 0.245673641762
r=0.00306372407822 0.257802180214 0.400083558599 0.129526220667
r=0.00393955242318 0.146427254262 0.22675004266 0.401360731448
r=0.00572552171078 0.155126285943 0.225097567705 0.229723038137
r=0.00449826320057 0.355070131065 0.246263508853 0.245389744769
r=0.00481851217184 0.370312803575 0.260475357814 0.231202642316
r=0.00556424859218 0.191112688711 0.193175893778 0.294661179576
r=0.0043399776299 0.210397146088 0.199838722401 0.309255055264
r=0.00564175904813 0.191613447053 0.397843256127 0.110228961989
r=0.00363633719833 0.134109816972 0.381079153791 0.212835749941
r=0.0050525708215 0.173839446012 0.195588612465 0.34644780713
r=0.00671447935249 0.14590747331 0.386589248923 0.230052444278
r=0.00573144955392 0.176522767593 0.20375845982 0.349070241146
r=0.00559872501558 0.230886517099 0.123175778697 0.358690917012
r=0.0049761231038 0.316624877821 0.134970889465 0.306914283286
r=0.00398493211998 0.12966959369 0.353177556184 0.225628813812
r=0.00366956006055 0.248541399429 0.142280796127 0.370484545041
r=0.00606637968298 0.243508555461 0.366732594219 0.145034566602
r=0.00414796680647 0.152109055666 0.315342800556 0.19954068518
r=0.00631713066697 0.330394788866 0.157267994218 0.306145829982
r=0.00623332255492 0.321754323928 0.191740075506 0.320027872825
r=0.0043830107101 0.198687427615 0.156307639514 0.324239694591
r=0.00522796304121 0.338598429429 0.263832074289 0.247409751874
r=0.00538420339093 0.344475892045 0.254624481957 0.154068533306
r=0.00591683481035 0.145017297177 0.339917419931 0.268496819551
r=0.00513329020966 0.34394170448 0.265538053704 0.228816031579
r=0.00651010432273 0.161709633942 0.255547607437 0.240342878033
r=0.00459800904964 0.241604181772 0.347273403386 0.252602103572
r=0.00604947151858 0.25760362069 0.346482599895 0.158375487427
r=0.00544318641109 0.158586735489 0.257061265167 0.346606863282
r=0.00487500075358 0.154158866007 0.140679326023 0.327627707943
r=0.00328709172061 0.185812469318 0.326215022091 0.33754704631
r=0.00375275835328 0.327123943849 0.196992881378 0.261592708403
r=0.00897346875457 0.3845903751 0.0882107049301 0.310952953052
r=0.00628924054347 0.267097728178 0.177217903344 0.19477826435
r=0.0046890709967 0.382756317498 0.134662706385 0.251016551071
r=0.0047239327714 0.278155594613 0.143872490958 0.197172145991
r=0.00506013878275 0.117772648586 0.285112521639 0.196999422966
r=0.00402158047862 0.208242761499 0.369511346839 0.13403182332
r=0.00493055698155 0.268982869748 0.191948436908 0.128631992555
r=0.00455387105834 0.325594680438 0.317665607934 0.196490185773
r=0.0051141290825 0.208683240947 0.181444385435 0.28837504564
r=0.00418191044799 0.204815394763 0.317829145121 0.154310140827
r=0.00586064779433 0.180871432885 0.329198848892 0.283043709227
r=0.00507740875072 0.199571699201 0.335804299481 0.157935919611
r=0.00578548658087 0.178793800034 0.193175607369 0.330129636311
r=0.00423792974762 0.364859142893 0.13741143017 0.302615529244
r=0.00673911696474 0.339368468376 0.216700886505 0.146093619857
r=0.00802932432086 0.215661461518 0.146418256568 0.299565463973
r=0.00510178310354 0.229090648923 0.161479573585 0.338413107248
r=0.00581563763772 0.225413130862 0.132291201429 0.366815542653
r=0.00627883330749 0.143239536324 0.26314043005 0.354260684895
r=0.00455400612585 0.254980676473 0.343559323726 0.247594129376
r=0.00375875412861 0.323027226581 0.153853253346 0.325149976927
r=0.00429374575505 0.190461496263 0.290715216348 0.337859151066
r=0.00375058843699 0.356810824272 0.174483273844 0.188843695526
r=0.00768064075279 0.147167591192 0.328962850899 0.336583179246
r=0.00616337387529 0.317659241478 0.334249504511 0.149139219355
r=0.00636091426029 0.3079536481 0.178355646154 0.195471323894
r=0.00426317069351 0.333270872958 0.28574430383 0.195752622253
r=0.0070623224255 0.166289265754 0.310922142995 0.202471574484
r=0.00535638023733 0.202966059019 0.156116762346 0.315103904388
r=0.00571096268645 0.193953391964 0.158568002132 0.321636907406
r=0.00490681928878 0.31488540005 0.159077043629 0.326258640472
r=0.00358178441493 0.195832424176 0.3206415012 0.321077896574
r=0.00621585525776 0.174673966535 0.428364911417 0.118786909449
r=0.0044824766844 0.30594581357 0.313634254485 0.202187306661
r=0.00429250154463 0.247151796176 0.282290030663 0.144504275422
r=0.00507300329241 0.230433679807 0.318016276519 0.160795767863
r=0.00636969927804 0.160453570694 0.286549879394 0.320033195265
r=0.0034121327263 0.317274089407 0.184224258513 0.340612157404
r=0.00527560043642 0.182335870339 0.318677106719 0.15479384548
r=0.00684004006181 0.180754677481 0.341579177942 0.317714915988
r=0.00338157860713 0.35113701091 0.135302107523 0.332559260395
r=0.00463622382768 0.197816414755 0.296061973431 0.310198479063
r=0.00501305940626 0.193806585007 0.339682340779 0.16681808214
r=0.00606711016705 0.136919673716 0.391957385495 0.219302413147
r=0.0055847515104 0.12085077677 0.416023491597 0.201404734033
r=0.00397271865831 0.398990206217 0.312549425148 0.174219843056
r=0.00358150423008 0.21188630491 0.275167785235 0.214418257808
r=0.00417585798399 0.434033901118 0.157160936949 0.114006514658
r=0.00554502869753 0.184830602897 0.18280856683 0.329509346759
r=0.00319383458053 0.340534811675 0.360304907875 0.136984346975
r=0.0034064654998 0.277167119828 0.396105820651 0.190765820909
r=0.00632464176449 0.19766029534 0.118807134181 0.264942785911
r=0.00558522145578 0.179116833204 0.27787563902 0.419424838269
r=0.0052139469511 0.260472997332 0.122503424904 0.415999711587
r=0.00638727677972 0.132736231473 0.257866123237 0.421793912946
r=0.00426013594354 0.398595614929 0.208168436796 0.244246359745
r=0.00539007964257 0.269273117814 0.415804768867 0.190402700312
r=0.0058997244441 0.210628034027 0.136715718351 0.403687246055
r=0.00424140605206 0.418359995969 0.134028060814 0.187799005283
r=0.00576942919479 0.188097479532 0.132924791337 0.25762318945
r=0.00399182101132 0.279097836465 0.383311415755 0.126101133109
r=0.00394357687796 0.100772124332 0.321586484525 0.184583910777
r=0.00419449087436 0.153656046849 0.344275506367 0.134529629829
r=0.00423540334301 0.104411683507 0.203577936061 0.306443597813
r=0.00701273838336 0.283818795635 0.221009656905 0.0971186307608
r=0.0073776551671 0.134518731258 0.296236854331 0.367360729822
r=0.00448864443952 0.370048051072 0.136190368551 0.274877474904
r=0.00493567332944 0.148121630032 0.212037429709 0.371174277264
r=0.00498473998166 0.397420221055 0.0971972475964 0.204991728404
r=0.00742319127337 0.158248803222 0.191273540142 0.294206963453
r=0.00602815691751 0.236961915753 0.409293133295 0.254760530871
r=0.00781400570291 0.26937555798 0.242803293324 0.0878707469497
r=0.00431814869769 0.201393931628 0.294469836117 0.180798200276
r=0.00218248292041 0.122333737075 0.391780170892 0.220400067327
r=0.0050246568901 0.290823693852 0.407638271522 0.182667947934
r=0.00515157048544 0.367132050384 0.175204690972 0.194796327242
r=0.00490728921718 0.189287173785 0.280336151337 0.165482161651
r=0.00553567592829 0.167702801809 0.212466556206 0.259630794095
r=0.00523106405731 0.21331724321 0.168141216359 0.360974189991
r=0.00506221793347 0.344110690457 0.155793353887 0.247763734744
r=0.00561698251297 0.113522420503 0.160011219016 0.43473687901
r=0.00401145850472 0.325783011776 0.267702330243 0.194537709847
r=0.00633450034125 0.195768499002 0.27761376291 0.20521654836
r=0.00451969403415 0.388910227312 0.257201717937 0.214410419358
r=0.00537380081206 0.312383242014 0.330666442361 0.157774639236
r=0.00428062738158 0.157655974809 0.32865453381 0.194641618189
r=0.00483419660003 0.239168820895 0.232030437014 0.373583270943
r=0.00504744505324 0.341178245455 0.248679942672 0.248397073244
r=0.00433913002685 0.190209625607 0.281714303821 0.227310928808
r=0.0032222621994 0.13601342711 0.398305626598 0.258184143223
r=0.00371941283564 0.326616499405 0.206477933692 0.188042739181
r=0.00455110086108 0.251550829219 0.146347638942 0.339030256995
r=0.00566666340589 0.341953929627 0.211540335943 0.285714285714
r=0.00515922224206 0.263987138264 0.250160771704 0.331149517685
r=0.0041485372697 0.18060141769 0.204244265399 0.295117333686
r=0.00526348360518 0.320641424131 0.189884148064 0.273452952812
r=0.0046377448355 0.316929359507 0.215145436309 0.288057028228
r=0.00630369505043 0.211668656352 0.279737985815 0.186473784277
r=0.00616655101381 0.22643229071 0.235860973387 0.359948107241
r=0.00543044823878 0.25242515179 0.270046758322 0.322457952404
r=0.00447754211956 0.332636912068 0.277924316419 0.228382648664
r=0.00570411907172 0.159795643227 0.25792946853 0.333995600653
r=0.00563120797586 0.243000717875 0.312335486959 0.159428092845
r=0.00575325780848 0.158396609571 0.350520925305 0.241568073459
r=0.00392641392544 0.382745001234 0.13866946433 0.245186373735
r=0.00719657951209 0.169812890678 0.186672491081 0.290731900111
r=0.00560290457856 0.277666682168 0.215563719791 0.33069339162
r=0.00681947158262 0.175853754276 0.315258229126 0.214097459766
r=0.00531613123138 0.26312559061 0.226788085406 0.158886569495
r=0.00527883258198 0.173514088825 0.314371488398 0.20427157285
r=0.00542060618132 0.360880985645 0.128614263421 0.225091301257
r=0.00376202792419 0.301430879298 0.191207015924 0.191737825987
r=0.00593461593258 0.203974073167 0.181075473886 0.289859928096
r=0.00536897123605 0.331654863232 0.214995776753 0.265967123644
r=0.00549257470605 0.269862968575 0.145464128072 0.21417874898
r=0.00540580442181 0.303474294488 0.189339506616 0.124065402773
r=0.00509814111144 0.217115689382 0.138215983699 0.354803411063
r=0.00351417358095 0.134598551763 0.225192965704 0.282684809422
r=0.00612566965118 0.148164859727 0.220517641161 0.262037559274
r=0.00491559180344 0.140363373319 0.262398317157 0.223455951858
r=0.00593457683737 0.281495578744 0.373688942164 0.133745230992
r=0.00442911920372 0.255673398228 0.147188725846 0.238021211681
r=0.00647302175147 0.150286927128 0.381086392579 0.222183790583
r=0.00547206379396 0.12613101701 0.391723971529 0.220623718181
r=0.00462926731529 0.148702301301 0.364421733696 0.228880229395
r=0.00485753595773 0.137037891015 0.274932200226 0.220483766483
r=0.00419345070016 0.359265605875 0.261982864137 0.147184822521
r=0.0049603004725 0.147889232103 0.348344442638 0.244458895573
r=0.00546496488692 0.249098227822 0.150504469653 0.250614250614
r=0.0049604865286 0.264148260499 0.240686320978 0.133709356337
r=0.00519605426023 0.279274524117 0.21638497389 0.369981470043
r=0.00514888374877 0.264856081708 0.249535747447 0.133704735376
r=0.00384760770533 0.363894286657 0.227190086031 0.140753425396
r=0.00641837251497 0.123131209366 0.282413548134 0.394579326839
r=0.00517622908985 0.149522255884 0.37000366215 0.228911009755
r=0.00508134361934 0.245047343262 0.383491910278 0.140535944107
r=0.00431496630104 0.245531629354 0.389221008967 0.135881168792
r=0.00680897367679 0.233869172196 0.143117958766 0.375317273011
r=0.00445107804059 0.218735788995 0.372037794957 0.267192158052
r=0.00459153510479 0.140702335597 0.256438628458 0.383809839324
r=0.00684478363642 0.199683519551 0.122717399806 0.411484750576
r=0.00665555210745 0.406082182665 0.191129595741 0.121157877225
r=0.00541133732895 0.247877908255 0.125522276466 0.41892070194
r=0.00444494851295 0.198676932217 0.138737465779 0.402949606211
r=0.00365400056787 0.139434336156 0.191542064493 0.254954062331
r=0.00401417597461 0.395787170785 0.140885759964 0.264129245786
r=0.00457748656877 0.211008627638 0.265585101879 0.394518580313
r=0.00330705599892 0.300215333767 0.097751514848 0.179127647854
r=0.00323271886263 0.408734862149 0.204019582582 0.251816542128
r=0.0038011432322 0.366821341705 0.287485696871 0.206752801688
r=0.00665889656108 0.137688383276 0.370140151293 0.207705389081
r=0.00474453729071 0.280276594858 0.21028515033 0.375364088169
r=0.00589695717989 0.129612013318 0.314704083713 0.187164503635
r=0.00385768675052 0.288766560926 0.134260123157 0.205542078746
r=0.00400357079672 0.180837543784 0.401382474195 0.129382226217
r=0.00491456839711 0.378433258523 0.140505961923 0.273729369914
r=0.00258284007873 0.453665454097 0.14889943893 0.118441334238
r=0.00442277824933 0.209961745244 0.192592018197 0.319117038875
r=0.00526629575643 0.328038237155 0.152105152175 0.264145638575
r=0.00539790733493 0.165938637546 0.288091523661 0.329901196048
r=0.00440502143322 0.157295946681 0.347676110024 0.252562402955
r=0.00579625086732 0.15622294586 0.244787379139 0.250201244832
r=0.0049842402479 0.345555154577 0.161626368339 0.241645615301
r=0.00383351074594 0.339816491968 0.267838584197 0.224634023221
r=0.00551077472195 0.289340931786 0.173384180986 0.210142557074
r=0.00448738417857 0.347246765674 0.26194134095 0.235989796335
r=0.0060633099583 0.349011078868 0.250738331719 0.155824376217
r=0.00557777029105 0.233802816901 0.3280948851 0.169607116383
r=0.00523483279332 0.224742186125 0.342919412235 0.163411713292
r=0.00538932790881 0.338526453593 0.210637039957 0.268519626405
r=0.00445789974132 0.204282693778 0.358405686266 0.164379864141
r=0.00382039265782 0.292051536174 0.31028741328 0.176134786918
r=0.00437403159863 0.297716962343 0.202817836462 0.312838859588
r=0.00570809120033 0.296519366432 0.306385598296 0.186238298061
r=0.00482565607994 0.174949747002 0.284616806451 0.229939234306
r=0.00517015014633 0.246111656327 0.2509202098 0.156464678828
r=0.00472690307601 0.158124292132 0.252437798068 0.244534597803
r=0.0053371807063 0.322844976977 0.203396544041 0.190028222013
r=0.00507186988116 0.217266554022 0.264641183409 0.152166289412
r=0.00630746790165 0.134790070088 0.218005023579 0.253685841836
r=0.0040229538045 0.339003986301 0.250238616585 0.248161248667
r=0.00417811193267 0.397102619757 0.199586088537 0.126293473323
r=0.00533672903308 0.130521379589 0.40076643808 0.213644614764
r=0.0046802152131 0.243863245969 0.221200199479 0.152213664321
r=0.00314363311254 0.361446309899 0.310423224904 0.211612451906
r=0.0060761452705 0.285034732709 0.364957716702 0.132135306554
r=0.00361797693931 0.206354128412 0.139390423223 0.303176492611
r=0.00979060244461 0.20745799254 0.141668552309 0.336260528878
r=0.00352916502089 0.207382909512 0.336901969779 0.313417283841
r=0.00547340190638 0.313829073971 0.142427393503 0.336327663461
r=0.00585010314505 0.200698689956 0.148864628821 0.305414847162
r=0.0044576244458 0.207687338501 0.36371124031 0.13690245478
r=0.00648745984885 0.341649725867 0.149665664219 0.305872437179
r=0.00789240728798 0.227982718511 0.268660684613 0.370754403456
r=0.00443432756604 0.140842670302 0.326374984024 0.326161973331
r=0.00480402582978 0.121787845573 0.391426135672 0.252912759307
r=0.00307571836703 0.40103045331 0.289551441001 0.173514083357
r=0.0066981988301 0.213987886516 0.34109021358 0.297730315588
r=0.00436469725729 0.316789532298 0.320133702626 0.161898602958
r=0.00435732805246 0.201016371436 0.319733256626 0.163255048607
r=0.00617472418969 0.167125902714 0.298611486304 0.19597673204
r=0.00439089262514 0.161856570805 0.319796141245 0.198107025846
r=0.00528676281919 0.169705086459 0.195794120984 0.322695998707
r=0.00449006672612 0.326144801022 0.163041420403 0.193649766444
r=0.00453154770085 0.191583718826 0.335107021743 0.178054411528
r=0.00485780343413 0.335052152048 0.293810574092 0.193961306437
r=0.00336532167167 0.342968657681 0.289490696009 0.194261206843
r=0.00439655347982 0.173427982083 0.303407625643 0.330485751458
r=0.00727045644117 0.33127620492 0.171596903448 0.305245217314
r=0.00508452898857 0.192249254236 0.305453086516 0.329625873463
r=0.00571901499374 0.171583174631 0.305685864519 0.192114064228
r=0.00549570508481 0.334544009988 0.160632200216 0.192582713807
r=0.00597631699956 0.164555593315 0.313648861565 0.340742685903
r=0.00656273853094 0.307714832133 0.159571937081 0.32337143014
r=0.00472933898947 0.280514412144 0.117064101776 0.439109458546
r=0.00532980287567 0.304638200702 0.439168119429 0.146561249294
r=0.00770772679906 0.109066445051 0.43725513475 0.161897977759
r=0.00345985309351 0.112358565404 0.296242328087 0.153672080498
r=0.00485028379865 0.115860682161 0.428221731773 0.169879313315
r=0.00705882208365 0.124765177549 0.280733104238 0.171683848797
r=0.00431775155629 0.417862696384 0.291801462046 0.113603460294
r=0.00386967921894 0.283368983957 0.424385026738 0.176443850267
r=0.0062074049043 0.290219367262 0.436363734345 0.162488413701
r=0.00305592749434 0.163065949969 0.431879264007 0.29951416167
r=0.00524927980626 0.149883391638 0.438759786773 0.300120772947
r=0.00340565623652 0.114022287079 0.290395330326 0.434797028389
r=0.00443866674274 0.436440018671 0.111197551994 0.294797987656
r=0.00543032526564 0.287831513261 0.171642320238 0.414444759609
r=0.00530223683478 0.169145256585 0.288265615116 0.426954497127
r=0.0055310800644 0.11238622873 0.434723171565 0.157103284527
r=0.00483873776206 0.283458465534 0.15950952366 0.116723735327
r=0.00504076060554 0.435418408762 0.151659154413 0.110766657829
r=0.00514404947622 0.420168371285 0.190756464685 0.270551910459
r=0.00884350827729 0.115569319151 0.169785916252 0.300480229792
r=0.00507346210094 0.435436542057 0.10928223396 0.148220939279
r=0.00825416608875 0.115493646139 0.290566959922 0.163831867058
r=0.00441946578985 0.109263088495 0.156792232311 0.288351463934
r=0.0043897646234 0.296725429896 0.419608437649 0.112855719669
r=0.00553626809155 0.16410281614 0.292770432988 0.122131026687
r=0.00535447177556 0.283213687982 0.15767597549 0.348299376184
r=0.00578104902558 0.24839853497 0.233500167807 0.153521763873
r=0.00432057160416 0.215468258186 0.362956301353 0.25798144136
r=0.00656721391467 0.245189406638 0.182255000559 0.233702089619
r=0.00535882158894 0.29024601307 0.203636418233 0.138613023515
r=0.00527693381351 0.344748858447 0.214872798434 0.186497064579
r=0.00575450432288 0.255571503534 0.223693551872 0.186540763377
r=0.00776587424844 0.231305370114 0.251459041861 0.133686022589
r=0.003462756421 0.341839471605 0.347304959908 0.128679026429
r=0.00505362351774 0.155619085326 0.341889713576 0.284329856621
r=0.00593780013729 0.169825761795 0.353000238682 0.162921473466
r=0.00469253855455 0.171304587409 0.3093745695 0.161351425816
r=0.00577608778076 0.405678584279 0.116090412482 0.274639364103
r=0.0058750807841 0.291367323739 0.114738885323 0.186302789399
r=0.00526844612445 0.118219476777 0.312013686271 0.159648390065
r=0.00741716393269 0.137346451003 0.19698738258 0.280862653549
r=0.00515380197878 0.145835127918 0.325954001206 0.184253596348
r=0.00462331234541 0.313147853846 0.33478533858 0.207276432207
r=0.00433304938484 0.380406646627 0.178628089512 0.200734802939
r=0.00606064845991 0.180302461552 0.243615774866 0.358383952134
r=0.00455027049434 0.207062077632 0.339496146007 0.274211961935
r=0.00513353608501 0.338986233261 0.180732573772 0.273400827657
r=0.00478758794812 0.120772511177 0.388295519452 0.23167605035
r=0.0061402090144 0.201329704163 0.366739547544 0.168265583865
r=0.00455944950673 0.193222576209 0.327354337565 0.199846580189
r=0.00554532382356 0.340012383858 0.226057730735 0.256163199358
r=0.00580043466289 0.312368310156 0.169511167299 0.313351594325
r=0.00466011725748 0.355010660981 0.270755597015 0.203491471215
r=0.00415160776631 0.268444398196 0.206357106768 0.344699339416
r=0.00679427217546 0.204744841221 0.180649944396 0.274978376375
r=0.00492194349855 0.345096457665 0.261854100524 0.177733012987
r=0.00586861506444 0.340980140374 0.264013304946 0.213748401278
r=0.00542269984551 0.203948430741 0.275799501984 0.38625952901
r=0.00491537758391 0.259502218792 0.393305035694 0.215705190044
r=0.00482878603347 0.381766929336 0.277596258569 0.206291242232
r=0.00296191362452 0.431796048111 0.220507902295 0.0886579692807
r=0.00557672076556 0.351955061453 0.143829749787 0.198999736001
r=0.00460215585095 0.168224559387 0.334085891297 0.21311415327
r=0.00604260935604 0.134518004439 0.193946320086 0.281079460903
r=0.00482359461467 0.279126353099 0.376702749305 0.136469010442
r=0.00532763582396 0.218254759294 0.133260241204 0.265698195953
r=0.00770432909924 0.193290020993 0.131047904358 0.392148373769
r=0.00798821516473 0.123299141721 0.209807410509 0.382823948085
r=0.00457455813615 0.286006200676 0.382275225479 0.197593714769
r=0.00524989959448 0.184710450503 0.321781971525 0.20892655839
r=0.00481189243638 0.159298592245 0.212398122993 0.276981970857
r=0.00411175362012 0.354781910832 0.245848045511 0.167672530065
r=0.00615117199664 0.16804153438 0.230773338297 0.357590200425
r=0.00510735704388 0.324117492171 0.221460304655 0.178137447688
r=0.00492331404096 0.332773905661 0.270565548469 0.170974259746
r=0.00516512718702 0.338227885529 0.258492617194 0.22700651866
r=0.00576689896453 0.337053543599 0.176363341677 0.226185752851
r=0.00514056323198 0.336684709989 0.226918573799 0.259541277449
r=0.00593869157139 0.195076069321 0.286512098196 0.317927434336
r=0.00481802781699 0.261205482969 0.181015014559 0.353055138971
r=0.00586097978408 0.138552646281 0.266527617416 0.38889716563
r=0.00525392518378 0.233703690556 0.36454746607 0.15668595364
r=0.00459316839823 0.226976229961 0.1607149438 0.380725999631
r=0.0042773261378 0.229125625095 0.226953578825 0.377531949285
r=0.00591258809324 0.224947633648 0.246045960961 0.372666282141
r=0.0060148031384 0.324952219155 0.306349543427 0.200509662349
r=0.00545624268467 0.229421696919 0.227838750528 0.372836639932
r=0.00505693014863 0.349301504041 0.178986244179 0.345394208639
r=0.00635668805829 0.16061630306 0.189148852114 0.320793643826
r=0.00540449257387 0.20642303433 0.309368770764 0.347552602436
r=0.00542075163202 0.232665515718 0.169349981933 0.233869996387
r=0.00557399647448 0.240336301677 0.173871946669 0.212079001045
r=0.00328597983866 0.125738820118 0.179770268763 0.347329095573
r=0.00704077038168 0.325966211525 0.121916223097 0.2
r=0.00594122083881 0.346332381147 0.204958171802 0.134691899612
r=0.00481632061145 0.170241650828 0.227174643097 0.369678608686
@balllist {Second Position} color=greentint
r=0.00876543009454 0.270345930814 0.270095980804 0.20075984803
r=0.00638047463633 0.205580292216 0.242812073479 0.270288412056
r=0.00743946524782 0.159803760571 0.30025043107 0.224135807538
r=0.00722712311348 0.219087476953 0.328133688431 0.291375223155
r=0.00829398069703 0.300476580916 0.163267397766 0.2171005432
r=0.00601683315866 0.205989093466 0.30429041023 0.338577590302
r=0.00817778958595 0.348422043701 0.203440812883 0.287406918308
r=0.00926492653362 0.220621495771 0.286914378029 0.276347049321
r=0.00524925503312 0.267476563323 0.184789859907 0.318879252835
r=0.00685759603156 0.288815405563 0.228039291967 0.188017895351
r=0.00722881217576 0.279212209401 0.239078203783 0.191939359074
r=0.00644710202162 0.302291408367 0.225742756119 0.267208522753
r=0.00829201551602 0.281003829747 0.271766769416 0.252586895829
r=0.00659965449186 0.262656587684 0.194359420687 0.288375595302
r=0.00904814847532 0.25730265345 0.188868862243 0.25808932729
r=0.00702525586254 0.291983269432 0.187800627396 0.254025792959
r=0.00757664387329 0.200205985009 0.285403673399 0.276534874406
r=0.00651906818862 0.277247947002 0.290221516804 0.206472983231
r=0.00883802948916 0.283045215968 0.277724274089 0.20221986806
r=0.00773959569202 0.169420253794 0.223463548146 0.315103259517
r=0.00811433053773 0.305322344604 0.178926288223 0.29787671057
r=0.00747720793218 0.258907079315 0.262585034014 0.265171563131
r=0.0064507190459 0.312505256076 0.245886244499 0.172371261178
r=0.00828006384654 0.327946500935 0.150327649193 0.173324183321
r=0.00769703708755 0.284706875075 0.233836942982 0.205287901314
r=0.00865097947892 0.20162977833 0.270750752794 0.277589697351
r=0.00777606891021 0.158928654752 0.34590079791 0.294666604451
r=0.00874040926316 0.199929115719 0.269750132908 0.273967747652
r=0.00696375130925 0.281548893647 0.247787294789 0.205389007852
r=0.00899249016412 0.261680202602 0.292812854773 0.246092044363
r=0.00528473784944 0.209337349398 0.265547484054 0.274749734231
r=0.00926452104063 0.226992823894 0.282219743988 0.210798099302
r=0.00612904451667 0.332352412248 0.222309415208 0.286952114702
r=0.0078815702966 0.137875876165 0.193772702532 0.371149595103
r=0.0082383985076 0.137522557957 0.172396773248 0.30518408835
r=0.00812799790897 0.194690284361 0.143205493417 0.338934431183
r=0.00738541097451 0.34219453868 0.295348794097 0.214745194001
r=0.00743441089246 0.341233173148 0.192931595798 0.14386354947
r=0.00775222395704 0.143010161895 0.194285845749 0.341343714011
r=0.00686961884113 0.233344033618 0.261913794613 0.178101380337
r=0.00747629810006 0.209621688668 0.152166208913 0.29312483388
r=0.00830107478358 0.204735803692 0.155868165205 0.324784001911
r=0.0071596157223 0.341534058386 0.291654264453 0.21100171723
r=0.00745775745312 0.148487341477 0.343448768297 0.204833677413
r=0.00709192073593 0.359425837321 0.285996810207 0.152153110048
r=0.00768118510196 0.334521677701 0.163613662127 0.226223529218
r=0.00642722527049 0.227270084874 0.146087664225 0.288047901407
r=0.00697677963207 0.210479336548 0.306937488233 0.150113962434
r=0.0078415743403 0.309325138757 0.331766931097 0.209206495823
r=0.00739302805468 0.211046340747 0.35607916136 0.160419320074
r=0.0073509284483 0.301020718148 0.191870709035 0.140014581688
r=0.00661150342513 0.342834053681 0.303617477209 0.192568917299
r=0.00669209498428 0.347450932734 0.164884243787 0.199580725527
r=0.00766779433447 0.294066093053 0.161589452164 0.340793944903
r=0.00829180331395 0.304424859168 0.302017081592 0.226876249319
r=0.00611738432271 0.163112819096 0.295708773833 0.22958520535
r=0.00746747230123 0.177391856734 0.266526850732 0.276407384399
r=0.00782285456319 0.267282372086 0.261956590655 0.259631844792
r=0.00700348873255 0.270674853973 0.239964509993 0.206265501672
r=0.0078605101963 0.240302232041 0.284157252036 0.269279871149
r=0.00808755144305 0.248399995337 0.275550529838 0.234014525361
r=0.00842251788959 0.267864456214 0.244813629477 0.28295835098
r=0.00750360430435 0.121848475322 0.271361207168 0.385539138636
r=0.00938346978602 0.181015928667 0.118063044665 0.297555401567
r=0.00819540698508 0.334330261964 0.156874663278 0.119371267274
r=0.00501307810818 0.124506795265 0.229097513622 0.389490824826
r=0.00759781079495 0.118213525109 0.315256643724 0.369641038304
r=0.00786547986508 0.279795283167 0.261418456023 0.207037354009
r=0.00842869954863 0.269369725281 0.246231078112 0.198030872137
r=0.00768741787346 0.261395918011 0.255364713081 0.192342992002
r=0.00825539448215 0.293708098039 0.253411941902 0.262984888024
r=0.00673344886713 0.289194321861 0.254518874756 0.189949858593
r=0.00858529279898 0.253539185875 0.263327875501 0.187861724432
r=0.00708924907485 0.366297356737 0.122685588614 0.335632183908
r=0.00792626593328 0.174464412416 0.334134640841 0.1315432759
r=0.00662715923691 0.174113115629 0.351190011939 0.132170219404
r=0.00543288039527 0.128577358448 0.363883684665 0.336970057327
r=0.00601396101273 0.275835940291 0.261828731016 0.263409142573
r=0.00722110304557 0.248772807261 0.28832082986 0.262619246087
r=0.00851299650444 0.280370516358 0.27557482591 0.242504270135
r=0.00559749103154 0.216277602524 0.342712933754 0.283974763407
r=0.00734911280684 0.224995754797 0.158498896247 0.323552385804
r=0.00631093945509 0.313901227544 0.390433469727 0.136010152951
r=0.00580599300986 0.328597707544 0.164583892473 0.366933943506
r=0.00735986787861 0.339422531396 0.1775646956 0.142327763779
r=0.00585929272674 0.110324569007 0.0934219397091 0.418087258018
r=0.00649728563483 0.27650756617 0.27724048097 0.203385917978
r=0.00863673671837 0.254519909216 0.18541277463 0.278481989841
r=0.00714701022565 0.15510329108 0.311666081065 0.304452672895
r=0.00787544396199 0.300388660549 0.307287695727 0.235230278271
r=0.0076496031996 0.152129794382 0.227174277609 0.308190598548
r=0.00692072259207 0.243460002754 0.158680985819 0.306725870852
r=0.00858530336291 0.309368054395 0.226022160164 0.154660732442
r=0.00645599740257 0.154507561765 0.22646700446 0.309748419004
r=0.00671311930195 0.227122150391 0.309068390609 0.154947941477
r=0.00780892207058 0.226684250005 0.309538058269 0.155122410903
r=0.00586805424113 0.174495068107 0.293917332081 0.303135274777
r=0.00892393891005 0.303035810234 0.286609880211 0.181897341888
r=0.00638923238526 0.203838714477 0.253831275108 0.251450676983
r=0.00618152344074 0.204206801735 0.263721273179 0.284565599979
r=0.00853304788175 0.230980928623 0.285426893055 0.178659370725
r=0.00662796136518 0.232101361071 0.315923425916 0.155969901516
r=0.00790535494166 0.363770240734 0.174976920882 0.143035748307
r=0.00860429111951 0.321787031418 0.187106110826 0.342887820363
r=0.00744305626834 0.118914124269 0.164841542741 0.411539893559
r=0.00745120896777 0.131003954064 0.29830337592 0.384851683234
r=0.00779704864369 0.303231636016 0.201339428085 0.342191984692
r=0.00945530364293 0.375434296836 0.147379802494 0.184704101492
r=0.00706783052894 0.32451234992 0.368311769981 0.141256070152
r=0.00567851891694 0.393182045386 0.150054983505 0.117364790563
r=0.00656130174164 0.136792228797 0.32489794796 0.372924275262
r=0.00581245151489 0.230288155193 0.35001061997 0.258962074906
r=0.00866599007751 0.247186779039 0.20248128443 0.272446913697
r=0.00930487838591 0.288376812763 0.26862626507 0.177081569292
r=0.0064024589938 0.185533293113 0.277807766805 0.27031403804
r=0.0060734409089 0.188159621866 0.272658774328 0.286301482334
r=0.00802162042704 0.170476751419 0.265386669015 0.282401316695
r=0.00655698291124 0.292683370389 0.172382688831 0.265118642641
r=0.00794750502153 0.269763163946 0.262451138193 0.204690733502
r=0.0075380034053 0.262871575675 0.2663687585 0.270254517194
r=0.00679175240336 0.214384754468 0.289281316902 0.34185976861
r=0.00730086844253 0.16009781837 0.212856629473 0.311728562789
r=0.00559401466176 0.275713585742 0.245026492156 0.263118392532
r=0.00658868597602 0.261540289993 0.264582838127 0.199524601854
r=0.00782615928108 0.214003590664 0.175378302129 0.304334444729
r=0.00722287260961 0.243959542986 0.190906536805 0.267278516576
r=0.00794536388844 0.278566265852 0.319830475064 0.221893685525
r=0.00840958458538 0.30603354389 0.35280984535 0.138586364626
r=0.00724373825601 0.206451064553 0.350558837278 0.296056266202
r=0.0064046261594 0.149203750558 0.326425063253 0.21390831969
r=0.00785679890447 0.185087102247 0.25048620019 0.296395911781
r=0.00620606139846 0.284516702655 0.278546932554 0.250694053819
r=0.00568770134513 0.136627196494 0.301420083435 0.364333572121
r=0.00862400393651 0.342759505992 0.140390129396 0.310344541312
r=0.0083130716638 0.295815956152 0.195286580483 0.35839460848
r=0.00717110830216 0.141766396431 0.215201818728 0.30665294042
r=0.00820649124095 0.300558358962 0.18843868502 0.228658445553
r=0.00669521682259 0.285919336905 0.191731527343 0.284008895178
r=0.00760201257575 0.27703381319 0.226369824796 0.20008927575
r=0.00753160917104 0.296391868764 0.29533144618 0.228310303535
r=0.00667416538029 0.289333224547 0.225432250091 0.302272423972
r=0.00719368719 0.226097895558 0.2894606255 0.303337682091
r=0.00657614766172 0.293450681937 0.183286730768 0.295965973497
r=0.00768701169445 0.226774632129 0.298068325036 0.293125734175
r=0.00717728894895 0.199144156191 0.174110724793 0.307996790586
r=0.00801294076187 0.151080019637 0.319996727213 0.182089674358
r=0.00738916409735 0.170381212162 0.27902335174 0.239505022953
r=0.00856157565447 0.325650092583 0.168409432922 0.377332375509
r=0.00684899802389 0.335169282055 0.216674030877 0.174076812361
r=0.007873682698 0.297175191689 0.264102813253 0.196652844198
r=0.00616089732185 0.207597490544 0.2498316925 0.287741381756
r=0.00596881416568 0.262319676861 0.285574148875 0.209117137911
r=0.00579566112916 0.279193113642 0.274367446309 0.24730458221
r=0.00534245907659 0.202943508083 0.25895288319 0.313169958295
r=0.00782707528124 0.280373831776 0.21218837831 0.148413042982
r=0.00667701632774 0.152361254025 0.310215919275 0.326550934378
r=0.00596874707836 0.220428672846 0.353224612689 0.153846928449
r=0.00756423336068 0.311269161243 0.326924914298 0.208498782776
r=0.00652634374075 0.274936166708 0.211679433325 0.145251626719
r=0.00709842079663 0.184286107231 0.345917117066 0.317585742506
r=0.00730472860925 0.184205823855 0.385504071104 0.286263130089
r=0.00647824526933 0.36081156209 0.147420265771 0.315894261704
r=0.00773600239132 0.359805114729 0.176642023448 0.315659241409
r=0.00760401983054 0.23087930171 0.288617013665 0.292766688131
r=0.00842791122022 0.2836980795 0.191469405985 0.287494417151
r=0.0085085098288 0.289907972746 0.188943456331 0.239116007433
r=0.00718829922053 0.189097602951 0.285675291517 0.294429964282
r=0.00822419290234 0.217212736502 0.350992155053 0.140101522843
r=0.00744269210861 0.146129054378 0.301412603717 0.331653294932
r=0.00616090729385 0.158379679588 0.287457458288 0.350004150411
r=0.00914350327997 0.373844343587 0.131422648064 0.218748249005
r=0.0066838327743 0.307818386295 0.138799092906 0.353850524571
r=0.0067746117605 0.310451214809 0.147540080436 0.326556847189
r=0.00726627429058 0.232596300902 0.305157205183 0.15244267004
r=0.00654413173631 0.31901618809 0.139598188476 0.340311235305
r=0.00681948447574 0.19549216101 0.36738761876 0.302455769295
r=0.00688137607196 0.206893488496 0.299532142963 0.360235112967
r=0.00749988644879 0.207474883161 0.342204684745 0.313301430051
r=0.007115074306 0.184158847916 0.387409993454 0.298658084224
r=0.00575606289696 0.273991141732 0.225116879921 0.283741387795
r=0.00735141085761 0.33046762219 0.302994174057 0.150192049907
r=0.00604167586524 0.191671029342 0.146772866652 0.330491361903
r=0.00571951526295 0.202725853799 0.334024434689 0.317345374368
r=0.00795537057885 0.334270112185 0.319573781943 0.200664068493
r=0.00806493360635 0.140690972237 0.312449928764 0.207118451765
r=0.0060838896716 0.218036467174 0.142419098724 0.287411706729
r=0.00856958599424 0.336416115501 0.140743124317 0.309675193263
r=0.00760705182014 0.128729790124 0.367874512553 0.230513078912
r=0.00788144347409 0.211605818687 0.33053548326 0.163043135275
r=0.00659022083136 0.28800789449 0.214748911375 0.153049716488
r=0.00698938394793 0.287961756923 0.197190216336 0.249441575167
r=0.00672133158616 0.269677188945 0.202833277118 0.25311005734
r=0.00750589586214 0.221424660867 0.219417239491 0.244418760265
r=0.00645141968033 0.148310008151 0.209701194874 0.30367826856
r=0.00642469356007 0.27608456607 0.226353243843 0.220440258097
r=0.0074886679541 0.198861057236 0.166425948087 0.352040605785
r=0.0068183049384 0.156346812327 0.228517854231 0.228008315669
r=0.00716676303949 0.272309060217 0.268507660786 0.214798396969
r=0.00687987382009 0.292047561209 0.206865690724 0.24595665793
r=0.00938094578949 0.27233328493 0.209130906224 0.288148807593
r=0.00916419674465 0.255786285961 0.254055807917 0.205025596654
r=0.00877615878729 0.215318803753 0.285977636126 0.273427213725
r=0.00798970233935 0.241399386102 0.271824003788 0.198944729898
r=0.00743501332151 0.276908359055 0.19775816321 0.244147217559
r=0.00869927494521 0.252963644941 0.205994247714 0.276840199047
r=0.00671708398877 0.21573649485 0.286461537073 0.272615364717
r=0.00685170958857 0.285889310794 0.225314439204 0.215213497351
r=0.00597773772889 0.182216137342 0.325088721154 0.252508511826
r=0.00584437211151 0.101432059658 0.216128819376 0.26133438923
r=0.00508477734274 0.143233224091 0.426153763499 0.251705797024
r=0.00689928195608 0.182927502623 0.374523770084 0.128761526144
r=0.00543272019879 0.414147758499 0.303485907199 0.158789353851
r=0.00922606108603 0.28688178401 0.135469020568 0.225514212105
r=0.00803385935555 0.190666515972 0.307920720869 0.117572718773
r=0.00902512305989 0.372402474018 0.128360329796 0.174403939042
r=0.00647367474838 0.274089525043 0.436236783428 0.205063655326
r=0.00662513173344 0.20671039035 0.278095278264 0.408928910352
r=0.00903823948924 0.402980380842 0.16487305251 0.110461627236
r=0.00533560233789 0.386082729888 0.116139271898 0.307023112786
r=0.00598067043566 0.142052169208 0.199041049079 0.358122250224
r=0.00666308314787 0.169370195941 0.320090165314 0.109693431331
r=0.00731354385558 0.271301496924 0.247195514879 0.207519051999
r=0.00725452287077 0.263483849328 0.231212453357 0.185039440821
r=0.006063305083 0.23669629261 0.177077602011 0.262852811649
r=0.00678337754456 0.305068517336 0.289545164401 0.22824455732
r=0.00867827182458 0.304658192687 0.175727289438 0.22854385523
r=0.00706119474933 0.229132137169 0.287687518537 0.300120629968
r=0.00872092358225 0.27647863128 0.284787715177 0.213687199804
r=0.00650308661247 0.166424455024 0.293811074919 0.322225006264
r=0.00648132395556 0.309452361046 0.222071781188 0.30160657478
r=0.00783783364342 0.272408254478 0.206868256573 0.258231781836
r=0.00610569060354 0.196472270528 0.319351065224 0.343471431338
r=0.00575323403397 0.138976356941 0.299300848588 0.356460479266
r=0.01 0.406638320314 0.102659000909 0.172677317738
r=0.00815708846901 0.285660405823 0.23383872671 0.188127027231
r=0.00652475128036 0.14105858442 0.201714665946 0.315408606223
r=0.00711739069827 0.265920716113 0.291432225064 0.19793797954
r=0.00612667337167 0.154388383655 0.324547133398 0.310724090344
r=0.00753761689831 0.182997847829 0.289973414356 0.287694644892
r=0.00847150240581 0.310698853114 0.274115468339 0.185256181162
r=0.00800825448711 0.231390675241 0.296061093248 0.299356913183
r=0.00692931923739 0.138290846652 0.341478448466 0.211464799894
r=0.00826296903704 0.302486578129 0.234176320995 0.154987284544
r=0.00849603048281 0.280226393466 0.219981372689 0.171077518269
r=0.00640312976187 0.300590013083 0.170257202529 0.314974914366
r=0.00890346726019 0.273660837951 0.197105189578 0.254168209808
r=0.00863900636291 0.287179845069 0.19628027078 0.24760974248
r=0.00744294486864 0.194928312136 0.224778668617 0.280144159202
r=0.00828165563018 0.285460867097 0.198360888384 0.226566380473
r=0.00647889266558 0.286850921273 0.185929648241 0.25735821967
r=0.00717956841362 0.274236270528 0.200364942021 0.270881158397
r=0.00727532610359 0.259688965687 0.29054554431 0.261293507776
r=0.00738818723822 0.332241255577 0.264407625823 0.238696995226
r=0.0084265910064 0.300440248647 0.312404470694 0.212464927374
r=0.0071351580547 0.30073459317 0.214658217911 0.176021981719
r=0.00602767182061 0.23135648068 0.206191565712 0.295028394848
r=0.0069036210857 0.309474045481 0.208698552748 0.171397005233
r=0.007875564004 0.318827258838 0.150060867505 0.187788507888
r=0.00632009805978 0.162289406877 0.323701823217 0.221993999538
r=0.00738190704182 0.315928507919 0.296045255982 0.221086813654
r=0.00830047217056 0.28786303684 0.175946982002 0.223409784939
r=0.00656561930589 0.237530849808 0.202161893709 0.268663183447
r=0.00567532640846 0.215998781927 0.234889628263 0.258717635567
r=0.00800321099962 0.235491661007 0.286431212739 0.206701381028
r=0.00660816107727 0.200445611522 0.2329513806 0.283719264741
r=0.00661912039861 0.200990161058 0.287990641516 0.271997660379
r=0.00611352204313 0.199300590681 0.27578517128 0.286791104721
r=0.00661669157437 0.26910007201 0.235420142321 0.202054419243
r=0.0064315446332 0.234229260497 0.291980241174 0.275490338515
r=0.00686849559944 0.270481880355 0.275088436444 0.246474333779
r=0.00661784922677 0.263391241404 0.263059476415 0.274158523344
r=0.00672184630971 0.279501507242 0.283802661569 0.233144621719
r=0.00610163252199 0.202070775278 0.291731172524 0.273471897405
r=0.00646575442825 0.201101591187 0.247980416157 0.27723378213
r=0.00705537420317 0.28044220452 0.290630249824 0.188153687747
r=0.00714403898979 0.287207904229 0.259762664018 0.187673166397
r=0.00572500128312 0.193857237653 0.277087875628 0.24542610674
r=0.00935191424053 0.290212813746 0.238609691729 0.187029030266
r=0.0060144310826 0.266805942433 0.18556174559 0.252274837512
r=0.00639308676261 0.236986945429 0.194546109401 0.293511103826
r=0.00848160730461 0.200660473434 0.279928692697 0.274040707015
r=0.00703917011497 0.283510337251 0.256703399141 0.20125178946
r=0.00612957503956 0.257204908991 0.256423515352 0.295424250781
r=0.00613186961883 0.292197889343 0.255901909352 0.259775513939
r=0.00889882897346 0.299327603865 0.188293182527 0.253395377833
r=0.00762196876937 0.210297610025 0.249153655702 0.259410843313
r=0.00834429467021 0.290293191983 0.25842305781 0.251962895478
r=0.00878865966879 0.288454480364 0.236939164756 0.277552150082
r=0.00649389016868 0.274969223091 0.233904508401 0.204212277491
r=0.0088833886117 0.24838369178 0.297884505432 0.249769098826
r=0.00831828557488 0.207508088536 0.243707801122 0.268796313394
r=0.00613399558262 0.20379210953 0.260448567826 0.269996397046
r=0.00761787173601 0.216812049477 0.266541385017 0.279050851261
r=0.00860153892829 0.194275212555 0.287103704145 0.244991673436
r=0.00586405552059 0.274275126446 0.210326005308 0.293555010266
r=0.00754099529452 0.200644163875 0.268616335996 0.294743622778
r=0.00723428831504 0.134271158568 0.190989172747 0.325461581365
r=0.00672084006739 0.333900193514 0.12883363631 0.344807365273
r=0.00889338295816 0.333211570073 0.187066819191 0.346390840839
r=0.00617039767863 0.329890602704 0.317320106 0.141333152137
r=0.0064714144914 0.196771785781 0.337003172234 0.134679977608
r=0.00565377963657 0.225163510121 0.287591829144 0.270977341062
r=0.00790870234499 0.277240873906 0.258919983511 0.257958136765
r=0.00624702599999 0.234621945455 0.285447109357 0.220667118811
r=0.00741723197697 0.161833126551 0.208833057623 0.306081127654
r=0.00787716908149 0.274337527237 0.239825683559 0.190412595769
r=0.00788013446806 0.281799271971 0.29994799792 0.241497659906
r=0.00691941873549 0.18221859112 0.22892831718 0.300894213468
r=0.0064388496848 0.22909559813 0.285709186789 0.302434530879
r=0.00768397139794 0.282401058583 0.239384097197 0.191050162396
r=0.00731179891243 0.182646910354 0.280458473142 0.236749116608
r=0.00707317416294 0.287412623532 0.231396990462 0.174761544024
r=0.00727899020047 0.233039773615 0.292850462459 0.294011718346
r=0.00657049259641 0.301629237327 0.229589180927 0.286384709578
r=0.00635531858593 0.294044971584 0.239683716333 0.280108722511
r=0.0061986923558 0.285187266236 0.303564840828 0.231337226791
r=0.00808477552624 0.301307019334 0.30823555909 0.168506253563
r=0.00622782331033 0.16941832741 0.217058797067 0.29798911332
r=0.00675881498143 0.193815659068 0.325312190287 0.155361744301
r=0.00757680888753 0.179729281157 0.299745509534 0.30007745362
r=0.00707622362434 0.317788056258 0.293690935711 0.174037224367
r=0.00633877784828 0.189471130519 0.279926526651 0.310540421894
r=0.00630101448932 0.301063549769 0.224728814571 0.184330405986
r=0.00650427361518 0.184541976909 0.224321632599 0.301010487495
r=0.00716580899796 0.320889240976 0.168341832945 0.213199980195
r=0.00574022102232 0.192112729939 0.302228456658 0.242771065132
r=0.00644160353696 0.259196804796 0.249830810207 0.293896004185
r=0.00721841746641 0.177306159115 0.302734265342 0.28521700073
r=0.00610451818054 0.233859976781 0.267881479986 0.288930392206
r=0.00683840966144 0.281691206132 0.206459257765 0.254790237999
r=0.00586946890646 0.273729705768 0.283371197429 0.206294675015
r=0.00732355352634 0.131908009794 0.192418677859 0.359741168241
r=0.00660075865148 0.373905164603 0.126812141347 0.317653276956
r=0.00716049453701 0.190876782838 0.131956838912 0.302919275161
r=0.0085740117236 0.361175166466 0.130936914444 0.314848101942
r=0.00799194936553 0.192305605497 0.362479252831 0.131346537535
r=0.0086655421043 0.314903085918 0.361175416891 0.131177466243
r=0.00673861867669 0.208034934498 0.297903930131 0.353886462882
r=0.00606823414711 0.130927002584 0.192813307494 0.284350775194
r=0.00853987121902 0.366699708226 0.186837418726 0.315005068239
r=0.0095252018383 0.408374875374 0.16630109671 0.304818876703
r=0.00810628584462 0.195969837686 0.133855919567 0.292463681677
r=0.0068896893332 0.201964843909 0.270896764503 0.2682174319
r=0.00701445673828 0.21176260969 0.274198577559 0.268259365395
r=0.00829390736987 0.35282116672 0.195358622888 0.318489002231
r=0.00684892341135 0.200871666661 0.316287264873 0.138868117091
r=0.00586969220479 0.314877191029 0.345660625969 0.202105119902
r=0.00669439302315 0.331712500225 0.245376123327 0.14526266501
r=0.00605825860872 0.138012377139 0.21510738988 0.356796505278
r=0.00694125445286 0.201912794716 0.343740866689 0.315466714346
r=0.00620426792315 0.142183202586 0.219981136557 0.351782560953
r=0.00573993106267 0.199475673801 0.315346689557 0.340343518229
r=0.00652745081209 0.203555806217 0.313739807103 0.338682820877
r=0.00727407402903 0.169025392213 0.241389377394 0.218058152548
r=0.00764160069561 0.141275244983 0.209404559611 0.337754528003
r=0.00854888528596 0.310150299827 0.141592154813 0.339078323032
r=0.00816009060839 0.20883252163 0.141502004183 0.338833227459
r=0.00678549776818 0.338471496067 0.141587968343 0.209048737314
r=0.00660799904068 0.217893422621 0.142642301799 0.347710118608
r=0.00898969542817 0.349362043931 0.214742500541 0.144907164262
r=0.00850673096847 0.327068253983 0.140676042934 0.339018877593
r=0.00914770468081 0.21888636224 0.280452953107 0.2274138037
r=0.00696512121668 0.217447884696 0.259459326737 0.219510398507
r=0.00611587799918 0.252602002454 0.2255332621 0.295935731529
r=0.00516389360049 0.21620809152 0.225648198405 0.300467621394
r=0.00612831816841 0.214766189539 0.260966025293 0.22960182296
r=0.00564564586062 0.219656357388 0.288705612829 0.270011454754
r=0.00657817525306 0.256501456684 0.290407335252 0.214927880749
r=0.00696266434483 0.246310160428 0.286016042781 0.261390374332
r=0.00695914328847 0.258923426239 0.295389191869 0.227584732671
r=0.00788716884565 0.225087864379 0.254858383295 0.230308042175
r=0.00818050054087 0.235965350658 0.215954522739 0.250541395969
r=0.0087262405544 0.267909259751 0.232488723799 0.278721146193
r=0.00840411463065 0.226388672787 0.269228774441 0.227425963384
r=0.00980136102048 0.271840873635 0.221954332719 0.219578783151
r=0.00910587679588 0.235872037468 0.220758246639 0.290593919492
r=0.00595100700201 0.266935280786 0.217937187466 0.291830053603
r=0.00533234646648 0.222431648499 0.301647137666 0.210075498173
r=0.00635332454023 0.289979808692 0.225897901328 0.22330770329
r=0.00842983840061 0.290597259745 0.213189888074 0.245694230027
r=0.00745182766228 0.279834836857 0.232574839549 0.217988420627
r=0.00615152911155 0.221130355266 0.252412343556 0.300195171218
r=0.00561890336521 0.245943304008 0.229521016618 0.30752688172
r=0.00649615428369 0.254937217178 0.301627258833 0.216218646049
r=0.00655202555366 0.242928921038 0.219235933642 0.236453415342
r=0.00526638799862 0.216051506365 0.284317098344 0.231483756819
r=0.00868575694974 0.265301464791 0.245259139383 0.195803421995
r=0.00618592468711 0.281040696911 0.237877748756 0.189330376034
r=0.00763734624658 0.237910313535 0.197645423701 0.279278911008
r=0.00688839913357 0.314716728126 0.229388758521 0.280813498715
r=0.00578572790755 0.25715763727 0.240336370734 0.286764103712
r=0.00726034648429 0.303913894325 0.172080887149 0.22726679713
r=0.00652134937184 0.300393040508 0.302030709291 0.175254567467
r=0.00580005214369 0.283201074862 0.202250493345 0.275685434773
r=0.00642521419843 0.147073998538 0.328346667384 0.179604472252
r=0.00779656215122 0.273395823318 0.191449704218 0.236068941227
r=0.00602364058092 0.324421990612 0.331332643806 0.182724162622
r=0.00579565801613 0.17543738807 0.181636589062 0.335204573633
r=0.00762059673386 0.198030813516 0.287461973766 0.287134866377
r=0.00618791494422 0.232578821601 0.201026981463 0.271833022713
r=0.00564263369606 0.304391705597 0.211640762139 0.245868330581
r=0.00714855092525 0.249013395587 0.216330387416 0.252737479851
r=0.00626913143163 0.220044792833 0.145102937376 0.296407959342
r=0.00739347279506 0.200484819492 0.141388819253 0.344638121807
r=0.00668735052231 0.191779392118 0.289871409486 0.287533400134
r=0.00864880981928 0.26701986077 0.194296569297 0.240942647193
r=0.0079582678793 0.267415756164 0.240054706775 0.182689213418
r=0.00800435187977 0.238405671927 0.18460047917 0.266570031619
r=0.00593182263392 0.108034751837 0.323636145003 0.404705154799
r=0.0062752546575 0.309892463522 0.232608986658 0.298157154969
r=0.00611835848864 0.16527874721 0.299486527391 0.318829862959
r=0.00778341806535 0.307481600022 0.306165171856 0.220151384951
r=0.00883265366392 0.292316336564 0.146052816407 0.211335861778
r=0.00680530532892 0.225646321962 0.325126599147 0.291877665245
r=0.00765975735057 0.159570826965 0.303719658437 0.317135076922
r=0.00725203015129 0.29539107871 0.163622883974 0.323390584456
r=0.0073726193893 0.302830831001 0.219375489949 0.163144302096
r=0.00755642783204 0.30412628449 0.163645846583 0.314214930864
r=0.00893647611524 0.275157860743 0.258458191337 0.262112571919
r=0.00768216019239 0.284777156087 0.200077175381 0.245176538684
r=0.00749010278524 0.272342879108 0.263117432251 0.264655006727
r=0.00534020875833 0.16141247658 0.344151510508 0.374104596036
r=0.00614701482379 0.184262708633 0.315358892376 0.348455604118
r=0.00613956615617 0.170489563389 0.314688954111 0.316588918633
r=0.00678751514538 0.265408184688 0.272914050606 0.250897548132
r=0.00637929698208 0.262285659546 0.27983523326 0.212817319667
r=0.00692640606759 0.250473437656 0.195330409648 0.278904614771
r=0.00888178296888 0.266108487808 0.208836803332 0.250508806317
r=0.00867355787273 0.27789407578 0.193165166422 0.266694578187
r=0.00742968385857 0.281637542277 0.261485343856 0.203600620068
r=0.00623632414504 0.221410379525 0.279028015532 0.32879629243
r=0.00660131992691 0.181094097308 0.309088663868 0.271733761423
r=0.00676654487792 0.244189276785 0.291611810541 0.195840731361
r=0.0083171157345 0.26920759104 0.195260711229 0.292952855794
r=0.00703265939103 0.300128293473 0.171958072124 0.224003764769
r=0.00685443014817 0.288585701029 0.302735930394 0.179596027405
r=0.00794823659999 0.304062973804 0.224183881965 0.178318646998
r=0.00762121557108 0.302846334879 0.178201200842 0.224797457799
r=0.00776461601206 0.29388382694 0.303973946556 0.223929135613
r=0.00807676468663 0.308545159546 0.213205728126 0.306863874715
r=0.00851209410062 0.245018002299 0.176142431157 0.289635694153
r=0.00850710677975 0.20162762114 0.261369138515 0.249357517971
r=0.00646306138255 0.250647829328 0.195117910854 0.279424467242
r=0.00808686342691 0.19767827529 0.282329095264 0.272489404828
r=0.00842109903762 0.191140071728 0.257665302824 0.261807344547
r=0.00901669820371 0.293949789017 0.278437205914 0.194438541635
r=0.00753342983456 0.320152898705 0.148906349543 0.318921214695
r=0.00911532053176 0.29506120726 0.244670747151 0.185257492613
r=0.00899324089034 0.211315099288 0.290692073008 0.157308783386
r=0.00756880931554 0.323866379878 0.206312277775 0.317413634169
r=0.00781291622934 0.194551495017 0.356411960133 0.304363233666
r=0.00677452669754 0.247641225358 0.187658088088 0.267434857671
r=0.00629595989684 0.267250385553 0.245161932242 0.297124521168
r=0.00706297453114 0.157243225159 0.210605553697 0.291903646705
r=0.00646144158043 0.305878268919 0.200347141865 0.349548715575
r=0.00620217647036 0.309834727607 0.142062844317 0.345694756172
r=0.00790202022474 0.187061463052 0.295225574117 0.262629149578
@balllist {Third Position} color=bluetint
r=0.00341840565824 0.110277944411 0.401119776045 0.362977404519
r=0.00668251613389 0.330364934106 0.132615845882 0.344393976685
r=0.0031490140939 0.185811642992 0.195007800312 0.343460054192
r=0.00635032086293 0.352044250637 0.278556586379 0.182797272381
r=0.00517158273886 0.182663728605 0.168520036897 0.366198626627
r=0.00364558393118 0.355668927777 0.165013585666 0.182864960383
r=0.00448042480141 0.160057713706 0.172921022706 0.310602447942
r=0.00580100714043 0.0353321296208 0.46560866673 0.450061769457
r=0.00240929566336 0.519118008497 0.0119728942102 0.0139040061796
r=0.00455920689453 0.200865590352 0.13439019646 0.311807041432
r=0.00342836987384 0.133091942743 0.308246759839 0.204223207336
r=0.00651764286319 0.17431234789 0.147908343665 0.333057813289
r=0.00304777508309 0.143039511785 0.195119926104 0.302072630279
r=0.00696316917309 0.150819650756 0.204676361005 0.347711855843
r=0.00472552824387 0.395784877978 0.179828648891 0.318867308503
r=0.00427429028531 0.205437434646 0.360404322063 0.140153363541
r=0.00303093769336 0.492647479545 0.108485438004 0.351604966527
r=0.0019183805586 0.506562694086 0.433593264785 0.0310813608447
r=0.00244183869569 0.416863292724 0.0792603650022 0.439495353205
r=0.00448641513123 0.28805673053 0.217566558845 0.320651903459
r=0.00691401361138 0.22385683843 0.326529564302 0.170992836787
r=0.0029846598692 0.261269342902 0.239919264409 0.196486506691
r=0.00224987423261 0.286785524066 0.384772797354 0.11421803605
r=0.00256170300133 0.244661700681 0.305994615883 0.234681534759
r=0.00226037940543 0.120906497368 0.322115964158 0.117852694178
r=0.00429652840264 0.16979976523 0.379833619707 0.164781136762
r=0.00566014983348 0.373104381503 0.0810508142411 0.38155009099
r=0.00425104587895 0.0550416445153 0.507708665603 0.393088782562
r=0.00232991992261 0.0801927194861 0.438900785153 0.377551748751
r=0.00465667800297 0.454720111781 0.113265217012 0.0675923500131
r=0.00364733055436 0.494474220411 0.389606218994 0.0459448086464
r=0.00409595269848 0.0856647595035 0.338816427463 0.0622090768037
r=0.00413539315617 0.234914251148 0.244461883042 0.267709712754
r=0.00493821186895 0.385801406307 0.0995745531697 0.155515812626
r=0.00444081697161 0.104961979239 0.354973547422 0.37858806472
r=0.00473139692354 0.380410186339 0.357792993035 0.156795430778
r=0.00482115877747 0.372207700721 0.372559924365 0.141482676158
r=0.00359701299386 0.379274055785 0.356793626232 0.158214567545
r=0.00470523462681 0.381002710651 0.103177943451 0.360202561247
r=0.00433418914161 0.184579916538 0.245688271515 0.291825955
r=0.00641418611258 0.309958359174 0.181934969434 0.147337645078
r=0.00607803533714 0.295446583113 0.190949766264 0.27929633166
r=0.00436388255281 0.258500286205 0.255237550086 0.243354321694
r=0.0028046797182 0.342144886143 0.347018921814 0.165825869643
r=0.00356673086066 0.320765550239 0.14322169059 0.184306220096
r=0.00559157542577 0.2148384235 0.269529645632 0.210254809509
r=0.0063645330773 0.13928612952 0.38425764446 0.12518893152
r=0.00331264671967 0.284191734619 0.211564883814 0.269310523933
r=0.00299797290962 0.284600245119 0.26975355888 0.210469626919
r=0.00210950554922 0.111565592241 0.365298324679 0.142314098168
r=0.00370726382216 0.149371164712 0.376359438605 0.375599975697
r=0.00419768080211 0.318072858025 0.247003595685 0.228307848763
r=0.00296976910375 0.212888132709 0.278240262502 0.291760345142
r=0.00449176934259 0.303870418535 0.229260914161 0.246168078584
r=0.00341012697206 0.121252044339 0.430265309831 0.271988006542
r=0.00420460855698 0.247584714106 0.287772103448 0.168259800159
r=0.00703050147994 0.317595477313 0.444259683966 0.144946152181
r=0.00693588300015 0.110932645772 0.43413572289 0.381765538813
r=0.00577952759363 0.0510883785503 0.063151192441 0.407022964014
r=0.00379917577034 0.406934681213 0.0509799697537 0.478494304956
r=0.00675829383471 0.0883528986605 0.0583229386461 0.381156666395
r=0.00745374944175 0.399788676741 0.48078049888 0.0532333768496
r=0.00941705658356 0.111285759195 0.375919522163 0.0826784030179
r=0.0059860775556 0.399983479342 0.394866664525 0.111941223171
r=0.00396256349539 0.0963820469961 0.114566209415 0.416803658014
r=0.00823481114624 0.3398258909 0.461451744222 0.0899668065385
r=0.00714387481603 0.403500108028 0.378283280348 0.120281490169
r=0.00345002795806 0.140312780751 0.350202885962 0.411204925467
r=0.00534823362018 0.0685417536834 0.368867302887 0.107268764315
r=0.00511048600752 0.127485686814 0.22630129802 0.343953498536
r=0.00303994812081 0.314049690796 0.208593101018 0.360018082348
r=0.00219914067029 0.370499911194 0.212151435247 0.119765551351
r=0.00236550272895 0.117238952182 0.313444077966 0.360215838299
r=0.00558329937425 0.0568322337026 0.0798207394498 0.429984646666
r=0.00166586452194 0.419595675057 0.079334738269 0.437508604348
r=0.00234732273044 0.421474810864 0.0628993454484 0.0874495287349
r=0.00513018695452 0.0548201083725 0.431913795618 0.0719061669116
r=0.00272888307881 0.391476602332 0.104556131672 0.419664216668
r=0.00299953083152 0.380800222284 0.143743632491 0.0872464573493
r=0.00275420296168 0.413743266325 0.0710813296544 0.10082774931
r=0.00298868368585 0.19167192429 0.274952681388 0.182776025237
r=0.00827329063479 0.41069791136 0.129631516386 0.352657497028
r=0.00160441474006 0.423942583313 0.104899236341 0.375387847093
r=0.00703583873248 0.0909890549057 0.444378272803 0.102561038442
r=0.0019817681478 0.106681932256 0.0528758427167 0.391679913313
r=0.0014760728228 0.45502263315 0.0406915149764 0.476355581239
r=0.00380237708342 0.0861657178896 0.484705659273 0.0459271289773
r=0.00257301088045 0.500409146351 0.0401735398107 0.0769503929349
r=0.00405763384872 0.296578586208 0.374980104567 0.172286938686
r=0.00355936902199 0.164854159165 0.295595594353 0.364685284293
r=0.00578068001189 0.377527585286 0.159636516608 0.157919719855
r=0.00662855480522 0.160711827069 0.178128872367 0.303008398733
r=0.00347487698421 0.169646111557 0.360690511361 0.289556550074
r=0.00444454499235 0.360414725455 0.169407794986 0.180528524091
r=0.00251366060392 0.168854712487 0.289483497788 0.36059612113
r=0.003582020891 0.181001871163 0.289456225341 0.360796016128
r=0.0046162859138 0.315230155002 0.424084077031 0.149248473462
r=0.00373510519345 0.117990454818 0.321536711021 0.403746957868
r=0.00464035743971 0.317710658136 0.31473491048 0.235431235431
r=0.00530328741992 0.404068034468 0.0678369420429 0.452160947211
r=0.00366674438607 0.191727689708 0.260288082401 0.267482095437
r=0.00357334277153 0.212515215226 0.160672789643 0.358360075246
r=0.00184351633476 0.128900452751 0.395088338442 0.393689281886
r=0.00476013243036 0.424116521171 0.0750198403436 0.101909341301
r=0.00631805303456 0.396460719683 0.463095994218 0.0578527782036
r=0.0074137398402 0.413601348477 0.0759306227256 0.0997337702232
r=0.00438907678897 0.421228872117 0.393536727969 0.106144360583
r=0.00334825054275 0.0737547754631 0.394190153536 0.104072659122
r=0.00152605774843 0.393201430052 0.100787227353 0.443061103283
r=0.00238560794073 0.0905728281516 0.414725582325 0.423972808158
r=0.002512833121 0.453985966438 0.0635884821806 0.378964906097
r=0.00578636533323 0.307223939773 0.287069596205 0.204989026031
r=0.0050521920371 0.119850275437 0.0793822684684 0.447596402844
r=0.00335730876903 0.185583914627 0.248180852923 0.253171243095
r=0.00409089235227 0.308767027593 0.407931921379 0.11424761058
r=0.00488722849806 0.459027706327 0.075129988703 0.335826580572
r=0.00306947674546 0.352199353763 0.243120654824 0.238298645324
r=0.00313341663977 0.24763673378 0.236250760563 0.34219751933
r=0.00508550632237 0.352908714647 0.200367900667 0.187629340078
r=0.00670927238801 0.14901884593 0.281069878894 0.436435464024
r=0.00446625316409 0.203458641612 0.31045690009 0.292753269514
r=0.0044789953468 0.272979866595 0.203052003261 0.201023762151
r=0.00351778397134 0.0878704957106 0.383592303157 0.456512170613
r=0.00220494564726 0.372189208462 0.112859519848 0.423033040171
r=0.00386001491666 0.256270838677 0.195691202873 0.279097204411
r=0.00288733569513 0.0934631953549 0.323515639633 0.0825529125304
r=0.0030936897962 0.271141336487 0.2251790525 0.226657467639
r=0.00273541850736 0.415922456981 0.12372032237 0.0836963624483
r=0.00621532787396 0.101398155624 0.10802770813 0.426352471208
r=0.00210153499683 0.110619139753 0.405789552017 0.379818425361
r=0.00511442597519 0.347188314644 0.156246120743 0.380291306327
r=0.00415891720945 0.151657563826 0.306799005643 0.221316978462
r=0.00364566984033 0.337330917365 0.143487421516 0.158665880072
r=0.0070109401166 0.349865975391 0.346327269105 0.159743013131
r=0.00768776510115 0.182119790746 0.33209222993 0.321827126083
r=0.00423017671475 0.154034229829 0.331145712692 0.344786170806
r=0.00547169435566 0.243572900182 0.178017974978 0.280209608552
r=0.00642329433269 0.331021934701 0.348690993632 0.128040028303
r=0.00242747666151 0.169233344493 0.281832384778 0.243834393483
r=0.00538700437765 0.252383424763 0.196612140271 0.275521000927
r=0.00353503348913 0.26327520244 0.28729412107 0.185048640587
r=0.00494734842192 0.290399608985 0.181142972983 0.267456076094
r=0.00514857760161 0.187051948846 0.261927000729 0.260095754466
r=0.00340730177508 0.261298924048 0.262255174207 0.186008341281
r=0.00346709940844 0.308103771062 0.233270928056 0.236266381385
r=0.00255184381842 0.36716576665 0.0896743577156 0.119743086238
r=0.00530332315573 0.289934136119 0.335573148826 0.210232186814
r=0.00942731184581 0.0800222322684 0.459351796231 0.0456117589502
r=0.00349228380008 0.231600775211 0.270286941724 0.224649252132
r=0.0052539308393 0.438120599505 0.337799592592 0.130469569998
r=0.00529216840767 0.344221418506 0.425291270979 0.132119407241
r=0.00195866297841 0.436872475476 0.408886324293 0.064858626659
r=0.00359518802621 0.372989305278 0.164746543779 0.388770541692
r=0.00543187164174 0.331403164099 0.468720918209 0.0996105194223
r=0.00363046364494 0.349793204305 0.137787628819 0.130064209492
r=0.00452063078299 0.154525010788 0.369589570817 0.14144704086
r=0.00233894410466 0.329238267384 0.129820303807 0.148474671849
r=0.00299610082021 0.147735046491 0.143114564264 0.377841940526
r=0.0023824949805 0.127666584301 0.361172885265 0.352812783132
r=0.00389490982702 0.14994802402 0.311952332132 0.126646352572
r=0.00675503344175 0.285822223258 0.20430301759 0.17506526198
r=0.00701761672527 0.262766207258 0.317720657743 0.216223213694
r=0.00489708203766 0.221032108842 0.313992140811 0.205539779321
r=0.00467666246098 0.27373542248 0.186735350934 0.261930314087
r=0.00470507746437 0.353595355069 0.101697186244 0.163331844573
r=0.00289545541777 0.161667109105 0.22183877533 0.310326519777
r=0.00503721075555 0.161801665052 0.224282732656 0.306656547197
r=0.00342799637959 0.416335948316 0.293354868482 0.134102445778
r=0.00425368669908 0.215559212782 0.235548241103 0.222690804361
r=0.00790867132974 0.374201045904 0.260977836806 0.194156221466
r=0.0029334953454 0.14005154928 0.402280495321 0.266011094302
r=0.00736552283881 0.113907814688 0.129509621478 0.425130323249
r=0.00666862832807 0.264723706683 0.184397553854 0.214588727894
r=0.00369554266906 0.232986226946 0.240182528714 0.211472057466
r=0.00403220743613 0.169589516284 0.346935825785 0.316559067258
r=0.00420856486096 0.127975291234 0.13511347232 0.345142176117
r=0.00475659726641 0.134908649433 0.327026146694 0.388128867964
r=0.00651358576535 0.130059049058 0.123114488008 0.407949234601
r=0.00400368877867 0.38391883046 0.155247654375 0.333024219943
r=0.00346022729529 0.048812746063 0.0545644685039 0.401697834646
r=0.00350281836936 0.30364508146 0.16317797484 0.35723216127
r=0.00536229757149 0.387642410191 0.150549697106 0.127664348216
r=0.00479321697264 0.149439775062 0.332527673632 0.367339271322
r=0.00275629550061 0.150912788174 0.148454151693 0.367072876172
r=0.00463094679977 0.142862710624 0.144889377753 0.356208400275
r=0.00369854166896 0.140885944259 0.371078136122 0.361441165197
r=0.00424258295964 0.15006125503 0.147612992269 0.350913785483
r=0.00546574523167 0.13354948955 0.367611619857 0.365771370985
r=0.00256138163606 0.20011990786 0.274557445331 0.192846549494
r=0.00243245529615 0.173866733498 0.326509194574 0.358290780364
r=0.00268987024953 0.128135749435 0.0868099341044 0.347294206345
r=0.00235940157002 0.373246562568 0.0648995059622 0.0359318267495
r=0.00644372841582 0.369487195085 0.428249893546 0.0942271427702
r=0.00438806181885 0.307736330056 0.165218597714 0.366144668158
r=0.00625854523822 0.514201539451 0.0242328679018 0.0328015104048
r=0.0045308409743 0.19077291297 0.225353856312 0.261667973425
r=0.0053138470099 0.236038643405 0.27231778901 0.359754606229
r=0.00423518749087 0.444054997874 0.10221254333 0.366764171488
r=0.00368204965092 0.0699354343796 0.0843827910247 0.481365466982
r=0.00393117370865 0.415369854425 0.479626013237 0.0545706100525
r=0.00416425636233 0.104297353811 0.0887591030355 0.439108803807
r=0.00284841856654 0.11324122168 0.373174177327 0.0906234728426
r=0.00545773481787 0.349374062058 0.179825706689 0.136773612761
r=0.00464155581655 0.0777964296673 0.476056388874 0.387971336257
r=0.00437507642682 0.0890615251168 0.372909469968 0.424573524265
r=0.00735215969686 0.373275150283 0.419414269235 0.114664625297
r=0.00307559388934 0.372991635474 0.423732070922 0.112901579065
r=0.00471014388839 0.135270486931 0.146115184378 0.451333969844
r=0.00196013455514 0.0785323038342 0.447634131855 0.379528806177
r=0.00265366571099 0.0711330790308 0.105356471284 0.502874335142
r=0.00135086983399 0.0521230191596 0.456242062835 0.447904588372
r=0.00320626071175 0.0913087854283 0.101397503337 0.401350396483
r=0.00265561067423 0.124931367994 0.365692444144 0.102061071926
r=0.00331918657236 0.107267253691 0.357465040533 0.129282384813
r=0.00265936099487 0.34130651495 0.123888151481 0.426261380097
r=0.005409617106 0.0879426502673 0.359035220216 0.498022009638
r=0.00436219943521 0.0995381598094 0.406440456357 0.0810223749974
r=0.00251827808992 0.442152336988 0.46294864397 0.0464252740912
r=0.00551490517802 0.0719149885924 0.0586400158714 0.415174585855
r=0.00477226736383 0.233017242607 0.193075192573 0.316539233694
r=0.00131367430767 0.4334733778 0.0883138228179 0.419334717276
r=0.00432758733283 0.0432119383964 0.0630989881757 0.442782337011
r=0.00479378756786 0.19951604885 0.383177905953 0.218898052815
r=0.00354826677787 0.238495309543 0.229233111957 0.333560112964
r=0.00297496997722 0.24700703508 0.193181200853 0.366876723119
r=0.0038417489236 0.369307466589 0.189250141271 0.250677419135
r=0.00675210293099 0.263889269665 0.279126280136 0.19736832267
r=0.00228384384158 0.45573747502 0.0377590015076 0.0543070504505
r=0.00672628654307 0.305036331746 0.336106239038 0.17464294663
r=0.00411912869719 0.306968431997 0.185027438693 0.170228435239
r=0.00668556742439 0.426009986382 0.333531198715 0.0981528684661
r=0.00678266418181 0.151339868194 0.365911460524 0.10599522307
r=0.00370040971549 0.298180071516 0.380904093505 0.170304744623
r=0.00376887047628 0.393100817901 0.0688034731345 0.406054441949
r=0.00462047845253 0.299049558724 0.28130421664 0.167798144377
r=0.00411627381608 0.136848871299 0.131330978509 0.393157028335
r=0.00226685746612 0.471467391304 0.0802429667519 0.399808184143
r=0.00649172466905 0.349663845373 0.307941242344 0.17685099626
r=0.00494515906455 0.230092416762 0.327763007976 0.270413976453
r=0.00461375393604 0.260794697683 0.279443776601 0.181779784918
r=0.00536845546454 0.269573954984 0.23963022508 0.171985530547
r=0.00274504085874 0.165235768062 0.361290890679 0.162726192049
r=0.00389529918391 0.162757841198 0.282918903645 0.3577281718
r=0.0041225557537 0.319780770884 0.214500644792 0.241023069208
r=0.00461305979266 0.185537461994 0.22089468195 0.340146378383
r=0.00427587423034 0.20329403203 0.288302564863 0.180061564311
r=0.00459004597857 0.255495847582 0.251517900761 0.267394793775
r=0.00620226578455 0.191846648037 0.29325428952 0.235695071949
r=0.00295908056829 0.312034343291 0.268821400695 0.184098488611
r=0.00433509812036 0.248683895669 0.252333094042 0.228164632687
r=0.00319636187188 0.273706515981 0.24621814115 0.190064159162
r=0.00667177935387 0.388175759072 0.143174524809 0.336213280671
r=0.00317519363839 0.235077537521 0.290627892706 0.196116363485
r=0.00433161927172 0.292484769567 0.252544606179 0.199854283898
r=0.0025006705512 0.13940447485 0.399259799249 0.140694218584
r=0.00519544568949 0.205603614608 0.249570810886 0.281157610397
r=0.00242577031411 0.385924286304 0.36439289061 0.136949085875
r=0.00486380218279 0.403704747665 0.109935292532 0.088909450395
r=0.00449335462122 0.301177013616 0.15718901454 0.159127625202
r=0.00342937444884 0.313712098759 0.240312874502 0.220610027963
r=0.00528315680773 0.242414398025 0.300337859788 0.239328178806
r=0.00500896617536 0.148422415584 0.402082583732 0.344789359794
r=0.00527883746057 0.0579045507232 0.0653539862388 0.376448739627
r=0.0034623518039 0.144819258924 0.341634593616 0.377669609841
r=0.00285424674905 0.441553274449 0.115938569269 0.344394047903
r=0.00290236164936 0.142353408118 0.342950847068 0.101869607905
r=0.00285404024274 0.336748279213 0.151879662544 0.111539366182
r=0.00393296840869 0.1263870936 0.355565035178 0.0958441982476
r=0.00480968029664 0.308746186256 0.184483510097 0.360540462008
r=0.00277593587881 0.169389198962 0.380724785787 0.124172627938
r=0.00259955086774 0.35776330076 0.119163952226 0.102062975027
r=0.00269015055622 0.313506359826 0.144217336961 0.360010293361
r=0.00268278112969 0.345707478288 0.131668807712 0.102912919837
r=0.00646732601417 0.320073439412 0.189522643819 0.142656058752
r=0.00229432933427 0.344388446323 0.306237468162 0.205332466266
r=0.00353422451944 0.212400020911 0.296565424225 0.31491452768
r=0.00432367812811 0.193098871931 0.342117736278 0.148829272917
r=0.0040539914982 0.33485316413 0.133786287832 0.179325060363
r=0.00453235666784 0.338579387187 0.316991643454 0.150371402043
r=0.00702877722861 0.375366371269 0.117243119553 0.339055446881
r=0.00262753476889 0.0718332985838 0.413526587193 0.0538892328635
r=0.00241161045286 0.36875187269 0.17872623764 0.134261078004
r=0.00479107502144 0.318831586689 0.408645890789 0.164333976834
r=0.00437559576414 0.310437381809 0.0954675776246 0.433264198133
r=0.00448733202171 0.105958053168 0.405129803625 0.322705615176
r=0.00404213021156 0.161891768986 0.317518063766 0.392147946036
r=0.00296913393923 0.401040251781 0.155517641213 0.330044724201
r=0.00423847675072 0.0553780617678 0.106676774787 0.415269279135
r=0.00549197936259 0.0766528031941 0.411073032773 0.0433272334054
r=0.00448709434832 0.346703610855 0.448410080486 0.0999912037648
r=0.00388906619016 0.413595163738 0.134867813647 0.128637834279
r=0.0028245872895 0.334804539723 0.0857052783282 0.482705818771
r=0.0072276292051 0.434774072308 0.108770650436 0.111351078451
r=0.00382963258234 0.0634606518869 0.0986147482116 0.448096494062
r=0.00593576890923 0.440132204918 0.0294456407432 0.477690420151
r=0.00794519134987 0.348003091987 0.127106415872 0.470548827622
r=0.00779989983045 0.12848090712 0.107292151823 0.361767090442
r=0.00347060824759 0.36263414062 0.407552923239 0.122969565472
r=0.00676707698407 0.379407910126 0.106917755326 0.436341847149
r=0.00170737948598 0.11269280424 0.122171638241 0.415811646395
r=0.00301523742745 0.113267400634 0.0821981713006 0.442433289793
r=0.00330655605151 0.513995226434 0.400080592666 0.0502464275751
r=0.00656009081186 0.371776668346 0.349104566482 0.167834623429
r=0.00672634207949 0.431284296196 0.0360893602154 0.495509382001
r=0.00443317276477 0.230639991729 0.312698166529 0.253127584781
r=0.00450892235695 0.276375904969 0.314472481901 0.181204751529
r=0.00313804655642 0.286635465419 0.245709828393 0.269162766511
r=0.0033537867293 0.244983800176 0.166573008515 0.309567986009
r=0.003371096738 0.163385743057 0.243297407967 0.312891668008
r=0.00473583490601 0.277853963671 0.186214363046 0.245134127271
r=0.00541269315208 0.27454939573 0.245360334947 0.205481485881
r=0.003735013107 0.242390069212 0.259004510864 0.213121104645
r=0.00669229250277 0.298988529292 0.175229426176 0.247763440395
r=0.00656536713456 0.162803920892 0.3131927677 0.282124960317
r=0.00447961325658 0.260291574005 0.277489498394 0.274623177662
r=0.00364786583736 0.233658544891 0.171624298355 0.307560459269
r=0.00419430803766 0.242461588271 0.232922529016 0.222154575975
r=0.00409609951849 0.223266903594 0.227405641279 0.217598632417
r=0.00325864726974 0.266798810704 0.375540138751 0.163567888999
r=0.00592723520849 0.230369195589 0.316084535094 0.247077047911
r=0.00374552588168 0.201550645548 0.253516127601 0.231604108434
r=0.00372105859255 0.252755250572 0.227282179247 0.236050460941
r=0.00335060911411 0.255904521874 0.179980170393 0.295749585201
r=0.00334090923439 0.293477046396 0.257595938437 0.18249785178
r=0.00492028787845 0.235678566124 0.242016141011 0.340199039461
r=0.00357548273327 0.188542098384 0.317307998852 0.141964484968
r=0.00299177151121 0.0909166979437 0.34055617566 0.43671861352
r=0.00635285393163 0.229689517714 0.321879737241 0.281623715681
r=0.00729784414374 0.461410327596 0.38660340215 0.0545151683408
r=0.0025683200639 0.381807180315 0.428575030254 0.124243646632
r=0.00351833368497 0.405330525849 0.106555106112 0.160248240705
r=0.00824116328446 0.438440013991 0.429127317244 0.0567943336831
r=0.00598683423486 0.426797040169 0.057535487768 0.0874735729387
r=0.00446066593475 0.388285459926 0.1087158133 0.384145687964
r=0.00481685789047 0.103146777585 0.385685556146 0.121471411537
r=0.00222867016355 0.38908865361 0.104735903639 0.122024183862
r=0.00330245363741 0.384691091899 0.38998524973 0.103687061508
r=0.00481684216283 0.121397379913 0.373100436681 0.37480349345
r=0.00392977534273 0.114599483204 0.391812015504 0.109366925065
r=0.00728007009507 0.40401566954 0.382684262697 0.111750474622
r=0.00526692481874 0.109737454304 0.393619142572 0.395480225989
r=0.00306585784289 0.379712861586 0.399224641077 0.116985472671
r=0.00248826632964 0.132221004344 0.10262655787 0.408029878618
r=0.00710777492503 0.395002152964 0.064692868491 0.427682667894
r=0.00489323801109 0.338304112209 0.1155753905 0.135141855276
r=0.00318040780203 0.136886327093 0.330345938694 0.123052309628
r=0.00297272676565 0.331387814059 0.13719622526 0.40878329266
r=0.00212101469491 0.183604372648 0.175716318188 0.274335008194
r=0.003832337935 0.280080087368 0.434219148162 0.137582817619
r=0.00372308145809 0.279471583153 0.429847574708 0.155041931569
r=0.00740011424956 0.161373657959 0.177746644682 0.29096688915
r=0.00431861858255 0.277037049566 0.176997302257 0.364526795606
r=0.0072436449738 0.180163757767 0.17640887743 0.278391561674
r=0.00507025844909 0.356422429673 0.142479303226 0.13788465415
r=0.00402623752226 0.157069368486 0.162770331793 0.296206510581
r=0.00753085250009 0.163967797627 0.29644735825 0.158151639752
r=0.00460659643105 0.158191145932 0.29672681073 0.381101241888
r=0.00282081889259 0.381036672828 0.296697188497 0.163676347975
r=0.00760535182145 0.167186879292 0.14292605414 0.284688723682
r=0.00242383984977 0.176357008249 0.160215020544 0.369303963669
r=0.00716524155329 0.149574956764 0.296436774247 0.402706733893
r=0.00473763982023 0.0640864114068 0.399622026919 0.493577530576
r=0.00447849882164 0.0362658678518 0.524516905247 0.0415694747956
r=0.0023732073794 0.0358146345324 0.388816336222 0.0362103763505
r=0.00248554016826 0.393900045927 0.0531293056657 0.503665817711
r=0.00209126072077 0.0433970313318 0.0460048379495 0.513308600212
r=0.0024247198845 0.0714776632302 0.476701030928 0.0776632302405
r=0.00585518389182 0.399310085971 0.519830559974 0.0373911955531
r=0.00492336781882 0.538663101604 0.0328609625668 0.035
r=0.00444427113975 0.0339950996242 0.536276432929 0.0376225992111
r=0.00295296553325 0.383295431052 0.0410895182965 0.528168286128
r=0.00293858095676 0.0617816091954 0.486006996502 0.404006330168
r=0.00277392518815 0.513597771292 0.039466702043 0.40819846113
r=0.00663608845828 0.37539546704 0.556765727919 0.0402468751621
r=0.00468513148315 0.384945397816 0.0486101262232 0.0496383491703
r=0.00379287031658 0.0402137194999 0.38106132996 0.535927216936
r=0.00240883915961 0.39669748534 0.0413713710113 0.0411555203799
r=0.00412606491727 0.0778856323103 0.394799945549 0.468507523639
r=0.0063455682791 0.392323224083 0.513736207705 0.0503355020293
r=0.00715326844409 0.0407902354303 0.377122732536 0.542165187186
r=0.00217264081046 0.0460033212154 0.399084421705 0.0468560657062
r=0.00850358173724 0.0359360711897 0.0435518432079 0.524573830679
r=0.00255569795025 0.0449657869013 0.364613880743 0.0422287390029
r=0.00197875578124 0.579939464773 0.358836045431 0.0302376457191
r=0.00467942298909 0.375384415472 0.516546108199 0.0554857712132
r=0.00272585870076 0.0415786110975 0.0404973706197 0.390671843515
r=0.00420701935634 0.166562927922 0.230860201668 0.315960551613
r=0.00340944682962 0.164932658213 0.331630940742 0.25722665655
r=0.00426241261824 0.347913174999 0.141805992724 0.279238032948
r=0.00477084897015 0.274242932171 0.243736730361 0.181584534585
r=0.00544500875722 0.336987677508 0.355655679976 0.1197375533
r=0.00542668202172 0.296020874103 0.284735812133 0.221722113503
r=0.00328721372766 0.219247838449 0.258793681171 0.233640460536
r=0.00429581057369 0.0825880673469 0.342906327413 0.0958978880631
r=0.00418539408102 0.13634786572 0.310383147502 0.200552310062
r=0.0029301310711 0.279654676851 0.252153770609 0.302863467269
r=0.00239129040717 0.258730209245 0.25932532421 0.214344816612
r=0.00388909286517 0.254167240667 0.194207191073 0.268942003031
r=0.0075267578473 0.0541035621995 0.476072094469 0.065028949004
r=0.00542007701615 0.0443504419578 0.034088360619 0.413715770507
r=0.00222350089464 0.506167591421 0.0377531804082 0.0456278398492
r=0.00268016868627 0.120449113446 0.349730420766 0.0685342671336
r=0.00308893045415 0.293780687398 0.191747781893 0.174045998794
r=0.00711537533031 0.184813282398 0.314677289151 0.336959896596
r=0.00711223448529 0.216933867735 0.333896960588 0.284715263861
r=0.00341410420525 0.181562244062 0.307042838293 0.234069296569
r=0.00299650749259 0.341488269458 0.235629894111 0.225458571494
r=0.00615559631922 0.23425987818 0.22767317326 0.197158028345
r=0.00325250729032 0.0608844282395 0.404992892451 0.470279277306
r=0.00415143488655 0.208379813484 0.234750792022 0.304939538619
r=0.0041012038051 0.217997802365 0.20264199971 0.249663098389
r=0.00520131164954 0.23961651204 0.290320865429 0.25071310099
r=0.00494116791169 0.132146368872 0.131830313246 0.336599241466
r=0.00672446924141 0.209588219616 0.252898454158 0.302405383795
r=0.00564078855839 0.2495126168 0.221682565911 0.235678456221
r=0.00467678021974 0.227678240455 0.28654392685 0.22565179785
r=0.00411919198843 0.282102687101 0.242085758315 0.224958416609
r=0.00711033666414 0.247325875933 0.240700248189 0.227181180814
r=0.00400812979041 0.379282211665 0.424384066901 0.111462857046
r=0.0044776182642 0.359926683388 0.126567624928 0.154977812078
r=0.00664765130326 0.361201870716 0.430777115767 0.110513165481
r=0.01 0.46791376438 0.0512549250308 0.413633375024
r=0.00775305355904 0.120817811153 0.359100642398 0.15793611217
r=0.00358613166403 0.263118697938 0.257012716275 0.185692211611
r=0.0026830496705 0.113292427057 0.0825255730246 0.419490031571
r=0.0041404551989 0.128786282211 0.089261423508 0.397681770285
r=0.00427327525921 0.375037376657 0.08462075152 0.126258347453
r=0.00370197958255 0.107285048472 0.425054430443 0.0757738589096
r=0.00277037207766 0.09069499686 0.41223571279 0.124502826041
r=0.00411875698451 0.389110062007 0.0992636696731 0.132962232244
r=0.00412518222138 0.211306417269 0.231013318859 0.322491753998
r=0.00308042003738 0.24536922697 0.277846381823 0.197703136577
r=0.004794254842 0.291699043524 0.250801536911 0.281044541161
r=0.00371590538543 0.26278764282 0.276240851803 0.181273523664
r=0.00506561633339 0.308576614733 0.209230407234 0.238020807072
r=0.00419175113185 0.282919027781 0.247148564245 0.208620451359
r=0.0044266021478 0.236337369765 0.208317498017 0.263077292679
r=0.0053371526836 0.209350200177 0.29050862349 0.262947336461
r=0.00522364511906 0.290949521835 0.26312033331 0.237035494218
r=0.00435731115041 0.34506313636 0.214510781386 0.188633103675
r=0.00532993315801 0.345259005526 0.219686404033 0.226834804834
r=0.00270614448551 0.102089463295 0.399996275466 0.1330962047
r=0.00447822970224 0.184918296593 0.145208429472 0.312401642351
r=0.00438082724565 0.250635710337 0.194472084024 0.272784227013
r=0.00427576174797 0.274486033237 0.177653179775 0.245895842804
r=0.00351425717855 0.167602683586 0.232294101576 0.285510458092
r=0.00686553594963 0.312805266511 0.405054151625 0.133191760459
r=0.00346982505101 0.264140987759 0.201298016041 0.255804136767
r=0.00405346193841 0.101107959107 0.382968474014 0.114275009367
r=0.00381927743135 0.408981168518 0.314867652869 0.13243492384
r=0.00429532707174 0.145603543743 0.344673311185 0.127530454042
r=0.00438240644532 0.238687919059 0.293170594612 0.266993214759
r=0.00485552852924 0.265285309189 0.181831749664 0.285458434904
r=0.00276687385404 0.403479424557 0.114865618378 0.380785100926
r=0.00744912526432 0.0933348761861 0.111594538301 0.3886600324
r=0.00768966649769 0.35275964089 0.11224750051 0.128060599878
r=0.00328721434855 0.189705188848 0.289552281464 0.254012032525
@balllist {Total Position} color=lilactint
r=0.00798494138522 0.19692728121 0.267146570686 0.320485902819
r=0.00561339265521 0.303522550138 0.200501197055 0.252739056825
r=0.00636403117531 0.178784519802 0.235500998987 0.298881955278
r=0.00642826223689 0.301325763119 0.273074033968 0.246012467441
r=0.00749163399857 0.269644016262 0.173584776741 0.285196952615
r=0.00577106632578 0.240136933376 0.260144913767 0.245935384167
r=0.00823159950266 0.239092068849 0.179984430342 0.309962543153
r=0.00804270774054 0.184877569768 0.300522664639 0.390611042478
r=0.00527111669594 0.29808176211 0.228035064312 0.141778729679
r=0.00640870766461 0.277264475135 0.204973092135 0.218738248071
r=0.00725181874018 0.216540895401 0.229682018657 0.216518335533
r=0.00638562080256 0.282209058487 0.212364727312 0.243758705668
r=0.00788014375742 0.190881948985 0.233161392547 0.308234130073
r=0.00640994094719 0.259757630679 0.212398582684 0.262013340852
r=0.00749630892152 0.300211433449 0.199404785777 0.320160606634
r=0.00726575908405 0.244858835831 0.23414662484 0.210688974091
r=0.006146527648 0.279052468959 0.205794282009 0.33516431119
r=0.00625885389452 0.297080946795 0.292586202931 0.171941204886
r=0.0071562905773 0.27522030144 0.209322482785 0.356238262628
r=0.00658666793777 0.221132951812 0.238176992618 0.322377042382
r=0.00779721533554 0.291449502341 0.231944337467 0.24555187553
r=0.00694808651296 0.223149186414 0.307463058483 0.242600483417
r=0.00648161861141 0.254342686813 0.339234154683 0.150141563648
r=0.00788523431133 0.24433045393 0.209121232238 0.244181121379
r=0.00762792284035 0.178654183576 0.317394623699 0.194880861494
r=0.00766162721411 0.196633832928 0.29950721038 0.277714454217
r=0.00630733762753 0.272984617299 0.202292629058 0.350722473675
r=0.00763724413124 0.15645342312 0.342831827042 0.357705712092
r=0.00698593943082 0.16503687842 0.299773970973 0.283606947419
r=0.0077415829513 0.326317934387 0.204043314994 0.236602334585
r=0.0050303563796 0.301134685802 0.309742647059 0.14828062249
r=0.00837377167791 0.192861876131 0.279585272821 0.221816815361
r=0.00654598805409 0.258145732176 0.248630797652 0.242167617615
r=0.00656390896615 0.241227241927 0.196342416197 0.292258645013
r=0.0069472466307 0.150370953064 0.271893428758 0.345138021275
r=0.00696360744112 0.259352679349 0.27645669185 0.270404871031
r=0.00693130664227 0.346211124088 0.328043799319 0.186548764437
r=0.00691023869842 0.348673655086 0.234558301976 0.168585842852
r=0.00631734456291 0.242134985797 0.204973270162 0.342957518706
r=0.00624345103848 0.25298392039 0.231398527252 0.2185484577
r=0.00659682377533 0.283172381206 0.211674197454 0.213933433744
r=0.00716595851334 0.258025620736 0.17638314003 0.31693348587
r=0.00688288361201 0.29781339439 0.294993321885 0.216172486167
r=0.00612630691751 0.226606439729 0.343117623623 0.22388484444
r=0.00691972618736 0.331483253589 0.197320574163 0.179861775651
r=0.00733214346804 0.302074947839 0.241923913103 0.206279058306
r=0.00651205828753 0.234158818742 0.241754834709 0.187458822618
r=0.00591955844304 0.264508568435 0.285006896496 0.198875463828
r=0.00747872981227 0.257154342979 0.262552569264 0.252201367685
r=0.00696679466131 0.160874889782 0.311462721662 0.203226543875
r=0.00664704316838 0.263533629018 0.282722725155 0.226664236385
r=0.00647553525366 0.323899199748 0.250575067495 0.200223368322
r=0.00676778460383 0.250248121367 0.251179842418 0.223288975309
r=0.00738675306262 0.260222157897 0.19520545441 0.301887330872
r=0.00810994328926 0.205327397177 0.302425949482 0.285904658065
r=0.00557587901923 0.227315757694 0.265121975349 0.191050649364
r=0.00637588838751 0.295038610269 0.313531265781 0.2185456963
r=0.00723146666423 0.258117237638 0.276370015005 0.303294798909
r=0.00670009743975 0.241818447349 0.141425763782 0.266757591478
r=0.00644704612692 0.277864847645 0.152402790991 0.383297139899
r=0.00718025368774 0.254018955246 0.178139681281 0.291626350824
r=0.00745420871381 0.355625899616 0.304306075253 0.209032177314
r=0.00666910488272 0.207335219533 0.248852562087 0.267148695379
r=0.00764248160201 0.29142746131 0.23595017492 0.269340259772
r=0.00744620709969 0.276678009704 0.12774423984 0.253740976606
r=0.00487669735836 0.267593578422 0.284451264065 0.191509571825
r=0.00627794814828 0.274843873782 0.265481444901 0.295842464274
r=0.00707866443511 0.212430614988 0.328296311435 0.29487370544
r=0.00789518800628 0.242114592114 0.277921234885 0.188380627686
r=0.00699072700215 0.253951604679 0.210334629897 0.259691447052
r=0.00736472201968 0.248964075842 0.23057825755 0.334974799388
r=0.00653435336033 0.266291403094 0.234544287022 0.184015775643
r=0.007694537796 0.169840864498 0.27506471787 0.310222311875
r=0.00786024833007 0.219962100779 0.106889635808 0.3394497697
r=0.00607046365478 0.240923515728 0.219586497086 0.318675053921
r=0.0056456750054 0.275637602817 0.179150742845 0.156484420153
r=0.00546225212876 0.141684523075 0.396758173748 0.176845754288
r=0.00547112091733 0.26781841865 0.210790097531 0.299614278549
r=0.00663930801746 0.261476953475 0.273532771449 0.203760303788
r=0.00765750585827 0.27640257522 0.203232163973 0.243555380371
r=0.00585029516491 0.186771819138 0.310010515247 0.212954784437
r=0.00618450558578 0.342412407313 0.217094017094 0.276594781231
r=0.0055207826526 0.286850032457 0.291410107729 0.241837158924
r=0.00725546182887 0.23956572248 0.274126256799 0.199090880002
r=0.0072353659062 0.194602183184 0.160099567077 0.261896851643
r=0.00500565077606 0.204131753828 0.218835275611 0.347523194966
r=0.00723232779422 0.210104990663 0.294419871967 0.14874487997
r=0.00751526450866 0.287560406985 0.148466087171 0.257582073729
r=0.00624936343565 0.216197034354 0.318306901188 0.26196704015
r=0.00740640429495 0.221043961275 0.289361297025 0.305843981142
r=0.00639267974195 0.270861638688 0.202359363838 0.257017359354
r=0.00671166373178 0.242484740006 0.169672770664 0.272499885263
r=0.00782313687383 0.251728607878 0.263808993968 0.249258450287
r=0.00567970487672 0.243356692194 0.233303744218 0.231864720769
r=0.00605340114936 0.200293977543 0.291603946921 0.243553135987
r=0.00668819456016 0.236756758708 0.271688749642 0.264321439306
r=0.00546842039586 0.241075622358 0.358071081885 0.19929152967
r=0.00796624519836 0.225996923628 0.281867315655 0.314126552672
r=0.00570207496298 0.265320967449 0.312403908149 0.209575294682
r=0.00526579673158 0.296027091706 0.238378300774 0.289627111102
r=0.00736340091212 0.23073951879 0.258721600815 0.261323462353
r=0.00590931334258 0.251798163107 0.218933274317 0.235402604109
r=0.00776336911414 0.200485922079 0.255524201934 0.282148250934
r=0.00789733747899 0.312792742325 0.211334671584 0.258609153012
r=0.00621606114212 0.252133569869 0.348715477781 0.238926973141
r=0.00628261683181 0.282340091474 0.159470060965 0.287102821406
r=0.00752332265009 0.300272846462 0.2372878353 0.269072676376
r=0.01 0.219419015354 0.213907109734 0.218856772147
r=0.00604650988384 0.26889054512 0.226693916844 0.302219608482
r=0.00613533304386 0.241727481755 0.266986570695 0.21233629911
r=0.00548064568535 0.228691975739 0.260371228616 0.353263790461
r=0.00559697976688 0.294361975786 0.275631494898 0.202424499878
r=0.00771162096994 0.20718960403 0.140237299308 0.368402467159
r=0.00829388027784 0.234487408662 0.247908014462 0.273094274872
r=0.00601328086597 0.238899649658 0.275225182316 0.210078430127
r=0.00516378235491 0.301663169469 0.249290773877 0.250551427858
r=0.00673416276404 0.223034453148 0.245085788833 0.307353564489
r=0.00647908606333 0.231815463371 0.211243672366 0.279013066703
r=0.00692849939759 0.325914003219 0.236360849237 0.21256993945
r=0.0068093455272 0.260734408393 0.269304665069 0.312630874512
r=0.00658594509123 0.202985361597 0.26430470359 0.309758072567
r=0.00644233266914 0.214491610351 0.205249118378 0.274002460068
r=0.00583072198544 0.185065842835 0.342154017147 0.276619841711
r=0.00568150345459 0.255946438476 0.252840503922 0.278464463989
r=0.00704780641197 0.214704625118 0.188886039155 0.309959818757
r=0.00728676916203 0.16111007055 0.300337141787 0.193294624462
r=0.00737639167114 0.242076789977 0.249589329128 0.265873798103
r=0.00761990019665 0.317614172657 0.199901982139 0.193657881362
r=0.00667379137886 0.208158032666 0.197852478291 0.343107673565
r=0.00569585777045 0.129830828 0.361797390485 0.273118519621
r=0.00655076080436 0.260272272107 0.183004372353 0.349057254383
r=0.00639775487186 0.226560940647 0.317359510805 0.205681866294
r=0.00531672006432 0.208689056508 0.253416768503 0.240846712458
r=0.00809182071744 0.34100675675 0.214661797573 0.258744461475
r=0.00786788814611 0.266563356942 0.239706295306 0.333416535796
r=0.00637194024364 0.164829351292 0.234218390312 0.325226268605
r=0.00738208939945 0.294243229524 0.210096244762 0.252092601993
r=0.00648011766024 0.320472387884 0.265015667644 0.188705818929
r=0.00721760941574 0.197094818287 0.282706543169 0.237473496262
r=0.00690913827174 0.297572332669 0.252493880052 0.24421577868
r=0.00686257980615 0.23810602031 0.256091326199 0.24255464753
r=0.00647890853443 0.252700562105 0.27262566729 0.274465287252
r=0.00664303725605 0.246035417158 0.26389877713 0.238145738463
r=0.00710271760229 0.215553430555 0.272461588136 0.27524697958
r=0.00655558586206 0.220468931087 0.182686992957 0.290630293305
r=0.00647007874572 0.234686085202 0.245295369007 0.213126602302
r=0.00628370903327 0.262479764043 0.270529793981 0.237109972723
r=0.00910799997415 0.263420899984 0.238657311361 0.244632362504
r=0.00688960401489 0.277955928481 0.221392958648 0.197834776281
r=0.00695669968269 0.372684036231 0.245521704077 0.192712988422
r=0.00586585611389 0.276658167888 0.272998484812 0.205677644996
r=0.00582754159202 0.272321600308 0.326524331602 0.156991729179
r=0.0053369450775 0.286808393473 0.269541778976 0.256702315741
r=0.00541947845361 0.267776513976 0.306540746102 0.180470823424
r=0.00685302381566 0.31858723884 0.222547205021 0.158322479416
r=0.00633905475322 0.17185650192 0.287083291842 0.252124340293
r=0.00549381338693 0.251494111664 0.266958020539 0.152210580375
r=0.00717909023313 0.213291880206 0.266412775818 0.289794810843
r=0.00619942932148 0.200724816737 0.302885539357 0.218666776487
r=0.00686152600893 0.171009310428 0.283681685522 0.25812057713
r=0.00643556368835 0.278295730002 0.242406172955 0.254647973771
r=0.00687058547923 0.320982079242 0.22728060334 0.226070365085
r=0.00815143709407 0.265499561697 0.212350806943 0.273588161567
r=0.00693429986117 0.244568457704 0.212277312728 0.297703369822
r=0.00774142710522 0.287568855144 0.141819264553 0.272547268126
r=0.0079481293086 0.198271539392 0.224640887237 0.301234404035
r=0.00645965051574 0.201959981492 0.284505782633 0.282893546952
r=0.006799838808 0.318858637133 0.26606675896 0.199784648516
r=0.00651300274674 0.184049921141 0.275892020389 0.297401083453
r=0.00552506565733 0.296463849921 0.240972856313 0.244334689134
r=0.00889886805226 0.220354494686 0.287555331428 0.273780840851
r=0.00678574420409 0.246461814153 0.200852739632 0.309373355725
r=0.00691127041947 0.294376189864 0.170097760148 0.245538966326
r=0.00638003514507 0.266284466935 0.277028012576 0.186555783253
r=0.00699825786855 0.218298323376 0.265818719085 0.286447292349
r=0.00652025496568 0.175477837088 0.219539284475 0.3209006166
r=0.00670417892476 0.178585176631 0.26170876393 0.356666962779
r=0.00681622938296 0.217473110757 0.208132072128 0.349169768375
r=0.0060237858111 0.254636700851 0.28776638301 0.317586733581
r=0.0061559031106 0.165825951444 0.236015419948 0.268075377297
r=0.00651698361731 0.313352839073 0.259935467794 0.236537172613
r=0.00562348855094 0.275488411903 0.19320419814 0.200886661847
r=0.00570918307467 0.194199769556 0.328189461613 0.281826804518
r=0.00762454373671 0.215212157018 0.251525937676 0.295923379976
r=0.00657933570132 0.200275924089 0.213854521676 0.301313003148
r=0.00600787597175 0.180419427257 0.277391447188 0.267882239136
r=0.00822178525224 0.222410682671 0.209978431509 0.326101298245
r=0.00628324456309 0.204472096861 0.290262746644 0.309614570097
r=0.00690571677008 0.203180713767 0.300384967341 0.222029387944
r=0.00621647436111 0.218560404332 0.293646815576 0.226052859664
r=0.00688387467546 0.184339060025 0.225319178645 0.272012731553
r=0.0065205677945 0.254591509428 0.227918758226 0.163482206041
r=0.00645891922302 0.329967354056 0.320072186062 0.170955248697
r=0.00560068490439 0.222644214372 0.216695859274 0.294747064842
r=0.00583741095833 0.40810666888 0.135915682898 0.122416094386
r=0.00702891661432 0.191488191034 0.191529457076 0.314405975323
r=0.00570006309352 0.244306755802 0.287046850372 0.241582422958
r=0.00599257113325 0.331177059306 0.255608674922 0.257442796455
r=0.00692568276442 0.186547763643 0.13668520531 0.330754970274
r=0.00825706032599 0.288939990853 0.322210852827 0.254048085305
r=0.00797714081768 0.206852212368 0.155106111952 0.353378037349
r=0.00816197270169 0.153765418969 0.305672645563 0.261948199838
r=0.00686879969764 0.329789687697 0.219939382424 0.193321567468
r=0.00693601145525 0.207992635512 0.363206440317 0.274173751376
r=0.00794453080789 0.184217734695 0.238539812011 0.368366989789
r=0.00606575365824 0.335790547034 0.279967955707 0.191692998432
r=0.00668536256316 0.282326141933 0.260657100488 0.195246088622
r=0.00545765640899 0.198861486913 0.284838440429 0.276647871593
r=0.00531665843713 0.0935788292747 0.328449811918 0.275149035395
r=0.00493264202457 0.122674116657 0.291928580383 0.296369920665
r=0.00610159908693 0.11315406843 0.344781256327 0.29436990411
r=0.00625132022655 0.263091779854 0.20863102248 0.219086127031
r=0.00883159030653 0.182110627754 0.265799439681 0.231645337951
r=0.00695713245157 0.222660606912 0.267192043318 0.173910859497
r=0.00776020917541 0.287276873 0.154761970329 0.323946532134
r=0.00616974725432 0.253150798788 0.297489750414 0.302692464456
r=0.00719404840205 0.154832451127 0.291936424921 0.261386082934
r=0.00818815143694 0.360698211194 0.345704943258 0.137215810733
r=0.00652823808799 0.24245775882 0.139194193698 0.270022815197
r=0.00558622721502 0.192154447814 0.228862025923 0.285153228065
r=0.0051569849341 0.241725770272 0.266728053008 0.249809405312
r=0.00671257253261 0.201779043058 0.239310924859 0.277656445648
r=0.00672961531888 0.276710649521 0.263198350094 0.199577940293
r=0.00585056132541 0.221492925313 0.228882288435 0.253965028755
r=0.00654980218006 0.239926118075 0.23173097382 0.284917358178
r=0.00766604239548 0.295760967495 0.177706215689 0.280065154785
r=0.00659634904207 0.279044032431 0.240869050853 0.24841756246
r=0.00782179240474 0.281912842268 0.160852645234 0.234243709755
r=0.00583075682794 0.265747932849 0.299206548066 0.230468554247
r=0.00667818917168 0.270729764015 0.22823766093 0.225683852793
r=0.00688718322083 0.362442822724 0.265867057742 0.19026502322
r=0.00610059701998 0.220065126912 0.33864298937 0.202413764548
r=0.00541087872066 0.198270801089 0.336286491968 0.240468947359
r=0.0083645671565 0.346302653037 0.134497637019 0.317438343543
r=0.00726934465535 0.308629403334 0.254607628674 0.201440748284
r=0.0059365916985 0.156039027109 0.204919982759 0.311958854455
r=0.00586365173059 0.291133844842 0.256660272805 0.285310102302
r=0.005472222068 0.276889576144 0.279655436478 0.225205941928
r=0.00668263241974 0.22154703127 0.254694687091 0.29904629278
r=0.00771088079521 0.304482493475 0.255033193628 0.217583417265
r=0.00722634402123 0.25498392283 0.261950696677 0.267497320472
r=0.00610590839151 0.161376010801 0.302337868181 0.223102775209
r=0.00741137211833 0.26196194782 0.235659790901 0.262056136385
r=0.00732337455051 0.305645507952 0.216542484597 0.233385871901
r=0.0066224026242 0.232598710476 0.223629956764 0.280531692342
r=0.00817783800492 0.234462386897 0.240422909276 0.264725960453
r=0.00772750890574 0.265033614814 0.239281643288 0.279154162886
r=0.00660982050322 0.239803957414 0.265319091518 0.248073959938
r=0.00758098840831 0.252430284538 0.241703919203 0.248220156579
r=0.00640823215257 0.259511844939 0.250199409747 0.214983648401
r=0.00689220081581 0.23544646536 0.265701336159 0.234171130339
r=0.00629535230177 0.343536575331 0.19079651115 0.280897720727
r=0.00758314413011 0.245710561259 0.247236003203 0.241848419607
r=0.00765359026274 0.290197233461 0.260170932221 0.247670867631
r=0.0072655707262 0.205330940765 0.309725415428 0.176937886689
r=0.00600704109698 0.233361895299 0.227516820668 0.24502419158
r=0.00652104094072 0.289637473536 0.295820977252 0.170872554653
r=0.00723489148011 0.36113766405 0.129536807819 0.167263086514
r=0.00558699530392 0.254965766597 0.224032617894 0.190953150242
r=0.00709574225996 0.277871559948 0.23914453479 0.243852256571
r=0.0074946003186 0.287310766032 0.230426872848 0.242901695796
r=0.00641961675666 0.218605411322 0.249902868504 0.275877097407
r=0.00581545622799 0.192459209046 0.163194373706 0.253077259323
r=0.00717432645011 0.199142203104 0.255427263351 0.313058133977
r=0.00565553604093 0.258865812578 0.191360971858 0.303599374022
r=0.00667043945451 0.163836142968 0.283819709915 0.211968275852
r=0.00587697421361 0.225470747738 0.230021050327 0.20726214092
r=0.00660880134254 0.225660914785 0.321558039887 0.143881282828
r=0.00592034743665 0.26621628166 0.207884159039 0.291350670735
r=0.00696358784306 0.196719335482 0.345633204937 0.197610250766
r=0.00641353331197 0.249095186392 0.257982466723 0.198948405517
r=0.00615676392129 0.24723672279 0.264147244075 0.274011714825
r=0.00584464947832 0.228272048194 0.232777393488 0.198956194575
r=0.00587344246388 0.293480212158 0.233161974704 0.189024887801
r=0.00649433675387 0.257573294315 0.315070720208 0.212648349862
r=0.00676256290215 0.249568717654 0.235610852632 0.251067314897
r=0.00566311713165 0.217034790027 0.286630644295 0.175988245331
r=0.00808986488232 0.301446833998 0.196260317817 0.245445186891
r=0.00592522785744 0.290080470443 0.25069637883 0.17878365831
r=0.00570061029152 0.325415867785 0.179659771662 0.257773325368
r=0.00798105067017 0.131874993795 0.325289609341 0.240836422239
r=0.00656871465068 0.267261488608 0.26847776631 0.188141292406
r=0.00597687150643 0.27369461298 0.349520438806 0.200098057241
r=0.00567728188746 0.282722300169 0.246863498648 0.276306960288
r=0.00842541119211 0.213051609743 0.245513648306 0.317139422007
r=0.00668652325275 0.196975056002 0.312903171475 0.3062503158
r=0.00719242550589 0.277345259787 0.223459775827 0.321939153001
r=0.00836486911851 0.181172020561 0.15544444645 0.368102059931
r=0.00682827236977 0.25256806965 0.278702378972 0.122899129374
r=0.0078764101981 0.28098840363 0.290605620794 0.25622700151
r=0.00713127897087 0.273260061497 0.172437693516 0.266794584628
r=0.00540322202975 0.226010328469 0.179231970216 0.335885426049
r=0.006557502466 0.349124430857 0.172065931806 0.218177058499
r=0.0073643164642 0.156248164027 0.217101184745 0.362535582603
r=0.0051364369143 0.338207555044 0.1125077203 0.31679102609
r=0.00621601292875 0.31912737267 0.199914111483 0.339036330843
r=0.00623548604563 0.209857802464 0.195255673814 0.297993824498
r=0.00694922029512 0.278074239137 0.302175570281 0.225160773275
r=0.00765583729661 0.330965358352 0.168089908282 0.386032258719
r=0.00627698851619 0.190731806754 0.251398609318 0.248103100723
r=0.00570194529271 0.19960191578 0.184487155564 0.260885115382
r=0.00523466465475 0.306665426779 0.363018298668 0.150201998285
r=0.00708353077423 0.342483600259 0.249510170639 0.23317404337
r=0.00511460376861 0.373190565249 0.156811969501 0.278205945016
r=0.00654871887404 0.200811621175 0.238041080783 0.292775250437
r=0.0071717195746 0.29291722312 0.235467772545 0.211920995291
r=0.00720626336069 0.244791124978 0.277916449991 0.280187207488
r=0.00620649291191 0.194832779326 0.247725811906 0.287674867477
r=0.00643330866366 0.182901429016 0.257931324631 0.288509147907
r=0.00694131961564 0.30193672561 0.195741609527 0.225943301656
r=0.00626639711414 0.265670932684 0.264552464095 0.22228820857
r=0.00673717623876 0.273047874844 0.221261894104 0.199341735248
r=0.00651434122058 0.293091689527 0.243340409862 0.259254985025
r=0.00666346267867 0.271148079029 0.264506760115 0.241444682037
r=0.00630982472819 0.26271312083 0.281756033276 0.241446338852
r=0.00606553357364 0.247862665751 0.272702850473 0.234103133117
r=0.00734892190325 0.294098353733 0.250598376021 0.219726818648
r=0.00579060496327 0.198989308261 0.267623374871 0.22665586996
r=0.00587616204845 0.250888668649 0.337046580773 0.165021473406
r=0.00665260770593 0.235938479696 0.27288262703 0.286664453706
r=0.0068153829867 0.271952689412 0.284530887203 0.197293210287
r=0.00599904987759 0.205725376031 0.26394183745 0.25884337238
r=0.00610265653023 0.267693242656 0.218543064922 0.212181556672
r=0.0060626852066 0.212047771813 0.244785123035 0.242680979026
r=0.00674565112899 0.293137594692 0.204584839333 0.247809080557
r=0.00570599817671 0.199307127448 0.29472587964 0.178967279838
r=0.00662723415606 0.161634524276 0.269464003149 0.32810015318
r=0.00629166046104 0.248666554377 0.291617539723 0.271667321693
r=0.00564550204363 0.364124308044 0.284690323558 0.156579677957
r=0.00650319226747 0.264673255345 0.3452669087 0.197559499798
r=0.00563755813011 0.307641159195 0.20370883434 0.172918860014
r=0.00604531240943 0.310598111228 0.310656406669 0.209382651277
r=0.00668028480389 0.361912312494 0.183101781939 0.179087385483
r=0.00607308497419 0.261838790392 0.126687691812 0.330080485245
r=0.00937020297088 0.223926645531 0.219430340967 0.257526680786
r=0.00654562747592 0.262925722873 0.268039042083 0.188929335079
r=0.00774416413377 0.337807750596 0.297862686708 0.190397397071
r=0.00666655657892 0.176710334789 0.273289665211 0.344701601164
r=0.00568535979125 0.151071274763 0.316112187769 0.176873385013
r=0.0081068040955 0.370788367878 0.239729115214 0.24420932668
r=0.00925760589522 0.248698349396 0.276193641298 0.357017835383
r=0.00697955064718 0.238841789858 0.286485181556 0.245203709226
r=0.00632975824109 0.151991231275 0.254983152681 0.309720023275
r=0.00580475488375 0.335931738655 0.20948096235 0.289818705549
r=0.00799786406728 0.301704388482 0.217341408989 0.250453724365
r=0.00614317647995 0.218182508684 0.322255635398 0.141273009892
r=0.005505956291 0.282427125508 0.267530035951 0.258047820389
r=0.00672757900656 0.227480925196 0.239901309273 0.205191468415
r=0.00565189972404 0.193316345104 0.323040893095 0.230828782915
r=0.00656552994474 0.217029821443 0.323127520794 0.264401548207
r=0.00583151014711 0.209900553855 0.186923067214 0.278799738849
r=0.00550724783783 0.222698814064 0.275817004519 0.294308241788
r=0.00617973117227 0.239590572011 0.261319752875 0.270345229663
r=0.00605696458838 0.289472159856 0.224453125543 0.183401337847
r=0.00667794727393 0.157257531851 0.225194172349 0.321482263348
r=0.00841791982246 0.268464767458 0.203212138837 0.267491726699
r=0.00728540001997 0.186424307266 0.247893967143 0.349853447603
r=0.00661984120704 0.297030447842 0.247990340453 0.188279716506
r=0.00648249532034 0.239874770634 0.148733518718 0.274993852033
r=0.00813559673874 0.230091548498 0.229535460883 0.284984604611
r=0.00811294256177 0.26145268096 0.198894918087 0.355032347209
r=0.00778718260693 0.18782906193 0.265713027267 0.386700264274
r=0.00660751409572 0.18611731775 0.407714783804 0.135880374199
r=0.00694900186556 0.132494360679 0.350534911024 0.16468136188
r=0.00469811686013 0.240822234284 0.191673277386 0.319268506534
r=0.00585124308285 0.124674634344 0.245064198339 0.304263245496
r=0.00639610150107 0.138633066056 0.348713249332 0.173119511264
r=0.00598580213898 0.357891413013 0.367346452424 0.121974178865
r=0.00604867398146 0.356114081996 0.247754010695 0.1576114082
r=0.00694167782332 0.194379297709 0.422676453048 0.142565248528
r=0.00630510175404 0.257149748467 0.2426090552 0.352663496658
r=0.00734004768772 0.149210117164 0.380240435338 0.318222833028
r=0.00697884178536 0.298509772707 0.187450252056 0.373905545237
r=0.00722054555158 0.346074719499 0.312397351451 0.187490275401
r=0.00847847030506 0.314872594904 0.147402259727 0.22788729731
r=0.00796866304514 0.148410337851 0.296695063905 0.417825211185
r=0.00600364065018 0.258672998285 0.231343910014 0.163362952837
r=0.00536027458106 0.194591915448 0.285318868958 0.26510225238
r=0.00612610115015 0.372573813846 0.297097754482 0.128136621049
r=0.00751602839942 0.250518622154 0.260356361765 0.352803775891
r=0.00824612115756 0.147135825741 0.267148392502 0.188441572042
r=0.00603708770013 0.230834322838 0.135082140241 0.324329980392
r=0.00684160248382 0.135467579016 0.294900619094 0.17119582926
r=0.00592086264728 0.314713256815 0.272418512192 0.1782692519
r=0.00598116024701 0.305012922135 0.38513015983 0.134931635408
r=0.00556823540707 0.140577644534 0.205861633984 0.24809554234
r=0.00772329663284 0.238359360232 0.211265105514 0.286687783264
r=0.00626480906178 0.231457296698 0.267669619102 0.200026265486
r=0.00664902168073 0.267097248907 0.234135905926 0.272166128439
r=0.00703913521093 0.278049688978 0.218460163147 0.232033374306
r=0.00587074550631 0.294797109283 0.266542822981 0.181704893509
r=0.00679009118509 0.314894542292 0.223896499239 0.211828658404
r=0.00646931324553 0.258404127497 0.261505980778 0.198478597127
r=0.00679313643435 0.199031504108 0.265538620873 0.168423115142
r=0.00553530302894 0.208420445288 0.328678258264 0.169611936247
r=0.0070168244639 0.236223195165 0.261831062801 0.274420755039
r=0.00620712249513 0.250992653884 0.314552735566 0.186663484234
r=0.00559960387538 0.200303072048 0.228406116545 0.255166000827
r=0.00724274752411 0.219270986665 0.293208160239 0.208934393161
r=0.00632894784427 0.189432195766 0.116618075802 0.290617194206
r=0.00570098797548 0.309592924598 0.187135876273 0.150381520165
r=0.00750710035232 0.168936320012 0.254349396921 0.200711466845
r=0.00607232543369 0.219886869383 0.220934906825 0.218235851495
r=0.00664620522201 0.232815318579 0.263617148995 0.296291483537
r=0.00607874678749 0.263039968827 0.267465486529 0.257661155645
r=0.00796133623884 0.209628188795 0.248318394152 0.277798631965
r=0.00692787450213 0.271988701084 0.271726915631 0.227453248949
r=0.00722432943819 0.270550594456 0.197668742067 0.245709629207
r=0.00571567405649 0.0965638970844 0.372308185635 0.368886827485
r=0.00647076191017 0.239867327057 0.278033108741 0.257120759151
r=0.00575923014719 0.192166375261 0.276494288222 0.256113180512
r=0.00722801897629 0.29570349864 0.274181256007 0.242342561766
r=0.00799975599405 0.245610338531 0.149131432317 0.287095565857
r=0.00627584613351 0.26341506752 0.28292688344 0.265924840085
r=0.00661653966121 0.225842613987 0.243919777039 0.299170957519
r=0.00736001495021 0.242604720129 0.21027225174 0.274673586227
r=0.00670830769542 0.310009991923 0.241105116263 0.188611910564
r=0.00723153573327 0.297477433599 0.222786466573 0.251714837652
r=0.00790870148451 0.28612950105 0.319547253407 0.253278319325
r=0.00691017777496 0.301402019422 0.239983278667 0.205286513602
r=0.00678159580067 0.338437226386 0.323830268862 0.193819804813
r=0.00471917323166 0.35370742969 0.205304779278 0.292131980114
r=0.00621834680326 0.219011860413 0.272763094854 0.235130484096
r=0.00578256919269 0.200610940238 0.301929187228 0.238465094505
r=0.00674412399415 0.171072872062 0.183128647905 0.317155680202
r=0.0060299369787 0.223399431619 0.248599802024 0.248989366798
r=0.00657899203432 0.281255191202 0.137737134124 0.223620386059
r=0.00874934977867 0.188894519091 0.254979712711 0.239477012998
r=0.00871220775034 0.16396273812 0.271736096574 0.258007117438
r=0.0066111310393 0.318917934987 0.247674746336 0.178052189027
r=0.00610193020443 0.205809082432 0.277274435305 0.286738201606
r=0.00615461661645 0.195253972174 0.266444389561 0.248806289619
r=0.00601382690977 0.296890077047 0.262753797654 0.214852600863
r=0.00778628830616 0.233345589413 0.234091633776 0.277272193294
r=0.00657304968497 0.310940800125 0.200882928004 0.213387339843
r=0.00637554920759 0.30142621149 0.273483347703 0.186396912837
r=0.00717745295204 0.292876076366 0.230331332392 0.222800819446
r=0.00721064698417 0.283083359552 0.21502438867 0.237976849037
r=0.00706007898117 0.307172686255 0.264670951222 0.24016863576
r=0.00755778806281 0.282894788409 0.238076202569 0.271141470909
r=0.00741923391807 0.283827496932 0.19228128325 0.289841879319
r=0.00778356366864 0.147423243572 0.309297677133 0.257116962767
r=0.00625440344451 0.223089938826 0.234957935466 0.249504021078
r=0.00704567356599 0.22509673853 0.212505374363 0.308666543824
r=0.00713806192389 0.23158391002 0.220757353808 0.295078378879
r=0.00814285531149 0.22883336875 0.252259089483 0.284205093956
r=0.00726984569217 0.319303461457 0.286770014865 0.217540879168
r=0.00802987926013 0.262874630646 0.224602504573 0.271299423104
r=0.00780484630746 0.220574854145 0.284215597067 0.205659333797
r=0.00738423980338 0.297821283818 0.236776260919 0.256880733945
r=0.00718074960413 0.18219269103 0.336818014027 0.259815430048
r=0.0065183815194 0.239664886712 0.216726221544 0.256099356272
r=0.00627505240549 0.257623998806 0.200288542859 0.264887319039
r=0.00585973861938 0.228820489945 0.168413813613 0.340005947734
r=0.00698179424106 0.24172645221 0.144619301088 0.312736249325
r=0.00639366923721 0.336308916548 0.153089505543 0.202815751887
r=0.00699804737901 0.182336100909 0.270650832893 0.295439930263
@group {Random Data} recessiveon
@balllist {First Position} color=white
r=0.00314720805791 0.525004237878 0.269999534523 0.0247645409959
r=0.00201069004189 0.249856603789 0.346529287376 0.397320567702
r=0.00358685808179 0.049610218409 0.415587235703 0.236243991424
r=0.00116994849572 0.209703639715 0.388149863797 0.13155801996
r=0.00339985631425 0.622263100671 0.0763259795569 0.0241319471985
r=0.00331630196985 0.0853780010889 0.370892854897 0.351038807768
r=0.00175585202378 0.0155945157169 0.344554240085 0.28197062901
r=0.00306492203515 0.469149599487 0.220638306944 0.00580102888056
r=0.00644255492686 0.314039674554 0.042117468362 0.0911857932253
r=0.00368385765902 0.371772408976 0.102209319499 0.407608738092
r=0.00984353689685 0.0824860479504 0.10844863342 0.536083833086
r=0.0017077523623 0.371664168335 0.218868589451 0.206373779815
r=0.00160354480323 0.380379472552 0.233098122849 0.130241801081
r=0.00383531522646 0.26942217406 0.454335252987 0.040446566739
r=0.00446236641445 0.297903510371 0.136195368407 0.525847703503
r=0.0029190443964 0.366202218386 0.127936453025 0.373203395132
r=0.00259058235596 0.124369134364 0.601442860061 0.193603992899
r=0.00420320937277 0.453277113053 0.0826408886267 0.0571508724449
r=0.00271315321425 0.0834080415484 0.182048079848 0.31866421128
r=0.00237616219521 0.0626999243499 0.162067833404 0.487685940345
r=0.00420143795333 0.341541020912 0.37420698784 0.244086445411
r=0.00536827818621 0.0309267820022 0.597423066703 0.159050894614
r=0.00582667065168 0.267144627508 0.137729862906 0.383394811359
r=0.00186744428142 0.180692326574 0.208405573619 0.22443262843
r=0.00293714496224 0.222058450033 0.0142322462 0.493306050646
r=0.00220619947143 0.364522002539 0.267569057087 0.241632246953
r=0.00427929316139 0.193828035072 0.215272962398 0.152587680408
r=0.00307846683115 0.366439695192 0.299797671515 0.0503789230961
r=0.00446464436587 0.313664749897 0.322719858415 0.194060814639
r=0.00378584616819 0.26380376053 0.217892336543 0.0215419087471
r=0.00522019166845 0.00679116582144 0.390804236191 0.158250554837
r=0.00409445149496 0.092638574252 0.279592067662 0.358555408477
r=0.00409860838274 0.381742842657 0.289798775123 0.156216926096
r=0.00195395463273 0.318147189226 0.274492634157 0.315260698134
r=0.01 0.0133673122791 0.316263000548 0.0859488656829
r=0.00202576673152 0.24068033669 0.230770130867 0.262305167234
r=0.00427816677884 0.186852059651 0.22702068951 0.00334556096048
r=0.00397513898168 0.456004760251 0.293697188214 0.06208121484
r=0.001 0.29455997088 0.25077896834 0.301600296761
r=0.00296461238993 0.114030728993 0.256713503758 0.212146476131
r=0.00584785171612 0.0181941321958 0.366476014824 0.422385249985
r=0.00156384751661 0.231521561637 0.376708760361 0.358958748834
r=0.00201459987825 6.8212303593e-05 0.529441333887 0.258780279926
r=0.00232467148089 0.351047145046 0.244213864983 0.144079429176
r=0.00115224460112 0.312978235262 0.00949073374917 0.181594843872
r=0.00426571234307 0.238640712635 0.269021758927 0.315184406772
r=0.00238706806165 0.602715929315 0.154328865984 0.00909798832983
r=0.00400730465166 0.412306768284 0.141720323521 0.276639840037
r=0.00325280637488 0.0995651264735 0.340997350087 0.456099058187
r=0.00326598017582 0.0649085890941 0.336350290694 0.117038336033
r=0.00463689668152 0.317360792126 0.205276061022 0.187377239461
r=0.00174261056214 0.352213624026 0.282905136479 0.0162533652965
r=0.00418321994588 0.0382628770216 0.457389729075 0.395893905782
r=0.00220106826658 0.413709123549 0.1427663529 0.274410429777
r=0.00290548211628 0.251647425849 0.329095460343 0.230536292067
r=0.00496042247685 0.296842680593 0.255846457319 0.137601606676
r=0.00267930005598 0.22843687687 0.430324622332 0.0162709018649
r=0.00294774592393 0.19094014144 0.248429841567 0.311281816402
r=0.00271076014626 0.271389424648 0.316138218101 0.258529344675
r=0.00350916461301 0.400062068216 0.12638490494 0.0462657272595
r=0.00799263362146 0.301998807676 0.232447307387 0.422434976746
r=0.00407922344336 0.0799732781726 0.364388826505 0.298993748109
r=0.00314321470476 0.272197661718 0.1742375877 0.460824869195
r=0.0043305689731 0.282496045962 0.0357325418803 0.297223687024
r=0.00818296671631 0.297072335724 0.172574538773 0.348996736712
r=0.00485956893274 0.413808656339 0.0689598003957 0.224519535269
r=0.00146658977951 0.110759242594 0.0741115948951 0.413591818094
r=0.00231483953631 0.101320553347 0.241385284205 0.577810118563
r=0.00341027736566 0.321875529469 0.228707765543 0.176595291816
r=0.00398449481071 0.0444924715332 0.437252869225 0.369887198709
r=0.00664603817133 0.0903843352114 0.014077628285 0.470136276328
r=0.00130915777824 0.198791741308 0.333146045397 0.287894897537
r=0.00240191186031 0.169423289199 0.378227267413 0.4316479892
r=0.00501903610709 0.0333372833619 0.0884091674993 0.543652167147
r=0.00277452350812 0.267204952413 0.620548819845 0.0305431270985
r=0.00395990007416 0.0997695427081 0.146200514275 0.210341822422
r=0.00541033379793 0.359002785103 0.119564111074 0.16490572195
r=0.00173673756826 0.156923624302 0.0590007880532 0.309352021521
r=0.00385427997077 0.383044728986 0.110593527524 0.25258865189
r=0.00578962253917 0.254175472963 0.226608466288 0.377398293475
r=0.0053100496801 0.0423131947581 0.35293711258 0.169540165202
r=0.0059696396449 0.461116389225 0.00905909975091 0.139178168818
r=0.005082215423 0.316486995946 0.313890442867 0.24155242416
r=0.00474054586097 0.410574816396 0.0632650992005 0.507866455202
r=0.00215190375973 0.271707324863 0.137189920874 0.375345519493
r=0.00308001554334 0.370278191237 0.330732715234 0.165185226229
r=0.00485720246384 0.150730031881 0.331986941378 0.145892791684
r=0.00312192939524 0.233067171321 0.325995046493 0.183669334423
r=0.00261194197242 0.507641970641 0.182614535425 0.191918329885
r=0.00241948433239 0.032627530681 0.154442338647 0.364476221617
r=0.001 0.122943973219 0.208440827987 0.245830540844
r=0.00298092695019 0.490267542826 0.0462417646678 0.295586827149
r=0.0040108320826 0.0976123904467 0.39694480774 0.403290693576
r=0.00510066197289 0.198688373755 0.285030010063 0.265233777762
r=0.00214011593989 0.386466985224 0.252520909067 0.132496747296
r=0.00399949749639 0.255546049172 0.227115920348 0.331236929901
r=0.00517934965509 0.387677220108 0.029575303314 0.387831142983
r=0.00401070190079 0.00450766829958 0.619562135114 0.271801177588
r=0.00267460866772 0.283163579038 0.576913936115 0.0761360069363
r=0.00225061227431 0.209115677143 0.132748441204 0.269666144238
r=0.00420894747181 0.12160606036 0.227854035043 0.0881903499815
r=0.00384341625586 0.289717426449 0.240055911786 0.0564809447541
r=0.00360205520401 0.346017475034 0.361699691733 0.271094958319
r=0.002419455115 0.331016279311 0.415801248241 0.225375509419
r=0.00169532805597 0.191771380076 0.290378573612 0.440753361012
r=0.00400171691114 0.520799667784 0.0477429901079 0.331113491388
r=0.00557464791205 0.373975452404 0.17734343731 0.377729484304
r=0.00679531563057 0.191468273101 0.136237856416 0.342731603462
r=0.00323855160018 0.274889705525 0.314668796103 0.256970461937
r=0.00159548425168 0.452241748398 0.00720075129936 0.487434145809
r=0.00447221245629 0.261917238983 0.137691644605 0.197798089805
r=0.00393178053886 0.00431565720531 0.408797967221 0.259706574378
r=0.00371337160486 0.0360882620124 0.043139278294 0.316101157077
r=0.00182353061194 0.0270742519648 0.474899176929 0.334940076815
r=0.004869688512 0.307028788679 0.269834812951 0.178045554668
r=0.00505739769016 0.358678295958 0.130385435312 0.350462374323
r=0.00195632960485 0.318372749429 0.33431936648 0.342204934296
r=0.00472558755109 0.388758847321 0.251018516983 0.265071810507
r=0.00463916878114 0.194908543078 0.393951954024 0.0187633708945
r=0.00230956870604 0.477625998519 0.262935160211 0.0756467285596
r=0.00234416835526 0.214183352268 0.369639319401 0.195154337512
r=0.00452142187665 0.446565257073 0.00493734484967 0.49753319806
r=0.00492461981474 0.348192178433 0.264489875196 0.0481052460659
r=0.0022372472648 0.283621845701 0.311472934788 0.0196026111657
r=0.00128521550222 0.390535005755 0.239825004923 0.217139991679
r=0.00582692137703 0.278421589483 0.314814272384 0.129505303995
r=0.00302712737446 0.587394207873 0.0444687319176 0.140826801048
r=0.0035466353449 0.210231116549 0.0868051226806 0.55249953654
r=0.00319737773922 0.05839247384 0.282962592273 0.319328304624
r=0.00386573998571 0.103773985516 0.289633085945 0.277926368977
r=0.001 0.213309500681 0.418847986971 0.0277998603222
r=0.00340100699653 0.289394711873 0.25468210233 0.1544163607
r=0.00199006282307 0.222453214676 0.162527860393 0.159530772747
r=0.00330353065271 0.268346985281 0.26506780247 0.398352306245
r=0.00243980776986 0.0279252176145 0.298174263624 0.607132770186
r=0.00353555910909 0.195023366642 0.084616683649 0.396340656473
r=0.00422119974094 0.166841195358 0.347051290903 0.166651958066
r=0.00528231361308 0.0634663719041 0.382516453738 0.178898636473
r=0.00537902103823 0.34499408506 0.0383291546823 0.309984254227
r=0.00438252723529 0.396435213708 0.0141735203089 0.12674990322
r=0.00304589139795 0.602826376142 0.140396108242 0.205127345101
r=0.00578530086337 0.249155045558 0.228412511717 0.172535203863
r=0.00434082204297 0.224577571518 0.22558956382 0.286367634239
r=0.00178931972433 0.219137826231 0.180650324178 0.383702249822
r=0.00553131360532 0.24800346309 0.399339883947 0.270597420714
r=0.00356641226043 0.234129047322 0.200108180686 0.219333358895
r=0.00568264857384 0.263643602751 0.351004090604 0.210848528895
r=0.00501290703294 0.0541719336256 0.294780948634 0.498001597421
r=0.00232814845814 0.236110196146 0.550375436644 0.171484521708
r=0.00237448645522 0.0946642814664 0.327528803105 0.334425646553
r=0.00396006975606 0.304478552448 0.133932956374 0.28696599753
r=0.00246947603273 0.0106134932379 0.337726050656 0.340485779659
r=0.00382233192108 0.30820668042 0.345849329193 0.282485833567
r=0.0037352218504 0.283443844435 0.193663779095 0.241295253939
r=0.00498252527458 0.117303026926 0.305428452528 0.35146293294
r=0.00258265122654 0.131631284396 0.461198536492 0.37697404643
r=0.00305985479654 0.0196132484746 0.391038866581 0.11405333256
r=0.00471319960334 0.0539119031381 0.0164077617132 0.433618516641
r=0.00295335563417 0.434035645019 0.312525757559 0.053881780787
r=0.0018319775412 0.0918673695943 0.25197141123 0.0862561133189
r=0.00330743680152 0.18306389204 0.426441868183 0.207383489438
r=0.00230031051507 0.341990426509 0.211781629964 0.416064240759
r=0.00430839404192 0.200332506312 0.295514319371 0.278400505075
r=0.00443722272985 0.24360462468 0.288536086946 0.311124748874
r=0.00200820096109 0.460540989869 0.410860039084 0.0384229548569
r=0.00250481206083 0.253410953333 0.287580897687 0.199415604535
r=0.00427615877103 0.212615037534 0.167962685871 0.285281198313
r=0.00185259252937 0.0551355494771 0.4931389291 0.342116420174
r=0.00478692700511 0.039456428953 0.365646627282 0.259650087316
r=0.00663474546549 0.197621109288 0.240477979154 0.328031178493
r=0.00208298233969 0.237023601265 0.104634797777 0.295254306094
r=0.00718259102586 0.430013849319 0.132476395282 0.4125565349
r=0.00430270437612 0.141064059493 0.100559311032 0.539983147491
r=0.00746965515207 0.0240159173512 0.305382977642 0.409346684933
r=0.00210692826178 0.260837325141 0.299810206775 0.236857495284
r=0.0093763248091 0.293970473124 0.312303722005 0.246490955584
r=0.00385408588478 0.31722510255 0.0247342172678 0.384501566907
r=0.00423057847614 0.135312443339 0.44086525758 0.189717869917
r=0.00507588457354 0.177405789852 0.287661313212 0.267799775395
r=0.00314895320297 0.382001350847 0.00346382011369 0.0544565371596
r=0.00166527948558 0.0606985500987 0.462102079991 0.437635138023
r=0.0031723848471 0.382880127125 0.186762793099 0.0145809096817
r=0.00327390336637 0.108663057232 0.268230819309 0.32056400511
r=0.00214447503645 0.3786865938 0.359346952481 0.198238487839
r=0.00168275582945 0.350148465532 0.324743194685 0.228348847314
r=0.0047233617084 0.0295935826215 0.114564361302 0.477218137172
r=0.00274448423937 0.245849018977 0.297184322076 0.240761258933
r=0.00460951634602 0.342585245956 0.433970883668 0.194993895871
r=0.00336369373473 0.171855517797 0.271329233301 0.241149079623
r=0.00371198003941 0.458261136571 0.0576873539544 0.340941189755
r=0.0013766863873 0.496134213735 0.0500053659237 0.411983807067
r=0.00177062787501 0.265839145085 0.293625967945 0.254967083626
r=0.00346403000434 0.279078160256 0.244288477263 0.213353222489
r=0.00444529640463 0.125077340801 0.409359372267 0.0721601557632
r=0.00675218871384 0.163412412005 0.116811522098 0.353068850693
r=0.00419066990534 0.114585492268 0.517288132129 0.366154603253
r=0.00424168570902 0.141947237533 0.353861641081 0.105061006298
r=0.00440724697938 0.0303019650603 0.523985226029 0.106837151309
r=0.00619664522267 0.119920658607 0.333716947317 0.254406687655
r=0.0060816363454 0.29470341335 0.243424540214 0.322485609096
r=0.00533518053406 0.32440583252 0.159587744365 0.368549180662
r=0.00298670499747 0.283739773445 0.233622055673 0.222494047411
r=0.00412365475643 0.351067331071 0.258624154488 0.29395936413
r=0.00791454999628 0.453670011427 0.122291385108 0.14860586387
r=0.00601446520753 0.104246774247 0.409505812974 0.194338494329
r=0.00373446826241 0.359998724636 0.336817570394 0.287533611012
r=0.00202141235541 0.0688334893691 0.0228253592595 0.45066381829
r=0.00150174527241 0.218479187103 0.321514501641 0.0652429033547
r=0.00598646511104 0.198220487565 0.174317124103 0.295987880531
r=0.00289619583029 0.319707447199 0.151780137567 0.255028724663
r=0.00178983616597 0.304334776869 0.356609431613 0.00946300102521
r=0.00382809850945 0.186096257344 0.309300219512 0.0309502017257
r=0.00421214769011 0.276828702342 0.387058130858 0.247156460849
r=0.00558485783484 0.384807647206 0.0694601127616 0.338768646512
r=0.00473305617835 0.32702578415 0.259493882541 0.0308586500336
r=0.00906825163453 0.156027675023 0.0777447344713 0.507703285935
r=0.00150498725544 0.110762530019 0.273324411659 0.273881917626
r=0.0020461154946 0.164491611568 0.36624249781 0.35655795905
r=0.00227964013242 0.373883780237 0.354401251745 0.0551248206592
r=0.00267160250508 0.191625180971 0.360938601124 0.427254728336
r=0.00216189623829 0.391251844873 0.312361411262 0.243495439236
r=0.001 0.34557717174 0.0913794068796 0.527404392078
r=0.00297894359947 0.120841914345 0.0120260950389 0.611810890858
r=0.00420773285168 0.238513905084 0.150026234923 0.266779256623
r=0.00600511016237 0.215660220545 0.265729655888 0.326572209118
r=0.00465799641287 0.20309265839 0.323614403573 0.241004520155
r=0.004868054959 0.357839843219 0.077758737686 0.244988174244
r=0.00514869271581 0.405905667993 0.0873647253253 0.250809661381
r=0.00505813477377 0.144400798944 0.23956285235 0.252428816342
r=0.00413275556385 0.389274864853 0.495073064911 0.0809321292567
r=0.00453230432931 0.373897944175 0.163071548407 0.262061079806
r=0.00182492592237 0.543240835245 0.0121505780718 0.160274396003
r=0.00468558362365 0.256778288461 0.205521876364 0.306115043536
r=0.00292472756864 0.00681581899602 0.592588456623 0.139272865932
r=0.00264730803036 0.0760546650245 0.458904278807 0.404474703111
r=0.00246678508111 0.14760561129 0.12755204391 0.227527705089
r=0.00390551312458 0.390218617974 0.182565212977 0.0605687227489
r=0.00432843371891 0.301103491002 0.321264845956 0.188962448881
r=0.00327937266265 0.117542271489 0.338697315145 0.273953153078
r=0.0045610240447 0.0378264985661 0.450409555088 0.452746532857
r=0.00203984783117 0.141455487226 0.361701991465 0.34613008596
r=0.00544393680985 0.290579106773 0.140934211506 0.0831081435411
r=0.00563167107468 0.390313187138 0.321796258594 0.210701653677
r=0.00206405196793 0.372047810291 0.154067316683 0.0348682925786
r=0.00467296284344 0.329520046798 0.0335027712682 0.263466427758
r=0.00381444484671 0.283675050844 0.222672033663 0.000836523861206
r=0.00370237116359 0.144296546771 0.457089607666 0.0453619784147
r=0.00456624890447 0.0166323026346 0.708101026427 0.134106670287
r=0.00240614512039 0.437632426885 0.0972501205286 0.413607421112
r=0.001798802352 0.0985850812357 0.330613058983 0.119927183951
r=0.00308396244622 0.113423438333 0.287456516152 0.373114228399
r=0.00273742716083 0.320509887897 0.255540988628 0.22231363551
r=0.0026338719606 0.297439349641 0.349117490848 0.0994135852142
r=0.00164389433935 0.248497250676 0.288738380772 0.0676326245769
r=0.00357617409207 0.45038859957 0.316506041745 0.0832861650678
r=0.00243095451852 0.195618582658 0.288689042382 0.272278229153
r=0.00193519473766 0.148624250502 0.187878021774 0.419521845285
r=0.00146032005614 0.21435304275 0.315325540281 0.195896906546
r=0.00273062593593 0.0666763630029 0.419142745856 0.201114577385
r=0.00627321745217 0.0336242857166 0.152224328653 0.452923032906
r=0.00287986835633 0.223854913455 0.248697932636 0.433633536009
r=0.00339074816254 0.370565493333 0.0307516931273 0.395537660471
r=0.00283300356709 0.055717404852 0.359138192298 0.308523069325
r=0.00380909776314 0.0898729459775 0.374521332642 0.318583253917
r=0.00269583765639 0.220139068686 0.428838088187 0.128351971032
r=0.00415625675553 0.251867156283 0.186415789751 0.275021879685
r=0.00317511189485 0.287351381096 0.248090661122 0.280236335518
r=0.00428556156351 0.129090534127 0.340772105227 0.320050084055
r=0.00275903972098 0.39143419705 0.346488977169 0.121921056701
r=0.00128748790594 0.476535745293 0.0971659227034 0.33083522697
r=0.00952880278923 0.310405419479 0.0603224791402 0.238210382705
r=0.00818978197674 0.0288678671916 0.243980603079 0.344498160736
r=0.00568789865526 0.249080477553 0.100711827351 0.363568039809
r=0.00345236274019 0.440411728925 0.183747477664 0.163885962431
r=0.0018426817683 0.309869327461 0.000457762224713 0.381328146911
r=0.00245458334751 0.293244422469 0.115750359899 0.376865965117
r=0.00172391965318 0.275239892295 0.273236962531 0.34184357517
r=0.0031090070324 0.307262922518 0.35441642819 0.199928125751
r=0.00618322124526 0.0626817800376 0.00166052070778 0.403450256778
r=0.00249065814704 0.215267716767 0.328599326548 0.16169950996
r=0.00936200434548 0.0773298887393 0.202243633091 0.626228705724
r=0.00186296212698 0.249341704731 0.285670087879 0.158367926547
r=0.00396228472725 0.0859673745588 0.497546474571 0.164583544637
r=0.00676514824402 0.179277432853 0.154749892722 0.550670407836
r=0.00514401788161 0.328256571961 0.205506895542 0.23681096358
r=0.00302857488279 0.397404970311 0.0494563260993 0.393425115287
r=0.00414353775571 0.29996198047 0.308010914366 0.0953344053536
r=0.00429498908897 0.274141577186 0.279766126557 0.235401615372
r=0.00708337852238 0.33135843917 0.0706488662917 0.597529408479
r=0.00132896070646 0.188000453186 0.253282710788 0.134564468051
r=0.00353571157871 0.303819996215 0.251452978714 0.212262384967
r=0.00583200260335 0.0324573666126 0.353729876846 0.372009327488
r=0.00537232455272 0.158104130032 0.285267352843 0.0382758831557
r=0.00367480215426 0.268488487889 0.468867693961 0.224610622585
r=0.00437640408402 0.194730137352 0.486555663492 0.297194984169
r=0.00390664603313 0.264414667013 0.309092781566 0.332099293846
r=0.0037617394546 0.06014741905 0.0966366180225 0.505686148742
r=0.00394738774856 0.295271269844 0.183590131299 0.33584791469
r=0.00405311962908 0.0161040178549 0.155207145809 0.496641936595
r=0.00450845635736 0.241712122794 0.226732702802 0.183508750816
r=0.00625722860659 0.00149483596021 0.42056124673 0.355380983458
r=0.00548404294064 0.0140405998838 0.390695492056 0.45559067244
r=0.0050128366825 0.33996655023 0.22481965613 0.269236273789
r=0.00178738159623 0.20675109453 0.414528856132 0.25476895351
r=0.001 0.313927423991 0.226702159813 0.319242005958
r=0.00363720160174 0.452197746202 0.290101080827 0.177167647488
r=0.00459423919001 0.000990357967761 0.206152719642 0.395896489775
r=0.00273546033353 0.381960833549 0.100429485909 0.074804815218
r=0.00683810277115 0.0457170417976 0.639276902619 0.234249955024
r=0.00459375484102 0.397724380605 0.433870472522 0.00634921782964
r=0.00278800706856 0.29758708171 0.2687827585 0.0998466644195
r=0.00314313719274 0.351140010509 0.310879420946 0.318136584659
r=0.0049611376608 0.2632860301 0.327406004748 0.132439984431
r=0.00309129605809 0.385109846374 0.0433247322648 0.0815753406741
r=0.00898202441632 0.11330126876 0.165638742608 0.310966094812
r=0.00281394725417 0.294685341571 0.0861699985956 0.445702750693
r=0.00408804165567 0.429088656018 0.247670924915 0.220820382319
r=0.00495676648705 0.111167711433 0.384883960465 0.364256943521
r=0.00383967977204 0.19511095831 0.452575919703 0.327702495596
r=0.00343785829619 0.26087334463 0.343276667573 0.166741149354
r=0.0034123223606 0.0713657971997 0.345110545423 0.354636532593
r=0.00735962406393 0.153107722771 0.108840654859 0.573252058501
r=0.00465111002751 0.00935674460227 0.0573543752889 0.330513798187
r=0.003074851776 0.248289909532 0.304982399724 0.162888051936
r=0.00701797471319 0.186568542136 0.530183309756 0.15985098122
r=0.00348158626488 0.118849077106 0.147998059204 0.354988125057
r=0.00397780422365 0.173823475564 0.0832884157994 0.344837033612
r=0.00301427731473 0.341222237841 0.281210893901 0.0745644934229
r=0.00216086079207 0.388014013103 0.366485095143 0.138351184254
r=0.00606547552401 0.159266250344 0.00488196185253 0.42261008713
r=0.001 0.370830023288 0.0160917683883 0.338755893961
r=0.00309384830148 0.241091030284 0.25846815302 0.389968945153
r=0.00475021984624 0.109086336369 0.319555127028 0.362614461036
r=0.00269167742091 0.324655601634 0.0902800300174 0.481366130952
r=0.00297352600935 0.536854431193 0.017048331473 0.361449284657
r=0.00390711537796 0.300026118365 0.0944985041796 0.433332481464
r=0.00195778660023 0.355429129899 0.195411776322 0.326137105512
r=0.0013209250914 0.360129407114 0.0980679818158 0.383948289704
r=0.00423978139961 0.0581099271658 0.301595254934 0.109087874831
r=0.00394359072046 0.274249882857 0.284328679371 0.0158011766925
r=0.00204091131323 0.487336282596 0.15353901284 0.183613077942
r=0.00254107525449 0.0963272347811 0.587118899349 0.152109817383
r=0.00318734571867 0.147395803984 0.222132279865 0.116983767025
r=0.00952655388107 0.0244741922678 0.0601246880904 0.49063775095
r=0.00394437747746 0.567458468617 0.186575848129 0.154981748032
r=0.00365803357969 0.197922371865 0.586002401434 0.21375976464
r=0.00324614534773 0.227923331067 0.134090891384 0.188368061472
r=0.00291743753742 0.0685993642382 0.186739230436 0.223642335986
r=0.00349325890024 0.0281612621524 0.43807408601 0.467094306375
r=0.00527156580367 0.28219447099 0.326211962016 0.298175226404
r=0.00242868939225 0.203082536334 0.679236549986 0.0224762100379
r=0.00588337338537 0.420202470478 0.00938250767885 0.16661035925
r=0.00753668172189 0.384091223132 0.219551973052 0.304191680656
r=0.00471774452933 0.173816821363 0.248486985978 0.344936666405
r=0.0040406768713 0.185636944204 0.412658446438 0.138411257401
r=0.00705084887222 0.407496058539 0.108616889664 0.45241707612
r=0.00390734510007 0.458150649206 0.149025004456 0.0870674158409
r=0.0030039069051 0.444908322955 0.277118847592 0.137894285197
r=0.00288314634763 0.116244371657 0.280423501171 0.251135982191
r=0.00227845699008 0.153674232543 0.499650136302 0.139165814333
r=0.00326412411188 0.228052116284 0.28259208834 0.238218164973
r=0.00624419109536 0.412402379757 0.059210457849 0.281547745139
r=0.00118284451966 0.400307961525 0.196414696105 0.391628947888
r=0.0013853728234 0.0879877891318 0.592475186373 0.0465487039806
r=0.00355750596434 0.550560558183 0.168828621807 0.0425772924603
r=0.00282282003602 0.169024825645 0.33706273437 0.345408440158
r=0.00363035988268 0.143982827518 0.327138298295 0.251189895618
r=0.00550595216414 0.256200783082 0.521512149392 0.09090905651
r=0.00280149934436 0.183903082335 0.220048924486 0.348938229622
r=0.00307446576835 0.334115173601 0.480886332405 0.0561205351048
r=0.00398549215445 0.438058073983 0.140018580538 0.0580314540391
r=0.00355502040249 0.279175090971 0.417121822206 0.0300619094144
r=0.00402277137655 0.397964749492 0.0195473511384 0.475512816761
r=0.00475526805295 0.249043897291 0.0649243329187 0.3446210638
r=0.00648793052812 0.112636472612 0.266269174291 0.44624523242
r=0.00554626776479 0.383100619012 0.0477643248694 0.017317267296
r=0.00130052635252 0.516699351963 0.373422016847 0.00360156752111
r=0.00389903529967 0.241401601327 0.237121959929 0.172296135213
r=0.00356852153898 0.130021794438 0.54257184658 0.0113085199408
r=0.00150160110376 0.338410481479 0.53855661654 0.0181899185998
r=0.00119656272378 0.59789743561 0.238186319506 0.00475097751805
r=0.0044507939013 0.257331046916 0.222775446149 0.232254924663
r=0.00234090265005 0.368216685975 0.161876621258 0.268462808845
r=0.00511349705686 0.136516198094 0.307411692014 0.0519387984728
r=0.00233858150631 0.0609055199147 0.407275342019 0.199258876425
r=0.00637577861282 0.309895932854 0.0739337443146 0.247882071027
r=0.00725945849771 0.431173153104 0.148886656378 0.00863114830403
r=0.00379061401281 0.144255713941 0.369167857334 0.187994397689
r=0.00493426580503 0.05420190202 0.0962854511451 0.655985417668
r=0.00425480500521 0.101960659632 0.443832172827 0.309633180661
r=0.0053562864274 0.157974758435 0.299117386116 0.326109769106
r=0.00532670787645 0.0936987120531 0.255557827768 0.423692027527
r=0.00559827369364 0.274292028715 0.176306619527 0.308670813241
r=0.00126792991498 0.255617205281 0.242007871873 0.214091329745
r=0.00211128646393 0.408554662896 0.446622893815 0.0962017051582
r=0.00450695750229 0.241177197297 0.339040906941 0.235725181947
r=0.00301589329767 0.106507011593 0.0704504414009 0.0178420842586
r=0.00191739740389 0.28628955316 0.160321558934 0.259940955354
r=0.00433637817669 0.158541944048 0.58412841806 0.252761436124
r=0.00223362297494 0.233236540534 0.306001606801 0.225072429342
r=0.00342778704212 0.159606026962 0.320744061259 0.0710600840237
r=0.00337292315633 0.302432359061 0.225230253115 0.338259471952
r=0.00462186373864 0.315578229086 0.212020437618 0.276047209949
r=0.00181980862007 0.631973510352 0.0225316655519 0.255347062427
r=0.00211502261672 0.309939407628 0.17992915961 0.30628058773
r=0.00122737442813 0.457417613317 0.107720400711 0.110911119
r=0.00344105121123 0.172500924887 0.39053927984 0.397331668485
r=0.00369266723161 0.373999486098 0.506737170785 0.0799011013155
r=0.00158969639407 0.0762750031279 0.547530659312 0.10949124255
r=0.0031672793444 0.207958020254 0.397051816526 0.156873965441
r=0.00449071839096 0.215404391192 0.0894394434793 0.0890767941822
r=0.00389622617258 0.224346739788 0.307340229411 0.223491967322
r=0.00380901643731 0.406489970735 0.219337825888 0.298307002327
r=0.00198255906153 0.281376077149 0.0686614327018 0.320757227622
r=0.00394780561166 0.0387112977689 0.325826738758 0.344752885092
r=0.00293542948619 0.612257133235 0.120582048663 0.190017195305
r=0.0029791716139 0.04346867391 0.223559467432 0.259147592884
r=0.00581100327359 0.261374843765 0.393411114653 0.235306104629
r=0.0021187079527 0.152330022958 0.300065139652 0.235635013951
r=0.00442422833894 0.293906515519 0.242962156725 0.323285465059
r=0.00295586861117 0.446548556166 0.0846906965453 0.347196904031
r=0.00418527697931 0.0853688367306 0.0614706422085 0.350779225097
r=0.00209925550136 0.281386038174 0.272580933687 0.0738246789917
r=0.00262825840452 0.166577831824 0.243714493336 0.259014489359
r=0.00457229019809 0.285248765989 0.385185026331 0.0570656594974
r=0.00535015763444 0.235098191338 0.1074834398 0.355492908943
r=0.00213201876371 0.0193569708496 0.138832827718 0.446003407533
r=0.00613754716306 0.180566679401 0.162774012277 0.270397854302
r=0.00547850230251 0.490482591625 0.0293665314542 0.247589288772
r=0.00509725617044 0.145558890953 0.16041877387 0.410600335058
r=0.00493700845062 0.13710975575 0.324751169013 0.38983975455
r=0.00543261632503 0.391395847461 0.006477718701 0.263012662121
r=0.00250087686495 0.301521628981 0.32780457795 0.0830810820932
r=0.00573895410581 0.197248882697 0.45864582059 0.322804772044
r=0.00294750770858 0.302542142633 0.38362791588 0.244268979618
r=0.00376470522384 0.203978402529 0.280755157664 0.141778867069
r=0.00156112589096 0.262658325466 0.140255714069 0.528907121319
r=0.00273375054097 0.21794269381 0.18017128148 0.343811101401
r=0.00223572082272 0.305063247762 0.202500698453 0.2870147658
r=0.00559428872604 0.134586339568 0.2389562358 0.432040189131
r=0.00514930222521 0.138746788881 0.348244486855 0.212274047846
r=0.00221519949779 0.509732876084 0.136447159114 0.248327781464
r=0.00429456796159 0.04771965782 0.0686643935384 0.568933207011
r=0.00228038386278 0.290185426098 0.331798811769 0.28007119365
r=0.00440857690856 0.157464800725 0.330010520961 0.32101104616
r=0.00395001266493 0.327669179221 0.131229479657 0.00917363333182
r=0.00221479901768 0.128873815791 0.443685085182 0.322251286555
r=0.00473847806399 0.0553497265809 0.339477918962 0.431083935864
r=0.0013823357755 0.248380247273 0.200363947738 0.151912360306
r=0.0066243660462 0.164248492062 0.227608398358 0.316233757204
r=0.00349738386723 0.246641656151 0.261729525388 0.424470823344
r=0.0033268754866 0.684435816912 0.0391277202249 0.115864020809
r=0.00301754851722 0.310865193088 0.164146420462 0.290759441615
r=0.00289522833608 0.20897218601 0.127388036589 0.324743375732
r=0.00240080757166 0.24513387885 0.196694846414 0.0671023348929
r=0.00291454433258 0.161248237372 0.0315970867639 0.45279639432
r=0.00153296508125 0.31408783023 0.319428760235 0.36063600169
@balllist {Second Position} color=gray
r=0.00305246436566 0.0930811005188 0.446102428247 0.436016370204
r=0.00724353506361 0.150976558592 0.165741627593 0.0147685850656
r=0.00442003814539 0.157916053022 0.278557830853 0.27603325556
r=0.00452251275014 0.0349383027185 0.129687050842 0.225836053077
r=0.00358943615115 0.161780689214 0.145625577007 0.477031821749
r=0.00550343157731 0.214029698851 0.218179762803 0.280115551107
r=0.00415403524211 0.0408072649449 0.420348876572 0.203392148831
r=0.00327106544356 0.285288457855 0.333066127785 0.287250215713
r=0.00301453397967 0.241526002301 0.352371409911 0.374735892753
r=0.00764094761875 0.34896263611 0.00497329536749 0.232409201516
r=0.00930683079346 0.655810634879 0.0857207477636 0.0800829350963
r=0.00428485344749 0.0808364069643 0.437236553811 0.257925367455
r=0.00393443334723 0.0822859112121 0.405177974841 0.264343154825
r=0.00408070804389 0.348180048932 0.167809982159 0.106909151946
r=0.00661928983589 0.23231745909 0.337035247025 0.389623040315
r=0.00624134465962 0.213031367976 0.35509523849 0.106640451951
r=0.00492171605916 0.0919660554022 0.201740388828 0.313025471915
r=0.00425695001594 0.481448185801 0.0980077282106 0.0700198552266
r=0.00519685102223 0.182209653013 0.231032992234 0.032131023868
r=0.00560223161869 0.101713413056 0.21004167995 0.284425589706
r=0.00577316122497 0.465471144723 0.41306467846 0.0735642228654
r=0.00443775965186 0.413541383774 0.320705956155 0.0240133634506
r=0.00663202606999 0.366252125235 0.208954096846 0.212347160894
r=0.00393384742597 0.0629674213609 0.447638809791 0.206847965289
r=0.00486020879641 0.0432947299899 0.223569371759 0.590649177791
r=0.00427526661823 0.092749165656 0.471135331891 0.3432840314
r=0.00369821311544 0.28798895259 0.622964285145 0.0454641731258
r=0.00426001530749 0.183341559853 0.00894282272829 0.265825198604
r=0.00504644464204 0.240008458181 0.0200380961403 0.453564283234
r=0.00256704821683 0.203035601923 0.479639257781 0.277457696811
r=0.00371254172109 0.20479498976 0.196114200091 0.303848266886
r=0.00568150961622 0.321462592437 0.416164482407 0.045532961511
r=0.00468695656986 0.341044292855 0.357161156699 0.173961177212
r=0.00525836918716 0.019726818292 0.0833156239395 0.506554178646
r=0.00274488997057 0.670034518703 0.0911284146537 0.196886115586
r=0.00512330152199 0.0811898642271 0.171353922615 0.187716348572
r=0.00253142075555 0.174129589189 0.259011457286 0.277785582803
r=0.00451477124828 0.304203325626 0.140873939292 0.242773160695
r=0.00533719926291 0.0127040529794 0.281466821547 0.130038066745
r=0.00449559557488 0.183373266282 0.0173600123848 0.245137342252
r=0.00699144532948 0.37845470979 0.245330063429 0.0290155714288
r=0.00587059079602 0.000499803694835 0.0534863582859 0.421432019538
r=0.00437730017978 0.182921066109 0.563688853113 0.0293177027634
r=0.00406208490094 0.00714245468173 0.137927177642 0.45882939616
r=0.00407134221233 0.111351911571 0.304082595921 0.10308386306
r=0.00605761646916 0.398166533557 0.270298314251 0.154994561993
r=0.00380531207632 0.136540403267 0.215666692213 0.359720930898
r=0.00545724782179 0.249462496637 0.18938333385 0.345457826857
r=0.00593512284006 0.190170103663 0.278781857628 0.340464506366
r=0.0031452039082 0.140956964162 0.141091048246 0.442091530801
r=0.00516383415919 0.533073569875 0.00622142836217 0.28597680482
r=0.0035837661697 0.207791219678 0.386582630072 0.0311027551991
r=0.00612244018878 0.206386468138 0.127118818725 0.372675576246
r=0.00465912835292 0.0553104864671 0.30580301545 0.373439587062
r=0.00457522851296 0.0879309061267 0.139479970849 0.492026936775
r=0.0041852673133 0.370133024823 0.211032504068 0.308538971056
r=0.00301151802253 0.21396451913 0.412360167953 0.22688663881
r=0.00450063873408 0.167919824083 0.645693244278 0.13626606788
r=0.00489891512755 0.126725559862 0.166181617766 0.436813489388
r=0.00318647110899 0.191933587934 0.467875695915 0.193880565541
r=0.00805973139332 0.5241432976 0.0211086541215 0.408063835043
r=0.00475975946448 0.218378033945 0.087292938756 0.548316678601
r=0.00686813069167 0.237311359761 0.24870750705 0.192590034762
r=0.00462697662553 0.206429297194 0.373334639445 0.28686458184
r=0.00783261106567 0.694241681001 0.026051056813 0.194861830311
r=0.0050977229167 0.345475974855 0.425045487575 0.124238886093
r=0.00496211302349 0.0660829372534 0.467416196007 0.0698237734968
r=0.00538337152869 0.0322322647353 0.320011644902 0.52602343381
r=0.00439117312639 0.233461632478 0.215805762206 0.351603150465
r=0.0061823257453 0.224169745944 0.0827634755841 0.270748272578
r=0.00710356137168 0.588831272105 0.242192436198 0.159011651257
r=0.00505671409446 0.0448568743486 0.271222404563 0.20838568406
r=0.00668358716192 0.252171712522 0.315352091556 0.116243946249
r=0.00634667328187 0.331031980844 0.126694250899 0.447701238297
r=0.00444057776819 0.263142443146 0.175185608865 0.14814350669
r=0.00391567724102 0.291237955066 0.245202049437 0.186802103021
r=0.00469312112775 0.436821865084 0.0352428055226 0.340896540838
r=0.00384303983018 0.0129986037143 0.434561972417 0.273959736453
r=0.00551099690202 0.293184555266 0.169619854672 0.227549625118
r=0.0069756647699 0.477323874193 0.154034977188 0.235813061903
r=0.00400546654257 0.346045173391 0.177861355898 0.187028315294
r=0.0043494274946 0.311360850821 0.0536939374524 0.37789982009
r=0.00539385923802 0.387310299548 0.335942073561 0.225527566691
r=0.00843915078574 0.319792151598 0.0355816802719 0.325272385224
r=0.0046777518151 0.0180506992037 0.18137242002 0.527902909818
r=0.00498620996845 0.319740980165 0.3284455175 0.141815978772
r=0.0039739115372 0.357137604926 0.187681132926 0.261784280957
r=0.00526216856824 0.393696169858 0.0761268070341 0.132575225939
r=0.0056701729582 0.324064548593 0.12706727428 0.264397758573
r=0.00433963376873 0.134310594212 0.49089642664 0.178041349438
r=0.00350321238492 0.00400549845687 0.790980884356 0.033235084539
r=0.00579608604972 0.192688218437 0.253307044339 0.208382120891
r=0.00650146896809 0.265361174634 0.316064834349 0.0936529279437
r=0.00547106503975 0.333209173321 0.244135695605 0.158821442152
r=0.00476861064879 0.0748521311709 0.0793723942544 0.25226804843
r=0.00588833487106 0.335240371855 0.320186618935 0.160627894526
r=0.00722398109538 0.393932716814 0.287193323863 0.0511556223222
r=0.00507253636948 0.219303647252 0.241829104612 0.311652756802
r=0.00400280499409 0.184517261802 0.291067521567 0.402314547594
r=0.00459132617144 0.0249763599759 0.00924618356041 0.333042218687
r=0.00293797338456 0.117751069721 0.161878623353 0.399855529014
r=0.00355250000894 0.319986132867 0.388618141755 0.0191105671701
r=0.00583207498172 0.298265034143 0.288957270183 0.218621144636
r=0.00503017084995 0.129865789183 0.317385493499 0.312042853343
r=0.00634123213284 0.134939930473 0.3801979176 0.0357421173682
[truncated: 79,747 more chars]
