# Supplementary material for: Do universal codon-usage patterns minimize the effects of mutation and translation error?
Source: Genome Biol. 2005 Oct 19;6(11):R91. doi: 10.1186/gb-2005-6-11-r91 (PMC1297647; doi:10.1186/gb-2005-6-11-r91)
Supplement: Additional data file 1 — A tar archive containing the used CUTG records, separated for archaea, bacteria, and eukaryotes, the data used to produce the histograms in Figure 1, the kinemages used to produce Figures 2 and 4, and the data used to produce the scatterplots in Figures 3 and 5. [file gb-2005-6-11-r91-S1.tgz › CodeError/data/kinemages_0.01/bac_mp_CGUA.kin]

@kinemage 1

@viewid {oblique}
@zoom 1.05
@zslab 467
@center 0.500 0.289 0.204
@matrix
-0.55836 -0.72046 -0.41133  0.82346 -0.42101 -0.38036  0.10085 -0.55108
0.82833

@2viewid {top}
@2zoom 0.82
@2zslab 470
@2center 0.500 0.289 0.204
@2matrix
-0.38337  0.43731 -0.81351  0.87217 -0.11840 -0.47466 -0.30389 -0.89148
-0.33602

@3viewid {side}
@3zoom 0.82
@3zslab 470
@3center 0.500 0.289 0.204
@3matrix
-0.49808 -0.81559 -0.29450  0.86714 -0.46911 -0.16738 -0.00164 -0.33875
0.94088

@4viewid {End-O-Line}
@4zoom 1.43
@4zslab 469
@4center 0.500 0.289 0.204
@4matrix
 0.00348 -0.99984 -0.01766  0.57533 -0.01244  0.81784 -0.81792 -0.01301
0.57519

@perspective
@fontsizelabel 24
@onewidth
@zclipoff
@localrotation  1 0 0 .5 .866 0 .5 .289 .816

@group {Tetrahedron}
@vectorlist  {Edges}  color=white     nobutton
P   {0 0 0} 0 0 0
     0.5 0 0
  {1 0 0} 1 0 0
     0.5  0.5  0
  {0 1 0} 0 1 0
P    0 0 0
    0  0.5  0
  {0 1 0} 0 1 0
   0  0.5  0.5
  {0 0 1} 0 0 1
P    0 0 0
   0 0 0.5
  {0 0 1} 0 0 1
   0.5  0 0.5
  {1 0 0} 1 0 0

@labellist {labels} color=white    nobutton
  {U}  0  0  0
   {A}  1.1    0  0
   {C}  0    1.05   0
   {G}   0  0   1.08


@group  {Lines}
@vectorlist {A=U&C=G} color= green    off
 P   0   0.5   0.5
     .1  .4  .4
     .25 .25 .25
     .4  .1  .1
 L   0.500, 0.000, 0.000

@vectorlist {A=G&C=U} color= red    off
 P   0.5   0   0.5
     .25 .25 .25
 L   0, 0.500, 0.000

@vectorlist {A=C&G=U} color= red    off
 P   0.5   0.5   0
     .25 .25 .25
 L   0.000, 0.000, 0.500

@group {Original Data} recessiveon
@balllist {First Position} color=yellow
r=0.00755248114387 0.210157968406 0.261897620476 0.397720455909
r=0.00775436218067 0.226075671805 0.255767122368 0.374622424093
r=0.00794509403633 0.268967074472 0.21124476558 0.329050004105
r=0.00832121280359 0.263864906787 0.212531827095 0.332845561767
r=0.00807674302682 0.272291688019 0.212949677155 0.325791739264
r=0.00826536646039 0.313752873891 0.158752778886 0.311130745407
r=0.00858226118246 0.295733832215 0.163591455437 0.331878263209
r=0.00756619408291 0.149044949159 0.298679083911 0.445424308657
r=0.00706576596549 0.107650714511 0.312453916646 0.487342438819
r=0.00801380345331 0.252489787979 0.249007975102 0.342112429488
r=0.0079355933355 0.253392440188 0.23731853406 0.367567933403
r=0.00801887449852 0.235523717684 0.263443082151 0.370023419204
r=0.00766180536883 0.232597482123 0.248757148343 0.370042864111
r=0.00749459840214 0.23815996636 0.246090808633 0.365796653595
r=0.00744291568098 0.229516846198 0.247546768918 0.383525184109
r=0.00782452155656 0.237887765772 0.237155803416 0.370721505751
r=0.00826035199973 0.223493734623 0.254849230417 0.377353092636
r=0.0073970332345 0.153943827203 0.278269270582 0.460354702919
r=0.0077750583618 0.176265228488 0.270982809265 0.42699956662
r=0.00800411945255 0.273500870863 0.205921871112 0.33137596417
r=0.00790358184432 0.267786079232 0.196667436905 0.345169323988
r=0.00701051015926 0.266143380429 0.149271137026 0.419884877028
r=0.00764260783312 0.285383903793 0.163737280296 0.387043422196
r=0.00775434460843 0.324537646057 0.160383160175 0.34403776213
r=0.00709702847046 0.211917868767 0.26150198899 0.396230963957
r=0.00742587794203 0.218471955224 0.247937258638 0.390772528538
r=0.00683993750047 0.375950725584 0.157202183753 0.286920815641
r=0.00797261556592 0.214389509126 0.251036682616 0.406060606061
r=0.00794417843295 0.212633832976 0.267880085653 0.386117059243
r=0.00743051267038 0.206051873199 0.262553488778 0.396122609379
r=0.00781599504559 0.199592487597 0.274074238129 0.402185949681
r=0.00824473855304 0.217719647013 0.265928044996 0.392443269977
r=0.00832601569182 0.279121094708 0.207170533131 0.341867346772
r=0.00827271567082 0.35011052731 0.154205036491 0.295679992891
r=0.00855116900106 0.351641910755 0.151419801644 0.288309965604
r=0.00782726451213 0.315484751132 0.153186092424 0.328371589097
r=0.00803397627056 0.324231132862 0.156127764492 0.316222679495
r=0.0078530093161 0.316857168236 0.153949683899 0.325513736324
r=0.00786594699556 0.317456021285 0.152825613009 0.32732628086
r=0.00899482360931 0.286660635597 0.186593515627 0.341027811014
r=0.00733124457642 0.300921414016 0.167803667937 0.329937095774
r=0.00788222904994 0.273894475403 0.197053911936 0.346720124039
r=0.0083709549213 0.29340583858 0.194161419576 0.338088151116
r=0.00801206862678 0.300994986263 0.170932741412 0.338885180758
r=0.00860513995303 0.314258373206 0.162743221691 0.319872408293
r=0.00879694149248 0.29262843155 0.168147989946 0.356864742315
r=0.0083091187555 0.335920241832 0.149139634926 0.320020927799
r=0.00794159831362 0.298854634139 0.187425143304 0.336518317442
r=0.00790251302686 0.299397156813 0.186137217815 0.336927980312
r=0.00895408499614 0.320030371314 0.160012736357 0.306946213383
r=0.00844783815319 0.340209004192 0.164378151771 0.279938027827
r=0.00870871266824 0.310790687539 0.179793338902 0.308311843969
r=0.00875124111101 0.310415020964 0.190405298657 0.32065382512
r=0.008804829957 0.303804071866 0.182729962102 0.318699969127
r=0.00772088137172 0.275849536616 0.190305288025 0.358849718335
r=0.00778770786403 0.271249739879 0.211885048766 0.341558268772
r=0.00810676872553 0.234283552321 0.229807262644 0.390128496761
r=0.00801128045141 0.202358560348 0.268487013124 0.396136695057
r=0.0074765792671 0.186984308748 0.288161992818 0.403692109523
r=0.00748738785554 0.186357629682 0.289453975543 0.402117243593
r=0.00759633443759 0.200545575361 0.259707860715 0.425303971742
r=0.00752284357476 0.187324097401 0.290904804111 0.399224565892
r=0.00755245516142 0.38887142408 0.0992769569318 0.333228544483
r=0.0082948949814 0.398524154578 0.113272053931 0.293282975921
r=0.00842380130246 0.399321720151 0.111791846828 0.263838428491
r=0.00761046344879 0.403676332436 0.095071084111 0.338448049101
r=0.00798929207022 0.397604864348 0.10290441063 0.30281798821
r=0.00753358954459 0.217183781045 0.266378836844 0.373267592321
r=0.00735644968164 0.218665323657 0.259842246606 0.388432297376
r=0.00760878684939 0.234911061579 0.242777850618 0.372973209213
r=0.00754365393212 0.22972972973 0.249214403786 0.381921427792
r=0.00765500149152 0.236962551064 0.242331916987 0.381525555723
r=0.00752227495943 0.230243971528 0.248422200143 0.382589372893
r=0.00768360529853 0.392348230217 0.11816257936 0.252732478526
r=0.0078252585571 0.386973281513 0.12871045971 0.245290112148
r=0.00773893842389 0.395478734574 0.123362871148 0.231324881959
r=0.00773933541213 0.394477040959 0.121661038626 0.241656102404
r=0.00774474656022 0.215769476407 0.265985429904 0.38210238036
r=0.00779594391522 0.195193109197 0.261415207928 0.388533851996
r=0.00737640335944 0.214531599001 0.263040336355 0.387334121666
r=0.00873015452546 0.312365930599 0.152365930599 0.363154574132
r=0.00803939336296 0.391543555782 0.0917303447105 0.363151638648
r=0.0086808345647 0.37889761712 0.122706286515 0.284282619636
r=0.00816851236915 0.35969533183 0.127777658059 0.29911040499
r=0.00816142083768 0.360756873348 0.1377020859 0.249858162916
r=0.00811472915755 0.522392372147 0.0470480593277 0.148126745642
r=0.00741651793154 0.196921592956 0.26764168793 0.414123243457
r=0.00723236338569 0.219811947073 0.255122049128 0.41731383841
r=0.00735788649558 0.26827451793 0.196909225775 0.30916150887
r=0.00732229436833 0.265200600996 0.19788906411 0.317616380863
r=0.00759768238203 0.282927536397 0.191863406648 0.30494175966
r=0.00744228407458 0.296743769792 0.172208453807 0.323282390197
r=0.00749153180381 0.276171657682 0.204714310379 0.303558068344
r=0.00749663157827 0.27549855822 0.205317219211 0.304036433207
r=0.00750187995794 0.276259952365 0.204905069752 0.303719632528
r=0.00749312528738 0.277045890888 0.204297988838 0.302584154957
r=0.00754778286453 0.264795678722 0.233501643964 0.356211836543
r=0.00764721045894 0.256964505831 0.237455355732 0.35673535826
r=0.00765019108306 0.215096959778 0.274413529733 0.368645538858
r=0.00767640491635 0.20446208787 0.279806438915 0.383576687099
r=0.00811208031179 0.269509938038 0.23044982699 0.337828920898
r=0.00776074427859 0.317140644019 0.180203607392 0.310777913024
r=0.00840328079188 0.384985858163 0.10878707275 0.309719722609
r=0.00795193543459 0.371878063582 0.104616964661 0.331030297372
r=0.01 0.418208896384 0.0933769902976 0.241025865656
r=0.00895461947436 0.376723010759 0.10417618425 0.30241497188
r=0.00805200411903 0.347772935048 0.116987349846 0.358881683852
r=0.00889796479686 0.367793555828 0.100151373171 0.322987097239
r=0.00828824571625 0.3777177394 0.0889578553877 0.322341652013
r=0.00903831594559 0.426721983405 0.0956712986104 0.236179146256
r=0.00829297060614 0.392627255706 0.0952977319825 0.307902190026
r=0.0094344888172 0.321289500389 0.143322398697 0.345573832393
r=0.00783955895052 0.221455812421 0.254531757616 0.385164084938
r=0.00759497461355 0.226916925393 0.229501498595 0.389030012231
r=0.00787786340573 0.222398628267 0.245673641762 0.391991871209
r=0.00766157739375 0.21258804052 0.257802180214 0.400083558599
r=0.00787519904773 0.22675004266 0.225461971629 0.401360731448
r=0.00757044031215 0.229723038137 0.225097567705 0.390053108215
r=0.0077504084613 0.245389744769 0.246263508853 0.355070131065
r=0.00785210849048 0.231202642316 0.260475357814 0.370312803575
r=0.00802873207033 0.294661179576 0.191112688711 0.321050237934
r=0.00768908223196 0.280509076247 0.199838722401 0.309255055264
r=0.00734968599665 0.191613447053 0.300314334831 0.397843256127
r=0.00757114100224 0.212835749941 0.271975279296 0.381079153791
r=0.00755418617955 0.284124134393 0.195588612465 0.34644780713
r=0.00828042479191 0.237450833489 0.230052444278 0.386589248923
r=0.00830255103413 0.270648531441 0.20375845982 0.349070241146
r=0.00862915772306 0.358690917012 0.123175778697 0.287246787192
r=0.00864888096691 0.306914283286 0.134970889465 0.316624877821
r=0.00804095723602 0.353177556184 0.12966959369 0.291524036315
r=0.00802801082739 0.238693259403 0.248541399429 0.370484545041
r=0.00767711213385 0.244724283718 0.243508555461 0.366732594219
r=0.00828264317308 0.333007458598 0.152109055666 0.315342800556
r=0.00793235735465 0.306145829982 0.157267994218 0.330394788866
r=0.00851541019296 0.321754323928 0.166477727741 0.320027872825
r=0.00761964671465 0.320765238279 0.156307639514 0.324239694591
r=0.0079349866712 0.263832074289 0.247409751874 0.338598429429
r=0.00801958314489 0.254624481957 0.246831092692 0.344475892045
r=0.00775437706768 0.268496819551 0.246568463341 0.339917419931
r=0.00790761410215 0.265538053704 0.228816031579 0.34394170448
r=0.00782265508719 0.255547607437 0.240342878033 0.342399880588
r=0.00783453582313 0.252602103572 0.241604181772 0.347273403386
r=0.00791166020143 0.25760362069 0.237538291989 0.346482599895
r=0.00790275830872 0.257061265167 0.237745136062 0.346606863282
r=0.0078213790829 0.327627707943 0.154158866007 0.377534100027
r=0.00845550026944 0.33754704631 0.150425462281 0.326215022091
r=0.00813488978854 0.261592708403 0.21429046637 0.327123943849
r=0.00831934735291 0.3845903751 0.0882107049301 0.310952953052
r=0.0088429875378 0.267097728178 0.19477826435 0.360906104128
r=0.00760563658164 0.231564425046 0.251016551071 0.382756317498
r=0.00751949834906 0.197172145991 0.278155594613 0.380799768438
r=0.0077450578522 0.196999422966 0.285112521639 0.400115406809
r=0.0078236860091 0.208242761499 0.288214068342 0.369511346839
r=0.00750445286245 0.191948436908 0.268982869748 0.410436700789
r=0.00835480122036 0.325594680438 0.160249525855 0.317665607934
r=0.00786556285785 0.28837504564 0.181444385435 0.321497327978
r=0.00851810085249 0.323045319289 0.154310140827 0.317829145121
r=0.0078951519298 0.283043709227 0.180871432885 0.329198848892
r=0.0083551003589 0.335804299481 0.157935919611 0.306688081707
r=0.00814553150531 0.330129636311 0.178793800034 0.297900956287
r=0.00850691315568 0.364859142893 0.13741143017 0.302615529244
r=0.00810644648283 0.339368468376 0.146093619857 0.297837025262
r=0.00810152790862 0.338354817941 0.146418256568 0.299565463973
r=0.00790430350179 0.271016670244 0.229090648923 0.338413107248
r=0.00799224382183 0.225413130862 0.275480125056 0.366815542653
r=0.00758073549351 0.26314043005 0.23935934873 0.354260684895
r=0.00786792783731 0.254980676473 0.247594129376 0.343559323726
r=0.00857957704713 0.323027226581 0.153853253346 0.325149976927
r=0.00828532354646 0.290715216348 0.190461496263 0.337859151066
r=0.0089589851174 0.279862206358 0.188843695526 0.356810824272
r=0.00913804463674 0.328962850899 0.147167591192 0.336583179246
r=0.0083968719332 0.334249504511 0.149139219355 0.317659241478
r=0.00805569724255 0.3079536481 0.178355646154 0.318219381852
r=0.00804527588091 0.28574430383 0.195752622253 0.333270872958
r=0.00810495885315 0.320317016766 0.166289265754 0.310922142995
r=0.00853015553153 0.325813274247 0.156116762346 0.315103904388
r=0.00843287804186 0.325841698499 0.158568002132 0.321636907406
r=0.0079965562089 0.31488540005 0.159077043629 0.326258640472
r=0.00885662905229 0.3206415012 0.162448178049 0.321077896574
r=0.00758558727167 0.174673966535 0.278174212598 0.428364911417
r=0.00793255897819 0.30594581357 0.178232625284 0.313634254485
r=0.00780230206624 0.326053897739 0.144504275422 0.282290030663
r=0.00768857495873 0.318016276519 0.160795767863 0.290754275811
r=0.00764648149211 0.320033195265 0.160453570694 0.286549879394
r=0.00800856922581 0.317274089407 0.157889494676 0.340612157404
r=0.00789835264225 0.344193177463 0.15479384548 0.318677106719
r=0.00794526782508 0.317714915988 0.15995122859 0.341579177942
r=0.00863609225326 0.332559260395 0.135302107523 0.35113701091
r=0.00834549819746 0.296061973431 0.195923132751 0.310198479063
r=0.00817912427529 0.299692992074 0.16681808214 0.339682340779
r=0.007445934258 0.219302413147 0.251820527641 0.391957385495
r=0.00763999433147 0.201404734033 0.261720997599 0.416023491597
r=0.00701768484442 0.174219843056 0.312549425148 0.398990206217
r=0.00797025270872 0.275167785235 0.214418257808 0.298527652047
r=0.0079282773441 0.157160936949 0.294798647275 0.434033901118
r=0.00887103007322 0.302851483514 0.18280856683 0.329509346759
r=0.00922330962228 0.340534811675 0.162175933475 0.360304907875
r=0.00785602437465 0.190765820909 0.277167119828 0.396105820651
r=0.00759612406859 0.19766029534 0.264942785911 0.418589784568
r=0.00760487482048 0.179116833204 0.27787563902 0.419424838269
r=0.00765532414098 0.201023866176 0.260472997332 0.415999711587
r=0.00737617565738 0.187603732344 0.257866123237 0.421793912946
r=0.00745638651263 0.208168436796 0.244246359745 0.398595614929
r=0.00779781545996 0.190402700312 0.269273117814 0.415804768867
r=0.00778570711209 0.210628034027 0.248969001567 0.403687246055
r=0.00737588220753 0.187799005283 0.259812937933 0.418359995969
r=0.00737445086611 0.188097479532 0.25762318945 0.421354539681
r=0.00752836660463 0.211489614671 0.279097836465 0.383311415755
r=0.00814286663682 0.393057480367 0.100772124332 0.321586484525
r=0.00759854429172 0.367538816956 0.153656046849 0.344275506367
r=0.00770729961325 0.385566782618 0.104411683507 0.306443597813
r=0.0087060357907 0.398052916699 0.0971186307608 0.283818795635
r=0.00787301196844 0.367360729822 0.134518731258 0.296236854331
r=0.00858063341887 0.370048051072 0.136190368551 0.274877474904
r=0.0078890742703 0.371174277264 0.148121630032 0.268666662995
r=0.00821346759964 0.397420221055 0.0971972475964 0.300390802944
r=0.00825284118987 0.356270693182 0.158248803222 0.294206963453
r=0.00853923319993 0.409293133295 0.0989844200808 0.254760530871
r=0.00853545490705 0.399950401746 0.0878707469497 0.26937555798
r=0.00794913602316 0.323338031979 0.180798200276 0.294469836117
r=0.00816012387747 0.391780170892 0.122333737075 0.265486024706
r=0.00723594702246 0.182667947934 0.290823693852 0.407638271522
r=0.00831662897418 0.262866931402 0.194796327242 0.367132050384
r=0.00818071428434 0.280336151337 0.189287173785 0.364894513227
r=0.00793116812236 0.259630794095 0.212466556206 0.36019984789
r=0.00792014512466 0.25756735044 0.21331724321 0.360974189991
r=0.00782395494317 0.252332220912 0.247763734744 0.344110690457
r=0.00755043424723 0.160011219016 0.291729481471 0.43473687901
r=0.00792569851553 0.267702330243 0.211976948133 0.325783011776
r=0.00771532862381 0.27761376291 0.20521654836 0.321401189729
r=0.00786812244162 0.214410419358 0.257201717937 0.388910227312
r=0.00812523193427 0.312383242014 0.157774639236 0.330666442361
r=0.00820119608936 0.32865453381 0.157655974809 0.319047873192
r=0.0082655665398 0.373583270943 0.155217471147 0.239168820895
r=0.00785402438886 0.248397073244 0.248679942672 0.341178245455
r=0.0077969455586 0.300765141765 0.190209625607 0.281714303821
r=0.00760139999575 0.207496803069 0.258184143223 0.398305626598
r=0.00793162957504 0.278862827722 0.188042739181 0.326616499405
r=0.00763685361947 0.251550829219 0.263071274845 0.339030256995
r=0.00832812290353 0.285714285714 0.211540335943 0.341953929627
r=0.00793218225909 0.263987138264 0.250160771704 0.331149517685
r=0.00828730068023 0.320036983225 0.18060141769 0.295117333686
r=0.00768447847009 0.273452952812 0.216021474993 0.320641424131
r=0.00853783584883 0.288057028228 0.215145436309 0.316929359507
r=0.00809837429919 0.279737985815 0.211668656352 0.322119573557
r=0.00784730102661 0.22643229071 0.235860973387 0.359948107241
r=0.00780723388158 0.270046758322 0.25242515179 0.322457952404
r=0.00814777350081 0.277924316419 0.228382648664 0.332636912068
r=0.00781730660731 0.25792946853 0.24827928759 0.333995600653
r=0.00770006143929 0.285235702321 0.243000717875 0.312335486959
r=0.00774916810766 0.241568073459 0.249514391665 0.350520925305
r=0.00784669971274 0.233399160701 0.245186373735 0.382745001234
r=0.00875273352674 0.290731900111 0.186672491081 0.35278271813
r=0.00825033783355 0.277666682168 0.215563719791 0.33069339162
r=0.00761861950152 0.294790556833 0.175853754276 0.315258229126
r=0.0073383804593 0.226788085406 0.26312559061 0.351199754489
r=0.00739224283281 0.314371488398 0.173514088825 0.307842849926
r=0.00771525121261 0.360880985645 0.128614263421 0.285413449676
r=0.00809708572625 0.301430879298 0.191737825987 0.315624278791
r=0.00810442386198 0.289859928096 0.203974073167 0.325090524851
r=0.00806992477 0.265967123644 0.214995776753 0.331654863232
r=0.00770901044138 0.21417874898 0.269862968575 0.370494154373
r=0.00775128672322 0.189339506616 0.303474294488 0.383120796122
r=0.00791189931784 0.217115689382 0.289864915855 0.354803411063
r=0.00795288392599 0.225192965704 0.282684809422 0.357523673112
r=0.00783530173411 0.220517641161 0.262037559274 0.369279939838
r=0.00779269339998 0.223455951858 0.262398317157 0.373782357666
r=0.00771847146952 0.2110702481 0.281495578744 0.373688942164
r=0.00799538006473 0.238021211681 0.255673398228 0.359116664245
r=0.00792630998685 0.222183790583 0.24644288971 0.381086392579
r=0.00739038334571 0.220623718181 0.26152129328 0.391723971529
r=0.00793410940366 0.228880229395 0.257995735608 0.364421733696
r=0.00782566273506 0.220483766483 0.274932200226 0.367546142275
r=0.00772635244155 0.231566707466 0.261982864137 0.359265605875
r=0.00795130900713 0.244458895573 0.259307429686 0.348344442638
r=0.00765193787058 0.250614250614 0.249098227822 0.349783051911
r=0.00765855682168 0.240686320978 0.264148260499 0.361456062186
r=0.0080264890589 0.21638497389 0.279274524117 0.369981470043
r=0.00773465612475 0.249535747447 0.264856081708 0.351903435469
r=0.00773727802497 0.227190086031 0.268162201916 0.363894286657
r=0.00747893230844 0.199875915661 0.282413548134 0.394579326839
r=0.0074595748407 0.228911009755 0.251563072211 0.37000366215
r=0.00750894782655 0.230924802353 0.245047343262 0.383491910278
r=0.00778755722848 0.229366192887 0.245531629354 0.389221008967
r=0.00749811817406 0.233869172196 0.247695596028 0.375317273011
r=0.00771095848416 0.218735788995 0.267192158052 0.372037794957
r=0.00744653649667 0.219049196621 0.256438628458 0.383809839324
r=0.00722321190007 0.199683519551 0.266114330066 0.411484750576
r=0.0072383441179 0.191129595741 0.281630344369 0.406082182665
r=0.00754141755765 0.207679113339 0.247877908255 0.41892070194
r=0.00764646930279 0.198676932217 0.259635995793 0.402949606211
r=0.00827745743353 0.191542064493 0.254954062331 0.41406953702
r=0.00771101000719 0.199197823465 0.264129245786 0.395787170785
r=0.00738528669936 0.211008627638 0.265585101879 0.394518580313
r=0.00710361747153 0.179127647854 0.300215333767 0.42290550353
r=0.00725874757768 0.204019582582 0.251816542128 0.408734862149
r=0.00799446660632 0.366821341705 0.138940159735 0.287485696871
r=0.00778078234611 0.370140151293 0.137688383276 0.28446607635
r=0.00796105314129 0.375364088169 0.134074166643 0.280276594858
r=0.00760698106812 0.368519399334 0.129612013318 0.314704083713
r=0.00769416616591 0.371431237171 0.134260123157 0.288766560926
r=0.00726776124959 0.180837543784 0.288397755804 0.401382474195
r=0.00786247497898 0.20733140964 0.273729369914 0.378433258523
r=0.00775332527497 0.14889943893 0.278993772736 0.453665454097
r=0.00828039395147 0.278329197684 0.209961745244 0.319117038875
r=0.00784913145549 0.264145638575 0.255710972095 0.328038237155
r=0.00789589198686 0.288091523661 0.216068642746 0.329901196048
r=0.00785303392747 0.252562402955 0.24246554034 0.347676110024
r=0.00782017085499 0.250201244832 0.244787379139 0.348788430169
r=0.00783334555859 0.251172861783 0.241645615301 0.345555154577
r=0.00803128967995 0.267838584197 0.224634023221 0.339816491968
r=0.00805924672162 0.289340931786 0.210142557074 0.327132330154
r=0.00791016945816 0.26194134095 0.235989796335 0.347246765674
r=0.00783340075164 0.250738331719 0.244426213196 0.349011078868
r=0.00815432437134 0.268495181616 0.233802816901 0.3280948851
r=0.00810156679158 0.268926688347 0.224742186125 0.342919412235
r=0.00790882105298 0.268519626405 0.210637039957 0.338526453593
r=0.0077056211481 0.272931755814 0.204282693778 0.358405686266
r=0.00849692656127 0.31028741328 0.176134786918 0.292051536174
r=0.0079411651867 0.297716962343 0.202817836462 0.312838859588
r=0.00809444571576 0.296519366432 0.210856737211 0.306385598296
r=0.00810948173178 0.284616806451 0.229939234306 0.310494212241
r=0.00782151296921 0.2509202098 0.246111656327 0.346503455044
r=0.0078288701864 0.252437798068 0.244534597803 0.344903311997
r=0.00803931550322 0.283730256969 0.190028222013 0.322844976977
r=0.0070673458196 0.217266554022 0.264641183409 0.365925973157
r=0.00741261158012 0.218005023579 0.253685841836 0.393519064497
r=0.00753306828337 0.250238616585 0.248161248667 0.339003986301
r=0.00741535325584 0.199586088537 0.277017818384 0.397102619757
r=0.00787834525876 0.213644614764 0.255067567568 0.40076643808
r=0.00832452686868 0.221200199479 0.243863245969 0.382722890231
r=0.00790289305533 0.361446309899 0.116518013291 0.310423224904
r=0.0080557810969 0.364957716702 0.132135306554 0.285034732709
r=0.00866709845872 0.351078955754 0.139390423223 0.303176492611
r=0.00847264156698 0.336260528878 0.141668552309 0.314612926272
r=0.00849879698401 0.336901969779 0.142297836869 0.313417283841
r=0.00846912954365 0.336327663461 0.142427393503 0.313829073971
r=0.00852847235721 0.305414847162 0.148864628821 0.345021834061
r=0.00925339481221 0.36371124031 0.13690245478 0.291698966408
r=0.00848052793903 0.341649725867 0.149665664219 0.305872437179
r=0.0093216130037 0.370754403456 0.13260219342 0.268660684613
r=0.00912147433241 0.326374984024 0.140842670302 0.326161973331
r=0.00750319653247 0.233873259449 0.252912759307 0.391426135672
r=0.00709837758804 0.173514083357 0.289551441001 0.40103045331
r=0.00845288650097 0.34109021358 0.147191584316 0.297730315588
r=0.00823325864442 0.316789532298 0.161898602958 0.320133702626
r=0.00822995863498 0.31599532333 0.163255048607 0.319733256626
r=0.00812067695638 0.298611486304 0.167125902714 0.338285878942
r=0.00883828727536 0.319796141245 0.161856570805 0.320240262104
r=0.00825640038185 0.311804793849 0.169705086459 0.322695998707
r=0.0084310940487 0.31716401213 0.163041420403 0.326144801022
r=0.00820162218628 0.295254847903 0.178054411528 0.335107021743
r=0.00817483763215 0.293810574092 0.177175967423 0.335052152048
r=0.00930997337175 0.289490696009 0.173279439467 0.342968657681
r=0.00817552122538 0.303407625643 0.173427982083 0.330485751458
r=0.00820125635096 0.305245217314 0.171596903448 0.33127620492
r=0.00817762835067 0.305453086516 0.172671785785 0.329625873463
r=0.00818025863593 0.305685864519 0.171583174631 0.330616896622
r=0.00879082242985 0.312241075989 0.160632200216 0.334544009988
r=0.0085047497067 0.313648861565 0.164555593315 0.340742685903
r=0.00830410673368 0.32337143014 0.159571937081 0.307714832133
r=0.00762529880216 0.163312027534 0.280514412144 0.439109458546
r=0.00762073524818 0.146561249294 0.304638200702 0.439168119429
r=0.00755665671447 0.161897977759 0.291780442439 0.43725513475
r=0.00756598706317 0.153672080498 0.296242328087 0.437727026011
r=0.00754876060618 0.169879313315 0.286038272751 0.428221731773
r=0.00744833700572 0.171683848797 0.280733104238 0.422817869416
r=0.00788944143874 0.176732381276 0.291801462046 0.417862696384
r=0.00775947367348 0.176443850267 0.283368983957 0.424385026738
r=0.00763157316694 0.162488413701 0.290219367262 0.436363734345
r=0.00744563921464 0.163065949969 0.29951416167 0.431879264007
r=0.00749801259801 0.149883391638 0.300120772947 0.438759786773
r=0.00785870590884 0.160785354205 0.290395330326 0.434797028389
r=0.00795379835859 0.157564441678 0.294797987656 0.436440018671
r=0.00750811385173 0.171642320238 0.287831513261 0.414444759609
r=0.00783629851625 0.169145256585 0.288265615116 0.426954497127
r=0.00753619707753 0.157103284527 0.295787315178 0.434723171565
r=0.00748547184648 0.15950952366 0.283458465534 0.440308275479
r=0.00762994477644 0.151659154413 0.302155778997 0.435418408762
r=0.00780683229912 0.190756464685 0.270551910459 0.420168371285
r=0.00784237762844 0.169785916252 0.300480229792 0.414164534805
r=0.00767568535762 0.148220939279 0.307060284704 0.435436542057
r=0.0076786294808 0.163831867058 0.290566959922 0.430107526882
r=0.00762380400014 0.156792232311 0.288351463934 0.44559321526
r=0.00778699078351 0.170810412786 0.296725429896 0.419608437649
r=0.00782004505708 0.16410281614 0.292770432988 0.420995724185
r=0.00743822530814 0.210810960344 0.283213687982 0.348299376184
r=0.00769488347467 0.233500167807 0.24839853497 0.36457953335
r=0.00797216807172 0.215468258186 0.25798144136 0.362956301353
r=0.00760907138173 0.245189406638 0.233702089619 0.338853503185
r=0.00758972151636 0.203636418233 0.29024601307 0.367504545182
r=0.00772684623989 0.253881278539 0.214872798434 0.344748858447
r=0.00778866322537 0.255571503534 0.223693551872 0.334194181217
r=0.00814655933477 0.231305370114 0.251459041861 0.383549565436
r=0.00787114945373 0.347304959908 0.128679026429 0.341839471605
r=0.00751096774981 0.218161344477 0.284329856621 0.341889713576
r=0.00766720439188 0.314252526056 0.169825761795 0.353000238682
r=0.00837126522238 0.3093745695 0.171304587409 0.357969417275
r=0.00756635158013 0.203591639135 0.274639364103 0.405678584279
r=0.00739968552308 0.186302789399 0.291367323739 0.407591001539
r=0.00700147693106 0.159648390065 0.312013686271 0.410118446888
r=0.00788671516698 0.19698738258 0.280862653549 0.384803512868
r=0.00814652368546 0.325954001206 0.145835127918 0.343957274528
r=0.00809351563718 0.33478533858 0.144790375367 0.313147853846
r=0.00782971007399 0.240230460922 0.200734802939 0.380406646627
r=0.0075125606374 0.217697811448 0.243615774866 0.358383952134
r=0.00739852415349 0.274211961935 0.207062077632 0.339496146007
r=0.00738987096786 0.273400827657 0.206880365311 0.338986233261
r=0.00887413515778 0.388295519452 0.120772511177 0.259255919021
r=0.00779606805401 0.263665164428 0.201329704163 0.366739547544
r=0.00814699837109 0.279576506037 0.199846580189 0.327354337565
r=0.00780119939782 0.256163199358 0.226057730735 0.340012383858
r=0.00855389532423 0.313351594325 0.169511167299 0.312368310156
r=0.00823363689583 0.270755597015 0.203491471215 0.355010660981
r=0.00801332648052 0.268444398196 0.206357106768 0.344699339416
r=0.00839511254245 0.274978376375 0.204744841221 0.339626838008
r=0.0079623448471 0.261854100524 0.215316428823 0.345096457665
r=0.00794712700907 0.264013304946 0.213748401278 0.340980140374
r=0.00767937506389 0.203948430741 0.275799501984 0.38625952901
r=0.00696608575911 0.215705190044 0.259502218792 0.393305035694
r=0.00777155968725 0.206291242232 0.277596258569 0.381766929336
r=0.00783550602297 0.431796048111 0.0886579692807 0.220507902295
r=0.00803432036167 0.351955061453 0.143829749787 0.305215452759
r=0.00743228553342 0.284575396046 0.21311415327 0.334085891297
r=0.00774785718746 0.193946320086 0.281079460903 0.390456214572
r=0.00745361237156 0.207701887154 0.279126353099 0.376702749305
r=0.00785795482549 0.218254759294 0.265698195953 0.382786803548
r=0.00772706437469 0.193290020993 0.28351370088 0.392148373769
r=0.0073713842418 0.209807410509 0.284069499686 0.382823948085
r=0.00745748239269 0.197593714769 0.286006200676 0.382275225479
r=0.00864013903584 0.284581019582 0.20892655839 0.321781971525
r=0.0077785743463 0.276981970857 0.212398122993 0.351321313905
r=0.00773448707163 0.231697513592 0.245848045511 0.354781910832
r=0.00776011491577 0.230773338297 0.243594926898 0.357590200425
r=0.00773440850586 0.276284755486 0.221460304655 0.324117492171
r=0.00802913723181 0.270565548469 0.225686286124 0.332773905661
r=0.00784323647034 0.258492617194 0.22700651866 0.338227885529
r=0.00783746125598 0.260397361873 0.226185752851 0.337053543599
r=0.00783985520845 0.259541277449 0.226918573799 0.336684709989
r=0.00811298349896 0.286512098196 0.195076069321 0.317927434336
r=0.00777900529029 0.261205482969 0.204724363501 0.353055138971
r=0.00745871094709 0.206022570673 0.266527617416 0.38889716563
r=0.00773105374401 0.233703690556 0.245062889733 0.36454746607
r=0.00782236334262 0.231582826608 0.226976229961 0.380725999631
r=0.00762088452857 0.229125625095 0.226953578825 0.377531949285
r=0.00786414200288 0.224947633648 0.246045960961 0.372666282141
r=0.00784041531301 0.306349543427 0.168188575069 0.324952219155
r=0.00763369172431 0.229421696919 0.227838750528 0.372836639932
r=0.00780634672094 0.349301504041 0.126318043141 0.345394208639
r=0.00785637458829 0.320793643826 0.16061630306 0.329441201001
r=0.00830786700212 0.347552602436 0.13665559247 0.309368770764
r=0.00766026771056 0.232665515718 0.233869996387 0.364114505962
r=0.0077331903505 0.240336301677 0.212079001045 0.373712750609
r=0.00784884841855 0.347161815546 0.125738820118 0.347329095573
r=0.00806068502106 0.352117565378 0.121916223097 0.325966211525
r=0.0081565203193 0.346332381147 0.134691899612 0.314017547439
r=0.0075260170501 0.227174643097 0.232905097389 0.369678608686
@balllist {Second Position} color=red
r=0.00923853057902 0.270095980804 0.258798240352 0.20075984803
r=0.00904716637635 0.270288412056 0.242812073479 0.205580292216
r=0.00885075498236 0.315810000821 0.224135807538 0.159803760571
r=0.00888556664276 0.328133688431 0.219087476953 0.161403611461
r=0.00879059901728 0.319155478118 0.2171005432 0.163267397766
r=0.00880367639224 0.338577590302 0.205989093466 0.151142906002
r=0.0090596610754 0.348422043701 0.203440812883 0.160730225108
r=0.00950737877676 0.216117076879 0.286914378029 0.220621495771
r=0.00959562995006 0.184789859907 0.318879252835 0.228854323935
r=0.00895918374761 0.295127407119 0.228039291967 0.188017895351
r=0.00920552979084 0.289770227742 0.239078203783 0.191939359074
r=0.00929824215111 0.302291408367 0.225742756119 0.204757312761
r=0.00925109021328 0.271766769416 0.252586895829 0.194642505008
r=0.00915959516799 0.262656587684 0.254608396327 0.194359420687
r=0.00931050442423 0.25730265345 0.25808932729 0.188868862243
r=0.00921320524228 0.266190310213 0.254025792959 0.187800627396
r=0.00932953180446 0.276534874406 0.237855467185 0.200205985009
r=0.00976331220489 0.226057552964 0.290221516804 0.206472983231
r=0.00947587899027 0.237010641884 0.283045215968 0.20221986806
r=0.0089183577237 0.315103259517 0.223463548146 0.169420253794
r=0.0089677433553 0.305322344604 0.217874656602 0.178926288223
r=0.00905156868444 0.262585034014 0.258907079315 0.21333632354
r=0.0093329279121 0.312505256076 0.269237238247 0.172371261178
r=0.00975836800834 0.348401666551 0.173324183321 0.150327649193
r=0.00904857833529 0.233836942982 0.284706875075 0.205287901314
r=0.0091436684838 0.250029771525 0.277589697351 0.20162977833
r=0.00879027980641 0.34590079791 0.200503942886 0.158928654752
r=0.00944904593636 0.269750132908 0.256353003721 0.199929115719
r=0.00929974491392 0.265274803712 0.247787294789 0.205389007852
r=0.00928974242392 0.246092044363 0.261680202602 0.199414898262
r=0.00940459088059 0.250365432318 0.265547484054 0.209337349398
r=0.00957938986704 0.282219743988 0.226992823894 0.210798099302
r=0.00928038357614 0.332352412248 0.222309415208 0.158386057842
r=0.00906093650323 0.371149595103 0.193772702532 0.137875876165
r=0.00911079916684 0.384896580445 0.172396773248 0.137522557957
r=0.00915064890977 0.338934431183 0.194690284361 0.143205493417
r=0.00889790846068 0.34219453868 0.214745194001 0.147711473222
r=0.00913446091846 0.341233173148 0.192931595798 0.14386354947
r=0.00915991010879 0.341343714011 0.194285845749 0.143010161895
r=0.00897912136863 0.326640791432 0.233344033618 0.178101380337
r=0.00890589297668 0.29312483388 0.209621688668 0.152166208913
r=0.00929394403638 0.324784001911 0.204735803692 0.155868165205
r=0.00933794429357 0.341534058386 0.21100171723 0.155809959931
r=0.00928296042968 0.343448768297 0.204833677413 0.148487341477
r=0.00906686001404 0.359425837321 0.202424242424 0.152153110048
r=0.00930346463277 0.334521677701 0.226223529218 0.163613662127
r=0.00906238324625 0.338594349494 0.227270084874 0.146087664225
r=0.00928095460468 0.332469212785 0.210479336548 0.150113962434
r=0.00928884514009 0.331766931097 0.209206495823 0.149701434323
r=0.00895368604801 0.35607916136 0.211046340747 0.160419320074
r=0.00879638030707 0.367093991129 0.191870709035 0.140014581688
r=0.00905531682633 0.342834053681 0.192568917299 0.160979551811
r=0.00927680990552 0.347450932734 0.199580725527 0.164884243787
r=0.00911448209335 0.340793944903 0.20355050988 0.161589452164
r=0.00927937484247 0.304424859168 0.226876249319 0.166681809922
r=0.00911656881143 0.311593201721 0.22958520535 0.163112819096
r=0.00945146410877 0.279673908136 0.266526850732 0.177391856734
r=0.00910928398682 0.259631844792 0.261956590655 0.211129192468
r=0.00911891777554 0.239964509993 0.270674853973 0.206265501672
r=0.00911143630329 0.240302232041 0.269279871149 0.206260644773
r=0.0090476515061 0.248399995337 0.275550529838 0.234014525361
r=0.00909766885058 0.244813629477 0.267864456214 0.204363563329
r=0.00982114094547 0.385539138636 0.221251178875 0.121848475322
r=0.00965761558134 0.4033656251 0.181015928667 0.118063044665
r=0.00925221122168 0.389423807485 0.156874663278 0.119371267274
r=0.01 0.389490824826 0.229097513622 0.124506795265
r=0.00956387087068 0.369641038304 0.196888792864 0.118213525109
r=0.0090530255448 0.2517489068 0.261418456023 0.207037354009
r=0.00916282611736 0.246231078112 0.269369725281 0.198030872137
r=0.00908136203787 0.261395918011 0.255364713081 0.192342992002
r=0.0092837257394 0.262984888024 0.253411941902 0.189895072036
r=0.00928164527824 0.26633694479 0.254518874756 0.189949858593
r=0.00929573442898 0.263327875501 0.253539185875 0.187861724432
r=0.0088232619497 0.366297356737 0.175384870742 0.122685588614
r=0.00867307084108 0.359857670843 0.174464412416 0.1315432759
r=0.00838381216459 0.351190011939 0.174113115629 0.132170219404
r=0.00867974689946 0.363883684665 0.170568899559 0.128577358448
r=0.00909796276192 0.261828731016 0.263409142573 0.198926186121
r=0.00901187628631 0.248772807261 0.262619246087 0.200287116792
r=0.00894717456184 0.242504270135 0.280370516358 0.201550387597
r=0.00972619969124 0.342712933754 0.216277602524 0.157034700315
r=0.00972714678098 0.323552385804 0.224995754797 0.158498896247
r=0.00925835777265 0.390433469727 0.159655149778 0.136010152951
r=0.00920452146588 0.366933943506 0.164583892473 0.139884456477
r=0.00837706436914 0.339422531396 0.1775646956 0.142327763779
r=0.00831804495697 0.418087258018 0.110324569007 0.0934219397091
r=0.00936283077024 0.242866034881 0.27724048097 0.203385917978
r=0.00966343975507 0.254519909216 0.278481989841 0.18541277463
r=0.0086837717414 0.304452672895 0.22877795496 0.15510329108
r=0.00872375402389 0.300388660549 0.235230278271 0.157093365453
r=0.00873986068225 0.31250532946 0.227174277609 0.152129794382
r=0.00888951269457 0.306725870852 0.243460002754 0.158680985819
r=0.00870287032641 0.309368054395 0.226022160164 0.154660732442
r=0.00870733885088 0.309277014771 0.22646700446 0.154507561765
r=0.00869768730496 0.309068390609 0.227122150391 0.154947941477
r=0.00868383727181 0.308655280823 0.226684250005 0.155122410903
r=0.00930043906798 0.293917332081 0.228452325035 0.174495068107
r=0.00930092721062 0.286609880211 0.228456967666 0.181897341888
r=0.00894420559404 0.253831275108 0.251450676983 0.203838714477
r=0.0091292055638 0.263721273179 0.247506325106 0.204206801735
r=0.00900850183688 0.304932807596 0.230980928623 0.178659370725
r=0.00888997239846 0.315923425916 0.232101361071 0.155969901516
r=0.00949740424364 0.363770240734 0.174976920882 0.143035748307
r=0.00949739368475 0.342887820363 0.187106110826 0.148219037393
r=0.00910246952146 0.411539893559 0.164841542741 0.118914124269
r=0.0094933232081 0.384851683234 0.185840986783 0.131003954064
r=0.00974057198484 0.342191984692 0.201339428085 0.153236951207
r=0.00955106185724 0.375434296836 0.184704101492 0.147379802494
r=0.0096875872414 0.368311769981 0.165919809947 0.141256070152
r=0.00899096375578 0.393182045386 0.150054983505 0.117364790563
r=0.00962191776367 0.372924275262 0.165385547981 0.136792228797
r=0.00942231258818 0.35001061997 0.230288155193 0.16073914993
r=0.00912981820122 0.272446913697 0.247186779039 0.20248128443
r=0.00927895498225 0.26862626507 0.265915352876 0.177081569292
r=0.00941849676188 0.277807766805 0.266344902042 0.185533293113
r=0.00946618427836 0.252880121472 0.272658774328 0.188159621866
r=0.0095641397992 0.282401316695 0.265386669015 0.170476751419
r=0.00938818530669 0.269815298138 0.265118642641 0.172382688831
r=0.00896291794993 0.269763163946 0.262451138193 0.204690733502
r=0.00906971777005 0.262871575675 0.2663687585 0.20050514863
r=0.00899977857269 0.34185976861 0.214384754468 0.15447416002
r=0.00867575979009 0.315316989368 0.212856629473 0.16009781837
r=0.00910036891683 0.245026492156 0.263118392532 0.216141529569
r=0.00905015609526 0.264582838127 0.261540289993 0.199524601854
r=0.00906652155158 0.304334444729 0.214003590664 0.175378302129
r=0.0093971485015 0.297855403634 0.243959542986 0.190906536805
r=0.00911323118006 0.319830475064 0.221893685525 0.179709573559
r=0.00873373880024 0.35280984535 0.202570246134 0.138586364626
r=0.00901592742331 0.350558837278 0.206451064553 0.146933831966
r=0.00867042782005 0.326425063253 0.21390831969 0.149203750558
r=0.00906814002231 0.296395911781 0.25048620019 0.185087102247
r=0.00909435746757 0.278546932554 0.250694053819 0.186242310972
r=0.00927443499975 0.364333572121 0.19761914795 0.136627196494
r=0.0091052845884 0.342759505992 0.206505823299 0.140390129396
r=0.00931285951163 0.35839460848 0.195286580483 0.150502854885
r=0.00898440530453 0.336378844422 0.215201818728 0.141766396431
r=0.00901689873707 0.300558358962 0.228658445553 0.18843868502
r=0.00883940963201 0.285919336905 0.238340240574 0.191731527343
r=0.008961330282 0.296507086263 0.226369824796 0.20008927575
r=0.00903131827694 0.296391868764 0.228310303535 0.179966381521
r=0.00894237443233 0.289333224547 0.225432250091 0.18296210139
r=0.00900923850601 0.2894606255 0.226097895558 0.181103796851
r=0.00903523404311 0.293450681937 0.227296613798 0.183286730768
r=0.00903597538915 0.293125734175 0.226774632129 0.18203130866
r=0.00999133457617 0.31874832843 0.199144156191 0.174110724793
r=0.00940660371251 0.346833578792 0.182089674358 0.151080019637
r=0.00870368500225 0.311090413146 0.239505022953 0.170381212162
r=0.00957026315281 0.377332375509 0.168409432922 0.128608098986
r=0.00944988760652 0.335169282055 0.216674030877 0.174076812361
r=0.00937568668918 0.264102813253 0.242069150859 0.196652844198
r=0.00902778472013 0.2548294352 0.2498316925 0.207597490544
r=0.00938818227706 0.242989036353 0.262319676861 0.209117137911
r=0.00889569437849 0.24730458221 0.274367446309 0.199134857838
r=0.00909369163626 0.224933650433 0.313169958295 0.202943508083
r=0.00898688338046 0.359024746932 0.21218837831 0.148413042982
r=0.00875430229942 0.326550934378 0.210871892323 0.152361254025
r=0.00882641785882 0.353224612689 0.220428672846 0.153846928449
r=0.00891152198981 0.326924914298 0.208498782776 0.153307141683
r=0.00906550968567 0.368132773248 0.211679433325 0.145251626719
r=0.00895194567817 0.345917117066 0.184286107231 0.152211033197
r=0.00915387623218 0.385504071104 0.184205823855 0.144026974952
r=0.00888327198614 0.36081156209 0.175873910434 0.147420265771
r=0.00888718368439 0.359805114729 0.176642023448 0.147893620414
r=0.00907826530921 0.292766688131 0.23087930171 0.187736996494
r=0.00923055984617 0.2836980795 0.237338097365 0.191469405985
r=0.0090329940676 0.28203256349 0.239116007433 0.188943456331
r=0.00899147370828 0.285675291517 0.23079714125 0.189097602951
r=0.00901173508882 0.350992155053 0.217212736502 0.140101522843
r=0.00907021480709 0.331653294932 0.220805046973 0.146129054378
r=0.00956265448101 0.350004150411 0.204158711712 0.158379679588
r=0.00936879086384 0.373844343587 0.218748249005 0.131422648064
r=0.00914091179344 0.353850524571 0.199531996228 0.138799092906
r=0.00876894183915 0.326556847189 0.215451857565 0.147540080436
r=0.00874147252186 0.309803823875 0.232596300902 0.15244267004
r=0.00896135809746 0.340311235305 0.201074388129 0.139598188476
r=0.00931529485323 0.36738761876 0.19549216101 0.134664450935
r=0.00933192494564 0.360235112967 0.206893488496 0.133339255574
r=0.00922968914454 0.342204684745 0.207474883161 0.137019002043
r=0.00957578563379 0.387409993454 0.184158847916 0.129773074405
r=0.00951914786947 0.225116879921 0.273991141732 0.217150590551
r=0.00885905748511 0.33046762219 0.216346153846 0.150192049907
r=0.00867919981353 0.331064742104 0.191671029342 0.146772866652
r=0.0088835245076 0.334024434689 0.202725853799 0.145904337144
r=0.00883744576493 0.334270112185 0.200664068493 0.14549203738
r=0.00942412461303 0.339740647234 0.207118451765 0.140690972237
r=0.00915255691064 0.352132727372 0.218036467174 0.142419098724
r=0.00940302967259 0.336416115501 0.213165566919 0.140743124317
r=0.00960420161368 0.367874512553 0.230513078912 0.128729790124
r=0.00887643126029 0.33053548326 0.211605818687 0.163043135275
r=0.00907421974588 0.344193477648 0.214748911375 0.153049716488
r=0.00925462187724 0.249441575167 0.265406451574 0.197190216336
r=0.00949592372988 0.25311005734 0.274379476598 0.202833277118
r=0.00874442160046 0.219417239491 0.314739339376 0.244418760265
r=0.00878332175617 0.338310528415 0.209701194874 0.148310008151
r=0.00953876995705 0.226353243843 0.27712193199 0.220440258097
r=0.00923605167483 0.352040605785 0.198861057236 0.166425948087
r=0.00957291896793 0.387127017773 0.228517854231 0.156346812327
r=0.0090814950942 0.244384882028 0.272309060217 0.214798396969
r=0.00921513115335 0.24595665793 0.292047561209 0.206865690724
r=0.00926380931866 0.230387001253 0.288148807593 0.209130906224
r=0.00939928893453 0.254055807917 0.285132309467 0.205025596654
r=0.00913478572774 0.225276346395 0.285977636126 0.215318803753
r=0.0091292548912 0.241399386102 0.271824003788 0.198944729898
r=0.00949645719115 0.244147217559 0.276908359055 0.19775816321
r=0.00922778166407 0.252963644941 0.276840199047 0.205994247714
r=0.0091046883576 0.22518660336 0.286461537073 0.21573649485
r=0.00913205470726 0.225314439204 0.285889310794 0.215213497351
r=0.00879602500431 0.240186629677 0.325088721154 0.182216137342
r=0.00993589823261 0.421104731736 0.216128819376 0.101432059658
r=0.00977144293037 0.426153763499 0.251705797024 0.143233224091
r=0.00924179297791 0.374523770084 0.182927502623 0.128761526144
r=0.00932811128022 0.414147758499 0.158789353851 0.123576980451
r=0.00879217355289 0.352134983317 0.225514212105 0.135469020568
r=0.00894581695126 0.383840044386 0.190666515972 0.117572718773
r=0.00880363500605 0.372402474018 0.174403939042 0.128360329796
r=0.00980804915758 0.436236783428 0.205063655326 0.0846100362032
r=0.00933783531604 0.408928910352 0.20671039035 0.106265421034
r=0.00900463099626 0.402980380842 0.16487305251 0.110461627236
r=0.00901385201289 0.386082729888 0.190754885428 0.116139271898
r=0.00872742390709 0.358122250224 0.199041049079 0.142052169208
r=0.00922792293105 0.400846207413 0.169370195941 0.109693431331
r=0.00932650424206 0.247195514879 0.273983936197 0.207519051999
r=0.00907949844875 0.320264256494 0.231212453357 0.185039440821
r=0.00919552948448 0.323373293731 0.23669629261 0.177077602011
r=0.00914825105407 0.305068517336 0.22824455732 0.177141760943
r=0.0091578696277 0.304658192687 0.22854385523 0.175727289438
r=0.00905889015549 0.287687518537 0.229132137169 0.183059714326
r=0.00952823310427 0.225046453739 0.27647863128 0.213687199804
r=0.00888545902929 0.322225006264 0.217539463794 0.166424455024
r=0.00873735885166 0.309452361046 0.222071781188 0.166869282986
r=0.00923908994297 0.258231781836 0.262491707113 0.206868256573
r=0.00934414213984 0.343471431338 0.196472270528 0.14070523291
r=0.00926670162645 0.356460479266 0.205262315205 0.138976356941
r=0.00862074686775 0.406638320314 0.172677317738 0.102659000909
r=0.0088799951397 0.285660405823 0.23383872671 0.188127027231
r=0.00862504955467 0.341818143411 0.201714665946 0.14105858442
r=0.00923961665226 0.244709079284 0.265920716113 0.19793797954
r=0.00878327566987 0.324547133398 0.210340392603 0.154388383655
r=0.00892008688066 0.289973414356 0.239334092923 0.182997847829
r=0.00905279190366 0.310698853114 0.229929497385 0.185256181162
r=0.00898198752492 0.299356913183 0.231390675241 0.173191318328
r=0.00876822143965 0.341478448466 0.211464799894 0.138290846652
r=0.0086500663867 0.308349816332 0.234176320995 0.154987284544
r=0.0088772061214 0.328714715575 0.219981372689 0.171077518269
r=0.00889568966499 0.314974914366 0.214177870023 0.170257202529
r=0.0090867146167 0.275065762663 0.254168209808 0.197105189578
r=0.00886758108525 0.287179845069 0.24760974248 0.19628027078
r=0.00903152044055 0.300148860045 0.224778668617 0.194928312136
r=0.00889682853194 0.289611864046 0.226566380473 0.198360888384
r=0.00882100194854 0.286850921273 0.25735821967 0.185929648241
r=0.00902056926322 0.274236270528 0.254517629054 0.200364942021
r=0.00930891010797 0.29054554431 0.259688965687 0.188471982227
r=0.00926812438031 0.332241255577 0.238696995226 0.164654123374
r=0.00918197076441 0.312404470694 0.212464927374 0.174690353284
r=0.00865357417314 0.30073459317 0.214658217911 0.176021981719
r=0.00888440365814 0.26742355876 0.23135648068 0.206191565712
r=0.00892154378298 0.310430396539 0.208698552748 0.171397005233
r=0.00901842124466 0.343323365769 0.187788507888 0.150060867505
r=0.00882438835904 0.323701823217 0.221993999538 0.162289406877
r=0.00907055328088 0.315928507919 0.221086813654 0.166939422445
r=0.00901916583117 0.312780196219 0.223409784939 0.175946982002
r=0.00910344860547 0.268663183447 0.237530849808 0.202161893709
r=0.00921910573646 0.258717635567 0.234889628263 0.215998781927
r=0.00907057499098 0.286431212739 0.235491661007 0.206701381028
r=0.00911361614535 0.282883743137 0.2329513806 0.200445611522
r=0.00900440242537 0.271997660379 0.239021537047 0.200990161058
r=0.00914924692701 0.27578517128 0.238123133318 0.199300590681
r=0.00909467622492 0.26910007201 0.235420142321 0.202054419243
r=0.00909469626173 0.291980241174 0.234229260497 0.198300159814
r=0.00910435223822 0.270481880355 0.246474333779 0.207955349422
r=0.00911586206788 0.263059476415 0.263391241404 0.199390758837
r=0.00914579280282 0.283802661569 0.233144621719 0.20355120947
r=0.00918423400042 0.273471897405 0.232726154792 0.202070775278
r=0.00896516033307 0.273684210526 0.247980416157 0.201101591187
r=0.00910423766815 0.290630249824 0.240773857909 0.188153687747
r=0.00892701041183 0.287207904229 0.265356265356 0.187673166397
r=0.00926359581742 0.283628779979 0.24542610674 0.193857237653
r=0.00928627201316 0.290212813746 0.238609691729 0.187029030266
r=0.00913277455635 0.295357474466 0.252274837512 0.18556174559
r=0.00909707598531 0.274955841344 0.236986945429 0.194546109401
r=0.00908952170222 0.245370126854 0.274040707015 0.200660473434
r=0.00913480148639 0.258534474149 0.256703399141 0.20125178946
r=0.00930087259234 0.256423515352 0.257204908991 0.190947324876
r=0.0094102151627 0.255901909352 0.259775513939 0.192124687367
r=0.00923343812165 0.258983835775 0.253395377833 0.188293182527
r=0.00922668167793 0.259410843313 0.249153655702 0.210297610025
r=0.00921491891318 0.251962895478 0.25842305781 0.199320854729
r=0.00931391465663 0.236939164756 0.277552150082 0.197054204798
r=0.00930704353335 0.233904508401 0.274969223091 0.204212277491
r=0.0094202690342 0.24838369178 0.297884505432 0.203962703963
r=0.00927496842246 0.243707801122 0.279987796948 0.207508088536
r=0.00955086158412 0.260448567826 0.265762925599 0.20379210953
r=0.00914819976878 0.237595714246 0.279050851261 0.216812049477
r=0.00921460248941 0.244991673436 0.273629409865 0.194275212555
r=0.00960704935617 0.22184385798 0.274275126446 0.210326005308
r=0.00923125003534 0.235995877351 0.268616335996 0.200644163875
r=0.00902914309938 0.34927808732 0.190989172747 0.134271158568
r=0.00901501066432 0.344807365273 0.192458804902 0.12883363631
r=0.00895333266412 0.346390840839 0.187066819191 0.133330769896
r=0.00905646223424 0.329890602704 0.211456139159 0.141333152137
r=0.00892565269872 0.331545064378 0.196771785781 0.134679977608
r=0.00902015812422 0.225163510121 0.270977341062 0.216267319674
r=0.00916659127225 0.258919983511 0.257958136765 0.205881005817
r=0.00968926755538 0.234621945455 0.285447109357 0.220667118811
r=0.00900041458603 0.323252688172 0.208833057623 0.161833126551
r=0.00889829300479 0.295424193435 0.239825683559 0.190412595769
r=0.00885281874803 0.29994799792 0.241497659906 0.176755070203
r=0.00901698457404 0.287958878232 0.22892831718 0.18221859112
r=0.00900388749841 0.285709186789 0.22909559813 0.182760684202
r=0.00896466318206 0.282401058583 0.239384097197 0.191050162396
r=0.00898232880973 0.300145499896 0.236749116608 0.182646910354
r=0.00898412897021 0.306428841982 0.231396990462 0.174761544024
r=0.00908815517649 0.292850462459 0.233039773615 0.18009804558
r=0.00900935670564 0.286384709578 0.229589180927 0.182396872168
r=0.00881530831095 0.294044971584 0.239683716333 0.186162589573
r=0.00904197409533 0.303564840828 0.231337226791 0.179910666145
r=0.00888007363232 0.30823555909 0.221951168012 0.168506253563
r=0.00937202251977 0.29798911332 0.217058797067 0.16941832741
r=0.00875756524337 0.325510406343 0.193815659068 0.155361744301
r=0.00874999260289 0.30007745362 0.220447755689 0.179729281157
r=0.00889910029372 0.317788056258 0.214483783664 0.174037224367
r=0.00882439540742 0.310540421894 0.220061920935 0.189471130519
r=0.00900961714223 0.289877229674 0.224728814571 0.184330405986
r=0.00899101502449 0.290125902996 0.224321632599 0.184541976909
r=0.00888204375621 0.297568945883 0.213199980195 0.168341832945
r=0.00899995952818 0.242771065132 0.26288774827 0.192112729939
r=0.00934139928586 0.249830810207 0.259196804796 0.197076380811
r=0.00890702054752 0.28521700073 0.234742574813 0.177306159115
r=0.00909908296563 0.233859976781 0.267881479986 0.209328151027
r=0.00930176017275 0.254790237999 0.257059298104 0.206459257765
r=0.00926559126373 0.273729705768 0.236604421788 0.206294675015
r=0.00906400695576 0.359741168241 0.192418677859 0.131908009794
r=0.00892596722881 0.373905164603 0.181629417095 0.126812141347
r=0.00920646864233 0.374247103088 0.190876782838 0.131956838912
r=0.00920539464205 0.361175166466 0.193039817148 0.130936914444
r=0.00920224048094 0.362479252831 0.192305605497 0.131346537535
r=0.00919565230877 0.361175416891 0.192744030948 0.131177466243
r=0.00933015388782 0.353886462882 0.208034934498 0.140174672489
r=0.00928806061785 0.391908914729 0.192813307494 0.130927002584
r=0.00922605470966 0.366699708226 0.186837418726 0.131457804808
r=0.00912563585827 0.408374875374 0.16630109671 0.120505151213
r=0.00934750481437 0.37771056107 0.195969837686 0.133855919567
r=0.00914562378967 0.258920959688 0.2682174319 0.201964843909
r=0.00915610711561 0.245779447356 0.268259365395 0.21176260969
r=0.00908111353884 0.35282116672 0.195358622888 0.133331208161
r=0.00918606030975 0.343972951375 0.200871666661 0.138868117091
r=0.00918277270995 0.345660625969 0.202105119902 0.137357063101
r=0.0091091734221 0.331712500225 0.245376123327 0.14526266501
r=0.00907867390727 0.356796505278 0.21510738988 0.138012377139
r=0.00919647519596 0.343740866689 0.201912794716 0.138879624249
r=0.0091640673261 0.351782560953 0.219981136557 0.142183202586
r=0.00930262452779 0.340343518229 0.199475673801 0.144834118413
r=0.00926958349866 0.338682820877 0.203555806217 0.144021565804
r=0.00940398758934 0.371527077845 0.241389377394 0.169025392213
r=0.00918738981443 0.337754528003 0.209404559611 0.141275244983
r=0.0092118136951 0.339078323032 0.209179222328 0.141592154813
r=0.00918766995687 0.338833227459 0.20883252163 0.141502004183
r=0.0092015767022 0.338471496067 0.209048737314 0.141587968343
r=0.0092512973333 0.347710118608 0.217893422621 0.142642301799
r=0.00942705761432 0.349362043931 0.214742500541 0.144907164262
r=0.00905803660717 0.339018877593 0.19323682549 0.140676042934
r=0.00954587065024 0.2274138037 0.280452953107 0.21888636224
r=0.00944551442378 0.219510398507 0.303582390061 0.217447884696
r=0.00941983652526 0.225929003918 0.295935731529 0.2255332621
r=0.00944306302542 0.225648198405 0.300467621394 0.21620809152
r=0.00936772662682 0.22960182296 0.294665962208 0.214766189539
r=0.00931107276895 0.219656357388 0.288705612829 0.221626575029
r=0.00947054232208 0.238163327316 0.290407335252 0.214927880749
r=0.00953924612576 0.246310160428 0.286016042781 0.20628342246
r=0.00947647210809 0.227584732671 0.295389191869 0.218102649221
r=0.00943493633462 0.225087864379 0.289745710151 0.230308042175
r=0.00936098715428 0.215954522739 0.297538730635 0.235965350658
r=0.00954066104433 0.232488723799 0.278721146193 0.220880870257
r=0.00960941474562 0.227425963384 0.276956589389 0.226388672787
r=0.00924514206726 0.221954332719 0.286626010495 0.219578783151
r=0.00946184587474 0.235872037468 0.290593919492 0.220758246639
r=0.00938998760034 0.217937187466 0.291830053603 0.223297478145
r=0.00946915294891 0.222431648499 0.301647137666 0.210075498173
r=0.00949298884741 0.225897901328 0.289979808692 0.22330770329
r=0.00941187372387 0.245694230027 0.290597259745 0.213189888074
r=0.00948151807543 0.232574839549 0.279834836857 0.217988420627
r=0.00937718335941 0.221130355266 0.300195171218 0.226262129959
r=0.00931837091976 0.229521016618 0.30752688172 0.217008797654
r=0.00959054405076 0.227216877941 0.301627258833 0.216218646049
r=0.00935156118201 0.236453415342 0.301381729978 0.219235933642
r=0.00946218601967 0.231483756819 0.284317098344 0.216051506365
r=0.00874830298865 0.265301464791 0.245259139383 0.195803421995
r=0.00912246124125 0.281040696911 0.237877748756 0.189330376034
r=0.00894622865252 0.279278911008 0.237910313535 0.197645423701
r=0.00867503604785 0.280813498715 0.229388758521 0.175081014639
r=0.00908074341682 0.25715763727 0.240336370734 0.215741888284
r=0.00885886607465 0.296738421396 0.22726679713 0.172080887149
r=0.00878848482982 0.300393040508 0.222321682735 0.175254567467
r=0.00946805853554 0.283201074862 0.238862997019 0.202250493345
r=0.00966093575372 0.344974861826 0.179604472252 0.147073998538
r=0.00867452127242 0.273395823318 0.236068941227 0.191449704218
r=0.00983321235837 0.324421990612 0.182724162622 0.16152120296
r=0.00985654463271 0.335204573633 0.181636589062 0.17543738807
r=0.00967925394446 0.287461973766 0.227372346341 0.198030813516
r=0.00956994703976 0.271833022713 0.232578821601 0.201026981463
r=0.00932206975143 0.245868330581 0.238099201684 0.211640762139
r=0.00924215610838 0.249013395587 0.252737479851 0.216330387416
r=0.00956637405901 0.338444310449 0.220044792833 0.145102937376
r=0.0092807330194 0.344638121807 0.200484819492 0.141388819253
r=0.0090387906011 0.287533400134 0.230815798263 0.191779392118
r=0.00874019007324 0.26701986077 0.240942647193 0.194296569297
r=0.00894442069922 0.267415756164 0.240054706775 0.182689213418
r=0.0089234025996 0.266570031619 0.238405671927 0.18460047917
r=0.0090083489568 0.404705154799 0.163623948362 0.108034751837
r=0.00924106627878 0.298157154969 0.232608986658 0.159341394851
r=0.00892877997708 0.318829862959 0.21640486244 0.16527874721
r=0.00893358517838 0.307481600022 0.220151384951 0.166201843171
r=0.00916623118765 0.350294985251 0.211335861778 0.146052816407
r=0.00936916968134 0.325126599147 0.225646321962 0.157349413646
r=0.00916554208643 0.317135076922 0.219574437676 0.159570826965
r=0.00906969058098 0.323390584456 0.21759545286 0.163622883974
r=0.00908248183795 0.314649376953 0.219375489949 0.163144302096
r=0.00903229972373 0.314214930864 0.218012938063 0.163645846583
r=0.00907627902407 0.258458191337 0.262112571919 0.204271376002
r=0.00907526967829 0.245176538684 0.269969129848 0.200077175381
r=0.00916286189307 0.263117432251 0.264655006727 0.199884681914
r=0.00860768362052 0.374104596036 0.16141247658 0.120331416876
r=0.00923688619584 0.348455604118 0.184262708633 0.151922794873
r=0.00921834104427 0.314688954111 0.198232563867 0.170489563389
r=0.00896659935561 0.250897548132 0.265408184688 0.210780216574
r=0.00885360894575 0.245061787528 0.262285659546 0.212817319667
r=0.00924680533416 0.275291537925 0.250473437656 0.195330409648
r=0.00899176109097 0.250508806317 0.266108487808 0.208836803332
r=0.00894760723535 0.27789407578 0.266694578187 0.193165166422
r=0.00893400116692 0.253276493799 0.261485343856 0.203600620068
r=0.00902883347974 0.32879629243 0.221410379525 0.170765312513
r=0.00904869906387 0.309088663868 0.238083477402 0.181094097308
r=0.0087754725362 0.268358181313 0.244189276785 0.195840731361
r=0.00881478900789 0.26920759104 0.242578841938 0.195260711229
r=0.00887062418247 0.303909869634 0.224003764769 0.171958072124
r=0.00890953904714 0.302735930394 0.229082341172 0.179596027405
r=0.00883361662367 0.293434497232 0.224183881965 0.178318646998
r=0.00883749068625 0.294155006479 0.224797457799 0.178201200842
r=0.00883024371412 0.29388382694 0.223929135613 0.178213090891
r=0.00880081347403 0.306863874715 0.213205728126 0.171385237614
r=0.00903137751127 0.289203872391 0.245018002299 0.176142431157
r=0.00917585341484 0.249357517971 0.261369138515 0.20162762114
r=0.00894928585601 0.274809792576 0.250647829328 0.195117910854
r=0.00914555796782 0.272489404828 0.247503224618 0.19767827529
r=0.00903752228778 0.261807344547 0.257665302824 0.191140071728
r=0.00919840201719 0.278437205914 0.233174463435 0.194438541635
r=0.0091263703746 0.320152898705 0.212019537057 0.148906349543
r=0.00906989350705 0.275010552976 0.244670747151 0.185257492613
r=0.00968262385078 0.340684044318 0.211315099288 0.157308783386
r=0.00934203277974 0.323866379878 0.206312277775 0.152407708178
r=0.00931848640332 0.356411960133 0.194551495017 0.144673311185
r=0.00895967816927 0.267434857671 0.247641225358 0.187658088088
r=0.00900486688574 0.267250385553 0.245161932242 0.190463161037
r=0.00970367297787 0.34024757444 0.210605553697 0.157243225159
r=0.0095483658413 0.349548715575 0.200347141865 0.14422587364
r=0.00940845584628 0.345694756172 0.202407671904 0.142062844317
r=0.00898383298613 0.262629149578 0.255083813253 0.187061463052
@balllist {Third Position} color=blue
r=0.00514009715588 0.110277944411 0.401119776045 0.362977404519
r=0.00538890267642 0.132615845882 0.344393976685 0.330364934106
r=0.0056357327537 0.275720502504 0.185811642992 0.195007800312
r=0.00518671097648 0.278556586379 0.182797272381 0.186601890603
r=0.00519423279659 0.282617607871 0.168520036897 0.182663728605
r=0.00624717161383 0.296452526174 0.182864960383 0.165013585666
r=0.00594909417593 0.310602447942 0.160057713706 0.172921022706
r=0.00402468470395 0.0353321296208 0.46560866673 0.450061769457
r=0.00354140557501 0.0119728942102 0.519118008497 0.455005091113
r=0.00637036626829 0.13439019646 0.352937171756 0.311807041432
r=0.00608466353858 0.133091942743 0.354438090082 0.308246759839
r=0.00685576115569 0.147908343665 0.333057813289 0.344721495155
r=0.00595634434669 0.143039511785 0.359767931833 0.302072630279
r=0.00589188202653 0.150819650756 0.347711855843 0.296792132396
r=0.00483909276926 0.105519164628 0.395784877978 0.318867308503
r=0.00551798446251 0.140153363541 0.360404322063 0.294004879749
r=0.00434915340279 0.0472621159238 0.492647479545 0.351604966527
r=0.00359740787628 0.0310813608447 0.506562694086 0.433593264785
r=0.0043324855426 0.0643809890692 0.439495353205 0.416863292724
r=0.00604340147749 0.28805673053 0.217566558845 0.173724807166
r=0.00577850007099 0.278620760482 0.22385683843 0.170992836787
r=0.00971863043743 0.196486506691 0.239919264409 0.261269342902
r=0.00802798073849 0.286785524066 0.11421803605 0.214223642531
r=0.00939977395475 0.305994615883 0.244661700681 0.234681534759
r=0.00516803763896 0.120906497368 0.439124844296 0.322115964158
r=0.00584831582956 0.164781136762 0.379833619707 0.285585478301
r=0.00684885955284 0.373104381503 0.164294713266 0.0810508142411
r=0.00397892112124 0.0441609073188 0.507708665603 0.393088782562
r=0.00478587300585 0.0801927194861 0.438900785153 0.377551748751
r=0.00439594199568 0.0675923500131 0.454720111781 0.364422321195
r=0.00412133600882 0.0459448086464 0.494474220411 0.389606218994
r=0.00567376608403 0.0622090768037 0.51330973623 0.338816427463
r=0.00609944732798 0.234914251148 0.244461883042 0.267709712754
r=0.00692292355132 0.385801406307 0.0995745531697 0.155515812626
r=0.00718795098264 0.37858806472 0.104961979239 0.161476408619
r=0.00597677137987 0.380410186339 0.105001389848 0.156795430778
r=0.00592268176274 0.372559924365 0.113749698756 0.141482676158
r=0.00604804246181 0.379274055785 0.105717750438 0.158214567545
r=0.00603396036988 0.381002710651 0.103177943451 0.155616784651
r=0.00614602248477 0.184579916538 0.291825955 0.277905856947
r=0.00654609354945 0.309958359174 0.147337645078 0.181934969434
r=0.00551143612827 0.27929633166 0.190949766264 0.234307318962
r=0.00661692085926 0.243354321694 0.255237550086 0.258500286205
r=0.00606923552765 0.347018921814 0.1450103224 0.165825869643
r=0.00721681539826 0.320765550239 0.14322169059 0.184306220096
r=0.00592617559643 0.269529645632 0.2148384235 0.210254809509
r=0.00693572949217 0.351267294501 0.12518893152 0.13928612952
r=0.00632789117851 0.269310523933 0.211564883814 0.234932857633
r=0.00636635428081 0.26975355888 0.210469626919 0.235176569081
r=0.00794591404993 0.365298324679 0.111565592241 0.142314098168
r=0.00661679102037 0.376359438605 0.0986694209855 0.149371164712
r=0.00626904065046 0.247003595685 0.206615697527 0.228307848763
r=0.00641707398681 0.217111259646 0.291760345142 0.278240262502
r=0.00592447961025 0.246168078584 0.22070058872 0.229260914161
r=0.00480120540342 0.271988006542 0.121252044339 0.176494639288
r=0.00522554643022 0.168259800159 0.296383382287 0.287772103448
r=0.00426826202172 0.0931986865398 0.444259683966 0.317595477313
r=0.00507393878073 0.0731660925249 0.43413572289 0.381765538813
r=0.00430503026584 0.0510883785503 0.478737464994 0.407022964014
r=0.00428806010552 0.0509799697537 0.478494304956 0.406934681213
r=0.00542227170361 0.0583229386461 0.472167496299 0.381156666395
r=0.00418835558511 0.0532333768496 0.48078049888 0.399788676741
r=0.00782472662215 0.430116315624 0.0826784030179 0.111285759195
r=0.00827816196093 0.399983479342 0.0932086329615 0.111941223171
r=0.00847260465086 0.372248085575 0.0963820469961 0.114566209415
r=0.00813442372771 0.461451744222 0.108755558339 0.0899668065385
r=0.00837329438766 0.403500108028 0.0979351214544 0.120281490169
r=0.0052430372112 0.0982794078199 0.411204925467 0.350202885962
r=0.00477311684526 0.0685417536834 0.455322179114 0.368867302887
r=0.00509774227788 0.127485686814 0.343953498536 0.30225951663
r=0.00456587316731 0.117339125838 0.360018082348 0.314049690796
r=0.00466227512826 0.119765551351 0.370499911194 0.297583102209
r=0.00452680055295 0.117238952182 0.360215838299 0.313444077966
r=0.00616804873712 0.433362380182 0.0568322337026 0.0798207394498
r=0.00617739767004 0.419595675057 0.0635609823253 0.079334738269
r=0.00618711982349 0.421474810864 0.0628993454484 0.0874495287349
r=0.0061130855065 0.431913795618 0.0548201083725 0.0719061669116
r=0.00469991064567 0.0843030493283 0.419664216668 0.391476602332
r=0.00447966700895 0.0872464573493 0.380800222284 0.388209687876
r=0.00465520484876 0.0710813296544 0.41434765471 0.413743266325
r=0.00698483031065 0.274952681388 0.182776025237 0.19167192429
r=0.00931368738039 0.352657497028 0.129631516386 0.107013075225
r=0.0087435037213 0.375387847093 0.0957703332531 0.104899236341
r=0.00846978600936 0.36207163385 0.0909890549057 0.102561038442
r=0.00599228254534 0.391679913313 0.0528758427167 0.106681932256
r=0.00605560858345 0.45502263315 0.0279302706347 0.0406915149764
r=0.00429203454339 0.0459271289773 0.484705659273 0.38320149386
r=0.00423059166539 0.0401735398107 0.500409146351 0.382466920904
r=0.00586969811061 0.296578586208 0.156154370539 0.172286938686
r=0.0058490127419 0.295595594353 0.164854159165 0.174864962189
r=0.00617056034836 0.304916178251 0.159636516608 0.157919719855
r=0.00672447391907 0.303008398733 0.178128872367 0.160711827069
r=0.00618465488048 0.289556550074 0.180106827008 0.169646111557
r=0.0061653648033 0.289648955467 0.180528524091 0.169407794986
r=0.00617551163314 0.289483497788 0.181065668595 0.168854712487
r=0.00621759643592 0.289456225341 0.181001871163 0.168745887367
r=0.00561491775322 0.111437294504 0.424084077031 0.315230155002
r=0.00570886338644 0.117990454818 0.403746957868 0.321536711021
r=0.00495778200331 0.132123195953 0.31473491048 0.317710658136
r=0.00536325268131 0.0678369420429 0.452160947211 0.404068034468
r=0.00606068866495 0.191727689708 0.267482095437 0.280502132454
r=0.00717108022158 0.268451919885 0.160672789643 0.212515215226
r=0.00885960931622 0.395088338442 0.0823219269204 0.128900452751
r=0.00807090276326 0.424116521171 0.0750198403436 0.101909341301
r=0.00841834639693 0.396460719683 0.0578527782036 0.0825905078955
r=0.00825848233415 0.413601348477 0.0759306227256 0.0997337702232
r=0.00822757361759 0.421228872117 0.0790900393324 0.106144360583
r=0.00869897962046 0.427982411879 0.0737547754631 0.104072659122
r=0.0089134561251 0.443061103283 0.0629502393125 0.100787227353
r=0.00812714444597 0.414725582325 0.0707287813656 0.0905728281516
r=0.00862912214829 0.453985966438 0.0635884821806 0.103460645284
r=0.00779306905471 0.287069596205 0.200717437991 0.204989026031
r=0.00518738520154 0.0793822684684 0.447596402844 0.353171053251
r=0.00438480021412 0.185583914627 0.313063989355 0.248180852923
r=0.0043600486273 0.11424761058 0.407931921379 0.308767027593
r=0.00422242918463 0.075129988703 0.459027706327 0.335826580572
r=0.0041627550393 0.166381346089 0.352199353763 0.243120654824
r=0.00451439933485 0.173914986327 0.34219751933 0.24763673378
r=0.00587898348474 0.200367900667 0.352908714647 0.259094044608
r=0.00461185932984 0.14901884593 0.436435464024 0.281069878894
r=0.00562930708503 0.292753269514 0.203458641612 0.193331188783
r=0.00537716098212 0.272979866595 0.201023762151 0.203052003261
r=0.00546278350743 0.07202503052 0.456512170613 0.383592303157
r=0.00517286647314 0.0919182315189 0.423033040171 0.372189208462
r=0.00647221099532 0.195691202873 0.268940754039 0.279097204411
r=0.00440270342401 0.0825529125304 0.500468252482 0.323515639633
r=0.00566333999661 0.2251790525 0.271141336487 0.226657467639
r=0.00788938867765 0.376660858201 0.12372032237 0.0836963624483
r=0.00819386048147 0.364221665038 0.10802770813 0.101398155624
r=0.00755142943288 0.379818425361 0.110619139753 0.103772882869
r=0.00535713414562 0.116274258286 0.380291306327 0.347188314644
r=0.00518886379338 0.151657563826 0.306799005643 0.320226452069
r=0.00644389152431 0.360515781046 0.143487421516 0.158665880072
r=0.00560476427859 0.349865975391 0.144063742374 0.159743013131
r=0.00670209688725 0.33209222993 0.163960853241 0.182119790746
r=0.00601068463191 0.344786170806 0.154034229829 0.170033886673
r=0.00654218971539 0.178017974978 0.280209608552 0.298199516288
r=0.00602405393166 0.128040028303 0.331021934701 0.348690993632
r=0.00700707024361 0.169233344493 0.281832384778 0.305099877246
r=0.00572479656225 0.196612140271 0.252383424763 0.275521000927
r=0.00553172912549 0.185048640587 0.26327520244 0.28729412107
r=0.00530585340589 0.181142972983 0.267456076094 0.290399608985
r=0.00561003061539 0.187051948846 0.260095754466 0.290925295959
r=0.00554259273665 0.186008341281 0.261298924048 0.290437560464
r=0.00937615212126 0.308103771062 0.233270928056 0.236266381385
r=0.00816033601676 0.36716576665 0.0896743577156 0.119743086238
r=0.00653799633487 0.289934136119 0.210232186814 0.164260528242
r=0.0081893832351 0.459351796231 0.0456117589502 0.0800222322684
r=0.00531651243394 0.224649252132 0.270286941724 0.273463030934
r=0.00515271325811 0.0936102379058 0.438120599505 0.337799592592
r=0.00521281615881 0.0983679032738 0.425291270979 0.344221418506
r=0.0040158061443 0.064858626659 0.436872475476 0.408886324293
r=0.00469089027388 0.0734936092514 0.372989305278 0.388770541692
r=0.00427286675614 0.0996105194223 0.468720918209 0.331403164099
r=0.00633133938904 0.349793204305 0.137787628819 0.130064209492
r=0.00534988332521 0.334438377535 0.14144704086 0.154525010788
r=0.00618389938944 0.329238267384 0.148474671849 0.129820303807
r=0.00499658562244 0.331308448718 0.143114564264 0.147735046491
r=0.00659468875081 0.352812783132 0.158347747303 0.127666584301
r=0.00767578690641 0.311952332132 0.126646352572 0.14994802402
r=0.00864654177324 0.285822223258 0.20430301759 0.17506526198
r=0.00845422305622 0.262766207258 0.216223213694 0.203289921304
r=0.00842142366207 0.259435971026 0.221032108842 0.205539779321
r=0.0064411747004 0.186735350934 0.27373542248 0.277598912499
r=0.0050495130008 0.101697186244 0.381375614113 0.353595355069
r=0.00615957611434 0.161667109105 0.310326519777 0.306167595788
r=0.00606318664412 0.161801665052 0.307259055095 0.306656547197
r=0.00594921824686 0.293354868482 0.156206737425 0.134102445778
r=0.00513237013053 0.235548241103 0.215559212782 0.222690804361
r=0.00625506426939 0.170664895825 0.374201045904 0.260977836806
r=0.0056988317027 0.266011094302 0.191656861097 0.14005154928
r=0.00660844529952 0.331452240585 0.113907814688 0.129509621478
r=0.00597073703043 0.264723706683 0.184397553854 0.214588727894
r=0.00525851046801 0.232986226946 0.211472057466 0.240182528714
r=0.00579063167095 0.316559067258 0.166915590673 0.169589516284
r=0.00623344742987 0.345142176117 0.127975291234 0.13511347232
r=0.00584151339984 0.327026146694 0.134908649433 0.14993633591
r=0.00571610027189 0.338877228332 0.123114488008 0.130059049058
r=0.00600409097176 0.333024219943 0.127809295221 0.155247654375
r=0.00542604270266 0.0545644685039 0.494924950787 0.401697834646
r=0.00667320489448 0.30364508146 0.16317797484 0.175944782429
r=0.00692907320863 0.334143544487 0.127664348216 0.150549697106
r=0.0067948978699 0.332527673632 0.149439775062 0.150693279984
r=0.00681306629692 0.333560183961 0.148454151693 0.150912788174
r=0.00592958614241 0.356039511348 0.142862710624 0.144889377753
r=0.00734220817326 0.371078136122 0.126594754422 0.140885944259
r=0.0058957150948 0.350913785483 0.147612992269 0.15006125503
r=0.00608877835303 0.367611619857 0.13354948955 0.133067519607
r=0.00677477421384 0.274557445331 0.20011990786 0.192846549494
r=0.0055376690098 0.326509194574 0.173866733498 0.141333291564
r=0.00485898714137 0.0868099341044 0.437760110116 0.347294206345
r=0.003783059851 0.0359318267495 0.52592210472 0.373246562568
r=0.00497299267117 0.0942271427702 0.428249893546 0.369487195085
r=0.00621979060278 0.307736330056 0.165218597714 0.160900404072
r=0.00390227224629 0.0242328679018 0.514201539451 0.428764082242
r=0.00721597654389 0.261667973425 0.19077291297 0.225353856312
r=0.00653658817821 0.27231778901 0.236038643405 0.131888961357
r=0.00454576106784 0.0869682873085 0.444054997874 0.366764171488
r=0.00427594965516 0.0699354343796 0.481365466982 0.364316307614
r=0.00408180706563 0.0504335222854 0.479626013237 0.415369854425
r=0.00448446263867 0.0887591030355 0.439108803807 0.367834739347
r=0.00437371462239 0.0906234728426 0.42296112815 0.373174177327
r=0.00483742979053 0.136773612761 0.349374062058 0.334026618492
r=0.00402854487609 0.0581758452014 0.476056388874 0.387971336257
r=0.00464124703827 0.0890615251168 0.424573524265 0.372909469968
r=0.00443865211161 0.0926459551851 0.419414269235 0.373275150283
r=0.00437174344296 0.0903747145386 0.423732070922 0.372991635474
r=0.00467336583618 0.146115184378 0.451333969844 0.267280358848
r=0.00628741022293 0.447634131855 0.0943047581337 0.0785323038342
r=0.00586483706678 0.502874335142 0.105356471284 0.0711330790308
r=0.0075935826824 0.447904588372 0.0437303296339 0.0521230191596
r=0.00830993450277 0.401350396483 0.101397503337 0.0913087854283
r=0.00705117523681 0.365692444144 0.124931367994 0.102061071926
r=0.00712389922256 0.357465040533 0.129282384813 0.107267253691
r=0.00795197488716 0.34130651495 0.123888151481 0.108543953472
r=0.00623764258966 0.498022009638 0.0879426502673 0.0550001198782
r=0.00645438802608 0.406440456357 0.0995381598094 0.0810223749974
r=0.00756135031735 0.442152336988 0.0464252740912 0.048473744951
r=0.0079250284867 0.415174585855 0.0719149885924 0.0586400158714
r=0.00638961740452 0.257368331126 0.233017242607 0.193075192573
r=0.0078477771566 0.419334717276 0.0883138228179 0.0588780821059
r=0.0044452189081 0.0432119383964 0.442782337011 0.450906736417
r=0.00540038919264 0.198407992381 0.383177905953 0.218898052815
r=0.00575498677286 0.198711465537 0.333560112964 0.238495309543
r=0.00526823498659 0.193181200853 0.366876723119 0.24700703508
r=0.00518760109 0.190764973005 0.369307466589 0.250677419135
r=0.00596225938288 0.19736832267 0.263889269665 0.279126280136
r=0.00446539962217 0.0377590015076 0.452196473022 0.45573747502
r=0.00631394469119 0.305036331746 0.184214482586 0.17464294663
r=0.00651088294144 0.306968431997 0.185027438693 0.170228435239
r=0.00508267395955 0.0981528684661 0.426009986382 0.333531198715
r=0.00628478290431 0.376753448212 0.10599522307 0.151339868194
r=0.00672366189991 0.298180071516 0.150611090356 0.170304744623
r=0.00560631640442 0.393100817901 0.132041267016 0.0688034731345
r=0.00617463385865 0.167798144377 0.28130421664 0.299049558724
r=0.00617113879497 0.338663121857 0.131330978509 0.136848871299
r=0.0039965963599 0.0484814578005 0.471467391304 0.399808184143
r=0.00534007847987 0.307941242344 0.165543916024 0.17685099626
r=0.00648373279125 0.17173059881 0.270413976453 0.327763007976
r=0.00604728486547 0.181779784918 0.279443776601 0.277981740797
r=0.00608724372987 0.171985530547 0.269573954984 0.318810289389
r=0.00589707566659 0.31074714921 0.162726192049 0.165235768062
r=0.0051164755154 0.282918903645 0.162757841198 0.196595083357
r=0.00670896783573 0.241023069208 0.214500644792 0.224695515117
r=0.00613780153714 0.253421477673 0.185537461994 0.22089468195
r=0.00539249540275 0.180061564311 0.328341838796 0.288302564863
r=0.0068461860461 0.225591457883 0.251517900761 0.255495847582
r=0.00717686628556 0.191846648037 0.235695071949 0.29325428952
r=0.0065763641747 0.184098488611 0.268821400695 0.312034343291
r=0.00708248870744 0.252333094042 0.248683895669 0.228164632687
r=0.00707555014215 0.190064159162 0.290011183707 0.273706515981
r=0.00488664508514 0.132436435448 0.388175759072 0.336213280671
r=0.00526176703803 0.196116363485 0.278178206288 0.235077537521
r=0.00612379204162 0.199854283898 0.292484769567 0.255116340356
r=0.00766103584511 0.320641507318 0.13940447485 0.140694218584
r=0.00696755738513 0.205603614608 0.263667964109 0.249570810886
r=0.008576595072 0.36439289061 0.112733737212 0.136949085875
r=0.00876596027622 0.397450509408 0.088909450395 0.109935292532
r=0.00605126193884 0.301177013616 0.159127625202 0.15718901454
r=0.00626312588813 0.240312874502 0.225364998776 0.220610027963
r=0.00645422056406 0.242414398025 0.217919563381 0.239328178806
r=0.00579800810017 0.104705640891 0.402082583732 0.344789359794
r=0.0055110196042 0.0579045507232 0.500292723411 0.376448739627
r=0.00623375615537 0.13587653762 0.377669609841 0.341634593616
r=0.00601017750106 0.0981141083791 0.441553274449 0.344394047903
r=0.00572377389086 0.101869607905 0.41282613691 0.342950847068
r=0.00556056616079 0.111539366182 0.39983269206 0.336748279213
r=0.00563745226754 0.0958441982476 0.422203672975 0.355565035178
r=0.00596005170991 0.146229841639 0.360540462008 0.308746186256
r=0.00555227070938 0.124172627938 0.380724785787 0.325713387312
r=0.0052923135124 0.102062975027 0.421009771987 0.35776330076
r=0.0060833094082 0.144217336961 0.360010293361 0.313506359826
r=0.00549713638232 0.102912919837 0.419710794163 0.345707478288
r=0.00663781826092 0.142656058752 0.347747858017 0.320073439412
r=0.00674300063414 0.144041619249 0.344388446323 0.306237468162
r=0.00669775545218 0.176120027184 0.31491452768 0.296565424225
r=0.00707008965768 0.148829272917 0.342117736278 0.315954118874
r=0.00614314647455 0.133786287832 0.352035487675 0.33485316413
r=0.006677036043 0.150371402043 0.338579387187 0.316991643454
r=0.00590656720389 0.117243119553 0.375366371269 0.339055446881
r=0.00440472775453 0.0538892328635 0.46075088136 0.413526587193
r=0.00563310065205 0.134261078004 0.36875187269 0.318260811666
r=0.00511118247453 0.108188545689 0.408645890789 0.318831586689
r=0.00535784163298 0.0954675776246 0.433264198133 0.310437381809
r=0.00507147184692 0.105958053168 0.405129803625 0.322705615176
r=0.00574632945353 0.128442221212 0.392147946036 0.317518063766
r=0.00533901489406 0.113397382806 0.401040251781 0.330044724201
r=0.00359933346341 0.0553780617678 0.415269279135 0.42267588431
r=0.00395878979778 0.0433272334054 0.468946930627 0.411073032773
r=0.00512447510456 0.0999912037648 0.448410080486 0.346703610855
r=0.00490997787818 0.128637834279 0.413595163738 0.322899188336
r=0.00432776266363 0.0857052783282 0.482705818771 0.334804539723
r=0.00476655890503 0.108770650436 0.434774072308 0.345104198805
r=0.00425264047061 0.0634606518869 0.448096494062 0.38982810584
r=0.00434301871868 0.0294456407432 0.477690420151 0.440132204918
r=0.00404374986965 0.0543416645195 0.470548827622 0.348003091987
r=0.00750255491827 0.361767090442 0.107292151823 0.12848090712
r=0.00753638400595 0.36263414062 0.106843370668 0.122969565472
r=0.00730456969975 0.379407910126 0.0773324873991 0.106917755326
r=0.00709815924265 0.349323911123 0.11269280424 0.122171638241
r=0.00697329282831 0.362101138272 0.0821981713006 0.113267400634
r=0.00384576221963 0.0356777533244 0.513995226434 0.400080592666
r=0.00520821134258 0.111284141743 0.371776668346 0.349104566482
r=0.0043056048297 0.0360893602154 0.495509382001 0.431284296196
r=0.00587954568968 0.230639991729 0.203534256962 0.253127584781
r=0.00681671610739 0.181204751529 0.276375904969 0.314472481901
r=0.00632093736643 0.198491939678 0.245709828393 0.269162766511
r=0.00543830966638 0.166573008515 0.278875205301 0.309567986009
r=0.00536890829069 0.163385743057 0.280425180968 0.312891668008
r=0.0063803770466 0.186214363046 0.277853963671 0.290797546012
r=0.00668545016415 0.205481485881 0.245360334947 0.274608783443
r=0.00660661477207 0.213121104645 0.242390069212 0.259004510864
r=0.00577740905352 0.175229426176 0.278018604137 0.298988529292
r=0.00536253265889 0.162803920892 0.282124960317 0.3131927677
r=0.00666185071664 0.187595749938 0.274623177662 0.277489498394
r=0.00616750521886 0.171624298355 0.307560459269 0.287156697485
r=0.00631509623112 0.232922529016 0.242461588271 0.222154575975
r=0.00622701499031 0.227405641279 0.223266903594 0.217598632417
r=0.00654815643273 0.266798810704 0.163567888999 0.194093161546
r=0.00669196904764 0.247077047911 0.206469221407 0.230369195589
r=0.00715967377407 0.253516127601 0.201550645548 0.231604108434
r=0.00709209137712 0.236050460941 0.227282179247 0.252755250572
r=0.00536408539533 0.179980170393 0.268365722532 0.295749585201
r=0.00544432975381 0.18249785178 0.266429163388 0.293477046396
r=0.00638682564829 0.242016141011 0.182106253404 0.235678566124
r=0.00593467871004 0.141964484968 0.352185417796 0.317307998852
r=0.00494138267317 0.0909166979437 0.43671861352 0.34055617566
r=0.00627177067526 0.166807029364 0.281623715681 0.321879737241
r=0.00457710044459 0.0545151683408 0.461410327596 0.38660340215
r=0.00467658658637 0.0653741427995 0.428575030254 0.381807180315
r=0.00514320813931 0.106555106112 0.405330525849 0.327866127334
r=0.00548576778882 0.438440013991 0.0567943336831 0.0756383350822
r=0.00520045537822 0.426797040169 0.057535487768 0.0874735729387
r=0.00682752035579 0.384145687964 0.1087158133 0.11885303881
r=0.00636017364182 0.385685556146 0.103146777585 0.121471411537
r=0.00641847428151 0.384151258888 0.104735903639 0.122024183862
r=0.00638383948549 0.384691091899 0.103687061508 0.121636596862
r=0.0055354049217 0.37480349345 0.130698689956 0.121397379913
r=0.0072921147505 0.384221576227 0.114599483204 0.109366925065
r=0.00661978487514 0.382684262697 0.101549593141 0.111750474622
r=0.00707243211295 0.393619142572 0.109737454304 0.101163177135
r=0.00587593364235 0.379712861586 0.116985472671 0.104077024667
r=0.00576101771297 0.10262655787 0.408029878618 0.357122559169
r=0.00496210596913 0.064692868491 0.395002152964 0.427682667894
r=0.00665488536305 0.338304112209 0.1155753905 0.135141855276
r=0.00613293150049 0.330345938694 0.123052309628 0.136886327093
r=0.00610945519334 0.331387814059 0.122632668021 0.13719622526
r=0.00733922177199 0.274335008194 0.175716318188 0.183604372648
r=0.00599432048681 0.280080087368 0.137582817619 0.148117946851
r=0.00596343728345 0.279471583153 0.13563891057 0.155041931569
r=0.00633436377972 0.29096688915 0.161373657959 0.177746644682
r=0.00594929592112 0.277037049566 0.181438852571 0.176997302257
r=0.00599831276349 0.278391561674 0.180163757767 0.17640887743
r=0.00649815711112 0.356422429673 0.142479303226 0.13788465415
r=0.00593776078563 0.296206510581 0.162770331793 0.157069368486
r=0.00600678375911 0.29644735825 0.163967797627 0.158151639752
r=0.00600935551998 0.29672681073 0.16398080145 0.158191145932
r=0.00603013073362 0.296697188497 0.163676347975 0.158589790699
r=0.0054824362182 0.284688723682 0.167186879292 0.14292605414
r=0.00624666446006 0.294124007538 0.160215020544 0.176357008249
r=0.00601847431132 0.296436774247 0.149574956764 0.151281535097
r=0.00424056743248 0.0427140310983 0.493577530576 0.399622026919
r=0.0041365066269 0.0362658678518 0.524516905247 0.397647752105
r=0.00391943881777 0.0362103763505 0.539158652895 0.388816336222
r=0.00408100990735 0.049304830696 0.503665817711 0.393900045927
r=0.00405272211144 0.0433970313318 0.513308600212 0.397289530506
r=0.00485885860594 0.0714776632302 0.476701030928 0.374158075601
r=0.00418332745989 0.0373911955531 0.519830559974 0.399310085971
r=0.00379182969459 0.035 0.538663101604 0.393475935829
r=0.00394593980247 0.0376225992111 0.536276432929 0.392105868236
r=0.0041497003422 0.0474467645235 0.528168286128 0.383295431052
r=0.00428710634129 0.0482050641346 0.486006996502 0.404006330168
r=0.00443989792172 0.039466702043 0.513597771292 0.40819846113
r=0.00419886402201 0.0402468751621 0.556765727919 0.37539546704
r=0.00455021940935 0.0496383491703 0.516806126791 0.384945397816
r=0.00415677174175 0.0402137194999 0.535927216936 0.38106132996
r=0.00412484538555 0.0411555203799 0.520775623269 0.39669748534
r=0.00419943428373 0.0588068985016 0.468507523639 0.394799945549
r=0.00421173246785 0.0503355020293 0.513736207705 0.392323224083
r=0.00425676655498 0.0407902354303 0.542165187186 0.377122732536
r=0.00444545154628 0.0468560657062 0.508056191374 0.399084421705
r=0.00409542725342 0.0435518432079 0.524573830679 0.395938254924
r=0.00394690244105 0.0449657869013 0.548191593353 0.364613880743
r=0.00397146037487 0.0302376457191 0.579939464773 0.358836045431
r=0.00446069128859 0.0554857712132 0.516546108199 0.375384415472
r=0.00417492997393 0.0415786110975 0.527252174768 0.390671843515
r=0.00559921177938 0.166562927922 0.315960551613 0.286616318796
r=0.00509582430657 0.164932658213 0.331630940742 0.25722665655
r=0.00511822750201 0.141805992724 0.347913174999 0.279238032948
r=0.00494065475956 0.181584534585 0.300435802883 0.243736730361
r=0.00618672912645 0.1197375533 0.355655679976 0.336987677508
r=0.00523237658207 0.197521200261 0.296020874103 0.221722113503
r=0.00601988072109 0.219247838449 0.258793681171 0.233640460536
r=0.00490298729123 0.0825880673469 0.478607717177 0.342906327413
r=0.00893604873715 0.352716676717 0.13634786572 0.200552310062
r=0.00530081973808 0.165328085272 0.302863467269 0.279654676851
r=0.00958943564617 0.25932532421 0.267599649932 0.258730209245
r=0.01 0.254167240667 0.282683565229 0.268942003031
r=0.00569448663466 0.0541035621995 0.476072094469 0.404795394328
r=0.0053734191107 0.034088360619 0.507845426917 0.413715770507
r=0.0054255428801 0.0377531804082 0.506167591421 0.410451388321
r=0.00462419611485 0.0685342671336 0.461286198655 0.349730420766
r=0.00698300631452 0.293780687398 0.191747781893 0.174045998794
r=0.00690566516198 0.314677289151 0.184813282398 0.163549531855
r=0.00563873255901 0.164453907816 0.216933867735 0.333896960588
r=0.00555058816072 0.181562244062 0.234069296569 0.307042838293
r=0.00773007634287 0.235629894111 0.197423264937 0.225458571494
r=0.00775457121173 0.23425987818 0.197158028345 0.22767317326
r=0.00569766364195 0.404992892451 0.0638434020039 0.0608844282395
r=0.0048292683139 0.251929855874 0.234750792022 0.208379813484
r=0.00633439143313 0.249663098389 0.20264199971 0.217997802365
r=0.00555610298169 0.219349521541 0.23961651204 0.25071310099
r=0.00621531850035 0.336599241466 0.132146368872 0.131830313246
r=0.00562194322615 0.252898454158 0.235107942431 0.209588219616
r=0.00561629199609 0.2495126168 0.235678456221 0.221682565911
r=0.00592102305293 0.22565179785 0.260126034845 0.227678240455
r=0.00575038944199 0.224958416609 0.250853137974 0.242085758315
r=0.00583136266484 0.227181180814 0.247325875933 0.240700248189
r=0.00485079927495 0.0848708643885 0.424384066901 0.379282211665
r=0.00520213503838 0.126567624928 0.359926683388 0.358527879606
r=0.00492855514113 0.0975078480364 0.430777115767 0.361201870716
r=0.00699412257983 0.46791376438 0.0512549250308 0.0671979355655
r=0.00878038124591 0.359100642398 0.120817811153 0.15793611217
r=0.00747163640544 0.185692211611 0.294176374176 0.257012716275
r=0.00510148953325 0.0825255730246 0.419490031571 0.384691968347
r=0.00552528735067 0.089261423508 0.397681770285 0.384270523997
r=0.0049550866508 0.08462075152 0.41408352437 0.375037376657
r=0.00499294339891 0.0757738589096 0.425054430443 0.391886662175
r=0.0052176792027 0.09069499686 0.372566464308 0.41223571279
r=0.00547312335999 0.0992636696731 0.378664036077 0.389110062007
r=0.0064128079989 0.235188509874 0.211306417269 0.231013318859
r=0.00612516783095 0.197703136577 0.279081254631 0.277846381823
r=0.0054078316505 0.176454878404 0.291699043524 0.281044541161
r=0.00535102276571 0.181273523664 0.279697981714 0.276240851803
r=0.0066498459066 0.238020807072 0.209230407234 0.244172170961
r=0.0064713292131 0.208620451359 0.247148564245 0.261311956615
r=0.00576470936023 0.208317498017 0.236337369765 0.263077292679
r=0.00581984069983 0.209350200177 0.237193839872 0.262947336461
r=0.0057971380309 0.208894650636 0.237035494218 0.26312033331
r=0.00647494391332 0.251792978578 0.188633103675 0.214510781386
r=0.0055381338154 0.208219785606 0.226834804834 0.219686404033
r=0.00505375817631 0.102089463295 0.399996275466 0.364818056538
r=0.00572784181784 0.145208429472 0.357471631583 0.312401642351
r=0.00614919890839 0.194472084024 0.282107978625 0.250635710337
r=0.0055815325095 0.177653179775 0.301964944183 0.274486033237
r=0.00632950608015 0.167602683586 0.314592756747 0.285510458092
r=0.00670661480513 0.312805266511 0.133191760459 0.148948821406
r=0.00582240501419 0.201298016041 0.255804136767 0.264140987759
r=0.00971558021625 0.382968474014 0.101107959107 0.114275009367
r=0.00740349278055 0.314867652869 0.13243492384 0.143716254774
r=0.00755291702348 0.344673311185 0.127530454042 0.145603543743
r=0.00598622905786 0.20114827157 0.293170594612 0.238687919059
r=0.00518798116805 0.181831749664 0.265285309189 0.285458434904
r=0.00965795767454 0.380785100926 0.100869856139 0.114865618378
r=0.00885725875897 0.3886600324 0.0933348761861 0.111594538301
r=0.00844674601239 0.35275964089 0.11224750051 0.128060599878
r=0.00527493726282 0.189705188848 0.289552281464 0.266730497163
@balllist {Total Position} color=green
{Achromobacter denitrificans} r=0.00921247159538 0.19684396454 0.307271878958 0.320485902819
{Acidithiobacillus ferrooxidans} r=0.00913841662945 0.209659976581 0.280991057511 0.303522550138
{Acinetobacter baumannii} r=0.009057098891 0.286832525933 0.207064072037 0.227953854996
{Acinetobacter calcoaceticus} r=0.00919896781424 0.290185060532 0.204805525476 0.22695035461
{Acinetobacter sp. ADP1} r=0.00905160519674 0.291354924669 0.199523419084 0.223907621878
{Actinobacillus actinomycetemcomitans} r=0.00912919422044 0.316260996789 0.182535610912 0.209095745692
{Actinobacillus pleuropneumoniae} r=0.00941539835165 0.318252774619 0.175696660675 0.221843170341
{Actinoplanes teichomyceticus} r=0.00940539800732 0.133498051886 0.350400709557 0.372035857962
{Actinosynnema pretiosum subsp. auranticum} r=0.00930707709411 0.101471156209 0.383483725993 0.390400617956
{Aeromonas hydrophila} r=0.00916396785443 0.227335797186 0.276661479608 0.280645788757
{Aeromonas salmonicida} r=0.00931740487901 0.225418203558 0.276944942642 0.289251350772
{Aeromonas salmonicida subsp. salmonicida} r=0.00941767343131 0.228574489905 0.274081217186 0.306500742373
{Agrobacterium rhizogenes} r=0.009262645678 0.215801254441 0.287037325335 0.288919333133
{Agrobacterium tumefaciens} r=0.00914188371514 0.217212068267 0.282803686934 0.285649402226
{Agrobacterium tumefaciens str. C58} r=0.0092280485228 0.197446221426 0.300473658062 0.297087118285
{Agrobacterium vitis} r=0.00928338505168 0.214743813175 0.283861972813 0.284175670965
{Allochromatium vinosum} r=0.00949855560525 0.182430241651 0.328450725716 0.309721348057
{Amycolatopsis mediterranei} r=0.00953583254728 0.137027580337 0.35835116049 0.366806983645
{Amycolatopsis orientalis} r=0.00945114344264 0.159218953147 0.331174459479 0.348694242468
{Anabaena sp.} r=0.0091285026023 0.29222028697 0.215650659368 0.22484034171
{Anabaena variabilis} r=0.00913067633425 0.283909728106 0.212799643979 0.231696149666
{Anaplasma marginale} r=0.00893750037108 0.241738307044 0.216032493584 0.29816351449
{Anaplasma phagocytophilum} r=0.00933213875579 0.294891561312 0.182397518198 0.257879441968
{Aquifex aeolicus VF5} r=0.00968979058969 0.326311309497 0.192789681392 0.243015648694
{Arthrobacter aurescens} r=0.00892849326691 0.188887103039 0.328444569454 0.307878276476
{Arthrobacter nicotinovorans} r=0.00910800529357 0.211094287837 0.301786858565 0.292662595056
{Aster yellows phytoplasma} r=0.00867007637225 0.364985301666 0.174000279968 0.175633428211
{Azoarcus evansii} r=0.00949171390735 0.176100183118 0.338366117313 0.333026168114
{Azoarcus sp. EbN1} r=0.00937936149515 0.186033785391 0.318189388532 0.323019271949
{Azorhizobium caulinodans} r=0.00920554096842 0.173245422525 0.326317934387 0.319986609612
{Azospirillum brasilense} r=0.00941035063915 0.16530090952 0.344698647531 0.333709839357
{Azotobacter vinelandii} r=0.00968665613522 0.187382822601 0.335410201707 0.314019265581
{Bacillus amyloliquefaciens} r=0.00949666886438 0.282129252702 0.224647277127 0.255987705789
{Bacillus anthracis} r=0.00932512957439 0.369020509573 0.149184097397 0.196357227227
{Bacillus anthracis str. A2012} r=0.00945232231954 0.371708851974 0.14292618471 0.19576964406
{Bacillus anthracis str. Ames} r=0.0092418882524 0.344943122885 0.150959255544 0.209457504431
{Bacillus cereus} r=0.00912211417011 0.346328531969 0.16154088575 0.201805609625
{Bacillus cereus ATCC 10987} r=0.00923876256826 0.345788132389 0.150866343378 0.209197284446
{Bacillus cereus ATCC 14579} r=0.00926142192667 0.346600815315 0.150096467403 0.208651075802
{Bacillus circulans} r=0.00948923130999 0.265960447856 0.237254501415 0.265678349432
{Bacillus firmus} r=0.0089089274821 0.301334869023 0.174921000561 0.221346091374
{Bacillus halodurans} r=0.00936086596141 0.292658269658 0.197579827298 0.245631869402
{Bacillus licheniformis} r=0.00955705909093 0.292764739554 0.220133562297 0.250799465751
{Bacillus megaterium} r=0.00939837039908 0.330487558791 0.173592247075 0.217732797293
{Bacillus pumilus} r=0.00943753032714 0.331483253589 0.169463051568 0.218777246146
{Bacillus sp.} r=0.00966221097121 0.298893251628 0.203069980888 0.243577737984
{Bacillus sphaericus} r=0.00933787676056 0.341927295276 0.16719955044 0.201798240515
{Bacillus subtilis} r=0.00937641671672 0.300211456952 0.203156454555 0.240521712503
{Bacillus subtilis subsp. subtilis str. 168} r=0.00937004404164 0.300305882263 0.201937780186 0.240601994572
{Bacillus thuringiensis} r=0.00947121568258 0.347135952451 0.160874889782 0.203226543875
{Bacillus thuringiensis serovar israelensis} r=0.00918473714291 0.361220811309 0.151639427264 0.189774591409
{Bacteroides fragilis} r=0.00945489255818 0.300209445635 0.192992651243 0.232533081514
{Bacteroides thetaiotaomicron} r=0.00963183750925 0.291659071115 0.227248789775 0.254592777136
{Bacteroides thetaiotaomicron VPI-5482} r=0.00952624365518 0.296922031785 0.202327020234 0.236516778484
{Bartonella henselae} r=0.00929345617699 0.284087467442 0.179477860561 0.234008722515
{Bdellovibrio bacteriovorus HD100} r=0.00919865075228 0.250367580586 0.245951212135 0.264147730439
{Bifidobacterium longum NCC2705} r=0.00953838393397 0.202385382332 0.313531265781 0.295038610269
{Bordetella bronchiseptica} r=0.0092633521993 0.178385499222 0.321526442223 0.329677142112
{Bordetella bronchiseptica RB50} r=0.00909435974134 0.159345732431 0.345858103928 0.33899352507
{Bordetella parapertussis} r=0.0090921913469 0.159213277159 0.345742717216 0.338437523193
{Bordetella pertussis} r=0.00908870922275 0.169089503115 0.33580862895 0.346825054499
{Bordetella pertussis Tohama I} r=0.00909263996839 0.161790367909 0.346516586402 0.334458935321
{Borrelia afzelii} r=0.00965961014563 0.401508959447 0.134402179608 0.188787593
{Borrelia burgdorferi} r=0.00977960753976 0.400624419674 0.12916553852 0.174429081253
{Borrelia burgdorferi B31} r=0.00952508179569 0.38699787107 0.121682852367 0.165925301726
{Borrelia garinii} r=0.00981146689222 0.418206300495 0.144308052024 0.184307216968
{Borrelia hermsii} r=0.00961433818946 0.390248670226 0.132576108316 0.180437667829
{Bradyrhizobium japonicum} r=0.00907131579031 0.189070698555 0.313000739444 0.310169277431
{Bradyrhizobium japonicum USDA 110} r=0.00909181737465 0.177812718484 0.328178050334 0.3184434908
{Brucella melitensis} r=0.00911492282094 0.207930888801 0.280698687412 0.289191905948
{Brucella melitensis 16M} r=0.00923843910912 0.203351247864 0.287548142679 0.295288730208
{Brucella melitensis biovar Abortus} r=0.00927309495006 0.207688349068 0.289116900979 0.289686172175
{Brucella suis 1330} r=0.00924013583697 0.203603599737 0.287392408106 0.294631725097
{Buchnera aphidicola} r=0.00895771858608 0.397335989045 0.116793227935 0.151746268863
{Buchnera aphidicola str. APS} r=0.00889284657146 0.388808875804 0.122245284817 0.152056042106
{Buchnera aphidicola str. Bp} r=0.00865349857418 0.389381185792 0.120125110742 0.150314876699
{Buchnera aphidicola str. Sg} r=0.00886989515193 0.396758173748 0.115683348853 0.147379875921
{Burkholderia cepacia} r=0.00916737044948 0.187300418917 0.316352929715 0.324168389604
{Burkholderia mallei} r=0.00911893323834 0.177070791269 0.301611558766 0.325676885555
{Burkholderia pseudomallei} r=0.00893927375498 0.176039066264 0.319252835808 0.334209258529
{Butyrivibrio fibrisolvens} r=0.00995867563393 0.310010515247 0.183806519453 0.237287066246
{Campylobacter fetus} r=0.00975702232323 0.355917812871 0.148785871965 0.209554536707
{Campylobacter jejuni} r=0.00961346841303 0.38157297798 0.126043923182 0.175064002976
{Campylobacter jejuni subsp. jejuni NCTC 11168} r=0.00940883650911 0.362900303062 0.127783535146 0.180518633303
{Candidatus Blochmannia floridanus} r=0.00878159844185 0.363953106019 0.122714208072 0.166289286317
{Candidatus Carsonella ruddii} r=0.00872396726259 0.465167421105 0.0617676329898 0.0940800667758
{Caulobacter crescentus CB15} r=0.00925385181507 0.161904918938 0.343195942724 0.333570218432
{Caulobacter vibrioides} r=0.00941500845214 0.1715017987 0.344671061773 0.328397844648
{Chlamydia muridarum} r=0.00874955578671 0.289768592344 0.193947183758 0.212183912879
{Chlamydia trachomatis} r=0.00876736205 0.287061618633 0.199324500515 0.216524902835
{Chlamydophila caviae GPIC} r=0.00886927284181 0.300116348036 0.192891400288 0.204997091299
{Chlamydophila pneumoniae} r=0.00893362690675 0.302159346459 0.197932442976 0.214225067695
{Chlamydophila pneumoniae AR39} r=0.00880847916768 0.29169875405 0.203614432517 0.209288304114
{Chlamydophila pneumoniae CWL029} r=0.00881323128767 0.291474842819 0.204104249254 0.209317263319
{Chlamydophila pneumoniae J138} r=0.00880790733602 0.291603946921 0.204364296246 0.209174095497
{Chlamydophila pneumoniae TW-183} r=0.0087952898911 0.291719132351 0.203994703335 0.208817484409
{Chlorobium tepidum} r=0.00925992111062 0.223383435103 0.295346015344 0.281979019884
{Chlorobium tepidum TLS} r=0.00929264517387 0.22052161362 0.289886427089 0.286723137057
{Chloroflexus aurantiacus} r=0.00902655520205 0.200350476946 0.280199705732 0.296731637157
{Chromobacterium violaceum ATCC 12472} r=0.00917351145378 0.178673434364 0.326491237078 0.330617174434
{Citrobacter freundii} r=0.00922905500148 0.255390145114 0.24297095035 0.265663474692
{Citrobacter rodentium} r=0.00903873150301 0.30050532994 0.190992586035 0.226421009922
{Clostridium acetobutylicum} r=0.00970112175673 0.381281479113 0.122028640184 0.193885307889
{Clostridium beijerinckii} r=0.00955145331868 0.379627468372 0.12224763861 0.193719558689
{Clostridium botulinum} r=0.00991680715109 0.408736503209 0.105357103747 0.14751016594
{Clostridium difficile} r=0.00986913438684 0.39172534749 0.12198259792 0.177717565389
{Clostridium pasteurianum} r=0.00976267247571 0.370397930619 0.132472272421 0.206087665214
{Clostridium perfringens} r=0.00989672698133 0.390403421514 0.119536750042 0.191479852952
{Clostridium perfringens str. 13} r=0.00980424777628 0.396363537554 0.105942634883 0.188128316506
{Clostridium tetani} r=0.00952671580982 0.411543203706 0.10548502116 0.148038921657
{Clostridium tetani E88} r=0.00975548950525 0.406512499136 0.108090587381 0.182718354702
{Clostridium thermocellum} r=0.0099663777133 0.319456572188 0.191442663961 0.237100669451
{Comamonas testosteroni} r=0.00922457931083 0.191094998195 0.316438313166 0.313605474206
{Corynebacterium diphtheriae} r=0.00924991639098 0.227042368363 0.269493613609 0.271430811482
{Corynebacterium efficiens} r=0.00944204038469 0.204818001884 0.306650155061 0.295430730639
{Corynebacterium efficiens YS-314} r=0.0094070776482 0.180199383565 0.329829553623 0.308023253679
{Corynebacterium glutamicum} r=0.00954641384856 0.225177568482 0.281015998136 0.271652712564
{Corynebacterium glutamicum ATCC 13032} r=0.00932311576324 0.224484440867 0.277471243226 0.270024176942
{Corynebacterium jeikeium} r=0.00907913032905 0.23850693646 0.287207787231 0.272951636392
{Corynebacterium striatum} r=0.00918019387305 0.21436435464 0.321093193446 0.283962610366
{Coxiella burnetii} r=0.00919286858999 0.309758072567 0.202985361597 0.222951862246
{Coxiella burnetii RSA 493} r=0.00884541640986 0.289601977404 0.204573038008 0.224134958965
{Deinococcus radiodurans R1} r=0.00904910980751 0.16955498991 0.339981632659 0.332525696284
{Delftia acidovorans} r=0.00908063958529 0.189778939862 0.318849536487 0.317597654702
{Desulfitobacterium hafniense} r=0.00909704388415 0.261383260665 0.22617765239 0.26697443789
{Desulfovibrio vulgaris} r=0.00955489326608 0.205953049884 0.324826746582 0.300337141787
{Dichelobacter nodosus} r=0.00936343337077 0.271886019668 0.232264493944 0.251812427448
{Ehrlichia canis} r=0.00920618070486 0.362720540187 0.149822115734 0.169843171422
{Ehrlichia chaffeensis} r=0.00942151715133 0.340564928534 0.149816554049 0.188318955137
{Ehrlichia ruminantium} r=0.00896996259597 0.353140348266 0.151399017711 0.181500223248
{Enterobacter aerogenes} r=0.00924067163183 0.217121143157 0.293106301982 0.300919987311
{Enterobacter cloacae} r=0.00914688681694 0.224976260033 0.267000538308 0.291067119087
{Enterococcus faecalis} r=0.00948110190396 0.352618937255 0.164405208377 0.203545292374
{Enterococcus faecalis V583} r=0.00923930177287 0.332923770455 0.16927918663 0.210175977131
{Enterococcus faecium} r=0.00958531630743 0.337413720779 0.175241720488 0.217550172818
{Enterococcus hirae} r=0.00905423492202 0.333976751169 0.175181229357 0.212013325898
{Erwinia amylovora} r=0.00918245803166 0.24746946941 0.252092601993 0.275078876912
{Erwinia chrysanthemi} r=0.00907543533143 0.222861282388 0.272064422656 0.294966137673
{Erwinia pyrifoliae} r=0.00908774914732 0.244745750102 0.251590224305 0.281702190976
{Escherichia coli} r=0.0091781355277 0.252847354246 0.236503253293 0.266476362309
{Escherichia coli CFT073} r=0.00908445880104 0.243309824191 0.243016776855 0.270885367683
{Escherichia coli K12} r=0.00913552670507 0.241068567352 0.245052717808 0.272925603074
{Escherichia coli O157:H7} r=0.00918142619695 0.246035417158 0.241643553417 0.273564875541
{Escherichia coli O157:H7 EDL933} r=0.0091786258372 0.245398446874 0.24193956408 0.273025244135
{Eubacterium acidaminophilum} r=0.00988164839872 0.318159935812 0.195524650085 0.262637068735
{Francisella tularensis subsp. tularensis} r=0.00964593873269 0.350515463918 0.140729831451 0.199012709322
{Fremyella diplosiphon} r=0.0090165845728 0.287539085889 0.221342558712 0.220588561418
{Fusobacterium nucleatum subsp. nucleatum ATCC 25586} r=0.00972272010425 0.407091515613 0.100743965601 0.173194428102
{Geobacillus stearothermophilus} r=0.00977955098789 0.275638754121 0.227246412317 0.269481982475
{Geobacter sulfurreducens PCA} r=0.00932998443984 0.196425825402 0.310402100478 0.305736251429
{Gloeobacter violaceus PCC 7421} r=0.00904810728297 0.183456494821 0.317759519364 0.310872892496
{Gluconacetobacter diazotrophicus} r=0.00937494542169 0.168282361993 0.328101557992 0.339372956338
{Gluconacetobacter xylinus} r=0.00904423547884 0.17634698432 0.311856939976 0.319138915457
{Gordonia westfalica} r=0.00908450859756 0.172164202254 0.350291248751 0.31492779099
{Haemophilus ducreyi} r=0.0092925395788 0.344804210558 0.170075177661 0.198714286802
{Haemophilus ducreyi 35000HP} r=0.0089589480507 0.316454785851 0.177921106206 0.209461197597
{Haemophilus influenzae} r=0.00922584765812 0.335169399788 0.174404495174 0.200498792459
{Haemophilus influenzae Rd KW20} r=0.00908089485907 0.313759024081 0.177494926642 0.210080345689
{Haemophilus influenzae biotype aegyptius} r=0.00935223237497 0.352249951953 0.17598770008 0.193202097576
{Helicobacter hepaticus ATCC 51449} r=0.00921046340543 0.329333028503 0.163242086612 0.200020004501
{Helicobacter pylori} r=0.00948080809739 0.345395145752 0.175306757205 0.207235922059
{Helicobacter pylori 26695} r=0.00915358051551 0.320982079242 0.179396914662 0.216182404113
{Helicobacter pylori J99} r=0.00915463287374 0.319198634565 0.181364129619 0.217666287902
{IncN plasmid R46} r=0.00921688879104 0.250172903103 0.244568457704 0.267916338747
{Klebsiella aerogenes} r=0.00934596457716 0.203602798869 0.298064612178 0.303960101236
{Klebsiella oxytoca} r=0.00907857084183 0.235613367549 0.262933958647 0.283123912338
{Klebsiella pneumoniae} r=0.00913886117843 0.234152544348 0.261883441907 0.279771157958
{Lactobacillus acidophilus} r=0.00937942965727 0.322458083372 0.175757575758 0.199784648516
{Lactobacillus casei} r=0.00932242097396 0.285972250794 0.208941918672 0.235559669935
{Lactobacillus delbrueckii} r=0.00990619449309 0.266843750865 0.255734484381 0.258722780222
{Lactobacillus helveticus} r=0.00981696294513 0.322939429596 0.185857567098 0.202685792197
{Lactobacillus johnsonii NCC 533} r=0.0094208825855 0.339850756556 0.15419301009 0.195322651954
{Lactobacillus plantarum} r=0.00903489993412 0.299744733991 0.192735019191 0.226782730061
{Lactobacillus plantarum WCFS1} r=0.00900607704836 0.276178118217 0.213273660207 0.241965357237
{Lactobacillus sakei} r=0.00919020642663 0.325729106443 0.178093081519 0.206703282585
{Lactococcus lactis} r=0.00958825655805 0.346114356375 0.159861404863 0.194960609214
{Lactococcus lactis subsp. cremoris} r=0.00956650928006 0.337700986053 0.166790046687 0.20163749963
{Lactococcus lactis subsp. lactis} r=0.00935173324946 0.331989104376 0.163222138266 0.197778897191
{Lactococcus lactis subsp. lactis bv. diacetylactis} r=0.0098813310236 0.347025238199 0.158138773729 0.202032875118
{Lechevalieria aerocolonigenes} r=0.00943077784952 0.151451771654 0.349030101706 0.349071112205
{Legionella pneumophila} r=0.00906702526599 0.313352839073 0.18591891799 0.213257028941
{Leptospira interrogans} r=0.00889570417658 0.33042072811 0.15461321766 0.19320419814
{Leptospira interrogans serovar Copenhageni str. Fiocruz L1-130} r=0.00900818835077 0.328189461613 0.170987132241 0.195783964313
{Leptospira interrogans serovar Lai str. 56601} r=0.00896116174413 0.32928783047 0.169857263627 0.194318234982
{Listeria innocua} r=0.00949963165619 0.33768474933 0.169290219022 0.208730835798
{Listeria ivanovii} r=0.00927623097046 0.355801346986 0.166475022359 0.200660716567
{Listeria monocytogenes} r=0.00946376508916 0.335014938991 0.173576595926 0.210794519096
{Listeria seeligeri} r=0.00983257345816 0.356015130935 0.166454891995 0.204311440214
{Listonella anguillarum} r=0.00921199860659 0.300384967341 0.202549619766 0.222029387944
{Mannheimia haemolytica} r=0.00929460285128 0.323465221432 0.185144575671 0.211355116277
{Mesorhizobium loti} r=0.00918821510613 0.185184640806 0.318329029777 0.312147269392
{Methylobacterium extorquens} r=0.00941867783726 0.163482206041 0.354007526306 0.330701110428
{Micrococcus sp. 28} r=0.00867890458025 0.162621408439 0.351846219356 0.337632053856
{Microcystis aeruginosa} r=0.00902011177949 0.307071547902 0.196446016799 0.202579354757
{Micromonospora echinospora} r=0.00954275829429 0.135915682898 0.362040706239 0.361079413819
{Microscilla sp. PRE1} r=0.00964614689744 0.305520020908 0.190814179012 0.240429717053
{Moraxella catarrhalis} r=0.01 0.333326539486 0.20891081037 0.216180227186
{Mycobacterium avium} r=0.00918957069342 0.174039663415 0.331177059306 0.325889463036
{Mycobacterium avium subsp. paratuberculosis} r=0.00920269714928 0.171184129216 0.346118604701 0.329923927635
{Mycobacterium avium subsp. paratuberculosis str. k10} r=0.00923968343313 0.153312452247 0.348550153283 0.347975199639
{Mycobacterium bovis} r=0.00935805161855 0.181279592376 0.328238036869 0.329620015863
{Mycobacterium bovis AF2122/97} r=0.00907453698148 0.167834517194 0.322268295838 0.336762298009
{Mycobacterium leprae} r=0.00909952475718 0.19544714522 0.288481475197 0.310522321107
{Mycobacterium smegmatis} r=0.00947117148314 0.164241921024 0.340745955247 0.333844756112
{Mycobacterium tuberculosis} r=0.0092750863613 0.184217734695 0.316794241626 0.327530321245
{Mycobacterium tuberculosis CDC1551} r=0.00905288178656 0.16854385461 0.321896248081 0.335790547034
{Mycobacterium tuberculosis H37Rv} r=0.00907197193713 0.167928877758 0.322414857055 0.336519890835
{Mycobacterium ulcerans} r=0.00887704865592 0.199263809575 0.351840175821 0.277602637315
{Mycoplasma agalactiae} r=0.00992006579146 0.420598781319 0.13706856728 0.167183616006
{Mycoplasma bovis} r=0.00962307149467 0.432188971866 0.170239438385 0.186213936496
{Mycoplasma capricolum} r=0.00928268195509 0.402665047025 0.110356505255 0.162442714372
{Mycoplasma fermentans} r=0.00966932617248 0.404517023894 0.119101829316 0.166234853838
{Mycoplasma gallisepticum} r=0.00900191474248 0.361729385761 0.161654770452 0.177922315609
{Mycoplasma gallisepticum R} r=0.0093403386201 0.370451045331 0.152046423112 0.166572482456
{Mycoplasma genitalium} r=0.00902222878608 0.361627755411 0.148804573518 0.168523648754
{Mycoplasma hominis} r=0.00984849470308 0.443893004707 0.130067851063 0.146666986342
{Mycoplasma hyopneumoniae} r=0.0095181453924 0.390546686631 0.154832451127 0.160498253162
{Mycoplasma mycoides subsp. mycoides SC} r=0.00937355305078 0.418141950375 0.103427582227 0.137898634353
{Mycoplasma penetrans} r=0.0093818524844 0.400402572496 0.116846873657 0.14805161525
{Mycoplasma pneumoniae} r=0.00897371485032 0.31294287111 0.204285497321 0.209865732633
{Mycoplasma pulmonis} r=0.00941861478788 0.40398703186 0.126672585278 0.144685846048
{Myxococcus xanthus} r=0.00917089996114 0.157691800403 0.335863322353 0.355354686646
{Neisseria gonorrhoeae} r=0.00934121433333 0.260513060093 0.269728895517 0.25702318134
{Neisseria meningitidis} r=0.00938563289483 0.267473636868 0.25318119312 0.26015580826
{Neisseria meningitidis MC58} r=0.00926786311597 0.252626837428 0.269195945548 0.261449547971
{Neisseria meningitidis Z2491} r=0.0092707920457 0.250996838711 0.270389521676 0.262459632855
{Nitrosomonas europaea ATCC 19718} r=0.0091734939523 0.245796020706 0.246928380526 0.26876556164
{Nonomuraea sp. ATCC 39727} r=0.00941898797824 0.140938891421 0.340134861924 0.368053851278
{Nostoc punctiforme} r=0.00908147228655 0.298321222751 0.204576964838 0.222283471143
{Nostoc sp. PCC 7120} r=0.00890746731806 0.298011518651 0.20410525608 0.219499635984
{Novosphingobium aromaticivorans} r=0.00931294561758 0.19026502322 0.315234470477 0.3097698942
{Oceanobacillus iheyensis HTE831} r=0.00948085579702 0.344202707188 0.153414044278 0.207570514488
{Oenococcus oeni} r=0.00945161621137 0.327765028197 0.171176460123 0.209442991585
{Onion yellows phytoplasma} r=0.00899038750058 0.391107469719 0.153312018634 0.136877098313
{Pantoea agglomerans} r=0.00905359645759 0.233951874481 0.254607628674 0.276118277137
{Parachlamydia sp. UWE25} r=0.00884859981604 0.327082135677 0.174418423354 0.186540586513
{Paracoccus denitrificans} r=0.00922020783271 0.166895780051 0.33185741688 0.332017263427
{Pasteurella multocida} r=0.00900113773252 0.303783734488 0.187975682602 0.219285293107
{Pectobacterium atrosepticum} r=0.00901615995399 0.237751614128 0.257606448074 0.283263704266
{Pectobacterium carotovorum} r=0.00933019112205 0.259397641249 0.240304536643 0.268397283862
{Pectobacterium carotovorum subsp. carotovorum} r=0.00915255050432 0.245109860665 0.250375133976 0.274383708467
{Pediococcus pentosaceus} r=0.00910755664522 0.324087526967 0.184930803211 0.1995479828
{Photobacterium damselae subsp. piscicida (causative agent of fish} r=0.00882315672346 0.288240557596 0.204318545729 0.224074597344
{Photorhabdus luminescens} r=0.00927330827051 0.285931604337 0.216542484597 0.237567464298
{Photorhabdus luminescens subsp. laumondii TTO1} r=0.00914261675248 0.282711459284 0.20379466279 0.237757152679
{Pirellula sp. 1} r=0.00919701149318 0.227186539228 0.272790340664 0.281785287227
{Plasmid ColIb-P9} r=0.0090346741158 0.260939353758 0.250517598344 0.258078023589
{Plasmid F} r=0.0092657135941 0.256639941501 0.22961879641 0.273606504575
{Plasmid R100} r=0.0090572730828 0.243879940396 0.247889022919 0.281463610776
{Plasmid R64} r=0.00896820741698 0.274806572545 0.249680944405 0.242143255962
{Plasmid Ti} r=0.00913001173792 0.23528950105 0.264681068142 0.274864127769
{Plasmid pSB102} r=0.00935580123955 0.218793713486 0.297683699498 0.302476754711
{Porphyromonas gingivalis} r=0.00961722479723 0.273029839725 0.234515897532 0.250838126341
{Porphyromonas gingivalis W83} r=0.00940065108765 0.26330847892 0.240171138911 0.25350002842
{Prochlorococcus marinus} r=0.00882397258389 0.305388885774 0.176638815679 0.210658143143
{Prochlorococcus marinus str. MIT 9313} r=0.00889863702339 0.233271752925 0.252716678466 0.268987377029
{Prochlorococcus marinus subsp. marinus str. CCMP1375} r=0.00895514901515 0.329731591849 0.164982126261 0.205396313678
{Prochlorococcus marinus subsp. pastoris str. CCMP1986} r=0.00913040380464 0.367218286941 0.135104073902 0.181803203238
{Proteus mirabilis} r=0.00908931104456 0.308769905377 0.190953150242 0.211700900069
{Proteus vulgaris} r=0.00927361055233 0.282033770172 0.216808628532 0.23754665842
{Providencia rettgeri} r=0.00922641810319 0.273720572629 0.218775041691 0.24897667468
{Pseudomonas aeruginosa} r=0.00916830383628 0.195849191106 0.303158800705 0.305815135959
{Pseudomonas aeruginosa PAO1} r=0.00926433829072 0.168653897635 0.346218882054 0.325189439226
{Pseudomonas alcaligenes} r=0.00921210632216 0.21314114658 0.301008728901 0.301046461902
{Pseudomonas chlororaphis} r=0.00925500314435 0.20206360574 0.319063154823 0.300787777513
{Pseudomonas fluorescens} r=0.00913538304532 0.198128303148 0.304628411077 0.304406982655
{Pseudomonas putida} r=0.00922671096066 0.20359349644 0.300118047512 0.303277075854
{Pseudomonas putida KT2440} r=0.0091636762918 0.192004839453 0.313039798013 0.310436132195
{Pseudomonas resinovorans} r=0.009254292617 0.225410431498 0.283481040244 0.288721003438
{Pseudomonas sp.} r=0.00923629681605 0.205612766292 0.291214003092 0.304918376438
{Pseudomonas sp. ADP} r=0.00907213198547 0.195248723207 0.315307435557 0.316292677042
{Pseudomonas sp. ND6} r=0.00927315332287 0.218966742641 0.283716883562 0.293826434331
{Pseudomonas stutzeri} r=0.00926236394539 0.198956194575 0.309123049727 0.305108131947
{Pseudomonas syringae} r=0.00907884423821 0.215968992248 0.28590371277 0.293480212158
{Pseudomonas syringae pv. glycinea} r=0.00925316392412 0.226376921548 0.281489911306 0.280911866183
{Pseudomonas syringae pv. maculicola} r=0.00902765163487 0.237980727342 0.276456340286 0.278007214177
{Pseudomonas syringae pv. phaseolicola} r=0.00927918435098 0.224381457958 0.283897367839 0.290422472904
{Pseudomonas syringae pv. syringae} r=0.00940594625214 0.213461358489 0.289973234507 0.297287888146
{Pseudomonas syringae pv. tomato} r=0.00920459393936 0.231754874652 0.285236768802 0.284818941504
{Pseudomonas syringae pv. tomato str. DC3000} r=0.00917345461023 0.206463015643 0.293505172871 0.29916528098
{Ralstonia solanacearum} r=0.00907432348731 0.166378425126 0.339068378836 0.336255462489
{Rhizobium etli} r=0.00911061219284 0.207235520636 0.292339448014 0.296505421092
{Rhizobium leguminosarum} r=0.00924407011455 0.198512287798 0.303632714347 0.297756940614
{Rhizobium leguminosarum bv. trifolii} r=0.00941475434394 0.193578559954 0.312857113809 0.297261026048
{Rhizobium leguminosarum bv. viciae} r=0.00919091342071 0.199603687046 0.302073592495 0.295438690238
{Rhizobium sp.} r=0.00925882581636 0.202196284506 0.302831253263 0.299951156249
{Rhizobium sp. NGR234} r=0.009162941612 0.194803158302 0.305300646016 0.304391806085
{Rhodobacter capsulatus} r=0.00915123336538 0.164000248692 0.319645253094 0.343738279895
{Rhodobacter sphaeroides} r=0.00915373128789 0.156120445849 0.341848832696 0.340455830977
{Rhodococcus equi} r=0.00934198951506 0.185351336295 0.331390831391 0.323195672252
{Rhodococcus erythropolis} r=0.00926735675867 0.190340855873 0.317739652159 0.311118961028
{Rhodococcus rhodochrous} r=0.00966600704301 0.179231970216 0.3344742689 0.317555395424
{Rhodococcus sp. DK17} r=0.00919394055781 0.181854729382 0.325984723118 0.319234473022
{Rhodopseudomonas palustris CGA009} r=0.00913500476415 0.173153650987 0.329103668602 0.326207299569
{Rhodospirillum centenum} r=0.00933354886115 0.143472382192 0.350726960122 0.357787904585
{Rhodospirillum rubrum} r=0.00910533580718 0.164785708151 0.330327235249 0.31912737267
{Rickettsia conorii} r=0.00921761934999 0.359288839822 0.145740494768 0.18341258752
{Rickettsia montanensis} r=0.00913948461984 0.359193885729 0.145663519615 0.178756426044
{Rickettsia prowazekii} r=0.00914993995441 0.367054279712 0.132824491078 0.17350837336
{Rickettsia rickettsii} r=0.00911120970852 0.349244637721 0.151253652239 0.192736291364
{Rickettsia typhi} r=0.00904218268212 0.355025813274 0.13774336008 0.178904646389
{Rubrivivax gelatinosus} r=0.00895204511589 0.147226269076 0.357790107767 0.339243462178
{Ruegeria sp. PR1b} r=0.00925897622772 0.192511844965 0.301154725009 0.311139610274
{Saccharopolyspora erythraea} r=0.0096003690627 0.1398702482 0.353316754698 0.368538956368
{Salmonella enterica} r=0.00927535145598 0.277407292528 0.207443019943 0.244692583402
{Salmonella enterica subsp. enterica serovar Choleraesuis} r=0.00907029385073 0.246924861179 0.257304186875 0.277641104941
{Salmonella enterica subsp. enterica serovar Dublin} r=0.00904811961977 0.262177153753 0.234425377015 0.258606344254
{Salmonella enterica subsp. enterica serovar Typhi} r=0.00914809206576 0.235698096567 0.250089687607 0.279820895718
{Salmonella enterica subsp. enterica serovar Typhi Ty2} r=0.00912750850957 0.233098724892 0.251436052746 0.281480260793
{Salmonella enterica subsp. enterica serovar Typhimurium} r=0.00911060176304 0.239929427804 0.25296122539 0.275800954329
{Salmonella enteritidis} r=0.00918887284754 0.257821856658 0.235581158258 0.265690728588
{Salmonella typhi} r=0.00919849781314 0.269630292804 0.227976538916 0.253632795014
{Salmonella typhimurium} r=0.00922099041044 0.243340409862 0.249016058029 0.275444446849
{Salmonella typhimurium LT2} r=0.00913567991272 0.233308987396 0.252046784813 0.281533572912
{Serratia entomophila} r=0.00910549324695 0.250045301046 0.249369903632 0.263915657689
{Serratia marcescens} r=0.00925103906073 0.248038609177 0.254546624062 0.269995591955
{Shewanella oneidensis MR-1} r=0.00907216148454 0.269892571504 0.225016598747 0.24306242771
{Shewanella violacea} r=0.00936724642875 0.266108836805 0.214869464813 0.248474215364
{Shigella boydii} r=0.00917140872461 0.300865543442 0.177839444995 0.213835480674
{Shigella dysenteriae} r=0.00898999606282 0.281623821291 0.209911604519 0.240979112111
{Shigella flexneri} r=0.00915158132374 0.289274516764 0.208963722141 0.237342310366
{Shigella flexneri 2a} r=0.00910112261417 0.277069229762 0.225761111496 0.250906864444
{Shigella flexneri 2a str. 2457T} r=0.00913209747795 0.240259203289 0.246402064477 0.27552781541
{Shigella flexneri 2a str. 301} r=0.0091214162723 0.241687184281 0.245095131263 0.274307445101
{Shigella sonnei} r=0.00911569507521 0.274438447954 0.195111485204 0.242288458682
{Sinorhizobium fredii} r=0.00888920902159 0.200667368041 0.293238116492 0.291782233983
{Sinorhizobium meliloti} r=0.00924180878894 0.18625084391 0.316533753384 0.310383873656
{Sodalis glossinidius} r=0.00897194129242 0.234087548893 0.254842513054 0.279396627552
{Sphingomonas elodea} r=0.00906238750381 0.162653744553 0.335436541988 0.331011390978
{Sphingomonas paucimobilis} r=0.00935905202229 0.177936331854 0.313567298642 0.329677625387
{Sphingomonas sp.} r=0.00947813576931 0.200495003786 0.295266064535 0.305627897527
{Spiroplasma citri} r=0.00919877816314 0.386542497377 0.121910341611 0.17265652326
{Spiroplasma kunkelii} r=0.00914416137266 0.388553307158 0.123766737139 0.166440148998
{Staphylococcus aureus} r=0.00955660799409 0.369823915602 0.14632767312 0.184662123444
{Staphylococcus aureus subsp. aureus MW2} r=0.00949037840627 0.361040417164 0.145951715681 0.189007084084
{Staphylococcus aureus subsp. aureus Mu50} r=0.00949683530746 0.361177493832 0.146446448668 0.188929335079
{Staphylococcus aureus subsp. aureus N315} r=0.00948230077545 0.360731390751 0.146286161986 0.188881045692
{Staphylococcus carnosus} r=0.00959333662953 0.344701601164 0.162532751092 0.202197962154
{Staphylococcus epidermidis} r=0.00980657045348 0.379947243755 0.148105081826 0.177330964686
{Staphylococcus epidermidis ATCC 12228} r=0.00950998725041 0.36367789893 0.146017558695 0.183026905537
{Staphylococcus warneri} r=0.0097076242769 0.390916140467 0.136213581478 0.16344300432
{Staphylococcus xylosus} r=0.00979742830068 0.36126613556 0.151265993553 0.188031639188
{Stenotrophomonas maltophilia} r=0.00913339637201 0.198473592335 0.309720023275 0.31683784625
{Stigmatella aurantiaca} r=0.00900615332253 0.161328799735 0.317604319787 0.346825243631
{Streptococcus agalactiae} r=0.00939525413489 0.344071830836 0.152708532568 0.188734459675
{Streptococcus agalactiae 2603V/R} r=0.00939827859809 0.330369474122 0.161940859749 0.19862938227
{Streptococcus agalactiae NEM316} r=0.00939464182299 0.331014587786 0.162664278843 0.198095514996
{Streptococcus gordonii} r=0.00931520803038 0.301552998241 0.19607278141 0.222384305533
{Streptococcus mutans} r=0.00951118720287 0.318890911297 0.171515592768 0.202123528698
{Streptococcus mutans UA159} r=0.00941199776276 0.311672414564 0.169085597248 0.205539184842
{Streptococcus pneumoniae} r=0.00944667486828 0.319971154078 0.181465404973 0.215358216097
{Streptococcus pneumoniae R6} r=0.0094722248602 0.304211805233 0.1863229793 0.218979480804
{Streptococcus pneumoniae TIGR4} r=0.0094398580791 0.303628318881 0.186965177136 0.218494198427
{Streptococcus pyogenes} r=0.00990352808109 0.339146734509 0.185716040029 0.216626234682
{Streptococcus pyogenes M1 GAS} r=0.00937939576757 0.312456221409 0.181867624496 0.209610121642
{Streptococcus pyogenes MGAS315} r=0.00940600604993 0.313590299532 0.181581307801 0.210339999828
{Streptococcus pyogenes MGAS8232} r=0.00938081255167 0.313671041568 0.181828369622 0.209773007859
{Streptococcus pyogenes SSI-1} r=0.00939199626585 0.313618183028 0.18143608664 0.210264885221
{Streptococcus salivarius} r=0.00961868929856 0.31487997276 0.181904167376 0.206704121976
{Streptococcus suis} r=0.00966215510623 0.319044971011 0.1798377048 0.220668952805
{Streptococcus thermophilus} r=0.00932616975459 0.319609027327 0.167461239778 0.199890803388
{Streptomyces antibioticus} r=0.0094540494135 0.144479954111 0.351514965276 0.352539282568
{Streptomyces atroolivaceus} r=0.00937828033898 0.134112505218 0.377579165337 0.351421252077
{Streptomyces aureofaciens} r=0.00933742506559 0.141345786009 0.375624942288 0.350534911024
{Streptomyces avermitilis} r=0.00935863373735 0.142875036533 0.366791922397 0.34927838782
{Streptomyces avermitilis MA-4680} r=0.00929773692127 0.147626055869 0.364670945057 0.346759150606
{Streptomyces carzinostaticus subsp. neocarzinostaticus} r=0.0092303403113 0.154272623139 0.348713249332 0.339534173349
{Streptomyces clavuligerus} r=0.00948252567357 0.150762301382 0.367346452424 0.344033554368
{Streptomyces coelicolor} r=0.00948852738437 0.152584670232 0.369349376114 0.341381461676
{Streptomyces coelicolor A3(2)} r=0.00940297449466 0.142565248528 0.37396166402 0.348857417267
{Streptomyces collinus} r=0.00931488022776 0.145200192957 0.37247605265 0.348494245745
{Streptomyces fradiae} r=0.00927841108161 0.13801432617 0.361222166694 0.359577155867
{Streptomyces galilaeus} r=0.00952605263241 0.144246926683 0.36090474927 0.354625453259
{Streptomyces glaucescens} r=0.00960488456876 0.141745760075 0.376173434988 0.346074719499
{Streptomyces globisporus} r=0.00919873523355 0.147745000709 0.363754550182 0.339656313525
{Streptomyces griseus} r=0.00945903301533 0.148410337851 0.371595583848 0.342924691242
{Streptomyces griseus subsp. griseus} r=0.00931059186694 0.138731997458 0.369464330683 0.351572711684
{Streptomyces hygroscopicus} r=0.00935300845714 0.146916023553 0.351204375613 0.348394573067
{Streptomyces lavendulae} r=0.00941656480165 0.14263085259 0.368623931798 0.350349778711
{Streptomyces lividans} r=0.00941379205263 0.159080310048 0.367771452464 0.336826997298
{Streptomyces peucetius} r=0.00947756214406 0.149738940502 0.362790419341 0.343745792379
{Streptomyces rochei} r=0.00934540015989 0.137634379251 0.377276428867 0.352545642313
{Streptomyces sp.} r=0.00930212454348 0.146106223526 0.382095144998 0.33724340176
{Streptomyces venezuelae} r=0.00948427324953 0.13808225199 0.38997272918 0.340215968913
{Streptomyces violaceoruber} r=0.00936482399808 0.154249866447 0.371551089358 0.338076262254
{Streptomyces viridochromogenes} r=0.00945424437688 0.145721728019 0.368113235366 0.342573024688
{Synechococcus elongatus PCC 7942} r=0.00882037411118 0.214225117686 0.281477792993 0.276906372325
{Synechococcus sp.} r=0.00917243393987 0.22649117431 0.272635741489 0.270378855311
{Synechococcus sp. PCC 6301} r=0.00913176408962 0.212184387306 0.281268309965 0.279946586001
{Synechococcus sp. PCC 7002} r=0.00881611509252 0.235862479979 0.254508883674 0.252557082728
{Synechococcus sp. WH 8102} r=0.0091166225659 0.193510536268 0.295412687927 0.306744703658
{Synechocystis sp.} r=0.00899050752146 0.249380300065 0.246053489889 0.246183953033
{Synechocystis sp. PCC 6803} r=0.00896456843058 0.258404127497 0.234936305259 0.247696403073
{Thauera aromatica} r=0.0095680045772 0.199031504108 0.322976585352 0.309568795398
{Thermoanaerobacter tengcongensis} r=0.00965209073536 0.348332166151 0.1482104548 0.229821926735
{Thermosynechococcus elongatus BP-1} r=0.00878722217881 0.218961751022 0.274420755039 0.270998031548
{Thermotoga maritima} r=0.00971831590858 0.299333280293 0.206716524783 0.257750550296
{Thermotoga neapolitana} r=0.00996267922849 0.299582127933 0.2118749139 0.267449602792
{Thermus aquaticus} r=0.00954398901088 0.181719058367 0.326027934971 0.336168264041
{Thermus thermophilus} r=0.0094084109475 0.164074724244 0.343930524085 0.340777917836
{Thermus thermophilus HB27} r=0.00910040005613 0.147756633685 0.352093493125 0.344070199116
{Thiocapsa roseopersicina} r=0.00931764985593 0.171511681767 0.331628777352 0.316954773683
{Treponema denticola} r=0.00965573513696 0.319392999684 0.185875900881 0.221035403566
{Treponema denticola ATCC 35405} r=0.00942898663089 0.331366916513 0.176696159086 0.206028734985
{Treponema pallidum} r=0.00915815649786 0.23073925629 0.216161489646 0.302027666444
{Treponema pallidum subsp. pallidum str. Nichols} r=0.00883773047168 0.222093305427 0.239542572876 0.286574453241
{Tropheryma whipplei TW08/27} r=0.00896751837744 0.259085870737 0.214846683114 0.24921464364
{Tropheryma whipplei str. Twist} r=0.00894954842743 0.258076912485 0.214148021861 0.250419961897
{Ureaplasma urealyticum} r=0.00946883417232 0.3993311889 0.116079953847 0.142725033033
{Vibrio alginolyticus} r=0.00928953855194 0.27125072509 0.222896494281 0.24482025196
{Vibrio cholerae} r=0.00918382782911 0.282689822461 0.206297814113 0.23687696238
{Vibrio cholerae O1 biovar eltor str. N16961} r=0.00907137170351 0.260998106973 0.228608542575 0.25230910934
{Vibrio fischeri} r=0.00948646036436 0.333415273681 0.170997799316 0.196750479936
{Vibrio harveyi} r=0.00952870331589 0.28292688344 0.221415245203 0.240649431414
{Vibrio parahaemolyticus} r=0.00930931901077 0.278364030639 0.220536666888 0.241984244097
{Vibrio vulnificus} r=0.00936294821404 0.274673586227 0.227488776309 0.243642654146
{Vibrio vulnificus CMCP6} r=0.00923324181222 0.267153964696 0.228515018915 0.250108839359
{Vibrio vulnificus YJ016} r=0.00919223994928 0.268469805541 0.226362405091 0.248442078382
{Wautersia eutropha} r=0.00913180854706 0.182425828822 0.320765380268 0.323271038892
{Wautersia metallidurans} r=0.00890661613189 0.195816451219 0.296466010676 0.31730336356
{Wautersia oxalatica} r=0.00922518523126 0.188972174173 0.324342793687 0.314284493989
{Wigglesworthia glossinidia endosymbiont of Glossina brevipalpis} r=0.00885436787597 0.424604802842 0.100441790297 0.136012418246
{Wolbachia endosymbiont of Drosophila melanogaster} r=0.00939216958927 0.35317043599 0.149636756524 0.205024786601
{Wolinella succinogenes} r=0.00917701563973 0.261652187256 0.235174363771 0.253862723654
{Xanthomonas axonopodis pv. citri str. 306} r=0.00907514427519 0.175789813747 0.321992559054 0.328642799831
{Xanthomonas campestris} r=0.00890187192177 0.18067503273 0.313031260976 0.324596864323
{Xanthomonas campestris pv. campestris} r=0.00931439788725 0.19272234958 0.31008505266 0.317718196618
{Xanthomonas campestris pv. campestris str. ATCC 33913} r=0.00908614015812 0.173190895406 0.324892206377 0.330957279759
{Xanthomonas citri} r=0.0089422401329 0.192798827716 0.307776847394 0.329408275766
{Xanthomonas oryzae pv. oryzae} r=0.00896161299909 0.183377959414 0.30871852687 0.324995302518
{Xenorhabdus nematophila} r=0.00941474070646 0.282855273962 0.213881118394 0.241186867633
{Xylella fastidiosa} r=0.00915280834472 0.261257923767 0.243187618342 0.270087264345
{Xylella fastidiosa 9a5c} r=0.00893316337655 0.225503524436 0.260578788607 0.277222394451
{Xylella fastidiosa Temecula1} r=0.00896970100119 0.227084817667 0.255290583517 0.276363921152
{Yersinia enterocolitica} r=0.00901223410025 0.272738477397 0.218231492219 0.246749245085
{Yersinia pestis} r=0.00913323810238 0.260640643408 0.23397239718 0.257893963227
{Yersinia pestis CO92} r=0.00901308500239 0.253414870815 0.229175923463 0.259874608402
{Yersinia pestis KIM} r=0.00901450102847 0.25463418951 0.229392350174 0.259400693634
{Yersinia pestis biovar Mediaevails str. 91001} r=0.00900978200631 0.254106585008 0.22929440121 0.259339378063
{Yersinia pseudotuberculosis} r=0.00908029897564 0.28172298383 0.198971633707 0.234607817779
{Zymomonas mobilis} r=0.00913582131051 0.252876380322 0.225525723545 0.249627991387
{uncultured Acidobacteria bacterium} r=0.00913604079959 0.18582318398 0.309297677133 0.318447614436
{uncultured bacterium} r=0.00906183848176 0.217907304202 0.284394116881 0.290689006425
{uncultured bacterium 442} r=0.00923789971215 0.232848105153 0.252195811068 0.276346661753
{uncultured bacterium 443} r=0.00909030680651 0.222862049806 0.262194608611 0.28105268475
{uncultured bacterium 463} r=0.00929128172597 0.223662507716 0.264604393714 0.284205093956
{uncultured bacterium 560} r=0.00923379792476 0.313102569548 0.171133290861 0.207602463368
{uncultured bacterium 561} r=0.00911992157789 0.235243421978 0.242771211482 0.274078373435
{uncultured bacterium 562} r=0.00965323522006 0.357651340791 0.146247033845 0.205659333797
{uncultured bacterium 578} r=0.00940215584965 0.319842558858 0.166454501558 0.208521721317
{uncultured bacterium 580} r=0.00952978370383 0.349545957918 0.152912513843 0.199881875231
{uncultured bacterium 581} r=0.00904886627562 0.23374954832 0.258227272119 0.263486837703
{uncultured bacterium 582} r=0.00909916593114 0.229806145631 0.240842080825 0.28321144885
{uncultured marine gamma proteobacterium EB000-45B06} r=0.00968175485681 0.356064830304 0.145738076651 0.206479313037
{uncultured marine gamma proteobacterium EBAC20E09} r=0.0096293633001 0.363442104451 0.138532747049 0.193928874489
{uncultured marine gamma proteobacterium EBAC31A08} r=0.00955426559139 0.348262259403 0.149782357342 0.194713663878
{uncultured proteobacterium} r=0.00901844876602 0.226502993841 0.259180397369 0.274490189634
@group {Rekeyed Data} recessiveon
@balllist {First Position} color=gold
r=0.00827113431298 0.130223955209 0.397720455909 0.210157968406
r=0.00787346568349 0.143534781733 0.374622424093 0.226075671805
r=0.0063699540498 0.190738155842 0.329050004105 0.268967074472
r=0.0062204526394 0.190757704352 0.332845561767 0.263864906787
r=0.0061774824104 0.188966895562 0.325791739264 0.272291688019
r=0.00627468806426 0.216363601816 0.311130745407 0.313752873891
r=0.00601017967851 0.20879644914 0.331878263209 0.295733832215
r=0.00891565477722 0.106851658272 0.445424308657 0.149044949159
r=0.00868390603993 0.0925529300235 0.487342438819 0.107650714511
r=0.00815364092162 0.15638980743 0.342112429488 0.252489787979
r=0.00788398699549 0.141721092349 0.367567933403 0.253392440188
r=0.00796599762772 0.131009780962 0.370023419204 0.235523717684
r=0.00778474411153 0.148602505423 0.370042864111 0.232597482123
r=0.00775794612461 0.149952571412 0.365796653595 0.23815996636
r=0.00830617441621 0.139411200774 0.383525184109 0.229516846198
r=0.007855251527 0.154234925061 0.370721505751 0.237887765772
r=0.00911050722726 0.144303942324 0.377353092636 0.223493734623
r=0.00908480494427 0.107432199296 0.460354702919 0.153943827203
r=0.00867664267013 0.125752395628 0.42699956662 0.176265228488
r=0.00637372293264 0.189201293854 0.33137596417 0.273500870863
r=0.00637023322127 0.190377159876 0.345169323988 0.267786079232
r=0.00613580455392 0.164700605517 0.419884877028 0.266143380429
r=0.00523489976162 0.163835393715 0.387043422196 0.285383903793
r=0.00794833555498 0.171041431638 0.34403776213 0.324537646057
r=0.00813793773379 0.130349178286 0.396230963957 0.211917868767
r=0.00747345726954 0.1428182576 0.390772528538 0.218471955224
r=0.00571808808082 0.179926275022 0.286920815641 0.375950725584
r=0.00918554682419 0.128513202197 0.406060606061 0.214389509126
r=0.00885194341226 0.133369022127 0.386117059243 0.212633832976
r=0.00888889387422 0.135272028644 0.396122609379 0.206051873199
r=0.00901042425253 0.124147324592 0.402185949681 0.199592487597
r=0.00921035705153 0.123909038014 0.392443269977 0.217719647013
r=0.00727363641908 0.17184102539 0.341867346772 0.279121094708
r=0.00592042029075 0.200004443309 0.295679992891 0.35011052731
r=0.00614515592854 0.208628321997 0.288309965604 0.351641910755
r=0.00604842573665 0.202957567347 0.328371589097 0.315484751132
r=0.0056751834591 0.20341842315 0.316222679495 0.324231132862
r=0.00606344962559 0.203679411541 0.325513736324 0.316857168236
r=0.00601928474659 0.202392084846 0.32732628086 0.317456021285
r=0.00703232893579 0.185718037762 0.341027811014 0.286660635597
r=0.0064784186911 0.201337822273 0.329937095774 0.300921414016
r=0.00700671502 0.182331488621 0.346720124039 0.273894475403
r=0.00743571841117 0.174344590727 0.338088151116 0.29340583858
r=0.00617129224796 0.189187091567 0.338885180758 0.300994986263
r=0.00607391317382 0.20312599681 0.319872408293 0.314258373206
r=0.00641582746463 0.182358836189 0.356864742315 0.29262843155
r=0.00560481600891 0.194919195442 0.320020927799 0.335920241832
r=0.00713110600156 0.177201905115 0.336518317442 0.298854634139
r=0.00715541368309 0.17753764506 0.336927980312 0.299397156813
r=0.00543017574314 0.213010678946 0.306946213383 0.320030371314
r=0.00583255077431 0.21547481621 0.279938027827 0.340209004192
r=0.0069405404378 0.20110412959 0.308311843969 0.310790687539
r=0.00782143848731 0.178525855259 0.32065382512 0.310415020964
r=0.00690598282801 0.194765996904 0.318699969127 0.303804071866
r=0.00564312101198 0.174995457023 0.358849718335 0.275849536616
r=0.00768800563096 0.175306942582 0.341558268772 0.271249739879
r=0.00830696540529 0.145780688274 0.390128496761 0.234283552321
r=0.00842179551462 0.133017731471 0.396136695057 0.202358560348
r=0.00918478412322 0.121161588911 0.403692109523 0.186984308748
r=0.00921372475273 0.122071151183 0.402117243593 0.186357629682
r=0.00797158068533 0.114442592182 0.425303971742 0.200545575361
r=0.00920056493584 0.122546532596 0.399224565892 0.187324097401
r=0.00533839885011 0.178623074505 0.333228544483 0.38887142408
r=0.00571745227761 0.19492081557 0.293282975921 0.398524154578
r=0.00599189447617 0.225048004531 0.263838428491 0.399321720151
r=0.00534799349539 0.162804534352 0.338448049101 0.403676332436
r=0.00586792876121 0.196672736813 0.30281798821 0.397604864348
r=0.00832119811676 0.143169789791 0.373267592321 0.217183781045
r=0.00883230887347 0.133060132361 0.388432297376 0.218665323657
r=0.00772691541907 0.149337878589 0.372973209213 0.234911061579
r=0.00801437494834 0.139134438692 0.381921427792 0.22972972973
r=0.00790224633156 0.139179976227 0.381525555723 0.236962551064
r=0.00804292684902 0.138744455436 0.382589372893 0.230243971528
r=0.00538616138123 0.236756711897 0.252732478526 0.392348230217
r=0.00535460580673 0.239026146629 0.245290112148 0.386973281513
r=0.00546101594939 0.24983351232 0.231324881959 0.395478734574
r=0.00528999453564 0.24220581801 0.241656102404 0.394477040959
r=0.00866082142243 0.136142713328 0.38210238036 0.215769476407
r=0.00837406162382 0.154857830879 0.388533851996 0.195193109197
r=0.00858809211208 0.135093942977 0.387334121666 0.214531599001
r=0.00622531062168 0.172113564669 0.363154574132 0.312365930599
r=0.00546125631817 0.153574460859 0.363151638648 0.391543555782
r=0.00568912921408 0.214113476729 0.284282619636 0.37889761712
r=0.00562716238477 0.213416605121 0.29911040499 0.35969533183
r=0.0053547562148 0.251682877836 0.249858162916 0.360756873348
r=0.00545826281342 0.282432822884 0.148126745642 0.522392372147
r=0.0088217948047 0.121313475657 0.414123243457 0.196921592956
r=0.00918726801964 0.107752165388 0.41731383841 0.219811947073
r=0.00599644068511 0.225654747426 0.30916150887 0.26827451793
r=0.00601446544395 0.219293954031 0.317616380863 0.265200600996
r=0.00595653084048 0.220267297296 0.30494175966 0.282927536397
r=0.00588577212679 0.207765386204 0.323282390197 0.296743769792
r=0.00620692900521 0.215555963594 0.303558068344 0.276171657682
r=0.00620585781905 0.215147789362 0.304036433207 0.27549855822
r=0.00619330957503 0.215115345356 0.303719632528 0.276259952365
r=0.0061976881088 0.216071965317 0.302584154957 0.277045890888
r=0.0089984304919 0.14549084077 0.356211836543 0.264795678722
r=0.0088285064144 0.148844780176 0.35673535826 0.256964505831
r=0.00764942715934 0.141843971631 0.368645538858 0.215096959778
r=0.00923074267978 0.132154786116 0.383576687099 0.20446208787
r=0.00732168067327 0.162211314074 0.337828920898 0.269509938038
r=0.00626591685829 0.191877835565 0.310777913024 0.317140644019
r=0.00578572861677 0.196507346478 0.309719722609 0.384985858163
r=0.00550517279462 0.192474674385 0.331030297372 0.371878063582
r=0.00519712522177 0.247388247662 0.241025865656 0.418208896384
r=0.00537446456011 0.21668583311 0.30241497188 0.376723010759
r=0.00537064546989 0.176358031253 0.358881683852 0.347772935048
r=0.00532877959126 0.209067973762 0.322987097239 0.367793555828
r=0.00555945149397 0.2109827532 0.322341652013 0.3777177394
r=0.00572993682748 0.241427571728 0.236179146256 0.426721983405
r=0.00567223555195 0.204172822286 0.307902190026 0.392627255706
r=0.00613627562983 0.18981426852 0.345573832393 0.321289500389
r=0.0086492935047 0.138848345026 0.385164084938 0.221455812421
r=0.00711361522809 0.154551563781 0.389030012231 0.226916925393
r=0.00791948211637 0.139935858762 0.391991871209 0.222398628267
r=0.00862873611726 0.129526220667 0.400083558599 0.21258804052
r=0.00729415201677 0.146427254262 0.401360731448 0.22675004266
r=0.00738248325704 0.155126285943 0.390053108215 0.229723038137
r=0.00721941137798 0.153276615314 0.355070131065 0.245389744769
r=0.00802037968146 0.138009196296 0.370312803575 0.231202642316
r=0.00654456897883 0.193175893778 0.321050237934 0.294661179576
r=0.00668709885785 0.210397146088 0.309255055264 0.280509076247
r=0.00885691500169 0.110228961989 0.397843256127 0.191613447053
r=0.00856699500662 0.134109816972 0.381079153791 0.212835749941
r=0.00759768606856 0.173839446012 0.34644780713 0.284124134393
r=0.008696820967 0.14590747331 0.386589248923 0.237450833489
r=0.00687717234339 0.176522767593 0.349070241146 0.270648531441
r=0.00543858463632 0.230886517099 0.287246787192 0.358690917012
r=0.00523123829999 0.241489949428 0.316624877821 0.306914283286
r=0.00543771897838 0.225628813812 0.291524036315 0.353177556184
r=0.00815845291678 0.142280796127 0.370484545041 0.238693259403
r=0.00766900163567 0.145034566602 0.366732594219 0.244724283718
r=0.00622734206029 0.19954068518 0.315342800556 0.333007458598
r=0.00616250835489 0.206191386934 0.330394788866 0.306145829982
r=0.00642625593362 0.191740075506 0.320027872825 0.321754323928
r=0.00627213839759 0.198687427615 0.324239694591 0.320765238279
r=0.00751669797714 0.150159744409 0.338598429429 0.263832074289
r=0.00810398337446 0.154068533306 0.344475892045 0.254624481957
r=0.00745992359323 0.145017297177 0.339917419931 0.268496819551
r=0.00727499726822 0.161704210238 0.34394170448 0.265538053704
r=0.00752052323492 0.161709633942 0.342399880588 0.255547607437
r=0.00759098901863 0.15852031127 0.347273403386 0.252602103572
r=0.00744604695857 0.158375487427 0.346482599895 0.25760362069
r=0.00748267648227 0.158586735489 0.346606863282 0.257061265167
r=0.00740990046138 0.140679326023 0.377534100027 0.327627707943
r=0.0056255126497 0.185812469318 0.326215022091 0.33754704631
r=0.00602008239913 0.196992881378 0.327123943849 0.261592708403
r=0.00533469418962 0.216245966918 0.310952953052 0.3845903751
r=0.00721103367752 0.177217903344 0.360906104128 0.267097728178
r=0.0088901830972 0.134662706385 0.382756317498 0.231564425046
r=0.00855579295765 0.143872490958 0.380799768438 0.197172145991
r=0.00902248874411 0.117772648586 0.400115406809 0.196999422966
r=0.00830011687911 0.13403182332 0.369511346839 0.208242761499
r=0.00788352511198 0.128631992555 0.410436700789 0.191948436908
r=0.00563520033134 0.196490185773 0.317665607934 0.325594680438
r=0.0059709386285 0.208683240947 0.321497327978 0.28837504564
r=0.00550634224733 0.204815394763 0.317829145121 0.323045319289
r=0.00592663337958 0.206886008996 0.329198848892 0.283043709227
r=0.00577111031047 0.199571699201 0.306688081707 0.335804299481
r=0.00602638034297 0.193175607369 0.297900956287 0.330129636311
r=0.0065694898615 0.195113897694 0.302615529244 0.364859142893
r=0.00708463131623 0.216700886505 0.297837025262 0.339368468376
r=0.00712688728122 0.215661461518 0.299565463973 0.338354817941
r=0.0073211534336 0.161479573585 0.338413107248 0.271016670244
r=0.00860589047534 0.132291201429 0.366815542653 0.225413130862
r=0.00778781356435 0.143239536324 0.354260684895 0.26314043005
r=0.0078635388314 0.153865870424 0.343559323726 0.254980676473
r=0.00573303747728 0.197969543147 0.325149976927 0.323027226581
r=0.00685281712302 0.180964136323 0.337859151066 0.290715216348
r=0.00812616445161 0.174483273844 0.356810824272 0.279862206358
r=0.00589868777026 0.187286378663 0.336583179246 0.328962850899
r=0.00567778486645 0.198952034656 0.317659241478 0.334249504511
r=0.006701740928 0.195471323894 0.318219381852 0.3079536481
r=0.00689092493882 0.185232200959 0.333270872958 0.28574430383
r=0.00649536261425 0.202471574484 0.310922142995 0.320317016766
r=0.00587299261166 0.202966059019 0.315103904388 0.325813274247
r=0.00594735798978 0.193953391964 0.321636907406 0.325841698499
r=0.00576867762208 0.199778915848 0.326258640472 0.31488540005
r=0.00607040360115 0.195832424176 0.321077896574 0.3206415012
r=0.00905506641744 0.118786909449 0.428364911417 0.174673966535
r=0.0062095984857 0.202187306661 0.313634254485 0.30594581357
r=0.00604302410572 0.247151796176 0.282290030663 0.326053897739
r=0.00611339741559 0.230433679807 0.290754275811 0.318016276519
r=0.00613807445693 0.232963354648 0.286549879394 0.320033195265
r=0.00611475272912 0.184224258513 0.340612157404 0.317274089407
r=0.00578473213213 0.182335870339 0.318677106719 0.344193177463
r=0.00614087619954 0.180754677481 0.341579177942 0.317714915988
r=0.00562753083742 0.181001621172 0.35113701091 0.332559260395
r=0.00648515640402 0.197816414755 0.310198479063 0.296061973431
r=0.00593823726783 0.193806585007 0.339682340779 0.299692992074
r=0.00858123813074 0.136919673716 0.391957385495 0.219302413147
r=0.00893578784969 0.12085077677 0.416023491597 0.201404734033
r=0.00714407670027 0.114240525579 0.398990206217 0.174219843056
r=0.00615244638513 0.21188630491 0.298527652047 0.275167785235
r=0.00918136519573 0.114006514658 0.434033901118 0.157160936949
r=0.00657929061088 0.184830602897 0.329509346759 0.302851483514
r=0.00571921409354 0.136984346975 0.360304907875 0.340534811675
r=0.00832466623714 0.135961238612 0.396105820651 0.190765820909
r=0.00823350182532 0.118807134181 0.418589784568 0.19766029534
r=0.0088121440701 0.123582689507 0.419424838269 0.179116833204
r=0.00806323129011 0.122503424904 0.415999711587 0.201023866176
r=0.00807764456913 0.132736231473 0.421793912946 0.187603732344
r=0.00775118891635 0.14898958853 0.398595614929 0.208168436796
r=0.00891476922116 0.124519413007 0.415804768867 0.190402700312
r=0.00813065437032 0.136715718351 0.403687246055 0.210628034027
r=0.00804793868424 0.134028060814 0.418359995969 0.187799005283
r=0.0080856420488 0.132924791337 0.421354539681 0.188097479532
r=0.0075062905503 0.126101133109 0.383311415755 0.211489614671
r=0.00528493332493 0.184583910777 0.321586484525 0.393057480367
r=0.00478200913145 0.134529629829 0.344275506367 0.367538816956
r=0.00495269436673 0.203577936061 0.306443597813 0.385566782618
r=0.00567234878903 0.221009656905 0.283818795635 0.398052916699
r=0.00541227909473 0.201883684588 0.296236854331 0.367360729822
r=0.00583694134888 0.218884105473 0.274877474904 0.370048051072
r=0.00592735446769 0.212037429709 0.268666662995 0.371174277264
r=0.0053825688784 0.204991728404 0.300390802944 0.397420221055
r=0.00536121518862 0.191273540142 0.294206963453 0.356270693182
r=0.0050830420076 0.236961915753 0.254760530871 0.409293133295
r=0.00507806334894 0.242803293324 0.26937555798 0.399950401746
r=0.0069636166343 0.201393931628 0.294469836117 0.323338031979
r=0.00546754442057 0.220400067327 0.265486024706 0.391780170892
r=0.0089976349411 0.118870086691 0.407638271522 0.182667947934
r=0.00729034223416 0.175204690972 0.367132050384 0.262866931402
r=0.00711731723686 0.165482161651 0.364894513227 0.280336151337
r=0.00782696587691 0.167702801809 0.36019984789 0.259630794095
r=0.00789098893863 0.168141216359 0.360974189991 0.25756735044
r=0.00746865176114 0.155793353887 0.344110690457 0.252332220912
r=0.00914268998658 0.113522420503 0.43473687901 0.160011219016
r=0.00621413456802 0.194537709847 0.325783011776 0.267702330243
r=0.00622855709207 0.195768499002 0.321401189729 0.27761376291
r=0.00814106228614 0.139477635392 0.388910227312 0.214410419358
r=0.00598581715736 0.199175676389 0.330666442361 0.312383242014
r=0.00614237165066 0.194641618189 0.319047873192 0.32865453381
r=0.00585596799241 0.232030437014 0.239168820895 0.373583270943
r=0.00752989289878 0.161744738629 0.341178245455 0.248397073244
r=0.00588921276221 0.227310928808 0.281714303821 0.300765141765
r=0.00919197697509 0.13601342711 0.398305626598 0.207496803069
r=0.00627753662921 0.206477933692 0.326616499405 0.278862827722
r=0.00772100178122 0.146347638942 0.339030256995 0.251550829219
r=0.00718664762772 0.160791448715 0.341953929627 0.285714285714
r=0.00783016709218 0.154702572347 0.331149517685 0.263987138264
r=0.00629725576675 0.204244265399 0.295117333686 0.320036983225
r=0.00622083814598 0.189884148064 0.320641424131 0.273452952812
r=0.0065990144016 0.179868175956 0.316929359507 0.288057028228
r=0.00655611908057 0.186473784277 0.322119573557 0.279737985815
r=0.00729242760342 0.177758628662 0.359948107241 0.22643229071
r=0.00677966839961 0.155070137483 0.322457952404 0.270046758322
r=0.00706873303575 0.161056122849 0.332636912068 0.277924316419
r=0.0075128393752 0.159795643227 0.333995600653 0.25792946853
r=0.00662878827028 0.159428092845 0.312335486959 0.285235702321
r=0.00698697526344 0.158396609571 0.350520925305 0.241568073459
r=0.00797039933608 0.13866946433 0.382745001234 0.233399160701
r=0.00675274678324 0.169812890678 0.35278271813 0.290731900111
r=0.00759907520967 0.176076206421 0.33069339162 0.277666682168
r=0.0056490808581 0.214097459766 0.315258229126 0.294790556833
r=0.0069989940129 0.158886569495 0.351199754489 0.226788085406
r=0.00561841695636 0.20427157285 0.307842849926 0.314371488398
r=0.00553792284989 0.225091301257 0.285413449676 0.360880985645
r=0.00586989652158 0.191207015924 0.315624278791 0.301430879298
r=0.00679925117318 0.181075473886 0.325090524851 0.289859928096
r=0.00671288652821 0.187382236372 0.331654863232 0.265967123644
r=0.00859982841974 0.145464128072 0.370494154373 0.21417874898
r=0.00956387979863 0.124065402773 0.383120796122 0.189339506616
r=0.00828334098065 0.138215983699 0.354803411063 0.217115689382
r=0.00896744155427 0.134598551763 0.357523673112 0.225192965704
r=0.00859090287714 0.148164859727 0.369279939838 0.220517641161
r=0.00848971574892 0.140363373319 0.373782357666 0.223455951858
r=0.00894322019455 0.133745230992 0.373688942164 0.2110702481
r=0.00793258006725 0.147188725846 0.359116664245 0.238021211681
r=0.00790616230514 0.150286927128 0.381086392579 0.222183790583
r=0.00844082361101 0.12613101701 0.391723971529 0.220623718181
r=0.00796226996219 0.148702301301 0.364421733696 0.228880229395
r=0.00885400005354 0.137037891015 0.367546142275 0.220483766483
r=0.00782671320997 0.147184822521 0.359265605875 0.231566707466
r=0.00789922215646 0.147889232103 0.348344442638 0.244458895573
r=0.00723033523122 0.150504469653 0.349783051911 0.250614250614
r=0.00789319891867 0.133709356337 0.361456062186 0.240686320978
r=0.00825226792497 0.13435903195 0.369981470043 0.21638497389
r=0.00778132696429 0.133704735376 0.351903435469 0.249535747447
r=0.00850142791084 0.140753425396 0.363894286657 0.227190086031
r=0.00909101821282 0.123131209366 0.394579326839 0.199875915661
r=0.00791931038073 0.149522255884 0.37000366215 0.228911009755
r=0.00839608471151 0.140535944107 0.383491910278 0.230924802353
r=0.00842558665021 0.135881168792 0.389221008967 0.229366192887
r=0.00851465144213 0.143117958766 0.375317273011 0.233869172196
r=0.00808801371952 0.142034257996 0.372037794957 0.218735788995
r=0.00830668121534 0.140702335597 0.383809839324 0.219049196621
r=0.00884793278952 0.122717399806 0.411484750576 0.199683519551
r=0.00914399949752 0.121157877225 0.406082182665 0.191129595741
r=0.00778803103443 0.125522276466 0.41892070194 0.207679113339
r=0.00781328141615 0.138737465779 0.402949606211 0.198676932217
r=0.00840289538193 0.139434336156 0.41406953702 0.191542064493
r=0.00801380837612 0.140885759964 0.395787170785 0.199197823465
r=0.00893830883814 0.12888769017 0.394518580313 0.211008627638
r=0.00957039204154 0.097751514848 0.42290550353 0.179127647854
r=0.00874992819916 0.135429013141 0.408734862149 0.204019582582
r=0.00590839919282 0.206752801688 0.287485696871 0.366821341705
r=0.00593810776503 0.207705389081 0.28446607635 0.370140151293
r=0.00557983394626 0.21028515033 0.280276594858 0.375364088169
r=0.00570771831288 0.187164503635 0.314704083713 0.368519399334
r=0.00561086439251 0.205542078746 0.288766560926 0.371431237171
r=0.00931967422773 0.129382226217 0.401382474195 0.180837543784
r=0.00803383216685 0.140505961923 0.378433258523 0.20733140964
r=0.00860419886357 0.118441334238 0.453665454097 0.14889943893
r=0.00702491259188 0.192592018197 0.319117038875 0.278329197684
r=0.00747474019116 0.152105152175 0.328038237155 0.264145638575
r=0.0069786887916 0.165938637546 0.329901196048 0.288091523661
r=0.00776174610062 0.157295946681 0.347676110024 0.252562402955
r=0.00781137686949 0.15622294586 0.348788430169 0.250201244832
r=0.00735355703701 0.161626368339 0.345555154577 0.251172861783
r=0.00698587887053 0.167710900615 0.339816491968 0.267838584197
r=0.00701498832086 0.173384180986 0.327132330154 0.289340931786
r=0.00760469268669 0.154822097041 0.347246765674 0.26194134095
r=0.007817095933 0.155824376217 0.349011078868 0.250738331719
r=0.0071805443319 0.169607116383 0.3280948851 0.268495181616
r=0.00760804749281 0.163411713292 0.342919412235 0.268926688347
r=0.00693259807455 0.182316880046 0.338526453593 0.268519626405
r=0.00690612335892 0.164379864141 0.358405686266 0.272931755814
r=0.00651640810007 0.221526263627 0.292051536174 0.31028741328
r=0.00672199573857 0.186626341607 0.312838859588 0.297716962343
r=0.00673158594609 0.186238298061 0.306385598296 0.296519366432
r=0.00685326052999 0.174949747002 0.310494212241 0.284616806451
r=0.00761820082762 0.156464678828 0.346503455044 0.2509202098
r=0.0075865456079 0.158124292132 0.344903311997 0.252437798068
r=0.00675545088999 0.203396544041 0.322844976977 0.283730256969
r=0.00807112365524 0.152166289412 0.365925973157 0.217266554022
r=0.00867132679967 0.134790070088 0.393519064497 0.218005023579
r=0.00791134151838 0.162596148448 0.339003986301 0.250238616585
r=0.00897418582532 0.126293473323 0.397102619757 0.199586088537
r=0.00862897864767 0.130521379589 0.40076643808 0.213644614764
r=0.00824142039983 0.152213664321 0.382722890231 0.221200199479
r=0.00515562415028 0.211612451906 0.310423224904 0.361446309899
r=0.00530936079299 0.217872244035 0.285034732709 0.364957716702
r=0.00573884005803 0.206354128412 0.303176492611 0.351078955754
r=0.00577183379919 0.20745799254 0.314612926272 0.336260528878
r=0.00578258373363 0.207382909512 0.313417283841 0.336901969779
r=0.00577656113784 0.207415869064 0.313829073971 0.336327663461
r=0.00571470545171 0.200698689956 0.345021834061 0.305414847162
r=0.00559052635198 0.207687338501 0.291698966408 0.36371124031
r=0.00571843984338 0.202812172735 0.305872437179 0.341649725867
r=0.00578908026864 0.227982718511 0.268660684613 0.370754403456
r=0.00554320153954 0.206620372343 0.326161973331 0.326374984024
r=0.0082524590461 0.121787845573 0.391426135672 0.233873259449
r=0.0084876367082 0.135904022331 0.40103045331 0.173514083357
r=0.00586272953525 0.213987886516 0.297730315588 0.34109021358
r=0.00584998489567 0.201178162118 0.320133702626 0.316789532298
r=0.00584386739181 0.201016371436 0.319733256626 0.31599532333
r=0.00592355938881 0.19597673204 0.338285878942 0.298611486304
r=0.00566902162437 0.198107025846 0.320240262104 0.319796141245
r=0.00596506875144 0.195794120984 0.322695998707 0.311804793849
r=0.00605977318842 0.193649766444 0.326144801022 0.31716401213
r=0.00650953651014 0.191583718826 0.335107021743 0.295254847903
r=0.00645760299621 0.193961306437 0.335052152048 0.293810574092
r=0.00504591150846 0.194261206843 0.342968657681 0.289490696009
r=0.00617831220637 0.192678640816 0.330485751458 0.303407625643
r=0.00618842588341 0.191881674317 0.33127620492 0.305245217314
r=0.00619900535648 0.192249254236 0.329625873463 0.305453086516
r=0.00619747825065 0.192114064228 0.330616896622 0.305685864519
r=0.00585301727677 0.192582713807 0.334544009988 0.312241075989
r=0.00612120380696 0.181052859217 0.340742685903 0.313648861565
r=0.00621132386812 0.209341800646 0.307714832133 0.32337143014
r=0.00873004105805 0.117064101776 0.439109458546 0.163312027534
r=0.00860250277443 0.109632430574 0.439168119429 0.146561249294
r=0.00852975215784 0.109066445051 0.43725513475 0.161897977759
r=0.00844577028824 0.112358565404 0.437727026011 0.153672080498
r=0.00864715232938 0.115860682161 0.428221731773 0.169879313315
r=0.00837804660753 0.124765177549 0.422817869416 0.171683848797
r=0.00872542927762 0.113603460294 0.417862696384 0.176732381276
r=0.00894560833347 0.115802139037 0.424385026738 0.176443850267
r=0.00869387917297 0.110928484692 0.436363734345 0.162488413701
r=0.00854535451033 0.105540624354 0.431879264007 0.163065949969
r=0.00815149546708 0.111236048642 0.438759786773 0.149883391638
r=0.00890129695398 0.114022287079 0.434797028389 0.160785354205
r=0.00898750340621 0.111197551994 0.436440018671 0.157564441678
r=0.00880275236472 0.126081406893 0.414444759609 0.171642320238
r=0.00854972285659 0.115634631172 0.426954497127 0.169145256585
r=0.00874477389199 0.11238622873 0.434723171565 0.157103284527
r=0.00833245586575 0.116723735327 0.440308275479 0.15950952366
r=0.00861748628239 0.110766657829 0.435418408762 0.151659154413
r=0.00857824693449 0.11852325357 0.420168371285 0.190756464685
r=0.00895386002321 0.115569319151 0.414164534805 0.169785916252
r=0.00847574676432 0.10928223396 0.435436542057 0.148220939279
r=0.00830071930804 0.115493646139 0.430107526882 0.163831867058
r=0.00861264953766 0.109263088495 0.44559321526 0.156792232311
r=0.00823461692501 0.112855719669 0.419608437649 0.170810412786
r=0.00889120254375 0.122131026687 0.420995724185 0.16410281614
r=0.00761476817493 0.15767597549 0.348299376184 0.210810960344
r=0.00751434791574 0.153521763873 0.36457953335 0.233500167807
r=0.00758805426634 0.163593999101 0.362956301353 0.215468258186
r=0.00752662552222 0.182255000559 0.338853503185 0.245189406638
r=0.00808278505 0.138613023515 0.367504545182 0.203636418233
r=0.00721403498879 0.186497064579 0.344748858447 0.253881278539
r=0.00708880351759 0.186540763377 0.334194181217 0.255571503534
r=0.00888451481612 0.133686022589 0.383549565436 0.231305370114
r=0.00676700760483 0.182176542058 0.341839471605 0.347304959908
r=0.0076276668604 0.155619085326 0.341889713576 0.218161344477
r=0.00816446222626 0.162921473466 0.353000238682 0.314252526056
r=0.00801419670675 0.161351425816 0.357969417275 0.3093745695
r=0.00963422872774 0.116090412482 0.405678584279 0.203591639135
r=0.01 0.114738885323 0.407591001539 0.186302789399
r=0.00999132501874 0.118219476777 0.410118446888 0.159648390065
r=0.00866307006192 0.137346451003 0.384803512868 0.19698738258
r=0.00635458315398 0.184253596348 0.343957274528 0.325954001206
r=0.00651570988895 0.207276432207 0.313147853846 0.33478533858
r=0.00702477401663 0.178628089512 0.380406646627 0.240230460922
r=0.00707581278955 0.180302461552 0.358383952134 0.217697811448
r=0.00651145305649 0.179229814426 0.339496146007 0.274211961935
r=0.00652359458998 0.180732573772 0.338986233261 0.273400827657
r=0.00525584348626 0.23167605035 0.259255919021 0.388295519452
r=0.00686367809108 0.168265583865 0.366739547544 0.263665164428
r=0.00662683452342 0.193222576209 0.327354337565 0.279576506037
r=0.00720277597469 0.177766686049 0.340012383858 0.256163199358
r=0.00564658333119 0.20476892822 0.312368310156 0.313351594325
r=0.00677972952921 0.170742270789 0.355010660981 0.270755597015
r=0.00699747982748 0.18049915562 0.344699339416 0.268444398196
r=0.00709836607764 0.180649944396 0.339626838008 0.274978376375
r=0.00721111353274 0.177733012987 0.345096457665 0.261854100524
r=0.0071898078962 0.181258153402 0.340980140374 0.264013304946
r=0.00857085226468 0.133992538265 0.38625952901 0.203948430741
r=0.00809181011851 0.13148755547 0.393305035694 0.215705190044
r=0.00850273254766 0.134345569864 0.381766929336 0.206291242232
r=0.00542462187385 0.259038080313 0.220507902295 0.431796048111
r=0.00614190366709 0.198999736001 0.305215452759 0.351955061453
r=0.00791692560652 0.168224559387 0.334085891297 0.284575396046
r=0.00844725945822 0.134518004439 0.390456214572 0.193946320086
r=0.00844933416405 0.136469010442 0.376702749305 0.207701887154
r=0.00866980172761 0.133260241204 0.382786803548 0.218254759294
r=0.00857792151172 0.131047904358 0.392148373769 0.193290020993
r=0.0083768598113 0.123299141721 0.382823948085 0.209807410509
r=0.00845714285741 0.134124859076 0.382275225479 0.197593714769
r=0.00655611572863 0.184710450503 0.321781971525 0.284581019582
r=0.00715568411243 0.159298592245 0.351321313905 0.276981970857
r=0.00729433340359 0.167672530065 0.354781910832 0.231697513592
r=0.00718880503039 0.16804153438 0.357590200425 0.230773338297
r=0.0068694536635 0.178137447688 0.324117492171 0.276284755486
r=0.0070596804149 0.170974259746 0.332773905661 0.270565548469
r=0.0071465355866 0.176272978617 0.338227885529 0.258492617194
r=0.00714262711589 0.176363341677 0.337053543599 0.260397361873
r=0.00715744222048 0.176855438764 0.336684709989 0.259541277449
r=0.00655092210721 0.200484398147 0.317927434336 0.286512098196
r=0.00639903083343 0.181015014559 0.353055138971 0.261205482969
r=0.00847004534819 0.138552646281 0.38889716563 0.206022570673
r=0.00781736647696 0.15668595364 0.36454746607 0.233703690556
r=0.00683764185265 0.1607149438 0.380725999631 0.231582826608
r=0.00716911676409 0.166388846795 0.377531949285 0.229125625095
r=0.00759495531458 0.156340123251 0.372666282141 0.224947633648
r=0.00589673658205 0.200509662349 0.324952219155 0.306349543427
r=0.00696176918474 0.169902912621 0.372836639932 0.229421696919
r=0.00536594263627 0.178986244179 0.345394208639 0.349301504041
r=0.00588783272582 0.189148852114 0.329441201001 0.320793643826
r=0.00592533305462 0.20642303433 0.309368770764 0.347552602436
r=0.00707858401428 0.169349981933 0.364114505962 0.232665515718
r=0.00712013131087 0.173871946669 0.373712750609 0.240336301677
r=0.00537015946383 0.179770268763 0.347329095573 0.347161815546
r=0.00547552079642 0.2 0.325966211525 0.352117565378
r=0.00568989942796 0.204958171802 0.314017547439 0.346332381147
r=0.0071564037616 0.170241650828 0.369678608686 0.227174643097
@balllist {Second Position} color=orange
r=0.00626837894995 0.270345930814 0.20075984803 0.270095980804
r=0.00642179216394 0.28131922225 0.205580292216 0.270288412056
r=0.00696687459805 0.30025043107 0.159803760571 0.315810000821
r=0.00685224785344 0.291375223155 0.161403611461 0.328133688431
r=0.00694918521057 0.300476580916 0.163267397766 0.319155478118
r=0.00756491443041 0.30429041023 0.151142906002 0.338577590302
r=0.00725944650229 0.287406918308 0.160730225108 0.348422043701
r=0.0056419504205 0.276347049321 0.220621495771 0.216117076879
r=0.0052179859291 0.267476563323 0.228854323935 0.184789859907
r=0.00671194290326 0.288815405563 0.188017895351 0.295127407119
r=0.0067213841289 0.279212209401 0.191939359074 0.289770227742
r=0.0063593059353 0.267208522753 0.204757312761 0.302291408367
r=0.00654151788814 0.281003829747 0.194642505008 0.271766769416
r=0.00663541308528 0.288375595302 0.194359420687 0.262656587684
r=0.00660341099717 0.295739157017 0.188868862243 0.25730265345
r=0.00669315808659 0.291983269432 0.187800627396 0.266190310213
r=0.00648385751666 0.285403673399 0.200205985009 0.276534874406
r=0.00578298089703 0.277247947002 0.206472983231 0.226057552964
r=0.00602239308672 0.277724274089 0.20221986806 0.237010641884
r=0.00698342865663 0.292012938542 0.169420253794 0.315103259517
r=0.00697721874829 0.29787671057 0.178926288223 0.305322344604
r=0.00709416647979 0.265171563131 0.21333632354 0.262585034014
r=0.00709131974142 0.245886244499 0.172371261178 0.312505256076
r=0.00768195323237 0.327946500935 0.150327649193 0.348401666551
r=0.00637611226705 0.276168280628 0.205287901314 0.233836942982
r=0.00642800200055 0.270750752794 0.20162977833 0.250029771525
r=0.00789716562547 0.294666604451 0.158928654752 0.34590079791
r=0.00640856361922 0.273967747652 0.199929115719 0.269750132908
r=0.00631144206428 0.281548893647 0.205389007852 0.265274803712
r=0.00635034976957 0.292812854773 0.199414898262 0.246092044363
r=0.00619499878474 0.274749734231 0.209337349398 0.250365432318
r=0.00630433000297 0.279989332816 0.210798099302 0.282219743988
r=0.00704001684904 0.286952114702 0.158386057842 0.332352412248
r=0.00773122814778 0.2972018262 0.137875876165 0.371149595103
r=0.00775421243945 0.30518408835 0.137522557957 0.384896580445
r=0.00758927687245 0.323169791039 0.143205493417 0.338934431183
r=0.00756412874167 0.295348794097 0.147711473222 0.34219453868
r=0.00758876411806 0.321971681585 0.14386354947 0.341233173148
r=0.00759448551187 0.321360278346 0.143010161895 0.341343714011
r=0.00713478701578 0.261913794613 0.178101380337 0.326640791432
r=0.00760316252205 0.345087268539 0.152166208913 0.29312483388
r=0.00708237032373 0.314612029192 0.155868165205 0.324784001911
r=0.00721341817695 0.291654264453 0.155809959931 0.341534058386
r=0.00732079138216 0.303230212812 0.148487341477 0.343448768297
r=0.00740217258052 0.285996810207 0.152153110048 0.359425837321
r=0.00722965238602 0.275641130953 0.163613662127 0.334521677701
r=0.00768528770994 0.288047901407 0.146087664225 0.338594349494
r=0.00733593152545 0.306937488233 0.150113962434 0.332469212785
r=0.00735467505271 0.309325138757 0.149701434323 0.331766931097
r=0.00738410051255 0.272455177819 0.160419320074 0.35607916136
r=0.00764576966729 0.301020718148 0.140014581688 0.367093991129
r=0.0074320314747 0.303617477209 0.160979551811 0.342834053681
r=0.00736457300733 0.288084097952 0.164884243787 0.347450932734
r=0.00733708394637 0.294066093053 0.161589452164 0.340793944903
r=0.0070501737814 0.302017081592 0.166681809922 0.304424859168
r=0.00706061769437 0.295708773833 0.163112819096 0.311593201721
r=0.00669219462267 0.276407384399 0.177391856734 0.279673908136
r=0.00619011705307 0.267282372086 0.211129192468 0.259631844792
r=0.00606122131358 0.283095134362 0.206265501672 0.239964509993
r=0.006052065431 0.284157252036 0.206260644773 0.240302232041
r=0.00612256241433 0.242034949464 0.234014525361 0.248399995337
r=0.00604897266169 0.28295835098 0.204363563329 0.244813629477
r=0.00813370706668 0.271361207168 0.121848475322 0.385539138636
r=0.0082282091094 0.297555401567 0.118063044665 0.4033656251
r=0.00846754369184 0.334330261964 0.119371267274 0.389423807485
r=0.00817281669398 0.256904866287 0.124506795265 0.389490824826
r=0.00844989321399 0.315256643724 0.118213525109 0.369641038304
r=0.00638370155167 0.279795283167 0.207037354009 0.2517489068
r=0.00648169678226 0.28636832447 0.198030872137 0.246231078112
r=0.00662958850057 0.290896376907 0.192342992002 0.261395918011
r=0.00655805220436 0.293708098039 0.189895072036 0.262984888024
r=0.00663403366084 0.289194321861 0.189949858593 0.26633694479
r=0.00657251810914 0.295271214192 0.187861724432 0.263327875501
r=0.00841174770666 0.335632183908 0.122685588614 0.366297356737
r=0.00831553458734 0.334134640841 0.1315432759 0.359857670843
r=0.00849514669449 0.342526653028 0.132170219404 0.351190011939
r=0.00840894629556 0.336970057327 0.128577358448 0.363883684665
r=0.00637339864429 0.275835940291 0.198926186121 0.261828731016
r=0.00624560499465 0.28832082986 0.200287116792 0.248772807261
r=0.00642087905371 0.27557482591 0.201550387597 0.242504270135
r=0.00743264930868 0.283974763407 0.157034700315 0.342712933754
r=0.00830483519533 0.292952963152 0.158498896247 0.323552385804
r=0.00807997901225 0.313901227544 0.136010152951 0.390433469727
r=0.00799520987209 0.328597707544 0.139884456477 0.366933943506
r=0.00813506249207 0.340685009226 0.142327763779 0.339422531396
r=0.01 0.378166233266 0.0934219397091 0.418087258018
r=0.00621734433492 0.27650756617 0.203385917978 0.242866034881
r=0.00650260598653 0.281585326314 0.18541277463 0.254519909216
r=0.00712693868459 0.311666081065 0.15510329108 0.304452672895
r=0.00708674082381 0.307287695727 0.157093365453 0.300388660549
r=0.00724132671028 0.308190598548 0.152129794382 0.31250532946
r=0.00738918680295 0.291133140576 0.158680985819 0.306725870852
r=0.00714332377518 0.309949053 0.154660732442 0.309368054395
r=0.00713464132394 0.309748419004 0.154507561765 0.309277014771
r=0.00714063275836 0.308861517523 0.154947941477 0.309068390609
r=0.00715381860741 0.309538058269 0.155122410903 0.308655280823
r=0.00698129302075 0.303135274777 0.174495068107 0.293917332081
r=0.00688420939724 0.303035810234 0.181897341888 0.286609880211
r=0.00629256710021 0.290879333433 0.203838714477 0.253831275108
r=0.00621727427123 0.284565599979 0.204206801735 0.263721273179
r=0.00688170249352 0.285426893055 0.178659370725 0.304932807596
r=0.00752277170412 0.296005311497 0.155969901516 0.315923425916
r=0.00823841966214 0.318217090077 0.143035748307 0.363770240734
r=0.00816585265137 0.321787031418 0.148219037393 0.342887820363
r=0.00850990680984 0.304704439431 0.118914124269 0.411539893559
r=0.00811290912846 0.29830337592 0.131003954064 0.384851683234
r=0.00781830467934 0.303231636016 0.153236951207 0.342191984692
r=0.00798916270796 0.292481799178 0.147379802494 0.375434296836
r=0.00824912723894 0.32451234992 0.141256070152 0.368311769981
r=0.00877513323796 0.339398180546 0.117364790563 0.393182045386
r=0.00834679352702 0.32489794796 0.136792228797 0.372924275262
r=0.0074941502319 0.258962074906 0.16073914993 0.35001061997
r=0.00642977338402 0.277885022835 0.20248128443 0.272446913697
r=0.00659753697405 0.288376812763 0.177081569292 0.26862626507
r=0.00646395100126 0.27031403804 0.185533293113 0.277807766805
r=0.00642108334483 0.286301482334 0.188159621866 0.252880121472
r=0.00658607249362 0.281735262871 0.170476751419 0.282401316695
r=0.00667110055613 0.292683370389 0.172382688831 0.269815298138
r=0.00660090544311 0.26309496436 0.204690733502 0.269763163946
r=0.00648699138553 0.270254517194 0.20050514863 0.262871575675
r=0.00720080983784 0.289281316902 0.15447416002 0.34185976861
r=0.00718567112994 0.311728562789 0.16009781837 0.315316989368
r=0.00598348563148 0.275713585742 0.216141529569 0.245026492156
r=0.00630315779789 0.274352270026 0.199524601854 0.264582838127
r=0.00721851777836 0.306283662478 0.175378302129 0.304334444729
r=0.00663956822743 0.267278516576 0.190906536805 0.297855403634
r=0.00692515813052 0.278566265852 0.179709573559 0.319830475064
r=0.00803925342735 0.30603354389 0.138586364626 0.35280984535
r=0.00752281915979 0.296056266202 0.146933831966 0.350558837278
r=0.0080211101224 0.310462866498 0.149203750558 0.326425063253
r=0.00656219874185 0.268030785782 0.185087102247 0.296395911781
r=0.00666498751792 0.284516702655 0.186242310972 0.278546932554
r=0.00766052776468 0.301420083435 0.136627196494 0.364333572121
r=0.00749388116813 0.310344541312 0.140390129396 0.342759505992
r=0.00747468510701 0.295815956152 0.150502854885 0.35839460848
r=0.00763449687595 0.30665294042 0.141766396431 0.336378844422
r=0.00673893247699 0.282344510465 0.18843868502 0.300558358962
r=0.0067502677371 0.284008895178 0.191731527343 0.285919336905
r=0.00674505096412 0.27703381319 0.20008927575 0.296507086263
r=0.00687777054525 0.29533144618 0.179966381521 0.296391868764
r=0.0067768861241 0.302272423972 0.18296210139 0.289333224547
r=0.00674959739364 0.303337682091 0.181103796851 0.2894606255
r=0.00677684587199 0.295965973497 0.183286730768 0.293450681937
r=0.00678033723852 0.298068325036 0.18203130866 0.293125734175
r=0.00762874712274 0.307996790586 0.174110724793 0.31874832843
r=0.00766957111815 0.319996727213 0.151080019637 0.346833578792
r=0.00684094334976 0.27902335174 0.170381212162 0.311090413146
r=0.00831801898072 0.325650092583 0.128608098986 0.377332375509
r=0.00691372432114 0.274079874706 0.174076812361 0.335169282055
r=0.00659073244277 0.297175191689 0.196652844198 0.264102813253
r=0.00615029104185 0.287741381756 0.207597490544 0.2548294352
r=0.00613623756068 0.285574148875 0.209117137911 0.242989036353
r=0.00624183290687 0.279193113642 0.199134857838 0.24730458221
r=0.00618473970038 0.25895288319 0.202943508083 0.224933650433
r=0.00746391285205 0.280373831776 0.148413042982 0.359024746932
r=0.00725104403013 0.310215919275 0.152361254025 0.326550934378
r=0.0074688277237 0.272499786016 0.153846928449 0.353224612689
r=0.00719677060689 0.311269161243 0.153307141683 0.326924914298
r=0.00754209544122 0.274936166708 0.145251626719 0.368132773248
r=0.00754961333502 0.317585742506 0.152211033197 0.345917117066
r=0.0079008499723 0.286263130089 0.144026974952 0.385504071104
r=0.00786173402732 0.315894261704 0.147420265771 0.36081156209
r=0.00785491562209 0.315659241409 0.147893620414 0.359805114729
r=0.0069130393981 0.288617013665 0.187736996494 0.292766688131
r=0.00637153606634 0.287494417151 0.191469405985 0.2836980795
r=0.00683545254321 0.289907972746 0.188943456331 0.28203256349
r=0.00674296127385 0.294429964282 0.189097602951 0.285675291517
r=0.00757288056916 0.291693585602 0.140101522843 0.350992155053
r=0.00725989444044 0.301412603717 0.146129054378 0.331653294932
r=0.00713164064199 0.287457458288 0.158379679588 0.350004150411
r=0.00757796669781 0.275984759343 0.131422648064 0.373844343587
r=0.00769182384645 0.307818386295 0.138799092906 0.353850524571
r=0.00749759737773 0.310451214809 0.147540080436 0.326556847189
r=0.00726300714992 0.305157205183 0.15244267004 0.309803823875
r=0.00763310778492 0.31901618809 0.139598188476 0.340311235305
r=0.00756652295726 0.302455769295 0.134664450935 0.36738761876
r=0.00757771801886 0.299532142963 0.133339255574 0.360235112967
r=0.00754664740836 0.313301430051 0.137019002043 0.342204684745
r=0.00744028411772 0.298658084224 0.129773074405 0.387409993454
r=0.0059743330171 0.283741387795 0.217150590551 0.225116879921
r=0.00741595947694 0.302994174057 0.150192049907 0.33046762219
r=0.00785075888497 0.330491361903 0.146772866652 0.331064742104
r=0.00765655466539 0.317345374368 0.145904337144 0.334024434689
r=0.00768647354732 0.319573781943 0.14549203738 0.334270112185
r=0.00755368829192 0.312449928764 0.140690972237 0.339740647234
r=0.00767794550736 0.287411706729 0.142419098724 0.352132727372
r=0.00755424101033 0.309675193263 0.140743124317 0.336416115501
r=0.00762186296267 0.272882618411 0.128729790124 0.367874512553
r=0.00721953642287 0.294815562778 0.163043135275 0.33053548326
r=0.00728841784447 0.28800789449 0.153049716488 0.344193477648
r=0.0065001693911 0.287961756923 0.197190216336 0.249441575167
r=0.00626162075922 0.269677188945 0.202833277118 0.25311005734
r=0.00571987684361 0.221424660867 0.244418760265 0.219417239491
r=0.00699516193528 0.30367826856 0.148310008151 0.338310528415
r=0.00573371028819 0.27608456607 0.220440258097 0.226353243843
r=0.00721209137361 0.282672388891 0.166425948087 0.352040605785
r=0.00729697876874 0.228008315669 0.156346812327 0.387127017773
r=0.00608255214052 0.268507660786 0.214798396969 0.244384882028
r=0.00618341823495 0.255130090136 0.206865690724 0.24595665793
r=0.00603130728262 0.27233328493 0.209130906224 0.230387001253
r=0.00620653875353 0.255786285961 0.205025596654 0.254055807917
r=0.00615727826794 0.273427213725 0.215318803753 0.225276346395
r=0.00641119978768 0.287831880212 0.198944729898 0.241399386102
r=0.00616816650027 0.281186260176 0.19775816321 0.244147217559
r=0.00636453937201 0.264201908298 0.205994247714 0.252963644941
r=0.00615215388315 0.272615364717 0.21573649485 0.22518660336
r=0.00616381543222 0.273582752651 0.215213497351 0.225314439204
r=0.00631475163149 0.252508511826 0.182216137342 0.240186629677
r=0.00808476319572 0.26133438923 0.101432059658 0.421104731736
r=0.007199590314 0.178907215387 0.143233224091 0.426153763499
r=0.00819397816148 0.313787201148 0.128761526144 0.374523770084
r=0.00828246415265 0.303485907199 0.123576980451 0.414147758499
r=0.00799009032162 0.28688178401 0.135469020568 0.352134983317
r=0.00806534656443 0.307920720869 0.117572718773 0.383840044386
r=0.00806094338373 0.324833257145 0.128360329796 0.372402474018
r=0.00819496673639 0.274089525043 0.0846100362032 0.436236783428
r=0.00764596823393 0.278095278264 0.106265421034 0.408928910352
r=0.00847705533028 0.321684939411 0.110461627236 0.402980380842
r=0.00847566987849 0.307023112786 0.116139271898 0.386082729888
r=0.00755007800388 0.300784531488 0.142052169208 0.358122250224
r=0.00824910966511 0.320090165314 0.109693431331 0.400846207413
r=0.00597701134814 0.271301496924 0.207519051999 0.247195514879
r=0.00688835152121 0.263483849328 0.185039440821 0.320264256494
r=0.00705259242563 0.262852811649 0.177077602011 0.323373293731
r=0.00690844168467 0.289545164401 0.177141760943 0.305068517336
r=0.00689841192763 0.291070662645 0.175727289438 0.304658192687
r=0.00670559384078 0.300120629968 0.183059714326 0.287687518537
r=0.00578543361848 0.284787715177 0.213687199804 0.225046453739
r=0.00689287504451 0.293811074919 0.166424455024 0.322225006264
r=0.00705906218538 0.30160657478 0.166869282986 0.309452361046
r=0.00635428652852 0.272408254478 0.206868256573 0.258231781836
r=0.00752073318085 0.319351065224 0.14070523291 0.343471431338
r=0.00762161831777 0.299300848588 0.138976356941 0.356460479266
r=0.00802207139809 0.318025361039 0.102659000909 0.406638320314
r=0.00667328067595 0.292373840235 0.188127027231 0.285660405823
r=0.00735022115614 0.315408606223 0.14105858442 0.341818143411
r=0.00640989628588 0.291432225064 0.19793797954 0.244709079284
r=0.00716192016197 0.310724090344 0.154388383655 0.324547133398
r=0.00662996693211 0.287694644892 0.182997847829 0.289973414356
r=0.00703880585256 0.274115468339 0.185256181162 0.310698853114
r=0.00682194317416 0.296061093248 0.173191318328 0.299356913183
r=0.00755108941447 0.308765904988 0.138290846652 0.341478448466
r=0.0070204374116 0.302486578129 0.154987284544 0.308349816332
r=0.00701921250578 0.280226393466 0.171077518269 0.328714715575
r=0.00703613946949 0.300590013083 0.170257202529 0.314974914366
r=0.00653154735696 0.273660837951 0.197105189578 0.275065762663
r=0.0067374959015 0.268930141671 0.19628027078 0.287179845069
r=0.00690347339201 0.280144159202 0.194928312136 0.300148860045
r=0.00670436539047 0.285460867097 0.198360888384 0.289611864046
r=0.00693405847555 0.269861210816 0.185929648241 0.286850921273
r=0.00655397966751 0.270881158397 0.200364942021 0.274236270528
r=0.00651303669631 0.261293507776 0.188471982227 0.29054554431
r=0.00715275552556 0.264407625823 0.164654123374 0.332241255577
r=0.00705489980357 0.300440248647 0.174690353284 0.312404470694
r=0.0073265852039 0.3085852072 0.176021981719 0.30073459317
r=0.0063780798899 0.295028394848 0.206191565712 0.26742355876
r=0.00745657651587 0.309474045481 0.171397005233 0.310430396539
r=0.00803933931281 0.318827258838 0.150060867505 0.343323365769
r=0.00724594554308 0.292014770367 0.162289406877 0.323701823217
r=0.00716939798962 0.296045255982 0.166939422445 0.315928507919
r=0.00689147448575 0.28786303684 0.175946982002 0.312780196219
r=0.00632257189406 0.291644073036 0.202161893709 0.268663183447
r=0.00596740721362 0.290393954243 0.215998781927 0.258717635567
r=0.00617256889512 0.271375745227 0.206701381028 0.286431212739
r=0.00634421633727 0.283719264741 0.200445611522 0.282883743137
r=0.00641010297923 0.287990641516 0.200990161058 0.271997660379
r=0.0064084421153 0.286791104721 0.199300590681 0.27578517128
r=0.00624745273853 0.293425366425 0.202054419243 0.26910007201
r=0.00649279028465 0.275490338515 0.198300159814 0.291980241174
r=0.00642626768572 0.275088436444 0.207955349422 0.270481880355
r=0.00639783527515 0.274158523344 0.199390758837 0.263059476415
r=0.00641521688337 0.279501507242 0.20355120947 0.283802661569
r=0.00634917533559 0.291731172524 0.202070775278 0.273471897405
r=0.00645517115517 0.27723378213 0.201101591187 0.273684210526
r=0.00657651012383 0.28044220452 0.188153687747 0.290630249824
r=0.00663345709849 0.259762664018 0.187673166397 0.287207904229
r=0.00650029049299 0.277087875628 0.193857237653 0.283628779979
r=0.00624361169351 0.28414846426 0.187029030266 0.290212813746
r=0.00655631188296 0.266805942433 0.18556174559 0.295357474466
r=0.00644158148466 0.293511103826 0.194546109401 0.274955841344
r=0.00620887222907 0.279928692697 0.200660473434 0.245370126854
r=0.00652946839809 0.283510337251 0.20125178946 0.258534474149
r=0.00662937388342 0.295424250781 0.190947324876 0.256423515352
r=0.00660478359362 0.292197889343 0.192124687367 0.255901909352
r=0.0066614473719 0.299327603865 0.188293182527 0.258983835775
r=0.00634122850741 0.281137890961 0.210297610025 0.259410843313
r=0.00645375269701 0.290293191983 0.199320854729 0.251962895478
r=0.00628638333614 0.288454480364 0.197054204798 0.236939164756
r=0.00614722671323 0.286913991016 0.204212277491 0.233904508401
r=0.00632525517438 0.249769098826 0.203962703963 0.24838369178
r=0.00621835502123 0.268796313394 0.207508088536 0.243707801122
r=0.00616412107664 0.269996397046 0.20379210953 0.260448567826
r=0.00621414308938 0.266541385017 0.216812049477 0.237595714246
r=0.00639969870352 0.287103704145 0.194275212555 0.244991673436
r=0.00595345173073 0.293555010266 0.210326005308 0.22184385798
r=0.00639103500955 0.294743622778 0.200644163875 0.235995877351
r=0.00810708799666 0.325461581365 0.134271158568 0.34927808732
r=0.00820110407005 0.333900193514 0.12883363631 0.344807365273
r=0.00820733719156 0.333211570073 0.133330769896 0.346390840839
r=0.00813769948317 0.317320106 0.141333152137 0.329890602704
r=0.00822927900679 0.337003172234 0.134679977608 0.331545064378
r=0.00603538633359 0.287591829144 0.216267319674 0.225163510121
r=0.00622210230939 0.277240873906 0.205881005817 0.258919983511
r=0.00567873347207 0.259263826376 0.220667118811 0.234621945455
r=0.00708317394821 0.306081127654 0.161833126551 0.323252688172
r=0.0067169986752 0.274337527237 0.190412595769 0.295424193435
r=0.00710785536515 0.281799271971 0.176755070203 0.29994799792
r=0.00675706618008 0.300894213468 0.18221859112 0.287958878232
r=0.00673394866904 0.302434530879 0.182760684202 0.285709186789
r=0.0067096036642 0.287164681824 0.191050162396 0.282401058583
r=0.00687416473004 0.280458473142 0.182646910354 0.300145499896
r=0.00714448646242 0.287412623532 0.174761544024 0.306428841982
r=0.00684009570483 0.294011718346 0.18009804558 0.292850462459
r=0.00673867065046 0.301629237327 0.182396872168 0.286384709578
r=0.0068735921342 0.280108722511 0.186162589573 0.294044971584
r=0.00692344743602 0.285187266236 0.179910666145 0.303564840828
r=0.00698905563626 0.301307019334 0.168506253563 0.30823555909
r=0.00705986207008 0.315533762203 0.16941832741 0.29798911332
r=0.0075617406127 0.325312190287 0.155361744301 0.325510406343
r=0.0072628492692 0.299745509534 0.179729281157 0.30007745362
r=0.00717004819791 0.293690935711 0.174037224367 0.317788056258
r=0.00694081060819 0.279926526651 0.189471130519 0.310540421894
r=0.00670149342455 0.301063549769 0.184330405986 0.289877229674
r=0.00672092217467 0.301010487495 0.184541976909 0.290125902996
r=0.00729363162745 0.320889240976 0.168341832945 0.297568945883
r=0.00646378617283 0.302228456658 0.192112729939 0.242771065132
r=0.00647994946246 0.293896004185 0.197076380811 0.249830810207
r=0.00675924026305 0.302734265342 0.177306159115 0.28521700073
r=0.00623145262347 0.288930392206 0.209328151027 0.233859976781
r=0.00638151574155 0.281691206132 0.206459257765 0.254790237999
r=0.0064470336503 0.283371197429 0.206294675015 0.273729705768
r=0.00802605631055 0.315932144106 0.131908009794 0.359741168241
r=0.00799074228064 0.317653276956 0.126812141347 0.373905164603
r=0.00781948127443 0.302919275161 0.131956838912 0.374247103088
r=0.00776001636798 0.314848101942 0.130936914444 0.361175166466
r=0.00775613012644 0.313868604138 0.131346537535 0.362479252831
r=0.00775725392331 0.314903085918 0.131177466243 0.361175416891
r=0.00741928100283 0.297903930131 0.140174672489 0.353886462882
r=0.00782900846703 0.284350775194 0.130927002584 0.391908914729
r=0.00773978144585 0.315005068239 0.131457804808 0.366699708226
r=0.00797275815001 0.304818876703 0.120505151213 0.408374875374
r=0.00755662039975 0.292463681677 0.133855919567 0.37771056107
r=0.00654050378245 0.270896764503 0.201964843909 0.258920959688
r=0.00588624877966 0.274198577559 0.21176260969 0.245779447356
r=0.00784323636241 0.318489002231 0.133331208161 0.35282116672
r=0.0075533205018 0.316287264873 0.138868117091 0.343972951375
r=0.00753759402323 0.314877191029 0.137357063101 0.345660625969
r=0.00735895013314 0.277648711438 0.14526266501 0.331712500225
r=0.00749755595867 0.290083727703 0.138012377139 0.356796505278
r=0.00748962595311 0.315466714346 0.138879624249 0.343740866689
r=0.00748227393121 0.286053099904 0.142183202586 0.351782560953
r=0.00732591994288 0.315346689557 0.144834118413 0.340343518229
r=0.00732471226659 0.313739807103 0.144021565804 0.338682820877
r=0.00688556065325 0.218058152548 0.169025392213 0.371527077845
r=0.007411078487 0.311565667403 0.141275244983 0.337754528003
r=0.00742612180101 0.310150299827 0.141592154813 0.339078323032
r=0.00742706006763 0.310832246728 0.141502004183 0.338833227459
r=0.00743416755577 0.310891798276 0.141587968343 0.338471496067
r=0.00745605005007 0.291754156972 0.142642301799 0.347710118608
r=0.00743006888649 0.290988291266 0.144907164262 0.349362043931
r=0.007699970897 0.327068253983 0.140676042934 0.339018877593
r=0.00583142097437 0.273246880954 0.21888636224 0.2274138037
r=0.00560326325609 0.259459326737 0.217447884696 0.219510398507
r=0.00575663958675 0.252602002454 0.2255332621 0.225929003918
r=0.00568615845152 0.257676088681 0.21620809152 0.225648198405
r=0.00588421138156 0.260966025293 0.214766189539 0.22960182296
r=0.0059237755865 0.270011454754 0.221626575029 0.219656357388
r=0.00590769546608 0.256501456684 0.214927880749 0.238163327316
r=0.00594796640365 0.261390374332 0.20628342246 0.246310160428
r=0.00579004156762 0.258923426239 0.218102649221 0.227584732671
r=0.0057218956687 0.254858383295 0.230308042175 0.225087864379
r=0.00559915630047 0.250541395969 0.235965350658 0.215954522739
r=0.00575856011937 0.267909259751 0.220880870257 0.232488723799
r=0.00570833615908 0.269228774441 0.226388672787 0.227425963384
r=0.00592119928157 0.271840873635 0.219578783151 0.221954332719
r=0.00583446981836 0.252775796401 0.220758246639 0.235872037468
r=0.00572896710906 0.266935280786 0.223297478145 0.217937187466
r=0.00580992777894 0.265845715662 0.210075498173 0.222431648499
r=0.00562738064278 0.26081458669 0.22330770329 0.225897901328
r=0.00610279705537 0.250518622154 0.213189888074 0.245694230027
r=0.00582271636997 0.269601902967 0.217988420627 0.232574839549
r=0.00558173310653 0.252412343556 0.226262129959 0.221130355266
r=0.00579763998862 0.245943304008 0.217008797654 0.229521016618
r=0.00574542778848 0.254937217178 0.216218646049 0.227216877941
r=0.00580854341209 0.242928921038 0.219235933642 0.236453415342
r=0.00581267871927 0.268147638473 0.216051506365 0.231483756819
r=0.00623238379583 0.29363597383 0.195803421995 0.265301464791
r=0.00653068851314 0.291751178299 0.189330376034 0.281040696911
r=0.00633221048426 0.285165351756 0.197645423701 0.279278911008
r=0.0068082217756 0.314716728126 0.175081014639 0.280813498715
r=0.00609955852057 0.286764103712 0.215741888284 0.25715763727
r=0.0068995927798 0.303913894325 0.172080887149 0.296738421396
r=0.00684486102529 0.302030709291 0.175254567467 0.300393040508
r=0.00650532060041 0.275685434773 0.202250493345 0.283201074862
r=0.00796259256706 0.328346667384 0.147073998538 0.344974861826
r=0.00628245125188 0.299085531238 0.191449704218 0.273395823318
r=0.0076091477069 0.331332643806 0.16152120296 0.324421990612
r=0.00742838406413 0.307721449235 0.17543738807 0.335204573633
r=0.00616773159139 0.287134866377 0.198030813516 0.287461973766
r=0.00599014173189 0.294561174223 0.201026981463 0.271833022713
r=0.00569038488419 0.304391705597 0.211640762139 0.245868330581
r=0.00612901498168 0.281918737146 0.216330387416 0.249013395587
r=0.00768071682496 0.296407959342 0.145102937376 0.338444310449
r=0.00782960307785 0.313488239447 0.141388819253 0.344638121807
r=0.00676216510524 0.289871409486 0.191779392118 0.287533400134
r=0.00645766983555 0.297740922741 0.194296569297 0.26701986077
r=0.00711927732973 0.309840323643 0.182689213418 0.267415756164
r=0.00711330240329 0.310423817285 0.18460047917 0.266570031619
r=0.00823589849096 0.323636145003 0.108034751837 0.404705154799
r=0.00701700189493 0.309892463522 0.159341394851 0.298157154969
r=0.0071024934949 0.299486527391 0.16527874721 0.318829862959
r=0.0068403085123 0.306165171856 0.166201843171 0.307481600022
r=0.00740224148995 0.292316336564 0.146052816407 0.350294985251
r=0.00697500433923 0.291877665245 0.157349413646 0.325126599147
r=0.00700412313561 0.303719658437 0.159570826965 0.317135076922
r=0.00703943765268 0.29539107871 0.163622883974 0.323390584456
r=0.00691750519695 0.302830831001 0.163144302096 0.314649376953
r=0.00694914733286 0.30412628449 0.163645846583 0.314214930864
r=0.0062099146993 0.275157860743 0.204271376002 0.258458191337
r=0.00639812579478 0.284777156087 0.200077175381 0.245176538684
r=0.00622024623785 0.272342879108 0.199884681914 0.263117432251
r=0.00891480894324 0.344151510508 0.120331416876 0.374104596036
r=0.00787449845692 0.315358892376 0.151922794873 0.348455604118
r=0.00715824263262 0.316588918633 0.170489563389 0.314688954111
r=0.00609410693973 0.272914050606 0.210780216574 0.250897548132
r=0.00624605351057 0.27983523326 0.212817319667 0.245061787528
r=0.00636216763532 0.278904614771 0.195330409648 0.275291537925
r=0.00608698744629 0.274545902543 0.208836803332 0.250508806317
r=0.00618058617245 0.262246179611 0.193165166422 0.27789407578
r=0.00612083878859 0.281637542277 0.203600620068 0.253276493799
r=0.00702053552504 0.279028015532 0.170765312513 0.32879629243
r=0.00696806617984 0.271733761423 0.181094097308 0.309088663868
r=0.00655640890983 0.291611810541 0.195840731361 0.268358181313
r=0.00654970203395 0.292952855794 0.195260711229 0.26920759104
r=0.00700652553277 0.300128293473 0.171958072124 0.303909869634
r=0.00691211702786 0.288585701029 0.179596027405 0.302735930394
r=0.00685910752853 0.304062973804 0.178318646998 0.293434497232
r=0.00687676947756 0.302846334879 0.178201200842 0.294155006479
r=0.00686963870083 0.303973946556 0.178213090891 0.29388382694
r=0.00722171701007 0.308545159546 0.171385237614 0.306863874715
r=0.00694701085223 0.289635694153 0.176142431157 0.289203872391
r=0.00629844280328 0.287645722373 0.20162762114 0.249357517971
r=0.00657015810673 0.279424467242 0.195117910854 0.274809792576
r=0.00656128976737 0.282329095264 0.19767827529 0.272489404828
r=0.00662990559512 0.289387280901 0.191140071728 0.261807344547
r=0.00646118920587 0.293949789017 0.194438541635 0.278437205914
r=0.00749412833323 0.318921214695 0.148906349543 0.320152898705
r=0.00659896686661 0.29506120726 0.185257492613 0.275010552976
r=0.007781118186 0.290692073008 0.157308783386 0.340684044318
r=0.00759929326245 0.317413634169 0.152407708178 0.323866379878
r=0.00784730234624 0.304363233666 0.144673311185 0.356411960133
r=0.00662894669449 0.297265828883 0.187658088088 0.267434857671
r=0.00678826171654 0.297124521168 0.190463161037 0.267250385553
r=0.00777183392558 0.291903646705 0.157243225159 0.34024757444
r=0.00791440371174 0.305878268919 0.14422587364 0.349548715575
r=0.00788147608643 0.309834727607 0.142062844317 0.345694756172
r=0.00660667500939 0.295225574117 0.187061463052 0.262629149578
@balllist {Third Position} color=cyan
r=0.0031713769684 0.125624875025 0.362977404519 0.110277944411
r=0.00347927577782 0.192625243327 0.330364934106 0.132615845882
r=0.00517097190448 0.343460054192 0.195007800312 0.275720502504
r=0.00530709573721 0.352044250637 0.186601890603 0.278556586379
r=0.00517750420099 0.366198626627 0.182663728605 0.282617607871
r=0.00619577939792 0.355668927777 0.165013585666 0.296452526174
r=0.00608348673378 0.356418815646 0.172921022706 0.310602447942
r=0.00220130802354 0.0489974341918 0.450061769457 0.0353321296208
r=0.00169078963022 0.0139040061796 0.455005091113 0.0119728942102
r=0.00406335854735 0.200865590352 0.311807041432 0.13439019646
r=0.00368189201142 0.204223207336 0.308246759839 0.133091942743
r=0.00351531416439 0.17431234789 0.344721495155 0.147908343665
r=0.00361299137188 0.195119926104 0.302072630279 0.143039511785
r=0.00356932129623 0.204676361005 0.296792132396 0.150819650756
r=0.00330581273107 0.179828648891 0.318867308503 0.105519164628
r=0.0036958517587 0.205437434646 0.294004879749 0.140153363541
r=0.00354337104328 0.108485438004 0.351604966527 0.0472621159238
r=0.00229979663721 0.0287626802843 0.433593264785 0.0310813608447
r=0.00274308994447 0.0792603650022 0.416863292724 0.0643809890692
r=0.00511817764484 0.320651903459 0.173724807166 0.28805673053
r=0.00500983764158 0.326529564302 0.170992836787 0.278620760482
r=0.00386901811273 0.302324885998 0.261269342902 0.196486506691
r=0.00444733612868 0.384772797354 0.214223642531 0.286785524066
r=0.00526287230858 0.214662148678 0.234681534759 0.305994615883
r=0.00286162820645 0.117852694178 0.322115964158 0.120906497368
r=0.0032500677564 0.16979976523 0.285585478301 0.164781136762
r=0.00548796308486 0.38155009099 0.0810508142411 0.373104381503
r=0.00313529302303 0.0550416445153 0.393088782562 0.0441609073188
r=0.00320103285619 0.10335474661 0.377551748751 0.0801927194861
r=0.00306534222746 0.113265217012 0.364422321195 0.0675923500131
r=0.00285601154089 0.069974751949 0.389606218994 0.0459448086464
r=0.00316420893623 0.0856647595035 0.338816427463 0.0622090768037
r=0.00491605559094 0.252914153056 0.267709712754 0.234914251148
r=0.00631355071376 0.359108227897 0.155515812626 0.385801406307
r=0.00675336478158 0.354973547422 0.161476408619 0.37858806472
r=0.0059340583866 0.357792993035 0.156795430778 0.380410186339
r=0.00595210102803 0.372207700721 0.141482676158 0.372559924365
r=0.00598268167622 0.356793626232 0.158214567545 0.379274055785
r=0.00595368637413 0.360202561247 0.155616784651 0.381002710651
r=0.00512389226132 0.245688271515 0.277905856947 0.184579916538
r=0.00525834317115 0.360769026313 0.181934969434 0.309958359174
r=0.00512437186524 0.295446583113 0.234307318962 0.27929633166
r=0.00512163042966 0.242907842015 0.258500286205 0.243354321694
r=0.00557779004722 0.342144886143 0.165825869643 0.347018921814
r=0.00612847804627 0.351706539075 0.184306220096 0.320765550239
r=0.00520690108734 0.305377121359 0.210254809509 0.269529645632
r=0.0056963349041 0.38425764446 0.13928612952 0.351267294501
r=0.00513057398742 0.284191734619 0.234932857633 0.269310523933
r=0.00513598764774 0.284600245119 0.235176569081 0.26975355888
r=0.0063296814639 0.380821984912 0.142314098168 0.365298324679
r=0.00665634761346 0.375599975697 0.149371164712 0.376359438605
r=0.00584969196734 0.318072858025 0.228307848763 0.247003595685
r=0.00530714545375 0.212888132709 0.278240262502 0.217111259646
r=0.00563602274247 0.303870418535 0.229260914161 0.246168078584
r=0.00468544974986 0.430265309831 0.176494639288 0.271988006542
r=0.00473467614671 0.247584714106 0.287772103448 0.168259800159
r=0.0036304991327 0.144946152181 0.317595477313 0.0931986865398
r=0.00310106115818 0.110932645772 0.381765538813 0.0731660925249
r=0.00270714723687 0.063151192441 0.407022964014 0.0510883785503
r=0.00272615066388 0.063591044077 0.406934681213 0.0509799697537
r=0.0026100391491 0.0883528986605 0.381156666395 0.0583229386461
r=0.0027735843775 0.0661974475294 0.399788676741 0.0532333768496
r=0.00594357759053 0.375919522163 0.111285759195 0.430116315624
r=0.00670292379042 0.394866664525 0.111941223171 0.399983479342
r=0.00744382208837 0.416803658014 0.114566209415 0.372248085575
r=0.00553355438818 0.3398258909 0.0899668065385 0.461451744222
r=0.00635174107565 0.378283280348 0.120281490169 0.403500108028
r=0.00326469499031 0.140312780751 0.350202885962 0.0982794078199
r=0.003039647018 0.107268764315 0.368867302887 0.0685417536834
r=0.00353901110434 0.22630129802 0.30225951663 0.127485686814
r=0.0033534925263 0.208593101018 0.314049690796 0.117339125838
r=0.00339260655062 0.212151435247 0.297583102209 0.119765551351
r=0.00335366339187 0.209101131552 0.313444077966 0.117238952182
r=0.00740678697425 0.429984646666 0.0798207394498 0.433362380182
r=0.00733673816098 0.437508604348 0.079334738269 0.419595675057
r=0.00750717356298 0.428176314953 0.0874495287349 0.421474810864
r=0.00751159861958 0.441359929098 0.0719061669116 0.431913795618
r=0.00322262746929 0.104556131672 0.391476602332 0.0843030493283
r=0.00342436174383 0.143743632491 0.388209687876 0.0872464573493
r=0.00301695884787 0.10082774931 0.413743266325 0.0710813296544
r=0.00510653650149 0.350599369085 0.19167192429 0.274952681388
r=0.00462018601536 0.41069791136 0.107013075225 0.352657497028
r=0.00705369441458 0.423942583313 0.104899236341 0.375387847093
r=0.00668571039655 0.444378272803 0.102561038442 0.36207163385
r=0.00726358797267 0.448762311714 0.106681932256 0.391679913313
r=0.01 0.476355581239 0.0406915149764 0.45502263315
r=0.00274268969328 0.0861657178896 0.38320149386 0.0459271289773
r=0.00264115591071 0.0769503929349 0.382466920904 0.0401735398107
r=0.00582881167963 0.374980104567 0.172286938686 0.296578586208
r=0.0056137927237 0.364685284293 0.174864962189 0.295595594353
r=0.00585544883472 0.377527585286 0.157919719855 0.304916178251
r=0.00548311019089 0.358150901831 0.160711827069 0.303008398733
r=0.00568451439479 0.360690511361 0.169646111557 0.289556550074
r=0.00567258081671 0.360414725455 0.169407794986 0.289648955467
r=0.00566856785277 0.36059612113 0.168854712487 0.289483497788
r=0.00568642374607 0.360796016128 0.168745887367 0.289456225341
r=0.00386848320653 0.149248473462 0.315230155002 0.111437294504
r=0.00384852851633 0.156725876292 0.321536711021 0.117990454818
r=0.00328047382205 0.235431235431 0.317710658136 0.132123195953
r=0.003151692068 0.0759340762778 0.404068034468 0.0678369420429
r=0.00433895662518 0.260288082401 0.280502132454 0.191727689708
r=0.00527970768168 0.358360075246 0.212515215226 0.268451919885
r=0.00622852526239 0.393689281886 0.128900452751 0.395088338442
r=0.00583991416122 0.398954297185 0.101909341301 0.424116521171
r=0.00841756314188 0.463095994218 0.0825905078955 0.396460719683
r=0.00702581274645 0.410734258574 0.0997337702232 0.413601348477
r=0.00534154232416 0.393536727969 0.106144360583 0.421228872117
r=0.00664243825919 0.394190153536 0.104072659122 0.427982411879
r=0.00668615348646 0.393201430052 0.100787227353 0.443061103283
r=0.00804089796436 0.423972808158 0.0905728281516 0.414725582325
r=0.0066019604946 0.378964906097 0.103460645284 0.453985966438
r=0.00560899792236 0.307223939773 0.204989026031 0.287069596205
r=0.00338592873454 0.119850275437 0.353171053251 0.0793822684684
r=0.00372132656835 0.253171243095 0.248180852923 0.185583914627
r=0.00346456022915 0.169053440447 0.308767027593 0.11424761058
r=0.00303079389598 0.130015724398 0.335826580572 0.075129988703
r=0.0036876518437 0.238298645324 0.243120654824 0.166381346089
r=0.00375666587614 0.236250760563 0.24763673378 0.173914986327
r=0.00368597528113 0.187629340078 0.259094044608 0.200367900667
r=0.00329815535213 0.133475811152 0.281069878894 0.14901884593
r=0.00560332559447 0.31045690009 0.193331188783 0.292753269514
r=0.00565387549061 0.322944367993 0.203052003261 0.272979866595
r=0.00255041076208 0.0878704957106 0.383592303157 0.07202503052
r=0.0032031089134 0.112859519848 0.372189208462 0.0919182315189
r=0.00465696253638 0.256270838677 0.279097204411 0.195691202873
r=0.00379676206216 0.0934631953549 0.323515639633 0.0825529125304
r=0.00483485794067 0.277022143373 0.226657467639 0.2251790525
r=0.00689373003539 0.415922456981 0.0836963624483 0.376660858201
r=0.00700947035429 0.426352471208 0.101398155624 0.364221665038
r=0.00634940375196 0.405789552017 0.103772882869 0.379818425361
r=0.00371558481976 0.156246120743 0.347188314644 0.116274258286
r=0.00364142129721 0.221316978462 0.320226452069 0.151657563826
r=0.00618370450379 0.337330917365 0.158665880072 0.360515781046
r=0.00602305798623 0.346327269105 0.159743013131 0.349865975391
r=0.00585214126185 0.321827126083 0.182119790746 0.33209222993
r=0.0057686981365 0.331145712692 0.170033886673 0.344786170806
r=0.00400253576147 0.243572900182 0.298199516288 0.178017974978
r=0.00390942429142 0.192247043364 0.348690993632 0.128040028303
r=0.00384058284096 0.243834393483 0.305099877246 0.169233344493
r=0.00424406751242 0.275483434039 0.275521000927 0.196612140271
r=0.00415484063624 0.264382035903 0.28729412107 0.185048640587
r=0.00408577150027 0.261001341938 0.290399608985 0.181142972983
r=0.00412308993734 0.261927000729 0.290925295959 0.187051948846
r=0.00412703534057 0.262255174207 0.290437560464 0.186008341281
r=0.0041694086158 0.222358919497 0.236266381385 0.308103771062
r=0.00563561698934 0.423416789396 0.119743086238 0.36716576665
r=0.00520470115611 0.335573148826 0.164260528242 0.289934136119
r=0.00698795417755 0.41501421255 0.0800222322684 0.459351796231
r=0.00502665130219 0.231600775211 0.273463030934 0.224649252132
r=0.0032794780715 0.130469569998 0.337799592592 0.0936102379058
r=0.00328472326827 0.132119407241 0.344221418506 0.0983679032738
r=0.00269424408195 0.0893825735718 0.408886324293 0.064858626659
r=0.00303596754092 0.164746543779 0.388770541692 0.0734936092514
r=0.00269317412664 0.10026539827 0.331403164099 0.0996105194223
r=0.00596930472267 0.382354957384 0.130064209492 0.349793204305
r=0.00580904213037 0.369589570817 0.154525010788 0.334438377535
r=0.00607981773332 0.39246675696 0.129820303807 0.329238267384
r=0.0057617590451 0.377841940526 0.147735046491 0.331308448718
r=0.00618186904834 0.361172885265 0.127666584301 0.352812783132
r=0.00577437024733 0.411453291276 0.14994802402 0.311952332132
r=0.00634605526321 0.334809497172 0.17506526198 0.285822223258
r=0.00659095371368 0.317720657743 0.203289921304 0.262766207258
r=0.00654583124223 0.313992140811 0.205539779321 0.259435971026
r=0.00419069123813 0.261930314087 0.277598912499 0.186735350934
r=0.00338665411197 0.163331844573 0.353595355069 0.101697186244
r=0.00367999094787 0.22183877533 0.306167595788 0.161667109105
r=0.00392893463178 0.224282732656 0.306656547197 0.161801665052
r=0.00591107680921 0.416335948316 0.134102445778 0.293354868482
r=0.00518177661227 0.326201741754 0.222690804361 0.235548241103
r=0.00517791678664 0.194156221466 0.260977836806 0.170664895825
r=0.00590635379748 0.402280495321 0.14005154928 0.266011094302
r=0.00603406324693 0.425130323249 0.129509621478 0.331452240585
r=0.00551767538336 0.33629001157 0.214588727894 0.264723706683
r=0.00500310781205 0.315359186874 0.240182528714 0.232986226946
r=0.00592933523865 0.346935825785 0.169589516284 0.316559067258
r=0.0063026310932 0.391769060328 0.13511347232 0.345142176117
r=0.00596121907506 0.388128867964 0.14993633591 0.327026146694
r=0.00587674923349 0.407949234601 0.130059049058 0.338877228332
r=0.0063600809855 0.38391883046 0.155247654375 0.333024219943
r=0.00252233659062 0.048812746063 0.401697834646 0.0545644685039
r=0.00572185352159 0.35723216127 0.175944782429 0.30364508146
r=0.00690863750219 0.387642410191 0.150549697106 0.334143544487
r=0.00651472957252 0.367339271322 0.150693279984 0.332527673632
r=0.00658794897441 0.367072876172 0.150912788174 0.333560183961
r=0.00546304447627 0.356208400275 0.144889377753 0.356039511348
r=0.00556971815449 0.361441165197 0.140885944259 0.371078136122
r=0.00533144817917 0.351411967217 0.15006125503 0.350913785483
r=0.00569017513493 0.365771370985 0.133067519607 0.367611619857
r=0.00556709956426 0.332476097315 0.192846549494 0.274557445331
r=0.00566697712867 0.358290780364 0.141333291564 0.326509194574
r=0.00314780816594 0.128135749435 0.347294206345 0.0868099341044
r=0.00281573294891 0.0648995059622 0.373246562568 0.0359318267495
r=0.00231466748982 0.108035768599 0.369487195085 0.0942271427702
r=0.00601251891303 0.366144668158 0.160900404072 0.307736330056
r=0.00240627363005 0.0328015104048 0.428764082242 0.0242328679018
r=0.00550891094942 0.322205257294 0.225353856312 0.261667973425
r=0.00456229974263 0.359754606229 0.131888961357 0.27231778901
r=0.00299864535936 0.10221254333 0.366764171488 0.0869682873085
r=0.00269710563422 0.0843827910247 0.364316307614 0.0699354343796
r=0.0026401992331 0.0545706100525 0.415369854425 0.0504335222854
r=0.00284284020482 0.104297353811 0.367834739347 0.0887591030355
r=0.00277087056111 0.11324122168 0.373174177327 0.0906234728426
r=0.00327824797488 0.179825706689 0.334026618492 0.136773612761
r=0.00281133915382 0.0777964296673 0.387971336257 0.0581758452014
r=0.00312403983113 0.113455480651 0.372909469968 0.0890615251168
r=0.00279069964791 0.114664625297 0.373275150283 0.0926459551851
r=0.00277535092197 0.112901579065 0.372991635474 0.0903747145386
r=0.00282264842352 0.135270486931 0.267280358848 0.146115184378
r=0.00655378199077 0.379528806177 0.0785323038342 0.447634131855
r=0.00482109492243 0.320636114544 0.0711330790308 0.502874335142
r=0.00657780352552 0.456242062835 0.0521230191596 0.447904588372
r=0.00762990436534 0.405943314752 0.0913087854283 0.401350396483
r=0.00611631444268 0.407315115935 0.102061071926 0.365692444144
r=0.00707723220742 0.405985320963 0.107267253691 0.357465040533
r=0.00674513559632 0.426261380097 0.108543953472 0.34130651495
r=0.00744834947561 0.359035220216 0.0550001198782 0.498022009638
r=0.00656646124183 0.412999008836 0.0810223749974 0.406440456357
r=0.00801174702468 0.46294864397 0.048473744951 0.442152336988
r=0.00785154899688 0.454270409682 0.0586400158714 0.415174585855
r=0.00609900701168 0.316539233694 0.193075192573 0.257368331126
r=0.00745619604666 0.4334733778 0.0588780821059 0.419334717276
r=0.00270082219102 0.0630989881757 0.450906736417 0.0432119383964
r=0.00476360440506 0.19951604885 0.218898052815 0.198407992381
r=0.00460292723544 0.229233111957 0.238495309543 0.198711465537
r=0.0044560336302 0.192935040947 0.24700703508 0.193181200853
r=0.00446030709519 0.189250141271 0.250677419135 0.190764973005
r=0.00400580242639 0.259616127529 0.279126280136 0.19736832267
r=0.0024087558805 0.0543070504505 0.45573747502 0.0377590015076
r=0.00533294291324 0.336106239038 0.17464294663 0.305036331746
r=0.00522320014281 0.33777569407 0.170228435239 0.306968431997
r=0.00324436880585 0.142305946437 0.333531198715 0.0981528684661
r=0.00588996491527 0.365911460524 0.151339868194 0.376753448212
r=0.00592292310083 0.380904093505 0.170304744623 0.298180071516
r=0.00784353370956 0.406054441949 0.0688034731345 0.393100817901
r=0.00407939842693 0.251848080259 0.299049558724 0.167798144377
r=0.00652590187143 0.393157028335 0.136848871299 0.338663121857
r=0.00306329626908 0.0802429667519 0.399808184143 0.0484814578005
r=0.00570302184748 0.349663845373 0.17685099626 0.307941242344
r=0.0038026526087 0.230092416762 0.327763007976 0.17173059881
r=0.00437247980412 0.260794697683 0.277981740797 0.181779784918
r=0.00411939447164 0.23963022508 0.318810289389 0.171985530547
r=0.0059690301372 0.361290890679 0.165235768062 0.31074714921
r=0.00507237355158 0.3577281718 0.196595083357 0.282918903645
r=0.00506034656435 0.319780770884 0.224695515117 0.241023069208
r=0.0050680061949 0.340146378383 0.22089468195 0.253421477673
r=0.00422030062829 0.20329403203 0.288302564863 0.180061564311
r=0.00396232175327 0.267394793775 0.255495847582 0.225591457883
r=0.00425597456589 0.279203990494 0.29325428952 0.191846648037
r=0.00408484061188 0.235045767402 0.312034343291 0.184098488611
r=0.00408980257151 0.270818377602 0.228164632687 0.252333094042
r=0.00384074562024 0.24621814115 0.273706515981 0.190064159162
r=0.00356567765582 0.143174524809 0.336213280671 0.132436435448
r=0.00483269789964 0.290627892706 0.235077537521 0.196116363485
r=0.00478036681283 0.252544606179 0.255116340356 0.199854283898
r=0.00555168554585 0.399259799249 0.140694218584 0.320641507318
r=0.00378581784038 0.281157610397 0.249570810886 0.205603614608
r=0.00552047418002 0.385924286304 0.136949085875 0.36439289061
r=0.00662262351449 0.403704747665 0.109935292532 0.397450509408
r=0.00533249809337 0.382506346642 0.15718901454 0.301177013616
r=0.00496642873349 0.313712098759 0.220610027963 0.240312874502
r=0.00501070168496 0.300337859788 0.239328178806 0.242414398025
r=0.00349108344853 0.148422415584 0.344789359794 0.104705640891
r=0.00292819738966 0.0653539862388 0.376448739627 0.0579045507232
r=0.00349594440363 0.144819258924 0.341634593616 0.13587653762
r=0.00341577908981 0.115938569269 0.344394047903 0.0981141083791
r=0.0035838528672 0.142353408118 0.342950847068 0.101869607905
r=0.00347211703105 0.151879662544 0.336748279213 0.111539366182
r=0.00326127512086 0.1263870936 0.355565035178 0.0958441982476
r=0.00378655630173 0.184483510097 0.308746186256 0.146229841639
r=0.00359654787253 0.169389198962 0.325713387312 0.124172627938
r=0.00305136288884 0.119163952226 0.35776330076 0.102062975027
r=0.00372359488069 0.182266009852 0.313506359826 0.144217336961
r=0.00338223326603 0.131668807712 0.345707478288 0.102912919837
r=0.00359202285397 0.189522643819 0.320073439412 0.142656058752
r=0.00381023704357 0.205332466266 0.306237468162 0.144041619249
r=0.00381577690364 0.212400020911 0.296565424225 0.176120027184
r=0.0034331133305 0.193098871931 0.315954118874 0.148829272917
r=0.00347719453721 0.179325060363 0.33485316413 0.133786287832
r=0.00354161017627 0.194057567317 0.316991643454 0.150371402043
r=0.00349109719387 0.168335062297 0.339055446881 0.117243119553
r=0.00280735741809 0.0718332985838 0.413526587193 0.0538892328635
r=0.00348821826688 0.17872623764 0.318260811666 0.134261078004
r=0.0033204096022 0.164333976834 0.318831586689 0.108188545689
r=0.00321741356508 0.160830842433 0.310437381809 0.0954675776246
r=0.00340545962523 0.166206528031 0.322705615176 0.105958053168
r=0.0033277748413 0.161891768986 0.317518063766 0.128442221212
r=0.00324826813624 0.155517641213 0.330044724201 0.113397382806
r=0.00274399302797 0.106676774787 0.42267588431 0.0553780617678
r=0.00266837530855 0.0766528031941 0.411073032773 0.0433272334054
r=0.00285460855496 0.104895104895 0.346703610855 0.0999912037648
r=0.00306900744289 0.134867813647 0.322899188336 0.128637834279
r=0.00322444697558 0.0967843631778 0.334804539723 0.0857052783282
r=0.00303667408394 0.111351078451 0.345104198805 0.108770650436
r=0.00294206244486 0.0986147482116 0.38982810584 0.0634606518869
r=0.00217111963357 0.052731734188 0.440132204918 0.0294456407432
r=0.00297131650901 0.127106415872 0.348003091987 0.0543416645195
r=0.00627709338637 0.402459850615 0.12848090712 0.361767090442
r=0.00626787410196 0.407552923239 0.122969565472 0.36263414062
r=0.00636350197055 0.436341847149 0.106917755326 0.379407910126
r=0.00551714121936 0.415811646395 0.122171638241 0.349323911123
r=0.00603570070012 0.442433289793 0.113267400634 0.362101138272
r=0.00270713899066 0.0502464275751 0.400080592666 0.0356777533244
r=0.00326761100081 0.167834623429 0.349104566482 0.111284141743
r=0.00251754623153 0.0371169615883 0.431284296196 0.0360893602154
r=0.00532302231761 0.312698166529 0.253127584781 0.230639991729
r=0.00397818960236 0.227946861601 0.314472481901 0.181204751529
r=0.00439391996409 0.286635465419 0.269162766511 0.198491939678
r=0.0040361755069 0.244983800176 0.309567986009 0.166573008515
r=0.00398683875844 0.243297407967 0.312891668008 0.163385743057
r=0.00404115758575 0.245134127271 0.290797546012 0.186214363046
r=0.00439674089434 0.27454939573 0.274608783443 0.205481485881
r=0.00465024343153 0.285484315278 0.259004510864 0.213121104645
r=0.0040447688775 0.247763440395 0.298988529292 0.175229426176
r=0.0039855322318 0.241878351092 0.3131927677 0.162803920892
r=0.00436115330439 0.260291574005 0.277489498394 0.187595749938
r=0.00434438042818 0.233658544891 0.287156697485 0.171624298355
r=0.00486810807133 0.302461306738 0.222154575975 0.232922529016
r=0.00438245832911 0.331728822709 0.217598632417 0.227405641279
r=0.00614260262808 0.375540138751 0.194093161546 0.266798810704
r=0.00490645319591 0.316084535094 0.230369195589 0.247077047911
r=0.00511310493998 0.313329118417 0.231604108434 0.253516127601
r=0.00470692950346 0.28391210924 0.252755250572 0.236050460941
r=0.00403775109274 0.255904521874 0.295749585201 0.179980170393
r=0.00407855255783 0.257595938437 0.293477046396 0.18249785178
r=0.00525678056855 0.340199039461 0.235678566124 0.242016141011
r=0.00338688987959 0.188542098384 0.317307998852 0.141964484968
r=0.00312034712332 0.131808512877 0.34055617566 0.0909166979437
r=0.00411798207562 0.229689517714 0.321879737241 0.166807029364
r=0.00277321745721 0.0974711019131 0.38660340215 0.0545151683408
r=0.00305151684463 0.124243646632 0.381807180315 0.0653741427995
r=0.00367619731041 0.160248240705 0.327866127334 0.106555106112
r=0.00654225746199 0.429127317244 0.0756383350822 0.438440013991
r=0.0069215922346 0.428193899124 0.0874735729387 0.426797040169
r=0.00654582456397 0.388285459926 0.11885303881 0.384145687964
r=0.00639123812801 0.389696254732 0.121471411537 0.385685556146
r=0.00640591003402 0.38908865361 0.122024183862 0.384151258888
r=0.00638981634661 0.38998524973 0.121636596862 0.384691091899
r=0.00602065470759 0.373100436681 0.121397379913 0.37480349345
r=0.00681400853484 0.391812015504 0.109366925065 0.384221576227
r=0.00635224171575 0.40401566954 0.111750474622 0.382684262697
r=0.0077041304658 0.395480225989 0.101163177135 0.393619142572
r=0.00653628471241 0.399224641077 0.104077024667 0.379712861586
r=0.00294880500386 0.132221004344 0.357122559169 0.10262655787
r=0.00298577738166 0.11262231065 0.427682667894 0.064692868491
r=0.00644410216881 0.410978642015 0.135141855276 0.338304112209
r=0.00593987319975 0.409715424584 0.136886327093 0.330345938694
r=0.00595610139921 0.40878329266 0.13719622526 0.331387814059
r=0.00553098223012 0.366344300971 0.183604372648 0.274335008194
r=0.00598100736615 0.434219148162 0.148117946851 0.280080087368
r=0.00577871596708 0.429847574708 0.155041931569 0.279471583153
r=0.0057878894423 0.369912808209 0.177746644682 0.29096688915
r=0.00559338143307 0.364526795606 0.176997302257 0.277037049566
r=0.00562613854212 0.365035803128 0.17640887743 0.278391561674
r=0.00590049539738 0.363213612951 0.13788465415 0.356422429673
r=0.00560330728292 0.38395378914 0.157069368486 0.296206510581
r=0.00560171633573 0.381433204372 0.158151639752 0.29644735825
r=0.00560917149584 0.381101241888 0.158191145932 0.29672681073
r=0.00560175139911 0.381036672828 0.158589790699 0.296697188497
r=0.0057081108612 0.405198342886 0.14292605414 0.284688723682
r=0.00543782330779 0.369303963669 0.176357008249 0.294124007538
r=0.00609549135818 0.402706733893 0.151281535097 0.296436774247
r=0.00247695079598 0.0640864114068 0.399622026919 0.0427140310983
r=0.00224781407575 0.0415694747956 0.397647752105 0.0362658678518
r=0.00229979298349 0.0358146345324 0.388816336222 0.0362103763505
r=0.00235171421776 0.0531293056657 0.393900045927 0.049304830696
r=0.00247006590507 0.0460048379495 0.397289530506 0.0433970313318
r=0.00255220269726 0.0776632302405 0.374158075601 0.0714776632302
r=0.00250201951427 0.0434681585015 0.399310085971 0.0373911955531
r=0.00261510383756 0.0328609625668 0.393475935829 0.035
r=0.00235533859676 0.0339950996242 0.392105868236 0.0376225992111
r=0.00223993211006 0.0410895182965 0.383295431052 0.0474467645235
r=0.00223659804617 0.0617816091954 0.404006330168 0.0482050641346
r=0.00245366115807 0.0387370655346 0.40819846113 0.039466702043
r=0.00236141920311 0.0275919298792 0.37539546704 0.0402468751621
r=0.00259118487704 0.0486101262232 0.384945397816 0.0496383491703
r=0.00250154170843 0.0427977336043 0.38106132996 0.0402137194999
r=0.00230477053972 0.0413713710113 0.39669748534 0.0411555203799
r=0.00242209991158 0.0778856323103 0.394799945549 0.0588068985016
r=0.00232536127751 0.0436050661826 0.392323224083 0.0503355020293
r=0.0026644119028 0.0399218448475 0.377122732536 0.0407902354303
r=0.0024983585607 0.0460033212154 0.399084421705 0.0468560657062
r=0.00224686239955 0.0359360711897 0.395938254924 0.0435518432079
r=0.00243408967984 0.0422287390029 0.364613880743 0.0449657869013
r=0.00231052425947 0.0309868440768 0.358836045431 0.0302376457191
r=0.00245075289827 0.0525837051154 0.375384415472 0.0554857712132
r=0.00259013577765 0.0404973706197 0.390671843515 0.0415786110975
r=0.00370551472775 0.230860201668 0.286616318796 0.166562927922
r=0.00383275801521 0.246209744495 0.25722665655 0.164932658213
r=0.00396832648369 0.23104279933 0.279238032948 0.141805992724
r=0.00448653958053 0.274242932171 0.243736730361 0.181584534585
r=0.00321726299061 0.187619089217 0.336987677508 0.1197375533
r=0.00478304380906 0.284735812133 0.221722113503 0.197521200261
r=0.00483247711938 0.288318019844 0.233640460536 0.219247838449
r=0.0033964168534 0.0958978880631 0.342906327413 0.0825880673469
r=0.00555973510795 0.310383147502 0.200552310062 0.352716676717
r=0.00377316616677 0.252153770609 0.279654676851 0.165328085272
r=0.00476546398718 0.214344816612 0.258730209245 0.25932532421
r=0.00478111234343 0.194207191073 0.268942003031 0.254167240667
r=0.00303771884468 0.065028949004 0.404795394328 0.0541035621995
r=0.00286148526876 0.0443504419578 0.413715770507 0.034088360619
r=0.00267792927538 0.0456278398492 0.410451388321 0.0377531804082
r=0.00308993712262 0.120449113446 0.349730420766 0.0685342671336
r=0.00541658283209 0.340425531915 0.174045998794 0.293780687398
r=0.00612520356104 0.336959896596 0.163549531855 0.314677289151
r=0.00443761763173 0.284715263861 0.333896960588 0.164453907816
r=0.00419139107278 0.277325621076 0.307042838293 0.181562244062
r=0.00431947934806 0.341488269458 0.225458571494 0.235629894111
r=0.00433637241167 0.340908920216 0.22767317326 0.23425987818
r=0.00784121851237 0.470279277306 0.0608844282395 0.404992892451
r=0.00445548136597 0.304939538619 0.208379813484 0.251929855874
r=0.00527508214558 0.329697099536 0.217997802365 0.249663098389
r=0.00473934913434 0.290320865429 0.25071310099 0.219349521541
r=0.0060641846284 0.399424076415 0.131830313246 0.336599241466
r=0.00480504010216 0.302405383795 0.209588219616 0.252898454158
r=0.00495047912612 0.293126361069 0.221682565911 0.2495126168
r=0.00501996814341 0.28654392685 0.227678240455 0.22565179785
r=0.00483455787637 0.282102687101 0.242085758315 0.224958416609
r=0.00491592723306 0.284792695063 0.240700248189 0.227181180814
r=0.00312743809125 0.111462857046 0.379282211665 0.0848708643885
r=0.00300595290516 0.154977812078 0.358527879606 0.126567624928
r=0.00318141826348 0.110513165481 0.361201870716 0.0975078480364
r=0.00824089636034 0.413633375024 0.0671979355655 0.46791376438
r=0.00600493451802 0.362145434279 0.15793611217 0.359100642398
r=0.00466887767708 0.263118697938 0.257012716275 0.185692211611
r=0.00304440122598 0.113292427057 0.384691968347 0.0825255730246
r=0.00305778314606 0.128786282211 0.384270523997 0.089261423508
r=0.00330100442358 0.126258347453 0.375037376657 0.08462075152
r=0.00297784207486 0.107285048472 0.391886662175 0.0757738589096
r=0.00308596236722 0.124502826041 0.41223571279 0.09069499686
r=0.00308317281557 0.132962232244 0.389110062007 0.0992636696731
r=0.00516869841456 0.322491753998 0.231013318859 0.235188509874
r=0.00430947210761 0.24536922697 0.277846381823 0.197703136577
r=0.00397357003341 0.250801536911 0.281044541161 0.176454878404
r=0.00399257738703 0.26278764282 0.276240851803 0.181273523664
r=0.00473156314762 0.308576614733 0.244172170961 0.238020807072
r=0.00451845349149 0.282919027781 0.261311956615 0.208620451359
r=0.00452822084339 0.292267839538 0.263077292679 0.208317498017
r=0.00454069067515 0.29050862349 0.262947336461 0.209350200177
r=0.00454798534287 0.290949521835 0.26312033331 0.208894650636
r=0.00530425775755 0.34506313636 0.214510781386 0.251792978578
r=0.00456421318692 0.345259005526 0.219686404033 0.208219785606
r=0.00315368639966 0.1330962047 0.364818056538 0.102089463295
r=0.0038058868757 0.184918296593 0.312401642351 0.145208429472
r=0.00387377526286 0.272784227013 0.250635710337 0.194472084024
r=0.00387223335034 0.245895842804 0.274486033237 0.177653179775
r=0.00384946421658 0.232294101576 0.285510458092 0.167602683586
r=0.00557469630145 0.405054151625 0.148948821406 0.312805266511
r=0.00410994545107 0.278756859434 0.264140987759 0.201298016041
r=0.00535438735717 0.401648557512 0.114275009367 0.382968474014
r=0.00537950188819 0.408981168518 0.143716254774 0.314867652869
r=0.00627755609408 0.38219269103 0.145603543743 0.344673311185
r=0.00401827151869 0.266993214759 0.238687919059 0.20114827157
r=0.00411362907139 0.267424506243 0.285458434904 0.181831749664
r=0.00536708865699 0.403479424557 0.114865618378 0.380785100926
r=0.0060429155557 0.406410553113 0.111594538301 0.3886600324
r=0.00610573336472 0.406932258723 0.128060599878 0.35275964089
r=0.00396552485492 0.254012032525 0.266730497163 0.189705188848
@balllist {Total Position} color=gray
r=0.00799457762221 0.175398253683 0.320485902819 0.19684396454
r=0.00797474384564 0.20582641577 0.303522550138 0.209659976581
r=0.00787872309352 0.278149547035 0.227953854996 0.286832525933
r=0.00773557224841 0.278059059381 0.22695035461 0.290185060532
r=0.00779481536158 0.285214034368 0.223907621878 0.291354924669
r=0.00832861752957 0.292107646608 0.209095745692 0.316260996789
r=0.00798996746281 0.284207394365 0.221843170341 0.318252774619
r=0.00772281144546 0.144065380595 0.372035857962 0.133498051886
r=0.00729765136266 0.124644499842 0.390400617956 0.101471156209
r=0.00831285606897 0.215356934449 0.280645788757 0.227335797186
r=0.00821746282134 0.208385503029 0.289251350772 0.225418203558
r=0.0079595566747 0.190843550535 0.306500742373 0.228574489905
r=0.00803858352096 0.208242087091 0.288919333133 0.215801254441
r=0.00810237554851 0.214334842573 0.285649402226 0.217212068267
r=0.0082733353017 0.204993002227 0.297087118285 0.197446221426
r=0.00818490980192 0.217218543046 0.284175670965 0.214743813175
r=0.00847461119666 0.179397684576 0.309721348057 0.182430241651
r=0.00789685189145 0.137814275527 0.366806983645 0.137027580337
r=0.00794273159411 0.160912344906 0.348694242468 0.159218953147
r=0.0078925013629 0.267288711952 0.22484034171 0.29222028697
r=0.00788498927254 0.271594478249 0.231696149666 0.283909728106
r=0.00787782519553 0.244065684882 0.29816351449 0.241738307044
r=0.00755494814305 0.264831478523 0.257879441968 0.294891561312
r=0.00901836408409 0.237883360417 0.243015648694 0.326311309497
r=0.00802727679785 0.174790051031 0.307878276476 0.188887103039
r=0.00783125793951 0.194456258542 0.292662595056 0.211094287837
r=0.00837947190805 0.285380990154 0.175633428211 0.364985301666
r=0.00843744996073 0.152507531455 0.333026168114 0.176100183118
r=0.00824025217503 0.172757554128 0.323019271949 0.186033785391
r=0.00828271349593 0.180450033476 0.319986609612 0.173245422525
r=0.00820176580857 0.156290603591 0.333709839357 0.16530090952
r=0.00836459475696 0.163187710111 0.314019265581 0.187382822601
r=0.00826208233588 0.237235764383 0.255987705789 0.282129252702
r=0.00833239760383 0.285438165802 0.196357227227 0.369020509573
r=0.00843775415728 0.289595319256 0.19576964406 0.371708851974
r=0.00826226947343 0.294640117141 0.209457504431 0.344943122885
r=0.00810684519873 0.290324972656 0.201805609625 0.346328531969
r=0.00826793402074 0.294148239786 0.209197284446 0.345788132389
r=0.00825601929404 0.29465164148 0.208651075802 0.346600815315
r=0.00825163148243 0.231106701297 0.265678349432 0.265960447856
r=0.00842130583107 0.302398039042 0.221346091374 0.301334869023
r=0.00820096063827 0.264130033642 0.245631869402 0.292658269658
r=0.00846041892342 0.236302232398 0.250799465751 0.292764739554
r=0.00809072316924 0.278187396841 0.217732797293 0.330487558791
r=0.00812632641053 0.280276448698 0.218777246146 0.331483253589
r=0.00810319270164 0.254459029501 0.243577737984 0.298893251628
r=0.00817366696884 0.28907491377 0.201798240515 0.341927295276
r=0.00844635886172 0.256110375989 0.240521712503 0.300211456952
r=0.00847005915685 0.257154342979 0.240601994572 0.300305882263
r=0.00788033428518 0.288762613892 0.203226543875 0.347135952451
r=0.00823724708106 0.297365170018 0.189774591409 0.361220811309
r=0.0084617563615 0.274264821608 0.232533081514 0.300209445635
r=0.00872232601573 0.226499361974 0.254592777136 0.291659071115
r=0.00837162024207 0.264234169498 0.236516778484 0.296922031785
r=0.00767396790837 0.302425949482 0.234008722515 0.284087467442
r=0.00842685871186 0.23953347684 0.264147730439 0.250367580586
r=0.00834769780424 0.189044741618 0.295038610269 0.202385382332
r=0.00798677587358 0.170410916443 0.329677142112 0.178385499222
r=0.00815781136532 0.155802638571 0.33899352507 0.159345732431
r=0.00816135301819 0.156606482432 0.338437523193 0.159213277159
r=0.00776357682859 0.148276813436 0.346825054499 0.169089503115
r=0.00815471240961 0.157234110368 0.334458935321 0.161790367909
r=0.00843359931967 0.275301267945 0.188787593 0.401508959447
r=0.00865549304357 0.295780960554 0.174429081253 0.400624419674
r=0.00895336852057 0.325393974837 0.165925301726 0.38699787107
r=0.00846286653024 0.253178430513 0.184307216968 0.418206300495
r=0.00888080220885 0.296737553628 0.180437667829 0.390248670226
r=0.00810494023048 0.18775928457 0.310169277431 0.189070698555
r=0.00836543983605 0.175565740382 0.3184434908 0.177812718484
r=0.00808611361502 0.222178517839 0.289191905948 0.207930888801
r=0.00813196534026 0.21381187925 0.295288730208 0.203351247864
r=0.00815160136897 0.213508577778 0.289686172175 0.207688349068
r=0.00815376987089 0.21437226706 0.294631725097 0.203603599737
r=0.00868848750412 0.334124514157 0.151746268863 0.397335989045
r=0.00860022506441 0.336889797273 0.152056042106 0.388808875804
r=0.00878277004404 0.340178826767 0.150314876699 0.389381185792
r=0.00865258540289 0.340178601479 0.147379875921 0.396758173748
r=0.0082198632852 0.172178261764 0.324168389604 0.187300418917
r=0.00801719473397 0.19564076441 0.325676885555 0.177070791269
r=0.00822831377968 0.170498839399 0.334209258529 0.176039066264
r=0.00819279410181 0.268895899054 0.237287066246 0.310010515247
r=0.00859692135127 0.285741778457 0.209554536707 0.355917812871
r=0.00853258044417 0.317319095862 0.175064002976 0.38157297798
r=0.00843858968746 0.328797528489 0.180518633303 0.362900303062
r=0.00845697976976 0.347043399592 0.166289286317 0.363953106019
r=0.01 0.378984879129 0.0940800667758 0.465167421105
r=0.00814935846416 0.161328919906 0.333570218432 0.161904918938
r=0.00850615215609 0.155429294879 0.328397844648 0.1715017987
r=0.00787726282272 0.304100311019 0.212183912879 0.289768592344
r=0.00784944008609 0.297088978017 0.216524902835 0.287061618633
r=0.00795332433345 0.301995160376 0.204997091299 0.300116348036
r=0.0080396263498 0.28568314287 0.214225067695 0.302159346459
r=0.00796498954169 0.295398509318 0.209288304114 0.29169875405
r=0.00795760138872 0.295103644607 0.209317263319 0.291474842819
r=0.0079577131938 0.294857661336 0.209174095497 0.291603946921
r=0.00796993134208 0.295468679905 0.208817484409 0.291719132351
r=0.00883034006498 0.19929152967 0.281979019884 0.223383435103
r=0.00869166562617 0.202868822234 0.286723137057 0.22052161362
r=0.0077888033436 0.222718180165 0.296731637157 0.200350476946
r=0.00830316959594 0.164218154124 0.330617174434 0.178673434364
r=0.00814750040783 0.235975429844 0.265663474692 0.255390145114
r=0.0082808220803 0.282081074103 0.226421009922 0.30050532994
r=0.00868251250281 0.302804572813 0.193885307889 0.381281479113
r=0.00851835906988 0.304405334329 0.193719558689 0.379627468372
r=0.00870968078138 0.338396227104 0.14751016594 0.408736503209
r=0.00844372479254 0.308574489201 0.177717565389 0.39172534749
r=0.00818901701152 0.291042131746 0.206087665214 0.370397930619
r=0.00832471424216 0.298579975492 0.191479852952 0.390403421514
r=0.00861430042743 0.309565511057 0.188128316506 0.396363537554
r=0.00910814360585 0.334932853477 0.148038921657 0.411543203706
r=0.00873135320423 0.302678558781 0.182718354702 0.406512499136
r=0.00821515004403 0.2520000944 0.237100669451 0.319456572188
r=0.00826217261657 0.178861214433 0.313605474206 0.191094998195
r=0.0078399322636 0.232033206546 0.271430811482 0.227042368363
r=0.00802456830414 0.193101112417 0.295430730639 0.204818001884
r=0.00824343493186 0.181947809133 0.308023253679 0.180199383565
r=0.00789615850429 0.222153720819 0.271652712564 0.225177568482
r=0.00799624113017 0.228020138965 0.270024176942 0.224484440867
r=0.00788064628655 0.201333639917 0.272951636392 0.23850693646
r=0.00807739701215 0.180579841547 0.283962610366 0.21436435464
r=0.00813219196922 0.26430470359 0.222951862246 0.309758072567
r=0.00817273406332 0.281690025623 0.224134958965 0.289601977404
r=0.0079752383639 0.157937681147 0.332525696284 0.16955498991
r=0.00813006182095 0.173773868949 0.317597654702 0.189778939862
r=0.00851761641515 0.245464649055 0.26697443789 0.261383260665
r=0.00845008653815 0.168883061747 0.300337141787 0.205953049884
r=0.00802619665611 0.244037058939 0.251812427448 0.271886019668
r=0.00840730348412 0.317614172657 0.169843171422 0.362720540187
r=0.00792582460161 0.32129956228 0.188318955137 0.340564928534
r=0.00838592733591 0.313960410775 0.181500223248 0.353140348266
r=0.0081921479201 0.188852567551 0.300919987311 0.217121143157
r=0.0080942406419 0.216956082573 0.291067119087 0.224976260033
r=0.00838668025773 0.279430561993 0.203545292374 0.352618937255
r=0.00822961422483 0.287621065784 0.210175977131 0.332923770455
r=0.00830831594136 0.269794385914 0.217550172818 0.337413720779
r=0.0083772977883 0.278828693576 0.212013325898 0.333976751169
r=0.00810164264918 0.225359051686 0.275078876912 0.24746946941
r=0.00832311869028 0.210108157283 0.294966137673 0.222861282388
r=0.00808380542004 0.221961834617 0.281702190976 0.244745750102
r=0.00812623612255 0.244173030152 0.266476362309 0.252847354246
r=0.00813486767987 0.242788031272 0.270885367683 0.243309824191
r=0.00813812002059 0.240953111766 0.272925603074 0.241068567352
r=0.00810734389764 0.238756153884 0.273564875541 0.246035417158
r=0.0081234753173 0.23963674491 0.273025244135 0.245398446874
r=0.00876692051425 0.223678345369 0.262637068735 0.318159935812
r=0.00816804456274 0.309741995309 0.199012709322 0.350515463918
r=0.00765247831693 0.270529793981 0.220588561418 0.287539085889
r=0.00859061774132 0.318970090684 0.173194428102 0.407091515613
r=0.00814102921686 0.227632851087 0.269481982475 0.275638754121
r=0.00847549965334 0.187435822691 0.305736251429 0.196425825402
r=0.00800638469076 0.187911093318 0.310872892496 0.183456494821
r=0.00815778777207 0.164243123678 0.339372956338 0.168282361993
r=0.00798249991634 0.192657160247 0.319138915457 0.17634698432
r=0.00778162594345 0.162616758005 0.31492779099 0.172164202254
r=0.00801343949719 0.286406324978 0.198714286802 0.344804210558
r=0.00796565855573 0.296162910346 0.209461197597 0.316454785851
r=0.0079718013897 0.289927312579 0.200498792459 0.335169399788
r=0.0079061298772 0.298665703588 0.210080345689 0.313759024081
r=0.00812721180993 0.278560250391 0.193202097576 0.352249951953
r=0.00822097434898 0.307404880384 0.200020004501 0.329333028503
r=0.00870279983774 0.272062174985 0.207235922059 0.345395145752
r=0.0088624087773 0.283438601984 0.216182404113 0.320982079242
r=0.00887184482388 0.281770947913 0.217666287902 0.319198634565
r=0.00817019605401 0.237342300446 0.267916338747 0.250172903103
r=0.00820043966504 0.194372487718 0.303960101236 0.203602798869
r=0.00827244671589 0.218328761467 0.283123912338 0.235613367549
r=0.00823010882637 0.224192855788 0.279771157958 0.234152544348
r=0.00813429245457 0.301999692355 0.199784648516 0.322458083372
r=0.00828574311175 0.269526160598 0.235559669935 0.285972250794
r=0.00864781546855 0.218698984533 0.258722780222 0.266843750865
r=0.00819851950403 0.288517211109 0.202685792197 0.322939429596
r=0.00820955963654 0.3106335814 0.195322651954 0.339850756556
r=0.00842248515085 0.280737516758 0.226782730061 0.299744733991
r=0.00829985045579 0.268582864339 0.241965357237 0.276178118217
r=0.00845941374558 0.289474529453 0.206703282585 0.325729106443
r=0.00818505222468 0.299063629548 0.194960609214 0.346114356375
r=0.00821671213521 0.29387146763 0.20163749963 0.337700986053
r=0.00812613674408 0.307009860167 0.197778897191 0.331989104376
r=0.0081579899728 0.292803112954 0.202032875118 0.347025238199
r=0.00803976724961 0.150447014436 0.349071112205 0.151451771654
r=0.00818153462547 0.287471213996 0.213257028941 0.313352839073
r=0.00847869304243 0.32176185609 0.19320419814 0.33042072811
r=0.00834618869195 0.305039441832 0.195783964313 0.328189461613
r=0.00837968113314 0.306536670921 0.194318234982 0.32928783047
r=0.00825248583993 0.284294195851 0.208730835798 0.33768474933
r=0.00823176801657 0.277062914089 0.200660716567 0.355801346986
r=0.00826079616425 0.280613945987 0.210794519096 0.335014938991
r=0.00813181305635 0.273218536856 0.204311440214 0.356015130935
r=0.00812490085278 0.275036024949 0.222029387944 0.300384967341
r=0.0079814875014 0.28003508662 0.211355116277 0.323465221432
r=0.00829000208535 0.184339060025 0.312147269392 0.185184640806
r=0.00822667492768 0.151809157226 0.330701110428 0.163482206041
r=0.00714110409677 0.147900318349 0.337632053856 0.162621408439
r=0.00783233037823 0.293903080543 0.202579354757 0.307071547902
r=0.00789443060101 0.140964197044 0.361079413819 0.135915682898
r=0.0081525566715 0.263236083027 0.240429717053 0.305520020908
r=0.00789485893305 0.241582422958 0.216180227186 0.333326539486
r=0.00786529638858 0.168893814243 0.325889463036 0.174039663415
r=0.0079079726183 0.152773338447 0.329923927635 0.171184129216
r=0.00799779257564 0.15016219483 0.347975199639 0.153312452247
r=0.00786606726986 0.160862354892 0.329620015863 0.181279592376
r=0.00783155287672 0.17313488896 0.336762298009 0.167834517194
r=0.00791940405311 0.205549058477 0.310522321107 0.19544714522
r=0.0081452368422 0.161167367617 0.333844756112 0.164241921024
r=0.00801874778881 0.171457702433 0.327530321245 0.184217734695
r=0.00781694683878 0.173769350276 0.335790547034 0.16854385461
r=0.0078396761796 0.173136374351 0.336519890835 0.167928877758
r=0.00774855218449 0.171293377289 0.277602637315 0.199263809575
r=0.00838309113204 0.275149035395 0.167183616006 0.420598781319
r=0.00748022003295 0.211357653253 0.186213936496 0.432188971866
r=0.00834867339813 0.324535733348 0.162442714372 0.402665047025
r=0.00869337782385 0.310146292952 0.166234853838 0.404517023894
r=0.00834930738126 0.298693528178 0.177922315609 0.361729385761
r=0.00857510918293 0.310930049101 0.166572482456 0.370451045331
r=0.00860041648805 0.321044022317 0.168523648754 0.361627755411
r=0.00851665410932 0.279372157888 0.146666986342 0.443893004707
r=0.00806479219796 0.294122609081 0.160498253162 0.390546686631
r=0.00863722169109 0.340531833045 0.137898634353 0.418141950375
r=0.00863233166947 0.334698938597 0.14805161525 0.400402572496
r=0.0085663819225 0.272905898936 0.209865732633 0.31294287111
r=0.00859038914585 0.324654536814 0.144685846048 0.40398703186
r=0.00802319579664 0.151090190597 0.355354686646 0.157691800403
r=0.00814660669094 0.21273486305 0.25702318134 0.260513060093
r=0.00821124639876 0.219189361752 0.26015580826 0.267473636868
r=0.00835389902847 0.216727669052 0.261449547971 0.252626837428
r=0.00836933353657 0.216154006758 0.262459632855 0.250996838711
r=0.00805789694113 0.238510037128 0.26876556164 0.245796020706
r=0.00792119920037 0.150872395377 0.368053851278 0.140938891421
r=0.00776564879306 0.274818341268 0.222283471143 0.298321222751
r=0.00790065895786 0.278383589284 0.219499635984 0.298011518651
r=0.00801593648282 0.184730612102 0.3097698942 0.19026502322
r=0.00818486125814 0.294812734046 0.207570514488 0.344202707188
r=0.00832183168478 0.291615520094 0.209442991585 0.327765028197
r=0.00855738479504 0.318703413334 0.136877098313 0.391107469719
r=0.00805559664229 0.235322219708 0.276118277137 0.233951874481
r=0.00802305778845 0.311958854455 0.186540586513 0.327082135677
r=0.00843994880218 0.169229539642 0.332017263427 0.166895780051
r=0.00800558245908 0.288955289803 0.219285293107 0.303783734488
r=0.00808752788961 0.221378233532 0.283263704266 0.237751614128
r=0.00822273888309 0.231900538246 0.268397283862 0.259397641249
r=0.00828264394094 0.230131296892 0.274383708467 0.245109860665
r=0.00832311070139 0.291433687022 0.1995479828 0.324087526967
r=0.00786550598956 0.283366299331 0.224074597344 0.288240557596
r=0.0080019916014 0.259958446769 0.237567464298 0.285931604337
r=0.00799983433991 0.275736725247 0.237757152679 0.282711459284
r=0.00785911173173 0.218237832881 0.281785287227 0.227186539228
r=0.00783183928751 0.23046502431 0.258078023589 0.260939353758
r=0.00807161320967 0.240134757515 0.273606504575 0.256639941501
r=0.00807398509401 0.226767425909 0.281463610776 0.243879940396
r=0.00793360970905 0.233369227088 0.242143255962 0.274806572545
r=0.00776096679658 0.225165303039 0.274864127769 0.23528950105
r=0.00808307681882 0.181045832305 0.302476754711 0.218793713486
r=0.00816047264993 0.241616136402 0.250838126341 0.273029839725
r=0.00839055579268 0.243020353749 0.25350002842 0.26330847892
r=0.0079049620524 0.307314155405 0.210658143143 0.305388885774
r=0.00762587327028 0.24502419158 0.268987377029 0.233271752925
r=0.00799598188182 0.299889968212 0.205396313678 0.329731591849
r=0.00844015599184 0.31587443592 0.181803203238 0.367218286941
r=0.00791896523629 0.288576044311 0.211700900069 0.308769905377
r=0.00819218184254 0.263610942876 0.23754665842 0.282033770172
r=0.00794202323906 0.258527711 0.24897667468 0.273720572629
r=0.00816089519164 0.195176872231 0.305815135959 0.195849191106
r=0.00822446674293 0.159937781085 0.325189439226 0.168653897635
r=0.00792744689592 0.184803662617 0.301046461902 0.21314114658
r=0.00831079718643 0.178085461924 0.300787777513 0.20206360574
r=0.0082278598081 0.19283630312 0.304406982655 0.198128303148
r=0.00818834721002 0.193011380194 0.303277075854 0.20359349644
r=0.00822372232257 0.184519230339 0.310436132195 0.192004839453
r=0.00805607900146 0.20238752482 0.288721003438 0.225410431498
r=0.00799162525905 0.198254854178 0.304918376438 0.205612766292
r=0.00815697419225 0.173151164194 0.316292677042 0.195248723207
r=0.00800489567341 0.203489939465 0.293826434331 0.218966742641
r=0.00827301792063 0.186812623751 0.305108131947 0.198956194575
r=0.00798546626199 0.204647082823 0.293480212158 0.215968992248
r=0.00811029045981 0.211221300963 0.280911866183 0.226376921548
r=0.00791191308261 0.207555718194 0.278007214177 0.237980727342
r=0.00804328736668 0.201298701299 0.290422472904 0.224381457958
r=0.00797196159998 0.199277518858 0.297287888146 0.213461358489
r=0.00804812806756 0.198189415042 0.284818941504 0.231754874652
r=0.00821899109931 0.200866530506 0.29916528098 0.206463015643
r=0.00824143351734 0.158297733549 0.336255462489 0.166378425126
r=0.00807649259522 0.203919610258 0.296505421092 0.207235520636
r=0.00832671532479 0.200098057241 0.297756940614 0.198512287798
r=0.00831677140428 0.196303300189 0.297261026048 0.193578559954
r=0.00839621656646 0.202884030221 0.295438690238 0.199603687046
r=0.00798736535371 0.195021305981 0.299951156249 0.202196284506
r=0.00815472533566 0.195504389597 0.304391806085 0.194803158302
r=0.00821335718046 0.172616218319 0.343738279895 0.164000248692
r=0.00821034990367 0.161574890479 0.340455830977 0.156120445849
r=0.00785974816438 0.160062160062 0.323195672252 0.185351336295
r=0.00778724795086 0.18080053094 0.311118961028 0.190340855873
r=0.00796091717138 0.16873836546 0.317555395424 0.179231970216
r=0.00785648662841 0.172926074477 0.319234473022 0.181854729382
r=0.00833810207846 0.171535380842 0.326207299569 0.173153650987
r=0.00820644259374 0.148012753101 0.357787904585 0.143472382192
r=0.00826308579391 0.18575968393 0.31912737267 0.164785708151
r=0.00862412727546 0.31155807789 0.18341258752 0.359288839822
r=0.00870900179919 0.316386168612 0.178756426044 0.359193885729
r=0.00858474537956 0.32661285585 0.17350837336 0.367054279712
r=0.00856584293461 0.306765418677 0.192736291364 0.349244637721
r=0.00860928560956 0.328326180258 0.178904646389 0.355025813274
r=0.00818650769416 0.155740160979 0.339243462178 0.147226269076
r=0.00787291431667 0.195193819753 0.311139610274 0.192511844965
r=0.0076424280829 0.138274040734 0.368538956368 0.1398702482
r=0.00821067790901 0.270457104126 0.244692583402 0.277407292528
r=0.00806876850437 0.218129847005 0.277641104941 0.246924861179
r=0.0082018182789 0.244791124978 0.258606344254 0.262177153753
r=0.00820552900258 0.234391320108 0.279820895718 0.235698096567
r=0.0082047360941 0.233984961569 0.281480260793 0.233098724892
r=0.0080196211505 0.231308392478 0.275800954329 0.239929427804
r=0.00802008622211 0.240906256496 0.265690728588 0.257821856658
r=0.00824710485551 0.248760373265 0.253632795014 0.269630292804
r=0.00821400165403 0.232199085261 0.275444446849 0.243340409862
r=0.00821052647732 0.233110654879 0.281533572912 0.233308987396
r=0.008090023292 0.236669137633 0.263915657689 0.250045301046
r=0.00828470045858 0.227419174806 0.269995591955 0.248038609177
r=0.0080971911095 0.262028402039 0.24306242771 0.269892571504
r=0.00813740600742 0.270547483018 0.248474215364 0.266108836805
r=0.00841340525068 0.307459530889 0.213835480674 0.300865543442
r=0.00823706236975 0.267485462078 0.240979112111 0.281623821291
r=0.00816989236985 0.26441945073 0.237342310366 0.289274516764
r=0.00802826066616 0.246262794298 0.250906864444 0.277069229762
r=0.00810947173813 0.237810916824 0.27552781541 0.240259203289
r=0.00811378889804 0.238910239355 0.274307445101 0.241687184281
r=0.00827786434095 0.28816160816 0.242288458682 0.274438447954
r=0.00807865111277 0.214312281485 0.291782233983 0.200667368041
r=0.00830648728554 0.18683152905 0.310383873656 0.18625084391
r=0.00826268918305 0.231673310501 0.279396627552 0.234087548893
r=0.00821631647456 0.170898322481 0.331011390978 0.162653744553
r=0.00821256095336 0.178818744117 0.329677625387 0.177936331854
r=0.00813098199551 0.198611034152 0.305627897527 0.200495003786
r=0.00828957853675 0.318890637752 0.17265652326 0.386542497377
r=0.00832235456149 0.321239806705 0.166440148998 0.388553307158
r=0.0083388396562 0.299186287833 0.184662123444 0.369823915602
r=0.00830201060839 0.304000783071 0.189007084084 0.361040417164
r=0.00830303758845 0.30344672242 0.188929335079 0.361177493832
r=0.00830153346752 0.304101401571 0.188881045692 0.360731390751
r=0.00800778942041 0.29056768559 0.202197962154 0.344701601164
r=0.00829571574618 0.294616709733 0.177330964686 0.379947243755
r=0.00826613422184 0.307277636838 0.183026905537 0.36367789893
r=0.008492411312 0.309427273734 0.16344300432 0.390916140467
r=0.00806013884031 0.299436231699 0.188031639188 0.36126613556
r=0.00819973208407 0.17496853814 0.31683784625 0.198473592335
r=0.00776955004627 0.174241636847 0.346825243631 0.161328799735
r=0.00840139961013 0.314485176921 0.188734459675 0.344071830836
r=0.00816176818145 0.309060283859 0.19862938227 0.330369474122
r=0.00814733514594 0.308225618375 0.198095514996 0.331014587786
r=0.0080301118137 0.279989914816 0.222384305533 0.301552998241
r=0.00805243515156 0.307469967237 0.202123528698 0.318890911297
r=0.00815138934497 0.313702803346 0.205539184842 0.311672414564
r=0.00818016088354 0.283205224852 0.215358216097 0.319971154078
r=0.00821803454893 0.290485734663 0.218979480804 0.304211805233
r=0.00819859141373 0.290912305556 0.218494198427 0.303628318881
r=0.00734184836979 0.258510990781 0.216626234682 0.339146734509
r=0.008164830664 0.296066032453 0.209610121642 0.312456221409
r=0.00818036010869 0.294488392839 0.210339999828 0.313590299532
r=0.00818504218888 0.294727580951 0.209773007859 0.313671041568
r=0.00819000243108 0.294680845111 0.210264885221 0.313618183028
r=0.00808325231573 0.296511737889 0.206704121976 0.31487997276
r=0.00815698414798 0.280448371384 0.220668952805 0.319044971011
r=0.00841087955519 0.313038929507 0.199890803388 0.319609027327
r=0.00780818447164 0.151465798046 0.352539282568 0.144479954111
r=0.00757892167249 0.136887077369 0.351421252077 0.134112505218
r=0.00767410997076 0.132494360679 0.350534911024 0.141345786009
r=0.00758858627576 0.14105465325 0.34927838782 0.142875036533
r=0.0078195916234 0.140943848468 0.346759150606 0.147626055869
r=0.00775391061866 0.157479954181 0.339534173349 0.154272623139
r=0.00786699812089 0.137857691826 0.344033554368 0.150762301382
r=0.00798028673113 0.136684491979 0.341381461676 0.152584670232
r=0.00776087105587 0.134615670185 0.348857417267 0.142565248528
r=0.00765163194456 0.133829508649 0.348494245745 0.145200192957
r=0.00741144123115 0.141186351269 0.359577155867 0.13801432617
r=0.00781272045604 0.140222870788 0.354625453259 0.144246926683
r=0.00780331690239 0.136006085438 0.346074719499 0.141745760075
r=0.00790689210976 0.148844135584 0.339656313525 0.147745000709
r=0.00774528520417 0.137069387059 0.342924691242 0.148410337851
r=0.00773057454688 0.140230960176 0.351572711684 0.138731997458
r=0.00764588328912 0.153485027766 0.348394573067 0.146916023553
r=0.00760436330324 0.1383954369 0.350349778711 0.14263085259
r=0.00796939394399 0.13632124019 0.336826997298 0.159080310048
r=0.00788301933786 0.143724847778 0.343745792379 0.149738940502
r=0.00751580173335 0.132543549568 0.352545642313 0.137634379251
r=0.00762478926136 0.134555229717 0.33724340176 0.146106223526
r=0.00769555938086 0.131729049917 0.340215968913 0.13808225199
r=0.0076095469854 0.136122781941 0.338076262254 0.154249866447
r=0.00785343879793 0.143592011926 0.342573024688 0.145721728019
r=0.00773397523643 0.227390716996 0.276906372325 0.214225117686
r=0.00793437785851 0.230494228889 0.270378855311 0.22649117431
r=0.00780627616218 0.226600716729 0.279946586001 0.212184387306
r=0.00816592287226 0.257071553619 0.252557082728 0.235862479979
r=0.00779341435907 0.204332072148 0.306744703658 0.193510536268
r=0.00812795229001 0.258382257012 0.246183953033 0.249380300065
r=0.00803981525474 0.25896316417 0.247696403073 0.258404127497
r=0.00840749608368 0.168423115142 0.309568795398 0.199031504108
r=0.00881363767221 0.273635452314 0.229821926735 0.348332166151
r=0.00777901039722 0.235619462391 0.270998031548 0.218961751022
r=0.00903339425141 0.236199644628 0.257750550296 0.299333280293
r=0.00883628992452 0.221093355375 0.267449602792 0.299582127933
r=0.00840947785472 0.156084742621 0.336168264041 0.181719058367
r=0.00840026190204 0.151216833835 0.340777917836 0.164074724244
r=0.00815832084834 0.156079674074 0.344070199116 0.147756633685
r=0.00802621697302 0.179904767198 0.316954773683 0.171511681767
r=0.00843939959086 0.273695695868 0.221035403566 0.319392999684
r=0.00862428048761 0.285908189417 0.206028734985 0.331366916513
r=0.00794637669117 0.25107158762 0.302027666444 0.23073925629
r=0.00772164741754 0.251789668456 0.286574453241 0.222093305427
r=0.00803990188993 0.276852802509 0.24921464364 0.259085870737
r=0.00803981475351 0.277355103758 0.250419961897 0.258076912485
r=0.00850770883315 0.341863824219 0.142725033033 0.3993311889
r=0.0080890501974 0.261032528669 0.24482025196 0.27125072509
r=0.0080804845096 0.274135401045 0.23687696238 0.282689822461
r=0.00807653852136 0.258084241111 0.25230910934 0.260998106973
r=0.00797009809547 0.298836447067 0.196750479936 0.333415273681
r=0.008029701035 0.255008439943 0.240649431414 0.28292688344
r=0.00813370781412 0.259115058375 0.241984244097 0.278364030639
r=0.00819914027017 0.254194983319 0.243642654146 0.274673586227
r=0.00814166072835 0.25422217703 0.250108839359 0.267153964696
r=0.00815988282798 0.256725710985 0.248442078382 0.268469805541
r=0.00805695818575 0.173537752018 0.323271038892 0.182425828822
r=0.00802965051183 0.190414174545 0.31730336356 0.195816451219
r=0.0080409931545 0.172400538151 0.314284493989 0.188972174173
r=0.00910973691543 0.338940988615 0.136012418246 0.424604802842
r=0.00852220158177 0.292168020885 0.205024786601 0.35317043599
r=0.00858636340607 0.249310725319 0.253862723654 0.261652187256
r=0.00791958634626 0.173574827368 0.328642799831 0.175789813747
r=0.00804039374004 0.181696841971 0.324596864323 0.18067503273
r=0.00821524083407 0.179474401143 0.317718196618 0.19272234958
r=0.00796068611202 0.170959618458 0.330957279759 0.173190895406
r=0.00796271877689 0.170016049124 0.329408275766 0.192798827716
r=0.00794475454563 0.182908211199 0.324995302518 0.183377959414
r=0.0079887694357 0.262076740011 0.241186867633 0.282855273962
r=0.00815487781508 0.225467193546 0.270087264345 0.261257923767
r=0.00787636325236 0.236695292506 0.277222394451 0.225503524436
r=0.00783291008473 0.241260677665 0.276363921152 0.227084817667
r=0.00808630732958 0.262280785298 0.246749245085 0.272738477397
r=0.0080783922334 0.247492996185 0.257893963227 0.260640643408
r=0.00806829114809 0.25753459732 0.259874608402 0.253414870815
r=0.00808095894831 0.256572766682 0.259400693634 0.25463418951
r=0.00808081367463 0.257259635718 0.259339378063 0.254106585008
r=0.00814729301044 0.284697564684 0.234607817779 0.28172298383
r=0.00786611045448 0.271969904746 0.249627991387 0.252876380322
r=0.00809045358877 0.186431524452 0.318447614436 0.18582318398
r=0.00807544121598 0.207009572492 0.290689006425 0.217907304202
r=0.00771280822143 0.238609422026 0.276346661753 0.232848105153
r=0.00788753599703 0.233890656834 0.28105268475 0.222862049806
r=0.00790907894187 0.227528004614 0.284205093956 0.223662507716
r=0.00812755030013 0.308161676223 0.207602463368 0.313102569548
r=0.00779062687232 0.247906993105 0.274078373435 0.235243421978
r=0.00815812471511 0.290442291566 0.205659333797 0.357651340791
r=0.00820486717638 0.305181218267 0.208521721317 0.319842558858
r=0.00842532220495 0.297659653008 0.199881875231 0.349545957918
r=0.00785564857089 0.244536341858 0.263486837703 0.23374954832
r=0.00799764794119 0.246140324694 0.28321144885 0.229806145631
r=0.00815249110689 0.291717780008 0.206479313037 0.356064830304
r=0.00831169136192 0.304096274011 0.193928874489 0.363442104451
r=0.00836449243551 0.307241719377 0.194713663878 0.348262259403
r=0.00786573744941 0.239826419157 0.274490189634 0.226502993841
@group {Shuffled Data} recessiveon
@balllist {First Position} color=pinktint
r=0.00682305383863 0.261897620476 0.210157968406 0.130223955209
r=0.00608751101892 0.143534781733 0.374622424093 0.226075671805
r=0.00464942415399 0.329050004105 0.21124476558 0.268967074472
r=0.00607435822341 0.190757704352 0.332845561767 0.263864906787
r=0.00518959436078 0.212949677155 0.188966895562 0.272291688019
r=0.0064601228527 0.313752873891 0.216363601816 0.158752778886
r=0.00467313681271 0.163591455437 0.20879644914 0.295733832215
r=0.0066309794747 0.149044949159 0.298679083911 0.106851658272
r=0.00649376184335 0.0925529300235 0.107650714511 0.312453916646
r=0.00505000777917 0.249007975102 0.342112429488 0.252489787979
r=0.00695078961287 0.367567933403 0.23731853406 0.253392440188
r=0.00456706486147 0.131009780962 0.235523717684 0.370023419204
r=0.00693492816933 0.370042864111 0.232597482123 0.148602505423
r=0.00618845224092 0.365796653595 0.149952571412 0.23815996636
r=0.0041568037746 0.229516846198 0.139411200774 0.247546768918
r=0.0057203600193 0.154234925061 0.237887765772 0.237155803416
r=0.00684840959422 0.223493734623 0.144303942324 0.254849230417
r=0.00804631451069 0.153943827203 0.107432199296 0.460354702919
r=0.00629578504593 0.270982809265 0.125752395628 0.176265228488
r=0.00530425464467 0.273500870863 0.189201293854 0.205921871112
r=0.00511750146569 0.345169323988 0.196667436905 0.267786079232
r=0.0053527228697 0.266143380429 0.419884877028 0.164700605517
r=0.00578988688934 0.285383903793 0.163737280296 0.163835393715
r=0.00490343760237 0.34403776213 0.171041431638 0.160383160175
r=0.00730249248366 0.211917868767 0.26150198899 0.130349178286
r=0.00656506910348 0.390772528538 0.218471955224 0.247937258638
r=0.00539396722364 0.286920815641 0.179926275022 0.375950725584
r=0.0062232164087 0.128513202197 0.406060606061 0.214389509126
r=0.00559774996008 0.386117059243 0.133369022127 0.212633832976
r=0.00407126321009 0.206051873199 0.396122609379 0.262553488778
r=0.00521268831988 0.402185949681 0.199592487597 0.124147324592
r=0.00502713446909 0.217719647013 0.392443269977 0.123909038014
r=0.0064914745917 0.207170533131 0.17184102539 0.341867346772
r=0.0053091419577 0.200004443309 0.295679992891 0.35011052731
r=0.00660439367104 0.208628321997 0.351641910755 0.151419801644
r=0.00754620352094 0.328371589097 0.202957567347 0.315484751132
r=0.00735943614992 0.324231132862 0.156127764492 0.20341842315
r=0.00725450289087 0.203679411541 0.153949683899 0.316857168236
r=0.00370053435668 0.32732628086 0.317456021285 0.152825613009
r=0.00582497827676 0.286660635597 0.185718037762 0.186593515627
r=0.00694185256234 0.201337822273 0.300921414016 0.167803667937
r=0.00697371376354 0.273894475403 0.346720124039 0.182331488621
r=0.005176370544 0.29340583858 0.338088151116 0.194161419576
r=0.00512492413577 0.170932741412 0.189187091567 0.338885180758
r=0.00464417874935 0.314258373206 0.319872408293 0.20312599681
r=0.00523319549977 0.29262843155 0.182358836189 0.168147989946
r=0.00501715639804 0.149139634926 0.335920241832 0.194919195442
r=0.00686764096981 0.336518317442 0.177201905115 0.298854634139
r=0.00643858844344 0.299397156813 0.186137217815 0.17753764506
r=0.00388656015567 0.320030371314 0.306946213383 0.160012736357
r=0.00507876620993 0.340209004192 0.279938027827 0.21547481621
r=0.00577470831076 0.310790687539 0.20110412959 0.179793338902
r=0.00501363719389 0.310415020964 0.32065382512 0.190405298657
r=0.00512393044941 0.182729962102 0.303804071866 0.318699969127
r=0.00468026327154 0.174995457023 0.190305288025 0.275849536616
r=0.00625700416806 0.211885048766 0.341558268772 0.175306942582
r=0.00626856951744 0.234283552321 0.229807262644 0.390128496761
r=0.0063276938248 0.133017731471 0.268487013124 0.202358560348
r=0.00355844906238 0.121161588911 0.403692109523 0.288161992818
r=0.00509227685863 0.289453975543 0.122071151183 0.186357629682
r=0.00537259200214 0.259707860715 0.114442592182 0.425303971742
r=0.0069112380345 0.399224565892 0.122546532596 0.290904804111
r=0.0057004683079 0.333228544483 0.0992769569318 0.178623074505
r=0.00546973732594 0.398524154578 0.293282975921 0.19492081557
r=0.00324780457504 0.225048004531 0.111791846828 0.263838428491
r=0.00660245944612 0.162804534352 0.095071084111 0.338448049101
r=0.00563433103699 0.196672736813 0.10290441063 0.30281798821
r=0.00580264798251 0.217183781045 0.266378836844 0.143169789791
r=0.00448598716767 0.133060132361 0.388432297376 0.218665323657
r=0.00498968149055 0.372973209213 0.234911061579 0.242777850618
r=0.00676306026755 0.249214403786 0.139134438692 0.22972972973
r=0.00566928742631 0.242331916987 0.381525555723 0.236962551064
r=0.00720512467319 0.248422200143 0.230243971528 0.382589372893
r=0.00734068910637 0.11816257936 0.392348230217 0.252732478526
r=0.00800150447191 0.386973281513 0.245290112148 0.239026146629
r=0.00515385885288 0.24983351232 0.123362871148 0.395478734574
r=0.00254633994807 0.241656102404 0.394477040959 0.24220581801
r=0.00364760627594 0.38210238036 0.215769476407 0.265985429904
r=0.00396163757554 0.388533851996 0.154857830879 0.261415207928
r=0.00850062303632 0.263040336355 0.214531599001 0.387334121666
r=0.00616812491746 0.363154574132 0.312365930599 0.172113564669
r=0.00544327691326 0.391543555782 0.363151638648 0.153574460859
r=0.00579996111057 0.122706286515 0.37889761712 0.214113476729
r=0.00691564214673 0.127777658059 0.35969533183 0.29911040499
r=0.00874094542529 0.1377020859 0.249858162916 0.251682877836
r=0.00656757416336 0.148126745642 0.522392372147 0.0470480593277
r=0.00562364962911 0.121313475657 0.414123243457 0.26764168793
r=0.00365779238577 0.255122049128 0.219811947073 0.107752165388
r=0.00684786659499 0.225654747426 0.30916150887 0.196909225775
r=0.00631352000097 0.219293954031 0.317616380863 0.19788906411
r=0.00741307695891 0.220267297296 0.30494175966 0.191863406648
r=0.00687207393387 0.323282390197 0.207765386204 0.172208453807
r=0.00647107186148 0.303558068344 0.204714310379 0.276171657682
r=0.00425316140874 0.27549855822 0.215147789362 0.304036433207
r=0.00633280326593 0.204905069752 0.303719632528 0.276259952365
r=0.00407486384493 0.204297988838 0.277045890888 0.302584154957
r=0.0053691338543 0.233501643964 0.14549084077 0.264795678722
r=0.0061833630917 0.256964505831 0.35673535826 0.148844780176
r=0.0046785295491 0.274413529733 0.215096959778 0.141843971631
r=0.00930650219773 0.132154786116 0.20446208787 0.279806438915
r=0.00631229195634 0.269509938038 0.162211314074 0.337828920898
r=0.00741704870231 0.310777913024 0.180203607392 0.191877835565
r=0.01 0.309719722609 0.10878707275 0.196507346478
r=0.00388740226812 0.192474674385 0.104616964661 0.371878063582
r=0.00432477944501 0.247388247662 0.0933769902976 0.241025865656
r=0.00729946666683 0.21668583311 0.10417618425 0.376723010759
r=0.00481045224726 0.176358031253 0.358881683852 0.347772935048
r=0.00635642434154 0.100151373171 0.322987097239 0.367793555828
r=0.0033327355794 0.322341652013 0.2109827532 0.3777177394
r=0.00374303765071 0.0956712986104 0.236179146256 0.426721983405
r=0.00350818832006 0.392627255706 0.307902190026 0.204172822286
r=0.00816525103914 0.345573832393 0.143322398697 0.321289500389
r=0.00774552788034 0.254531757616 0.138848345026 0.385164084938
r=0.00539345199037 0.389030012231 0.226916925393 0.229501498595
r=0.00461850840551 0.222398628267 0.391991871209 0.139935858762
r=0.00698273034112 0.129526220667 0.400083558599 0.21258804052
r=0.00464676190651 0.146427254262 0.225461971629 0.22675004266
r=0.00724586774938 0.229723038137 0.155126285943 0.390053108215
r=0.00602821684314 0.246263508853 0.153276615314 0.245389744769
r=0.0048382525931 0.370312803575 0.260475357814 0.138009196296
r=0.00538937510836 0.321050237934 0.191112688711 0.193175893778
r=0.00525436155766 0.280509076247 0.309255055264 0.210397146088
r=0.00465857559438 0.397843256127 0.110228961989 0.300314334831
r=0.00512547743466 0.212835749941 0.134109816972 0.381079153791
r=0.00573377023015 0.173839446012 0.34644780713 0.195588612465
r=0.00749968088673 0.14590747331 0.237450833489 0.386589248923
r=0.00575613539611 0.270648531441 0.349070241146 0.176522767593
r=0.00373895639095 0.358690917012 0.287246787192 0.123175778697
r=0.00383079905987 0.134970889465 0.316624877821 0.241489949428
r=0.00643789812694 0.12966959369 0.225628813812 0.353177556184
r=0.0037203025283 0.370484545041 0.238693259403 0.248541399429
r=0.00617357658479 0.243508555461 0.366732594219 0.244724283718
r=0.00782371207352 0.152109055666 0.19954068518 0.315342800556
r=0.00377674952606 0.306145829982 0.206191386934 0.157267994218
r=0.00816225139226 0.320027872825 0.191740075506 0.166477727741
r=0.00478221514453 0.198687427615 0.324239694591 0.320765238279
r=0.00503043414679 0.338598429429 0.150159744409 0.263832074289
r=0.00605557323915 0.154068533306 0.246831092692 0.344475892045
r=0.00613725509699 0.145017297177 0.246568463341 0.339917419931
r=0.00653321055246 0.161704210238 0.34394170448 0.228816031579
r=0.0079659798873 0.161709633942 0.255547607437 0.342399880588
r=0.00652706701168 0.241604181772 0.347273403386 0.15852031127
r=0.00428420024908 0.346482599895 0.25760362069 0.237538291989
r=0.00624734156364 0.158586735489 0.346606863282 0.237745136062
r=0.00743740821646 0.377534100027 0.140679326023 0.327627707943
r=0.00445140137636 0.150425462281 0.185812469318 0.33754704631
r=0.0069707316278 0.327123943849 0.261592708403 0.21429046637
r=0.00400306531528 0.0882107049301 0.216245966918 0.3845903751
r=0.00486628360473 0.267097728178 0.177217903344 0.19477826435
r=0.00775487213708 0.231564425046 0.251016551071 0.134662706385
r=0.00463854027058 0.278155594613 0.197172145991 0.380799768438
r=0.0062563200255 0.117772648586 0.285112521639 0.400115406809
r=0.00633444152349 0.369511346839 0.208242761499 0.13403182332
r=0.00560087473622 0.128631992555 0.191948436908 0.268982869748
r=0.00629606858941 0.317665607934 0.196490185773 0.160249525855
r=0.00383202061658 0.28837504564 0.208683240947 0.321497327978
r=0.00753926682553 0.323045319289 0.154310140827 0.317829145121
r=0.00742764645257 0.180871432885 0.329198848892 0.206886008996
r=0.00779238956102 0.157935919611 0.335804299481 0.306688081707
r=0.00608612694167 0.193175607369 0.178793800034 0.297900956287
r=0.0088036211403 0.13741143017 0.364859142893 0.302615529244
r=0.00772601915924 0.216700886505 0.339368468376 0.297837025262
r=0.00486681213677 0.215661461518 0.338354817941 0.146418256568
r=0.0061293254294 0.338413107248 0.161479573585 0.229090648923
r=0.00782713324271 0.275480125056 0.225413130862 0.366815542653
r=0.00609231393919 0.23935934873 0.354260684895 0.26314043005
r=0.00515494008676 0.343559323726 0.247594129376 0.254980676473
r=0.00635299981188 0.197969543147 0.325149976927 0.153853253346
r=0.00695708392921 0.190461496263 0.337859151066 0.180964136323
r=0.00666209597007 0.356810824272 0.188843695526 0.279862206358
r=0.0064469519049 0.336583179246 0.187286378663 0.147167591192
r=0.00429957041463 0.334249504511 0.149139219355 0.198952034656
r=0.00624633304617 0.195471323894 0.318219381852 0.3079536481
r=0.00473752821556 0.28574430383 0.333270872958 0.195752622253
r=0.0067724457171 0.310922142995 0.202471574484 0.320317016766
r=0.00800214268515 0.156116762346 0.202966059019 0.315103904388
r=0.00524160272547 0.158568002132 0.321636907406 0.325841698499
r=0.0047521836046 0.326258640472 0.31488540005 0.159077043629
r=0.00911008754461 0.195832424176 0.162448178049 0.3206415012
r=0.00366048924339 0.118786909449 0.278174212598 0.428364911417
r=0.0074205316065 0.202187306661 0.313634254485 0.178232625284
r=0.00595671475364 0.326053897739 0.144504275422 0.282290030663
r=0.00562161588821 0.230433679807 0.290754275811 0.160795767863
r=0.00475442028968 0.232963354648 0.160453570694 0.320033195265
r=0.00755922512783 0.157889494676 0.340612157404 0.317274089407
r=0.00754106128863 0.318677106719 0.15479384548 0.344193177463
r=0.007008118541 0.15995122859 0.317714915988 0.180754677481
r=0.00423432119532 0.135302107523 0.181001621172 0.332559260395
r=0.00647510262888 0.296061973431 0.195923132751 0.310198479063
r=0.00490598917147 0.16681808214 0.299692992074 0.339682340779
r=0.00776981673632 0.391957385495 0.251820527641 0.136919673716
r=0.00388283190762 0.12085077677 0.201404734033 0.261720997599
r=0.00598065602986 0.174219843056 0.114240525579 0.312549425148
r=0.00903464059628 0.21188630491 0.214418257808 0.298527652047
r=0.00459443083773 0.157160936949 0.434033901118 0.114006514658
r=0.00775524724454 0.184830602897 0.302851483514 0.329509346759
r=0.00594215966483 0.162175933475 0.360304907875 0.136984346975
r=0.0042198962252 0.396105820651 0.135961238612 0.277167119828
r=0.00891012037139 0.19766029534 0.264942785911 0.118807134181
r=0.0062498321908 0.419424838269 0.27787563902 0.123582689507
r=0.00740369590601 0.201023866176 0.122503424904 0.415999711587
r=0.00429787177352 0.132736231473 0.257866123237 0.187603732344
r=0.00480945606325 0.244246359745 0.398595614929 0.208168436796
r=0.00634044233568 0.124519413007 0.269273117814 0.190402700312
r=0.00513264869607 0.403687246055 0.248969001567 0.136715718351
r=0.00430315939079 0.187799005283 0.418359995969 0.134028060814
r=0.00890415822148 0.25762318945 0.188097479532 0.132924791337
r=0.00527667602172 0.211489614671 0.279097836465 0.383311415755
r=0.00537772471934 0.393057480367 0.321586484525 0.100772124332
r=0.00651245178556 0.153656046849 0.367538816956 0.344275506367
r=0.00880650179352 0.104411683507 0.385566782618 0.306443597813
r=0.00405358105963 0.283818795635 0.221009656905 0.398052916699
r=0.00535653039471 0.296236854331 0.134518731258 0.201883684588
r=0.00751747362098 0.136190368551 0.218884105473 0.274877474904
r=0.00310525745985 0.148121630032 0.371174277264 0.212037429709
r=0.00403519970947 0.397420221055 0.0971972475964 0.300390802944
r=0.00738041593133 0.158248803222 0.356270693182 0.191273540142
r=0.00592792386207 0.409293133295 0.0989844200808 0.254760530871
r=0.00558456680794 0.0878707469497 0.242803293324 0.26937555798
r=0.00476443456012 0.294469836117 0.201393931628 0.323338031979
r=0.00760719202985 0.122333737075 0.265486024706 0.391780170892
r=0.00662173311341 0.407638271522 0.118870086691 0.182667947934
r=0.00674087027058 0.262866931402 0.194796327242 0.367132050384
r=0.00714676958192 0.280336151337 0.165482161651 0.364894513227
r=0.00441062545797 0.36019984789 0.259630794095 0.212466556206
r=0.00700836095953 0.168141216359 0.360974189991 0.25756735044
r=0.0061178707818 0.252332220912 0.344110690457 0.155793353887
r=0.00613273780506 0.291729481471 0.160011219016 0.43473687901
r=0.00581578588341 0.194537709847 0.325783011776 0.267702330243
r=0.00528601158304 0.27761376291 0.195768499002 0.20521654836
r=0.00818326788701 0.139477635392 0.388910227312 0.257201717937
r=0.005580714043 0.157774639236 0.312383242014 0.330666442361
r=0.00343722881797 0.32865453381 0.194641618189 0.319047873192
r=0.00873240302345 0.155217471147 0.232030437014 0.239168820895
r=0.00583510156048 0.161744738629 0.341178245455 0.248397073244
r=0.00507136095002 0.281714303821 0.190209625607 0.227310928808
r=0.0054218495457 0.258184143223 0.207496803069 0.13601342711
r=0.00502576844687 0.206477933692 0.326616499405 0.278862827722
r=0.00740652082215 0.263071274845 0.146347638942 0.251550829219
r=0.00701753717011 0.285714285714 0.341953929627 0.211540335943
r=0.00625667828316 0.331149517685 0.263987138264 0.250160771704
r=0.00383248591906 0.320036983225 0.204244265399 0.18060141769
r=0.00456552074099 0.189884148064 0.216021474993 0.320641424131
r=0.00420890479132 0.288057028228 0.179868175956 0.316929359507
r=0.00480850561882 0.211668656352 0.279737985815 0.186473784277
r=0.00568386392306 0.22643229071 0.359948107241 0.177758628662
r=0.00625534351618 0.25242515179 0.155070137483 0.322457952404
r=0.00639005566469 0.332636912068 0.161056122849 0.228382648664
r=0.00730327142599 0.25792946853 0.159795643227 0.333995600653
r=0.00494289787876 0.285235702321 0.312335486959 0.159428092845
r=0.00533221457992 0.241568073459 0.350520925305 0.249514391665
r=0.00494817897374 0.245186373735 0.13866946433 0.233399160701
r=0.00652346903502 0.35278271813 0.186672491081 0.169812890678
r=0.00732321854752 0.277666682168 0.176076206421 0.215563719791
r=0.00565267031939 0.315258229126 0.175853754276 0.214097459766
r=0.00656695449493 0.351199754489 0.226788085406 0.158886569495
r=0.00661018943887 0.314371488398 0.307842849926 0.173514088825
r=0.00584985797043 0.225091301257 0.285413449676 0.128614263421
r=0.00609564918965 0.301430879298 0.315624278791 0.191207015924
r=0.00627634050468 0.181075473886 0.325090524851 0.203974073167
r=0.00602858058914 0.214995776753 0.265967123644 0.187382236372
r=0.00740911034444 0.21417874898 0.145464128072 0.269862968575
r=0.00622242877713 0.189339506616 0.383120796122 0.303474294488
r=0.00611363862674 0.289864915855 0.354803411063 0.138215983699
r=0.00416023865544 0.225192965704 0.357523673112 0.134598551763
r=0.00657826182311 0.262037559274 0.148164859727 0.220517641161
r=0.00682251354165 0.262398317157 0.223455951858 0.140363373319
r=0.0061832347099 0.373688942164 0.133745230992 0.281495578744
r=0.00588683975617 0.255673398228 0.238021211681 0.359116664245
r=0.00593857288882 0.150286927128 0.222183790583 0.24644288971
r=0.00642137589578 0.26152129328 0.220623718181 0.391723971529
r=0.00519289373451 0.257995735608 0.148702301301 0.364421733696
r=0.00578186722547 0.137037891015 0.220483766483 0.274932200226
r=0.00670798918763 0.147184822521 0.231566707466 0.261982864137
r=0.00422685685199 0.348344442638 0.244458895573 0.147889232103
r=0.00741787723961 0.249098227822 0.250614250614 0.349783051911
r=0.00557965715984 0.264148260499 0.361456062186 0.133709356337
r=0.00673170598318 0.369981470043 0.13435903195 0.21638497389
r=0.00657674477409 0.133704735376 0.264856081708 0.351903435469
r=0.00617316959427 0.268162201916 0.140753425396 0.363894286657
r=0.00663462367312 0.123131209366 0.282413548134 0.199875915661
r=0.00569011856241 0.251563072211 0.228911009755 0.149522255884
r=0.00576529301621 0.383491910278 0.140535944107 0.245047343262
r=0.00726507115116 0.135881168792 0.229366192887 0.389221008967
r=0.0065557115961 0.247695596028 0.143117958766 0.375317273011
r=0.00404863476043 0.267192158052 0.372037794957 0.142034257996
r=0.00518385729504 0.219049196621 0.140702335597 0.383809839324
r=0.00477552555872 0.266114330066 0.199683519551 0.411484750576
r=0.00660713491188 0.121157877225 0.281630344369 0.191129595741
r=0.00746445092505 0.247877908255 0.207679113339 0.41892070194
r=0.00795475367942 0.138737465779 0.402949606211 0.259635995793
r=0.00499701221087 0.191542064493 0.41406953702 0.254954062331
r=0.00585034814601 0.264129245786 0.199197823465 0.140885759964
r=0.00458139715125 0.394518580313 0.265585101879 0.12888769017
r=0.00339709256283 0.42290550353 0.179127647854 0.097751514848
r=0.00594756285756 0.204019582582 0.251816542128 0.408734862149
r=0.00515695829231 0.287485696871 0.206752801688 0.366821341705
r=0.00401969544875 0.370140151293 0.28446607635 0.207705389081
r=0.00498293782195 0.375364088169 0.134074166643 0.280276594858
r=0.0042981506145 0.314704083713 0.368519399334 0.187164503635
r=0.00605703510507 0.371431237171 0.205542078746 0.288766560926
r=0.00705344986656 0.401382474195 0.180837543784 0.129382226217
r=0.00764825995153 0.378433258523 0.140505961923 0.273729369914
r=0.00425700975044 0.278993772736 0.453665454097 0.118441334238
r=0.00614656045966 0.319117038875 0.192592018197 0.209961745244
r=0.00673731382468 0.152105152175 0.328038237155 0.255710972095
r=0.00487096400776 0.288091523661 0.329901196048 0.216068642746
r=0.00495046498307 0.347676110024 0.157295946681 0.24246554034
r=0.0052340812785 0.15622294586 0.244787379139 0.348788430169
r=0.00581310380897 0.251172861783 0.161626368339 0.345555154577
r=0.0052527469419 0.167710900615 0.339816491968 0.267838584197
r=0.00636112498242 0.327132330154 0.173384180986 0.210142557074
r=0.00466425935199 0.26194134095 0.347246765674 0.235989796335
r=0.00532788867767 0.155824376217 0.349011078868 0.250738331719
r=0.00621461878668 0.3280948851 0.233802816901 0.268495181616
r=0.00660562804704 0.342919412235 0.268926688347 0.163411713292
r=0.00798762673796 0.210637039957 0.182316880046 0.338526453593
r=0.0054474327684 0.164379864141 0.358405686266 0.272931755814
r=0.0067198281761 0.176134786918 0.31028741328 0.292051536174
r=0.00639523869841 0.297716962343 0.312838859588 0.202817836462
r=0.00597983156471 0.306385598296 0.186238298061 0.210856737211
r=0.00508679875359 0.284616806451 0.310494212241 0.174949747002
r=0.00609222861321 0.2509202098 0.346503455044 0.156464678828
r=0.00674968273431 0.158124292132 0.344903311997 0.244534597803
r=0.00562218730304 0.283730256969 0.203396544041 0.190028222013
r=0.00734312637538 0.152166289412 0.264641183409 0.217266554022
r=0.00560906877178 0.393519064497 0.253685841836 0.134790070088
r=0.00455458339983 0.339003986301 0.248161248667 0.162596148448
r=0.00442930486805 0.277017818384 0.126293473323 0.199586088537
r=0.0055096784889 0.40076643808 0.130521379589 0.255067567568
r=0.00549665777344 0.152213664321 0.243863245969 0.221200199479
r=0.00384826510527 0.310423224904 0.211612451906 0.116518013291
r=0.00802696741897 0.132135306554 0.217872244035 0.285034732709
r=0.00380364480824 0.139390423223 0.206354128412 0.303176492611
r=0.00492222802949 0.314612926272 0.20745799254 0.141668552309
r=0.00323530441392 0.336901969779 0.313417283841 0.142297836869
r=0.0041575795253 0.207415869064 0.313829073971 0.336327663461
r=0.00967714556834 0.148864628821 0.305414847162 0.200698689956
r=0.00592759690955 0.291698966408 0.13690245478 0.207687338501
r=0.00360130848213 0.202812172735 0.149665664219 0.305872437179
r=0.00438340627363 0.268660684613 0.227982718511 0.13260219342
r=0.00536335470979 0.140842670302 0.206620372343 0.326161973331
r=0.00623971568175 0.252912759307 0.233873259449 0.391426135672
r=0.00624370253117 0.289551441001 0.173514083357 0.135904022331
r=0.00654277120668 0.147191584316 0.297730315588 0.213987886516
r=0.00485637880014 0.201178162118 0.161898602958 0.320133702626
r=0.0046670727434 0.319733256626 0.31599532333 0.163255048607
r=0.00540026077827 0.338285878942 0.19597673204 0.167125902714
r=0.00676473375669 0.198107025846 0.161856570805 0.319796141245
r=0.00431753302742 0.169705086459 0.195794120984 0.311804793849
r=0.00818146887346 0.31716401213 0.193649766444 0.326144801022
r=0.00600117393955 0.191583718826 0.178054411528 0.295254847903
r=0.00526111671198 0.193961306437 0.335052152048 0.293810574092
r=0.00549281091316 0.173279439467 0.342968657681 0.194261206843
r=0.00618801677857 0.330485751458 0.173427982083 0.303407625643
r=0.00659515437847 0.305245217314 0.33127620492 0.171596903448
r=0.00733626348275 0.305453086516 0.329625873463 0.172671785785
r=0.0037514335062 0.171583174631 0.330616896622 0.192114064228
r=0.00522632496935 0.334544009988 0.160632200216 0.312241075989
r=0.00662656502621 0.313648861565 0.181052859217 0.340742685903
r=0.00502933501256 0.32337143014 0.307714832133 0.209341800646
r=0.00573003794105 0.280514412144 0.117064101776 0.163312027534
r=0.00694591885714 0.109632430574 0.146561249294 0.304638200702
r=0.00504398643479 0.43725513475 0.291780442439 0.109066445051
r=0.0035742277862 0.296242328087 0.112358565404 0.153672080498
r=0.00679007253102 0.169879313315 0.115860682161 0.428221731773
r=0.00532378117493 0.124765177549 0.422817869416 0.280733104238
r=0.00505898547402 0.417862696384 0.113603460294 0.291801462046
r=0.00551403036695 0.424385026738 0.283368983957 0.176443850267
r=0.00400139673588 0.290219367262 0.162488413701 0.436363734345
r=0.00569824350888 0.431879264007 0.29951416167 0.163065949969
r=0.00441505863114 0.438759786773 0.300120772947 0.149883391638
r=0.00661598249511 0.290395330326 0.114022287079 0.434797028389
r=0.00556500707345 0.294797987656 0.436440018671 0.111197551994
r=0.00670586435981 0.171642320238 0.414444759609 0.287831513261
r=0.00925529390848 0.115634631172 0.426954497127 0.288265615116
r=0.00781218379204 0.295787315178 0.157103284527 0.11238622873
r=0.00819514715784 0.116723735327 0.440308275479 0.283458465534
r=0.00338658431663 0.110766657829 0.435418408762 0.302155778997
r=0.00454308843344 0.420168371285 0.11852325357 0.190756464685
r=0.006097217539 0.169785916252 0.115569319151 0.414164534805
r=0.00745715039569 0.148220939279 0.435436542057 0.10928223396
r=0.00593599871062 0.290566959922 0.115493646139 0.430107526882
r=0.0053771190223 0.44559321526 0.156792232311 0.109263088495
r=0.003878991711 0.419608437649 0.170810412786 0.112855719669
r=0.00606712303977 0.420995724185 0.122131026687 0.16410281614
r=0.0066471466926 0.15767597549 0.283213687982 0.210810960344
r=0.00647517237246 0.153521763873 0.36457953335 0.233500167807
r=0.00713466973585 0.215468258186 0.362956301353 0.25798144136
r=0.00549428018682 0.338853503185 0.182255000559 0.233702089619
r=0.00845934420132 0.203636418233 0.138613023515 0.367504545182
r=0.00603142160495 0.186497064579 0.253881278539 0.344748858447
r=0.00555007236748 0.186540763377 0.255571503534 0.223693551872
r=0.00673854355673 0.251459041861 0.133686022589 0.231305370114
r=0.00814268754619 0.182176542058 0.347304959908 0.341839471605
r=0.00586257890982 0.341889713576 0.218161344477 0.155619085326
r=0.00448150135016 0.314252526056 0.169825761795 0.353000238682
r=0.00641106103738 0.3093745695 0.171304587409 0.357969417275
r=0.00514970135045 0.274639364103 0.405678584279 0.116090412482
r=0.00843175715199 0.114738885323 0.186302789399 0.407591001539
r=0.00352992997556 0.159648390065 0.118219476777 0.410118446888
r=0.00527500916424 0.280862653549 0.384803512868 0.137346451003
r=0.00771742954229 0.184253596348 0.343957274528 0.145835127918
r=0.00858669915761 0.144790375367 0.207276432207 0.313147853846
r=0.00667547232929 0.200734802939 0.240230460922 0.380406646627
r=0.00536913040161 0.217697811448 0.358383952134 0.180302461552
r=0.00656073433825 0.274211961935 0.179229814426 0.339496146007
r=0.00597561320137 0.273400827657 0.180732573772 0.206880365311
r=0.00366133905128 0.23167605035 0.120772511177 0.388295519452
r=0.00667472751368 0.201329704163 0.263665164428 0.168265583865
r=0.0064880685481 0.327354337565 0.279576506037 0.193222576209
r=0.00523283436689 0.226057730735 0.256163199358 0.177766686049
r=0.00590463255201 0.312368310156 0.313351594325 0.169511167299
r=0.00742324024386 0.203491471215 0.270755597015 0.170742270789
r=0.00720702722783 0.344699339416 0.18049915562 0.206357106768
r=0.00472048946183 0.204744841221 0.339626838008 0.274978376375
r=0.00688704871657 0.177733012987 0.215316428823 0.345096457665
r=0.00661355430723 0.181258153402 0.264013304946 0.340980140374
r=0.00565852465528 0.133992538265 0.38625952901 0.275799501984
r=0.00660867508218 0.393305035694 0.13148755547 0.215705190044
r=0.00473417675518 0.134345569864 0.206291242232 0.277596258569
r=0.00381676658895 0.259038080313 0.220507902295 0.0886579692807
r=0.00515620433231 0.351955061453 0.143829749787 0.305215452759
r=0.005671754516 0.334085891297 0.284575396046 0.168224559387
r=0.00522766613913 0.281079460903 0.390456214572 0.134518004439
r=0.00557045536089 0.207701887154 0.136469010442 0.376702749305
r=0.00578162343348 0.218254759294 0.265698195953 0.133260241204
r=0.00382474329041 0.193290020993 0.392148373769 0.28351370088
r=0.00622791431012 0.284069499686 0.382823948085 0.123299141721
r=0.00556121351442 0.197593714769 0.382275225479 0.134124859076
r=0.00510419358121 0.20892655839 0.184710450503 0.321781971525
r=0.00555620174891 0.159298592245 0.212398122993 0.351321313905
r=0.00585060874273 0.231697513592 0.167672530065 0.245848045511
r=0.00599159810173 0.16804153438 0.243594926898 0.357590200425
r=0.00536253560379 0.178137447688 0.324117492171 0.276284755486
r=0.00721076617782 0.170974259746 0.332773905661 0.270565548469
r=0.00614926632077 0.338227885529 0.176272978617 0.258492617194
r=0.00665652434133 0.260397361873 0.176363341677 0.226185752851
r=0.00614204687418 0.336684709989 0.176855438764 0.226918573799
r=0.00384177505123 0.286512098196 0.317927434336 0.195076069321
r=0.00631537455471 0.353055138971 0.204724363501 0.181015014559
r=0.0065026390054 0.266527617416 0.138552646281 0.206022570673
r=0.00591988759946 0.233703690556 0.36454746607 0.245062889733
r=0.00598879576083 0.226976229961 0.380725999631 0.1607149438
r=0.00688675647556 0.229125625095 0.166388846795 0.226953578825
r=0.0067052207314 0.246045960961 0.156340123251 0.224947633648
r=0.00552698359701 0.200509662349 0.168188575069 0.324952219155
r=0.00670926128671 0.227838750528 0.169902912621 0.372836639932
r=0.00939704586982 0.126318043141 0.345394208639 0.349301504041
r=0.00450236600455 0.320793643826 0.329441201001 0.16061630306
r=0.00477100963399 0.13665559247 0.20642303433 0.347552602436
r=0.00586761842714 0.364114505962 0.233869996387 0.169349981933
r=0.00670329253096 0.240336301677 0.173871946669 0.212079001045
r=0.0043152956166 0.347329095573 0.125738820118 0.179770268763
r=0.0037812474681 0.352117565378 0.325966211525 0.2
r=0.0071805649598 0.134691899612 0.346332381147 0.204958171802
r=0.0064033272694 0.232905097389 0.227174643097 0.369678608686
@balllist {Second Position} color=greentint
r=0.00564354020637 0.270345930814 0.258798240352 0.270095980804
r=0.00700076373786 0.270288412056 0.28131922225 0.205580292216
r=0.0076320914538 0.159803760571 0.224135807538 0.30025043107
r=0.00811089005364 0.291375223155 0.161403611461 0.219087476953
r=0.00725451334328 0.2171005432 0.319155478118 0.163267397766
r=0.00644456017701 0.205989093466 0.151142906002 0.338577590302
r=0.00660716102391 0.160730225108 0.287406918308 0.348422043701
r=0.00514314421097 0.216117076879 0.220621495771 0.276347049321
r=0.00694551196152 0.228854323935 0.267476563323 0.184789859907
r=0.0075742258682 0.188017895351 0.295127407119 0.228039291967
r=0.00856347660626 0.289770227742 0.191939359074 0.239078203783
r=0.00789824502605 0.204757312761 0.302291408367 0.225742756119
r=0.0069344959044 0.281003829747 0.194642505008 0.252586895829
r=0.00766054999872 0.254608396327 0.194359420687 0.288375595302
r=0.00657300654381 0.188868862243 0.25808932729 0.25730265345
r=0.00643254462667 0.187800627396 0.291983269432 0.254025792959
r=0.00706009024554 0.237855467185 0.276534874406 0.200205985009
r=0.00968057222511 0.290221516804 0.206472983231 0.226057552964
r=0.00594961676452 0.20221986806 0.237010641884 0.283045215968
r=0.00625517076989 0.169420253794 0.292012938542 0.315103259517
r=0.00771146138219 0.178926288223 0.217874656602 0.305322344604
r=0.00707334513522 0.265171563131 0.262585034014 0.21333632354
r=0.00580544335277 0.172371261178 0.269237238247 0.312505256076
r=0.005787840319 0.173324183321 0.348401666551 0.327946500935
r=0.00564662434141 0.284706875075 0.276168280628 0.233836942982
r=0.00840232193832 0.277589697351 0.250029771525 0.20162977833
r=0.00891571056283 0.200503942886 0.158928654752 0.34590079791
r=0.00699784357516 0.256353003721 0.199929115719 0.269750132908
r=0.00751213650448 0.265274803712 0.247787294789 0.205389007852
r=0.00793947330971 0.246092044363 0.199414898262 0.261680202602
r=0.00624205442503 0.209337349398 0.274749734231 0.250365432318
r=0.00602574392482 0.282219743988 0.279989332816 0.226992823894
r=0.00869325645438 0.286952114702 0.222309415208 0.158386057842
r=0.00770398099705 0.137875876165 0.371149595103 0.2972018262
r=0.00567630771356 0.172396773248 0.30518408835 0.384896580445
r=0.00887721965863 0.338934431183 0.194690284361 0.323169791039
r=0.00641575685585 0.214745194001 0.295348794097 0.34219453868
r=0.00785158953639 0.321971681585 0.341233173148 0.192931595798
r=0.0066669194093 0.143010161895 0.194285845749 0.341343714011
r=0.00625417904516 0.178101380337 0.233344033618 0.326640791432
r=0.00627439769751 0.209621688668 0.152166208913 0.345087268539
r=0.00697601053388 0.314612029192 0.204735803692 0.324784001911
r=0.00744969957806 0.21100171723 0.155809959931 0.291654264453
r=0.00769198232638 0.148487341477 0.303230212812 0.204833677413
r=0.00730865940301 0.285996810207 0.359425837321 0.152153110048
r=0.0064958963298 0.226223529218 0.275641130953 0.163613662127
r=0.00661557090074 0.227270084874 0.288047901407 0.146087664225
r=0.00908672848039 0.306937488233 0.150113962434 0.210479336548
r=0.00705143609139 0.331766931097 0.209206495823 0.149701434323
r=0.00651682699763 0.160419320074 0.35607916136 0.211046340747
r=0.00672724742623 0.140014581688 0.301020718148 0.367093991129
r=0.00717120005227 0.303617477209 0.192568917299 0.160979551811
r=0.00664768509433 0.199580725527 0.347450932734 0.288084097952
r=0.00739584209236 0.161589452164 0.294066093053 0.340793944903
r=0.00677813453724 0.166681809922 0.304424859168 0.226876249319
r=0.00692751370042 0.295708773833 0.163112819096 0.22958520535
r=0.00889253629993 0.266526850732 0.279673908136 0.276407384399
r=0.00630197610006 0.261956590655 0.259631844792 0.211129192468
r=0.00760623199592 0.239964509993 0.270674853973 0.206265501672
r=0.00635346217619 0.240302232041 0.284157252036 0.206260644773
r=0.00918370620249 0.234014525361 0.275550529838 0.242034949464
r=0.00837548718691 0.28295835098 0.244813629477 0.267864456214
r=0.00690502071513 0.271361207168 0.121848475322 0.221251178875
r=0.0073797906815 0.297555401567 0.4033656251 0.181015928667
r=0.00652517733594 0.119371267274 0.389423807485 0.156874663278
r=0.00737871574412 0.256904866287 0.124506795265 0.389490824826
r=0.00663001552385 0.118213525109 0.196888792864 0.369641038304
r=0.00589732694668 0.2517489068 0.207037354009 0.279795283167
r=0.00692108696341 0.269369725281 0.198030872137 0.246231078112
r=0.00819223850286 0.290896376907 0.261395918011 0.192342992002
r=0.006729152733 0.293708098039 0.262984888024 0.253411941902
r=0.00765182094418 0.289194321861 0.26633694479 0.254518874756
r=0.00903935620883 0.253539185875 0.263327875501 0.295271214192
r=0.0071825448883 0.335632183908 0.366297356737 0.175384870742
r=0.0084133345279 0.359857670843 0.1315432759 0.334134640841
r=0.00822288955528 0.132170219404 0.174113115629 0.351190011939
r=0.00754004969634 0.170568899559 0.363883684665 0.128577358448
r=0.00788502175589 0.198926186121 0.263409142573 0.275835940291
r=0.00805319044783 0.248772807261 0.262619246087 0.200287116792
r=0.00985615674849 0.280370516358 0.201550387597 0.242504270135
r=0.00733603281499 0.342712933754 0.283974763407 0.216277602524
r=0.00780247195919 0.292952963152 0.224995754797 0.158498896247
r=0.0064779702748 0.136010152951 0.159655149778 0.390433469727
r=0.00810193531302 0.366933943506 0.328597707544 0.139884456477
r=0.00698280713836 0.339422531396 0.142327763779 0.340685009226
r=0.00455074584708 0.110324569007 0.378166233266 0.418087258018
r=0.00737392397846 0.203385917978 0.27650756617 0.242866034881
r=0.00542784047236 0.254519909216 0.18541277463 0.278481989841
r=0.00728835022107 0.311666081065 0.15510329108 0.22877795496
r=0.00723985048268 0.300388660549 0.235230278271 0.157093365453
r=0.0068642515911 0.31250532946 0.152129794382 0.308190598548
r=0.00652167516282 0.291133140576 0.306725870852 0.243460002754
r=0.00822927581289 0.309368054395 0.309949053 0.154660732442
r=0.00735125874059 0.154507561765 0.309277014771 0.309748419004
r=0.00725164396105 0.227122150391 0.309068390609 0.308861517523
r=0.0075687053542 0.155122410903 0.308655280823 0.226684250005
r=0.00703876770572 0.303135274777 0.293917332081 0.228452325035
r=0.00679186437895 0.303035810234 0.228456967666 0.181897341888
r=0.00579353071715 0.203838714477 0.290879333433 0.253831275108
r=0.0072576758677 0.247506325106 0.204206801735 0.284565599979
r=0.00847582278304 0.230980928623 0.178659370725 0.285426893055
r=0.00691085993018 0.296005311497 0.155969901516 0.315923425916
r=0.00745181359147 0.363770240734 0.174976920882 0.143035748307
r=0.00696761936812 0.148219037393 0.321787031418 0.342887820363
r=0.00743428594155 0.411539893559 0.164841542741 0.118914124269
r=0.00856637395607 0.185840986783 0.131003954064 0.29830337592
r=0.00868302730894 0.201339428085 0.303231636016 0.153236951207
r=0.00920536167714 0.292481799178 0.184704101492 0.147379802494
r=0.00879357987998 0.141256070152 0.368311769981 0.165919809947
r=0.00830393457713 0.117364790563 0.339398180546 0.150054983505
r=0.00683073506318 0.165385547981 0.372924275262 0.32489794796
r=0.00901310990685 0.35001061997 0.258962074906 0.230288155193
r=0.00916363347641 0.247186779039 0.277885022835 0.20248128443
r=0.00811076967254 0.288376812763 0.26862626507 0.177081569292
r=0.00639333039427 0.277807766805 0.27031403804 0.185533293113
r=0.00673256334606 0.286301482334 0.272658774328 0.252880121472
r=0.00612585501734 0.170476751419 0.281735262871 0.265386669015
r=0.00928802173071 0.292683370389 0.172382688831 0.265118642641
r=0.00705108345999 0.269763163946 0.204690733502 0.262451138193
r=0.00679961147475 0.270254517194 0.2663687585 0.20050514863
r=0.00626438090628 0.15447416002 0.289281316902 0.34185976861
r=0.00676047562467 0.212856629473 0.315316989368 0.311728562789
r=0.00817743987312 0.216141529569 0.275713585742 0.263118392532
r=0.00818087608761 0.199524601854 0.274352270026 0.264582838127
r=0.00622067659352 0.214003590664 0.306283662478 0.304334444729
r=0.00901343597712 0.267278516576 0.190906536805 0.243959542986
r=0.00655269085969 0.221893685525 0.278566265852 0.319830475064
r=0.00648233676004 0.138586364626 0.202570246134 0.30603354389
r=0.0061434690718 0.146933831966 0.350558837278 0.296056266202
r=0.00741769182291 0.149203750558 0.310462866498 0.326425063253
r=0.00777155425561 0.185087102247 0.268030785782 0.25048620019
r=0.00792049939698 0.284516702655 0.278546932554 0.186242310972
r=0.00810481588161 0.364333572121 0.301420083435 0.136627196494
r=0.00610373825432 0.140390129396 0.342759505992 0.206505823299
r=0.00660940435605 0.35839460848 0.195286580483 0.295815956152
r=0.00831769163736 0.215201818728 0.336378844422 0.141766396431
r=0.00755161362484 0.18843868502 0.228658445553 0.282344510465
r=0.00817351542266 0.238340240574 0.191731527343 0.285919336905
r=0.00802333569239 0.226369824796 0.296507086263 0.20008927575
r=0.00694661916773 0.296391868764 0.29533144618 0.228310303535
r=0.00835767920134 0.302272423972 0.225432250091 0.289333224547
r=0.00648293240266 0.303337682091 0.2894606255 0.226097895558
r=0.00758726683094 0.183286730768 0.293450681937 0.227296613798
r=0.00720136983802 0.293125734175 0.298068325036 0.18203130866
r=0.00905940737883 0.31874832843 0.199144156191 0.307996790586
r=0.00736268428383 0.151080019637 0.346833578792 0.182089674358
r=0.00745984719698 0.311090413146 0.27902335174 0.239505022953
r=0.0068564820358 0.168409432922 0.325650092583 0.377332375509
r=0.00640644896174 0.174076812361 0.216674030877 0.274079874706
r=0.00568226233375 0.242069150859 0.297175191689 0.264102813253
r=0.00928013270098 0.287741381756 0.2498316925 0.207597490544
r=0.00848590185135 0.209117137911 0.262319676861 0.285574148875
r=0.00645744371092 0.274367446309 0.279193113642 0.199134857838
r=0.00669503052657 0.25895288319 0.313169958295 0.202943508083
r=0.00684657224398 0.280373831776 0.148413042982 0.21218837831
r=0.0080405758103 0.152361254025 0.310215919275 0.210871892323
r=0.00910511911051 0.272499786016 0.153846928449 0.220428672846
r=0.00672283245758 0.311269161243 0.208498782776 0.326924914298
r=0.00881391109602 0.368132773248 0.211679433325 0.145251626719
r=0.00678721732079 0.152211033197 0.345917117066 0.317585742506
r=0.00856521238108 0.385504071104 0.286263130089 0.144026974952
r=0.00869085928684 0.36081156209 0.147420265771 0.315894261704
r=0.00558883477344 0.147893620414 0.315659241409 0.359805114729
r=0.00767079987108 0.288617013665 0.187736996494 0.23087930171
r=0.00925319150875 0.2836980795 0.287494417151 0.237338097365
r=0.00827977744095 0.28203256349 0.188943456331 0.239116007433
r=0.00780341342118 0.189097602951 0.23079714125 0.285675291517
r=0.00627644702373 0.350992155053 0.140101522843 0.291693585602
r=0.00671391431324 0.331653294932 0.301412603717 0.146129054378
r=0.0080550945943 0.287457458288 0.204158711712 0.350004150411
r=0.00604621081678 0.275984759343 0.373844343587 0.218748249005
r=0.00648179871519 0.138799092906 0.353850524571 0.199531996228
r=0.00832023654863 0.215451857565 0.147540080436 0.310451214809
r=0.00667373648541 0.15244267004 0.309803823875 0.305157205183
r=0.00940058949778 0.31901618809 0.139598188476 0.201074388129
r=0.00754235540777 0.302455769295 0.19549216101 0.36738761876
r=0.00735256250455 0.133339255574 0.360235112967 0.299532142963
r=0.00627754505565 0.207474883161 0.342204684745 0.313301430051
r=0.00836775043767 0.387409993454 0.129773074405 0.298658084224
r=0.00869711980549 0.225116879921 0.283741387795 0.217150590551
r=0.00642539793399 0.33046762219 0.302994174057 0.216346153846
r=0.0071201721447 0.191671029342 0.330491361903 0.331064742104
r=0.00576168575568 0.202725853799 0.317345374368 0.334024434689
r=0.00704551880421 0.14549203738 0.319573781943 0.334270112185
r=0.00897909655524 0.339740647234 0.140690972237 0.207118451765
r=0.00905462816067 0.287411706729 0.352132727372 0.142419098724
r=0.00672904482434 0.336416115501 0.213165566919 0.140743124317
r=0.00674506676006 0.128729790124 0.230513078912 0.367874512553
r=0.00894271130911 0.294815562778 0.211605818687 0.163043135275
r=0.00786582263894 0.153049716488 0.214748911375 0.344193477648
r=0.00672822000673 0.287961756923 0.249441575167 0.265406451574
r=0.00633416170382 0.274379476598 0.25311005734 0.269677188945
r=0.00736255405058 0.221424660867 0.219417239491 0.244418760265
r=0.00784154368039 0.30367826856 0.209701194874 0.338310528415
r=0.00576587150422 0.226353243843 0.27608456607 0.220440258097
r=0.00871987762975 0.352040605785 0.198861057236 0.282672388891
r=0.00572116123889 0.228517854231 0.387127017773 0.156346812327
r=0.00807774336301 0.272309060217 0.244384882028 0.268507660786
r=0.00551423831202 0.255130090136 0.206865690724 0.292047561209
r=0.00681910984898 0.288148807593 0.209130906224 0.27233328493
r=0.00890799637528 0.205025596654 0.255786285961 0.254055807917
r=0.00560631569836 0.215318803753 0.273427213725 0.285977636126
r=0.00711815264529 0.198944729898 0.287831880212 0.271824003788
r=0.00581413863195 0.244147217559 0.281186260176 0.276908359055
r=0.00699157090611 0.276840199047 0.252963644941 0.205994247714
r=0.00626100452808 0.272615364717 0.22518660336 0.21573649485
r=0.00575284115054 0.273582752651 0.215213497351 0.285889310794
r=0.00923783055018 0.240186629677 0.252508511826 0.182216137342
r=0.00587655648666 0.216128819376 0.26133438923 0.421104731736
r=0.0082338142328 0.178907215387 0.143233224091 0.426153763499
r=0.00787603392471 0.313787201148 0.182927502623 0.374523770084
r=0.00802197008202 0.123576980451 0.303485907199 0.414147758499
r=0.00594841953994 0.135469020568 0.28688178401 0.352134983317
r=0.00751373980909 0.383840044386 0.307920720869 0.117572718773
r=0.00657319983315 0.174403939042 0.372402474018 0.128360329796
r=0.00722064885364 0.205063655326 0.274089525043 0.436236783428
r=0.00721576248784 0.408928910352 0.20671039035 0.106265421034
r=0.00667643416773 0.16487305251 0.321684939411 0.402980380842
r=0.00653130944 0.190754885428 0.116139271898 0.386082729888
r=0.00853831089385 0.199041049079 0.300784531488 0.142052169208
r=0.0086668251965 0.320090165314 0.400846207413 0.169370195941
r=0.006857235182 0.273983936197 0.271301496924 0.247195514879
r=0.00908674504474 0.320264256494 0.263483849328 0.231212453357
r=0.00944172519921 0.323373293731 0.177077602011 0.23669629261
r=0.00760682771523 0.22824455732 0.305068517336 0.177141760943
r=0.0076856468579 0.304658192687 0.175727289438 0.291070662645
r=0.00659261181206 0.287687518537 0.300120629968 0.183059714326
r=0.00937107866474 0.225046453739 0.284787715177 0.27647863128
r=0.00715350257835 0.217539463794 0.293811074919 0.322225006264
r=0.00627432372919 0.166869282986 0.309452361046 0.30160657478
r=0.00752771479971 0.272408254478 0.258231781836 0.262491707113
r=0.00746813679465 0.196472270528 0.319351065224 0.343471431338
r=0.00794596252168 0.138976356941 0.356460479266 0.205262315205
r=0.00700999198083 0.406638320314 0.318025361039 0.172677317738
r=0.00690953109593 0.188127027231 0.292373840235 0.285660405823
r=0.00679080998817 0.14105858442 0.201714665946 0.315408606223
r=0.00594386363951 0.265920716113 0.19793797954 0.244709079284
r=0.00781709386926 0.210340392603 0.154388383655 0.324547133398
r=0.00718147239342 0.289973414356 0.287694644892 0.239334092923
r=0.00772895402487 0.310698853114 0.185256181162 0.274115468339
r=0.0081901161307 0.299356913183 0.296061093248 0.173191318328
r=0.00641630360979 0.138290846652 0.341478448466 0.211464799894
r=0.00747320705962 0.154987284544 0.308349816332 0.234176320995
r=0.00780053978616 0.171077518269 0.328714715575 0.219981372689
r=0.00645385069755 0.214177870023 0.314974914366 0.170257202529
r=0.00681954864434 0.254168209808 0.273660837951 0.197105189578
r=0.00784267414732 0.24760974248 0.287179845069 0.268930141671
r=0.00742541562436 0.300148860045 0.194928312136 0.280144159202
r=0.00840091813739 0.289611864046 0.226566380473 0.285460867097
r=0.00644978494332 0.185929648241 0.25735821967 0.286850921273
r=0.00748492779015 0.200364942021 0.270881158397 0.274236270528
r=0.00649212269653 0.259688965687 0.29054554431 0.261293507776
r=0.00647292416796 0.264407625823 0.238696995226 0.332241255577
r=0.00694764539234 0.312404470694 0.300440248647 0.212464927374
r=0.00693078357033 0.30073459317 0.214658217911 0.3085852072
r=0.00684069122873 0.295028394848 0.206191565712 0.26742355876
r=0.00716280819935 0.309474045481 0.171397005233 0.310430396539
r=0.00531198945366 0.150060867505 0.318827258838 0.343323365769
r=0.00732219300508 0.292014770367 0.162289406877 0.323701823217
r=0.00711311847767 0.315928507919 0.221086813654 0.166939422445
r=0.00679631172099 0.28786303684 0.223409784939 0.175946982002
r=0.00718771896501 0.291644073036 0.268663183447 0.237530849808
r=0.00838481632115 0.258717635567 0.215998781927 0.290393954243
r=0.00673192167456 0.286431212739 0.235491661007 0.206701381028
r=0.00587095507078 0.200445611522 0.282883743137 0.283719264741
r=0.00676291546317 0.239021537047 0.200990161058 0.271997660379
r=0.00574171351051 0.238123133318 0.27578517128 0.286791104721
r=0.00805118290722 0.202054419243 0.26910007201 0.235420142321
r=0.00925494232523 0.275490338515 0.198300159814 0.234229260497
r=0.00651162520624 0.207955349422 0.270481880355 0.275088436444
r=0.00913233346958 0.199390758837 0.263059476415 0.263391241404
r=0.00840438341519 0.20355120947 0.279501507242 0.233144621719
r=0.00701196377209 0.232726154792 0.202070775278 0.273471897405
r=0.00717487056297 0.27723378213 0.247980416157 0.201101591187
r=0.00647096515989 0.188153687747 0.240773857909 0.28044220452
r=0.00918883305092 0.287207904229 0.187673166397 0.265356265356
r=0.00615994878106 0.24542610674 0.283628779979 0.277087875628
r=0.00754445563415 0.290212813746 0.187029030266 0.238609691729
r=0.0084913888513 0.266805942433 0.18556174559 0.252274837512
r=0.00908329383602 0.293511103826 0.236986945429 0.194546109401
r=0.00621453191049 0.274040707015 0.200660473434 0.279928692697
r=0.00586804840686 0.256703399141 0.283510337251 0.258534474149
r=0.00791352087766 0.257204908991 0.256423515352 0.190947324876
r=0.00894525470796 0.292197889343 0.259775513939 0.192124687367
r=0.00880122892636 0.258983835775 0.188293182527 0.299327603865
r=0.00639074242631 0.210297610025 0.281137890961 0.249153655702
r=0.00876039130185 0.290293191983 0.25842305781 0.199320854729
r=0.00921259734325 0.197054204798 0.236939164756 0.277552150082
r=0.00608398190329 0.233904508401 0.286913991016 0.204212277491
r=0.00995227899919 0.24838369178 0.249769098826 0.203962703963
r=0.00758618259173 0.268796313394 0.243707801122 0.279987796948
r=0.00786540377407 0.260448567826 0.269996397046 0.20379210953
r=0.00584367380965 0.237595714246 0.279050851261 0.216812049477
r=0.00646742061466 0.194275212555 0.273629409865 0.287103704145
r=0.00608117673634 0.22184385798 0.210326005308 0.293555010266
r=0.00918652657814 0.235995877351 0.200644163875 0.294743622778
r=0.00809426327226 0.190989172747 0.325461581365 0.34927808732
r=0.00732889212291 0.12883363631 0.333900193514 0.192458804902
r=0.00757554286603 0.133330769896 0.187066819191 0.346390840839
r=0.00741239092012 0.211456139159 0.317320106 0.141333152137
r=0.00888365982477 0.337003172234 0.331545064378 0.134679977608
r=0.00633679572039 0.270977341062 0.225163510121 0.287591829144
r=0.00838792065441 0.277240873906 0.205881005817 0.257958136765
r=0.00654661109725 0.220667118811 0.285447109357 0.234621945455
r=0.00729523424663 0.323252688172 0.306081127654 0.161833126551
r=0.00714580008142 0.274337527237 0.239825683559 0.295424193435
r=0.00729622481565 0.176755070203 0.241497659906 0.281799271971
r=0.00729460348692 0.18221859112 0.300894213468 0.22892831718
r=0.00813655555946 0.22909559813 0.302434530879 0.182760684202
r=0.00803501608949 0.239384097197 0.287164681824 0.282401058583
r=0.00711000943203 0.182646910354 0.280458473142 0.300145499896
r=0.00728133555222 0.306428841982 0.287412623532 0.174761544024
r=0.00769213261807 0.233039773615 0.292850462459 0.18009804558
r=0.00714424283959 0.182396872168 0.229589180927 0.286384709578
r=0.00832223364562 0.294044971584 0.280108722511 0.186162589573
r=0.00723670907415 0.285187266236 0.179910666145 0.231337226791
r=0.00829791689835 0.30823555909 0.221951168012 0.301307019334
r=0.0076604516001 0.217058797067 0.16941832741 0.315533762203
r=0.00783207414352 0.325312190287 0.325510406343 0.193815659068
r=0.007473864045 0.30007745362 0.179729281157 0.299745509534
r=0.00744995460559 0.293690935711 0.214483783664 0.174037224367
r=0.00680228137696 0.220061920935 0.310540421894 0.189471130519
r=0.00622085695004 0.224728814571 0.301063549769 0.289877229674
r=0.00733898193222 0.301010487495 0.184541976909 0.290125902996
r=0.00616764245168 0.213199980195 0.297568945883 0.320889240976
r=0.00652059530497 0.26288774827 0.192112729939 0.302228456658
r=0.00696217736343 0.259196804796 0.197076380811 0.249830810207
r=0.00635738999602 0.177306159115 0.28521700073 0.302734265342
r=0.00621166503837 0.267881479986 0.233859976781 0.288930392206
r=0.0081158302001 0.257059298104 0.206459257765 0.254790237999
r=0.00649222177132 0.236604421788 0.273729705768 0.206294675015
r=0.00579043186234 0.131908009794 0.192418677859 0.315932144106
r=0.00712075936093 0.181629417095 0.126812141347 0.373905164603
r=0.007048121374 0.131956838912 0.302919275161 0.190876782838
r=0.00632371347955 0.193039817148 0.130936914444 0.314848101942
r=0.00645346782514 0.131346537535 0.362479252831 0.192305605497
r=0.00752172937285 0.192744030948 0.361175416891 0.314903085918
r=0.00659456190187 0.297903930131 0.140174672489 0.353886462882
r=0.00697467952986 0.391908914729 0.130927002584 0.284350775194
r=0.00700261799407 0.131457804808 0.186837418726 0.315005068239
r=0.00566020530058 0.120505151213 0.408374875374 0.16630109671
r=0.00835788824295 0.37771056107 0.195969837686 0.133855919567
r=0.00952976805246 0.2682174319 0.201964843909 0.270896764503
r=0.0059873755208 0.274198577559 0.21176260969 0.245779447356
r=0.00598582419932 0.195358622888 0.35282116672 0.318489002231
r=0.00725519556946 0.138868117091 0.200871666661 0.343972951375
r=0.00712565190092 0.202105119902 0.137357063101 0.314877191029
r=0.00695981348631 0.277648711438 0.14526266501 0.245376123327
r=0.0081118123092 0.356796505278 0.138012377139 0.290083727703
r=0.00662342439255 0.138879624249 0.343740866689 0.315466714346
r=0.00939105067705 0.351782560953 0.286053099904 0.142183202586
r=0.00737214318937 0.199475673801 0.144834118413 0.315346689557
r=0.00769173803053 0.144021565804 0.203555806217 0.338682820877
r=0.00626265059048 0.241389377394 0.371527077845 0.218058152548
r=0.0082093635983 0.311565667403 0.209404559611 0.337754528003
r=0.00720035735888 0.339078323032 0.310150299827 0.141592154813
r=0.00732215933265 0.338833227459 0.141502004183 0.310832246728
r=0.00624112821877 0.141587968343 0.338471496067 0.209048737314
r=0.00834646797609 0.217893422621 0.347710118608 0.142642301799
r=0.00874425430251 0.214742500541 0.144907164262 0.349362043931
r=0.00824461658703 0.327068253983 0.140676042934 0.19323682549
r=0.00588390081518 0.21888636224 0.2274138037 0.280452953107
r=0.0070418962385 0.219510398507 0.259459326737 0.217447884696
r=0.00670660243342 0.252602002454 0.295935731529 0.225929003918
r=0.00590102640859 0.257676088681 0.21620809152 0.225648198405
r=0.00854877790543 0.214766189539 0.294665962208 0.260966025293
r=0.0076873762171 0.219656357388 0.288705612829 0.221626575029
r=0.00819501085955 0.214927880749 0.290407335252 0.256501456684
r=0.00766710983212 0.261390374332 0.20628342246 0.246310160428
r=0.00941341538023 0.258923426239 0.227584732671 0.295389191869
r=0.007685735701 0.289745710151 0.225087864379 0.254858383295
r=0.0073432762778 0.250541395969 0.297538730635 0.215954522739
r=0.00987149251716 0.278721146193 0.267909259751 0.232488723799
r=0.00640997672945 0.269228774441 0.276956589389 0.227425963384
r=0.00812037646505 0.271840873635 0.286626010495 0.219578783151
r=0.0083564592198 0.290593919492 0.220758246639 0.235872037468
r=0.00559719119579 0.217937187466 0.266935280786 0.223297478145
r=0.00795486668481 0.265845715662 0.301647137666 0.222431648499
r=0.00765627695591 0.22330770329 0.289979808692 0.225897901328
r=0.00728747835261 0.245694230027 0.213189888074 0.250518622154
r=0.00846844955689 0.217988420627 0.269601902967 0.232574839549
r=0.0056922179472 0.300195171218 0.252412343556 0.226262129959
r=0.01 0.30752688172 0.245943304008 0.217008797654
r=0.00615974271015 0.254937217178 0.301627258833 0.216218646049
r=0.00613168709907 0.242928921038 0.219235933642 0.301381729978
r=0.00666630519566 0.216051506365 0.231483756819 0.268147638473
r=0.00657880567854 0.265301464791 0.29363597383 0.195803421995
r=0.00738767379521 0.281040696911 0.189330376034 0.237877748756
r=0.00798013775245 0.279278911008 0.197645423701 0.285165351756
r=0.00742431416237 0.229388758521 0.175081014639 0.314716728126
r=0.00880745248987 0.286764103712 0.215741888284 0.240336370734
r=0.00852301919939 0.296738421396 0.303913894325 0.172080887149
r=0.00656421058282 0.175254567467 0.222321682735 0.300393040508
r=0.00692210497487 0.275685434773 0.202250493345 0.238862997019
r=0.00911254706304 0.344974861826 0.328346667384 0.147073998538
r=0.00644853805014 0.273395823318 0.299085531238 0.236068941227
r=0.00862871637448 0.182724162622 0.331332643806 0.16152120296
r=0.00905489938426 0.307721449235 0.335204573633 0.181636589062
r=0.00611539694992 0.227372346341 0.287461973766 0.287134866377
r=0.00860861905701 0.201026981463 0.232578821601 0.294561174223
r=0.00806813840264 0.211640762139 0.238099201684 0.245868330581
r=0.00665119064212 0.249013395587 0.252737479851 0.216330387416
r=0.00623405216415 0.338444310449 0.296407959342 0.145102937376
r=0.00794362608851 0.344638121807 0.141388819253 0.313488239447
r=0.00930971785748 0.287533400134 0.230815798263 0.191779392118
r=0.00647146231214 0.194296569297 0.26701986077 0.297740922741
r=0.00887301496223 0.309840323643 0.267415756164 0.182689213418
r=0.00695116886829 0.266570031619 0.18460047917 0.238405671927
r=0.00811702774512 0.108034751837 0.323636145003 0.163623948362
r=0.00599353016903 0.298157154969 0.309892463522 0.232608986658
r=0.0077525436329 0.318829862959 0.21640486244 0.16527874721
r=0.00618579298601 0.166201843171 0.220151384951 0.307481600022
r=0.0074645713239 0.292316336564 0.211335861778 0.146052816407
r=0.00659500982274 0.325126599147 0.157349413646 0.225646321962
r=0.0070913683837 0.303719658437 0.219574437676 0.317135076922
r=0.00775669863272 0.21759545286 0.323390584456 0.163622883974
r=0.0087561696783 0.302830831001 0.163144302096 0.219375489949
r=0.00891943131425 0.30412628449 0.218012938063 0.163645846583
r=0.00770248654628 0.262112571919 0.275157860743 0.204271376002
r=0.00757941450287 0.284777156087 0.200077175381 0.245176538684
r=0.00686648682004 0.264655006727 0.199884681914 0.272342879108
r=0.0045685400463 0.16141247658 0.344151510508 0.374104596036
r=0.00785932201948 0.151922794873 0.184262708633 0.348455604118
r=0.00746502967576 0.314688954111 0.198232563867 0.170489563389
r=0.00650311823965 0.265408184688 0.272914050606 0.250897548132
r=0.00824780774734 0.212817319667 0.27983523326 0.245061787528
r=0.00590503905337 0.275291537925 0.250473437656 0.195330409648
r=0.00778997808396 0.208836803332 0.266108487808 0.250508806317
r=0.00651657664706 0.262246179611 0.193165166422 0.27789407578
r=0.00591898850403 0.253276493799 0.281637542277 0.261485343856
r=0.00796212259718 0.221410379525 0.279028015532 0.170765312513
r=0.00787043322534 0.181094097308 0.238083477402 0.271733761423
r=0.00666756793112 0.195840731361 0.291611810541 0.268358181313
r=0.00844243562797 0.26920759104 0.292952855794 0.195260711229
r=0.00712512583931 0.171958072124 0.303909869634 0.300128293473
r=0.00773564855937 0.288585701029 0.179596027405 0.302735930394
r=0.00825406815353 0.304062973804 0.224183881965 0.178318646998
r=0.0073064956097 0.302846334879 0.224797457799 0.178201200842
r=0.00778045978799 0.29388382694 0.223929135613 0.178213090891
r=0.00696106093742 0.171385237614 0.306863874715 0.213205728126
r=0.0072736953012 0.289203872391 0.245018002299 0.176142431157
r=0.00668160154663 0.287645722373 0.20162762114 0.261369138515
r=0.00796650863459 0.274809792576 0.250647829328 0.195117910854
r=0.00648196620027 0.272489404828 0.247503224618 0.282329095264
r=0.00676528199883 0.257665302824 0.191140071728 0.289387280901
r=0.00679892793023 0.233174463435 0.194438541635 0.278437205914
r=0.00777917926727 0.318921214695 0.320152898705 0.212019537057
r=0.00907302438104 0.29506120726 0.185257492613 0.244670747151
r=0.00861626180303 0.290692073008 0.211315099288 0.340684044318
r=0.00744808366917 0.317413634169 0.206312277775 0.152407708178
r=0.00758180365493 0.144673311185 0.194551495017 0.304363233666
r=0.00700565357157 0.267434857671 0.297265828883 0.187658088088
r=0.00638752368616 0.245161932242 0.267250385553 0.297124521168
r=0.00642295361796 0.210605553697 0.157243225159 0.34024757444
r=0.00779868452236 0.200347141865 0.14422587364 0.305878268919
r=0.00642026362613 0.309834727607 0.202407671904 0.345694756172
r=0.00897923205497 0.262629149578 0.187061463052 0.295225574117
@balllist {Third Position} color=bluetint
r=0.00437508258072 0.125624875025 0.110277944411 0.401119776045
r=0.00218606254152 0.192625243327 0.132615845882 0.344393976685
r=0.00604727740131 0.195007800312 0.275720502504 0.343460054192
r=0.00298959010947 0.352044250637 0.182797272381 0.186601890603
r=0.00251999280649 0.168520036897 0.282617607871 0.366198626627
r=0.00633867091009 0.182864960383 0.296452526174 0.165013585666
r=0.0035730161431 0.356418815646 0.172921022706 0.310602447942
r=0.00269431151804 0.0489974341918 0.450061769457 0.46560866673
r=0.00154626519714 0.0119728942102 0.455005091113 0.519118008497
r=0.0036706279143 0.13439019646 0.352937171756 0.311807041432
r=0.00554520010912 0.204223207336 0.354438090082 0.133091942743
r=0.00222308964117 0.344721495155 0.147908343665 0.333057813289
r=0.00569500463094 0.195119926104 0.302072630279 0.143039511785
r=0.00642547415865 0.296792132396 0.347711855843 0.150819650756
r=0.00379320251041 0.395784877978 0.105519164628 0.318867308503
r=0.00262845383217 0.140153363541 0.294004879749 0.360404322063
r=0.00307780240521 0.0472621159238 0.492647479545 0.351604966527
r=0.00285556997007 0.0310813608447 0.506562694086 0.433593264785
r=0.00477163342951 0.0792603650022 0.0643809890692 0.416863292724
r=0.00518435263237 0.217566558845 0.173724807166 0.28805673053
r=0.00642534659442 0.170992836787 0.278620760482 0.326529564302
r=0.00368283185335 0.239919264409 0.196486506691 0.302324885998
r=0.00538283004546 0.11421803605 0.214223642531 0.384772797354
r=0.00655757812838 0.305994615883 0.244661700681 0.234681534759
r=0.00318402943221 0.120906497368 0.439124844296 0.322115964158
r=0.00503439505142 0.16979976523 0.379833619707 0.164781136762
r=0.00609179967257 0.38155009099 0.373104381503 0.0810508142411
r=0.00239399216274 0.393088782562 0.0550416445153 0.0441609073188
r=0.0049792892353 0.377551748751 0.438900785153 0.10335474661
r=0.00361790603882 0.454720111781 0.113265217012 0.364422321195
r=0.0061561043363 0.069974751949 0.0459448086464 0.494474220411
r=0.00313264994723 0.51330973623 0.0622090768037 0.0856647595035
r=0.00260741983511 0.252914153056 0.267709712754 0.244461883042
r=0.00367012413961 0.0995745531697 0.385801406307 0.155515812626
r=0.00470894506794 0.161476408619 0.354973547422 0.104961979239
r=0.00658960833607 0.357792993035 0.380410186339 0.105001389848
r=0.00651627595151 0.113749698756 0.372207700721 0.141482676158
r=0.00284952558574 0.379274055785 0.158214567545 0.105717750438
r=0.00667474548466 0.381002710651 0.103177943451 0.360202561247
r=0.00561874193718 0.184579916538 0.277905856947 0.245688271515
r=0.00426126153598 0.181934969434 0.360769026313 0.147337645078
r=0.00544933056211 0.234307318962 0.190949766264 0.295446583113
r=0.00529708950826 0.258500286205 0.243354321694 0.255237550086
r=0.00240151312234 0.165825869643 0.342144886143 0.1450103224
r=0.00325122908393 0.320765550239 0.184306220096 0.351706539075
r=0.0032083563992 0.2148384235 0.210254809509 0.269529645632
r=0.0016645181498 0.351267294501 0.38425764446 0.13928612952
r=0.00476405546052 0.234932857633 0.284191734619 0.211564883814
r=0.00314370494611 0.284600245119 0.26975355888 0.235176569081
r=0.00411799575067 0.365298324679 0.380821984912 0.111565592241
r=0.00729020609522 0.0986694209855 0.149371164712 0.376359438605
r=0.0034787390098 0.247003595685 0.206615697527 0.318072858025
r=0.00533011673263 0.278240262502 0.291760345142 0.217111259646
r=0.00388272982116 0.229260914161 0.22070058872 0.303870418535
r=0.00270419098268 0.176494639288 0.121252044339 0.430265309831
r=0.00328420159477 0.247584714106 0.287772103448 0.296383382287
r=0.00434000651298 0.144946152181 0.317595477313 0.444259683966
r=0.00201341536919 0.381765538813 0.110932645772 0.0731660925249
r=0.00197598081915 0.478737464994 0.063151192441 0.407022964014
r=0.00375919851318 0.478494304956 0.406934681213 0.0509799697537
r=0.00417191374036 0.472167496299 0.381156666395 0.0583229386461
r=0.00665334495286 0.0661974475294 0.48078049888 0.399788676741
r=0.00468429963906 0.430116315624 0.375919522163 0.0826784030179
r=0.00447387833191 0.394866664525 0.399983479342 0.0932086329615
r=0.00234493264261 0.416803658014 0.372248085575 0.114566209415
r=0.00411237039353 0.461451744222 0.3398258909 0.0899668065385
r=0.00449401244837 0.0979351214544 0.403500108028 0.378283280348
r=0.00377014466783 0.411204925467 0.350202885962 0.0982794078199
r=0.00239218006493 0.368867302887 0.0685417536834 0.455322179114
r=0.00469982879701 0.343953498536 0.22630129802 0.30225951663
r=0.00408368799832 0.208593101018 0.314049690796 0.360018082348
r=0.00399543649447 0.370499911194 0.297583102209 0.212151435247
r=0.00472315802601 0.209101131552 0.313444077966 0.117238952182
r=0.00178846106099 0.0798207394498 0.0568322337026 0.429984646666
r=0.00790427891374 0.0635609823253 0.419595675057 0.437508604348
r=0.0054579508653 0.0874495287349 0.0628993454484 0.421474810864
r=0.00230227425501 0.441359929098 0.0548201083725 0.431913795618
r=0.0064866425955 0.391476602332 0.0843030493283 0.419664216668
r=0.00507337201822 0.388209687876 0.0872464573493 0.380800222284
r=0.0043072665648 0.10082774931 0.413743266325 0.0710813296544
r=0.00489740902092 0.350599369085 0.274952681388 0.182776025237
r=0.00416903679436 0.129631516386 0.41069791136 0.352657497028
r=0.00303911193031 0.104899236341 0.0957703332531 0.423942583313
r=0.0017528459617 0.444378272803 0.0909890549057 0.102561038442
r=0.00327663438519 0.106681932256 0.0528758427167 0.448762311714
r=0.00355140926683 0.0279302706347 0.45502263315 0.0406915149764
r=0.00214442753719 0.0459271289773 0.38320149386 0.484705659273
r=0.00441686642733 0.500409146351 0.0769503929349 0.382466920904
r=0.00346625122876 0.296578586208 0.156154370539 0.172286938686
r=0.00250163932391 0.295595594353 0.364685284293 0.164854159165
r=0.004354879871 0.159636516608 0.157919719855 0.377527585286
r=0.00484525652624 0.160711827069 0.358150901831 0.303008398733
r=0.00330012889556 0.289556550074 0.169646111557 0.180106827008
r=0.00520268939025 0.289648955467 0.169407794986 0.360414725455
r=0.00399925174612 0.181065668595 0.168854712487 0.289483497788
r=0.00302274311713 0.360796016128 0.181001871163 0.168745887367
r=0.00359775331493 0.315230155002 0.149248473462 0.424084077031
r=0.00319488990927 0.117990454818 0.156725876292 0.403746957868
r=0.00429227243438 0.31473491048 0.235431235431 0.317710658136
r=0.00261775412596 0.0678369420429 0.404068034468 0.0759340762778
r=0.00495306507762 0.191727689708 0.280502132454 0.267482095437
r=0.00597453529925 0.268451919885 0.358360075246 0.160672789643
r=0.00313802775189 0.0823219269204 0.395088338442 0.128900452751
r=0.00411804397912 0.398954297185 0.0750198403436 0.424116521171
r=0.0025089845528 0.463095994218 0.0825905078955 0.396460719683
r=0.00417909563351 0.0759306227256 0.410734258574 0.0997337702232
r=0.00214187496191 0.106144360583 0.421228872117 0.393536727969
r=0.00158368885857 0.394190153536 0.0737547754631 0.104072659122
r=0.00348777529831 0.443061103283 0.100787227353 0.0629502393125
r=0.00124831358066 0.0905728281516 0.423972808158 0.414725582325
r=0.00743423320378 0.378964906097 0.0635884821806 0.453985966438
r=0.00519430422021 0.204989026031 0.287069596205 0.200717437991
r=0.00354749261242 0.119850275437 0.353171053251 0.0793822684684
r=0.00454423575428 0.248180852923 0.185583914627 0.313063989355
r=0.00281483367579 0.308767027593 0.11424761058 0.407931921379
r=0.00235920314703 0.075129988703 0.130015724398 0.459027706327
r=0.00255350853221 0.352199353763 0.166381346089 0.238298645324
r=0.00420633227226 0.24763673378 0.173914986327 0.236250760563
r=0.00421415625089 0.259094044608 0.200367900667 0.352908714647
r=0.00461211756845 0.436435464024 0.281069878894 0.133475811152
r=0.00643776643097 0.193331188783 0.292753269514 0.203458641612
r=0.00524335546541 0.322944367993 0.203052003261 0.201023762151
r=0.00636215474543 0.456512170613 0.07202503052 0.0878704957106
r=0.00368367709978 0.423033040171 0.372189208462 0.0919182315189
r=0.00332437888053 0.268940754039 0.195691202873 0.256270838677
r=0.00273881394085 0.0934631953549 0.500468252482 0.323515639633
r=0.0052041656077 0.2251790525 0.271141336487 0.277022143373
r=0.00646737292359 0.415922456981 0.12372032237 0.0836963624483
r=0.00257524454455 0.364221665038 0.10802770813 0.426352471208
r=0.00274565347514 0.103772882869 0.379818425361 0.110619139753
r=0.0057759260403 0.347188314644 0.116274258286 0.380291306327
r=0.00316595717917 0.151657563826 0.306799005643 0.320226452069
r=0.00195951486053 0.158665880072 0.337330917365 0.360515781046
r=0.00389151907023 0.346327269105 0.349865975391 0.144063742374
r=0.00578968003387 0.163960853241 0.321827126083 0.33209222993
r=0.00214967583488 0.331145712692 0.344786170806 0.154034229829
r=0.00583927906094 0.298199516288 0.280209608552 0.178017974978
r=0.00306558284756 0.331021934701 0.128040028303 0.192247043364
r=0.0021917744172 0.243834393483 0.305099877246 0.169233344493
r=0.00259859596994 0.275483434039 0.196612140271 0.252383424763
r=0.00331530204358 0.185048640587 0.264382035903 0.26327520244
r=0.0034962650447 0.290399608985 0.267456076094 0.181142972983
r=0.00493040663025 0.260095754466 0.187051948846 0.290925295959
r=0.00218532903585 0.261298924048 0.290437560464 0.262255174207
r=0.00718858132852 0.233270928056 0.308103771062 0.222358919497
r=0.00202208848742 0.119743086238 0.36716576665 0.423416789396
r=0.00492853707791 0.164260528242 0.335573148826 0.289934136119
r=0.00229888587737 0.459351796231 0.0456117589502 0.41501421255
r=0.00455515387653 0.270286941724 0.231600775211 0.273463030934
r=0.00373976686876 0.130469569998 0.337799592592 0.0936102379058
r=0.00406531771001 0.425291270979 0.0983679032738 0.344221418506
r=0.00248223818827 0.0893825735718 0.436872475476 0.408886324293
r=0.0046356398242 0.0734936092514 0.164746543779 0.372989305278
r=0.00196076419677 0.468720918209 0.331403164099 0.0996105194223
r=0.00443308658541 0.130064209492 0.137787628819 0.382354957384
r=0.00388942735514 0.369589570817 0.334438377535 0.154525010788
r=0.00471934207666 0.129820303807 0.39246675696 0.148474671849
r=0.0037891577817 0.331308448718 0.143114564264 0.147735046491
r=0.00214171392802 0.127666584301 0.158347747303 0.352812783132
r=0.00376676530461 0.14994802402 0.411453291276 0.126646352572
r=0.00192400177153 0.17506526198 0.285822223258 0.20430301759
r=0.00456642321836 0.317720657743 0.262766207258 0.203289921304
r=0.00456594654387 0.313992140811 0.259435971026 0.205539779321
r=0.00502641921723 0.261930314087 0.186735350934 0.277598912499
r=0.00433872409712 0.163331844573 0.381375614113 0.101697186244
r=0.0038656221712 0.22183877533 0.306167595788 0.310326519777
r=0.0060180631861 0.161801665052 0.307259055095 0.306656547197
r=0.00377242827422 0.293354868482 0.156206737425 0.416335948316
r=0.00210141033681 0.222690804361 0.215559212782 0.235548241103
r=0.00755424200647 0.194156221466 0.260977836806 0.374201045904
r=0.0044786707187 0.191656861097 0.402280495321 0.266011094302
r=0.00419628590421 0.113907814688 0.425130323249 0.331452240585
r=0.00394126906801 0.214588727894 0.33629001157 0.184397553854
r=0.00519980498858 0.211472057466 0.240182528714 0.232986226946
r=0.00440894555772 0.166915590673 0.169589516284 0.346935825785
r=0.00380975609175 0.345142176117 0.391769060328 0.127975291234
r=0.00298371932701 0.134908649433 0.388128867964 0.14993633591
r=0.00597389604587 0.407949234601 0.338877228332 0.130059049058
r=0.00411642018628 0.155247654375 0.127809295221 0.38391883046
r=0.00214090525317 0.401697834646 0.0545644685039 0.494924950787
r=0.00294406923403 0.175944782429 0.35723216127 0.30364508146
r=0.00643055434555 0.127664348216 0.387642410191 0.334143544487
r=0.00457652605566 0.332527673632 0.367339271322 0.150693279984
r=0.00469889674705 0.333560183961 0.367072876172 0.150912788174
r=0.0026658109993 0.142862710624 0.144889377753 0.356039511348
r=0.00325167175226 0.126594754422 0.361441165197 0.140885944259
r=0.00186483855972 0.147612992269 0.351411967217 0.350913785483
r=0.00317613878651 0.365771370985 0.133067519607 0.367611619857
r=0.00351152062043 0.192846549494 0.332476097315 0.274557445331
r=0.00361693227003 0.326509194574 0.358290780364 0.141333291564
r=0.0061985016752 0.0868099341044 0.437760110116 0.128135749435
r=0.00236535507397 0.52592210472 0.0359318267495 0.373246562568
r=0.00291214789207 0.369487195085 0.108035768599 0.0942271427702
r=0.00460138069148 0.160900404072 0.307736330056 0.165218597714
r=0.00224783457126 0.514201539451 0.0328015104048 0.0242328679018
r=0.00369040080506 0.322205257294 0.261667973425 0.19077291297
r=0.00177522626182 0.131888961357 0.359754606229 0.236038643405
r=0.00659693259084 0.444054997874 0.10221254333 0.366764171488
r=0.00356107887704 0.0843827910247 0.481365466982 0.0699354343796
r=0.00692503670418 0.0545706100525 0.415369854425 0.479626013237
r=0.00344927490177 0.0887591030355 0.367834739347 0.104297353811
r=0.00251820049776 0.42296112815 0.11324122168 0.373174177327
r=0.00409760779698 0.349374062058 0.179825706689 0.136773612761
r=0.002304102604 0.387971336257 0.0581758452014 0.0777964296673
r=0.00510460365363 0.424573524265 0.113455480651 0.0890615251168
r=0.00275451995592 0.373275150283 0.0926459551851 0.419414269235
r=0.00447716851892 0.112901579065 0.372991635474 0.0903747145386
r=0.00293659970894 0.135270486931 0.267280358848 0.451333969844
r=0.00936859089325 0.379528806177 0.0785323038342 0.0943047581337
r=0.00412839887285 0.105356471284 0.0711330790308 0.320636114544
r=0.00286217930986 0.0437303296339 0.456242062835 0.447904588372
r=0.00684311697447 0.405943314752 0.401350396483 0.0913087854283
r=0.00619324630595 0.124931367994 0.102061071926 0.407315115935
r=0.00161499269951 0.405985320963 0.357465040533 0.129282384813
r=0.00150665229291 0.34130651495 0.108543953472 0.426261380097
r=0.01 0.498022009638 0.0879426502673 0.359035220216
r=0.00160595916402 0.412999008836 0.0810223749974 0.0995381598094
r=0.00950147133617 0.048473744951 0.0464252740912 0.46294864397
r=0.00230152987109 0.454270409682 0.0586400158714 0.0719149885924
r=0.00300473468293 0.193075192573 0.233017242607 0.257368331126
r=0.0019582132446 0.0588780821059 0.419334717276 0.4334733778
r=0.0061868043659 0.0432119383964 0.442782337011 0.450906736417
r=0.00421498446593 0.19951604885 0.198407992381 0.383177905953
r=0.00459036199843 0.198711465537 0.229233111957 0.333560112964
r=0.00411936181252 0.366876723119 0.192935040947 0.193181200853
r=0.00336982115342 0.189250141271 0.250677419135 0.369307466589
r=0.00304987202014 0.259616127529 0.279126280136 0.19736832267
r=0.00522459215184 0.0377590015076 0.0543070504505 0.452196473022
r=0.00392807771177 0.305036331746 0.336106239038 0.184214482586
r=0.0050595366533 0.170228435239 0.306968431997 0.33777569407
r=0.00257786182469 0.0981528684661 0.333531198715 0.142305946437
r=0.00345044543067 0.365911460524 0.376753448212 0.10599522307
r=0.00423772914901 0.380904093505 0.298180071516 0.170304744623
r=0.00214204985875 0.393100817901 0.406054441949 0.0688034731345
r=0.00299036420296 0.167798144377 0.299049558724 0.251848080259
r=0.00543672083678 0.136848871299 0.131330978509 0.338663121857
r=0.00393461279165 0.471467391304 0.0484814578005 0.0802429667519
r=0.0042975386467 0.307941242344 0.165543916024 0.349663845373
r=0.00407709086447 0.17173059881 0.327763007976 0.270413976453
r=0.00496608636467 0.181779784918 0.279443776601 0.277981740797
r=0.00383976163745 0.269573954984 0.318810289389 0.171985530547
r=0.00416330327668 0.31074714921 0.162726192049 0.165235768062
r=0.00292824779468 0.282918903645 0.162757841198 0.196595083357
r=0.00405502298102 0.319780770884 0.214500644792 0.241023069208
r=0.00249588456036 0.22089468195 0.185537461994 0.340146378383
r=0.00299429398332 0.20329403203 0.180061564311 0.288302564863
r=0.0043704420624 0.255495847582 0.225591457883 0.251517900761
r=0.00580118170965 0.279203990494 0.191846648037 0.29325428952
r=0.00477149772952 0.268821400695 0.312034343291 0.184098488611
r=0.00496566169446 0.248683895669 0.252333094042 0.270818377602
r=0.00417362076228 0.190064159162 0.273706515981 0.290011183707
r=0.00408023383887 0.388175759072 0.143174524809 0.336213280671
r=0.00691632779482 0.278178206288 0.290627892706 0.196116363485
r=0.00383406779209 0.199854283898 0.255116340356 0.252544606179
r=0.00597806385191 0.320641507318 0.13940447485 0.399259799249
r=0.00572697381257 0.263667964109 0.249570810886 0.205603614608
r=0.00591275444524 0.36439289061 0.385924286304 0.112733737212
r=0.00459990531956 0.088909450395 0.109935292532 0.397450509408
r=0.00593509789044 0.382506346642 0.301177013616 0.159127625202
r=0.00228353990096 0.313712098759 0.240312874502 0.220610027963
r=0.00266631424625 0.300337859788 0.239328178806 0.217919563381
r=0.0034641595078 0.104705640891 0.344789359794 0.402082583732
r=0.00363522952635 0.376448739627 0.0653539862388 0.0579045507232
r=0.00387768732794 0.144819258924 0.13587653762 0.341634593616
r=0.00395447424039 0.344394047903 0.115938569269 0.441553274449
r=0.00453711902958 0.142353408118 0.101869607905 0.342950847068
r=0.00458939052364 0.111539366182 0.151879662544 0.336748279213
r=0.0054270639589 0.1263870936 0.355565035178 0.0958441982476
r=0.00409512479876 0.360540462008 0.308746186256 0.184483510097
r=0.00272611339048 0.325713387312 0.169389198962 0.124172627938
r=0.00441241741742 0.119163952226 0.35776330076 0.102062975027
r=0.00394927831608 0.313506359826 0.360010293361 0.182266009852
r=0.00258932935147 0.419710794163 0.345707478288 0.102912919837
r=0.00221648065392 0.320073439412 0.347747858017 0.142656058752
r=0.00590903694489 0.344388446323 0.144041619249 0.306237468162
r=0.0044276871983 0.176120027184 0.296565424225 0.212400020911
r=0.00443008418254 0.342117736278 0.315954118874 0.148829272917
r=0.00560847698323 0.133786287832 0.179325060363 0.352035487675
r=0.00255136548641 0.338579387187 0.194057567317 0.150371402043
r=0.00369652316034 0.375366371269 0.117243119553 0.168335062297
r=0.00237086228778 0.413526587193 0.46075088136 0.0718332985838
r=0.00400947714642 0.36875187269 0.318260811666 0.17872623764
r=0.00477950028212 0.164333976834 0.108188545689 0.318831586689
r=0.00224388837124 0.160830842433 0.433264198133 0.310437381809
r=0.00481920529512 0.322705615176 0.105958053168 0.166206528031
r=0.00413592495838 0.392147946036 0.161891768986 0.317518063766
r=0.00326259519946 0.330044724201 0.113397382806 0.401040251781
r=0.00471869932982 0.42267588431 0.0553780617678 0.106676774787
r=0.0018395331236 0.0433272334054 0.0766528031941 0.411073032773
r=0.00355804874601 0.104895104895 0.346703610855 0.0999912037648
r=0.00269716020283 0.134867813647 0.322899188336 0.128637834279
r=0.00272678558734 0.482705818771 0.0967843631778 0.0857052783282
r=0.00368362087508 0.108770650436 0.345104198805 0.434774072308
r=0.00663055328646 0.38982810584 0.448096494062 0.0634606518869
r=0.00746672772512 0.440132204918 0.052731734188 0.477690420151
r=0.00409742112643 0.127106415872 0.348003091987 0.470548827622
r=0.00602674445597 0.361767090442 0.402459850615 0.12848090712
r=0.00438450480125 0.122969565472 0.407552923239 0.106843370668
r=0.00780302801526 0.0773324873991 0.436341847149 0.379407910126
r=0.00310176005457 0.122171638241 0.11269280424 0.415811646395
r=0.00352052588478 0.442433289793 0.113267400634 0.0821981713006
r=0.00691799532349 0.0356777533244 0.0502464275751 0.400080592666
r=0.00607668008312 0.111284141743 0.349104566482 0.167834623429
r=0.0039905604084 0.495509382001 0.0360893602154 0.0371169615883
r=0.0034803900174 0.312698166529 0.203534256962 0.230639991729
r=0.00305554944565 0.227946861601 0.276375904969 0.314472481901
r=0.00499485510514 0.198491939678 0.269162766511 0.286635465419
r=0.00491841019419 0.244983800176 0.278875205301 0.166573008515
r=0.0022055164341 0.312891668008 0.280425180968 0.243297407967
r=0.00455307421973 0.277853963671 0.245134127271 0.290797546012
r=0.00323277109661 0.245360334947 0.27454939573 0.274608783443
r=0.00379287394828 0.242390069212 0.285484315278 0.259004510864
r=0.003208469376 0.298988529292 0.247763440395 0.278018604137
r=0.0029067367021 0.282124960317 0.241878351092 0.162803920892
r=0.00406936629842 0.277489498394 0.260291574005 0.187595749938
r=0.00499876116845 0.171624298355 0.287156697485 0.233658544891
r=0.0042322132449 0.232922529016 0.242461588271 0.222154575975
r=0.00340330020461 0.331728822709 0.217598632417 0.227405641279
r=0.00259354887667 0.194093161546 0.163567888999 0.375540138751
r=0.00551473472385 0.316084535094 0.247077047911 0.206469221407
r=0.0036158390329 0.313329118417 0.253516127601 0.201550645548
r=0.00348177349135 0.227282179247 0.28391210924 0.236050460941
r=0.00441922959767 0.179980170393 0.268365722532 0.255904521874
r=0.00314876864602 0.293477046396 0.257595938437 0.266429163388
r=0.00546066813433 0.242016141011 0.182106253404 0.340199039461
r=0.00308335416039 0.141964484968 0.317307998852 0.352185417796
r=0.0059364238451 0.34055617566 0.43671861352 0.0909166979437
r=0.00611626761077 0.281623715681 0.166807029364 0.321879737241
r=0.00499828110995 0.38660340215 0.0545151683408 0.461410327596
r=0.00629092869854 0.381807180315 0.428575030254 0.124243646632
r=0.00220337912723 0.405330525849 0.327866127334 0.106555106112
r=0.00579145822596 0.438440013991 0.429127317244 0.0756383350822
r=0.0031832733743 0.0874735729387 0.426797040169 0.057535487768
r=0.00187097736931 0.384145687964 0.388285459926 0.11885303881
r=0.00594595744641 0.385685556146 0.103146777585 0.121471411537
r=0.0039634271391 0.38908865361 0.384151258888 0.104735903639
r=0.00409724299677 0.38998524973 0.103687061508 0.384691091899
r=0.00342603298219 0.130698689956 0.373100436681 0.121397379913
r=0.00529664351014 0.391812015504 0.109366925065 0.384221576227
r=0.00406203380687 0.40401566954 0.111750474622 0.382684262697
r=0.0027913412464 0.101163177135 0.393619142572 0.109737454304
r=0.00194853165441 0.399224641077 0.104077024667 0.379712861586
r=0.00455471113338 0.357122559169 0.408029878618 0.132221004344
r=0.00437157124688 0.395002152964 0.11262231065 0.064692868491
r=0.00297166479637 0.1155753905 0.135141855276 0.338304112209
r=0.00425879301661 0.330345938694 0.409715424584 0.123052309628
r=0.00605538956113 0.40878329266 0.13719622526 0.122632668021
r=0.0052843707635 0.274335008194 0.183604372648 0.366344300971
r=0.00403200647787 0.280080087368 0.148117946851 0.434219148162
r=0.00337525166722 0.279471583153 0.13563891057 0.429847574708
r=0.00335077576002 0.177746644682 0.369912808209 0.161373657959
r=0.00394924361141 0.176997302257 0.181438852571 0.364526795606
r=0.00405765177106 0.180163757767 0.365035803128 0.17640887743
r=0.00250162807542 0.363213612951 0.356422429673 0.142479303226
r=0.0068751636783 0.296206510581 0.162770331793 0.38395378914
r=0.00300584244167 0.163967797627 0.381433204372 0.29644735825
r=0.00581505007628 0.29672681073 0.16398080145 0.158191145932
r=0.00233092870914 0.381036672828 0.163676347975 0.158589790699
r=0.00333071321365 0.14292605414 0.405198342886 0.284688723682
r=0.00669703900792 0.160215020544 0.294124007538 0.176357008249
r=0.00425853036072 0.402706733893 0.149574956764 0.296436774247
r=0.00475096962564 0.399622026919 0.0640864114068 0.0427140310983
r=0.00188854293524 0.0362658678518 0.524516905247 0.397647752105
r=0.00586075092796 0.388816336222 0.539158652895 0.0358146345324
r=0.00433558864189 0.393900045927 0.049304830696 0.503665817711
r=0.00313241955719 0.0460048379495 0.513308600212 0.397289530506
r=0.00202399395806 0.374158075601 0.0714776632302 0.0776632302405
r=0.00646782424846 0.399310085971 0.519830559974 0.0373911955531
r=0.00654808772943 0.0328609625668 0.035 0.538663101604
r=0.00562457924701 0.392105868236 0.0376225992111 0.536276432929
r=0.00659835126458 0.383295431052 0.0410895182965 0.0474467645235
r=0.0057090321031 0.486006996502 0.0617816091954 0.0482050641346
r=0.00453758620618 0.40819846113 0.039466702043 0.0387370655346
r=0.00423991634567 0.0402468751621 0.37539546704 0.556765727919
r=0.00273267185714 0.0496383491703 0.0486101262232 0.384945397816
r=0.00213479058118 0.0402137194999 0.38106132996 0.0427977336043
r=0.00401972023345 0.0411555203799 0.520775623269 0.0413713710113
r=0.00200264062302 0.0588068985016 0.394799945549 0.0778856323103
r=0.00194215591261 0.513736207705 0.0436050661826 0.392323224083
r=0.00635346624117 0.542165187186 0.0399218448475 0.0407902354303
r=0.00291248361548 0.0468560657062 0.399084421705 0.508056191374
r=0.00229460412226 0.0359360711897 0.0435518432079 0.395938254924
r=0.00436814052658 0.548191593353 0.364613880743 0.0449657869013
r=0.0059424953097 0.0309868440768 0.0302376457191 0.579939464773
r=0.0075760969068 0.375384415472 0.0525837051154 0.516546108199
r=0.00686434176373 0.0404973706197 0.0415786110975 0.390671843515
r=0.00222588883037 0.166562927922 0.315960551613 0.286616318796
r=0.00261288878868 0.25722665655 0.164932658213 0.246209744495
r=0.0039957626517 0.23104279933 0.347913174999 0.141805992724
r=0.00651309303699 0.274242932171 0.181584534585 0.300435802883
r=0.00345083767985 0.187619089217 0.336987677508 0.1197375533
r=0.0025322961704 0.296020874103 0.221722113503 0.284735812133
r=0.00353725636102 0.233640460536 0.288318019844 0.219247838449
r=0.0040119181873 0.0825880673469 0.0958978880631 0.478607717177
r=0.0023016630152 0.200552310062 0.352716676717 0.13634786572
r=0.0049491357287 0.252153770609 0.302863467269 0.279654676851
r=0.00347529484842 0.214344816612 0.267599649932 0.258730209245
r=0.00390267607442 0.268942003031 0.194207191073 0.254167240667
r=0.00468948981127 0.404795394328 0.476072094469 0.0541035621995
r=0.00243527035476 0.0443504419578 0.507845426917 0.034088360619
r=0.00288853588959 0.410451388321 0.0456278398492 0.506167591421
r=0.00392636461719 0.120449113446 0.0685342671336 0.461286198655
r=0.00197625863971 0.191747781893 0.293780687398 0.174045998794
r=0.00325769115963 0.314677289151 0.184813282398 0.163549531855
r=0.00297244067058 0.164453907816 0.284715263861 0.333896960588
r=0.00397827467039 0.277325621076 0.307042838293 0.181562244062
r=0.00360695508122 0.197423264937 0.225458571494 0.341488269458
r=0.00424972057387 0.22767317326 0.23425987818 0.340908920216
r=0.00267638585237 0.0638434020039 0.470279277306 0.404992892451
r=0.00305975261975 0.234750792022 0.251929855874 0.304939538619
r=0.0036917151585 0.20264199971 0.217997802365 0.249663098389
r=0.00425922903953 0.25071310099 0.23961651204 0.219349521541
r=0.00323137150727 0.131830313246 0.399424076415 0.336599241466
r=0.00311264754336 0.252898454158 0.302405383795 0.209588219616
r=0.00657954804035 0.2495126168 0.235678456221 0.221682565911
r=0.00243098482142 0.260126034845 0.227678240455 0.28654392685
r=0.00295841780609 0.282102687101 0.224958416609 0.242085758315
r=0.00245680407311 0.227181180814 0.247325875933 0.284792695063
r=0.00207999412794 0.424384066901 0.111462857046 0.0848708643885
r=0.00604906527645 0.126567624928 0.154977812078 0.358527879606
r=0.00263127570901 0.430777115767 0.110513165481 0.361201870716
r=0.00560682721718 0.46791376438 0.0512549250308 0.413633375024
r=0.00739373315168 0.120817811153 0.362145434279 0.359100642398
r=0.00383693004818 0.294176374176 0.185692211611 0.263118697938
r=0.00431876672911 0.419490031571 0.384691968347 0.113292427057
r=0.00340791075486 0.384270523997 0.397681770285 0.089261423508
r=0.00278687142012 0.41408352437 0.126258347453 0.08462075152
r=0.00325868907139 0.391886662175 0.0757738589096 0.425054430443
r=0.00488373311386 0.124502826041 0.41223571279 0.372566464308
r=0.00323683843699 0.389110062007 0.0992636696731 0.132962232244
r=0.00263490926379 0.235188509874 0.231013318859 0.322491753998
r=0.00294469442485 0.197703136577 0.277846381823 0.279081254631
r=0.00392875572539 0.176454878404 0.250801536911 0.291699043524
r=0.00252797262969 0.276240851803 0.181273523664 0.279697981714
r=0.00338475621367 0.209230407234 0.308576614733 0.244172170961
r=0.00349970509455 0.208620451359 0.247148564245 0.282919027781
r=0.00411851778183 0.236337369765 0.263077292679 0.292267839538
r=0.00324487996342 0.209350200177 0.262947336461 0.29050862349
r=0.00403776761115 0.237035494218 0.290949521835 0.26312033331
r=0.00386466201488 0.34506313636 0.214510781386 0.251792978578
r=0.00406244480064 0.219686404033 0.345259005526 0.208219785606
r=0.0043851776432 0.399996275466 0.1330962047 0.102089463295
r=0.00313515220224 0.312401642351 0.184918296593 0.145208429472
r=0.00401185869698 0.282107978625 0.250635710337 0.272784227013
r=0.00420688525993 0.274486033237 0.301964944183 0.177653179775
r=0.00431805537408 0.232294101576 0.285510458092 0.167602683586
r=0.0030690619863 0.405054151625 0.133191760459 0.312805266511
r=0.00391488168212 0.278756859434 0.201298016041 0.264140987759
r=0.00306549004909 0.114275009367 0.382968474014 0.101107959107
r=0.00341484089508 0.408981168518 0.143716254774 0.314867652869
r=0.00274652279359 0.344673311185 0.38219269103 0.127530454042
r=0.00433638713732 0.20114827157 0.293170594612 0.238687919059
r=0.00441052232235 0.267424506243 0.285458434904 0.181831749664
r=0.00712743164971 0.403479424557 0.100869856139 0.380785100926
r=0.00663179648328 0.406410553113 0.111594538301 0.3886600324
r=0.00307520629041 0.406932258723 0.35275964089 0.11224750051
r=0.0045457378104 0.266730497163 0.289552281464 0.254012032525
@balllist {Total Position} color=lilactint
r=0.00646415405671 0.219289475438 0.193078051056 0.267146570686
r=0.00710703291516 0.202149479038 0.262852497408 0.258683313569
r=0.00708669879894 0.227953854996 0.237033691874 0.304225853245
r=0.00788703722536 0.278059059381 0.225682148536 0.223184758114
r=0.00696373619341 0.199523419084 0.263579993851 0.267252570804
r=0.00692096329539 0.234202309246 0.221319677998 0.220781318285
r=0.0063432741931 0.22691349873 0.223041463385 0.318252774619
r=0.00601997478019 0.13805315341 0.323120783047 0.282935791441
r=0.00720553259869 0.111126716056 0.276710789649 0.338787261683
r=0.00715378909636 0.190472022304 0.330059002788 0.264112040459
r=0.00855958688626 0.287187122827 0.261231994405 0.208520862238
r=0.00718133960496 0.226829529626 0.228574489905 0.309607996204
r=0.00742336386876 0.282055539987 0.243104205803 0.181409637679
r=0.00766963738032 0.305732394106 0.230674615981 0.225785070806
r=0.00613609309487 0.271390195473 0.167673230897 0.274572243624
r=0.00658597200168 0.160729638666 0.274625304984 0.283861972813
r=0.00743788693313 0.169537105911 0.304495432092 0.268886727318
r=0.00969040688564 0.158415568284 0.273489292204 0.373335173556
r=0.00649242038718 0.184154347442 0.142381342194 0.292057912393
r=0.00635251021238 0.220162561168 0.218313013187 0.26969395372
r=0.00731734130928 0.231696149666 0.231054284663 0.299879329379
r=0.00691523801626 0.257078069323 0.292985472577 0.226787271685
r=0.00621870541327 0.190657733673 0.215732720358 0.287037815715
r=0.00590418316151 0.274452187111 0.254701599623 0.241003731956
r=0.00662097697874 0.20584374707 0.325598371305 0.228767361809
r=0.00829977776447 0.279387330373 0.282778448818 0.204782724577
r=0.00824961866143 0.289658283172 0.237319770426 0.267634112578
r=0.00715742644339 0.259318329494 0.220343788765 0.176100183118
r=0.00732965091869 0.342981203902 0.273352367357 0.173792529146
r=0.00705264053808 0.302288009781 0.236267574884 0.296218670858
r=0.00632564863115 0.227166017009 0.173429010158 0.289662325774
r=0.0060601039568 0.337749709077 0.244880559866 0.145522207137
r=0.00843697978606 0.249012266963 0.220620051117 0.248238429218
r=0.00733782820296 0.145818290881 0.3508769981 0.267609388712
r=0.00641307750235 0.180833834621 0.337266515509 0.213759453776
r=0.00900988491709 0.341699671105 0.259352679349 0.247885310673
r=0.0072293130342 0.217575341873 0.27456141977 0.229031879329
r=0.00813171827429 0.301641716303 0.217799141531 0.205168838157
r=0.00608191814154 0.283779717802 0.204973270162 0.284790629422
r=0.0065472178796 0.216447310824 0.232322642776 0.252974192858
r=0.00694407888648 0.197631493459 0.271285549747 0.220076193851
r=0.00746238022151 0.274271274519 0.247468564665 0.267520691215
r=0.00713872350186 0.254302614005 0.245750810914 0.247017744705
r=0.00724267885926 0.161748650844 0.278187396841 0.229576393524
r=0.00681553775193 0.307006911217 0.287868155237 0.235661881978
r=0.00646286367455 0.244563461423 0.222751592217 0.200430432568
r=0.00644340115377 0.242559004767 0.336075262566 0.160097663062
r=0.00888098943248 0.292796221103 0.20383586739 0.240299618167
r=0.00728455223653 0.305254777676 0.221699090839 0.187471882821
r=0.00600434154757 0.281916005356 0.347949119885 0.160874889782
r=0.00663257153186 0.192964335622 0.243443303562 0.319642748648
r=0.00713281884386 0.287137253478 0.200096248139 0.219615249579
r=0.006522583403 0.262745336331 0.319955034332 0.231866885419
r=0.00705985834205 0.191193442809 0.27285691788 0.321121444189
r=0.00645097933526 0.172723968744 0.205327397177 0.310997031922
r=0.00713486340531 0.251726178902 0.264147730439 0.233758510073
r=0.00852234422237 0.215252185078 0.275692216031 0.370265188375
r=0.00670528105453 0.258913286979 0.213017167896 0.162217948447
r=0.0066092105752 0.279954521299 0.245839385312 0.300483486168
r=0.00632152915613 0.33608350418 0.271054361477 0.147866081403
r=0.00839781279951 0.321963294125 0.257049929472 0.241887286617
r=0.00843210458033 0.249460121467 0.282713553651 0.319519312355
r=0.00693994717755 0.344902022425 0.199014984806 0.160850885466
r=0.00718325612366 0.363648740223 0.365544026788 0.1563817924
r=0.00575079565736 0.253740976606 0.291154579962 0.178426433728
r=0.0075868383198 0.29372038162 0.186467923425 0.272635226822
r=0.00672173800813 0.137607127792 0.234431103841 0.35024743562
r=0.00626165331714 0.293379204437 0.274539692272 0.173748160259
r=0.0064751158721 0.25709905351 0.218334974399 0.306739526961
r=0.00757805933732 0.335941028218 0.24086942587 0.245793453083
r=0.00719279208016 0.250505200948 0.238723005837 0.281053251326
r=0.00743709023998 0.300675383347 0.315148534241 0.234544287022
r=0.00896957045963 0.23702083919 0.269005308332 0.265033179756
r=0.00768081482561 0.177871834239 0.271825940219 0.286033998644
r=0.00887295260859 0.270130644894 0.265476354369 0.336889797273
r=0.00767083086993 0.156484420153 0.120125110742 0.389381185792
r=0.00620196038633 0.284528310354 0.271060277999 0.267565657359
r=0.0069068903522 0.324168389604 0.187827222769 0.320495195621
r=0.0071151160554 0.341838782378 0.168241178105 0.280834182335
r=0.01 0.214746200674 0.276608417641 0.233639907152
r=0.00741236732566 0.352155625657 0.290431125131 0.190389064143
r=0.00746279234771 0.271376011773 0.332948434935 0.221576951378
r=0.00665289102729 0.121205225269 0.211441033384 0.342829843257
r=0.00816575662408 0.313029958122 0.259760698093 0.180518633303
r=0.00807241957108 0.194602183184 0.148353923137 0.347043399592
r=0.0055986347522 0.0954605284279 0.451860412854 0.168608944107
r=0.00719795823926 0.123542174204 0.357944101163 0.331737794028
r=0.00516893984187 0.336683701565 0.160725038213 0.256233692044
r=0.00760259054701 0.277966471566 0.206806390163 0.199324706474
r=0.00736012552426 0.271759402978 0.305843981142 0.173278862909
r=0.00752636067768 0.230803047788 0.204997091299 0.292527196827
r=0.00710004432911 0.258375785947 0.290880719629 0.239558951765
r=0.00811790738373 0.300827557604 0.228103158312 0.203646405711
r=0.0067345519253 0.239885025151 0.23127753304 0.324733192555
r=0.00739905456758 0.204364296246 0.260547578541 0.291534989225
r=0.00678666054383 0.240072138623 0.255567680958 0.232671430776
r=0.00689578351789 0.283955691248 0.196218882104 0.305777360263
r=0.0070124523165 0.225996923628 0.247306067406 0.244829693311
r=0.00579080114358 0.264329051563 0.247135842881 0.237795301625
r=0.00845786633518 0.149166017755 0.270912308024 0.213435371724
r=0.00825809449447 0.23073951879 0.207124272418 0.296912636464
r=0.00758589347925 0.291745048135 0.231511194718 0.222824683708
r=0.00885218315604 0.251937296755 0.226284110691 0.156147849179
r=0.00631814564769 0.246549336321 0.167141278807 0.379627468372
r=0.00677550686283 0.374008045146 0.113603013645 0.252133569869
r=0.00866616664314 0.159485814206 0.215304798962 0.258253385634
r=0.00781392962644 0.16128060664 0.361114063995 0.298182204741
r=0.00872799486108 0.262274441962 0.193815324731 0.206415339148
r=0.00737719817356 0.302219608482 0.226693916844 0.202195929553
r=0.0071497056366 0.101202972442 0.33318337832 0.330500849745
r=0.00613825248194 0.312325903262 0.248138315823 0.327685578895
r=0.00930636814023 0.300191159465 0.229784689936 0.250765031191
r=0.00923298983397 0.20718960403 0.256634807037 0.222342545945
r=0.00766510643652 0.308529225972 0.227042368363 0.239882352414
r=0.00616276984745 0.269657807555 0.258851173277 0.244467024418
r=0.00724734378861 0.163652563901 0.267586019108 0.308165289439
r=0.00598284163999 0.223034453148 0.22452619353 0.243478452333
r=0.00914905674508 0.256681047435 0.167141320367 0.29714083714
r=0.0071527198873 0.258373572469 0.186111749828 0.286916532536
r=0.00655336230706 0.359000928265 0.269304665069 0.157330052026
r=0.0064096046411 0.222951862246 0.257715758376 0.246164768
r=0.00668679232528 0.272103357905 0.275874682631 0.241049823676
r=0.00747426095855 0.35683231877 0.152655859417 0.217101074358
r=0.00760320518836 0.278464463989 0.260217098487 0.245860074479
r=0.00645452024554 0.218927930239 0.282807557493 0.252064631957
r=0.00902671383331 0.168883061747 0.309608540925 0.31802147718
r=0.00672331879037 0.239240423155 0.299592614495 0.257791795344
r=0.00596417339336 0.304399912873 0.204512451899 0.170968561679
r=0.0057000453399 0.215375462156 0.258403807743 0.32129956228
r=0.00753269913657 0.127548742372 0.305303368557 0.263407253063
r=0.00684302843151 0.300919987311 0.207666101157 0.293106301982
r=0.00779334720804 0.226560940647 0.317359510805 0.250397682253
r=0.00849977143984 0.225036169286 0.279430561993 0.270828592699
r=0.00567371950287 0.264287742828 0.299605622773 0.16927918663
r=0.0076430927155 0.280794444849 0.236284594024 0.264795304608
r=0.00754976249709 0.248344986345 0.335134903273 0.205521954846
r=0.00716536448981 0.275078876912 0.219675932838 0.241398186577
r=0.00792499385787 0.241143569527 0.188867549446 0.274214090771
r=0.00783626771816 0.205073838485 0.282725142283 0.236413346725
r=0.00723726966375 0.244526504347 0.27862843031 0.236503253293
r=0.00874862316774 0.216343566167 0.248453964477 0.298336102525
r=0.00692681357461 0.278447157616 0.30139670166 0.188587059937
r=0.00690560021253 0.26328836171 0.246035417158 0.251920067249
r=0.0073043915259 0.23767046457 0.311704249594 0.227343872977
r=0.00910669731927 0.309851118837 0.215975751092 0.285994472675
r=0.00676383091592 0.140416189385 0.299937271587 0.314351170021
r=0.00778952155146 0.267491628412 0.292063069656 0.247909875147
r=0.0062538830505 0.238657311361 0.195835939484 0.392312321053
r=0.00628918626622 0.237153827421 0.208497569811 0.247440389997
r=0.00681834098474 0.201367715301 0.295330445117 0.164125252515
r=0.00819744387407 0.330396082449 0.181790580588 0.310872892496
r=0.00820566306357 0.138757453356 0.328101557992 0.364858626659
r=0.00685742077358 0.239124134133 0.21739413964 0.235385328812
r=0.00671467236937 0.285435264651 0.278840519767 0.190512299084
r=0.00711093252575 0.2427012164 0.160896952525 0.251597620517
r=0.00704064714741 0.270108623494 0.284445845919 0.228964743696
r=0.0091362083538 0.241788469704 0.233541275412 0.228910829939
r=0.00742431644861 0.274483014282 0.226937398644 0.227181989928
r=0.0089844535179 0.217911759053 0.235277160036 0.268250830519
r=0.00698308749079 0.165111554862 0.312054736125 0.247377683788
r=0.00917412726649 0.232660254418 0.31231483208 0.216981840595
r=0.00891329836576 0.298411035446 0.249851647135 0.272340402757
r=0.0057209481528 0.225849074248 0.304483343458 0.237254383539
r=0.00763317694833 0.296320145 0.178650640338 0.245856287711
r=0.00933736028704 0.240836683043 0.298094387375 0.235283608754
r=0.00802487890759 0.247743562517 0.283123912338 0.270860985753
r=0.00738838364194 0.231486197243 0.261883441907 0.282437505063
r=0.0067245797028 0.280772188894 0.207152745731 0.287294262421
r=0.0072210025158 0.248268531852 0.284943655855 0.187547143935
r=0.00813338298494 0.279474834675 0.217993414681 0.334689134224
r=0.00660967493841 0.268074933229 0.321137072524 0.2106423115
r=0.00613073865047 0.195652137369 0.309373355725 0.24331209049
r=0.00810997238025 0.208503969784 0.267349824619 0.267600805588
r=0.00643867881241 0.216553010446 0.294419075182 0.244632018127
r=0.00905916774757 0.265617973919 0.170553093082 0.289442410227
r=0.008202547083 0.267904902586 0.263409093452 0.270155604794
r=0.00705810414771 0.142271969046 0.356666962779 0.25843672579
r=0.00618073162112 0.313894252745 0.331989104376 0.200812507579
r=0.00918251351291 0.246163357335 0.140010182559 0.334406138628
r=0.00740741134288 0.248533874672 0.205493356299 0.380146817585
r=0.00720149331009 0.23619990376 0.324620196604 0.232741286863
r=0.00721002588951 0.215129758432 0.287546015839 0.315832772418
r=0.00611457313825 0.255229069079 0.325146307167 0.215171160845
r=0.00669540327024 0.237338525329 0.282366742936 0.268405365208
r=0.00902323119664 0.213497617511 0.208730835798 0.29347735084
r=0.00907847280517 0.244227855956 0.289455912683 0.209166073482
r=0.00724624898207 0.21466011212 0.294097483375 0.22413719576
r=0.00627402852958 0.209934422878 0.181527406564 0.356015130935
r=0.00861886915201 0.261241361901 0.246668349584 0.249266353223
r=0.0073035885376 0.215458997734 0.290910894604 0.27506970333
r=0.00759013704917 0.255576358841 0.313007404308 0.176820624908
r=0.00584816896482 0.307050786029 0.163482206041 0.301548249704
r=0.00733146587112 0.255043899669 0.14723117789 0.217065109394
r=0.00879694572784 0.225488325847 0.243951927579 0.267352259392
r=0.00570870369372 0.299238573414 0.247639992531 0.119559880219
r=0.0089301693723 0.286358821992 0.254460171392 0.26765154954
r=0.00615801411556 0.174194249687 0.369062177292 0.176456600902
r=0.00724984252071 0.370823292914 0.16085288799 0.304146317367
r=0.00711687394799 0.1790577255 0.317724647872 0.16026337659
r=0.0071146089483 0.254048085305 0.300792133223 0.291847329225
r=0.00892990436256 0.164936188622 0.248708150071 0.258117624438
r=0.00549467070033 0.257005387792 0.214844852881 0.282251848599
r=0.00675630519712 0.2641883839 0.288751067276 0.205588684448
r=0.00637524434834 0.252212655608 0.20287840773 0.181702496345
r=0.006801243017 0.368366989789 0.20512937572 0.143923830394
r=0.00595562802022 0.277896506761 0.245397518172 0.256392941633
r=0.00729517500433 0.214702507056 0.258767537452 0.169729605557
r=0.00838114248534 0.195648910426 0.266295569046 0.33895384098
r=0.00618215091022 0.329571701973 0.22048439253 0.205393871401
r=0.00814917700251 0.145973244507 0.193968373359 0.36368846147
r=0.00871076472334 0.153976404763 0.341578782692 0.37629065209
r=0.0071547506766 0.271113030279 0.308615320196 0.301169820209
r=0.00617410541887 0.185545747631 0.174487195731 0.320444594614
r=0.00797238861146 0.3086719113 0.294756622292 0.173910859497
r=0.00571929621086 0.221277361341 0.284040234918 0.255553046534
r=0.00664088299008 0.36683529534 0.153076474302 0.36522093553
r=0.00771540351791 0.326725574137 0.21466781951 0.132359040328
r=0.00693970394077 0.207546643585 0.155698211194 0.373563185228
r=0.00660031395501 0.244298680686 0.139194193698 0.24245775882
r=0.00771031090613 0.228862025923 0.245065235241 0.240919510771
r=0.00881221043819 0.167100661498 0.361888983132 0.331541248211
r=0.00726405071191 0.241611382039 0.277651306876 0.29359006641
r=0.00882640188082 0.260882412249 0.218896056317 0.327174136564
r=0.00922616239714 0.267473636868 0.190597625206 0.311716972933
r=0.00695211121565 0.31844037611 0.252544784126 0.194263172667
r=0.00793545829665 0.220683183439 0.262459632855 0.305981826558
r=0.0068478757453 0.266545288993 0.307785866853 0.178740463628
r=0.00881999430873 0.184844978906 0.166368661548 0.387803994437
r=0.00714250686041 0.239037835129 0.318566775244 0.258047273031
r=0.00635724654945 0.204903827045 0.270729764015 0.28153293907
r=0.00823840212706 0.170012919446 0.326891069288 0.220666457162
r=0.00726864277313 0.240052790096 0.33616258515 0.26004436559
r=0.00683745178799 0.282844994752 0.283094056323 0.231538311007
r=0.00807024218716 0.318318869787 0.318703413334 0.160216537256
r=0.00696496353834 0.172556636745 0.310867214805 0.261968519776
r=0.00664470518605 0.186540586513 0.174418423354 0.293794218962
r=0.00615877000389 0.33185741688 0.15130541347 0.153655157715
r=0.00732385440046 0.241586522879 0.215516266361 0.317691268831
r=0.00774019019249 0.24159176267 0.25393509727 0.253766299532
r=0.00799420854617 0.259397641249 0.26888462913 0.25454584836
r=0.00802161719596 0.300026795284 0.2929528403 0.198445873526
r=0.00591557643651 0.256358326362 0.236149635304 0.185767328549
r=0.00689637393569 0.209263445418 0.229043044174 0.250470942828
r=0.00701278009634 0.259638439127 0.241027845441 0.259311267135
r=0.00626858242261 0.215580402775 0.260083454058 0.232292455063
r=0.00684769833725 0.227964844183 0.271223503167 0.221055461034
r=0.00778792399878 0.251843580617 0.222613813478 0.280968664945
r=0.00756920024345 0.303996587536 0.182610361007 0.267260365795
r=0.00856187293533 0.272120911091 0.232798788997 0.26785165212
r=0.00635356840248 0.239949748744 0.274008933557 0.239032463907
r=0.00720182633131 0.210665724881 0.298369533227 0.271253948633
r=0.00637088394784 0.297683699498 0.19079651115 0.276968649716
r=0.00697278045093 0.298456183414 0.238665793004 0.232723503247
r=0.00754356775468 0.26330847892 0.243877598475 0.226857751115
r=0.00696107439826 0.312211443205 0.176638815679 0.307314155405
r=0.00722542354014 0.303298704482 0.227516820668 0.210637914288
r=0.00746803363244 0.329412808163 0.288388047154 0.198892740858
r=0.00588483457861 0.154687206386 0.238058667015 0.289796046199
r=0.00739295921217 0.325317332102 0.259696899762 0.224678821448
r=0.00725507341057 0.270238693521 0.262163404336 0.197174507858
r=0.00695113039799 0.26773222446 0.242901695796 0.193749593919
r=0.00773575292719 0.203509487636 0.252972223771 0.303158800705
r=0.00814137730992 0.274835293937 0.221491188096 0.217257599818
r=0.00695635119927 0.240371795839 0.24205720323 0.228850652781
r=0.00565165995108 0.25667754171 0.252115328506 0.286623696984
r=0.00715656199359 0.214470834813 0.150341542897 0.278488716203
r=0.00653563010945 0.204020272219 0.217040261894 0.254634252418
r=0.00792357873319 0.234043485002 0.25280344606 0.204253306438
r=0.00863230075666 0.297234732917 0.248355852584 0.25927647828
r=0.00672151245937 0.227985221288 0.220684956633 0.215234651364
r=0.00874557476953 0.193358668114 0.280482165118 0.25239272932
r=0.00778725797654 0.258351101635 0.262738033968 0.259944121756
r=0.0070105686588 0.26315827999 0.256087340016 0.21710567249
r=0.00745321800939 0.248164014688 0.27576499388 0.201913504692
r=0.00612403908552 0.293628858903 0.209758124244 0.244856301595
r=0.0091458569063 0.237475386412 0.244950947079 0.275846446059
r=0.00637402897858 0.283897367839 0.320346320346 0.186542168294
r=0.00777261209279 0.26466019054 0.166904374193 0.269010051098
r=0.00832657346974 0.246363354998 0.214825131538 0.251516558341
r=0.00861026498042 0.312346559004 0.164994496793 0.242258486118
r=0.00676124984046 0.270232834524 0.314608300976 0.183879302314
r=0.0062043495208 0.292339448014 0.27689405289 0.195594322558
r=0.00766627427923 0.268343598701 0.168382668383 0.251608751609
r=0.00888651810821 0.196303300189 0.307468634986 0.297261026048
r=0.00857039347232 0.276461682326 0.145789731487 0.280283801636
r=0.00597561511304 0.289879238037 0.271689151635 0.236235325822
r=0.00802068008265 0.279795704268 0.170840925404 0.328056981945
r=0.00821042805085 0.295281473058 0.164000248692 0.265237891815
r=0.00665208406558 0.132796539677 0.21506571286 0.268804968669
r=0.00967985790789 0.20038556831 0.268050607673 0.240958203222
r=0.00819822904928 0.18080053094 0.32318553189 0.222753875673
r=0.00732213448536 0.311565483697 0.260283432415 0.18148381673
r=0.00624023705538 0.203498536823 0.274450957844 0.264157293916
r=0.00626136340265 0.326207299569 0.329103668602 0.159817348734
r=0.00557727754165 0.361627188809 0.147395129117 0.289665648422
r=0.00860674085505 0.189040625268 0.266821265997 0.391342437516
r=0.00759152016866 0.280080653353 0.31155807789 0.281526778715
r=0.00662150585807 0.207314451025 0.341973064368 0.16900252155
r=0.00719594922402 0.195342448488 0.252494277661 0.335358448608
r=0.00676003941267 0.216110620371 0.266177436525 0.248103100723
r=0.00842659871252 0.383622566399 0.216784847919 0.168548236611
r=0.00706999868457 0.23601252286 0.152082493826 0.272351549342
r=0.00869842021015 0.255652758057 0.231830511407 0.23317404337
r=0.00615714206745 0.331723424516 0.258400641223 0.130060080427
r=0.00735371910671 0.318355964525 0.234069134271 0.200811621175
r=0.00745692173552 0.218129847005 0.281413275228 0.288535882477
r=0.00691663727029 0.221112844514 0.280187207488 0.261501126712
r=0.00694307811504 0.258292833773 0.24568845515 0.212655622012
r=0.00758826100539 0.232736737333 0.275882363662 0.258282174112
r=0.00776448468291 0.256136974217 0.231308392478 0.306251253057
r=0.00689740675063 0.198572715305 0.298274786947 0.280864289179
r=0.00742668373826 0.291983747116 0.248760373265 0.214636203987
r=0.00708881134225 0.264656547952 0.295953556176 0.231368815351
r=0.00694324669624 0.206782069567 0.273492870296 0.233308987396
r=0.00810191136147 0.299876451693 0.258067704472 0.214084507042
r=0.00750328332994 0.266576992276 0.245331350659 0.209469161658
r=0.0087294374335 0.250598376021 0.215576545443 0.287329349634
r=0.00735338862595 0.237722494639 0.248474215364 0.271957053099
r=0.00792052762972 0.231846712917 0.266455236207 0.287135777998
r=0.00760022749908 0.304626317019 0.246548396218 0.236344189134
r=0.00740310706617 0.304468550808 0.218079403109 0.195481535708
r=0.00662727333007 0.243986968878 0.301648914458 0.200157112821
r=0.00660177310565 0.218543064922 0.305310909115 0.234082143459
r=0.00759722371497 0.250870608674 0.262347075781 0.267029888062
r=0.0064111172263 0.246315459392 0.227690581109 0.283705500817
r=0.00724188396985 0.185672840884 0.2580206374 0.290560142825
r=0.00696646220612 0.331090681651 0.295826945389 0.15851252608
r=0.00616698221543 0.265977953699 0.23339509292 0.262403383677
r=0.00600255965977 0.310500900173 0.138222872815 0.316642269446
r=0.00773839748241 0.3465443055 0.255185222536 0.211367150733
r=0.00653975021682 0.264716203986 0.281819693024 0.178016660202
r=0.00551184977098 0.293590416229 0.277719482336 0.169362830827
r=0.00790840608246 0.133746098862 0.257160475184 0.23882512836
r=0.00630817829725 0.218497650033 0.299186287833 0.204302104753
r=0.00627395449044 0.297779433188 0.147180561523 0.192662688596
r=0.00572206416472 0.285779053641 0.353349265186 0.146446448668
r=0.00680097349179 0.263381716581 0.25956385079 0.345307280426
r=0.00814370580344 0.192489082969 0.272896652111 0.225327510917
r=0.00708032398428 0.35847329888 0.125732127476 0.292086563307
r=0.00623802681223 0.246095215694 0.149417852523 0.334520589372
r=0.00556744335291 0.16344300432 0.343325578819 0.136213581478
r=0.00778490836971 0.305925957483 0.168889078232 0.279910251495
r=0.00895845877953 0.292750916792 0.281289327325 0.264847968173
r=0.00649348115689 0.319584057175 0.165966334566 0.148792112726
r=0.00657847220509 0.152708532568 0.261897779195 0.290260333652
r=0.00687115267044 0.223464072635 0.257495231401 0.262386321209
r=0.00674101878958 0.310207223062 0.19684953723 0.200254969219
r=0.00687888759253 0.296756532858 0.174947923233 0.259615442337
r=0.00815413346475 0.278327872831 0.149328964931 0.348033005703
r=0.00622271480308 0.19601876462 0.225057966081 0.352373027635
r=0.0095458423621 0.282231072589 0.283205224852 0.209900553855
r=0.00736200680382 0.189352231628 0.168109127504 0.325042777689
r=0.00731807288143 0.172715543336 0.301214587131 0.2696340908
r=0.00638343402656 0.259294143271 0.356972721733 0.184932887539
r=0.00805827638303 0.312752643148 0.181867624496 0.341705314262
r=0.00744261101869 0.269430445991 0.340953236373 0.203212138837
r=0.00784015274615 0.313671041568 0.211702893032 0.213898392815
r=0.00573535586337 0.231402605267 0.277588246888 0.186584197414
r=0.0077492757827 0.231787828916 0.304513553903 0.246524033823
r=0.00858619656446 0.229535460883 0.206694677006 0.288820579361
r=0.00762184288293 0.351048806005 0.199321943944 0.233005133461
r=0.00624158261741 0.299674267101 0.136188105628 0.16215967058
r=0.00744167664647 0.121802898978 0.310179160426 0.306577945834
r=0.00658295756109 0.359557824475 0.375624942288 0.123603361167
r=0.00546647130566 0.315939487565 0.12595716254 0.294328698871
r=0.00845292516239 0.143550113601 0.307945081527 0.362159095858
r=0.00730547868649 0.239526536846 0.261000381825 0.193340969836
r=0.00763311024464 0.344033554368 0.307947118507 0.195231371428
r=0.00743199298658 0.239545454545 0.174884135472 0.320472370766
r=0.00808420266737 0.313749553913 0.142565248528 0.422676453048
r=0.00751243097411 0.368306801737 0.188563848115 0.155123699263
r=0.0067956384841 0.391769393081 0.219813704259 0.13801432617
r=0.00933204974604 0.325771645883 0.140466082957 0.235340939241
r=0.00653958919866 0.201424545753 0.3629306917 0.298463081099
r=0.00811817510247 0.164373847681 0.249893632109 0.297451898076
r=0.0091958066878 0.148814090055 0.342924691242 0.188978462063
r=0.00678436589652 0.184960007675 0.314938062861 0.125685025962
r=0.00853063969053 0.14712544983 0.378918452898 0.194591915448
r=0.00658125989757 0.282603522941 0.256334427879 0.306792301469
r=0.00681340143585 0.4026759295 0.123878328831 0.160688440756
r=0.00814275073854 0.144876800862 0.261418547941 0.384931855243
r=0.00669456997123 0.161450727229 0.24380024294 0.243827539614
r=0.00917256800285 0.382095144998 0.24201694363 0.230694037146
r=0.00632454514084 0.243839092171 0.162885712288 0.301807066439
r=0.00578859311274 0.34597392472 0.147543350515 0.310261185949
r=0.00694123689914 0.22584820039 0.131731131535 0.274307432709
r=0.00701681470526 0.196513456068 0.297603404475 0.231076900379
r=0.00752321210207 0.230596372445 0.239614189199 0.239195887019
r=0.00819590940286 0.241929989508 0.302838300018 0.22831759528
r=0.00725543873256 0.280828397959 0.179640183261 0.282951540209
r=0.00924216710526 0.226006537054 0.230447529769 0.242526156405
r=0.00815085313167 0.259752120026 0.259839095456 0.267188519243
r=0.00663030123282 0.198478597127 0.255403735371 0.24777814361
r=0.00731696513442 0.203244181327 0.143944801332 0.31625869477
r=0.0093214857165 0.242567904649 0.34278943467 0.208420445288
r=0.00668537716775 0.289146435834 0.273370114328 0.223780901134
r=0.00767821777107 0.23710716843 0.256252685178 0.257750550296
r=0.00867990737049 0.295346007255 0.233572117372 0.264591082335
r=0.00619150884798 0.302269034924 0.389737550838 0.15244294702
r=0.00907780058789 0.120038769581 0.308909012639 0.245413512127
r=0.0069345835985 0.260580180175 0.13398217277 0.38738478963
r=0.00659738345907 0.216775054194 0.235358419951 0.271654345691
r=0.00716055954439 0.238148562897 0.311381973756 0.154994688029
r=0.00868447052436 0.268035262108 0.177826177953 0.263395208383
r=0.00893808866845 0.217574036963 0.251920507682 0.302027666444
r=0.00650728977689 0.22977333394 0.310815550399 0.219868542785
r=0.00860291277634 0.260491850172 0.224034714028 0.287891209628
r=0.00706475604238 0.255881344178 0.199864310374 0.262064985818
r=0.00701279123008 0.134518068064 0.304895977828 0.318970786755
r=0.00663299808838 0.244745883718 0.275162494608 0.235271369714
r=0.00779873151104 0.282942066745 0.237993056947 0.202721473936
r=0.00626373800278 0.214324224965 0.238643698783 0.23486593587
r=0.00737995273023 0.245504986655 0.308037177506 0.217387741724
r=0.00732310158135 0.260505508173 0.243503464819 0.201992270789
r=0.00764498847277 0.299310538217 0.211917349839 0.2483915832
r=0.00714174114844 0.227488776309 0.296898554306 0.2417150624
r=0.00862950120655 0.25422217703 0.201139715843 0.268852568643
r=0.00863607697553 0.237521872902 0.243117372981 0.263139560673
r=0.00743805697074 0.273496392361 0.257626748933 0.188313914125
r=0.0077593709605 0.268216605569 0.162180847643 0.273136536112
r=0.00653078423695 0.276592564119 0.172229696543 0.303713669464
r=0.00464776838007 0.296121440424 0.205304779278 0.292131980114
r=0.00744953534585 0.208231889159 0.230079297566 0.337590566425
r=0.00730556815361 0.314317073195 0.222833390508 0.200610940238
r=0.00648349135066 0.321992559054 0.349354077842 0.16623599321
r=0.00780646792384 0.268263243606 0.271328671329 0.237008653447
r=0.00624381435476 0.302543273863 0.214143327021 0.137737134124
r=0.0068537361122 0.264671162167 0.244676906829 0.319692312547
r=0.00686391354306 0.223606168446 0.329408275766 0.257919893936
r=0.00618085854654 0.279993423525 0.25439214581 0.176190811725
r=0.0074267409031 0.22184181593 0.231583928298 0.271679679345
r=0.00753152215319 0.179365275377 0.242775994073 0.300712109986
r=0.00681718621496 0.201331041119 0.236695292506 0.268635090116
r=0.00808032695007 0.237829992407 0.239273768785 0.277516297789
r=0.00695007430262 0.186441975682 0.312201325512 0.27352840664
r=0.00804556453492 0.222726804045 0.253172832437 0.285406835548
r=0.00803162725212 0.292876076366 0.221178051087 0.24302636791
r=0.00754243074012 0.257531298976 0.221369378646 0.231631859061
r=0.00769836770371 0.289201343716 0.230578032071 0.222750666
r=0.00629304924489 0.267653490724 0.279767363479 0.220024925342
r=0.00740908248368 0.287315138465 0.265000457109 0.188459077107
r=0.00707022735633 0.318056538419 0.157758824041 0.189827057494
r=0.00773301624975 0.273638375161 0.266704530664 0.195129743353
r=0.00673945500144 0.260524537805 0.292954978195 0.238609422026
r=0.00726465105391 0.253758987052 0.219831287569 0.2313313465
r=0.0072240938973 0.237171508657 0.212096374326 0.223662507716
r=0.00745945522673 0.308161676223 0.207177744744 0.283259007574
r=0.00880065856957 0.267218939074 0.185486140425 0.293882791614
r=0.00944255718772 0.177095041838 0.313225927314 0.263697835822
r=0.00686375478302 0.349062815504 0.226489911183 0.209297221369
r=0.00704340470626 0.208667404946 0.261055740126 0.259815430048
r=0.00706492534307 0.277565878401 0.274768806627 0.198565329693
r=0.0069387555941 0.250974246721 0.242193589042 0.230345090626
r=0.00614198534271 0.320471357942 0.127950633805 0.300267648043
r=0.0068975297578 0.319625086785 0.193928874489 0.298179433773
r=0.00711313063564 0.283819628647 0.30049989798 0.220966809495
r=0.0086346822156 0.254088248043 0.234596129204 0.306305405109
@group {Random Data} recessiveon
@balllist {First Position} color=white
r=0.00459371008314 0.198787142405 0.312127256407 0.0928542587887
r=0.00337712556677 0.358292832154 0.257076715071 0.0737792724432
r=0.00149316684822 0.477426447888 0.00597039603538 0.471352495671
r=0.0025921441003 0.27352814622 0.189623477635 0.249144640622
r=0.0040997525809 0.356064107459 0.0913702664994 0.223223928181
r=0.00477711826123 0.361871231846 0.00657041631304 0.260008927712
r=0.0014000312971 0.235639376964 0.136161807226 0.257814905093
r=0.00335115052261 0.0181584472649 0.159347416868 0.420445343348
r=0.00301236577565 0.067860833785 0.260482865303 0.425386905517
r=0.00231997229721 0.384733864712 0.0440173673029 0.353966907722
r=0.00254053089169 0.325629208904 0.0135582848226 0.305992971583
r=0.00287916254568 0.143261900068 0.553879526714 0.0519126022943
r=0.00278000889391 0.0269426114602 0.482125133219 0.0542248949071
r=0.00570266043053 0.0183865878223 0.516321043647 0.413133418326
r=0.00374194568385 0.312994832913 0.40552378243 0.105320287737
r=0.00674437173091 0.286429297115 0.0399094328823 0.264401882851
r=0.00345474643732 0.281344339794 0.359026900681 0.140013311481
r=0.00224456037093 0.200215997829 0.190899404601 0.286993848035
r=0.00538291146916 0.298197091665 0.177885011066 0.262682592243
r=0.00619123303265 0.148755089429 0.102007362024 0.402060023465
r=0.00482317004081 0.285459398471 0.253809808701 0.353502859155
r=0.00337688041024 0.177003137568 0.218500269286 0.267310361357
r=0.00455124506873 0.261134975039 0.270580548659 0.011229749666
r=0.001 0.319418719777 0.160116855232 0.287829171883
r=0.00385466924327 0.218279882236 0.336703658811 0.265547007102
r=0.00624762082524 0.186491803438 0.355320688702 0.44434343564
r=0.00420703851633 0.172636727279 0.308251188989 0.441491927634
r=0.00611263035496 0.371984309128 0.159779726184 0.292838446115
r=0.00399645137251 0.0871552372483 0.339169972172 0.077342902099
r=0.00518398719483 0.114374487592 0.165901150152 0.166230896902
r=0.0044849179928 0.0776766466888 0.0773500360544 0.0960308119212
r=0.00484169949151 0.361006967239 0.243009672551 0.287693680484
r=0.00522918480707 0.00949267297249 0.222301644379 0.367659132583
r=0.001 0.163942317021 0.267009280403 0.28777558532
r=0.00206748884252 0.246391716971 0.430615131688 0.275003580193
r=0.00238597745778 0.360366319476 0.275711799417 0.279483018892
r=0.0012117699083 0.324913531005 0.156945601014 0.327228707981
r=0.00292792159652 0.561381524445 0.289874637463 0.0683560519341
r=0.0045714317241 0.35325259058 0.198863516954 0.0969071739735
r=0.00172264153097 0.82303731935 0.0206080703826 0.120046933037
r=0.0051696917776 0.0477159295243 0.331034366982 0.322661732419
r=0.00487335129984 0.0842694263227 0.333397827938 0.248241704468
r=0.00331734085311 0.240862437922 0.119464389217 0.487997697752
r=0.00455787998207 0.241286924231 0.206869498318 0.292199776956
r=0.00573661355479 0.00104308153367 0.538307985781 0.00313478866455
r=0.0024307242228 0.220246099351 0.217476596257 0.307775951078
r=0.0059329686783 0.109580472591 0.274747252451 0.277985510425
r=0.00536340346951 0.246914492236 0.337978735092 0.0928067254305
r=0.00508251666354 0.282382548081 0.270917549436 0.274066036869
r=0.00259177829535 0.244069149898 0.283182398122 0.264694326369
r=0.00276869663407 0.296321235838 0.279169172424 0.281675695206
r=0.00495601404417 0.508926772064 0.0358055778897 0.0309414596791
r=0.00431374968131 0.139336033086 0.00246096733513 0.431707013434
r=0.00521754474135 0.378503224766 0.338836059236 0.112119406602
r=0.00196931372166 0.00806819818449 0.448618943312 0.293354791932
r=0.00369440843882 0.406680973461 0.180622315055 0.233044574262
r=0.00193252633732 0.325970790286 0.204070776548 0.0355623063976
r=0.00378848721972 0.170677055193 0.348112168116 0.111730487199
r=0.00531618193965 0.097654916613 0.216233152971 0.189007807408
r=0.00561130094549 0.160600674934 0.179447654116 0.380926019015
r=0.00683001689697 0.446578539828 0.0315627154676 0.259395327591
r=0.00388386970554 0.295369493999 0.331944499372 0.181131494065
r=0.0075597910487 0.356930552606 0.270018269239 0.145299645703
r=0.00255263701393 0.299710185395 0.142382114493 0.403001959345
r=0.00407489354349 0.163475796899 0.343340792094 0.256833371641
r=0.00669227244174 0.304564322292 0.274129694984 0.0765841992239
r=0.00452836330024 0.28428416184 0.190591160533 0.234469517024
r=0.00601327770768 0.149332857157 0.275189874841 0.33664442644
r=0.00299703749768 0.32770550753 0.0910356109175 0.362199157593
r=0.00112936024136 0.589203266598 0.0222748853906 0.102232476137
r=0.00326844864803 0.378459569383 0.276238387994 0.163316905139
r=0.0046418335013 0.0215681326388 0.812221728844 0.0384107759543
r=0.00312116748953 0.110227118319 0.23081665918 0.481016221535
r=0.00344448201767 0.289021226476 0.414349837883 0.0790305788574
r=0.00278474998017 0.147663732435 0.330260034208 0.190906148294
r=0.00583926840927 0.0543320691086 0.115934844955 0.321830402832
r=0.00417042479286 0.178283995824 0.0759305851943 0.52192879951
r=0.0024476385917 0.0612356946172 0.499665257701 0.285811882642
r=0.00661811027236 0.145591797126 0.20895805682 0.321978513962
r=0.00692547115045 0.357142282772 0.229065257759 0.362866427617
r=0.00421016360168 0.407666518085 0.305568717344 0.15861398989
r=0.00738592587132 0.217294406637 0.374680702068 0.0984735775322
r=0.00288443718876 0.113252317263 0.282955581469 0.272698023291
r=0.00462830909819 0.0494608559652 0.465539939329 0.373419369202
r=0.00105989308036 0.437661241982 0.362313895203 0.158193541616
r=0.00115018328242 0.265305052159 0.341833949024 0.109715939782
r=0.00278318666753 0.0674261987224 0.571454651256 0.0327858358625
r=0.00176847455653 0.0113989053663 0.636625579779 0.0598614410228
r=0.00387296299381 0.441268341593 0.10581925804 0.0420876500236
r=0.00371534782857 0.340536313833 0.119995916057 0.14254764627
r=0.00692432632378 0.0258456932963 0.249282779419 0.128080227499
r=0.00406925667818 0.347826920211 0.29288555901 0.128209094003
r=0.00239336469206 0.224329737827 0.426674710585 0.346438201503
r=0.00455986767174 0.243849157079 0.0934700487932 0.270240749506
r=0.00243498513109 0.301557697197 0.367562120159 0.244137721834
r=0.00781325230796 0.132697951927 0.272741903701 0.212233658864
r=0.00560543111278 0.222506863531 0.296871725472 0.294555519503
r=0.0024204906975 0.0622578257704 0.295759407679 0.325213974009
r=0.00931544512741 0.194825836399 0.374681035429 0.390567462522
r=0.00332970090938 0.297021030228 0.342188334425 0.24005469528
r=0.00508847496848 0.102862393751 0.263604225883 0.28050018851
r=0.00310568267082 0.118266426855 0.136189562914 0.392004322958
r=0.00311760626686 0.361690865685 0.114487385242 0.138599157529
r=0.00208632636315 0.279462636112 0.0960818430158 0.349035705265
r=0.00614018459145 0.192132415084 0.380308008195 0.182379856969
r=0.00686589463549 0.105140112114 0.181286258301 0.341481846551
r=0.00548259193296 0.246537226799 0.259741887043 0.303750130736
r=0.00664356656439 0.384721912992 0.146486891831 0.278720006957
r=0.00632958132242 0.0892037768313 0.417487934038 0.41448886191
r=0.00358207169701 0.449061572599 0.214347089814 0.203352825188
r=0.00245867388174 0.386468851679 0.130318691028 0.205145573344
r=0.00855170683918 0.235395295147 0.199328024653 0.12407957977
r=0.00368727881175 0.432788513418 0.0619733539564 0.213106873194
r=0.00433398002446 0.194364165879 0.0881745346652 0.0870572669906
r=0.00401569971289 0.248840304258 0.281149417632 0.195907566936
r=0.00741945582247 0.107621155065 0.23744982274 0.348046280467
r=0.00474842562333 0.241494432172 0.165146355644 0.252188872858
r=0.00491882577501 0.0833988926874 0.405641707374 0.116074704966
r=0.00473719867539 0.304278500476 0.202383775341 0.215850990531
r=0.00181877308818 0.326894089107 0.437890395801 0.0878699955534
r=0.00392651289396 0.381747929558 0.00678173727651 0.569470545168
r=0.00357833175012 0.232712932852 0.33949814938 0.271672484735
r=0.00433819464725 0.213393511686 0.31611826621 0.0639308760661
r=0.00464698286262 0.34466101954 0.260160220993 0.0275641661903
r=0.00176750415837 0.360894849563 0.0272748297814 0.532050515541
r=0.00472594528892 0.0629657198744 0.28307654732 0.349385966015
r=0.00441288018402 0.153634492312 0.12814013045 0.381559118726
r=0.00668440552389 0.0487220110323 0.426651809551 0.138286157405
r=0.00223030633997 0.152125353841 0.076054382669 0.354556330358
r=0.00409714258984 0.335000552578 0.134408588663 0.263175430571
r=0.0039741884817 0.234309369207 0.458996442665 0.0882976082533
r=0.00341700602576 0.220073293523 0.272608060746 0.280034698409
r=0.00225574728949 0.32646537711 0.154586978076 0.328274490532
r=0.0047776674813 0.377929562816 0.0162935571218 0.407076151039
r=0.00425674360949 0.183538251946 0.236374304669 0.441851659159
r=0.00393156789547 0.19503601992 0.516128116844 0.227954243509
r=0.00268989973745 0.405911499004 0.17863981763 0.0721214989584
r=0.0038622259066 0.417266982248 0.342935797356 0.118331917765
r=0.00264297665619 0.309688663632 0.0393922294218 0.368878991194
r=0.00635395641177 0.314302444464 0.300063790546 0.345607376258
r=0.00515587010019 0.284241575913 0.356185856924 0.184868589739
r=0.00315871836036 0.336525339741 0.300984651893 0.237128441707
r=0.0026735493573 0.301579551036 0.373628627935 0.186887477941
r=0.00683963633688 0.100161361758 0.253909861779 0.374745332153
r=0.00482252532078 0.302664865655 0.22235001191 0.212590180211
r=0.00232092086764 0.153513071605 0.466883090485 0.0180944663851
r=0.00454344345853 0.171988643176 0.225306012774 0.0332012419083
r=0.00512186642223 0.28355596007 0.297435757671 0.380451779032
r=0.0033259304397 0.15811679881 0.196315564456 0.356127745138
r=0.00410178379585 0.310471172665 0.0688320182282 0.259617811355
r=0.00620305741667 0.0974874929772 0.0045583488759 0.312126618385
r=0.00157591565549 0.23456942071 0.357975600172 0.265741852989
r=0.00277398472266 0.323638303819 0.0633941691258 0.330519761211
r=0.00585017087264 0.144761265045 0.260696132701 0.250401675263
r=0.00182997542046 0.273558920916 0.245590317843 0.293627287352
r=0.00210475856652 0.167850489355 0.426150754229 0.121730939656
r=0.00590924453956 0.197532714322 0.450327411491 0.163869408857
r=0.0023607753289 0.117759748069 0.26553754418 0.357058091765
r=0.00339043712197 0.0964395819256 0.0249242262078 0.500329708652
r=0.00253723146566 0.150664601675 0.355478795694 0.377697965883
r=0.00310623187087 0.351706678704 0.247817720963 0.357580501534
r=0.00327871817316 0.0899731604985 0.683563027799 0.161043806501
r=0.00441820266489 0.376744926582 0.29175012758 0.180281694792
r=0.00537149869096 0.275732027252 0.190140401273 0.237558518796
r=0.00532662885267 0.341278674284 0.350282289148 0.00639350630458
r=0.00232841353533 0.156308284927 0.289862962872 0.151332667202
r=0.00292973575226 0.29994141663 0.0194511022627 0.252242149654
r=0.00596688406476 0.317656849214 0.0725480318368 0.458266695098
r=0.0017723062387 0.224321956638 0.300767080922 0.185726812209
r=0.00330594416831 0.110106937723 0.198802505302 0.396093860245
r=0.00466875361175 0.124038031805 0.279912624996 0.369336213336
r=0.00521645514936 0.146752809745 0.350249053546 0.344859229465
r=0.00282633273723 0.0851338844809 0.526310335011 0.287972449926
r=0.00541544676608 0.0236886321005 0.628352809938 0.283226240668
r=0.00278047554196 0.25155201458 0.400256050692 0.117294273105
r=0.00586289162266 0.357436891673 0.108488511528 0.260796601098
r=0.00447190040218 0.217503418882 0.378023568728 0.219459091541
r=0.00399600687523 0.401590042865 0.167206722666 0.285215415304
r=0.00501368865429 0.449385992581 0.198193864509 0.0908272062468
r=0.00325756416481 0.173035590905 0.240711143578 0.287947315385
r=0.00128983431286 0.325155930136 0.433391504141 0.182089866284
r=0.00432326053176 0.0850729217038 0.368432006016 0.252601931812
r=0.0030652474363 0.0547271887159 0.00529903289194 0.741415900714
r=0.00150244366387 0.281752120663 0.0362314857871 0.628871054513
r=0.00222757776515 0.37583930077 0.327803126362 0.192829820423
r=0.00266994960283 0.217844684652 0.12359945791 0.416564110052
r=0.00333137188779 0.0343609912761 0.046038936345 0.218061095145
r=0.00180312979676 0.312564213186 0.192356715673 0.192710015754
r=0.01 0.104289612104 0.298218546517 0.334405104038
r=0.00327342576655 0.316962618875 0.388933664634 0.0810163303691
r=0.00336842447096 0.169595440522 0.405821889594 0.297984906591
r=0.00658977367067 0.101931131886 0.109152945764 0.422844129063
r=0.00452793416727 0.151369908531 0.403965058992 0.201068169802
r=0.00361925608295 0.0517725870362 0.400732788629 0.290903778473
r=0.00526545380802 0.205774390387 0.31983964425 0.317014947373
r=0.00248563500213 0.399362805558 0.371853628697 0.0843546484758
r=0.00506148163732 0.0700630546884 0.0272354508229 0.534923535542
r=0.00443436645415 0.229547397549 0.182231781172 0.276909695665
r=0.00779257689976 0.195419738076 0.054428174371 0.171723467496
r=0.00206621361635 0.218292695126 0.27965510543 0.0569062200341
r=0.00484960972655 0.259045733237 0.35831964454 0.380220419047
r=0.00216770794018 0.350261852412 0.122984448269 0.350394275305
r=0.00344665969481 0.086870651978 0.000300290573135 0.331737604938
r=0.00198839677868 0.249495118759 0.479279494016 0.159331824889
r=0.00371671689432 0.154613481539 0.440465109736 0.0704325978134
r=0.00379726603617 0.208339469048 0.220364812711 0.26678106966
r=0.00329630587492 0.246112091394 0.283258145921 0.289811692506
r=0.00341481828103 0.41599085898 0.191886775355 0.247630755312
r=0.00509475158426 0.0297404436919 0.284586213558 0.261394921371
r=0.00172454342133 0.276974285422 0.328298802964 0.368335748992
r=0.00269956457066 0.178568000918 0.00551490129075 0.094799058149
r=0.00518435316862 0.114404188378 0.217758708219 0.292447218954
r=0.00219052615823 0.271387529188 0.409138265123 0.0521499628984
r=0.00189468502903 0.137743419445 0.554920124426 0.0883206700671
r=0.00218722051643 0.0482486273494 0.142538709517 0.347023262689
r=0.00446964011009 0.108305396127 0.248422395112 0.45227539402
r=0.00441359655388 0.288385292549 0.25947119328 0.222442474189
r=0.00194983825332 0.373055459549 0.419543580264 0.0718113836387
r=0.0010595322136 0.139544859512 0.0848118394481 0.177129548268
r=0.00239222988792 0.0883689053344 0.566040442812 0.25756675656
r=0.00153911913345 0.0952567322096 0.0897408699645 0.42570210507
r=0.00207467677417 0.350124757668 0.271178906098 0.0285645929303
r=0.00142236210088 0.30800309384 0.412967798906 0.0676142464083
r=0.0053697261931 0.33610120327 0.196537388331 0.375626983881
r=0.00303369390731 0.41375414843 0.429395607058 0.0772167005199
r=0.00475295349775 0.348648413935 0.237160585969 0.1235544398
r=0.00316554178874 0.309056936545 0.0227571573572 0.490009496543
r=0.00273312991309 0.483687913229 0.237612807306 0.0267420183891
r=0.00396031899702 0.284229107951 0.294916717429 0.0181226425563
r=0.00247215176167 0.164386549112 0.633277891937 0.195424189948
r=0.00468668862438 0.721499743413 0.120422687108 0.00169408363321
r=0.00291243060102 0.2554887656 0.372637931317 0.0348076407745
r=0.00196108964907 0.61291546756 0.0115738796072 0.229272082531
r=0.0037309446371 0.414745459093 0.29500247191 0.21013997434
r=0.001 0.3788917217 0.251659958514 0.154573037799
r=0.00613494367242 0.288573869775 0.106031112314 0.381754751997
r=0.00143831750792 0.337189000781 0.098070024093 0.253109925487
r=0.00460770322974 0.469435533662 0.310166223221 0.0520756352469
r=0.00138588148808 0.441715332698 0.263840188341 0.113556536269
r=0.00440377258769 0.303042788997 0.19111963094 0.186785771186
r=0.00156610450381 0.381674752922 0.0324360521338 0.276110375537
r=0.00307966268794 0.147425957506 0.148685294048 0.224748121277
r=0.0044405254488 0.254109945465 0.0284688233569 0.387986399833
r=0.00490983057028 0.257910507609 0.135800893504 0.382298033121
r=0.00711700504263 0.332384455975 0.21408484993 0.179994777053
r=0.00604207887528 0.260652529405 0.00146846499331 0.680961620994
r=0.00377892158146 0.171103287777 0.304348062478 0.382816784623
r=0.00160509710719 0.431057260939 0.0154293682375 0.265051589087
r=0.00442404043129 0.193389356671 0.276109660451 0.352986595787
r=0.00469484038864 0.351407067666 0.368742244355 0.162518319942
r=0.0060306792342 0.1070235218 0.246321415843 0.266782232435
r=0.00181854999574 0.423592531382 0.10831482209 0.130203831025
r=0.00449317444408 0.354702503422 0.312534332068 0.0173399300065
r=0.00609940627563 0.196596653802 0.215869266239 0.238624906384
r=0.0017776720626 0.345981815802 0.211561526439 0.344434470666
r=0.00149203065672 0.384704068188 0.227300485325 0.336472656699
r=0.00469107111764 0.1817943544 0.565712061367 0.106344935088
r=0.0032451331829 0.432114066514 0.139839251068 0.0960169059506
r=0.00714631203947 0.430834984297 0.265408198743 0.0917644485631
r=0.00315120045449 0.261408424422 0.339927402541 0.284371008858
r=0.00318611464749 0.149730975694 0.327254514151 0.322547379881
r=0.00206417989148 0.281534261073 0.254196992842 0.295361187835
r=0.00360094612747 0.0305685774127 0.494512760584 0.437814153931
r=0.00545445795623 0.337839292082 0.124680106203 0.159414787672
r=0.00339653763459 0.438441298616 0.442401897013 0.0164985369384
r=0.00433472517468 0.101576056045 0.332416106018 0.180507810043
r=0.00143105428518 0.383550284926 0.2735911895 0.0273204646164
r=0.0064178653918 0.0998259451751 0.181718158924 0.301883071185
r=0.00251827803785 0.316060775719 0.271802905074 0.206388901121
r=0.00160095224617 0.58982663384 0.0368877108762 0.217785033422
r=0.00688383322347 0.634598454745 0.147767200438 0.177822734417
r=0.00463018069115 0.279443204901 0.40064955189 0.0455609659397
r=0.00411513921202 0.0667109047844 0.324906063972 0.399035593322
r=0.00601022127742 0.195809393809 0.498803853232 0.169522430403
r=0.0060548330981 0.183982952763 0.151983456222 0.591481075521
r=0.00512332801354 0.111071204273 0.447002547751 0.177255692135
r=0.00459114336585 0.278768038344 0.329701409 0.249157654863
r=0.00512890651961 0.312210629492 0.323064064593 0.0997997020254
r=0.00355020370816 0.359734075824 0.0369190127679 0.342689640172
r=0.00480965950559 0.266912152558 0.026259437027 0.537073084483
r=0.00342616428937 0.101142234231 0.125108628834 0.16411850953
r=0.00826851407845 0.292980909627 0.295382473626 0.147598663978
r=0.00302554902704 0.568004013766 0.0591408761731 0.214284666146
r=0.00443174579711 0.344333006887 0.203832842445 0.174249540668
r=0.00467123025954 0.0372848739642 0.383454640974 0.316975587635
r=0.00692722381816 0.588751945617 0.0703786636959 0.0534738230093
r=0.00621393457801 0.0216583720384 0.283439787477 0.631581434712
r=0.00610329877839 0.193390395672 0.431707464012 0.0174118411521
r=0.00465411861643 0.182364440644 0.280942292062 0.124669374547
r=0.00682179514106 0.217207324839 0.335193733926 0.256623325076
r=0.0053693455299 0.39671408362 0.0275036951915 0.412844015619
r=0.00354522756933 0.196676403938 0.00684600199027 0.333762648234
r=0.00502316027041 0.406550934155 0.249672521166 0.174576083048
r=0.00235926757955 0.251470934576 0.233779172262 0.293932083376
r=0.00297219623809 0.401292593194 0.488469963581 0.0102611868571
r=0.00178661501745 0.366834319055 0.175211064468 0.0681611890705
r=0.005932064148 0.220299389358 0.119925676873 0.292058947891
r=0.00390043364701 0.205482802916 0.258083237632 0.0921059436199
r=0.00463814048716 0.488080261746 0.236190280236 0.206785406167
r=0.00431382625818 0.43726051355 0.234446783 0.179704940954
r=0.00379164924009 0.283719296267 0.101099022407 0.364587955438
r=0.00296868585229 0.376022639819 0.384576071981 0.0565672392515
r=0.00418593705388 0.261140940806 0.395290383851 0.249900288858
r=0.00726289300421 0.171511705754 0.24391139306 0.36215713642
r=0.00491756024461 0.32006694517 0.263367178863 0.378323197027
r=0.00381881374422 0.448667269589 0.281993559368 0.0642294072716
r=0.00562431668027 0.414524375925 0.492158499974 0.0147399124539
r=0.00366743445386 0.142345790542 0.167329923584 0.370994877541
r=0.0039846575192 0.241398368208 0.230480853455 0.244748194898
r=0.00720361276179 0.293020471977 0.18476506531 0.325355250769
r=0.00577504942219 0.251386644644 0.111015042737 0.220784993827
r=0.00446485485955 0.164111692256 0.31727956055 0.106243364887
r=0.00101807559202 0.239532534248 0.375058387803 0.197323824237
r=0.00578926147739 0.339443231865 0.160981237139 0.275437913775
r=0.00155125052338 0.345628596419 0.42123267457 0.0697662667101
r=0.00144768231853 0.384985672951 0.088768010413 0.129844840419
r=0.00403945831504 0.345247270567 0.361190873111 0.0781896445761
r=0.00467178068298 0.119619841117 0.339480177889 0.25958472767
r=0.00470410414093 0.434729153736 0.144547469069 0.106852395499
r=0.00577818437888 0.216131798874 0.304293242491 0.221472318353
r=0.00331641337085 0.0805383684954 0.481123446448 0.121973534503
r=0.00557594388989 0.272841308302 0.0942270127956 0.342817722617
r=0.00245375405119 0.565003270273 0.166293973856 0.213005014369
r=0.0019787129815 0.224355797412 0.258061114569 0.0261015100416
r=0.00497977309041 0.222955582467 0.13340906778 0.181920773123
r=0.00472528284021 0.279238808461 0.313899223067 0.215352288844
r=0.0057279378245 0.166755608478 0.446232590913 0.0649846725652
r=0.00279305374234 0.642847536087 0.191143867362 0.0995913532152
r=0.00595103573864 0.30261226894 0.157289008182 0.174286973751
r=0.00321564844782 0.289979108977 0.322410583075 0.310912383251
r=0.00246543496358 0.0750496976078 0.784523033393 0.0869468905475
r=0.001 0.0686456717381 0.387017354719 0.249517209502
r=0.0019075354329 0.159592750981 0.118953712628 0.374773840377
r=0.00301960824793 0.314467971085 0.36565293809 0.287726855222
r=0.00395655179332 0.199949622998 0.100047650073 0.392967255305
r=0.001 0.33373783207 0.216441769461 0.288479524917
r=0.00496174029572 0.136491707521 0.231045779897 0.176164276976
r=0.00397892198094 0.367319545028 0.117115214147 0.371546077264
r=0.00436206483763 0.265768661704 0.335197024006 0.309054747525
r=0.00612296032007 0.0768744742874 0.148279295537 0.105863754672
r=0.00359510286922 0.334849209897 0.360274360467 0.066679187229
r=0.006247072984 0.113033800525 0.338858392649 0.0823677030629
r=0.00245881126083 0.574402659374 0.153726095838 0.236162943877
r=0.00495464358772 0.0543226343216 0.387274317968 0.0626834216971
r=0.00324986918318 0.0288634129987 0.052619391702 0.408221600676
r=0.00533506153345 0.0235739371822 0.160590665985 0.481538727088
r=0.00387749573238 0.224301711849 0.0395107742032 0.329207231411
r=0.00410340784401 0.296930921648 0.403728603036 0.291570670936
r=0.00482554443557 0.0356134756657 0.298548777796 0.244654461661
r=0.00513888415527 0.167272438028 0.215777506857 0.324081328737
r=0.00434896532489 0.277206522162 0.466867078577 0.0818284961097
r=0.00458975272364 0.387616255297 0.211979166831 0.11708145308
r=0.00558720051042 0.349780803698 0.293158048043 0.0389737966578
r=0.00714163827275 0.383914251923 0.097999526511 0.153193880364
r=0.00594517712122 0.0905228147831 0.40073395884 0.130705998263
r=0.00240497306659 0.0111905523826 0.305605411473 0.485480666799
r=0.00473759235651 0.50868841073 0.027983329248 0.320012688277
r=0.00531718618285 0.214451944462 0.477854529321 0.142717031829
r=0.0059985805325 0.204397074648 0.279476477356 0.243773264683
r=0.00459529450207 0.130501021523 0.177557855365 0.27431751409
r=0.00318228095603 0.275856025354 0.326184248437 0.0393655064782
r=0.00560526496075 0.221300619519 0.344100644527 0.241798531285
r=0.00233367999933 0.446753161606 0.117134985875 0.0582136050357
r=0.00224501872631 0.0231084623777 0.010413869117 0.477881185676
r=0.00335642871737 0.131584344528 0.399979849086 0.0681920467173
r=0.00335385923058 0.17920989574 0.0180514535763 0.365523760273
r=0.00275156156276 0.185702433252 0.546897064757 0.230795572365
r=0.00482438556491 0.247437955218 0.259250791909 0.422976248152
r=0.00350552914875 0.278316250878 0.495495133654 0.176219483344
r=0.00428536354739 0.311534476455 0.458553821074 0.166301246206
r=0.00232163456076 0.116653123524 0.119429884882 0.125952434268
r=0.00530161896969 0.0376710572444 0.373226697015 0.428103837532
r=0.0029968013014 0.094672929214 0.18485903196 0.360281625416
r=0.00314224078412 0.248024336884 0.172533705814 0.414852977983
r=0.00330888820655 0.290867104268 0.162930512264 0.175510152065
r=0.00474132750369 0.365950519571 0.235726805072 0.2646847781
r=0.00287905151271 0.0324757462601 0.250115471353 0.192856691251
r=0.0026157252182 0.332614900873 0.253657056632 0.250497425611
r=0.00255644956325 0.437560387723 0.241788772775 0.0488727546799
r=0.00454541969965 0.380216736304 0.370828205615 0.171831198278
r=0.00510383570743 0.25284674626 0.220008205529 0.0281942413973
r=0.00288983808227 0.109585153339 0.577389957097 0.0267472393113
r=0.0048650905262 0.128872458058 0.363238384256 0.223892220834
r=0.00355178213624 0.38335310609 0.123556706079 0.00732739739721
r=0.00462593042029 0.215499327169 0.328548533955 0.339153554438
r=0.0087392429752 0.110855484489 0.339170004403 0.450170491617
r=0.00273975551138 0.269797601367 0.35297157579 0.24801849731
r=0.00143175001186 0.232739283199 0.53732367538 0.0620217801891
r=0.00288485656006 0.167293238339 0.314447720281 0.165429710318
r=0.00494441482281 0.0734304612708 0.507401152033 0.346868125723
r=0.00555280623827 0.0169358554801 0.22191662425 0.176862508004
r=0.00231417961132 0.465990948663 0.257316700857 0.249321709068
r=0.00608534100104 0.0104802354275 0.496575086174 0.248939369331
r=0.00413902036122 0.245200689181 0.293786594014 0.311266192233
r=0.00729777502649 0.289086758002 0.132700197708 0.301242767691
r=0.00226476390167 0.176065911275 0.413423557122 0.127515799866
r=0.00347089342436 0.0881984401645 0.294798198778 0.330598204319
r=0.00426887811913 0.142808911202 0.325670846021 0.00495219615618
r=0.00361976070817 0.378380758023 0.192472021169 0.169733552495
r=0.00779102022023 0.149300903379 0.131101206663 0.325821474405
r=0.00395143060859 0.372632293485 0.113454794525 0.462165601496
r=0.00551318629222 0.391221072634 0.00326361295874 0.15355607479
r=0.001 0.0434481382133 0.303249090664 0.408888356969
r=0.00666733265648 0.0482880885454 0.313036613693 0.532727792769
r=0.00395450590361 0.281134233197 0.129180496413 0.350778275773
r=0.00185154182959 0.207130828098 0.237251508513 0.506665336877
r=0.00666466322245 0.231180999086 0.348794865381 0.330837992296
r=0.0031262018268 0.391444606711 0.381481477741 0.190410272084
r=0.00596764909004 0.266076432964 0.134321535806 0.150920029821
r=0.00537610322906 0.0764964202202 0.470663337866 0.337807861839
r=0.00560880081019 0.182984536702 0.245491062058 0.186707994577
r=0.00358336426391 0.154506990257 0.148683656754 0.496729005545
r=0.0040478347628 0.407469893915 0.193421268336 0.132548314773
r=0.00459740509098 0.554725934712 0.163376618688 0.0858977030618
r=0.00392558201011 0.10274620932 0.352158253507 0.306372213788
r=0.00375178854526 0.262497009533 0.241196851114 0.278891070449
r=0.00455952622956 0.00750325312531 0.023647836211 0.192649551152
r=0.00195848297301 0.285440521955 0.195767860101 0.240818925043
r=0.00310023182231 0.255191922642 0.0144665922579 0.305474424444
r=0.00338360327962 0.638803192348 0.293903925599 0.00617968655581
r=0.00436990704696 0.344901666442 0.0617269881697 0.132307149273
r=0.00554286721241 0.0692124454727 0.0483411155658 0.429470353021
r=0.00289854249604 0.278536187648 0.353582573454 0.202037836083
r=0.00403287227901 0.216019199295 0.427340317389 0.0660323810932
r=0.00191941989286 0.0484499095322 0.208649159874 0.367372633356
r=0.00273131513678 0.278302835628 0.196251752699 0.328910143361
r=0.00493877253601 0.470584219538 0.0498610430216 0.157567724939
r=0.00344668351572 0.472206917142 0.0707022362753 0.0847204758219
r=0.00163449612718 0.0963569193197 0.353736626703 0.370119623758
r=0.00706157383457 0.00295069804092 0.279794148826 0.355356589985
r=0.0059345376888 0.0631710534036 0.562801968369 0.151311449431
r=0.00290516680789 0.083112985638 0.368526750288 0.343588924958
r=0.00144121811583 0.500614046372 0.1834648768 0.311898477229
r=0.00435181273918 0.464403329626 0.0848401922879 0.169939538015
r=0.00374298754391 0.141696076481 0.155672952494 0.343886140535
r=0.00428919677733 0.387988756847 0.0237708718213 0.296530775334
r=0.00330012532161 0.223938875536 0.22619671957 0.476160379112
r=0.00429354404418 0.231138075889 0.316078715124 0.0743645678323
r=0.00238030040388 0.374139798247 0.0997227807402 0.234224550601
r=0.00203585928235 0.283211417915 0.208419698689 0.436552828091
r=0.00312077311895 0.164082729467 0.293181682792 0.27460157468
r=0.001 0.0598141136376 0.21693774891 0.366858833366
r=0.00480033316682 0.276196315451 0.0477738146408 0.271104239683
r=0.00601465858264 0.163684801205 0.00502422282319 0.623070485563
r=0.00328007305983 0.274280833493 0.378201241671 0.217623689686
r=0.0020881521195 0.0171751228066 0.254524544476 0.360062619741
r=0.00233783825798 0.110188338089 0.357285304811 0.290455892298
r=0.00164109987797 0.759220372798 0.200278475433 0.0164068052844
r=0.00378585705827 0.165693886573 0.410851272785 0.271131763584
r=0.0044663260298 0.329131065835 0.0220414804709 0.13837685287
r=0.00329453686927 0.291203785538 0.208384057633 0.341685974931
r=0.00139775707775 0.250818969061 0.0584614223452 0.182087544508
r=0.00742941580765 0.127115017838 0.182752581135 0.376925440662
r=0.00235881086716 0.164598793414 0.0571271136914 0.67475630552
r=0.00361867129546 0.205710195821 0.502679759075 0.223898291729
r=0.00577263282824 0.174563916278 0.567670497278 0.154264454737
r=0.00369772866037 0.417125323084 0.0450537600121 0.267308522686
@balllist {Second Position} color=gray
r=0.00369754393755 0.188356503682 0.284079269623 0.343885311481
r=0.00433296245975 0.293919649311 0.31442917859 0.131226714053
r=0.0065064868666 0.0353330180456 0.21408017778 0.430062846852
r=0.00535327128696 0.13843583343 0.137763595966 0.307376344322
r=0.00558736532352 0.253665003697 0.371762712413 0.0573245589135
r=0.0057500252005 0.337882476729 0.23604628699 0.212809427602
r=0.00460385573119 0.032532389985 0.443224590856 0.170451182493
r=0.00556074907485 0.160172586111 0.421483403449 0.175460588512
r=0.0056605189999 0.0461741444424 0.159808161652 0.403674502496
r=0.00575330260058 0.0761773650967 0.22808543856 0.352790882209
r=0.00497810387103 0.0999192723244 0.319778105597 0.308961845339
r=0.00388747034267 0.236612595348 0.283845349313 0.24062255084
r=0.00353742312832 0.157384875691 0.294393278756 0.129957436865
r=0.00827498015808 0.361788843745 0.0189728581729 0.206473632531
r=0.00509300585411 0.341618853607 0.234490191028 0.135287891971
r=0.00546918336064 0.381041674339 0.222488314507 0.324959621766
r=0.00425405242088 0.19843679272 0.398641357861 0.324618746013
r=0.00581920133208 0.2746359579 0.285334855586 0.0570653797688
r=0.00571430566996 0.26454046289 0.215091860112 0.301083189559
r=0.00689600588193 0.407277998392 0.239730977919 0.197218869104
r=0.00629356646534 0.22956608536 0.113587924828 0.526782542916
r=0.00522060962559 0.255358497597 0.275188725763 0.229468405615
r=0.00316039880752 0.173890794159 0.125025893426 0.439794145443
r=0.00634769160379 0.000945512803731 0.152091670292 0.0104651257993
r=0.0055341385117 0.297588976762 0.498269850965 0.086150142266
r=0.00991686189615 0.415051520658 0.00346821254031 0.0203869527779
r=0.00804210241257 0.321325537662 0.14699582826 0.182001865642
r=0.00781400712199 0.481731703108 0.0463772387574 0.120401964912
r=0.00360953662527 0.404739442407 0.23742934312 0.0200104393992
r=0.00358000445754 0.376949626719 0.224510116063 0.391374748283
r=0.00251833916147 0.132549714624 0.247916474506 0.425137419497
r=0.00740190278025 0.416004023771 0.233431261391 0.0559248644584
r=0.00590661694146 0.257038647485 0.137803822431 0.250080371321
r=0.00542088855995 0.0075170693365 0.380061343215 0.0361085098906
r=0.00648538716155 0.190157655022 0.290010460738 0.0874163584027
r=0.00615841316118 0.157529034652 0.387277520583 0.118114099956
r=0.00463142641665 0.0346087760744 0.776885633581 0.109533669779
r=0.00542859064366 0.262929289886 0.272035677597 0.100669852703
r=0.00421543557746 0.203685143388 0.211359519636 0.308934733624
r=0.00578641439177 0.072842335262 0.11427684171 0.398516124927
r=0.00620307638584 0.344701095753 0.182393954293 0.157394937613
r=0.00495291939843 0.215861530892 0.280298217023 0.279609887027
r=0.00775998001141 0.17525703769 0.148193775425 0.197090343334
r=0.00560347578672 0.247185852686 0.468479588355 0.138998357635
r=0.00289924913696 0.341132522945 0.0072965784857 0.32454186921
r=0.00569326540032 0.109832684623 0.249167962512 0.211054705477
r=0.00594747729674 0.353544429601 0.028011011006 0.282374174658
r=0.00394713629313 0.324682162492 0.23929688603 0.354783581446
r=0.0063082979221 0.373997844793 0.343811246695 0.118548194554
r=0.00630222012382 0.264403063077 0.0774278007532 0.219056859703
r=0.00561419931923 0.17083239052 0.327468573317 0.274296990409
r=0.00376750376297 0.507325329443 0.302888728591 0.185416528424
r=0.00549924941686 0.135974817281 0.244106174173 0.389941382881
r=0.00469676743288 0.421368481743 0.466755135126 0.105137091374
r=0.00456919581779 0.00230804896951 0.372025832839 0.363728409649
r=0.00613925237436 0.263251675914 0.169576382974 0.254255604662
r=0.00346886861142 0.339485704085 0.30595599601 0.191248161756
r=0.00425283011777 0.194995555466 0.355659940606 0.0943302049094
r=0.00409329284233 0.238496578697 0.270736413517 0.30368482472
r=0.00637430779477 0.359108313369 0.274459139719 0.302333686435
r=0.00606774443629 0.375655441482 0.450642162704 0.160682543292
r=0.00490414626291 0.195969464441 0.289264588275 0.323131552899
r=0.0054321934147 0.388504114132 0.0111637597017 0.389983777689
r=0.00665151860344 0.176387607161 0.371400274209 0.128799642873
r=0.00473817765185 0.224278754113 0.197141941427 0.557482503146
r=0.00392943146746 0.44818072721 0.0816501252268 0.458521375174
r=0.00585263209686 0.338074486957 0.257618231438 0.09421982763
r=0.00640897608308 0.364898718521 0.224150005377 0.251273032601
r=0.00628288399446 0.154317528987 0.278341636891 0.22937695658
r=0.005118251075 0.0773511454664 0.352630916573 0.0277805748496
r=0.00451112865315 0.0866360692818 0.290493482595 0.432778246443
r=0.00384895723692 0.0675323142056 0.110917703638 0.807302152175
r=0.00646724111211 0.134469565378 0.292787495522 0.301138277085
r=0.00408365912409 0.210458543266 0.295204861946 0.363050442439
r=0.00473101980026 0.249622514757 0.473630279647 0.00352888893607
r=0.00621708329808 0.342024403904 0.0197659825837 0.0250320724056
r=0.0073738152071 0.306415612525 0.330026525397 0.221682927326
r=0.00634260048347 0.145977113383 0.196927072978 0.0656959746964
r=0.00576156710836 0.335927145981 0.303617079544 0.299924232349
r=0.00865282460432 0.523862012356 0.177748896646 0.116422221336
r=0.00539649497835 0.350289470529 0.175087010421 0.362713532312
r=0.00432970131531 0.448587677982 0.344495171359 0.104657126212
r=0.00495473528616 0.214706283648 0.119371586697 0.404314649733
r=0.00621207752228 0.323291004174 0.440080756304 0.180611798486
r=0.00532235613768 0.0491605877043 0.439615346247 0.119515836824
r=0.00433472363507 0.0222791095905 0.429235419962 0.112458096226
r=0.00314081877086 0.0670990016569 0.276854951394 0.571098370817
r=0.00300755792212 0.0452512182149 0.681210511933 0.225275872037
r=0.00385396361343 0.251328749423 0.258328932888 0.245562656555
r=0.00452685162054 0.229094741711 0.157245456572 0.292733867232
r=0.00356302545538 0.44920339343 0.418023749846 0.041608550451
r=0.00522707064066 0.439213504912 0.240402681471 0.108347781707
r=0.00509111953441 0.0075948902728 0.333794847102 0.571007342422
r=0.00609085411326 0.338769952572 0.156895710967 0.0833827993616
r=0.00576388753742 0.167487690253 0.323672098239 0.205274478568
r=0.00510651800447 0.335114120475 0.043260619788 0.373784820644
r=0.00681829062648 0.564624213812 0.00889368465599 0.357268601543
r=0.00584741633677 0.159624239064 0.121910755797 0.167300676177
r=0.01 0.66397667255 0.0135086554121 0.0298019562517
r=0.00475510547502 0.150864226728 0.399056082215 0.431764708174
r=0.00573487662097 0.27111300214 0.363627470451 0.0235241661895
r=0.00549124797483 0.0856632526381 0.18854080627 0.331820278066
r=0.00428780313715 0.185102159832 0.322085609388 0.254160935103
r=0.00530412172742 0.0606087444417 0.395031931053 0.237844484156
[truncated: 79,757 more chars]
