# Supplementary material for: Do universal codon-usage patterns minimize the effects of mutation and translation error?
Source: Genome Biol. 2005 Oct 19;6(11):R91. doi: 10.1186/gb-2005-6-11-r91 (PMC1297647; doi:10.1186/gb-2005-6-11-r91)
Supplement: Additional data file 1 — A tar archive containing the used CUTG records, separated for archaea, bacteria, and eukaryotes, the data used to produce the histograms in Figure 1, the kinemages used to produce Figures 2 and 4, and the data used to produce the scatterplots in Figures 3 and 5. [file gb-2005-6-11-r91-S1.tgz › CodeError/data/kinemages_0.01/bac_mp_GAUC.kin]

@kinemage 1

@viewid {oblique}
@zoom 1.05
@zslab 467
@center 0.500 0.289 0.204
@matrix
-0.55836 -0.72046 -0.41133  0.82346 -0.42101 -0.38036  0.10085 -0.55108
0.82833

@2viewid {top}
@2zoom 0.82
@2zslab 470
@2center 0.500 0.289 0.204
@2matrix
-0.38337  0.43731 -0.81351  0.87217 -0.11840 -0.47466 -0.30389 -0.89148
-0.33602

@3viewid {side}
@3zoom 0.82
@3zslab 470
@3center 0.500 0.289 0.204
@3matrix
-0.49808 -0.81559 -0.29450  0.86714 -0.46911 -0.16738 -0.00164 -0.33875
0.94088

@4viewid {End-O-Line}
@4zoom 1.43
@4zslab 469
@4center 0.500 0.289 0.204
@4matrix
 0.00348 -0.99984 -0.01766  0.57533 -0.01244  0.81784 -0.81792 -0.01301
0.57519

@perspective
@fontsizelabel 24
@onewidth
@zclipoff
@localrotation  1 0 0 .5 .866 0 .5 .289 .816

@group {Tetrahedron}
@vectorlist  {Edges}  color=white     nobutton
P   {0 0 0} 0 0 0
     0.5 0 0
  {1 0 0} 1 0 0
     0.5  0.5  0
  {0 1 0} 0 1 0
P    0 0 0
    0  0.5  0
  {0 1 0} 0 1 0
   0  0.5  0.5
  {0 0 1} 0 0 1
P    0 0 0
   0 0 0.5
  {0 0 1} 0 0 1
   0.5  0 0.5
  {1 0 0} 1 0 0

@labellist {labels} color=white    nobutton
  {U}  0  0  0
   {A}  1.1    0  0
   {C}  0    1.05   0
   {G}   0  0   1.08


@group  {Lines}
@vectorlist {A=U&C=G} color= green    off
 P   0   0.5   0.5
     .1  .4  .4
     .25 .25 .25
     .4  .1  .1
 L   0.500, 0.000, 0.000

@vectorlist {A=G&C=U} color= red    off
 P   0.5   0   0.5
     .25 .25 .25
 L   0, 0.500, 0.000

@vectorlist {A=C&G=U} color= red    off
 P   0.5   0.5   0
     .25 .25 .25
 L   0.000, 0.000, 0.500

@group {Original Data} recessiveon
@balllist {First Position} color=yellow
r=0.00755248114387 0.210157968406 0.261897620476 0.397720455909
r=0.00775436218067 0.226075671805 0.255767122368 0.374622424093
r=0.00794509403633 0.268967074472 0.21124476558 0.329050004105
r=0.00832121280359 0.263864906787 0.212531827095 0.332845561767
r=0.00807674302682 0.272291688019 0.212949677155 0.325791739264
r=0.00826536646039 0.313752873891 0.158752778886 0.311130745407
r=0.00858226118246 0.295733832215 0.163591455437 0.331878263209
r=0.00756619408291 0.149044949159 0.298679083911 0.445424308657
r=0.00706576596549 0.107650714511 0.312453916646 0.487342438819
r=0.00801380345331 0.252489787979 0.249007975102 0.342112429488
r=0.0079355933355 0.253392440188 0.23731853406 0.367567933403
r=0.00801887449852 0.235523717684 0.263443082151 0.370023419204
r=0.00766180536883 0.232597482123 0.248757148343 0.370042864111
r=0.00749459840214 0.23815996636 0.246090808633 0.365796653595
r=0.00744291568098 0.229516846198 0.247546768918 0.383525184109
r=0.00782452155656 0.237887765772 0.237155803416 0.370721505751
r=0.00826035199973 0.223493734623 0.254849230417 0.377353092636
r=0.0073970332345 0.153943827203 0.278269270582 0.460354702919
r=0.0077750583618 0.176265228488 0.270982809265 0.42699956662
r=0.00800411945255 0.273500870863 0.205921871112 0.33137596417
r=0.00790358184432 0.267786079232 0.196667436905 0.345169323988
r=0.00701051015926 0.266143380429 0.149271137026 0.419884877028
r=0.00764260783312 0.285383903793 0.163737280296 0.387043422196
r=0.00775434460843 0.324537646057 0.160383160175 0.34403776213
r=0.00709702847046 0.211917868767 0.26150198899 0.396230963957
r=0.00742587794203 0.218471955224 0.247937258638 0.390772528538
r=0.00683993750047 0.375950725584 0.157202183753 0.286920815641
r=0.00797261556592 0.214389509126 0.251036682616 0.406060606061
r=0.00794417843295 0.212633832976 0.267880085653 0.386117059243
r=0.00743051267038 0.206051873199 0.262553488778 0.396122609379
r=0.00781599504559 0.199592487597 0.274074238129 0.402185949681
r=0.00824473855304 0.217719647013 0.265928044996 0.392443269977
r=0.00832601569182 0.279121094708 0.207170533131 0.341867346772
r=0.00827271567082 0.35011052731 0.154205036491 0.295679992891
r=0.00855116900106 0.351641910755 0.151419801644 0.288309965604
r=0.00782726451213 0.315484751132 0.153186092424 0.328371589097
r=0.00803397627056 0.324231132862 0.156127764492 0.316222679495
r=0.0078530093161 0.316857168236 0.153949683899 0.325513736324
r=0.00786594699556 0.317456021285 0.152825613009 0.32732628086
r=0.00899482360931 0.286660635597 0.186593515627 0.341027811014
r=0.00733124457642 0.300921414016 0.167803667937 0.329937095774
r=0.00788222904994 0.273894475403 0.197053911936 0.346720124039
r=0.0083709549213 0.29340583858 0.194161419576 0.338088151116
r=0.00801206862678 0.300994986263 0.170932741412 0.338885180758
r=0.00860513995303 0.314258373206 0.162743221691 0.319872408293
r=0.00879694149248 0.29262843155 0.168147989946 0.356864742315
r=0.0083091187555 0.335920241832 0.149139634926 0.320020927799
r=0.00794159831362 0.298854634139 0.187425143304 0.336518317442
r=0.00790251302686 0.299397156813 0.186137217815 0.336927980312
r=0.00895408499614 0.320030371314 0.160012736357 0.306946213383
r=0.00844783815319 0.340209004192 0.164378151771 0.279938027827
r=0.00870871266824 0.310790687539 0.179793338902 0.308311843969
r=0.00875124111101 0.310415020964 0.190405298657 0.32065382512
r=0.008804829957 0.303804071866 0.182729962102 0.318699969127
r=0.00772088137172 0.275849536616 0.190305288025 0.358849718335
r=0.00778770786403 0.271249739879 0.211885048766 0.341558268772
r=0.00810676872553 0.234283552321 0.229807262644 0.390128496761
r=0.00801128045141 0.202358560348 0.268487013124 0.396136695057
r=0.0074765792671 0.186984308748 0.288161992818 0.403692109523
r=0.00748738785554 0.186357629682 0.289453975543 0.402117243593
r=0.00759633443759 0.200545575361 0.259707860715 0.425303971742
r=0.00752284357476 0.187324097401 0.290904804111 0.399224565892
r=0.00755245516142 0.38887142408 0.0992769569318 0.333228544483
r=0.0082948949814 0.398524154578 0.113272053931 0.293282975921
r=0.00842380130246 0.399321720151 0.111791846828 0.263838428491
r=0.00761046344879 0.403676332436 0.095071084111 0.338448049101
r=0.00798929207022 0.397604864348 0.10290441063 0.30281798821
r=0.00753358954459 0.217183781045 0.266378836844 0.373267592321
r=0.00735644968164 0.218665323657 0.259842246606 0.388432297376
r=0.00760878684939 0.234911061579 0.242777850618 0.372973209213
r=0.00754365393212 0.22972972973 0.249214403786 0.381921427792
r=0.00765500149152 0.236962551064 0.242331916987 0.381525555723
r=0.00752227495943 0.230243971528 0.248422200143 0.382589372893
r=0.00768360529853 0.392348230217 0.11816257936 0.252732478526
r=0.0078252585571 0.386973281513 0.12871045971 0.245290112148
r=0.00773893842389 0.395478734574 0.123362871148 0.231324881959
r=0.00773933541213 0.394477040959 0.121661038626 0.241656102404
r=0.00774474656022 0.215769476407 0.265985429904 0.38210238036
r=0.00779594391522 0.195193109197 0.261415207928 0.388533851996
r=0.00737640335944 0.214531599001 0.263040336355 0.387334121666
r=0.00873015452546 0.312365930599 0.152365930599 0.363154574132
r=0.00803939336296 0.391543555782 0.0917303447105 0.363151638648
r=0.0086808345647 0.37889761712 0.122706286515 0.284282619636
r=0.00816851236915 0.35969533183 0.127777658059 0.29911040499
r=0.00816142083768 0.360756873348 0.1377020859 0.249858162916
r=0.00811472915755 0.522392372147 0.0470480593277 0.148126745642
r=0.00741651793154 0.196921592956 0.26764168793 0.414123243457
r=0.00723236338569 0.219811947073 0.255122049128 0.41731383841
r=0.00735788649558 0.26827451793 0.196909225775 0.30916150887
r=0.00732229436833 0.265200600996 0.19788906411 0.317616380863
r=0.00759768238203 0.282927536397 0.191863406648 0.30494175966
r=0.00744228407458 0.296743769792 0.172208453807 0.323282390197
r=0.00749153180381 0.276171657682 0.204714310379 0.303558068344
r=0.00749663157827 0.27549855822 0.205317219211 0.304036433207
r=0.00750187995794 0.276259952365 0.204905069752 0.303719632528
r=0.00749312528738 0.277045890888 0.204297988838 0.302584154957
r=0.00754778286453 0.264795678722 0.233501643964 0.356211836543
r=0.00764721045894 0.256964505831 0.237455355732 0.35673535826
r=0.00765019108306 0.215096959778 0.274413529733 0.368645538858
r=0.00767640491635 0.20446208787 0.279806438915 0.383576687099
r=0.00811208031179 0.269509938038 0.23044982699 0.337828920898
r=0.00776074427859 0.317140644019 0.180203607392 0.310777913024
r=0.00840328079188 0.384985858163 0.10878707275 0.309719722609
r=0.00795193543459 0.371878063582 0.104616964661 0.331030297372
r=0.01 0.418208896384 0.0933769902976 0.241025865656
r=0.00895461947436 0.376723010759 0.10417618425 0.30241497188
r=0.00805200411903 0.347772935048 0.116987349846 0.358881683852
r=0.00889796479686 0.367793555828 0.100151373171 0.322987097239
r=0.00828824571625 0.3777177394 0.0889578553877 0.322341652013
r=0.00903831594559 0.426721983405 0.0956712986104 0.236179146256
r=0.00829297060614 0.392627255706 0.0952977319825 0.307902190026
r=0.0094344888172 0.321289500389 0.143322398697 0.345573832393
r=0.00783955895052 0.221455812421 0.254531757616 0.385164084938
r=0.00759497461355 0.226916925393 0.229501498595 0.389030012231
r=0.00787786340573 0.222398628267 0.245673641762 0.391991871209
r=0.00766157739375 0.21258804052 0.257802180214 0.400083558599
r=0.00787519904773 0.22675004266 0.225461971629 0.401360731448
r=0.00757044031215 0.229723038137 0.225097567705 0.390053108215
r=0.0077504084613 0.245389744769 0.246263508853 0.355070131065
r=0.00785210849048 0.231202642316 0.260475357814 0.370312803575
r=0.00802873207033 0.294661179576 0.191112688711 0.321050237934
r=0.00768908223196 0.280509076247 0.199838722401 0.309255055264
r=0.00734968599665 0.191613447053 0.300314334831 0.397843256127
r=0.00757114100224 0.212835749941 0.271975279296 0.381079153791
r=0.00755418617955 0.284124134393 0.195588612465 0.34644780713
r=0.00828042479191 0.237450833489 0.230052444278 0.386589248923
r=0.00830255103413 0.270648531441 0.20375845982 0.349070241146
r=0.00862915772306 0.358690917012 0.123175778697 0.287246787192
r=0.00864888096691 0.306914283286 0.134970889465 0.316624877821
r=0.00804095723602 0.353177556184 0.12966959369 0.291524036315
r=0.00802801082739 0.238693259403 0.248541399429 0.370484545041
r=0.00767711213385 0.244724283718 0.243508555461 0.366732594219
r=0.00828264317308 0.333007458598 0.152109055666 0.315342800556
r=0.00793235735465 0.306145829982 0.157267994218 0.330394788866
r=0.00851541019296 0.321754323928 0.166477727741 0.320027872825
r=0.00761964671465 0.320765238279 0.156307639514 0.324239694591
r=0.0079349866712 0.263832074289 0.247409751874 0.338598429429
r=0.00801958314489 0.254624481957 0.246831092692 0.344475892045
r=0.00775437706768 0.268496819551 0.246568463341 0.339917419931
r=0.00790761410215 0.265538053704 0.228816031579 0.34394170448
r=0.00782265508719 0.255547607437 0.240342878033 0.342399880588
r=0.00783453582313 0.252602103572 0.241604181772 0.347273403386
r=0.00791166020143 0.25760362069 0.237538291989 0.346482599895
r=0.00790275830872 0.257061265167 0.237745136062 0.346606863282
r=0.0078213790829 0.327627707943 0.154158866007 0.377534100027
r=0.00845550026944 0.33754704631 0.150425462281 0.326215022091
r=0.00813488978854 0.261592708403 0.21429046637 0.327123943849
r=0.00831934735291 0.3845903751 0.0882107049301 0.310952953052
r=0.0088429875378 0.267097728178 0.19477826435 0.360906104128
r=0.00760563658164 0.231564425046 0.251016551071 0.382756317498
r=0.00751949834906 0.197172145991 0.278155594613 0.380799768438
r=0.0077450578522 0.196999422966 0.285112521639 0.400115406809
r=0.0078236860091 0.208242761499 0.288214068342 0.369511346839
r=0.00750445286245 0.191948436908 0.268982869748 0.410436700789
r=0.00835480122036 0.325594680438 0.160249525855 0.317665607934
r=0.00786556285785 0.28837504564 0.181444385435 0.321497327978
r=0.00851810085249 0.323045319289 0.154310140827 0.317829145121
r=0.0078951519298 0.283043709227 0.180871432885 0.329198848892
r=0.0083551003589 0.335804299481 0.157935919611 0.306688081707
r=0.00814553150531 0.330129636311 0.178793800034 0.297900956287
r=0.00850691315568 0.364859142893 0.13741143017 0.302615529244
r=0.00810644648283 0.339368468376 0.146093619857 0.297837025262
r=0.00810152790862 0.338354817941 0.146418256568 0.299565463973
r=0.00790430350179 0.271016670244 0.229090648923 0.338413107248
r=0.00799224382183 0.225413130862 0.275480125056 0.366815542653
r=0.00758073549351 0.26314043005 0.23935934873 0.354260684895
r=0.00786792783731 0.254980676473 0.247594129376 0.343559323726
r=0.00857957704713 0.323027226581 0.153853253346 0.325149976927
r=0.00828532354646 0.290715216348 0.190461496263 0.337859151066
r=0.0089589851174 0.279862206358 0.188843695526 0.356810824272
r=0.00913804463674 0.328962850899 0.147167591192 0.336583179246
r=0.0083968719332 0.334249504511 0.149139219355 0.317659241478
r=0.00805569724255 0.3079536481 0.178355646154 0.318219381852
r=0.00804527588091 0.28574430383 0.195752622253 0.333270872958
r=0.00810495885315 0.320317016766 0.166289265754 0.310922142995
r=0.00853015553153 0.325813274247 0.156116762346 0.315103904388
r=0.00843287804186 0.325841698499 0.158568002132 0.321636907406
r=0.0079965562089 0.31488540005 0.159077043629 0.326258640472
r=0.00885662905229 0.3206415012 0.162448178049 0.321077896574
r=0.00758558727167 0.174673966535 0.278174212598 0.428364911417
r=0.00793255897819 0.30594581357 0.178232625284 0.313634254485
r=0.00780230206624 0.326053897739 0.144504275422 0.282290030663
r=0.00768857495873 0.318016276519 0.160795767863 0.290754275811
r=0.00764648149211 0.320033195265 0.160453570694 0.286549879394
r=0.00800856922581 0.317274089407 0.157889494676 0.340612157404
r=0.00789835264225 0.344193177463 0.15479384548 0.318677106719
r=0.00794526782508 0.317714915988 0.15995122859 0.341579177942
r=0.00863609225326 0.332559260395 0.135302107523 0.35113701091
r=0.00834549819746 0.296061973431 0.195923132751 0.310198479063
r=0.00817912427529 0.299692992074 0.16681808214 0.339682340779
r=0.007445934258 0.219302413147 0.251820527641 0.391957385495
r=0.00763999433147 0.201404734033 0.261720997599 0.416023491597
r=0.00701768484442 0.174219843056 0.312549425148 0.398990206217
r=0.00797025270872 0.275167785235 0.214418257808 0.298527652047
r=0.0079282773441 0.157160936949 0.294798647275 0.434033901118
r=0.00887103007322 0.302851483514 0.18280856683 0.329509346759
r=0.00922330962228 0.340534811675 0.162175933475 0.360304907875
r=0.00785602437465 0.190765820909 0.277167119828 0.396105820651
r=0.00759612406859 0.19766029534 0.264942785911 0.418589784568
r=0.00760487482048 0.179116833204 0.27787563902 0.419424838269
r=0.00765532414098 0.201023866176 0.260472997332 0.415999711587
r=0.00737617565738 0.187603732344 0.257866123237 0.421793912946
r=0.00745638651263 0.208168436796 0.244246359745 0.398595614929
r=0.00779781545996 0.190402700312 0.269273117814 0.415804768867
r=0.00778570711209 0.210628034027 0.248969001567 0.403687246055
r=0.00737588220753 0.187799005283 0.259812937933 0.418359995969
r=0.00737445086611 0.188097479532 0.25762318945 0.421354539681
r=0.00752836660463 0.211489614671 0.279097836465 0.383311415755
r=0.00814286663682 0.393057480367 0.100772124332 0.321586484525
r=0.00759854429172 0.367538816956 0.153656046849 0.344275506367
r=0.00770729961325 0.385566782618 0.104411683507 0.306443597813
r=0.0087060357907 0.398052916699 0.0971186307608 0.283818795635
r=0.00787301196844 0.367360729822 0.134518731258 0.296236854331
r=0.00858063341887 0.370048051072 0.136190368551 0.274877474904
r=0.0078890742703 0.371174277264 0.148121630032 0.268666662995
r=0.00821346759964 0.397420221055 0.0971972475964 0.300390802944
r=0.00825284118987 0.356270693182 0.158248803222 0.294206963453
r=0.00853923319993 0.409293133295 0.0989844200808 0.254760530871
r=0.00853545490705 0.399950401746 0.0878707469497 0.26937555798
r=0.00794913602316 0.323338031979 0.180798200276 0.294469836117
r=0.00816012387747 0.391780170892 0.122333737075 0.265486024706
r=0.00723594702246 0.182667947934 0.290823693852 0.407638271522
r=0.00831662897418 0.262866931402 0.194796327242 0.367132050384
r=0.00818071428434 0.280336151337 0.189287173785 0.364894513227
r=0.00793116812236 0.259630794095 0.212466556206 0.36019984789
r=0.00792014512466 0.25756735044 0.21331724321 0.360974189991
r=0.00782395494317 0.252332220912 0.247763734744 0.344110690457
r=0.00755043424723 0.160011219016 0.291729481471 0.43473687901
r=0.00792569851553 0.267702330243 0.211976948133 0.325783011776
r=0.00771532862381 0.27761376291 0.20521654836 0.321401189729
r=0.00786812244162 0.214410419358 0.257201717937 0.388910227312
r=0.00812523193427 0.312383242014 0.157774639236 0.330666442361
r=0.00820119608936 0.32865453381 0.157655974809 0.319047873192
r=0.0082655665398 0.373583270943 0.155217471147 0.239168820895
r=0.00785402438886 0.248397073244 0.248679942672 0.341178245455
r=0.0077969455586 0.300765141765 0.190209625607 0.281714303821
r=0.00760139999575 0.207496803069 0.258184143223 0.398305626598
r=0.00793162957504 0.278862827722 0.188042739181 0.326616499405
r=0.00763685361947 0.251550829219 0.263071274845 0.339030256995
r=0.00832812290353 0.285714285714 0.211540335943 0.341953929627
r=0.00793218225909 0.263987138264 0.250160771704 0.331149517685
r=0.00828730068023 0.320036983225 0.18060141769 0.295117333686
r=0.00768447847009 0.273452952812 0.216021474993 0.320641424131
r=0.00853783584883 0.288057028228 0.215145436309 0.316929359507
r=0.00809837429919 0.279737985815 0.211668656352 0.322119573557
r=0.00784730102661 0.22643229071 0.235860973387 0.359948107241
r=0.00780723388158 0.270046758322 0.25242515179 0.322457952404
r=0.00814777350081 0.277924316419 0.228382648664 0.332636912068
r=0.00781730660731 0.25792946853 0.24827928759 0.333995600653
r=0.00770006143929 0.285235702321 0.243000717875 0.312335486959
r=0.00774916810766 0.241568073459 0.249514391665 0.350520925305
r=0.00784669971274 0.233399160701 0.245186373735 0.382745001234
r=0.00875273352674 0.290731900111 0.186672491081 0.35278271813
r=0.00825033783355 0.277666682168 0.215563719791 0.33069339162
r=0.00761861950152 0.294790556833 0.175853754276 0.315258229126
r=0.0073383804593 0.226788085406 0.26312559061 0.351199754489
r=0.00739224283281 0.314371488398 0.173514088825 0.307842849926
r=0.00771525121261 0.360880985645 0.128614263421 0.285413449676
r=0.00809708572625 0.301430879298 0.191737825987 0.315624278791
r=0.00810442386198 0.289859928096 0.203974073167 0.325090524851
r=0.00806992477 0.265967123644 0.214995776753 0.331654863232
r=0.00770901044138 0.21417874898 0.269862968575 0.370494154373
r=0.00775128672322 0.189339506616 0.303474294488 0.383120796122
r=0.00791189931784 0.217115689382 0.289864915855 0.354803411063
r=0.00795288392599 0.225192965704 0.282684809422 0.357523673112
r=0.00783530173411 0.220517641161 0.262037559274 0.369279939838
r=0.00779269339998 0.223455951858 0.262398317157 0.373782357666
r=0.00771847146952 0.2110702481 0.281495578744 0.373688942164
r=0.00799538006473 0.238021211681 0.255673398228 0.359116664245
r=0.00792630998685 0.222183790583 0.24644288971 0.381086392579
r=0.00739038334571 0.220623718181 0.26152129328 0.391723971529
r=0.00793410940366 0.228880229395 0.257995735608 0.364421733696
r=0.00782566273506 0.220483766483 0.274932200226 0.367546142275
r=0.00772635244155 0.231566707466 0.261982864137 0.359265605875
r=0.00795130900713 0.244458895573 0.259307429686 0.348344442638
r=0.00765193787058 0.250614250614 0.249098227822 0.349783051911
r=0.00765855682168 0.240686320978 0.264148260499 0.361456062186
r=0.0080264890589 0.21638497389 0.279274524117 0.369981470043
r=0.00773465612475 0.249535747447 0.264856081708 0.351903435469
r=0.00773727802497 0.227190086031 0.268162201916 0.363894286657
r=0.00747893230844 0.199875915661 0.282413548134 0.394579326839
r=0.0074595748407 0.228911009755 0.251563072211 0.37000366215
r=0.00750894782655 0.230924802353 0.245047343262 0.383491910278
r=0.00778755722848 0.229366192887 0.245531629354 0.389221008967
r=0.00749811817406 0.233869172196 0.247695596028 0.375317273011
r=0.00771095848416 0.218735788995 0.267192158052 0.372037794957
r=0.00744653649667 0.219049196621 0.256438628458 0.383809839324
r=0.00722321190007 0.199683519551 0.266114330066 0.411484750576
r=0.0072383441179 0.191129595741 0.281630344369 0.406082182665
r=0.00754141755765 0.207679113339 0.247877908255 0.41892070194
r=0.00764646930279 0.198676932217 0.259635995793 0.402949606211
r=0.00827745743353 0.191542064493 0.254954062331 0.41406953702
r=0.00771101000719 0.199197823465 0.264129245786 0.395787170785
r=0.00738528669936 0.211008627638 0.265585101879 0.394518580313
r=0.00710361747153 0.179127647854 0.300215333767 0.42290550353
r=0.00725874757768 0.204019582582 0.251816542128 0.408734862149
r=0.00799446660632 0.366821341705 0.138940159735 0.287485696871
r=0.00778078234611 0.370140151293 0.137688383276 0.28446607635
r=0.00796105314129 0.375364088169 0.134074166643 0.280276594858
r=0.00760698106812 0.368519399334 0.129612013318 0.314704083713
r=0.00769416616591 0.371431237171 0.134260123157 0.288766560926
r=0.00726776124959 0.180837543784 0.288397755804 0.401382474195
r=0.00786247497898 0.20733140964 0.273729369914 0.378433258523
r=0.00775332527497 0.14889943893 0.278993772736 0.453665454097
r=0.00828039395147 0.278329197684 0.209961745244 0.319117038875
r=0.00784913145549 0.264145638575 0.255710972095 0.328038237155
r=0.00789589198686 0.288091523661 0.216068642746 0.329901196048
r=0.00785303392747 0.252562402955 0.24246554034 0.347676110024
r=0.00782017085499 0.250201244832 0.244787379139 0.348788430169
r=0.00783334555859 0.251172861783 0.241645615301 0.345555154577
r=0.00803128967995 0.267838584197 0.224634023221 0.339816491968
r=0.00805924672162 0.289340931786 0.210142557074 0.327132330154
r=0.00791016945816 0.26194134095 0.235989796335 0.347246765674
r=0.00783340075164 0.250738331719 0.244426213196 0.349011078868
r=0.00815432437134 0.268495181616 0.233802816901 0.3280948851
r=0.00810156679158 0.268926688347 0.224742186125 0.342919412235
r=0.00790882105298 0.268519626405 0.210637039957 0.338526453593
r=0.0077056211481 0.272931755814 0.204282693778 0.358405686266
r=0.00849692656127 0.31028741328 0.176134786918 0.292051536174
r=0.0079411651867 0.297716962343 0.202817836462 0.312838859588
r=0.00809444571576 0.296519366432 0.210856737211 0.306385598296
r=0.00810948173178 0.284616806451 0.229939234306 0.310494212241
r=0.00782151296921 0.2509202098 0.246111656327 0.346503455044
r=0.0078288701864 0.252437798068 0.244534597803 0.344903311997
r=0.00803931550322 0.283730256969 0.190028222013 0.322844976977
r=0.0070673458196 0.217266554022 0.264641183409 0.365925973157
r=0.00741261158012 0.218005023579 0.253685841836 0.393519064497
r=0.00753306828337 0.250238616585 0.248161248667 0.339003986301
r=0.00741535325584 0.199586088537 0.277017818384 0.397102619757
r=0.00787834525876 0.213644614764 0.255067567568 0.40076643808
r=0.00832452686868 0.221200199479 0.243863245969 0.382722890231
r=0.00790289305533 0.361446309899 0.116518013291 0.310423224904
r=0.0080557810969 0.364957716702 0.132135306554 0.285034732709
r=0.00866709845872 0.351078955754 0.139390423223 0.303176492611
r=0.00847264156698 0.336260528878 0.141668552309 0.314612926272
r=0.00849879698401 0.336901969779 0.142297836869 0.313417283841
r=0.00846912954365 0.336327663461 0.142427393503 0.313829073971
r=0.00852847235721 0.305414847162 0.148864628821 0.345021834061
r=0.00925339481221 0.36371124031 0.13690245478 0.291698966408
r=0.00848052793903 0.341649725867 0.149665664219 0.305872437179
r=0.0093216130037 0.370754403456 0.13260219342 0.268660684613
r=0.00912147433241 0.326374984024 0.140842670302 0.326161973331
r=0.00750319653247 0.233873259449 0.252912759307 0.391426135672
r=0.00709837758804 0.173514083357 0.289551441001 0.40103045331
r=0.00845288650097 0.34109021358 0.147191584316 0.297730315588
r=0.00823325864442 0.316789532298 0.161898602958 0.320133702626
r=0.00822995863498 0.31599532333 0.163255048607 0.319733256626
r=0.00812067695638 0.298611486304 0.167125902714 0.338285878942
r=0.00883828727536 0.319796141245 0.161856570805 0.320240262104
r=0.00825640038185 0.311804793849 0.169705086459 0.322695998707
r=0.0084310940487 0.31716401213 0.163041420403 0.326144801022
r=0.00820162218628 0.295254847903 0.178054411528 0.335107021743
r=0.00817483763215 0.293810574092 0.177175967423 0.335052152048
r=0.00930997337175 0.289490696009 0.173279439467 0.342968657681
r=0.00817552122538 0.303407625643 0.173427982083 0.330485751458
r=0.00820125635096 0.305245217314 0.171596903448 0.33127620492
r=0.00817762835067 0.305453086516 0.172671785785 0.329625873463
r=0.00818025863593 0.305685864519 0.171583174631 0.330616896622
r=0.00879082242985 0.312241075989 0.160632200216 0.334544009988
r=0.0085047497067 0.313648861565 0.164555593315 0.340742685903
r=0.00830410673368 0.32337143014 0.159571937081 0.307714832133
r=0.00762529880216 0.163312027534 0.280514412144 0.439109458546
r=0.00762073524818 0.146561249294 0.304638200702 0.439168119429
r=0.00755665671447 0.161897977759 0.291780442439 0.43725513475
r=0.00756598706317 0.153672080498 0.296242328087 0.437727026011
r=0.00754876060618 0.169879313315 0.286038272751 0.428221731773
r=0.00744833700572 0.171683848797 0.280733104238 0.422817869416
r=0.00788944143874 0.176732381276 0.291801462046 0.417862696384
r=0.00775947367348 0.176443850267 0.283368983957 0.424385026738
r=0.00763157316694 0.162488413701 0.290219367262 0.436363734345
r=0.00744563921464 0.163065949969 0.29951416167 0.431879264007
r=0.00749801259801 0.149883391638 0.300120772947 0.438759786773
r=0.00785870590884 0.160785354205 0.290395330326 0.434797028389
r=0.00795379835859 0.157564441678 0.294797987656 0.436440018671
r=0.00750811385173 0.171642320238 0.287831513261 0.414444759609
r=0.00783629851625 0.169145256585 0.288265615116 0.426954497127
r=0.00753619707753 0.157103284527 0.295787315178 0.434723171565
r=0.00748547184648 0.15950952366 0.283458465534 0.440308275479
r=0.00762994477644 0.151659154413 0.302155778997 0.435418408762
r=0.00780683229912 0.190756464685 0.270551910459 0.420168371285
r=0.00784237762844 0.169785916252 0.300480229792 0.414164534805
r=0.00767568535762 0.148220939279 0.307060284704 0.435436542057
r=0.0076786294808 0.163831867058 0.290566959922 0.430107526882
r=0.00762380400014 0.156792232311 0.288351463934 0.44559321526
r=0.00778699078351 0.170810412786 0.296725429896 0.419608437649
r=0.00782004505708 0.16410281614 0.292770432988 0.420995724185
r=0.00743822530814 0.210810960344 0.283213687982 0.348299376184
r=0.00769488347467 0.233500167807 0.24839853497 0.36457953335
r=0.00797216807172 0.215468258186 0.25798144136 0.362956301353
r=0.00760907138173 0.245189406638 0.233702089619 0.338853503185
r=0.00758972151636 0.203636418233 0.29024601307 0.367504545182
r=0.00772684623989 0.253881278539 0.214872798434 0.344748858447
r=0.00778866322537 0.255571503534 0.223693551872 0.334194181217
r=0.00814655933477 0.231305370114 0.251459041861 0.383549565436
r=0.00787114945373 0.347304959908 0.128679026429 0.341839471605
r=0.00751096774981 0.218161344477 0.284329856621 0.341889713576
r=0.00766720439188 0.314252526056 0.169825761795 0.353000238682
r=0.00837126522238 0.3093745695 0.171304587409 0.357969417275
r=0.00756635158013 0.203591639135 0.274639364103 0.405678584279
r=0.00739968552308 0.186302789399 0.291367323739 0.407591001539
r=0.00700147693106 0.159648390065 0.312013686271 0.410118446888
r=0.00788671516698 0.19698738258 0.280862653549 0.384803512868
r=0.00814652368546 0.325954001206 0.145835127918 0.343957274528
r=0.00809351563718 0.33478533858 0.144790375367 0.313147853846
r=0.00782971007399 0.240230460922 0.200734802939 0.380406646627
r=0.0075125606374 0.217697811448 0.243615774866 0.358383952134
r=0.00739852415349 0.274211961935 0.207062077632 0.339496146007
r=0.00738987096786 0.273400827657 0.206880365311 0.338986233261
r=0.00887413515778 0.388295519452 0.120772511177 0.259255919021
r=0.00779606805401 0.263665164428 0.201329704163 0.366739547544
r=0.00814699837109 0.279576506037 0.199846580189 0.327354337565
r=0.00780119939782 0.256163199358 0.226057730735 0.340012383858
r=0.00855389532423 0.313351594325 0.169511167299 0.312368310156
r=0.00823363689583 0.270755597015 0.203491471215 0.355010660981
r=0.00801332648052 0.268444398196 0.206357106768 0.344699339416
r=0.00839511254245 0.274978376375 0.204744841221 0.339626838008
r=0.0079623448471 0.261854100524 0.215316428823 0.345096457665
r=0.00794712700907 0.264013304946 0.213748401278 0.340980140374
r=0.00767937506389 0.203948430741 0.275799501984 0.38625952901
r=0.00696608575911 0.215705190044 0.259502218792 0.393305035694
r=0.00777155968725 0.206291242232 0.277596258569 0.381766929336
r=0.00783550602297 0.431796048111 0.0886579692807 0.220507902295
r=0.00803432036167 0.351955061453 0.143829749787 0.305215452759
r=0.00743228553342 0.284575396046 0.21311415327 0.334085891297
r=0.00774785718746 0.193946320086 0.281079460903 0.390456214572
r=0.00745361237156 0.207701887154 0.279126353099 0.376702749305
r=0.00785795482549 0.218254759294 0.265698195953 0.382786803548
r=0.00772706437469 0.193290020993 0.28351370088 0.392148373769
r=0.0073713842418 0.209807410509 0.284069499686 0.382823948085
r=0.00745748239269 0.197593714769 0.286006200676 0.382275225479
r=0.00864013903584 0.284581019582 0.20892655839 0.321781971525
r=0.0077785743463 0.276981970857 0.212398122993 0.351321313905
r=0.00773448707163 0.231697513592 0.245848045511 0.354781910832
r=0.00776011491577 0.230773338297 0.243594926898 0.357590200425
r=0.00773440850586 0.276284755486 0.221460304655 0.324117492171
r=0.00802913723181 0.270565548469 0.225686286124 0.332773905661
r=0.00784323647034 0.258492617194 0.22700651866 0.338227885529
r=0.00783746125598 0.260397361873 0.226185752851 0.337053543599
r=0.00783985520845 0.259541277449 0.226918573799 0.336684709989
r=0.00811298349896 0.286512098196 0.195076069321 0.317927434336
r=0.00777900529029 0.261205482969 0.204724363501 0.353055138971
r=0.00745871094709 0.206022570673 0.266527617416 0.38889716563
r=0.00773105374401 0.233703690556 0.245062889733 0.36454746607
r=0.00782236334262 0.231582826608 0.226976229961 0.380725999631
r=0.00762088452857 0.229125625095 0.226953578825 0.377531949285
r=0.00786414200288 0.224947633648 0.246045960961 0.372666282141
r=0.00784041531301 0.306349543427 0.168188575069 0.324952219155
r=0.00763369172431 0.229421696919 0.227838750528 0.372836639932
r=0.00780634672094 0.349301504041 0.126318043141 0.345394208639
r=0.00785637458829 0.320793643826 0.16061630306 0.329441201001
r=0.00830786700212 0.347552602436 0.13665559247 0.309368770764
r=0.00766026771056 0.232665515718 0.233869996387 0.364114505962
r=0.0077331903505 0.240336301677 0.212079001045 0.373712750609
r=0.00784884841855 0.347161815546 0.125738820118 0.347329095573
r=0.00806068502106 0.352117565378 0.121916223097 0.325966211525
r=0.0081565203193 0.346332381147 0.134691899612 0.314017547439
r=0.0075260170501 0.227174643097 0.232905097389 0.369678608686
@balllist {Second Position} color=red
r=0.00923853057902 0.270095980804 0.258798240352 0.20075984803
r=0.00904716637635 0.270288412056 0.242812073479 0.205580292216
r=0.00885075498236 0.315810000821 0.224135807538 0.159803760571
r=0.00888556664276 0.328133688431 0.219087476953 0.161403611461
r=0.00879059901728 0.319155478118 0.2171005432 0.163267397766
r=0.00880367639224 0.338577590302 0.205989093466 0.151142906002
r=0.0090596610754 0.348422043701 0.203440812883 0.160730225108
r=0.00950737877676 0.216117076879 0.286914378029 0.220621495771
r=0.00959562995006 0.184789859907 0.318879252835 0.228854323935
r=0.00895918374761 0.295127407119 0.228039291967 0.188017895351
r=0.00920552979084 0.289770227742 0.239078203783 0.191939359074
r=0.00929824215111 0.302291408367 0.225742756119 0.204757312761
r=0.00925109021328 0.271766769416 0.252586895829 0.194642505008
r=0.00915959516799 0.262656587684 0.254608396327 0.194359420687
r=0.00931050442423 0.25730265345 0.25808932729 0.188868862243
r=0.00921320524228 0.266190310213 0.254025792959 0.187800627396
r=0.00932953180446 0.276534874406 0.237855467185 0.200205985009
r=0.00976331220489 0.226057552964 0.290221516804 0.206472983231
r=0.00947587899027 0.237010641884 0.283045215968 0.20221986806
r=0.0089183577237 0.315103259517 0.223463548146 0.169420253794
r=0.0089677433553 0.305322344604 0.217874656602 0.178926288223
r=0.00905156868444 0.262585034014 0.258907079315 0.21333632354
r=0.0093329279121 0.312505256076 0.269237238247 0.172371261178
r=0.00975836800834 0.348401666551 0.173324183321 0.150327649193
r=0.00904857833529 0.233836942982 0.284706875075 0.205287901314
r=0.0091436684838 0.250029771525 0.277589697351 0.20162977833
r=0.00879027980641 0.34590079791 0.200503942886 0.158928654752
r=0.00944904593636 0.269750132908 0.256353003721 0.199929115719
r=0.00929974491392 0.265274803712 0.247787294789 0.205389007852
r=0.00928974242392 0.246092044363 0.261680202602 0.199414898262
r=0.00940459088059 0.250365432318 0.265547484054 0.209337349398
r=0.00957938986704 0.282219743988 0.226992823894 0.210798099302
r=0.00928038357614 0.332352412248 0.222309415208 0.158386057842
r=0.00906093650323 0.371149595103 0.193772702532 0.137875876165
r=0.00911079916684 0.384896580445 0.172396773248 0.137522557957
r=0.00915064890977 0.338934431183 0.194690284361 0.143205493417
r=0.00889790846068 0.34219453868 0.214745194001 0.147711473222
r=0.00913446091846 0.341233173148 0.192931595798 0.14386354947
r=0.00915991010879 0.341343714011 0.194285845749 0.143010161895
r=0.00897912136863 0.326640791432 0.233344033618 0.178101380337
r=0.00890589297668 0.29312483388 0.209621688668 0.152166208913
r=0.00929394403638 0.324784001911 0.204735803692 0.155868165205
r=0.00933794429357 0.341534058386 0.21100171723 0.155809959931
r=0.00928296042968 0.343448768297 0.204833677413 0.148487341477
r=0.00906686001404 0.359425837321 0.202424242424 0.152153110048
r=0.00930346463277 0.334521677701 0.226223529218 0.163613662127
r=0.00906238324625 0.338594349494 0.227270084874 0.146087664225
r=0.00928095460468 0.332469212785 0.210479336548 0.150113962434
r=0.00928884514009 0.331766931097 0.209206495823 0.149701434323
r=0.00895368604801 0.35607916136 0.211046340747 0.160419320074
r=0.00879638030707 0.367093991129 0.191870709035 0.140014581688
r=0.00905531682633 0.342834053681 0.192568917299 0.160979551811
r=0.00927680990552 0.347450932734 0.199580725527 0.164884243787
r=0.00911448209335 0.340793944903 0.20355050988 0.161589452164
r=0.00927937484247 0.304424859168 0.226876249319 0.166681809922
r=0.00911656881143 0.311593201721 0.22958520535 0.163112819096
r=0.00945146410877 0.279673908136 0.266526850732 0.177391856734
r=0.00910928398682 0.259631844792 0.261956590655 0.211129192468
r=0.00911891777554 0.239964509993 0.270674853973 0.206265501672
r=0.00911143630329 0.240302232041 0.269279871149 0.206260644773
r=0.0090476515061 0.248399995337 0.275550529838 0.234014525361
r=0.00909766885058 0.244813629477 0.267864456214 0.204363563329
r=0.00982114094547 0.385539138636 0.221251178875 0.121848475322
r=0.00965761558134 0.4033656251 0.181015928667 0.118063044665
r=0.00925221122168 0.389423807485 0.156874663278 0.119371267274
r=0.01 0.389490824826 0.229097513622 0.124506795265
r=0.00956387087068 0.369641038304 0.196888792864 0.118213525109
r=0.0090530255448 0.2517489068 0.261418456023 0.207037354009
r=0.00916282611736 0.246231078112 0.269369725281 0.198030872137
r=0.00908136203787 0.261395918011 0.255364713081 0.192342992002
r=0.0092837257394 0.262984888024 0.253411941902 0.189895072036
r=0.00928164527824 0.26633694479 0.254518874756 0.189949858593
r=0.00929573442898 0.263327875501 0.253539185875 0.187861724432
r=0.0088232619497 0.366297356737 0.175384870742 0.122685588614
r=0.00867307084108 0.359857670843 0.174464412416 0.1315432759
r=0.00838381216459 0.351190011939 0.174113115629 0.132170219404
r=0.00867974689946 0.363883684665 0.170568899559 0.128577358448
r=0.00909796276192 0.261828731016 0.263409142573 0.198926186121
r=0.00901187628631 0.248772807261 0.262619246087 0.200287116792
r=0.00894717456184 0.242504270135 0.280370516358 0.201550387597
r=0.00972619969124 0.342712933754 0.216277602524 0.157034700315
r=0.00972714678098 0.323552385804 0.224995754797 0.158498896247
r=0.00925835777265 0.390433469727 0.159655149778 0.136010152951
r=0.00920452146588 0.366933943506 0.164583892473 0.139884456477
r=0.00837706436914 0.339422531396 0.1775646956 0.142327763779
r=0.00831804495697 0.418087258018 0.110324569007 0.0934219397091
r=0.00936283077024 0.242866034881 0.27724048097 0.203385917978
r=0.00966343975507 0.254519909216 0.278481989841 0.18541277463
r=0.0086837717414 0.304452672895 0.22877795496 0.15510329108
r=0.00872375402389 0.300388660549 0.235230278271 0.157093365453
r=0.00873986068225 0.31250532946 0.227174277609 0.152129794382
r=0.00888951269457 0.306725870852 0.243460002754 0.158680985819
r=0.00870287032641 0.309368054395 0.226022160164 0.154660732442
r=0.00870733885088 0.309277014771 0.22646700446 0.154507561765
r=0.00869768730496 0.309068390609 0.227122150391 0.154947941477
r=0.00868383727181 0.308655280823 0.226684250005 0.155122410903
r=0.00930043906798 0.293917332081 0.228452325035 0.174495068107
r=0.00930092721062 0.286609880211 0.228456967666 0.181897341888
r=0.00894420559404 0.253831275108 0.251450676983 0.203838714477
r=0.0091292055638 0.263721273179 0.247506325106 0.204206801735
r=0.00900850183688 0.304932807596 0.230980928623 0.178659370725
r=0.00888997239846 0.315923425916 0.232101361071 0.155969901516
r=0.00949740424364 0.363770240734 0.174976920882 0.143035748307
r=0.00949739368475 0.342887820363 0.187106110826 0.148219037393
r=0.00910246952146 0.411539893559 0.164841542741 0.118914124269
r=0.0094933232081 0.384851683234 0.185840986783 0.131003954064
r=0.00974057198484 0.342191984692 0.201339428085 0.153236951207
r=0.00955106185724 0.375434296836 0.184704101492 0.147379802494
r=0.0096875872414 0.368311769981 0.165919809947 0.141256070152
r=0.00899096375578 0.393182045386 0.150054983505 0.117364790563
r=0.00962191776367 0.372924275262 0.165385547981 0.136792228797
r=0.00942231258818 0.35001061997 0.230288155193 0.16073914993
r=0.00912981820122 0.272446913697 0.247186779039 0.20248128443
r=0.00927895498225 0.26862626507 0.265915352876 0.177081569292
r=0.00941849676188 0.277807766805 0.266344902042 0.185533293113
r=0.00946618427836 0.252880121472 0.272658774328 0.188159621866
r=0.0095641397992 0.282401316695 0.265386669015 0.170476751419
r=0.00938818530669 0.269815298138 0.265118642641 0.172382688831
r=0.00896291794993 0.269763163946 0.262451138193 0.204690733502
r=0.00906971777005 0.262871575675 0.2663687585 0.20050514863
r=0.00899977857269 0.34185976861 0.214384754468 0.15447416002
r=0.00867575979009 0.315316989368 0.212856629473 0.16009781837
r=0.00910036891683 0.245026492156 0.263118392532 0.216141529569
r=0.00905015609526 0.264582838127 0.261540289993 0.199524601854
r=0.00906652155158 0.304334444729 0.214003590664 0.175378302129
r=0.0093971485015 0.297855403634 0.243959542986 0.190906536805
r=0.00911323118006 0.319830475064 0.221893685525 0.179709573559
r=0.00873373880024 0.35280984535 0.202570246134 0.138586364626
r=0.00901592742331 0.350558837278 0.206451064553 0.146933831966
r=0.00867042782005 0.326425063253 0.21390831969 0.149203750558
r=0.00906814002231 0.296395911781 0.25048620019 0.185087102247
r=0.00909435746757 0.278546932554 0.250694053819 0.186242310972
r=0.00927443499975 0.364333572121 0.19761914795 0.136627196494
r=0.0091052845884 0.342759505992 0.206505823299 0.140390129396
r=0.00931285951163 0.35839460848 0.195286580483 0.150502854885
r=0.00898440530453 0.336378844422 0.215201818728 0.141766396431
r=0.00901689873707 0.300558358962 0.228658445553 0.18843868502
r=0.00883940963201 0.285919336905 0.238340240574 0.191731527343
r=0.008961330282 0.296507086263 0.226369824796 0.20008927575
r=0.00903131827694 0.296391868764 0.228310303535 0.179966381521
r=0.00894237443233 0.289333224547 0.225432250091 0.18296210139
r=0.00900923850601 0.2894606255 0.226097895558 0.181103796851
r=0.00903523404311 0.293450681937 0.227296613798 0.183286730768
r=0.00903597538915 0.293125734175 0.226774632129 0.18203130866
r=0.00999133457617 0.31874832843 0.199144156191 0.174110724793
r=0.00940660371251 0.346833578792 0.182089674358 0.151080019637
r=0.00870368500225 0.311090413146 0.239505022953 0.170381212162
r=0.00957026315281 0.377332375509 0.168409432922 0.128608098986
r=0.00944988760652 0.335169282055 0.216674030877 0.174076812361
r=0.00937568668918 0.264102813253 0.242069150859 0.196652844198
r=0.00902778472013 0.2548294352 0.2498316925 0.207597490544
r=0.00938818227706 0.242989036353 0.262319676861 0.209117137911
r=0.00889569437849 0.24730458221 0.274367446309 0.199134857838
r=0.00909369163626 0.224933650433 0.313169958295 0.202943508083
r=0.00898688338046 0.359024746932 0.21218837831 0.148413042982
r=0.00875430229942 0.326550934378 0.210871892323 0.152361254025
r=0.00882641785882 0.353224612689 0.220428672846 0.153846928449
r=0.00891152198981 0.326924914298 0.208498782776 0.153307141683
r=0.00906550968567 0.368132773248 0.211679433325 0.145251626719
r=0.00895194567817 0.345917117066 0.184286107231 0.152211033197
r=0.00915387623218 0.385504071104 0.184205823855 0.144026974952
r=0.00888327198614 0.36081156209 0.175873910434 0.147420265771
r=0.00888718368439 0.359805114729 0.176642023448 0.147893620414
r=0.00907826530921 0.292766688131 0.23087930171 0.187736996494
r=0.00923055984617 0.2836980795 0.237338097365 0.191469405985
r=0.0090329940676 0.28203256349 0.239116007433 0.188943456331
r=0.00899147370828 0.285675291517 0.23079714125 0.189097602951
r=0.00901173508882 0.350992155053 0.217212736502 0.140101522843
r=0.00907021480709 0.331653294932 0.220805046973 0.146129054378
r=0.00956265448101 0.350004150411 0.204158711712 0.158379679588
r=0.00936879086384 0.373844343587 0.218748249005 0.131422648064
r=0.00914091179344 0.353850524571 0.199531996228 0.138799092906
r=0.00876894183915 0.326556847189 0.215451857565 0.147540080436
r=0.00874147252186 0.309803823875 0.232596300902 0.15244267004
r=0.00896135809746 0.340311235305 0.201074388129 0.139598188476
r=0.00931529485323 0.36738761876 0.19549216101 0.134664450935
r=0.00933192494564 0.360235112967 0.206893488496 0.133339255574
r=0.00922968914454 0.342204684745 0.207474883161 0.137019002043
r=0.00957578563379 0.387409993454 0.184158847916 0.129773074405
r=0.00951914786947 0.225116879921 0.273991141732 0.217150590551
r=0.00885905748511 0.33046762219 0.216346153846 0.150192049907
r=0.00867919981353 0.331064742104 0.191671029342 0.146772866652
r=0.0088835245076 0.334024434689 0.202725853799 0.145904337144
r=0.00883744576493 0.334270112185 0.200664068493 0.14549203738
r=0.00942412461303 0.339740647234 0.207118451765 0.140690972237
r=0.00915255691064 0.352132727372 0.218036467174 0.142419098724
r=0.00940302967259 0.336416115501 0.213165566919 0.140743124317
r=0.00960420161368 0.367874512553 0.230513078912 0.128729790124
r=0.00887643126029 0.33053548326 0.211605818687 0.163043135275
r=0.00907421974588 0.344193477648 0.214748911375 0.153049716488
r=0.00925462187724 0.249441575167 0.265406451574 0.197190216336
r=0.00949592372988 0.25311005734 0.274379476598 0.202833277118
r=0.00874442160046 0.219417239491 0.314739339376 0.244418760265
r=0.00878332175617 0.338310528415 0.209701194874 0.148310008151
r=0.00953876995705 0.226353243843 0.27712193199 0.220440258097
r=0.00923605167483 0.352040605785 0.198861057236 0.166425948087
r=0.00957291896793 0.387127017773 0.228517854231 0.156346812327
r=0.0090814950942 0.244384882028 0.272309060217 0.214798396969
r=0.00921513115335 0.24595665793 0.292047561209 0.206865690724
r=0.00926380931866 0.230387001253 0.288148807593 0.209130906224
r=0.00939928893453 0.254055807917 0.285132309467 0.205025596654
r=0.00913478572774 0.225276346395 0.285977636126 0.215318803753
r=0.0091292548912 0.241399386102 0.271824003788 0.198944729898
r=0.00949645719115 0.244147217559 0.276908359055 0.19775816321
r=0.00922778166407 0.252963644941 0.276840199047 0.205994247714
r=0.0091046883576 0.22518660336 0.286461537073 0.21573649485
r=0.00913205470726 0.225314439204 0.285889310794 0.215213497351
r=0.00879602500431 0.240186629677 0.325088721154 0.182216137342
r=0.00993589823261 0.421104731736 0.216128819376 0.101432059658
r=0.00977144293037 0.426153763499 0.251705797024 0.143233224091
r=0.00924179297791 0.374523770084 0.182927502623 0.128761526144
r=0.00932811128022 0.414147758499 0.158789353851 0.123576980451
r=0.00879217355289 0.352134983317 0.225514212105 0.135469020568
r=0.00894581695126 0.383840044386 0.190666515972 0.117572718773
r=0.00880363500605 0.372402474018 0.174403939042 0.128360329796
r=0.00980804915758 0.436236783428 0.205063655326 0.0846100362032
r=0.00933783531604 0.408928910352 0.20671039035 0.106265421034
r=0.00900463099626 0.402980380842 0.16487305251 0.110461627236
r=0.00901385201289 0.386082729888 0.190754885428 0.116139271898
r=0.00872742390709 0.358122250224 0.199041049079 0.142052169208
r=0.00922792293105 0.400846207413 0.169370195941 0.109693431331
r=0.00932650424206 0.247195514879 0.273983936197 0.207519051999
r=0.00907949844875 0.320264256494 0.231212453357 0.185039440821
r=0.00919552948448 0.323373293731 0.23669629261 0.177077602011
r=0.00914825105407 0.305068517336 0.22824455732 0.177141760943
r=0.0091578696277 0.304658192687 0.22854385523 0.175727289438
r=0.00905889015549 0.287687518537 0.229132137169 0.183059714326
r=0.00952823310427 0.225046453739 0.27647863128 0.213687199804
r=0.00888545902929 0.322225006264 0.217539463794 0.166424455024
r=0.00873735885166 0.309452361046 0.222071781188 0.166869282986
r=0.00923908994297 0.258231781836 0.262491707113 0.206868256573
r=0.00934414213984 0.343471431338 0.196472270528 0.14070523291
r=0.00926670162645 0.356460479266 0.205262315205 0.138976356941
r=0.00862074686775 0.406638320314 0.172677317738 0.102659000909
r=0.0088799951397 0.285660405823 0.23383872671 0.188127027231
r=0.00862504955467 0.341818143411 0.201714665946 0.14105858442
r=0.00923961665226 0.244709079284 0.265920716113 0.19793797954
r=0.00878327566987 0.324547133398 0.210340392603 0.154388383655
r=0.00892008688066 0.289973414356 0.239334092923 0.182997847829
r=0.00905279190366 0.310698853114 0.229929497385 0.185256181162
r=0.00898198752492 0.299356913183 0.231390675241 0.173191318328
r=0.00876822143965 0.341478448466 0.211464799894 0.138290846652
r=0.0086500663867 0.308349816332 0.234176320995 0.154987284544
r=0.0088772061214 0.328714715575 0.219981372689 0.171077518269
r=0.00889568966499 0.314974914366 0.214177870023 0.170257202529
r=0.0090867146167 0.275065762663 0.254168209808 0.197105189578
r=0.00886758108525 0.287179845069 0.24760974248 0.19628027078
r=0.00903152044055 0.300148860045 0.224778668617 0.194928312136
r=0.00889682853194 0.289611864046 0.226566380473 0.198360888384
r=0.00882100194854 0.286850921273 0.25735821967 0.185929648241
r=0.00902056926322 0.274236270528 0.254517629054 0.200364942021
r=0.00930891010797 0.29054554431 0.259688965687 0.188471982227
r=0.00926812438031 0.332241255577 0.238696995226 0.164654123374
r=0.00918197076441 0.312404470694 0.212464927374 0.174690353284
r=0.00865357417314 0.30073459317 0.214658217911 0.176021981719
r=0.00888440365814 0.26742355876 0.23135648068 0.206191565712
r=0.00892154378298 0.310430396539 0.208698552748 0.171397005233
r=0.00901842124466 0.343323365769 0.187788507888 0.150060867505
r=0.00882438835904 0.323701823217 0.221993999538 0.162289406877
r=0.00907055328088 0.315928507919 0.221086813654 0.166939422445
r=0.00901916583117 0.312780196219 0.223409784939 0.175946982002
r=0.00910344860547 0.268663183447 0.237530849808 0.202161893709
r=0.00921910573646 0.258717635567 0.234889628263 0.215998781927
r=0.00907057499098 0.286431212739 0.235491661007 0.206701381028
r=0.00911361614535 0.282883743137 0.2329513806 0.200445611522
r=0.00900440242537 0.271997660379 0.239021537047 0.200990161058
r=0.00914924692701 0.27578517128 0.238123133318 0.199300590681
r=0.00909467622492 0.26910007201 0.235420142321 0.202054419243
r=0.00909469626173 0.291980241174 0.234229260497 0.198300159814
r=0.00910435223822 0.270481880355 0.246474333779 0.207955349422
r=0.00911586206788 0.263059476415 0.263391241404 0.199390758837
r=0.00914579280282 0.283802661569 0.233144621719 0.20355120947
r=0.00918423400042 0.273471897405 0.232726154792 0.202070775278
r=0.00896516033307 0.273684210526 0.247980416157 0.201101591187
r=0.00910423766815 0.290630249824 0.240773857909 0.188153687747
r=0.00892701041183 0.287207904229 0.265356265356 0.187673166397
r=0.00926359581742 0.283628779979 0.24542610674 0.193857237653
r=0.00928627201316 0.290212813746 0.238609691729 0.187029030266
r=0.00913277455635 0.295357474466 0.252274837512 0.18556174559
r=0.00909707598531 0.274955841344 0.236986945429 0.194546109401
r=0.00908952170222 0.245370126854 0.274040707015 0.200660473434
r=0.00913480148639 0.258534474149 0.256703399141 0.20125178946
r=0.00930087259234 0.256423515352 0.257204908991 0.190947324876
r=0.0094102151627 0.255901909352 0.259775513939 0.192124687367
r=0.00923343812165 0.258983835775 0.253395377833 0.188293182527
r=0.00922668167793 0.259410843313 0.249153655702 0.210297610025
r=0.00921491891318 0.251962895478 0.25842305781 0.199320854729
r=0.00931391465663 0.236939164756 0.277552150082 0.197054204798
r=0.00930704353335 0.233904508401 0.274969223091 0.204212277491
r=0.0094202690342 0.24838369178 0.297884505432 0.203962703963
r=0.00927496842246 0.243707801122 0.279987796948 0.207508088536
r=0.00955086158412 0.260448567826 0.265762925599 0.20379210953
r=0.00914819976878 0.237595714246 0.279050851261 0.216812049477
r=0.00921460248941 0.244991673436 0.273629409865 0.194275212555
r=0.00960704935617 0.22184385798 0.274275126446 0.210326005308
r=0.00923125003534 0.235995877351 0.268616335996 0.200644163875
r=0.00902914309938 0.34927808732 0.190989172747 0.134271158568
r=0.00901501066432 0.344807365273 0.192458804902 0.12883363631
r=0.00895333266412 0.346390840839 0.187066819191 0.133330769896
r=0.00905646223424 0.329890602704 0.211456139159 0.141333152137
r=0.00892565269872 0.331545064378 0.196771785781 0.134679977608
r=0.00902015812422 0.225163510121 0.270977341062 0.216267319674
r=0.00916659127225 0.258919983511 0.257958136765 0.205881005817
r=0.00968926755538 0.234621945455 0.285447109357 0.220667118811
r=0.00900041458603 0.323252688172 0.208833057623 0.161833126551
r=0.00889829300479 0.295424193435 0.239825683559 0.190412595769
r=0.00885281874803 0.29994799792 0.241497659906 0.176755070203
r=0.00901698457404 0.287958878232 0.22892831718 0.18221859112
r=0.00900388749841 0.285709186789 0.22909559813 0.182760684202
r=0.00896466318206 0.282401058583 0.239384097197 0.191050162396
r=0.00898232880973 0.300145499896 0.236749116608 0.182646910354
r=0.00898412897021 0.306428841982 0.231396990462 0.174761544024
r=0.00908815517649 0.292850462459 0.233039773615 0.18009804558
r=0.00900935670564 0.286384709578 0.229589180927 0.182396872168
r=0.00881530831095 0.294044971584 0.239683716333 0.186162589573
r=0.00904197409533 0.303564840828 0.231337226791 0.179910666145
r=0.00888007363232 0.30823555909 0.221951168012 0.168506253563
r=0.00937202251977 0.29798911332 0.217058797067 0.16941832741
r=0.00875756524337 0.325510406343 0.193815659068 0.155361744301
r=0.00874999260289 0.30007745362 0.220447755689 0.179729281157
r=0.00889910029372 0.317788056258 0.214483783664 0.174037224367
r=0.00882439540742 0.310540421894 0.220061920935 0.189471130519
r=0.00900961714223 0.289877229674 0.224728814571 0.184330405986
r=0.00899101502449 0.290125902996 0.224321632599 0.184541976909
r=0.00888204375621 0.297568945883 0.213199980195 0.168341832945
r=0.00899995952818 0.242771065132 0.26288774827 0.192112729939
r=0.00934139928586 0.249830810207 0.259196804796 0.197076380811
r=0.00890702054752 0.28521700073 0.234742574813 0.177306159115
r=0.00909908296563 0.233859976781 0.267881479986 0.209328151027
r=0.00930176017275 0.254790237999 0.257059298104 0.206459257765
r=0.00926559126373 0.273729705768 0.236604421788 0.206294675015
r=0.00906400695576 0.359741168241 0.192418677859 0.131908009794
r=0.00892596722881 0.373905164603 0.181629417095 0.126812141347
r=0.00920646864233 0.374247103088 0.190876782838 0.131956838912
r=0.00920539464205 0.361175166466 0.193039817148 0.130936914444
r=0.00920224048094 0.362479252831 0.192305605497 0.131346537535
r=0.00919565230877 0.361175416891 0.192744030948 0.131177466243
r=0.00933015388782 0.353886462882 0.208034934498 0.140174672489
r=0.00928806061785 0.391908914729 0.192813307494 0.130927002584
r=0.00922605470966 0.366699708226 0.186837418726 0.131457804808
r=0.00912563585827 0.408374875374 0.16630109671 0.120505151213
r=0.00934750481437 0.37771056107 0.195969837686 0.133855919567
r=0.00914562378967 0.258920959688 0.2682174319 0.201964843909
r=0.00915610711561 0.245779447356 0.268259365395 0.21176260969
r=0.00908111353884 0.35282116672 0.195358622888 0.133331208161
r=0.00918606030975 0.343972951375 0.200871666661 0.138868117091
r=0.00918277270995 0.345660625969 0.202105119902 0.137357063101
r=0.0091091734221 0.331712500225 0.245376123327 0.14526266501
r=0.00907867390727 0.356796505278 0.21510738988 0.138012377139
r=0.00919647519596 0.343740866689 0.201912794716 0.138879624249
r=0.0091640673261 0.351782560953 0.219981136557 0.142183202586
r=0.00930262452779 0.340343518229 0.199475673801 0.144834118413
r=0.00926958349866 0.338682820877 0.203555806217 0.144021565804
r=0.00940398758934 0.371527077845 0.241389377394 0.169025392213
r=0.00918738981443 0.337754528003 0.209404559611 0.141275244983
r=0.0092118136951 0.339078323032 0.209179222328 0.141592154813
r=0.00918766995687 0.338833227459 0.20883252163 0.141502004183
r=0.0092015767022 0.338471496067 0.209048737314 0.141587968343
r=0.0092512973333 0.347710118608 0.217893422621 0.142642301799
r=0.00942705761432 0.349362043931 0.214742500541 0.144907164262
r=0.00905803660717 0.339018877593 0.19323682549 0.140676042934
r=0.00954587065024 0.2274138037 0.280452953107 0.21888636224
r=0.00944551442378 0.219510398507 0.303582390061 0.217447884696
r=0.00941983652526 0.225929003918 0.295935731529 0.2255332621
r=0.00944306302542 0.225648198405 0.300467621394 0.21620809152
r=0.00936772662682 0.22960182296 0.294665962208 0.214766189539
r=0.00931107276895 0.219656357388 0.288705612829 0.221626575029
r=0.00947054232208 0.238163327316 0.290407335252 0.214927880749
r=0.00953924612576 0.246310160428 0.286016042781 0.20628342246
r=0.00947647210809 0.227584732671 0.295389191869 0.218102649221
r=0.00943493633462 0.225087864379 0.289745710151 0.230308042175
r=0.00936098715428 0.215954522739 0.297538730635 0.235965350658
r=0.00954066104433 0.232488723799 0.278721146193 0.220880870257
r=0.00960941474562 0.227425963384 0.276956589389 0.226388672787
r=0.00924514206726 0.221954332719 0.286626010495 0.219578783151
r=0.00946184587474 0.235872037468 0.290593919492 0.220758246639
r=0.00938998760034 0.217937187466 0.291830053603 0.223297478145
r=0.00946915294891 0.222431648499 0.301647137666 0.210075498173
r=0.00949298884741 0.225897901328 0.289979808692 0.22330770329
r=0.00941187372387 0.245694230027 0.290597259745 0.213189888074
r=0.00948151807543 0.232574839549 0.279834836857 0.217988420627
r=0.00937718335941 0.221130355266 0.300195171218 0.226262129959
r=0.00931837091976 0.229521016618 0.30752688172 0.217008797654
r=0.00959054405076 0.227216877941 0.301627258833 0.216218646049
r=0.00935156118201 0.236453415342 0.301381729978 0.219235933642
r=0.00946218601967 0.231483756819 0.284317098344 0.216051506365
r=0.00874830298865 0.265301464791 0.245259139383 0.195803421995
r=0.00912246124125 0.281040696911 0.237877748756 0.189330376034
r=0.00894622865252 0.279278911008 0.237910313535 0.197645423701
r=0.00867503604785 0.280813498715 0.229388758521 0.175081014639
r=0.00908074341682 0.25715763727 0.240336370734 0.215741888284
r=0.00885886607465 0.296738421396 0.22726679713 0.172080887149
r=0.00878848482982 0.300393040508 0.222321682735 0.175254567467
r=0.00946805853554 0.283201074862 0.238862997019 0.202250493345
r=0.00966093575372 0.344974861826 0.179604472252 0.147073998538
r=0.00867452127242 0.273395823318 0.236068941227 0.191449704218
r=0.00983321235837 0.324421990612 0.182724162622 0.16152120296
r=0.00985654463271 0.335204573633 0.181636589062 0.17543738807
r=0.00967925394446 0.287461973766 0.227372346341 0.198030813516
r=0.00956994703976 0.271833022713 0.232578821601 0.201026981463
r=0.00932206975143 0.245868330581 0.238099201684 0.211640762139
r=0.00924215610838 0.249013395587 0.252737479851 0.216330387416
r=0.00956637405901 0.338444310449 0.220044792833 0.145102937376
r=0.0092807330194 0.344638121807 0.200484819492 0.141388819253
r=0.0090387906011 0.287533400134 0.230815798263 0.191779392118
r=0.00874019007324 0.26701986077 0.240942647193 0.194296569297
r=0.00894442069922 0.267415756164 0.240054706775 0.182689213418
r=0.0089234025996 0.266570031619 0.238405671927 0.18460047917
r=0.0090083489568 0.404705154799 0.163623948362 0.108034751837
r=0.00924106627878 0.298157154969 0.232608986658 0.159341394851
r=0.00892877997708 0.318829862959 0.21640486244 0.16527874721
r=0.00893358517838 0.307481600022 0.220151384951 0.166201843171
r=0.00916623118765 0.350294985251 0.211335861778 0.146052816407
r=0.00936916968134 0.325126599147 0.225646321962 0.157349413646
r=0.00916554208643 0.317135076922 0.219574437676 0.159570826965
r=0.00906969058098 0.323390584456 0.21759545286 0.163622883974
r=0.00908248183795 0.314649376953 0.219375489949 0.163144302096
r=0.00903229972373 0.314214930864 0.218012938063 0.163645846583
r=0.00907627902407 0.258458191337 0.262112571919 0.204271376002
r=0.00907526967829 0.245176538684 0.269969129848 0.200077175381
r=0.00916286189307 0.263117432251 0.264655006727 0.199884681914
r=0.00860768362052 0.374104596036 0.16141247658 0.120331416876
r=0.00923688619584 0.348455604118 0.184262708633 0.151922794873
r=0.00921834104427 0.314688954111 0.198232563867 0.170489563389
r=0.00896659935561 0.250897548132 0.265408184688 0.210780216574
r=0.00885360894575 0.245061787528 0.262285659546 0.212817319667
r=0.00924680533416 0.275291537925 0.250473437656 0.195330409648
r=0.00899176109097 0.250508806317 0.266108487808 0.208836803332
r=0.00894760723535 0.27789407578 0.266694578187 0.193165166422
r=0.00893400116692 0.253276493799 0.261485343856 0.203600620068
r=0.00902883347974 0.32879629243 0.221410379525 0.170765312513
r=0.00904869906387 0.309088663868 0.238083477402 0.181094097308
r=0.0087754725362 0.268358181313 0.244189276785 0.195840731361
r=0.00881478900789 0.26920759104 0.242578841938 0.195260711229
r=0.00887062418247 0.303909869634 0.224003764769 0.171958072124
r=0.00890953904714 0.302735930394 0.229082341172 0.179596027405
r=0.00883361662367 0.293434497232 0.224183881965 0.178318646998
r=0.00883749068625 0.294155006479 0.224797457799 0.178201200842
r=0.00883024371412 0.29388382694 0.223929135613 0.178213090891
r=0.00880081347403 0.306863874715 0.213205728126 0.171385237614
r=0.00903137751127 0.289203872391 0.245018002299 0.176142431157
r=0.00917585341484 0.249357517971 0.261369138515 0.20162762114
r=0.00894928585601 0.274809792576 0.250647829328 0.195117910854
r=0.00914555796782 0.272489404828 0.247503224618 0.19767827529
r=0.00903752228778 0.261807344547 0.257665302824 0.191140071728
r=0.00919840201719 0.278437205914 0.233174463435 0.194438541635
r=0.0091263703746 0.320152898705 0.212019537057 0.148906349543
r=0.00906989350705 0.275010552976 0.244670747151 0.185257492613
r=0.00968262385078 0.340684044318 0.211315099288 0.157308783386
r=0.00934203277974 0.323866379878 0.206312277775 0.152407708178
r=0.00931848640332 0.356411960133 0.194551495017 0.144673311185
r=0.00895967816927 0.267434857671 0.247641225358 0.187658088088
r=0.00900486688574 0.267250385553 0.245161932242 0.190463161037
r=0.00970367297787 0.34024757444 0.210605553697 0.157243225159
r=0.0095483658413 0.349548715575 0.200347141865 0.14422587364
r=0.00940845584628 0.345694756172 0.202407671904 0.142062844317
r=0.00898383298613 0.262629149578 0.255083813253 0.187061463052
@balllist {Third Position} color=blue
r=0.00514009715588 0.110277944411 0.401119776045 0.362977404519
r=0.00538890267642 0.132615845882 0.344393976685 0.330364934106
r=0.0056357327537 0.275720502504 0.185811642992 0.195007800312
r=0.00518671097648 0.278556586379 0.182797272381 0.186601890603
r=0.00519423279659 0.282617607871 0.168520036897 0.182663728605
r=0.00624717161383 0.296452526174 0.182864960383 0.165013585666
r=0.00594909417593 0.310602447942 0.160057713706 0.172921022706
r=0.00402468470395 0.0353321296208 0.46560866673 0.450061769457
r=0.00354140557501 0.0119728942102 0.519118008497 0.455005091113
r=0.00637036626829 0.13439019646 0.352937171756 0.311807041432
r=0.00608466353858 0.133091942743 0.354438090082 0.308246759839
r=0.00685576115569 0.147908343665 0.333057813289 0.344721495155
r=0.00595634434669 0.143039511785 0.359767931833 0.302072630279
r=0.00589188202653 0.150819650756 0.347711855843 0.296792132396
r=0.00483909276926 0.105519164628 0.395784877978 0.318867308503
r=0.00551798446251 0.140153363541 0.360404322063 0.294004879749
r=0.00434915340279 0.0472621159238 0.492647479545 0.351604966527
r=0.00359740787628 0.0310813608447 0.506562694086 0.433593264785
r=0.0043324855426 0.0643809890692 0.439495353205 0.416863292724
r=0.00604340147749 0.28805673053 0.217566558845 0.173724807166
r=0.00577850007099 0.278620760482 0.22385683843 0.170992836787
r=0.00971863043743 0.196486506691 0.239919264409 0.261269342902
r=0.00802798073849 0.286785524066 0.11421803605 0.214223642531
r=0.00939977395475 0.305994615883 0.244661700681 0.234681534759
r=0.00516803763896 0.120906497368 0.439124844296 0.322115964158
r=0.00584831582956 0.164781136762 0.379833619707 0.285585478301
r=0.00684885955284 0.373104381503 0.164294713266 0.0810508142411
r=0.00397892112124 0.0441609073188 0.507708665603 0.393088782562
r=0.00478587300585 0.0801927194861 0.438900785153 0.377551748751
r=0.00439594199568 0.0675923500131 0.454720111781 0.364422321195
r=0.00412133600882 0.0459448086464 0.494474220411 0.389606218994
r=0.00567376608403 0.0622090768037 0.51330973623 0.338816427463
r=0.00609944732798 0.234914251148 0.244461883042 0.267709712754
r=0.00692292355132 0.385801406307 0.0995745531697 0.155515812626
r=0.00718795098264 0.37858806472 0.104961979239 0.161476408619
r=0.00597677137987 0.380410186339 0.105001389848 0.156795430778
r=0.00592268176274 0.372559924365 0.113749698756 0.141482676158
r=0.00604804246181 0.379274055785 0.105717750438 0.158214567545
r=0.00603396036988 0.381002710651 0.103177943451 0.155616784651
r=0.00614602248477 0.184579916538 0.291825955 0.277905856947
r=0.00654609354945 0.309958359174 0.147337645078 0.181934969434
r=0.00551143612827 0.27929633166 0.190949766264 0.234307318962
r=0.00661692085926 0.243354321694 0.255237550086 0.258500286205
r=0.00606923552765 0.347018921814 0.1450103224 0.165825869643
r=0.00721681539826 0.320765550239 0.14322169059 0.184306220096
r=0.00592617559643 0.269529645632 0.2148384235 0.210254809509
r=0.00693572949217 0.351267294501 0.12518893152 0.13928612952
r=0.00632789117851 0.269310523933 0.211564883814 0.234932857633
r=0.00636635428081 0.26975355888 0.210469626919 0.235176569081
r=0.00794591404993 0.365298324679 0.111565592241 0.142314098168
r=0.00661679102037 0.376359438605 0.0986694209855 0.149371164712
r=0.00626904065046 0.247003595685 0.206615697527 0.228307848763
r=0.00641707398681 0.217111259646 0.291760345142 0.278240262502
r=0.00592447961025 0.246168078584 0.22070058872 0.229260914161
r=0.00480120540342 0.271988006542 0.121252044339 0.176494639288
r=0.00522554643022 0.168259800159 0.296383382287 0.287772103448
r=0.00426826202172 0.0931986865398 0.444259683966 0.317595477313
r=0.00507393878073 0.0731660925249 0.43413572289 0.381765538813
r=0.00430503026584 0.0510883785503 0.478737464994 0.407022964014
r=0.00428806010552 0.0509799697537 0.478494304956 0.406934681213
r=0.00542227170361 0.0583229386461 0.472167496299 0.381156666395
r=0.00418835558511 0.0532333768496 0.48078049888 0.399788676741
r=0.00782472662215 0.430116315624 0.0826784030179 0.111285759195
r=0.00827816196093 0.399983479342 0.0932086329615 0.111941223171
r=0.00847260465086 0.372248085575 0.0963820469961 0.114566209415
r=0.00813442372771 0.461451744222 0.108755558339 0.0899668065385
r=0.00837329438766 0.403500108028 0.0979351214544 0.120281490169
r=0.0052430372112 0.0982794078199 0.411204925467 0.350202885962
r=0.00477311684526 0.0685417536834 0.455322179114 0.368867302887
r=0.00509774227788 0.127485686814 0.343953498536 0.30225951663
r=0.00456587316731 0.117339125838 0.360018082348 0.314049690796
r=0.00466227512826 0.119765551351 0.370499911194 0.297583102209
r=0.00452680055295 0.117238952182 0.360215838299 0.313444077966
r=0.00616804873712 0.433362380182 0.0568322337026 0.0798207394498
r=0.00617739767004 0.419595675057 0.0635609823253 0.079334738269
r=0.00618711982349 0.421474810864 0.0628993454484 0.0874495287349
r=0.0061130855065 0.431913795618 0.0548201083725 0.0719061669116
r=0.00469991064567 0.0843030493283 0.419664216668 0.391476602332
r=0.00447966700895 0.0872464573493 0.380800222284 0.388209687876
r=0.00465520484876 0.0710813296544 0.41434765471 0.413743266325
r=0.00698483031065 0.274952681388 0.182776025237 0.19167192429
r=0.00931368738039 0.352657497028 0.129631516386 0.107013075225
r=0.0087435037213 0.375387847093 0.0957703332531 0.104899236341
r=0.00846978600936 0.36207163385 0.0909890549057 0.102561038442
r=0.00599228254534 0.391679913313 0.0528758427167 0.106681932256
r=0.00605560858345 0.45502263315 0.0279302706347 0.0406915149764
r=0.00429203454339 0.0459271289773 0.484705659273 0.38320149386
r=0.00423059166539 0.0401735398107 0.500409146351 0.382466920904
r=0.00586969811061 0.296578586208 0.156154370539 0.172286938686
r=0.0058490127419 0.295595594353 0.164854159165 0.174864962189
r=0.00617056034836 0.304916178251 0.159636516608 0.157919719855
r=0.00672447391907 0.303008398733 0.178128872367 0.160711827069
r=0.00618465488048 0.289556550074 0.180106827008 0.169646111557
r=0.0061653648033 0.289648955467 0.180528524091 0.169407794986
r=0.00617551163314 0.289483497788 0.181065668595 0.168854712487
r=0.00621759643592 0.289456225341 0.181001871163 0.168745887367
r=0.00561491775322 0.111437294504 0.424084077031 0.315230155002
r=0.00570886338644 0.117990454818 0.403746957868 0.321536711021
r=0.00495778200331 0.132123195953 0.31473491048 0.317710658136
r=0.00536325268131 0.0678369420429 0.452160947211 0.404068034468
r=0.00606068866495 0.191727689708 0.267482095437 0.280502132454
r=0.00717108022158 0.268451919885 0.160672789643 0.212515215226
r=0.00885960931622 0.395088338442 0.0823219269204 0.128900452751
r=0.00807090276326 0.424116521171 0.0750198403436 0.101909341301
r=0.00841834639693 0.396460719683 0.0578527782036 0.0825905078955
r=0.00825848233415 0.413601348477 0.0759306227256 0.0997337702232
r=0.00822757361759 0.421228872117 0.0790900393324 0.106144360583
r=0.00869897962046 0.427982411879 0.0737547754631 0.104072659122
r=0.0089134561251 0.443061103283 0.0629502393125 0.100787227353
r=0.00812714444597 0.414725582325 0.0707287813656 0.0905728281516
r=0.00862912214829 0.453985966438 0.0635884821806 0.103460645284
r=0.00779306905471 0.287069596205 0.200717437991 0.204989026031
r=0.00518738520154 0.0793822684684 0.447596402844 0.353171053251
r=0.00438480021412 0.185583914627 0.313063989355 0.248180852923
r=0.0043600486273 0.11424761058 0.407931921379 0.308767027593
r=0.00422242918463 0.075129988703 0.459027706327 0.335826580572
r=0.0041627550393 0.166381346089 0.352199353763 0.243120654824
r=0.00451439933485 0.173914986327 0.34219751933 0.24763673378
r=0.00587898348474 0.200367900667 0.352908714647 0.259094044608
r=0.00461185932984 0.14901884593 0.436435464024 0.281069878894
r=0.00562930708503 0.292753269514 0.203458641612 0.193331188783
r=0.00537716098212 0.272979866595 0.201023762151 0.203052003261
r=0.00546278350743 0.07202503052 0.456512170613 0.383592303157
r=0.00517286647314 0.0919182315189 0.423033040171 0.372189208462
r=0.00647221099532 0.195691202873 0.268940754039 0.279097204411
r=0.00440270342401 0.0825529125304 0.500468252482 0.323515639633
r=0.00566333999661 0.2251790525 0.271141336487 0.226657467639
r=0.00788938867765 0.376660858201 0.12372032237 0.0836963624483
r=0.00819386048147 0.364221665038 0.10802770813 0.101398155624
r=0.00755142943288 0.379818425361 0.110619139753 0.103772882869
r=0.00535713414562 0.116274258286 0.380291306327 0.347188314644
r=0.00518886379338 0.151657563826 0.306799005643 0.320226452069
r=0.00644389152431 0.360515781046 0.143487421516 0.158665880072
r=0.00560476427859 0.349865975391 0.144063742374 0.159743013131
r=0.00670209688725 0.33209222993 0.163960853241 0.182119790746
r=0.00601068463191 0.344786170806 0.154034229829 0.170033886673
r=0.00654218971539 0.178017974978 0.280209608552 0.298199516288
r=0.00602405393166 0.128040028303 0.331021934701 0.348690993632
r=0.00700707024361 0.169233344493 0.281832384778 0.305099877246
r=0.00572479656225 0.196612140271 0.252383424763 0.275521000927
r=0.00553172912549 0.185048640587 0.26327520244 0.28729412107
r=0.00530585340589 0.181142972983 0.267456076094 0.290399608985
r=0.00561003061539 0.187051948846 0.260095754466 0.290925295959
r=0.00554259273665 0.186008341281 0.261298924048 0.290437560464
r=0.00937615212126 0.308103771062 0.233270928056 0.236266381385
r=0.00816033601676 0.36716576665 0.0896743577156 0.119743086238
r=0.00653799633487 0.289934136119 0.210232186814 0.164260528242
r=0.0081893832351 0.459351796231 0.0456117589502 0.0800222322684
r=0.00531651243394 0.224649252132 0.270286941724 0.273463030934
r=0.00515271325811 0.0936102379058 0.438120599505 0.337799592592
r=0.00521281615881 0.0983679032738 0.425291270979 0.344221418506
r=0.0040158061443 0.064858626659 0.436872475476 0.408886324293
r=0.00469089027388 0.0734936092514 0.372989305278 0.388770541692
r=0.00427286675614 0.0996105194223 0.468720918209 0.331403164099
r=0.00633133938904 0.349793204305 0.137787628819 0.130064209492
r=0.00534988332521 0.334438377535 0.14144704086 0.154525010788
r=0.00618389938944 0.329238267384 0.148474671849 0.129820303807
r=0.00499658562244 0.331308448718 0.143114564264 0.147735046491
r=0.00659468875081 0.352812783132 0.158347747303 0.127666584301
r=0.00767578690641 0.311952332132 0.126646352572 0.14994802402
r=0.00864654177324 0.285822223258 0.20430301759 0.17506526198
r=0.00845422305622 0.262766207258 0.216223213694 0.203289921304
r=0.00842142366207 0.259435971026 0.221032108842 0.205539779321
r=0.0064411747004 0.186735350934 0.27373542248 0.277598912499
r=0.0050495130008 0.101697186244 0.381375614113 0.353595355069
r=0.00615957611434 0.161667109105 0.310326519777 0.306167595788
r=0.00606318664412 0.161801665052 0.307259055095 0.306656547197
r=0.00594921824686 0.293354868482 0.156206737425 0.134102445778
r=0.00513237013053 0.235548241103 0.215559212782 0.222690804361
r=0.00625506426939 0.170664895825 0.374201045904 0.260977836806
r=0.0056988317027 0.266011094302 0.191656861097 0.14005154928
r=0.00660844529952 0.331452240585 0.113907814688 0.129509621478
r=0.00597073703043 0.264723706683 0.184397553854 0.214588727894
r=0.00525851046801 0.232986226946 0.211472057466 0.240182528714
r=0.00579063167095 0.316559067258 0.166915590673 0.169589516284
r=0.00623344742987 0.345142176117 0.127975291234 0.13511347232
r=0.00584151339984 0.327026146694 0.134908649433 0.14993633591
r=0.00571610027189 0.338877228332 0.123114488008 0.130059049058
r=0.00600409097176 0.333024219943 0.127809295221 0.155247654375
r=0.00542604270266 0.0545644685039 0.494924950787 0.401697834646
r=0.00667320489448 0.30364508146 0.16317797484 0.175944782429
r=0.00692907320863 0.334143544487 0.127664348216 0.150549697106
r=0.0067948978699 0.332527673632 0.149439775062 0.150693279984
r=0.00681306629692 0.333560183961 0.148454151693 0.150912788174
r=0.00592958614241 0.356039511348 0.142862710624 0.144889377753
r=0.00734220817326 0.371078136122 0.126594754422 0.140885944259
r=0.0058957150948 0.350913785483 0.147612992269 0.15006125503
r=0.00608877835303 0.367611619857 0.13354948955 0.133067519607
r=0.00677477421384 0.274557445331 0.20011990786 0.192846549494
r=0.0055376690098 0.326509194574 0.173866733498 0.141333291564
r=0.00485898714137 0.0868099341044 0.437760110116 0.347294206345
r=0.003783059851 0.0359318267495 0.52592210472 0.373246562568
r=0.00497299267117 0.0942271427702 0.428249893546 0.369487195085
r=0.00621979060278 0.307736330056 0.165218597714 0.160900404072
r=0.00390227224629 0.0242328679018 0.514201539451 0.428764082242
r=0.00721597654389 0.261667973425 0.19077291297 0.225353856312
r=0.00653658817821 0.27231778901 0.236038643405 0.131888961357
r=0.00454576106784 0.0869682873085 0.444054997874 0.366764171488
r=0.00427594965516 0.0699354343796 0.481365466982 0.364316307614
r=0.00408180706563 0.0504335222854 0.479626013237 0.415369854425
r=0.00448446263867 0.0887591030355 0.439108803807 0.367834739347
r=0.00437371462239 0.0906234728426 0.42296112815 0.373174177327
r=0.00483742979053 0.136773612761 0.349374062058 0.334026618492
r=0.00402854487609 0.0581758452014 0.476056388874 0.387971336257
r=0.00464124703827 0.0890615251168 0.424573524265 0.372909469968
r=0.00443865211161 0.0926459551851 0.419414269235 0.373275150283
r=0.00437174344296 0.0903747145386 0.423732070922 0.372991635474
r=0.00467336583618 0.146115184378 0.451333969844 0.267280358848
r=0.00628741022293 0.447634131855 0.0943047581337 0.0785323038342
r=0.00586483706678 0.502874335142 0.105356471284 0.0711330790308
r=0.0075935826824 0.447904588372 0.0437303296339 0.0521230191596
r=0.00830993450277 0.401350396483 0.101397503337 0.0913087854283
r=0.00705117523681 0.365692444144 0.124931367994 0.102061071926
r=0.00712389922256 0.357465040533 0.129282384813 0.107267253691
r=0.00795197488716 0.34130651495 0.123888151481 0.108543953472
r=0.00623764258966 0.498022009638 0.0879426502673 0.0550001198782
r=0.00645438802608 0.406440456357 0.0995381598094 0.0810223749974
r=0.00756135031735 0.442152336988 0.0464252740912 0.048473744951
r=0.0079250284867 0.415174585855 0.0719149885924 0.0586400158714
r=0.00638961740452 0.257368331126 0.233017242607 0.193075192573
r=0.0078477771566 0.419334717276 0.0883138228179 0.0588780821059
r=0.0044452189081 0.0432119383964 0.442782337011 0.450906736417
r=0.00540038919264 0.198407992381 0.383177905953 0.218898052815
r=0.00575498677286 0.198711465537 0.333560112964 0.238495309543
r=0.00526823498659 0.193181200853 0.366876723119 0.24700703508
r=0.00518760109 0.190764973005 0.369307466589 0.250677419135
r=0.00596225938288 0.19736832267 0.263889269665 0.279126280136
r=0.00446539962217 0.0377590015076 0.452196473022 0.45573747502
r=0.00631394469119 0.305036331746 0.184214482586 0.17464294663
r=0.00651088294144 0.306968431997 0.185027438693 0.170228435239
r=0.00508267395955 0.0981528684661 0.426009986382 0.333531198715
r=0.00628478290431 0.376753448212 0.10599522307 0.151339868194
r=0.00672366189991 0.298180071516 0.150611090356 0.170304744623
r=0.00560631640442 0.393100817901 0.132041267016 0.0688034731345
r=0.00617463385865 0.167798144377 0.28130421664 0.299049558724
r=0.00617113879497 0.338663121857 0.131330978509 0.136848871299
r=0.0039965963599 0.0484814578005 0.471467391304 0.399808184143
r=0.00534007847987 0.307941242344 0.165543916024 0.17685099626
r=0.00648373279125 0.17173059881 0.270413976453 0.327763007976
r=0.00604728486547 0.181779784918 0.279443776601 0.277981740797
r=0.00608724372987 0.171985530547 0.269573954984 0.318810289389
r=0.00589707566659 0.31074714921 0.162726192049 0.165235768062
r=0.0051164755154 0.282918903645 0.162757841198 0.196595083357
r=0.00670896783573 0.241023069208 0.214500644792 0.224695515117
r=0.00613780153714 0.253421477673 0.185537461994 0.22089468195
r=0.00539249540275 0.180061564311 0.328341838796 0.288302564863
r=0.0068461860461 0.225591457883 0.251517900761 0.255495847582
r=0.00717686628556 0.191846648037 0.235695071949 0.29325428952
r=0.0065763641747 0.184098488611 0.268821400695 0.312034343291
r=0.00708248870744 0.252333094042 0.248683895669 0.228164632687
r=0.00707555014215 0.190064159162 0.290011183707 0.273706515981
r=0.00488664508514 0.132436435448 0.388175759072 0.336213280671
r=0.00526176703803 0.196116363485 0.278178206288 0.235077537521
r=0.00612379204162 0.199854283898 0.292484769567 0.255116340356
r=0.00766103584511 0.320641507318 0.13940447485 0.140694218584
r=0.00696755738513 0.205603614608 0.263667964109 0.249570810886
r=0.008576595072 0.36439289061 0.112733737212 0.136949085875
r=0.00876596027622 0.397450509408 0.088909450395 0.109935292532
r=0.00605126193884 0.301177013616 0.159127625202 0.15718901454
r=0.00626312588813 0.240312874502 0.225364998776 0.220610027963
r=0.00645422056406 0.242414398025 0.217919563381 0.239328178806
r=0.00579800810017 0.104705640891 0.402082583732 0.344789359794
r=0.0055110196042 0.0579045507232 0.500292723411 0.376448739627
r=0.00623375615537 0.13587653762 0.377669609841 0.341634593616
r=0.00601017750106 0.0981141083791 0.441553274449 0.344394047903
r=0.00572377389086 0.101869607905 0.41282613691 0.342950847068
r=0.00556056616079 0.111539366182 0.39983269206 0.336748279213
r=0.00563745226754 0.0958441982476 0.422203672975 0.355565035178
r=0.00596005170991 0.146229841639 0.360540462008 0.308746186256
r=0.00555227070938 0.124172627938 0.380724785787 0.325713387312
r=0.0052923135124 0.102062975027 0.421009771987 0.35776330076
r=0.0060833094082 0.144217336961 0.360010293361 0.313506359826
r=0.00549713638232 0.102912919837 0.419710794163 0.345707478288
r=0.00663781826092 0.142656058752 0.347747858017 0.320073439412
r=0.00674300063414 0.144041619249 0.344388446323 0.306237468162
r=0.00669775545218 0.176120027184 0.31491452768 0.296565424225
r=0.00707008965768 0.148829272917 0.342117736278 0.315954118874
r=0.00614314647455 0.133786287832 0.352035487675 0.33485316413
r=0.006677036043 0.150371402043 0.338579387187 0.316991643454
r=0.00590656720389 0.117243119553 0.375366371269 0.339055446881
r=0.00440472775453 0.0538892328635 0.46075088136 0.413526587193
r=0.00563310065205 0.134261078004 0.36875187269 0.318260811666
r=0.00511118247453 0.108188545689 0.408645890789 0.318831586689
r=0.00535784163298 0.0954675776246 0.433264198133 0.310437381809
r=0.00507147184692 0.105958053168 0.405129803625 0.322705615176
r=0.00574632945353 0.128442221212 0.392147946036 0.317518063766
r=0.00533901489406 0.113397382806 0.401040251781 0.330044724201
r=0.00359933346341 0.0553780617678 0.415269279135 0.42267588431
r=0.00395878979778 0.0433272334054 0.468946930627 0.411073032773
r=0.00512447510456 0.0999912037648 0.448410080486 0.346703610855
r=0.00490997787818 0.128637834279 0.413595163738 0.322899188336
r=0.00432776266363 0.0857052783282 0.482705818771 0.334804539723
r=0.00476655890503 0.108770650436 0.434774072308 0.345104198805
r=0.00425264047061 0.0634606518869 0.448096494062 0.38982810584
r=0.00434301871868 0.0294456407432 0.477690420151 0.440132204918
r=0.00404374986965 0.0543416645195 0.470548827622 0.348003091987
r=0.00750255491827 0.361767090442 0.107292151823 0.12848090712
r=0.00753638400595 0.36263414062 0.106843370668 0.122969565472
r=0.00730456969975 0.379407910126 0.0773324873991 0.106917755326
r=0.00709815924265 0.349323911123 0.11269280424 0.122171638241
r=0.00697329282831 0.362101138272 0.0821981713006 0.113267400634
r=0.00384576221963 0.0356777533244 0.513995226434 0.400080592666
r=0.00520821134258 0.111284141743 0.371776668346 0.349104566482
r=0.0043056048297 0.0360893602154 0.495509382001 0.431284296196
r=0.00587954568968 0.230639991729 0.203534256962 0.253127584781
r=0.00681671610739 0.181204751529 0.276375904969 0.314472481901
r=0.00632093736643 0.198491939678 0.245709828393 0.269162766511
r=0.00543830966638 0.166573008515 0.278875205301 0.309567986009
r=0.00536890829069 0.163385743057 0.280425180968 0.312891668008
r=0.0063803770466 0.186214363046 0.277853963671 0.290797546012
r=0.00668545016415 0.205481485881 0.245360334947 0.274608783443
r=0.00660661477207 0.213121104645 0.242390069212 0.259004510864
r=0.00577740905352 0.175229426176 0.278018604137 0.298988529292
r=0.00536253265889 0.162803920892 0.282124960317 0.3131927677
r=0.00666185071664 0.187595749938 0.274623177662 0.277489498394
r=0.00616750521886 0.171624298355 0.307560459269 0.287156697485
r=0.00631509623112 0.232922529016 0.242461588271 0.222154575975
r=0.00622701499031 0.227405641279 0.223266903594 0.217598632417
r=0.00654815643273 0.266798810704 0.163567888999 0.194093161546
r=0.00669196904764 0.247077047911 0.206469221407 0.230369195589
r=0.00715967377407 0.253516127601 0.201550645548 0.231604108434
r=0.00709209137712 0.236050460941 0.227282179247 0.252755250572
r=0.00536408539533 0.179980170393 0.268365722532 0.295749585201
r=0.00544432975381 0.18249785178 0.266429163388 0.293477046396
r=0.00638682564829 0.242016141011 0.182106253404 0.235678566124
r=0.00593467871004 0.141964484968 0.352185417796 0.317307998852
r=0.00494138267317 0.0909166979437 0.43671861352 0.34055617566
r=0.00627177067526 0.166807029364 0.281623715681 0.321879737241
r=0.00457710044459 0.0545151683408 0.461410327596 0.38660340215
r=0.00467658658637 0.0653741427995 0.428575030254 0.381807180315
r=0.00514320813931 0.106555106112 0.405330525849 0.327866127334
r=0.00548576778882 0.438440013991 0.0567943336831 0.0756383350822
r=0.00520045537822 0.426797040169 0.057535487768 0.0874735729387
r=0.00682752035579 0.384145687964 0.1087158133 0.11885303881
r=0.00636017364182 0.385685556146 0.103146777585 0.121471411537
r=0.00641847428151 0.384151258888 0.104735903639 0.122024183862
r=0.00638383948549 0.384691091899 0.103687061508 0.121636596862
r=0.0055354049217 0.37480349345 0.130698689956 0.121397379913
r=0.0072921147505 0.384221576227 0.114599483204 0.109366925065
r=0.00661978487514 0.382684262697 0.101549593141 0.111750474622
r=0.00707243211295 0.393619142572 0.109737454304 0.101163177135
r=0.00587593364235 0.379712861586 0.116985472671 0.104077024667
r=0.00576101771297 0.10262655787 0.408029878618 0.357122559169
r=0.00496210596913 0.064692868491 0.395002152964 0.427682667894
r=0.00665488536305 0.338304112209 0.1155753905 0.135141855276
r=0.00613293150049 0.330345938694 0.123052309628 0.136886327093
r=0.00610945519334 0.331387814059 0.122632668021 0.13719622526
r=0.00733922177199 0.274335008194 0.175716318188 0.183604372648
r=0.00599432048681 0.280080087368 0.137582817619 0.148117946851
r=0.00596343728345 0.279471583153 0.13563891057 0.155041931569
r=0.00633436377972 0.29096688915 0.161373657959 0.177746644682
r=0.00594929592112 0.277037049566 0.181438852571 0.176997302257
r=0.00599831276349 0.278391561674 0.180163757767 0.17640887743
r=0.00649815711112 0.356422429673 0.142479303226 0.13788465415
r=0.00593776078563 0.296206510581 0.162770331793 0.157069368486
r=0.00600678375911 0.29644735825 0.163967797627 0.158151639752
r=0.00600935551998 0.29672681073 0.16398080145 0.158191145932
r=0.00603013073362 0.296697188497 0.163676347975 0.158589790699
r=0.0054824362182 0.284688723682 0.167186879292 0.14292605414
r=0.00624666446006 0.294124007538 0.160215020544 0.176357008249
r=0.00601847431132 0.296436774247 0.149574956764 0.151281535097
r=0.00424056743248 0.0427140310983 0.493577530576 0.399622026919
r=0.0041365066269 0.0362658678518 0.524516905247 0.397647752105
r=0.00391943881777 0.0362103763505 0.539158652895 0.388816336222
r=0.00408100990735 0.049304830696 0.503665817711 0.393900045927
r=0.00405272211144 0.0433970313318 0.513308600212 0.397289530506
r=0.00485885860594 0.0714776632302 0.476701030928 0.374158075601
r=0.00418332745989 0.0373911955531 0.519830559974 0.399310085971
r=0.00379182969459 0.035 0.538663101604 0.393475935829
r=0.00394593980247 0.0376225992111 0.536276432929 0.392105868236
r=0.0041497003422 0.0474467645235 0.528168286128 0.383295431052
r=0.00428710634129 0.0482050641346 0.486006996502 0.404006330168
r=0.00443989792172 0.039466702043 0.513597771292 0.40819846113
r=0.00419886402201 0.0402468751621 0.556765727919 0.37539546704
r=0.00455021940935 0.0496383491703 0.516806126791 0.384945397816
r=0.00415677174175 0.0402137194999 0.535927216936 0.38106132996
r=0.00412484538555 0.0411555203799 0.520775623269 0.39669748534
r=0.00419943428373 0.0588068985016 0.468507523639 0.394799945549
r=0.00421173246785 0.0503355020293 0.513736207705 0.392323224083
r=0.00425676655498 0.0407902354303 0.542165187186 0.377122732536
r=0.00444545154628 0.0468560657062 0.508056191374 0.399084421705
r=0.00409542725342 0.0435518432079 0.524573830679 0.395938254924
r=0.00394690244105 0.0449657869013 0.548191593353 0.364613880743
r=0.00397146037487 0.0302376457191 0.579939464773 0.358836045431
r=0.00446069128859 0.0554857712132 0.516546108199 0.375384415472
r=0.00417492997393 0.0415786110975 0.527252174768 0.390671843515
r=0.00559921177938 0.166562927922 0.315960551613 0.286616318796
r=0.00509582430657 0.164932658213 0.331630940742 0.25722665655
r=0.00511822750201 0.141805992724 0.347913174999 0.279238032948
r=0.00494065475956 0.181584534585 0.300435802883 0.243736730361
r=0.00618672912645 0.1197375533 0.355655679976 0.336987677508
r=0.00523237658207 0.197521200261 0.296020874103 0.221722113503
r=0.00601988072109 0.219247838449 0.258793681171 0.233640460536
r=0.00490298729123 0.0825880673469 0.478607717177 0.342906327413
r=0.00893604873715 0.352716676717 0.13634786572 0.200552310062
r=0.00530081973808 0.165328085272 0.302863467269 0.279654676851
r=0.00958943564617 0.25932532421 0.267599649932 0.258730209245
r=0.01 0.254167240667 0.282683565229 0.268942003031
r=0.00569448663466 0.0541035621995 0.476072094469 0.404795394328
r=0.0053734191107 0.034088360619 0.507845426917 0.413715770507
r=0.0054255428801 0.0377531804082 0.506167591421 0.410451388321
r=0.00462419611485 0.0685342671336 0.461286198655 0.349730420766
r=0.00698300631452 0.293780687398 0.191747781893 0.174045998794
r=0.00690566516198 0.314677289151 0.184813282398 0.163549531855
r=0.00563873255901 0.164453907816 0.216933867735 0.333896960588
r=0.00555058816072 0.181562244062 0.234069296569 0.307042838293
r=0.00773007634287 0.235629894111 0.197423264937 0.225458571494
r=0.00775457121173 0.23425987818 0.197158028345 0.22767317326
r=0.00569766364195 0.404992892451 0.0638434020039 0.0608844282395
r=0.0048292683139 0.251929855874 0.234750792022 0.208379813484
r=0.00633439143313 0.249663098389 0.20264199971 0.217997802365
r=0.00555610298169 0.219349521541 0.23961651204 0.25071310099
r=0.00621531850035 0.336599241466 0.132146368872 0.131830313246
r=0.00562194322615 0.252898454158 0.235107942431 0.209588219616
r=0.00561629199609 0.2495126168 0.235678456221 0.221682565911
r=0.00592102305293 0.22565179785 0.260126034845 0.227678240455
r=0.00575038944199 0.224958416609 0.250853137974 0.242085758315
r=0.00583136266484 0.227181180814 0.247325875933 0.240700248189
r=0.00485079927495 0.0848708643885 0.424384066901 0.379282211665
r=0.00520213503838 0.126567624928 0.359926683388 0.358527879606
r=0.00492855514113 0.0975078480364 0.430777115767 0.361201870716
r=0.00699412257983 0.46791376438 0.0512549250308 0.0671979355655
r=0.00878038124591 0.359100642398 0.120817811153 0.15793611217
r=0.00747163640544 0.185692211611 0.294176374176 0.257012716275
r=0.00510148953325 0.0825255730246 0.419490031571 0.384691968347
r=0.00552528735067 0.089261423508 0.397681770285 0.384270523997
r=0.0049550866508 0.08462075152 0.41408352437 0.375037376657
r=0.00499294339891 0.0757738589096 0.425054430443 0.391886662175
r=0.0052176792027 0.09069499686 0.372566464308 0.41223571279
r=0.00547312335999 0.0992636696731 0.378664036077 0.389110062007
r=0.0064128079989 0.235188509874 0.211306417269 0.231013318859
r=0.00612516783095 0.197703136577 0.279081254631 0.277846381823
r=0.0054078316505 0.176454878404 0.291699043524 0.281044541161
r=0.00535102276571 0.181273523664 0.279697981714 0.276240851803
r=0.0066498459066 0.238020807072 0.209230407234 0.244172170961
r=0.0064713292131 0.208620451359 0.247148564245 0.261311956615
r=0.00576470936023 0.208317498017 0.236337369765 0.263077292679
r=0.00581984069983 0.209350200177 0.237193839872 0.262947336461
r=0.0057971380309 0.208894650636 0.237035494218 0.26312033331
r=0.00647494391332 0.251792978578 0.188633103675 0.214510781386
r=0.0055381338154 0.208219785606 0.226834804834 0.219686404033
r=0.00505375817631 0.102089463295 0.399996275466 0.364818056538
r=0.00572784181784 0.145208429472 0.357471631583 0.312401642351
r=0.00614919890839 0.194472084024 0.282107978625 0.250635710337
r=0.0055815325095 0.177653179775 0.301964944183 0.274486033237
r=0.00632950608015 0.167602683586 0.314592756747 0.285510458092
r=0.00670661480513 0.312805266511 0.133191760459 0.148948821406
r=0.00582240501419 0.201298016041 0.255804136767 0.264140987759
r=0.00971558021625 0.382968474014 0.101107959107 0.114275009367
r=0.00740349278055 0.314867652869 0.13243492384 0.143716254774
r=0.00755291702348 0.344673311185 0.127530454042 0.145603543743
r=0.00598622905786 0.20114827157 0.293170594612 0.238687919059
r=0.00518798116805 0.181831749664 0.265285309189 0.285458434904
r=0.00965795767454 0.380785100926 0.100869856139 0.114865618378
r=0.00885725875897 0.3886600324 0.0933348761861 0.111594538301
r=0.00844674601239 0.35275964089 0.11224750051 0.128060599878
r=0.00527493726282 0.189705188848 0.289552281464 0.266730497163
@balllist {Total Position} color=green
{Achromobacter denitrificans} r=0.00921247159538 0.19684396454 0.307271878958 0.320485902819
{Acidithiobacillus ferrooxidans} r=0.00913841662945 0.209659976581 0.280991057511 0.303522550138
{Acinetobacter baumannii} r=0.009057098891 0.286832525933 0.207064072037 0.227953854996
{Acinetobacter calcoaceticus} r=0.00919896781424 0.290185060532 0.204805525476 0.22695035461
{Acinetobacter sp. ADP1} r=0.00905160519674 0.291354924669 0.199523419084 0.223907621878
{Actinobacillus actinomycetemcomitans} r=0.00912919422044 0.316260996789 0.182535610912 0.209095745692
{Actinobacillus pleuropneumoniae} r=0.00941539835165 0.318252774619 0.175696660675 0.221843170341
{Actinoplanes teichomyceticus} r=0.00940539800732 0.133498051886 0.350400709557 0.372035857962
{Actinosynnema pretiosum subsp. auranticum} r=0.00930707709411 0.101471156209 0.383483725993 0.390400617956
{Aeromonas hydrophila} r=0.00916396785443 0.227335797186 0.276661479608 0.280645788757
{Aeromonas salmonicida} r=0.00931740487901 0.225418203558 0.276944942642 0.289251350772
{Aeromonas salmonicida subsp. salmonicida} r=0.00941767343131 0.228574489905 0.274081217186 0.306500742373
{Agrobacterium rhizogenes} r=0.009262645678 0.215801254441 0.287037325335 0.288919333133
{Agrobacterium tumefaciens} r=0.00914188371514 0.217212068267 0.282803686934 0.285649402226
{Agrobacterium tumefaciens str. C58} r=0.0092280485228 0.197446221426 0.300473658062 0.297087118285
{Agrobacterium vitis} r=0.00928338505168 0.214743813175 0.283861972813 0.284175670965
{Allochromatium vinosum} r=0.00949855560525 0.182430241651 0.328450725716 0.309721348057
{Amycolatopsis mediterranei} r=0.00953583254728 0.137027580337 0.35835116049 0.366806983645
{Amycolatopsis orientalis} r=0.00945114344264 0.159218953147 0.331174459479 0.348694242468
{Anabaena sp.} r=0.0091285026023 0.29222028697 0.215650659368 0.22484034171
{Anabaena variabilis} r=0.00913067633425 0.283909728106 0.212799643979 0.231696149666
{Anaplasma marginale} r=0.00893750037108 0.241738307044 0.216032493584 0.29816351449
{Anaplasma phagocytophilum} r=0.00933213875579 0.294891561312 0.182397518198 0.257879441968
{Aquifex aeolicus VF5} r=0.00968979058969 0.326311309497 0.192789681392 0.243015648694
{Arthrobacter aurescens} r=0.00892849326691 0.188887103039 0.328444569454 0.307878276476
{Arthrobacter nicotinovorans} r=0.00910800529357 0.211094287837 0.301786858565 0.292662595056
{Aster yellows phytoplasma} r=0.00867007637225 0.364985301666 0.174000279968 0.175633428211
{Azoarcus evansii} r=0.00949171390735 0.176100183118 0.338366117313 0.333026168114
{Azoarcus sp. EbN1} r=0.00937936149515 0.186033785391 0.318189388532 0.323019271949
{Azorhizobium caulinodans} r=0.00920554096842 0.173245422525 0.326317934387 0.319986609612
{Azospirillum brasilense} r=0.00941035063915 0.16530090952 0.344698647531 0.333709839357
{Azotobacter vinelandii} r=0.00968665613522 0.187382822601 0.335410201707 0.314019265581
{Bacillus amyloliquefaciens} r=0.00949666886438 0.282129252702 0.224647277127 0.255987705789
{Bacillus anthracis} r=0.00932512957439 0.369020509573 0.149184097397 0.196357227227
{Bacillus anthracis str. A2012} r=0.00945232231954 0.371708851974 0.14292618471 0.19576964406
{Bacillus anthracis str. Ames} r=0.0092418882524 0.344943122885 0.150959255544 0.209457504431
{Bacillus cereus} r=0.00912211417011 0.346328531969 0.16154088575 0.201805609625
{Bacillus cereus ATCC 10987} r=0.00923876256826 0.345788132389 0.150866343378 0.209197284446
{Bacillus cereus ATCC 14579} r=0.00926142192667 0.346600815315 0.150096467403 0.208651075802
{Bacillus circulans} r=0.00948923130999 0.265960447856 0.237254501415 0.265678349432
{Bacillus firmus} r=0.0089089274821 0.301334869023 0.174921000561 0.221346091374
{Bacillus halodurans} r=0.00936086596141 0.292658269658 0.197579827298 0.245631869402
{Bacillus licheniformis} r=0.00955705909093 0.292764739554 0.220133562297 0.250799465751
{Bacillus megaterium} r=0.00939837039908 0.330487558791 0.173592247075 0.217732797293
{Bacillus pumilus} r=0.00943753032714 0.331483253589 0.169463051568 0.218777246146
{Bacillus sp.} r=0.00966221097121 0.298893251628 0.203069980888 0.243577737984
{Bacillus sphaericus} r=0.00933787676056 0.341927295276 0.16719955044 0.201798240515
{Bacillus subtilis} r=0.00937641671672 0.300211456952 0.203156454555 0.240521712503
{Bacillus subtilis subsp. subtilis str. 168} r=0.00937004404164 0.300305882263 0.201937780186 0.240601994572
{Bacillus thuringiensis} r=0.00947121568258 0.347135952451 0.160874889782 0.203226543875
{Bacillus thuringiensis serovar israelensis} r=0.00918473714291 0.361220811309 0.151639427264 0.189774591409
{Bacteroides fragilis} r=0.00945489255818 0.300209445635 0.192992651243 0.232533081514
{Bacteroides thetaiotaomicron} r=0.00963183750925 0.291659071115 0.227248789775 0.254592777136
{Bacteroides thetaiotaomicron VPI-5482} r=0.00952624365518 0.296922031785 0.202327020234 0.236516778484
{Bartonella henselae} r=0.00929345617699 0.284087467442 0.179477860561 0.234008722515
{Bdellovibrio bacteriovorus HD100} r=0.00919865075228 0.250367580586 0.245951212135 0.264147730439
{Bifidobacterium longum NCC2705} r=0.00953838393397 0.202385382332 0.313531265781 0.295038610269
{Bordetella bronchiseptica} r=0.0092633521993 0.178385499222 0.321526442223 0.329677142112
{Bordetella bronchiseptica RB50} r=0.00909435974134 0.159345732431 0.345858103928 0.33899352507
{Bordetella parapertussis} r=0.0090921913469 0.159213277159 0.345742717216 0.338437523193
{Bordetella pertussis} r=0.00908870922275 0.169089503115 0.33580862895 0.346825054499
{Bordetella pertussis Tohama I} r=0.00909263996839 0.161790367909 0.346516586402 0.334458935321
{Borrelia afzelii} r=0.00965961014563 0.401508959447 0.134402179608 0.188787593
{Borrelia burgdorferi} r=0.00977960753976 0.400624419674 0.12916553852 0.174429081253
{Borrelia burgdorferi B31} r=0.00952508179569 0.38699787107 0.121682852367 0.165925301726
{Borrelia garinii} r=0.00981146689222 0.418206300495 0.144308052024 0.184307216968
{Borrelia hermsii} r=0.00961433818946 0.390248670226 0.132576108316 0.180437667829
{Bradyrhizobium japonicum} r=0.00907131579031 0.189070698555 0.313000739444 0.310169277431
{Bradyrhizobium japonicum USDA 110} r=0.00909181737465 0.177812718484 0.328178050334 0.3184434908
{Brucella melitensis} r=0.00911492282094 0.207930888801 0.280698687412 0.289191905948
{Brucella melitensis 16M} r=0.00923843910912 0.203351247864 0.287548142679 0.295288730208
{Brucella melitensis biovar Abortus} r=0.00927309495006 0.207688349068 0.289116900979 0.289686172175
{Brucella suis 1330} r=0.00924013583697 0.203603599737 0.287392408106 0.294631725097
{Buchnera aphidicola} r=0.00895771858608 0.397335989045 0.116793227935 0.151746268863
{Buchnera aphidicola str. APS} r=0.00889284657146 0.388808875804 0.122245284817 0.152056042106
{Buchnera aphidicola str. Bp} r=0.00865349857418 0.389381185792 0.120125110742 0.150314876699
{Buchnera aphidicola str. Sg} r=0.00886989515193 0.396758173748 0.115683348853 0.147379875921
{Burkholderia cepacia} r=0.00916737044948 0.187300418917 0.316352929715 0.324168389604
{Burkholderia mallei} r=0.00911893323834 0.177070791269 0.301611558766 0.325676885555
{Burkholderia pseudomallei} r=0.00893927375498 0.176039066264 0.319252835808 0.334209258529
{Butyrivibrio fibrisolvens} r=0.00995867563393 0.310010515247 0.183806519453 0.237287066246
{Campylobacter fetus} r=0.00975702232323 0.355917812871 0.148785871965 0.209554536707
{Campylobacter jejuni} r=0.00961346841303 0.38157297798 0.126043923182 0.175064002976
{Campylobacter jejuni subsp. jejuni NCTC 11168} r=0.00940883650911 0.362900303062 0.127783535146 0.180518633303
{Candidatus Blochmannia floridanus} r=0.00878159844185 0.363953106019 0.122714208072 0.166289286317
{Candidatus Carsonella ruddii} r=0.00872396726259 0.465167421105 0.0617676329898 0.0940800667758
{Caulobacter crescentus CB15} r=0.00925385181507 0.161904918938 0.343195942724 0.333570218432
{Caulobacter vibrioides} r=0.00941500845214 0.1715017987 0.344671061773 0.328397844648
{Chlamydia muridarum} r=0.00874955578671 0.289768592344 0.193947183758 0.212183912879
{Chlamydia trachomatis} r=0.00876736205 0.287061618633 0.199324500515 0.216524902835
{Chlamydophila caviae GPIC} r=0.00886927284181 0.300116348036 0.192891400288 0.204997091299
{Chlamydophila pneumoniae} r=0.00893362690675 0.302159346459 0.197932442976 0.214225067695
{Chlamydophila pneumoniae AR39} r=0.00880847916768 0.29169875405 0.203614432517 0.209288304114
{Chlamydophila pneumoniae CWL029} r=0.00881323128767 0.291474842819 0.204104249254 0.209317263319
{Chlamydophila pneumoniae J138} r=0.00880790733602 0.291603946921 0.204364296246 0.209174095497
{Chlamydophila pneumoniae TW-183} r=0.0087952898911 0.291719132351 0.203994703335 0.208817484409
{Chlorobium tepidum} r=0.00925992111062 0.223383435103 0.295346015344 0.281979019884
{Chlorobium tepidum TLS} r=0.00929264517387 0.22052161362 0.289886427089 0.286723137057
{Chloroflexus aurantiacus} r=0.00902655520205 0.200350476946 0.280199705732 0.296731637157
{Chromobacterium violaceum ATCC 12472} r=0.00917351145378 0.178673434364 0.326491237078 0.330617174434
{Citrobacter freundii} r=0.00922905500148 0.255390145114 0.24297095035 0.265663474692
{Citrobacter rodentium} r=0.00903873150301 0.30050532994 0.190992586035 0.226421009922
{Clostridium acetobutylicum} r=0.00970112175673 0.381281479113 0.122028640184 0.193885307889
{Clostridium beijerinckii} r=0.00955145331868 0.379627468372 0.12224763861 0.193719558689
{Clostridium botulinum} r=0.00991680715109 0.408736503209 0.105357103747 0.14751016594
{Clostridium difficile} r=0.00986913438684 0.39172534749 0.12198259792 0.177717565389
{Clostridium pasteurianum} r=0.00976267247571 0.370397930619 0.132472272421 0.206087665214
{Clostridium perfringens} r=0.00989672698133 0.390403421514 0.119536750042 0.191479852952
{Clostridium perfringens str. 13} r=0.00980424777628 0.396363537554 0.105942634883 0.188128316506
{Clostridium tetani} r=0.00952671580982 0.411543203706 0.10548502116 0.148038921657
{Clostridium tetani E88} r=0.00975548950525 0.406512499136 0.108090587381 0.182718354702
{Clostridium thermocellum} r=0.0099663777133 0.319456572188 0.191442663961 0.237100669451
{Comamonas testosteroni} r=0.00922457931083 0.191094998195 0.316438313166 0.313605474206
{Corynebacterium diphtheriae} r=0.00924991639098 0.227042368363 0.269493613609 0.271430811482
{Corynebacterium efficiens} r=0.00944204038469 0.204818001884 0.306650155061 0.295430730639
{Corynebacterium efficiens YS-314} r=0.0094070776482 0.180199383565 0.329829553623 0.308023253679
{Corynebacterium glutamicum} r=0.00954641384856 0.225177568482 0.281015998136 0.271652712564
{Corynebacterium glutamicum ATCC 13032} r=0.00932311576324 0.224484440867 0.277471243226 0.270024176942
{Corynebacterium jeikeium} r=0.00907913032905 0.23850693646 0.287207787231 0.272951636392
{Corynebacterium striatum} r=0.00918019387305 0.21436435464 0.321093193446 0.283962610366
{Coxiella burnetii} r=0.00919286858999 0.309758072567 0.202985361597 0.222951862246
{Coxiella burnetii RSA 493} r=0.00884541640986 0.289601977404 0.204573038008 0.224134958965
{Deinococcus radiodurans R1} r=0.00904910980751 0.16955498991 0.339981632659 0.332525696284
{Delftia acidovorans} r=0.00908063958529 0.189778939862 0.318849536487 0.317597654702
{Desulfitobacterium hafniense} r=0.00909704388415 0.261383260665 0.22617765239 0.26697443789
{Desulfovibrio vulgaris} r=0.00955489326608 0.205953049884 0.324826746582 0.300337141787
{Dichelobacter nodosus} r=0.00936343337077 0.271886019668 0.232264493944 0.251812427448
{Ehrlichia canis} r=0.00920618070486 0.362720540187 0.149822115734 0.169843171422
{Ehrlichia chaffeensis} r=0.00942151715133 0.340564928534 0.149816554049 0.188318955137
{Ehrlichia ruminantium} r=0.00896996259597 0.353140348266 0.151399017711 0.181500223248
{Enterobacter aerogenes} r=0.00924067163183 0.217121143157 0.293106301982 0.300919987311
{Enterobacter cloacae} r=0.00914688681694 0.224976260033 0.267000538308 0.291067119087
{Enterococcus faecalis} r=0.00948110190396 0.352618937255 0.164405208377 0.203545292374
{Enterococcus faecalis V583} r=0.00923930177287 0.332923770455 0.16927918663 0.210175977131
{Enterococcus faecium} r=0.00958531630743 0.337413720779 0.175241720488 0.217550172818
{Enterococcus hirae} r=0.00905423492202 0.333976751169 0.175181229357 0.212013325898
{Erwinia amylovora} r=0.00918245803166 0.24746946941 0.252092601993 0.275078876912
{Erwinia chrysanthemi} r=0.00907543533143 0.222861282388 0.272064422656 0.294966137673
{Erwinia pyrifoliae} r=0.00908774914732 0.244745750102 0.251590224305 0.281702190976
{Escherichia coli} r=0.0091781355277 0.252847354246 0.236503253293 0.266476362309
{Escherichia coli CFT073} r=0.00908445880104 0.243309824191 0.243016776855 0.270885367683
{Escherichia coli K12} r=0.00913552670507 0.241068567352 0.245052717808 0.272925603074
{Escherichia coli O157:H7} r=0.00918142619695 0.246035417158 0.241643553417 0.273564875541
{Escherichia coli O157:H7 EDL933} r=0.0091786258372 0.245398446874 0.24193956408 0.273025244135
{Eubacterium acidaminophilum} r=0.00988164839872 0.318159935812 0.195524650085 0.262637068735
{Francisella tularensis subsp. tularensis} r=0.00964593873269 0.350515463918 0.140729831451 0.199012709322
{Fremyella diplosiphon} r=0.0090165845728 0.287539085889 0.221342558712 0.220588561418
{Fusobacterium nucleatum subsp. nucleatum ATCC 25586} r=0.00972272010425 0.407091515613 0.100743965601 0.173194428102
{Geobacillus stearothermophilus} r=0.00977955098789 0.275638754121 0.227246412317 0.269481982475
{Geobacter sulfurreducens PCA} r=0.00932998443984 0.196425825402 0.310402100478 0.305736251429
{Gloeobacter violaceus PCC 7421} r=0.00904810728297 0.183456494821 0.317759519364 0.310872892496
{Gluconacetobacter diazotrophicus} r=0.00937494542169 0.168282361993 0.328101557992 0.339372956338
{Gluconacetobacter xylinus} r=0.00904423547884 0.17634698432 0.311856939976 0.319138915457
{Gordonia westfalica} r=0.00908450859756 0.172164202254 0.350291248751 0.31492779099
{Haemophilus ducreyi} r=0.0092925395788 0.344804210558 0.170075177661 0.198714286802
{Haemophilus ducreyi 35000HP} r=0.0089589480507 0.316454785851 0.177921106206 0.209461197597
{Haemophilus influenzae} r=0.00922584765812 0.335169399788 0.174404495174 0.200498792459
{Haemophilus influenzae Rd KW20} r=0.00908089485907 0.313759024081 0.177494926642 0.210080345689
{Haemophilus influenzae biotype aegyptius} r=0.00935223237497 0.352249951953 0.17598770008 0.193202097576
{Helicobacter hepaticus ATCC 51449} r=0.00921046340543 0.329333028503 0.163242086612 0.200020004501
{Helicobacter pylori} r=0.00948080809739 0.345395145752 0.175306757205 0.207235922059
{Helicobacter pylori 26695} r=0.00915358051551 0.320982079242 0.179396914662 0.216182404113
{Helicobacter pylori J99} r=0.00915463287374 0.319198634565 0.181364129619 0.217666287902
{IncN plasmid R46} r=0.00921688879104 0.250172903103 0.244568457704 0.267916338747
{Klebsiella aerogenes} r=0.00934596457716 0.203602798869 0.298064612178 0.303960101236
{Klebsiella oxytoca} r=0.00907857084183 0.235613367549 0.262933958647 0.283123912338
{Klebsiella pneumoniae} r=0.00913886117843 0.234152544348 0.261883441907 0.279771157958
{Lactobacillus acidophilus} r=0.00937942965727 0.322458083372 0.175757575758 0.199784648516
{Lactobacillus casei} r=0.00932242097396 0.285972250794 0.208941918672 0.235559669935
{Lactobacillus delbrueckii} r=0.00990619449309 0.266843750865 0.255734484381 0.258722780222
{Lactobacillus helveticus} r=0.00981696294513 0.322939429596 0.185857567098 0.202685792197
{Lactobacillus johnsonii NCC 533} r=0.0094208825855 0.339850756556 0.15419301009 0.195322651954
{Lactobacillus plantarum} r=0.00903489993412 0.299744733991 0.192735019191 0.226782730061
{Lactobacillus plantarum WCFS1} r=0.00900607704836 0.276178118217 0.213273660207 0.241965357237
{Lactobacillus sakei} r=0.00919020642663 0.325729106443 0.178093081519 0.206703282585
{Lactococcus lactis} r=0.00958825655805 0.346114356375 0.159861404863 0.194960609214
{Lactococcus lactis subsp. cremoris} r=0.00956650928006 0.337700986053 0.166790046687 0.20163749963
{Lactococcus lactis subsp. lactis} r=0.00935173324946 0.331989104376 0.163222138266 0.197778897191
{Lactococcus lactis subsp. lactis bv. diacetylactis} r=0.0098813310236 0.347025238199 0.158138773729 0.202032875118
{Lechevalieria aerocolonigenes} r=0.00943077784952 0.151451771654 0.349030101706 0.349071112205
{Legionella pneumophila} r=0.00906702526599 0.313352839073 0.18591891799 0.213257028941
{Leptospira interrogans} r=0.00889570417658 0.33042072811 0.15461321766 0.19320419814
{Leptospira interrogans serovar Copenhageni str. Fiocruz L1-130} r=0.00900818835077 0.328189461613 0.170987132241 0.195783964313
{Leptospira interrogans serovar Lai str. 56601} r=0.00896116174413 0.32928783047 0.169857263627 0.194318234982
{Listeria innocua} r=0.00949963165619 0.33768474933 0.169290219022 0.208730835798
{Listeria ivanovii} r=0.00927623097046 0.355801346986 0.166475022359 0.200660716567
{Listeria monocytogenes} r=0.00946376508916 0.335014938991 0.173576595926 0.210794519096
{Listeria seeligeri} r=0.00983257345816 0.356015130935 0.166454891995 0.204311440214
{Listonella anguillarum} r=0.00921199860659 0.300384967341 0.202549619766 0.222029387944
{Mannheimia haemolytica} r=0.00929460285128 0.323465221432 0.185144575671 0.211355116277
{Mesorhizobium loti} r=0.00918821510613 0.185184640806 0.318329029777 0.312147269392
{Methylobacterium extorquens} r=0.00941867783726 0.163482206041 0.354007526306 0.330701110428
{Micrococcus sp. 28} r=0.00867890458025 0.162621408439 0.351846219356 0.337632053856
{Microcystis aeruginosa} r=0.00902011177949 0.307071547902 0.196446016799 0.202579354757
{Micromonospora echinospora} r=0.00954275829429 0.135915682898 0.362040706239 0.361079413819
{Microscilla sp. PRE1} r=0.00964614689744 0.305520020908 0.190814179012 0.240429717053
{Moraxella catarrhalis} r=0.01 0.333326539486 0.20891081037 0.216180227186
{Mycobacterium avium} r=0.00918957069342 0.174039663415 0.331177059306 0.325889463036
{Mycobacterium avium subsp. paratuberculosis} r=0.00920269714928 0.171184129216 0.346118604701 0.329923927635
{Mycobacterium avium subsp. paratuberculosis str. k10} r=0.00923968343313 0.153312452247 0.348550153283 0.347975199639
{Mycobacterium bovis} r=0.00935805161855 0.181279592376 0.328238036869 0.329620015863
{Mycobacterium bovis AF2122/97} r=0.00907453698148 0.167834517194 0.322268295838 0.336762298009
{Mycobacterium leprae} r=0.00909952475718 0.19544714522 0.288481475197 0.310522321107
{Mycobacterium smegmatis} r=0.00947117148314 0.164241921024 0.340745955247 0.333844756112
{Mycobacterium tuberculosis} r=0.0092750863613 0.184217734695 0.316794241626 0.327530321245
{Mycobacterium tuberculosis CDC1551} r=0.00905288178656 0.16854385461 0.321896248081 0.335790547034
{Mycobacterium tuberculosis H37Rv} r=0.00907197193713 0.167928877758 0.322414857055 0.336519890835
{Mycobacterium ulcerans} r=0.00887704865592 0.199263809575 0.351840175821 0.277602637315
{Mycoplasma agalactiae} r=0.00992006579146 0.420598781319 0.13706856728 0.167183616006
{Mycoplasma bovis} r=0.00962307149467 0.432188971866 0.170239438385 0.186213936496
{Mycoplasma capricolum} r=0.00928268195509 0.402665047025 0.110356505255 0.162442714372
{Mycoplasma fermentans} r=0.00966932617248 0.404517023894 0.119101829316 0.166234853838
{Mycoplasma gallisepticum} r=0.00900191474248 0.361729385761 0.161654770452 0.177922315609
{Mycoplasma gallisepticum R} r=0.0093403386201 0.370451045331 0.152046423112 0.166572482456
{Mycoplasma genitalium} r=0.00902222878608 0.361627755411 0.148804573518 0.168523648754
{Mycoplasma hominis} r=0.00984849470308 0.443893004707 0.130067851063 0.146666986342
{Mycoplasma hyopneumoniae} r=0.0095181453924 0.390546686631 0.154832451127 0.160498253162
{Mycoplasma mycoides subsp. mycoides SC} r=0.00937355305078 0.418141950375 0.103427582227 0.137898634353
{Mycoplasma penetrans} r=0.0093818524844 0.400402572496 0.116846873657 0.14805161525
{Mycoplasma pneumoniae} r=0.00897371485032 0.31294287111 0.204285497321 0.209865732633
{Mycoplasma pulmonis} r=0.00941861478788 0.40398703186 0.126672585278 0.144685846048
{Myxococcus xanthus} r=0.00917089996114 0.157691800403 0.335863322353 0.355354686646
{Neisseria gonorrhoeae} r=0.00934121433333 0.260513060093 0.269728895517 0.25702318134
{Neisseria meningitidis} r=0.00938563289483 0.267473636868 0.25318119312 0.26015580826
{Neisseria meningitidis MC58} r=0.00926786311597 0.252626837428 0.269195945548 0.261449547971
{Neisseria meningitidis Z2491} r=0.0092707920457 0.250996838711 0.270389521676 0.262459632855
{Nitrosomonas europaea ATCC 19718} r=0.0091734939523 0.245796020706 0.246928380526 0.26876556164
{Nonomuraea sp. ATCC 39727} r=0.00941898797824 0.140938891421 0.340134861924 0.368053851278
{Nostoc punctiforme} r=0.00908147228655 0.298321222751 0.204576964838 0.222283471143
{Nostoc sp. PCC 7120} r=0.00890746731806 0.298011518651 0.20410525608 0.219499635984
{Novosphingobium aromaticivorans} r=0.00931294561758 0.19026502322 0.315234470477 0.3097698942
{Oceanobacillus iheyensis HTE831} r=0.00948085579702 0.344202707188 0.153414044278 0.207570514488
{Oenococcus oeni} r=0.00945161621137 0.327765028197 0.171176460123 0.209442991585
{Onion yellows phytoplasma} r=0.00899038750058 0.391107469719 0.153312018634 0.136877098313
{Pantoea agglomerans} r=0.00905359645759 0.233951874481 0.254607628674 0.276118277137
{Parachlamydia sp. UWE25} r=0.00884859981604 0.327082135677 0.174418423354 0.186540586513
{Paracoccus denitrificans} r=0.00922020783271 0.166895780051 0.33185741688 0.332017263427
{Pasteurella multocida} r=0.00900113773252 0.303783734488 0.187975682602 0.219285293107
{Pectobacterium atrosepticum} r=0.00901615995399 0.237751614128 0.257606448074 0.283263704266
{Pectobacterium carotovorum} r=0.00933019112205 0.259397641249 0.240304536643 0.268397283862
{Pectobacterium carotovorum subsp. carotovorum} r=0.00915255050432 0.245109860665 0.250375133976 0.274383708467
{Pediococcus pentosaceus} r=0.00910755664522 0.324087526967 0.184930803211 0.1995479828
{Photobacterium damselae subsp. piscicida (causative agent of fish} r=0.00882315672346 0.288240557596 0.204318545729 0.224074597344
{Photorhabdus luminescens} r=0.00927330827051 0.285931604337 0.216542484597 0.237567464298
{Photorhabdus luminescens subsp. laumondii TTO1} r=0.00914261675248 0.282711459284 0.20379466279 0.237757152679
{Pirellula sp. 1} r=0.00919701149318 0.227186539228 0.272790340664 0.281785287227
{Plasmid ColIb-P9} r=0.0090346741158 0.260939353758 0.250517598344 0.258078023589
{Plasmid F} r=0.0092657135941 0.256639941501 0.22961879641 0.273606504575
{Plasmid R100} r=0.0090572730828 0.243879940396 0.247889022919 0.281463610776
{Plasmid R64} r=0.00896820741698 0.274806572545 0.249680944405 0.242143255962
{Plasmid Ti} r=0.00913001173792 0.23528950105 0.264681068142 0.274864127769
{Plasmid pSB102} r=0.00935580123955 0.218793713486 0.297683699498 0.302476754711
{Porphyromonas gingivalis} r=0.00961722479723 0.273029839725 0.234515897532 0.250838126341
{Porphyromonas gingivalis W83} r=0.00940065108765 0.26330847892 0.240171138911 0.25350002842
{Prochlorococcus marinus} r=0.00882397258389 0.305388885774 0.176638815679 0.210658143143
{Prochlorococcus marinus str. MIT 9313} r=0.00889863702339 0.233271752925 0.252716678466 0.268987377029
{Prochlorococcus marinus subsp. marinus str. CCMP1375} r=0.00895514901515 0.329731591849 0.164982126261 0.205396313678
{Prochlorococcus marinus subsp. pastoris str. CCMP1986} r=0.00913040380464 0.367218286941 0.135104073902 0.181803203238
{Proteus mirabilis} r=0.00908931104456 0.308769905377 0.190953150242 0.211700900069
{Proteus vulgaris} r=0.00927361055233 0.282033770172 0.216808628532 0.23754665842
{Providencia rettgeri} r=0.00922641810319 0.273720572629 0.218775041691 0.24897667468
{Pseudomonas aeruginosa} r=0.00916830383628 0.195849191106 0.303158800705 0.305815135959
{Pseudomonas aeruginosa PAO1} r=0.00926433829072 0.168653897635 0.346218882054 0.325189439226
{Pseudomonas alcaligenes} r=0.00921210632216 0.21314114658 0.301008728901 0.301046461902
{Pseudomonas chlororaphis} r=0.00925500314435 0.20206360574 0.319063154823 0.300787777513
{Pseudomonas fluorescens} r=0.00913538304532 0.198128303148 0.304628411077 0.304406982655
{Pseudomonas putida} r=0.00922671096066 0.20359349644 0.300118047512 0.303277075854
{Pseudomonas putida KT2440} r=0.0091636762918 0.192004839453 0.313039798013 0.310436132195
{Pseudomonas resinovorans} r=0.009254292617 0.225410431498 0.283481040244 0.288721003438
{Pseudomonas sp.} r=0.00923629681605 0.205612766292 0.291214003092 0.304918376438
{Pseudomonas sp. ADP} r=0.00907213198547 0.195248723207 0.315307435557 0.316292677042
{Pseudomonas sp. ND6} r=0.00927315332287 0.218966742641 0.283716883562 0.293826434331
{Pseudomonas stutzeri} r=0.00926236394539 0.198956194575 0.309123049727 0.305108131947
{Pseudomonas syringae} r=0.00907884423821 0.215968992248 0.28590371277 0.293480212158
{Pseudomonas syringae pv. glycinea} r=0.00925316392412 0.226376921548 0.281489911306 0.280911866183
{Pseudomonas syringae pv. maculicola} r=0.00902765163487 0.237980727342 0.276456340286 0.278007214177
{Pseudomonas syringae pv. phaseolicola} r=0.00927918435098 0.224381457958 0.283897367839 0.290422472904
{Pseudomonas syringae pv. syringae} r=0.00940594625214 0.213461358489 0.289973234507 0.297287888146
{Pseudomonas syringae pv. tomato} r=0.00920459393936 0.231754874652 0.285236768802 0.284818941504
{Pseudomonas syringae pv. tomato str. DC3000} r=0.00917345461023 0.206463015643 0.293505172871 0.29916528098
{Ralstonia solanacearum} r=0.00907432348731 0.166378425126 0.339068378836 0.336255462489
{Rhizobium etli} r=0.00911061219284 0.207235520636 0.292339448014 0.296505421092
{Rhizobium leguminosarum} r=0.00924407011455 0.198512287798 0.303632714347 0.297756940614
{Rhizobium leguminosarum bv. trifolii} r=0.00941475434394 0.193578559954 0.312857113809 0.297261026048
{Rhizobium leguminosarum bv. viciae} r=0.00919091342071 0.199603687046 0.302073592495 0.295438690238
{Rhizobium sp.} r=0.00925882581636 0.202196284506 0.302831253263 0.299951156249
{Rhizobium sp. NGR234} r=0.009162941612 0.194803158302 0.305300646016 0.304391806085
{Rhodobacter capsulatus} r=0.00915123336538 0.164000248692 0.319645253094 0.343738279895
{Rhodobacter sphaeroides} r=0.00915373128789 0.156120445849 0.341848832696 0.340455830977
{Rhodococcus equi} r=0.00934198951506 0.185351336295 0.331390831391 0.323195672252
{Rhodococcus erythropolis} r=0.00926735675867 0.190340855873 0.317739652159 0.311118961028
{Rhodococcus rhodochrous} r=0.00966600704301 0.179231970216 0.3344742689 0.317555395424
{Rhodococcus sp. DK17} r=0.00919394055781 0.181854729382 0.325984723118 0.319234473022
{Rhodopseudomonas palustris CGA009} r=0.00913500476415 0.173153650987 0.329103668602 0.326207299569
{Rhodospirillum centenum} r=0.00933354886115 0.143472382192 0.350726960122 0.357787904585
{Rhodospirillum rubrum} r=0.00910533580718 0.164785708151 0.330327235249 0.31912737267
{Rickettsia conorii} r=0.00921761934999 0.359288839822 0.145740494768 0.18341258752
{Rickettsia montanensis} r=0.00913948461984 0.359193885729 0.145663519615 0.178756426044
{Rickettsia prowazekii} r=0.00914993995441 0.367054279712 0.132824491078 0.17350837336
{Rickettsia rickettsii} r=0.00911120970852 0.349244637721 0.151253652239 0.192736291364
{Rickettsia typhi} r=0.00904218268212 0.355025813274 0.13774336008 0.178904646389
{Rubrivivax gelatinosus} r=0.00895204511589 0.147226269076 0.357790107767 0.339243462178
{Ruegeria sp. PR1b} r=0.00925897622772 0.192511844965 0.301154725009 0.311139610274
{Saccharopolyspora erythraea} r=0.0096003690627 0.1398702482 0.353316754698 0.368538956368
{Salmonella enterica} r=0.00927535145598 0.277407292528 0.207443019943 0.244692583402
{Salmonella enterica subsp. enterica serovar Choleraesuis} r=0.00907029385073 0.246924861179 0.257304186875 0.277641104941
{Salmonella enterica subsp. enterica serovar Dublin} r=0.00904811961977 0.262177153753 0.234425377015 0.258606344254
{Salmonella enterica subsp. enterica serovar Typhi} r=0.00914809206576 0.235698096567 0.250089687607 0.279820895718
{Salmonella enterica subsp. enterica serovar Typhi Ty2} r=0.00912750850957 0.233098724892 0.251436052746 0.281480260793
{Salmonella enterica subsp. enterica serovar Typhimurium} r=0.00911060176304 0.239929427804 0.25296122539 0.275800954329
{Salmonella enteritidis} r=0.00918887284754 0.257821856658 0.235581158258 0.265690728588
{Salmonella typhi} r=0.00919849781314 0.269630292804 0.227976538916 0.253632795014
{Salmonella typhimurium} r=0.00922099041044 0.243340409862 0.249016058029 0.275444446849
{Salmonella typhimurium LT2} r=0.00913567991272 0.233308987396 0.252046784813 0.281533572912
{Serratia entomophila} r=0.00910549324695 0.250045301046 0.249369903632 0.263915657689
{Serratia marcescens} r=0.00925103906073 0.248038609177 0.254546624062 0.269995591955
{Shewanella oneidensis MR-1} r=0.00907216148454 0.269892571504 0.225016598747 0.24306242771
{Shewanella violacea} r=0.00936724642875 0.266108836805 0.214869464813 0.248474215364
{Shigella boydii} r=0.00917140872461 0.300865543442 0.177839444995 0.213835480674
{Shigella dysenteriae} r=0.00898999606282 0.281623821291 0.209911604519 0.240979112111
{Shigella flexneri} r=0.00915158132374 0.289274516764 0.208963722141 0.237342310366
{Shigella flexneri 2a} r=0.00910112261417 0.277069229762 0.225761111496 0.250906864444
{Shigella flexneri 2a str. 2457T} r=0.00913209747795 0.240259203289 0.246402064477 0.27552781541
{Shigella flexneri 2a str. 301} r=0.0091214162723 0.241687184281 0.245095131263 0.274307445101
{Shigella sonnei} r=0.00911569507521 0.274438447954 0.195111485204 0.242288458682
{Sinorhizobium fredii} r=0.00888920902159 0.200667368041 0.293238116492 0.291782233983
{Sinorhizobium meliloti} r=0.00924180878894 0.18625084391 0.316533753384 0.310383873656
{Sodalis glossinidius} r=0.00897194129242 0.234087548893 0.254842513054 0.279396627552
{Sphingomonas elodea} r=0.00906238750381 0.162653744553 0.335436541988 0.331011390978
{Sphingomonas paucimobilis} r=0.00935905202229 0.177936331854 0.313567298642 0.329677625387
{Sphingomonas sp.} r=0.00947813576931 0.200495003786 0.295266064535 0.305627897527
{Spiroplasma citri} r=0.00919877816314 0.386542497377 0.121910341611 0.17265652326
{Spiroplasma kunkelii} r=0.00914416137266 0.388553307158 0.123766737139 0.166440148998
{Staphylococcus aureus} r=0.00955660799409 0.369823915602 0.14632767312 0.184662123444
{Staphylococcus aureus subsp. aureus MW2} r=0.00949037840627 0.361040417164 0.145951715681 0.189007084084
{Staphylococcus aureus subsp. aureus Mu50} r=0.00949683530746 0.361177493832 0.146446448668 0.188929335079
{Staphylococcus aureus subsp. aureus N315} r=0.00948230077545 0.360731390751 0.146286161986 0.188881045692
{Staphylococcus carnosus} r=0.00959333662953 0.344701601164 0.162532751092 0.202197962154
{Staphylococcus epidermidis} r=0.00980657045348 0.379947243755 0.148105081826 0.177330964686
{Staphylococcus epidermidis ATCC 12228} r=0.00950998725041 0.36367789893 0.146017558695 0.183026905537
{Staphylococcus warneri} r=0.0097076242769 0.390916140467 0.136213581478 0.16344300432
{Staphylococcus xylosus} r=0.00979742830068 0.36126613556 0.151265993553 0.188031639188
{Stenotrophomonas maltophilia} r=0.00913339637201 0.198473592335 0.309720023275 0.31683784625
{Stigmatella aurantiaca} r=0.00900615332253 0.161328799735 0.317604319787 0.346825243631
{Streptococcus agalactiae} r=0.00939525413489 0.344071830836 0.152708532568 0.188734459675
{Streptococcus agalactiae 2603V/R} r=0.00939827859809 0.330369474122 0.161940859749 0.19862938227
{Streptococcus agalactiae NEM316} r=0.00939464182299 0.331014587786 0.162664278843 0.198095514996
{Streptococcus gordonii} r=0.00931520803038 0.301552998241 0.19607278141 0.222384305533
{Streptococcus mutans} r=0.00951118720287 0.318890911297 0.171515592768 0.202123528698
{Streptococcus mutans UA159} r=0.00941199776276 0.311672414564 0.169085597248 0.205539184842
{Streptococcus pneumoniae} r=0.00944667486828 0.319971154078 0.181465404973 0.215358216097
{Streptococcus pneumoniae R6} r=0.0094722248602 0.304211805233 0.1863229793 0.218979480804
{Streptococcus pneumoniae TIGR4} r=0.0094398580791 0.303628318881 0.186965177136 0.218494198427
{Streptococcus pyogenes} r=0.00990352808109 0.339146734509 0.185716040029 0.216626234682
{Streptococcus pyogenes M1 GAS} r=0.00937939576757 0.312456221409 0.181867624496 0.209610121642
{Streptococcus pyogenes MGAS315} r=0.00940600604993 0.313590299532 0.181581307801 0.210339999828
{Streptococcus pyogenes MGAS8232} r=0.00938081255167 0.313671041568 0.181828369622 0.209773007859
{Streptococcus pyogenes SSI-1} r=0.00939199626585 0.313618183028 0.18143608664 0.210264885221
{Streptococcus salivarius} r=0.00961868929856 0.31487997276 0.181904167376 0.206704121976
{Streptococcus suis} r=0.00966215510623 0.319044971011 0.1798377048 0.220668952805
{Streptococcus thermophilus} r=0.00932616975459 0.319609027327 0.167461239778 0.199890803388
{Streptomyces antibioticus} r=0.0094540494135 0.144479954111 0.351514965276 0.352539282568
{Streptomyces atroolivaceus} r=0.00937828033898 0.134112505218 0.377579165337 0.351421252077
{Streptomyces aureofaciens} r=0.00933742506559 0.141345786009 0.375624942288 0.350534911024
{Streptomyces avermitilis} r=0.00935863373735 0.142875036533 0.366791922397 0.34927838782
{Streptomyces avermitilis MA-4680} r=0.00929773692127 0.147626055869 0.364670945057 0.346759150606
{Streptomyces carzinostaticus subsp. neocarzinostaticus} r=0.0092303403113 0.154272623139 0.348713249332 0.339534173349
{Streptomyces clavuligerus} r=0.00948252567357 0.150762301382 0.367346452424 0.344033554368
{Streptomyces coelicolor} r=0.00948852738437 0.152584670232 0.369349376114 0.341381461676
{Streptomyces coelicolor A3(2)} r=0.00940297449466 0.142565248528 0.37396166402 0.348857417267
{Streptomyces collinus} r=0.00931488022776 0.145200192957 0.37247605265 0.348494245745
{Streptomyces fradiae} r=0.00927841108161 0.13801432617 0.361222166694 0.359577155867
{Streptomyces galilaeus} r=0.00952605263241 0.144246926683 0.36090474927 0.354625453259
{Streptomyces glaucescens} r=0.00960488456876 0.141745760075 0.376173434988 0.346074719499
{Streptomyces globisporus} r=0.00919873523355 0.147745000709 0.363754550182 0.339656313525
{Streptomyces griseus} r=0.00945903301533 0.148410337851 0.371595583848 0.342924691242
{Streptomyces griseus subsp. griseus} r=0.00931059186694 0.138731997458 0.369464330683 0.351572711684
{Streptomyces hygroscopicus} r=0.00935300845714 0.146916023553 0.351204375613 0.348394573067
{Streptomyces lavendulae} r=0.00941656480165 0.14263085259 0.368623931798 0.350349778711
{Streptomyces lividans} r=0.00941379205263 0.159080310048 0.367771452464 0.336826997298
{Streptomyces peucetius} r=0.00947756214406 0.149738940502 0.362790419341 0.343745792379
{Streptomyces rochei} r=0.00934540015989 0.137634379251 0.377276428867 0.352545642313
{Streptomyces sp.} r=0.00930212454348 0.146106223526 0.382095144998 0.33724340176
{Streptomyces venezuelae} r=0.00948427324953 0.13808225199 0.38997272918 0.340215968913
{Streptomyces violaceoruber} r=0.00936482399808 0.154249866447 0.371551089358 0.338076262254
{Streptomyces viridochromogenes} r=0.00945424437688 0.145721728019 0.368113235366 0.342573024688
{Synechococcus elongatus PCC 7942} r=0.00882037411118 0.214225117686 0.281477792993 0.276906372325
{Synechococcus sp.} r=0.00917243393987 0.22649117431 0.272635741489 0.270378855311
{Synechococcus sp. PCC 6301} r=0.00913176408962 0.212184387306 0.281268309965 0.279946586001
{Synechococcus sp. PCC 7002} r=0.00881611509252 0.235862479979 0.254508883674 0.252557082728
{Synechococcus sp. WH 8102} r=0.0091166225659 0.193510536268 0.295412687927 0.306744703658
{Synechocystis sp.} r=0.00899050752146 0.249380300065 0.246053489889 0.246183953033
{Synechocystis sp. PCC 6803} r=0.00896456843058 0.258404127497 0.234936305259 0.247696403073
{Thauera aromatica} r=0.0095680045772 0.199031504108 0.322976585352 0.309568795398
{Thermoanaerobacter tengcongensis} r=0.00965209073536 0.348332166151 0.1482104548 0.229821926735
{Thermosynechococcus elongatus BP-1} r=0.00878722217881 0.218961751022 0.274420755039 0.270998031548
{Thermotoga maritima} r=0.00971831590858 0.299333280293 0.206716524783 0.257750550296
{Thermotoga neapolitana} r=0.00996267922849 0.299582127933 0.2118749139 0.267449602792
{Thermus aquaticus} r=0.00954398901088 0.181719058367 0.326027934971 0.336168264041
{Thermus thermophilus} r=0.0094084109475 0.164074724244 0.343930524085 0.340777917836
{Thermus thermophilus HB27} r=0.00910040005613 0.147756633685 0.352093493125 0.344070199116
{Thiocapsa roseopersicina} r=0.00931764985593 0.171511681767 0.331628777352 0.316954773683
{Treponema denticola} r=0.00965573513696 0.319392999684 0.185875900881 0.221035403566
{Treponema denticola ATCC 35405} r=0.00942898663089 0.331366916513 0.176696159086 0.206028734985
{Treponema pallidum} r=0.00915815649786 0.23073925629 0.216161489646 0.302027666444
{Treponema pallidum subsp. pallidum str. Nichols} r=0.00883773047168 0.222093305427 0.239542572876 0.286574453241
{Tropheryma whipplei TW08/27} r=0.00896751837744 0.259085870737 0.214846683114 0.24921464364
{Tropheryma whipplei str. Twist} r=0.00894954842743 0.258076912485 0.214148021861 0.250419961897
{Ureaplasma urealyticum} r=0.00946883417232 0.3993311889 0.116079953847 0.142725033033
{Vibrio alginolyticus} r=0.00928953855194 0.27125072509 0.222896494281 0.24482025196
{Vibrio cholerae} r=0.00918382782911 0.282689822461 0.206297814113 0.23687696238
{Vibrio cholerae O1 biovar eltor str. N16961} r=0.00907137170351 0.260998106973 0.228608542575 0.25230910934
{Vibrio fischeri} r=0.00948646036436 0.333415273681 0.170997799316 0.196750479936
{Vibrio harveyi} r=0.00952870331589 0.28292688344 0.221415245203 0.240649431414
{Vibrio parahaemolyticus} r=0.00930931901077 0.278364030639 0.220536666888 0.241984244097
{Vibrio vulnificus} r=0.00936294821404 0.274673586227 0.227488776309 0.243642654146
{Vibrio vulnificus CMCP6} r=0.00923324181222 0.267153964696 0.228515018915 0.250108839359
{Vibrio vulnificus YJ016} r=0.00919223994928 0.268469805541 0.226362405091 0.248442078382
{Wautersia eutropha} r=0.00913180854706 0.182425828822 0.320765380268 0.323271038892
{Wautersia metallidurans} r=0.00890661613189 0.195816451219 0.296466010676 0.31730336356
{Wautersia oxalatica} r=0.00922518523126 0.188972174173 0.324342793687 0.314284493989
{Wigglesworthia glossinidia endosymbiont of Glossina brevipalpis} r=0.00885436787597 0.424604802842 0.100441790297 0.136012418246
{Wolbachia endosymbiont of Drosophila melanogaster} r=0.00939216958927 0.35317043599 0.149636756524 0.205024786601
{Wolinella succinogenes} r=0.00917701563973 0.261652187256 0.235174363771 0.253862723654
{Xanthomonas axonopodis pv. citri str. 306} r=0.00907514427519 0.175789813747 0.321992559054 0.328642799831
{Xanthomonas campestris} r=0.00890187192177 0.18067503273 0.313031260976 0.324596864323
{Xanthomonas campestris pv. campestris} r=0.00931439788725 0.19272234958 0.31008505266 0.317718196618
{Xanthomonas campestris pv. campestris str. ATCC 33913} r=0.00908614015812 0.173190895406 0.324892206377 0.330957279759
{Xanthomonas citri} r=0.0089422401329 0.192798827716 0.307776847394 0.329408275766
{Xanthomonas oryzae pv. oryzae} r=0.00896161299909 0.183377959414 0.30871852687 0.324995302518
{Xenorhabdus nematophila} r=0.00941474070646 0.282855273962 0.213881118394 0.241186867633
{Xylella fastidiosa} r=0.00915280834472 0.261257923767 0.243187618342 0.270087264345
{Xylella fastidiosa 9a5c} r=0.00893316337655 0.225503524436 0.260578788607 0.277222394451
{Xylella fastidiosa Temecula1} r=0.00896970100119 0.227084817667 0.255290583517 0.276363921152
{Yersinia enterocolitica} r=0.00901223410025 0.272738477397 0.218231492219 0.246749245085
{Yersinia pestis} r=0.00913323810238 0.260640643408 0.23397239718 0.257893963227
{Yersinia pestis CO92} r=0.00901308500239 0.253414870815 0.229175923463 0.259874608402
{Yersinia pestis KIM} r=0.00901450102847 0.25463418951 0.229392350174 0.259400693634
{Yersinia pestis biovar Mediaevails str. 91001} r=0.00900978200631 0.254106585008 0.22929440121 0.259339378063
{Yersinia pseudotuberculosis} r=0.00908029897564 0.28172298383 0.198971633707 0.234607817779
{Zymomonas mobilis} r=0.00913582131051 0.252876380322 0.225525723545 0.249627991387
{uncultured Acidobacteria bacterium} r=0.00913604079959 0.18582318398 0.309297677133 0.318447614436
{uncultured bacterium} r=0.00906183848176 0.217907304202 0.284394116881 0.290689006425
{uncultured bacterium 442} r=0.00923789971215 0.232848105153 0.252195811068 0.276346661753
{uncultured bacterium 443} r=0.00909030680651 0.222862049806 0.262194608611 0.28105268475
{uncultured bacterium 463} r=0.00929128172597 0.223662507716 0.264604393714 0.284205093956
{uncultured bacterium 560} r=0.00923379792476 0.313102569548 0.171133290861 0.207602463368
{uncultured bacterium 561} r=0.00911992157789 0.235243421978 0.242771211482 0.274078373435
{uncultured bacterium 562} r=0.00965323522006 0.357651340791 0.146247033845 0.205659333797
{uncultured bacterium 578} r=0.00940215584965 0.319842558858 0.166454501558 0.208521721317
{uncultured bacterium 580} r=0.00952978370383 0.349545957918 0.152912513843 0.199881875231
{uncultured bacterium 581} r=0.00904886627562 0.23374954832 0.258227272119 0.263486837703
{uncultured bacterium 582} r=0.00909916593114 0.229806145631 0.240842080825 0.28321144885
{uncultured marine gamma proteobacterium EB000-45B06} r=0.00968175485681 0.356064830304 0.145738076651 0.206479313037
{uncultured marine gamma proteobacterium EBAC20E09} r=0.0096293633001 0.363442104451 0.138532747049 0.193928874489
{uncultured marine gamma proteobacterium EBAC31A08} r=0.00955426559139 0.348262259403 0.149782357342 0.194713663878
{uncultured proteobacterium} r=0.00901844876602 0.226502993841 0.259180397369 0.274490189634
@group {Rekeyed Data} recessiveon
@balllist {First Position} color=gold
r=0.00850041605946 0.130223955209 0.210157968406 0.261897620476
r=0.00815193761328 0.143534781733 0.226075671805 0.255767122368
r=0.00761966137213 0.190738155842 0.268967074472 0.21124476558
r=0.00737762270969 0.190757704352 0.263864906787 0.212531827095
r=0.00747495355287 0.188966895562 0.272291688019 0.212949677155
r=0.00719153474408 0.216363601816 0.313752873891 0.158752778886
r=0.0071170199404 0.20879644914 0.295733832215 0.163591455437
r=0.0095959770782 0.106851658272 0.149044949159 0.298679083911
r=0.01 0.0925529300235 0.107650714511 0.312453916646
r=0.00787579472531 0.15638980743 0.252489787979 0.249007975102
r=0.00781971256405 0.141721092349 0.253392440188 0.23731853406
r=0.00802516232526 0.131009780962 0.235523717684 0.263443082151
r=0.00805144989685 0.148602505423 0.232597482123 0.248757148343
r=0.00816814688958 0.149952571412 0.23815996636 0.246090808633
r=0.00832136057268 0.139411200774 0.229516846198 0.247546768918
r=0.00811082671445 0.154234925061 0.237887765772 0.237155803416
r=0.00796747431048 0.144303942324 0.223493734623 0.254849230417
r=0.00958236597493 0.107432199296 0.153943827203 0.278269270582
r=0.00925787295616 0.125752395628 0.176265228488 0.270982809265
r=0.00745384388997 0.189201293854 0.273500870863 0.205921871112
r=0.00741968450884 0.190377159876 0.267786079232 0.196667436905
r=0.00737903915276 0.164700605517 0.266143380429 0.149271137026
r=0.00703022903685 0.163835393715 0.285383903793 0.163737280296
r=0.00850237413376 0.171041431638 0.324537646057 0.160383160175
r=0.00866341811022 0.130349178286 0.211917868767 0.26150198899
r=0.00828183982442 0.1428182576 0.218471955224 0.247937258638
r=0.00685932385288 0.179926275022 0.375950725584 0.157202183753
r=0.00852796513126 0.128513202197 0.214389509126 0.251036682616
r=0.0085366407431 0.133369022127 0.212633832976 0.267880085653
r=0.00867371251873 0.135272028644 0.206051873199 0.262553488778
r=0.00862118788485 0.124147324592 0.199592487597 0.274074238129
r=0.00795308621579 0.123909038014 0.217719647013 0.265928044996
r=0.00789912215093 0.17184102539 0.279121094708 0.207170533131
r=0.00747664964217 0.200004443309 0.35011052731 0.154205036491
r=0.00744342434297 0.208628321997 0.351641910755 0.151419801644
r=0.00805676873578 0.202957567347 0.315484751132 0.153186092424
r=0.00742802894734 0.20341842315 0.324231132862 0.156127764492
r=0.00801890130756 0.203679411541 0.316857168236 0.153949683899
r=0.00800490310515 0.202392084846 0.317456021285 0.152825613009
r=0.00718470345154 0.185718037762 0.286660635597 0.186593515627
r=0.00826620054112 0.201337822273 0.300921414016 0.167803667937
r=0.00822845355883 0.182331488621 0.273894475403 0.197053911936
r=0.00786037411482 0.174344590727 0.29340583858 0.194161419576
r=0.00774132345121 0.189187091567 0.300994986263 0.170932741412
r=0.00721092502922 0.20312599681 0.314258373206 0.162743221691
r=0.00731196298664 0.182358836189 0.29262843155 0.168147989946
r=0.00718665299328 0.194919195442 0.335920241832 0.149139634926
r=0.00801732478942 0.177201905115 0.298854634139 0.187425143304
r=0.00805287332986 0.17753764506 0.299397156813 0.186137217815
r=0.00688990475284 0.213010678946 0.320030371314 0.160012736357
r=0.00735780386785 0.21547481621 0.340209004192 0.164378151771
r=0.00737024670692 0.20110412959 0.310790687539 0.179793338902
r=0.00765081912972 0.178525855259 0.310415020964 0.190405298657
r=0.00736592489662 0.194765996904 0.303804071866 0.182729962102
r=0.00728913015191 0.174995457023 0.275849536616 0.190305288025
r=0.00780903099336 0.175306942582 0.271249739879 0.211885048766
r=0.00804752547216 0.145780688274 0.234283552321 0.229807262644
r=0.00839179614324 0.133017731471 0.202358560348 0.268487013124
r=0.00907749522253 0.121161588911 0.186984308748 0.288161992818
r=0.00907630378487 0.122071151183 0.186357629682 0.289453975543
r=0.00813296039638 0.114442592182 0.200545575361 0.259707860715
r=0.00898333760424 0.122546532596 0.187324097401 0.290904804111
r=0.00708134788906 0.178623074505 0.38887142408 0.0992769569318
r=0.00697001320802 0.19492081557 0.398524154578 0.113272053931
r=0.0070950081322 0.225048004531 0.399321720151 0.111791846828
r=0.00705984767211 0.162804534352 0.403676332436 0.095071084111
r=0.00747884147479 0.196672736813 0.397604864348 0.10290441063
r=0.00837620706295 0.143169789791 0.217183781045 0.266378836844
r=0.00866382561426 0.133060132361 0.218665323657 0.259842246606
r=0.00803178867362 0.149337878589 0.234911061579 0.242777850618
r=0.00820227026678 0.139134438692 0.22972972973 0.249214403786
r=0.00799190232068 0.139179976227 0.236962551064 0.242331916987
r=0.00822578526111 0.138744455436 0.230243971528 0.248422200143
r=0.00734651920755 0.236756711897 0.392348230217 0.11816257936
r=0.00722161618499 0.239026146629 0.386973281513 0.12871045971
r=0.0073589565553 0.24983351232 0.395478734574 0.123362871148
r=0.00722540247055 0.24220581801 0.394477040959 0.121661038626
r=0.00868492630841 0.136142713328 0.215769476407 0.265985429904
r=0.00876304658737 0.154857830879 0.195193109197 0.261415207928
r=0.00893709997489 0.135093942977 0.214531599001 0.263040336355
r=0.00715610061807 0.172113564669 0.312365930599 0.152365930599
r=0.00695979744795 0.153574460859 0.391543555782 0.0917303447105
r=0.00683311749501 0.214113476729 0.37889761712 0.122706286515
r=0.00701769638346 0.213416605121 0.35969533183 0.127777658059
r=0.00735584960731 0.251682877836 0.360756873348 0.1377020859
r=0.00671644698093 0.282432822884 0.522392372147 0.0470480593277
r=0.00870543754753 0.121313475657 0.196921592956 0.26764168793
r=0.00881348558425 0.107752165388 0.219811947073 0.255122049128
r=0.00758184314286 0.225654747426 0.26827451793 0.196909225775
r=0.00762382861529 0.219293954031 0.265200600996 0.19788906411
r=0.00743896082572 0.220267297296 0.282927536397 0.191863406648
r=0.00730985382199 0.207765386204 0.296743769792 0.172208453807
r=0.00753339692665 0.215555963594 0.276171657682 0.204714310379
r=0.00753671912371 0.215147789362 0.27549855822 0.205317219211
r=0.0075169692157 0.215115345356 0.276259952365 0.204905069752
r=0.00751732130153 0.216071965317 0.277045890888 0.204297988838
r=0.00815929640955 0.14549084077 0.264795678722 0.233501643964
r=0.00824078376598 0.148844780176 0.256964505831 0.237455355732
r=0.00821206352063 0.141843971631 0.215096959778 0.274413529733
r=0.00881420445643 0.132154786116 0.20446208787 0.279806438915
r=0.0077756261397 0.162211314074 0.269509938038 0.23044982699
r=0.00745452087735 0.191877835565 0.317140644019 0.180203607392
r=0.00740161415184 0.196507346478 0.384985858163 0.10878707275
r=0.00760011411327 0.192474674385 0.371878063582 0.104616964661
r=0.00633985773964 0.247388247662 0.418208896384 0.0933769902976
r=0.00693863166341 0.21668583311 0.376723010759 0.10417618425
r=0.00754831579129 0.176358031253 0.347772935048 0.116987349846
r=0.00704294344001 0.209067973762 0.367793555828 0.100151373171
r=0.00753184892297 0.2109827532 0.3777177394 0.0889578553877
r=0.00706194984992 0.241427571728 0.426721983405 0.0956712986104
r=0.0076489012122 0.204172822286 0.392627255706 0.0952977319825
r=0.0069901416184 0.18981426852 0.321289500389 0.143322398697
r=0.00817445561908 0.138848345026 0.221455812421 0.254531757616
r=0.00802042039334 0.154551563781 0.226916925393 0.229501498595
r=0.00799147261693 0.139935858762 0.222398628267 0.245673641762
r=0.00845886119639 0.129526220667 0.21258804052 0.257802180214
r=0.00781622355828 0.146427254262 0.22675004266 0.225461971629
r=0.00804913383876 0.155126285943 0.229723038137 0.225097567705
r=0.00786011955574 0.153276615314 0.245389744769 0.246263508853
r=0.00812498509298 0.138009196296 0.231202642316 0.260475357814
r=0.00745335196986 0.193175893778 0.294661179576 0.191112688711
r=0.00770980126201 0.210397146088 0.280509076247 0.199838722401
r=0.00877742548982 0.110228961989 0.191613447053 0.300314334831
r=0.00854082107182 0.134109816972 0.212835749941 0.271975279296
r=0.00794953889316 0.173839446012 0.284124134393 0.195588612465
r=0.0077892150863 0.14590747331 0.237450833489 0.230052444278
r=0.00731935264184 0.176522767593 0.270648531441 0.20375845982
r=0.00681911342296 0.230886517099 0.358690917012 0.123175778697
r=0.00679071894616 0.241489949428 0.306914283286 0.134970889465
r=0.00717693957141 0.225628813812 0.353177556184 0.12966959369
r=0.00806060717075 0.142280796127 0.238693259403 0.248541399429
r=0.00819484400526 0.145034566602 0.244724283718 0.243508555461
r=0.00754747196684 0.19954068518 0.333007458598 0.152109055666
r=0.00774097128157 0.206191386934 0.306145829982 0.157267994218
r=0.0075133381374 0.191740075506 0.321754323928 0.166477727741
r=0.00779427151289 0.198687427615 0.320765238279 0.156307639514
r=0.00784965308396 0.150159744409 0.263832074289 0.247409751874
r=0.00812278323476 0.154068533306 0.254624481957 0.246831092692
r=0.00772286992262 0.145017297177 0.268496819551 0.246568463341
r=0.00791079503179 0.161704210238 0.265538053704 0.228816031579
r=0.00808663293966 0.161709633942 0.255547607437 0.240342878033
r=0.00814185331027 0.15852031127 0.252602103572 0.241604181772
r=0.00804022350624 0.158375487427 0.25760362069 0.237538291989
r=0.00806494490401 0.158586735489 0.257061265167 0.237745136062
r=0.00848477124006 0.140679326023 0.327627707943 0.154158866007
r=0.00739205126294 0.185812469318 0.33754704631 0.150425462281
r=0.00723710317671 0.196992881378 0.261592708403 0.21429046637
r=0.00743957281885 0.216245966918 0.3845903751 0.0882107049301
r=0.00764771593522 0.177217903344 0.267097728178 0.19477826435
r=0.00842571606438 0.134662706385 0.231564425046 0.251016551071
r=0.00845619757043 0.143872490958 0.197172145991 0.278155594613
r=0.00905714554126 0.117772648586 0.196999422966 0.285112521639
r=0.00856582526889 0.13403182332 0.208242761499 0.288214068342
r=0.00868168931131 0.128631992555 0.191948436908 0.268982869748
r=0.00692513496941 0.196490185773 0.325594680438 0.160249525855
r=0.00761504917384 0.208683240947 0.28837504564 0.181444385435
r=0.00664941154126 0.204815394763 0.323045319289 0.154310140827
r=0.0075497231904 0.206886008996 0.283043709227 0.180871432885
r=0.00684393017988 0.199571699201 0.335804299481 0.157935919611
r=0.00722863576378 0.193175607369 0.330129636311 0.178793800034
r=0.00672551963619 0.195113897694 0.364859142893 0.13741143017
r=0.00722108215046 0.216700886505 0.339368468376 0.146093619857
r=0.00723103929841 0.215661461518 0.338354817941 0.146418256568
r=0.00776882144064 0.161479573585 0.271016670244 0.229090648923
r=0.00831011162184 0.132291201429 0.225413130862 0.275480125056
r=0.00811769950342 0.143239536324 0.26314043005 0.23935934873
r=0.0081049947852 0.153865870424 0.254980676473 0.247594129376
r=0.00671442805036 0.197969543147 0.323027226581 0.153853253346
r=0.00754996034003 0.180964136323 0.290715216348 0.190461496263
r=0.00740470811766 0.174483273844 0.279862206358 0.188843695526
r=0.00640233904757 0.187286378663 0.328962850899 0.147167591192
r=0.00704488642453 0.198952034656 0.334249504511 0.149139219355
r=0.00766802329987 0.195471323894 0.3079536481 0.178355646154
r=0.00783308775756 0.185232200959 0.28574430383 0.195752622253
r=0.00766749947407 0.202471574484 0.320317016766 0.166289265754
r=0.00716135845971 0.202966059019 0.325813274247 0.156116762346
r=0.00720924390046 0.193953391964 0.325841698499 0.158568002132
r=0.00734858414156 0.199778915848 0.31488540005 0.159077043629
r=0.00715523825636 0.195832424176 0.3206415012 0.162448178049
r=0.0092332455832 0.118786909449 0.174673966535 0.278174212598
r=0.00745958197378 0.202187306661 0.30594581357 0.178232625284
r=0.00744062249187 0.247151796176 0.326053897739 0.144504275422
r=0.00744173107596 0.230433679807 0.318016276519 0.160795767863
r=0.00745847084119 0.232963354648 0.320033195265 0.160453570694
r=0.0077665024283 0.184224258513 0.317274089407 0.157889494676
r=0.0073577284838 0.182335870339 0.344193177463 0.15479384548
r=0.00778601370373 0.180754677481 0.317714915988 0.15995122859
r=0.00713359540465 0.181001621172 0.332559260395 0.135302107523
r=0.00732101776382 0.197816414755 0.296061973431 0.195923132751
r=0.00715138949796 0.193806585007 0.299692992074 0.16681808214
r=0.00854119735099 0.136919673716 0.219302413147 0.251820527641
r=0.00847638589128 0.12085077677 0.201404734033 0.261720997599
r=0.00819151311013 0.114240525579 0.174219843056 0.312549425148
r=0.00740422103955 0.21188630491 0.275167785235 0.214418257808
r=0.00922014661191 0.114006514658 0.157160936949 0.294798647275
r=0.00720759099921 0.184830602897 0.302851483514 0.18280856683
r=0.00597748031588 0.136984346975 0.340534811675 0.162175933475
r=0.008552488463 0.135961238612 0.190765820909 0.277167119828
r=0.00851931335095 0.118807134181 0.19766029534 0.264942785911
r=0.00916875551619 0.123582689507 0.179116833204 0.27787563902
r=0.00851127846702 0.122503424904 0.201023866176 0.260472997332
r=0.00886976089309 0.132736231473 0.187603732344 0.257866123237
r=0.00867405831136 0.14898958853 0.208168436796 0.244246359745
r=0.00895547287227 0.124519413007 0.190402700312 0.269273117814
r=0.00849458814413 0.136715718351 0.210628034027 0.248969001567
r=0.00885802335199 0.134028060814 0.187799005283 0.259812937933
r=0.00886744605579 0.132924791337 0.188097479532 0.25762318945
r=0.00835404502483 0.126101133109 0.211489614671 0.279097836465
r=0.00673973099756 0.184583910777 0.393057480367 0.100772124332
r=0.00608803598918 0.134529629829 0.367538816956 0.153656046849
r=0.00702738717864 0.203577936061 0.385566782618 0.104411683507
r=0.00665910249076 0.221009656905 0.398052916699 0.0971186307608
r=0.0068193319533 0.201883684588 0.367360729822 0.134518731258
r=0.00687473994422 0.218884105473 0.370048051072 0.136190368551
r=0.00694968674226 0.212037429709 0.371174277264 0.148121630032
r=0.00699589787114 0.204991728404 0.397420221055 0.0971972475964
r=0.00676846881532 0.191273540142 0.356270693182 0.158248803222
r=0.0067655048506 0.236961915753 0.409293133295 0.0989844200808
r=0.006563715453 0.242803293324 0.399950401746 0.0878707469497
r=0.00716554532305 0.201393931628 0.323338031979 0.180798200276
r=0.0069002050267 0.220400067327 0.391780170892 0.122333737075
r=0.00917407130981 0.118870086691 0.182667947934 0.290823693852
r=0.00716110180628 0.175204690972 0.262866931402 0.194796327242
r=0.00723315230299 0.165482161651 0.280336151337 0.189287173785
r=0.00780185448453 0.167702801809 0.259630794095 0.212466556206
r=0.00785611000843 0.168141216359 0.25756735044 0.21331724321
r=0.00816088495851 0.155793353887 0.252332220912 0.247763734744
r=0.00963333311237 0.113522420503 0.160011219016 0.291729481471
r=0.00752706174924 0.194537709847 0.267702330243 0.211976948133
r=0.00763679208562 0.195768499002 0.27761376291 0.20521654836
r=0.00815742841472 0.139477635392 0.214410419358 0.257201717937
r=0.00794354023273 0.199175676389 0.312383242014 0.157774639236
r=0.00714190359299 0.194641618189 0.32865453381 0.157655974809
r=0.00687788401545 0.232030437014 0.373583270943 0.155217471147
r=0.00798108660137 0.161744738629 0.248397073244 0.248679942672
r=0.00738157843098 0.227310928808 0.300765141765 0.190209625607
r=0.00892733701923 0.13601342711 0.207496803069 0.258184143223
r=0.00768840644792 0.206477933692 0.278862827722 0.188042739181
r=0.00830572317861 0.146347638942 0.251550829219 0.263071274845
r=0.00742713031523 0.160791448715 0.285714285714 0.211540335943
r=0.00823352146607 0.154702572347 0.263987138264 0.250160771704
r=0.00744704229356 0.204244265399 0.320036983225 0.18060141769
r=0.00774225928976 0.189884148064 0.273452952812 0.216021474993
r=0.0072493946508 0.179868175956 0.288057028228 0.215145436309
r=0.00757924522785 0.186473784277 0.279737985815 0.211668656352
r=0.00794313380466 0.177758628662 0.22643229071 0.235860973387
r=0.0076525297064 0.155070137483 0.270046758322 0.25242515179
r=0.00763857067563 0.161056122849 0.277924316419 0.228382648664
r=0.00802754801895 0.159795643227 0.25792946853 0.24827928759
r=0.00766259451191 0.159428092845 0.285235702321 0.243000717875
r=0.00776606524668 0.158396609571 0.241568073459 0.249514391665
r=0.00813440104698 0.13866946433 0.233399160701 0.245186373735
r=0.00700455270286 0.169812890678 0.290731900111 0.186672491081
r=0.00771093033049 0.176076206421 0.277666682168 0.215563719791
r=0.00727309430668 0.214097459766 0.294790556833 0.175853754276
r=0.00791819680937 0.158886569495 0.226788085406 0.26312559061
r=0.00755777194196 0.20427157285 0.314371488398 0.173514088825
r=0.00731109202112 0.225091301257 0.360880985645 0.128614263421
r=0.00715398012909 0.191207015924 0.301430879298 0.191737825987
r=0.00751115207287 0.181075473886 0.289859928096 0.203974073167
r=0.00760667771969 0.187382236372 0.265967123644 0.214995776753
r=0.00835931012157 0.145464128072 0.21417874898 0.269862968575
r=0.0086103834168 0.124065402773 0.189339506616 0.303474294488
r=0.00818345417455 0.138215983699 0.217115689382 0.289864915855
r=0.00822255734899 0.134598551763 0.225192965704 0.282684809422
r=0.00825560723408 0.148164859727 0.220517641161 0.262037559274
r=0.00825309785138 0.140363373319 0.223455951858 0.262398317157
r=0.00852109411661 0.133745230992 0.2110702481 0.281495578744
r=0.00787908921636 0.147188725846 0.238021211681 0.255673398228
r=0.00802680286928 0.150286927128 0.222183790583 0.24644288971
r=0.00852908971317 0.12613101701 0.220623718181 0.26152129328
r=0.00799100635106 0.148702301301 0.228880229395 0.257995735608
r=0.00837950686304 0.137037891015 0.220483766483 0.274932200226
r=0.00808785643919 0.147184822521 0.231566707466 0.261982864137
r=0.00790960285609 0.147889232103 0.244458895573 0.259307429686
r=0.00782600823551 0.150504469653 0.250614250614 0.249098227822
r=0.00810682682208 0.133709356337 0.240686320978 0.264148260499
r=0.00833045806622 0.13435903195 0.21638497389 0.279274524117
r=0.00795547229937 0.133704735376 0.249535747447 0.264856081708
r=0.00836646683835 0.140753425396 0.227190086031 0.268162201916
r=0.00903850796692 0.123131209366 0.199875915661 0.282413548134
r=0.00824478214776 0.149522255884 0.228911009755 0.251563072211
r=0.00836992632269 0.140535944107 0.230924802353 0.245047343262
r=0.00821377376193 0.135881168792 0.229366192887 0.245531629354
r=0.00838828501787 0.143117958766 0.233869172196 0.247695596028
r=0.00819980272901 0.142034257996 0.218735788995 0.267192158052
r=0.00847296948819 0.140702335597 0.219049196621 0.256438628458
r=0.00922477489844 0.122717399806 0.199683519551 0.266114330066
r=0.00911275538474 0.121157877225 0.191129595741 0.281630344369
r=0.00843728651151 0.125522276466 0.207679113339 0.247877908255
r=0.0084794106792 0.138737465779 0.198676932217 0.259635995793
r=0.0083024467738 0.139434336156 0.191542064493 0.254954062331
r=0.00850716287538 0.140885759964 0.199197823465 0.264129245786
r=0.0089182211328 0.12888769017 0.211008627638 0.265585101879
r=0.00960851152049 0.097751514848 0.179127647854 0.300215333767
r=0.008508256322 0.135429013141 0.204019582582 0.251816542128
r=0.00741461663536 0.206752801688 0.366821341705 0.138940159735
r=0.00750784508147 0.207705389081 0.370140151293 0.137688383276
r=0.00736811093637 0.21028515033 0.375364088169 0.134074166643
r=0.00730405303597 0.187164503635 0.368519399334 0.129612013318
r=0.00742547856967 0.205542078746 0.371431237171 0.134260123157
r=0.00900903530704 0.129382226217 0.180837543784 0.288397755804
r=0.00833574410109 0.140505961923 0.20733140964 0.273729369914
r=0.00910080552749 0.118441334238 0.14889943893 0.278993772736
r=0.00776229073406 0.192592018197 0.278329197684 0.209961745244
r=0.00794887782643 0.152105152175 0.264145638575 0.255710972095
r=0.00760117594011 0.165938637546 0.288091523661 0.216068642746
r=0.00820445195612 0.157295946681 0.252562402955 0.24246554034
r=0.00825461318854 0.15622294586 0.250201244832 0.244787379139
r=0.00801002632149 0.161626368339 0.251172861783 0.241645615301
r=0.00771590845322 0.167710900615 0.267838584197 0.224634023221
r=0.0076239065742 0.173384180986 0.289340931786 0.210142557074
r=0.00806478823623 0.154822097041 0.26194134095 0.235989796335
r=0.00824531917498 0.155824376217 0.250738331719 0.244426213196
r=0.00765776363176 0.169607116383 0.268495181616 0.233802816901
r=0.00775215269987 0.163411713292 0.268926688347 0.224742186125
r=0.00766130550091 0.182316880046 0.268519626405 0.210637039957
r=0.00778654239323 0.164379864141 0.272931755814 0.204282693778
r=0.0074210801117 0.221526263627 0.31028741328 0.176134786918
r=0.00762760603144 0.186626341607 0.297716962343 0.202817836462
r=0.00754826706049 0.186238298061 0.296519366432 0.210856737211
r=0.00752583286397 0.174949747002 0.284616806451 0.229939234306
r=0.00815067228553 0.156464678828 0.2509202098 0.246111656327
r=0.00812987789729 0.158124292132 0.252437798068 0.244534597803
r=0.0078579156941 0.203396544041 0.283730256969 0.190028222013
r=0.00869342173367 0.152166289412 0.217266554022 0.264641183409
r=0.00857103161921 0.134790070088 0.218005023579 0.253685841836
r=0.00840780136584 0.162596148448 0.250238616585 0.248161248667
r=0.00884430372799 0.126293473323 0.199586088537 0.277017818384
r=0.00850403097136 0.130521379589 0.213644614764 0.255067567568
r=0.00799970465242 0.152213664321 0.221200199479 0.243863245969
r=0.00732926844425 0.211612451906 0.361446309899 0.116518013291
r=0.0072811396294 0.217872244035 0.364957716702 0.132135306554
r=0.00719671162596 0.206354128412 0.351078955754 0.139390423223
r=0.00749266398901 0.20745799254 0.336260528878 0.141668552309
r=0.0074639560826 0.207382909512 0.336901969779 0.142297836869
r=0.00748588160551 0.207415869064 0.336327663461 0.142427393503
r=0.00738253113966 0.200698689956 0.305414847162 0.148864628821
r=0.00676852480961 0.207687338501 0.36371124031 0.13690245478
r=0.00734656788438 0.202812172735 0.341649725867 0.149665664219
r=0.00685110128635 0.227982718511 0.370754403456 0.13260219342
r=0.00696515950107 0.206620372343 0.326374984024 0.140842670302
r=0.00845165416949 0.121787845573 0.233873259449 0.252912759307
r=0.00892645622539 0.135904022331 0.173514083357 0.289551441001
r=0.00723804613675 0.213987886516 0.34109021358 0.147191584316
r=0.00733479996618 0.201178162118 0.316789532298 0.161898602958
r=0.00733488567097 0.201016371436 0.31599532333 0.163255048607
r=0.00707817085521 0.19597673204 0.298611486304 0.167125902714
r=0.0066467846408 0.198107025846 0.319796141245 0.161856570805
r=0.00708139240459 0.195794120984 0.311804793849 0.169705086459
r=0.00707660420042 0.193649766444 0.31716401213 0.163041420403
r=0.00744666924881 0.191583718826 0.295254847903 0.178054411528
r=0.00744271685212 0.193961306437 0.293810574092 0.177175967423
r=0.00623071480411 0.194261206843 0.289490696009 0.173279439467
r=0.00735693243028 0.192678640816 0.303407625643 0.173427982083
r=0.00734418758364 0.191881674317 0.305245217314 0.171596903448
r=0.00735567430136 0.192249254236 0.305453086516 0.172671785785
r=0.0073598757247 0.192114064228 0.305685864519 0.171583174631
r=0.00680435011615 0.192582713807 0.312241075989 0.160632200216
r=0.00720938617934 0.181052859217 0.313648861565 0.164555593315
r=0.0072874812813 0.209341800646 0.32337143014 0.159571937081
r=0.00898266615164 0.117064101776 0.163312027534 0.280514412144
r=0.00905665576581 0.109632430574 0.146561249294 0.304638200702
r=0.00876905890324 0.109066445051 0.161897977759 0.291780442439
r=0.00898256848481 0.112358565404 0.153672080498 0.296242328087
r=0.00893140429531 0.115860682161 0.169879313315 0.286038272751
r=0.00890405658948 0.124765177549 0.171683848797 0.280733104238
r=0.00875764844567 0.113603460294 0.176732381276 0.291801462046
r=0.00879126924922 0.115802139037 0.176443850267 0.283368983957
r=0.00891619230167 0.110928484692 0.162488413701 0.290219367262
r=0.00876267000175 0.105540624354 0.163065949969 0.29951416167
r=0.00884617220265 0.111236048642 0.149883391638 0.300120772947
r=0.00900654590318 0.114022287079 0.160785354205 0.290395330326
r=0.00882932877642 0.111197551994 0.157564441678 0.294797987656
r=0.00892699570127 0.126081406893 0.171642320238 0.287831513261
r=0.00860498379172 0.115634631172 0.169145256585 0.288265615116
r=0.0090609546299 0.11238622873 0.157103284527 0.295787315178
r=0.00910881164641 0.116723735327 0.15950952366 0.283458465534
r=0.00896726261401 0.110766657829 0.151659154413 0.302155778997
r=0.00849433316108 0.11852325357 0.190756464685 0.270551910459
r=0.00895379242534 0.115569319151 0.169785916252 0.300480229792
r=0.00893252865409 0.10928223396 0.148220939279 0.307060284704
r=0.00860437065159 0.115493646139 0.163831867058 0.290566959922
r=0.00866968357152 0.109263088495 0.156792232311 0.288351463934
r=0.00855660919755 0.112855719669 0.170810412786 0.296725429896
r=0.00888885024407 0.122131026687 0.16410281614 0.292770432988
r=0.00819085292732 0.15767597549 0.210810960344 0.283213687982
r=0.00776872611353 0.153521763873 0.233500167807 0.24839853497
r=0.00769193070199 0.163593999101 0.215468258186 0.25798144136
r=0.00788168387522 0.182255000559 0.245189406638 0.233702089619
r=0.00828782303738 0.138613023515 0.203636418233 0.29024601307
r=0.00755273172535 0.186497064579 0.253881278539 0.214872798434
r=0.00772228119837 0.186540763377 0.255571503534 0.223693551872
r=0.00807207437795 0.133686022589 0.231305370114 0.251459041861
r=0.00825912988173 0.182176542058 0.347304959908 0.128679026429
r=0.00808449281753 0.155619085326 0.218161344477 0.284329856621
r=0.00855222020594 0.162921473466 0.314252526056 0.169825761795
r=0.00820143378528 0.161351425816 0.3093745695 0.171304587409
r=0.00868836256489 0.116090412482 0.203591639135 0.274639364103
r=0.00891553905998 0.114738885323 0.186302789399 0.291367323739
r=0.00922583185874 0.118219476777 0.159648390065 0.312013686271
r=0.00825583565312 0.137346451003 0.19698738258 0.280862653549
r=0.00734113303807 0.184253596348 0.325954001206 0.145835127918
r=0.00744800919369 0.207276432207 0.33478533858 0.144790375367
r=0.00798224842893 0.178628089512 0.240230460922 0.200734802939
r=0.00823101911271 0.180302461552 0.217697811448 0.243615774866
r=0.00786082489539 0.179229814426 0.274211961935 0.207062077632
r=0.0078629183853 0.180732573772 0.273400827657 0.206880365311
r=0.00673110323407 0.23167605035 0.388295519452 0.120772511177
r=0.00800709322784 0.168265583865 0.263665164428 0.201329704163
r=0.00751816407155 0.193222576209 0.279576506037 0.199846580189
r=0.00795065150304 0.177766686049 0.256163199358 0.226057730735
r=0.00701441676023 0.20476892822 0.313351594325 0.169511167299
r=0.00762213089257 0.170742270789 0.270755597015 0.203491471215
r=0.00784406618234 0.18049915562 0.268444398196 0.206357106768
r=0.0075436080461 0.180649944396 0.274978376375 0.204744841221
r=0.0078624243623 0.177733012987 0.261854100524 0.215316428823
r=0.00785011795164 0.181258153402 0.264013304946 0.213748401278
r=0.00859450344343 0.133992538265 0.203948430741 0.275799501984
r=0.00885212192565 0.13148755547 0.215705190044 0.259502218792
r=0.00851692065938 0.134345569864 0.206291242232 0.277596258569
r=0.00729758429229 0.259038080313 0.431796048111 0.0886579692807
r=0.00756509995804 0.198999736001 0.351955061453 0.143829749787
r=0.00778264074348 0.168224559387 0.284575396046 0.21311415327
r=0.00862440708744 0.134518004439 0.193946320086 0.281079460903
r=0.00866591666061 0.136469010442 0.207701887154 0.279126353099
r=0.00843872450008 0.133260241204 0.218254759294 0.265698195953
r=0.00870702695887 0.131047904358 0.193290020993 0.28351370088
r=0.00864424664948 0.123299141721 0.209807410509 0.284069499686
r=0.00884065674573 0.134124859076 0.197593714769 0.286006200676
r=0.00721990992057 0.184710450503 0.284581019582 0.20892655839
r=0.00763424560087 0.159298592245 0.276981970857 0.212398122993
r=0.00800247376937 0.167672530065 0.231697513592 0.245848045511
r=0.00797976855444 0.16804153438 0.230773338297 0.243594926898
r=0.00783470292335 0.178137447688 0.276284755486 0.221460304655
r=0.00769226013219 0.170974259746 0.270565548469 0.225686286124
r=0.00794133332153 0.176272978617 0.258492617194 0.22700651866
r=0.00792801712839 0.176363341677 0.260397361873 0.226185752851
r=0.00793995679992 0.176855438764 0.259541277449 0.226918573799
r=0.00754733516978 0.200484398147 0.286512098196 0.195076069321
r=0.00731686759678 0.181015014559 0.261205482969 0.204724363501
r=0.00875539865375 0.138552646281 0.206022570673 0.266527617416
r=0.00808472704753 0.15668595364 0.233703690556 0.245062889733
r=0.00773202521971 0.1607149438 0.231582826608 0.226976229961
r=0.0080626020023 0.166388846795 0.229125625095 0.226953578825
r=0.00805944149475 0.156340123251 0.224947633648 0.246045960961
r=0.00745377019634 0.200509662349 0.306349543427 0.168188575069
r=0.00804264856395 0.169902912621 0.229421696919 0.227838750528
r=0.00714386992514 0.178986244179 0.349301504041 0.126318043141
r=0.00736002692916 0.189148852114 0.320793643826 0.16061630306
r=0.007177480599 0.20642303433 0.347552602436 0.13665559247
r=0.00794111785599 0.169349981933 0.232665515718 0.233869996387
r=0.00807608442461 0.173871946669 0.240336301677 0.212079001045
r=0.0071478937987 0.179770268763 0.347161815546 0.125738820118
r=0.00724771372703 0.2 0.352117565378 0.121916223097
r=0.00720198901541 0.204958171802 0.346332381147 0.134691899612
r=0.00814202786644 0.170241650828 0.227174643097 0.232905097389
@balllist {Second Position} color=orange
r=0.00911888465272 0.270345930814 0.270095980804 0.258798240352
r=0.00925745532525 0.28131922225 0.270288412056 0.242812073479
r=0.00890886060208 0.30025043107 0.315810000821 0.224135807538
r=0.00885883022701 0.291375223155 0.328133688431 0.219087476953
r=0.00895397543678 0.300476580916 0.319155478118 0.2171005432
r=0.00828860886293 0.30429041023 0.338577590302 0.205989093466
r=0.00821384740267 0.287406918308 0.348422043701 0.203440812883
r=0.00944246857601 0.276347049321 0.216117076879 0.286914378029
r=0.0092973603589 0.267476563323 0.184789859907 0.318879252835
r=0.00931910437783 0.288815405563 0.295127407119 0.228039291967
r=0.00894619028528 0.279212209401 0.289770227742 0.239078203783
r=0.00928856522697 0.267208522753 0.302291408367 0.225742756119
r=0.00913293297212 0.281003829747 0.271766769416 0.252586895829
r=0.00916664406116 0.288375595302 0.262656587684 0.254608396327
r=0.00907712477477 0.295739157017 0.25730265345 0.25808932729
r=0.0090152094475 0.291983269432 0.266190310213 0.254025792959
r=0.00919264663776 0.285403673399 0.276534874406 0.237855467185
r=0.00903267396852 0.277247947002 0.226057552964 0.290221516804
r=0.00914387123782 0.277724274089 0.237010641884 0.283045215968
r=0.00880510070924 0.292012938542 0.315103259517 0.223463548146
r=0.00867936081369 0.29787671057 0.305322344604 0.217874656602
r=0.00756769467942 0.265171563131 0.262585034014 0.258907079315
r=0.00768981860245 0.245886244499 0.312505256076 0.269237238247
r=0.00818528315691 0.327946500935 0.348401666551 0.173324183321
r=0.0091364211511 0.276168280628 0.233836942982 0.284706875075
r=0.00896690905734 0.270750752794 0.250029771525 0.277589697351
r=0.0082378000306 0.294666604451 0.34590079791 0.200503942886
r=0.0089282282248 0.273967747652 0.269750132908 0.256353003721
r=0.00934798800545 0.281548893647 0.265274803712 0.247787294789
r=0.00924962101048 0.292812854773 0.246092044363 0.261680202602
r=0.009276383589 0.274749734231 0.250365432318 0.265547484054
r=0.0092327358829 0.279989332816 0.282219743988 0.226992823894
r=0.00868232424805 0.286952114702 0.332352412248 0.222309415208
r=0.00817915098438 0.2972018262 0.371149595103 0.193772702532
r=0.0082256736306 0.30518408835 0.384896580445 0.172396773248
r=0.00818627082921 0.323169791039 0.338934431183 0.194690284361
r=0.00815796646159 0.295348794097 0.34219453868 0.214745194001
r=0.0082096094421 0.321971681585 0.341233173148 0.192931595798
r=0.00817326135494 0.321360278346 0.341343714011 0.194285845749
r=0.00836033754818 0.261913794613 0.326640791432 0.233344033618
r=0.00851957891404 0.345087268539 0.29312483388 0.209621688668
r=0.0086986679267 0.314612029192 0.324784001911 0.204735803692
r=0.00853703058428 0.291654264453 0.341534058386 0.21100171723
r=0.0082724473045 0.303230212812 0.343448768297 0.204833677413
r=0.00820302695314 0.285996810207 0.359425837321 0.202424242424
r=0.00804439036118 0.275641130953 0.334521677701 0.226223529218
r=0.00796288777484 0.288047901407 0.338594349494 0.227270084874
r=0.0085116453984 0.306937488233 0.332469212785 0.210479336548
r=0.008503353785 0.309325138757 0.331766931097 0.209206495823
r=0.00822109287359 0.272455177819 0.35607916136 0.211046340747
r=0.00846372480336 0.301020718148 0.367093991129 0.191870709035
r=0.00860451440949 0.303617477209 0.342834053681 0.192568917299
r=0.00858592420266 0.288084097952 0.347450932734 0.199580725527
r=0.00853513571975 0.294066093053 0.340793944903 0.20355050988
r=0.00843783953429 0.302017081592 0.304424859168 0.226876249319
r=0.00879657559585 0.295708773833 0.311593201721 0.22958520535
r=0.00865268607366 0.276407384399 0.279673908136 0.266526850732
r=0.00922383823119 0.267282372086 0.259631844792 0.261956590655
r=0.00952017268991 0.283095134362 0.239964509993 0.270674853973
r=0.00955585957721 0.284157252036 0.240302232041 0.269279871149
r=0.00882484911777 0.242034949464 0.248399995337 0.275550529838
r=0.00957127580984 0.28295835098 0.244813629477 0.267864456214
r=0.007007465478 0.271361207168 0.385539138636 0.221251178875
r=0.00746363631116 0.297555401567 0.4033656251 0.181015928667
r=0.00779199524291 0.334330261964 0.389423807485 0.156874663278
r=0.0068598439562 0.256904866287 0.389490824826 0.229097513622
r=0.00735885742021 0.315256643724 0.369641038304 0.196888792864
r=0.0093911531005 0.279795283167 0.2517489068 0.261418456023
r=0.00920062456735 0.28636832447 0.246231078112 0.269369725281
r=0.00907331589509 0.290896376907 0.261395918011 0.255364713081
r=0.00910282280558 0.293708098039 0.262984888024 0.253411941902
r=0.0089683353244 0.289194321861 0.26633694479 0.254518874756
r=0.00908856145684 0.295271214192 0.263327875501 0.253539185875
r=0.00802404343137 0.335632183908 0.366297356737 0.175384870742
r=0.0082582815084 0.334134640841 0.359857670843 0.174464412416
r=0.00832013725986 0.342526653028 0.351190011939 0.174113115629
r=0.00817363407632 0.336970057327 0.363883684665 0.170568899559
r=0.00929707665755 0.275835940291 0.261828731016 0.263409142573
r=0.00933436960157 0.28832082986 0.248772807261 0.262619246087
r=0.00923897230937 0.27557482591 0.242504270135 0.280370516358
r=0.00776607737351 0.283974763407 0.342712933754 0.216277602524
r=0.00688461158942 0.292952963152 0.323552385804 0.224995754797
r=0.00783064086599 0.313901227544 0.390433469727 0.159655149778
r=0.00792014361349 0.328597707544 0.366933943506 0.164583892473
r=0.00851510769138 0.340685009226 0.339422531396 0.1775646956
r=0.00740209121386 0.378166233266 0.418087258018 0.110324569007
r=0.0090990179968 0.27650756617 0.242866034881 0.27724048097
r=0.00884485638117 0.281585326314 0.254519909216 0.278481989841
r=0.00894913009033 0.311666081065 0.304452672895 0.22877795496
r=0.00888802765397 0.307287695727 0.300388660549 0.235230278271
r=0.00883889530203 0.308190598548 0.31250532946 0.227174277609
r=0.00837246771754 0.291133140576 0.306725870852 0.243460002754
r=0.0090363437544 0.309949053 0.309368054395 0.226022160164
r=0.009039609681 0.309748419004 0.309277014771 0.22646700446
r=0.00903107234824 0.308861517523 0.309068390609 0.227122150391
r=0.0090353446526 0.309538058269 0.308655280823 0.226684250005
r=0.00902664981981 0.303135274777 0.293917332081 0.228452325035
r=0.009129689259 0.303035810234 0.286609880211 0.228456967666
r=0.00957876067088 0.290879333433 0.253831275108 0.251450676983
r=0.00955626156353 0.284565599979 0.263721273179 0.247506325106
r=0.00905161459812 0.285426893055 0.304932807596 0.230980928623
r=0.00851689905276 0.296005311497 0.315923425916 0.232101361071
r=0.00753190406103 0.318217090077 0.363770240734 0.174976920882
r=0.0074056550705 0.321787031418 0.342887820363 0.187106110826
r=0.0075654040014 0.304704439431 0.411539893559 0.164841542741
r=0.00743174437081 0.29830337592 0.384851683234 0.185840986783
r=0.00737567876239 0.303231636016 0.342191984692 0.201339428085
r=0.00732342211462 0.292481799178 0.375434296836 0.184704101492
r=0.00724580950316 0.32451234992 0.368311769981 0.165919809947
r=0.00772284930684 0.339398180546 0.393182045386 0.150054983505
r=0.00736454338999 0.32489794796 0.372924275262 0.165385547981
r=0.00769677818727 0.258962074906 0.35001061997 0.230288155193
r=0.00912388138992 0.277885022835 0.272446913697 0.247186779039
r=0.00874822391362 0.288376812763 0.26862626507 0.265915352876
r=0.00884181137257 0.27031403804 0.277807766805 0.266344902042
r=0.00903999276441 0.286301482334 0.252880121472 0.272658774328
r=0.00853085261776 0.281735262871 0.282401316695 0.265386669015
r=0.00868341576958 0.292683370389 0.269815298138 0.265118642641
r=0.00912023088205 0.26309496436 0.269763163946 0.262451138193
r=0.00920665544611 0.270254517194 0.262871575675 0.2663687585
r=0.00858943681199 0.289281316902 0.34185976861 0.214384754468
r=0.0089692532309 0.311728562789 0.315316989368 0.212856629473
r=0.00966824597678 0.275713585742 0.245026492156 0.263118392532
r=0.00935923783331 0.274352270026 0.264582838127 0.261540289993
r=0.00866030577003 0.306283662478 0.304334444729 0.214003590664
r=0.00868265890799 0.267278516576 0.297855403634 0.243959542986
r=0.00861913875306 0.278566265852 0.319830475064 0.221893685525
r=0.0078724039067 0.30603354389 0.35280984535 0.202570246134
r=0.00794741889367 0.296056266202 0.350558837278 0.206451064553
r=0.00801576807536 0.310462866498 0.326425063253 0.21390831969
r=0.00901321233442 0.268030785782 0.296395911781 0.25048620019
r=0.00907617867668 0.284516702655 0.278546932554 0.250694053819
r=0.00807135559268 0.301420083435 0.364333572121 0.19761914795
r=0.00816080943629 0.310344541312 0.342759505992 0.206505823299
r=0.00826790781787 0.295815956152 0.35839460848 0.195286580483
r=0.00814189504445 0.30665294042 0.336378844422 0.215201818728
r=0.00927655465956 0.282344510465 0.300558358962 0.228658445553
r=0.00928116052685 0.284008895178 0.285919336905 0.238340240574
r=0.00925687795927 0.27703381319 0.296507086263 0.226369824796
r=0.00906473544584 0.29533144618 0.296391868764 0.228310303535
r=0.0092950434976 0.302272423972 0.289333224547 0.225432250091
r=0.00927936321455 0.303337682091 0.2894606255 0.226097895558
r=0.00919139693887 0.295965973497 0.293450681937 0.227296613798
r=0.00920129275846 0.298068325036 0.293125734175 0.226774632129
r=0.00786119932453 0.307996790586 0.31874832843 0.199144156191
r=0.00808000015925 0.319996727213 0.346833578792 0.182089674358
r=0.00888426107912 0.27902335174 0.311090413146 0.239505022953
r=0.00724515157008 0.325650092583 0.377332375509 0.168409432922
r=0.0084336942413 0.274079874706 0.335169282055 0.216674030877
r=0.00917320842916 0.297175191689 0.264102813253 0.242069150859
r=0.00957459971955 0.287741381756 0.2548294352 0.2498316925
r=0.00953053609528 0.285574148875 0.242989036353 0.262319676861
r=0.00965526041152 0.279193113642 0.24730458221 0.274367446309
r=0.00901828893935 0.25895288319 0.224933650433 0.313169958295
r=0.00809868979559 0.280373831776 0.359024746932 0.21218837831
r=0.00860327371003 0.310215919275 0.326550934378 0.210871892323
r=0.00801820251914 0.272499786016 0.353224612689 0.220428672846
r=0.00855765186513 0.311269161243 0.326924914298 0.208498782776
r=0.00808303465523 0.274936166708 0.368132773248 0.211679433325
r=0.00863162637095 0.317585742506 0.345917117066 0.184286107231
r=0.00782946563203 0.286263130089 0.385504071104 0.184205823855
r=0.00819474464496 0.315894261704 0.36081156209 0.175873910434
r=0.00818961879403 0.315659241409 0.359805114729 0.176642023448
r=0.00907956846628 0.288617013665 0.292766688131 0.23087930171
r=0.00952192670437 0.287494417151 0.2836980795 0.237338097365
r=0.00911540392122 0.289907972746 0.28203256349 0.239116007433
r=0.00934380377664 0.294429964282 0.285675291517 0.23079714125
r=0.0079694557553 0.291693585602 0.350992155053 0.217212736502
r=0.00848005143558 0.301412603717 0.331653294932 0.220805046973
r=0.00832820490646 0.287457458288 0.350004150411 0.204158711712
r=0.00767637083342 0.275984759343 0.373844343587 0.218748249005
r=0.00802085133034 0.307818386295 0.353850524571 0.199531996228
r=0.00850458983434 0.310451214809 0.326556847189 0.215451857565
r=0.00864932477539 0.305157205183 0.309803823875 0.232596300902
r=0.00839103559961 0.31901618809 0.340311235305 0.201074388129
r=0.00811353130988 0.302455769295 0.36738761876 0.19549216101
r=0.00807282811607 0.299532142963 0.360235112967 0.206893488496
r=0.00815693423466 0.313301430051 0.342204684745 0.207474883161
r=0.00811954730583 0.298658084224 0.387409993454 0.184158847916
r=0.00929408574717 0.283741387795 0.225116879921 0.273991141732
r=0.00851598648037 0.302994174057 0.33046762219 0.216346153846
r=0.00842711832338 0.330491361903 0.331064742104 0.191671029342
r=0.00850854327696 0.317345374368 0.334024434689 0.202725853799
r=0.00854020769822 0.319573781943 0.334270112185 0.200664068493
r=0.00806014953577 0.312449928764 0.339740647234 0.207118451765
r=0.00800092798406 0.287411706729 0.352132727372 0.218036467174
r=0.00806334315921 0.309675193263 0.336416115501 0.213165566919
r=0.0074606884006 0.272882618411 0.367874512553 0.230513078912
r=0.00877584900115 0.294815562778 0.33053548326 0.211605818687
r=0.00813998701218 0.28800789449 0.344193477648 0.214748911375
r=0.00908511268947 0.287961756923 0.249441575167 0.265406451574
r=0.00895190667045 0.269677188945 0.25311005734 0.274379476598
r=0.00950715777333 0.221424660867 0.219417239491 0.314739339376
r=0.00912414205604 0.30367826856 0.338310528415 0.209701194874
r=0.00943813400467 0.27608456607 0.226353243843 0.27712193199
r=0.00842488783958 0.282672388891 0.352040605785 0.198861057236
r=0.00753241290291 0.228008315669 0.387127017773 0.228517854231
r=0.00936402832933 0.268507660786 0.244384882028 0.272309060217
r=0.00891009882542 0.255130090136 0.24595665793 0.292047561209
r=0.00924392387456 0.27233328493 0.230387001253 0.288148807593
r=0.00889116335962 0.255786285961 0.254055807917 0.285132309467
r=0.00900120138367 0.273427213725 0.225276346395 0.285977636126
r=0.00900819008347 0.287831880212 0.241399386102 0.271824003788
r=0.0091494202413 0.281186260176 0.244147217559 0.276908359055
r=0.00889650671109 0.264201908298 0.252963644941 0.276840199047
r=0.0090459350743 0.272615364717 0.22518660336 0.286461537073
r=0.00900094075732 0.273582752651 0.225314439204 0.285889310794
r=0.00913287418049 0.252508511826 0.240186629677 0.325088721154
r=0.00696172973349 0.26133438923 0.421104731736 0.216128819376
r=0.00731188218684 0.178907215387 0.426153763499 0.251705797024
r=0.00741424110657 0.313787201148 0.374523770084 0.182927502623
r=0.00738054759028 0.303485907199 0.414147758499 0.158789353851
r=0.00781687863033 0.28688178401 0.352134983317 0.225514212105
r=0.00797746795112 0.307920720869 0.383840044386 0.190666515972
r=0.00827422606718 0.324833257145 0.372402474018 0.174403939042
r=0.0070255491308 0.274089525043 0.436236783428 0.205063655326
r=0.00794628387347 0.278095278264 0.408928910352 0.20671039035
r=0.00758666066198 0.321684939411 0.402980380842 0.16487305251
r=0.00736715960828 0.307023112786 0.386082729888 0.190754885428
r=0.00856278511179 0.300784531488 0.358122250224 0.199041049079
r=0.00782515975379 0.320090165314 0.400846207413 0.169370195941
r=0.0094892634322 0.271301496924 0.247195514879 0.273983936197
r=0.00833553422819 0.263483849328 0.320264256494 0.231212453357
r=0.00822045341315 0.262852811649 0.323373293731 0.23669629261
r=0.00871327723586 0.289545164401 0.305068517336 0.22824455732
r=0.00872714690078 0.291070662645 0.304658192687 0.22854385523
r=0.00936595934993 0.300120629968 0.287687518537 0.229132137169
r=0.00946873137845 0.284787715177 0.225046453739 0.27647863128
r=0.00894299693394 0.293811074919 0.322225006264 0.217539463794
r=0.00891710235868 0.30160657478 0.309452361046 0.222071781188
r=0.00911529970044 0.272408254478 0.258231781836 0.262491707113
r=0.00819839933244 0.319351065224 0.343471431338 0.196472270528
r=0.00809235539503 0.299300848588 0.356460479266 0.205262315205
r=0.00840846146087 0.318025361039 0.406638320314 0.172677317738
r=0.00937175360322 0.292373840235 0.285660405823 0.23383872671
r=0.00893595162433 0.315408606223 0.341818143411 0.201714665946
r=0.00918437354002 0.291432225064 0.244709079284 0.265920716113
r=0.0086798786526 0.310724090344 0.324547133398 0.210340392603
r=0.00951772005132 0.287694644892 0.289973414356 0.239334092923
r=0.00871776743024 0.274115468339 0.310698853114 0.229929497385
r=0.00940243637796 0.296061093248 0.299356913183 0.231390675241
r=0.00861160882696 0.308765904988 0.341478448466 0.211464799894
r=0.00901182354808 0.302486578129 0.308349816332 0.234176320995
r=0.00891084111361 0.280226393466 0.328714715575 0.219981372689
r=0.00898395880861 0.300590013083 0.314974914366 0.214177870023
r=0.0090656809538 0.273660837951 0.275065762663 0.254168209808
r=0.00938024365713 0.268930141671 0.287179845069 0.24760974248
r=0.00908871980018 0.280144159202 0.300148860045 0.224778668617
r=0.00941881944475 0.285460867097 0.289611864046 0.226566380473
r=0.0092729875776 0.269861210816 0.286850921273 0.25735821967
r=0.00923200519546 0.270881158397 0.274236270528 0.254517629054
r=0.00887696141576 0.261293507776 0.29054554431 0.259688965687
r=0.00819838752479 0.264407625823 0.332241255577 0.238696995226
r=0.00897659206505 0.300440248647 0.312404470694 0.212464927374
r=0.00864760712075 0.3085852072 0.30073459317 0.214658217911
r=0.00960092343743 0.295028394848 0.26742355876 0.23135648068
r=0.00862316076149 0.309474045481 0.310430396539 0.208698552748
r=0.00806677377769 0.318827258838 0.343323365769 0.187788507888
r=0.00864580498538 0.292014770367 0.323701823217 0.221993999538
r=0.00879353660034 0.296045255982 0.315928507919 0.221086813654
r=0.0089456258487 0.28786303684 0.312780196219 0.223409784939
r=0.00952884165377 0.291644073036 0.268663183447 0.237530849808
r=0.00992034135632 0.290393954243 0.258717635567 0.234889628263
r=0.00976272382341 0.271375745227 0.286431212739 0.235491661007
r=0.00967546743069 0.283719264741 0.282883743137 0.2329513806
r=0.00939907161844 0.287990641516 0.271997660379 0.239021537047
r=0.00934922397315 0.286791104721 0.27578517128 0.238123133318
r=0.00966210284329 0.293425366425 0.26910007201 0.235420142321
r=0.00926907670135 0.275490338515 0.291980241174 0.234229260497
r=0.0090759060731 0.275088436444 0.270481880355 0.246474333779
r=0.00913828088044 0.274158523344 0.263059476415 0.263391241404
r=0.00933061491813 0.279501507242 0.283802661569 0.233144621719
r=0.00959365838626 0.291731172524 0.273471897405 0.232726154792
r=0.00938074811571 0.27723378213 0.273684210526 0.247980416157
r=0.00935525015777 0.28044220452 0.290630249824 0.240773857909
r=0.00909277724297 0.259762664018 0.287207904229 0.265356265356
r=0.00933548198673 0.277087875628 0.283628779979 0.24542610674
r=0.00953555694025 0.28414846426 0.290212813746 0.238609691729
r=0.00928763603119 0.266805942433 0.295357474466 0.252274837512
r=0.00951060111086 0.293511103826 0.274955841344 0.236986945429
r=0.00945526022601 0.279928692697 0.245370126854 0.274040707015
r=0.00922337799983 0.283510337251 0.258534474149 0.256703399141
r=0.00905616892415 0.295424250781 0.256423515352 0.257204908991
r=0.00898763361263 0.292197889343 0.255901909352 0.259775513939
r=0.00915663461658 0.299327603865 0.258983835775 0.253395377833
r=0.00942626042951 0.281137890961 0.259410843313 0.249153655702
r=0.00922944968849 0.290293191983 0.251962895478 0.25842305781
r=0.00919227674331 0.288454480364 0.236939164756 0.277552150082
r=0.00942851357317 0.286913991016 0.233904508401 0.274969223091
r=0.00866526505347 0.249769098826 0.24838369178 0.297884505432
r=0.0090669898591 0.268796313394 0.243707801122 0.279987796948
r=0.008931585833 0.269996397046 0.260448567826 0.265762925599
r=0.00919323897632 0.266541385017 0.237595714246 0.279050851261
r=0.00924489577454 0.287103704145 0.244991673436 0.273629409865
r=0.00963236506706 0.293555010266 0.22184385798 0.274275126446
r=0.00902084710352 0.294743622778 0.235995877351 0.268616335996
r=0.0080989387938 0.325461581365 0.34927808732 0.190989172747
r=0.0081074037298 0.333900193514 0.344807365273 0.192458804902
r=0.00809533684407 0.333211570073 0.346390840839 0.187066819191
r=0.00776984091362 0.317320106 0.329890602704 0.211456139159
r=0.00806730581397 0.337003172234 0.331545064378 0.196771785781
r=0.00960050420197 0.287591829144 0.225163510121 0.270977341062
r=0.00944668787884 0.277240873906 0.258919983511 0.257958136765
r=0.00903521141892 0.259263826376 0.234621945455 0.285447109357
r=0.00899599102278 0.306081127654 0.323252688172 0.208833057623
r=0.00941803092507 0.274337527237 0.295424193435 0.239825683559
r=0.00886295767119 0.281799271971 0.29994799792 0.241497659906
r=0.00928011122907 0.300894213468 0.287958878232 0.22892831718
r=0.00931764630721 0.302434530879 0.285709186789 0.22909559813
r=0.00923823772968 0.287164681824 0.282401058583 0.239384097197
r=0.00896809910835 0.280458473142 0.300145499896 0.236749116608
r=0.00884238124097 0.287412623532 0.306428841982 0.231396990462
r=0.00912704957034 0.294011718346 0.292850462459 0.233039773615
r=0.00930325682737 0.301629237327 0.286384709578 0.229589180927
r=0.00915712227658 0.280108722511 0.294044971584 0.239683716333
r=0.00894743329528 0.285187266236 0.303564840828 0.231337226791
r=0.00886512094972 0.301307019334 0.30823555909 0.221951168012
r=0.00869973984636 0.315533762203 0.29798911332 0.217058797067
r=0.00877404134554 0.325312190287 0.325510406343 0.193815659068
r=0.00894043976075 0.299745509534 0.30007745362 0.220447755689
r=0.00902673840464 0.293690935711 0.317788056258 0.214483783664
r=0.00923063153979 0.279926526651 0.310540421894 0.220061920935
r=0.00934476860123 0.301063549769 0.289877229674 0.224728814571
r=0.00933520211678 0.301010487495 0.290125902996 0.224321632599
r=0.00883050955726 0.320889240976 0.297568945883 0.213199980195
r=0.00952577594739 0.302228456658 0.242771065132 0.26288774827
r=0.00913356095838 0.293896004185 0.249830810207 0.259196804796
r=0.0094218083044 0.302734265342 0.28521700073 0.234742574813
r=0.00944116108282 0.288930392206 0.233859976781 0.267881479986
r=0.00908100557069 0.281691206132 0.254790237999 0.257059298104
r=0.00907405415917 0.283371197429 0.273729705768 0.236604421788
r=0.00763961417426 0.315932144106 0.359741168241 0.192418677859
r=0.00798080799601 0.317653276956 0.373905164603 0.181629417095
r=0.00793080528863 0.302919275161 0.374247103088 0.190876782838
r=0.00797352476218 0.314848101942 0.361175166466 0.193039817148
r=0.00798431384301 0.313868604138 0.362479252831 0.192305605497
r=0.00798880711996 0.314903085918 0.361175416891 0.192744030948
r=0.00788920340525 0.297903930131 0.353886462882 0.208034934498
r=0.00785278626441 0.284350775194 0.391908914729 0.192813307494
r=0.00810758972304 0.315005068239 0.366699708226 0.186837418726
r=0.00798070808574 0.304818876703 0.408374875374 0.16630109671
r=0.00781056822271 0.292463681677 0.37771056107 0.195969837686
r=0.00899716819861 0.270896764503 0.258920959688 0.2682174319
r=0.00957518418891 0.274198577559 0.245779447356 0.268259365395
r=0.00815963153973 0.318489002231 0.35282116672 0.195358622888
r=0.00825071534053 0.316287264873 0.343972951375 0.200871666661
r=0.00825921196419 0.314877191029 0.345660625969 0.202105119902
r=0.00806771049192 0.277648711438 0.331712500225 0.245376123327
r=0.00808510907944 0.290083727703 0.356796505278 0.21510738988
r=0.00831122670699 0.315466714346 0.343740866689 0.201912794716
r=0.00808868707356 0.286053099904 0.351782560953 0.219981136557
r=0.00840744382617 0.315346689557 0.340343518229 0.199475673801
r=0.00839145853947 0.313739807103 0.338682820877 0.203555806217
r=0.00794399814619 0.218058152548 0.371527077845 0.241389377394
r=0.0083274328298 0.311565667403 0.337754528003 0.209404559611
r=0.00828979609694 0.310150299827 0.339078323032 0.209179222328
r=0.0083171726965 0.310832246728 0.338833227459 0.20883252163
r=0.00829743136953 0.310891798276 0.338471496067 0.209048737314
r=0.00801850379063 0.291754156972 0.347710118608 0.217893422621
r=0.00804401223547 0.290988291266 0.349362043931 0.214742500541
r=0.00834660467389 0.327068253983 0.339018877593 0.19323682549
r=0.00918310317841 0.273246880954 0.2274138037 0.280452953107
r=0.00936476073545 0.259459326737 0.219510398507 0.303582390061
r=0.00918458221416 0.252602002454 0.225929003918 0.295935731529
r=0.00926239088979 0.257676088681 0.225648198405 0.300467621394
r=0.00920608284728 0.260966025293 0.22960182296 0.294665962208
r=0.0092701114371 0.270011454754 0.219656357388 0.288705612829
r=0.00929782692581 0.256501456684 0.238163327316 0.290407335252
r=0.00916120731229 0.261390374332 0.246310160428 0.286016042781
r=0.00919673281876 0.258923426239 0.227584732671 0.295389191869
r=0.00934390783667 0.254858383295 0.225087864379 0.289745710151
r=0.00932932376506 0.250541395969 0.215954522739 0.297538730635
r=0.00931303602185 0.267909259751 0.232488723799 0.278721146193
r=0.0093534389241 0.269228774441 0.227425963384 0.276956589389
r=0.0094113866394 0.271840873635 0.221954332719 0.286626010495
r=0.00919022469415 0.252775796401 0.235872037468 0.290593919492
r=0.00936179307919 0.266935280786 0.217937187466 0.291830053603
r=0.00913088737621 0.265845715662 0.222431648499 0.301647137666
r=0.00940218305141 0.26081458669 0.225897901328 0.289979808692
r=0.00896136786202 0.250518622154 0.245694230027 0.290597259745
r=0.00955267217788 0.269601902967 0.232574839549 0.279834836857
r=0.00940320125404 0.252412343556 0.221130355266 0.300195171218
r=0.00912180241175 0.245943304008 0.229521016618 0.30752688172
r=0.00904478552932 0.254937217178 0.227216877941 0.301627258833
r=0.00925671628478 0.242928921038 0.236453415342 0.301381729978
r=0.00939801322177 0.268147638473 0.231483756819 0.284317098344
r=0.00984040590528 0.29363597383 0.265301464791 0.245259139383
r=0.00919330145581 0.291751178299 0.281040696911 0.237877748756
r=0.00935362304406 0.285165351756 0.279278911008 0.237910313535
r=0.00928305048745 0.314716728126 0.280813498715 0.229388758521
r=0.00983031955258 0.286764103712 0.25715763727 0.240336370734
r=0.00891294486407 0.303913894325 0.296738421396 0.22726679713
r=0.00911767190507 0.302030709291 0.300393040508 0.222321682735
r=0.00906181924654 0.275685434773 0.283201074862 0.238862997019
r=0.00772988793058 0.328346667384 0.344974861826 0.179604472252
r=0.00989576628748 0.299085531238 0.273395823318 0.236068941227
r=0.00831384932582 0.331332643806 0.324421990612 0.182724162622
r=0.00825977707259 0.307721449235 0.335204573633 0.181636589062
r=0.00933166018381 0.287134866377 0.287461973766 0.227372346341
r=0.00960424475618 0.294561174223 0.271833022713 0.232578821601
r=0.01 0.304391705597 0.245868330581 0.238099201684
r=0.0095430481563 0.281918737146 0.249013395587 0.252737479851
r=0.00780123169393 0.296407959342 0.338444310449 0.220044792833
r=0.00805449425328 0.313488239447 0.344638121807 0.200484819492
r=0.0085803130472 0.289871409486 0.287533400134 0.230815798263
r=0.00934973335121 0.297740922741 0.26701986077 0.240942647193
r=0.00891176699604 0.309840323643 0.267415756164 0.240054706775
r=0.00892867559216 0.310423817285 0.266570031619 0.238405671927
r=0.0078651823088 0.323636145003 0.404705154799 0.163623948362
r=0.00857074471214 0.309892463522 0.298157154969 0.232608986658
r=0.00877843417446 0.299486527391 0.318829862959 0.21640486244
r=0.0090993037914 0.306165171856 0.307481600022 0.220151384951
r=0.00832014280585 0.292316336564 0.350294985251 0.211335861778
r=0.00855822028287 0.291877665245 0.325126599147 0.225646321962
r=0.00875917765517 0.303719658437 0.317135076922 0.219574437676
r=0.00871582968283 0.29539107871 0.323390584456 0.21759545286
r=0.00888570232855 0.302830831001 0.314649376953 0.219375489949
r=0.00890284690756 0.30412628449 0.314214930864 0.218012938063
r=0.00940924439939 0.275157860743 0.258458191337 0.262112571919
r=0.00920246177279 0.284777156087 0.245176538684 0.269969129848
r=0.00941423593739 0.272342879108 0.263117432251 0.264655006727
r=0.0077928644106 0.344151510508 0.374104596036 0.16141247658
r=0.00811792354256 0.315358892376 0.348455604118 0.184262708633
r=0.00896782874709 0.316588918633 0.314688954111 0.198232563867
r=0.00947170758089 0.272914050606 0.250897548132 0.265408184688
r=0.00957934275891 0.27983523326 0.245061787528 0.262285659546
r=0.00927586546298 0.278904614771 0.275291537925 0.250473437656
r=0.0094929377582 0.274545902543 0.250508806317 0.266108487808
r=0.00941290344822 0.262246179611 0.27789407578 0.266694578187
r=0.00963340401581 0.281637542277 0.253276493799 0.261485343856
r=0.00880905353142 0.279028015532 0.32879629243 0.221410379525
r=0.00866399233571 0.271733761423 0.309088663868 0.238083477402
r=0.00930095435571 0.291611810541 0.268358181313 0.244189276785
r=0.00926256300281 0.292952855794 0.26920759104 0.242578841938
r=0.00910243960365 0.300128293473 0.303909869634 0.224003764769
r=0.00905404986275 0.288585701029 0.302735930394 0.229082341172
r=0.00915572365304 0.304062973804 0.293434497232 0.224183881965
r=0.00914228269123 0.302846334879 0.294155006479 0.224797457799
r=0.00916304181234 0.303973946556 0.29388382694 0.223929135613
r=0.00885319199751 0.308545159546 0.306863874715 0.213205728126
r=0.00864974161661 0.289635694153 0.289203872391 0.245018002299
r=0.00935475250605 0.287645722373 0.249357517971 0.261369138515
r=0.00913490523902 0.279424467242 0.274809792576 0.250647829328
r=0.00882831909235 0.282329095264 0.272489404828 0.247503224618
r=0.00888134231627 0.289387280901 0.261807344547 0.257665302824
r=0.00919484638107 0.293949789017 0.278437205914 0.233174463435
r=0.00837705705855 0.318921214695 0.320152898705 0.212019537057
r=0.00894959336137 0.29506120726 0.275010552976 0.244670747151
r=0.00753610347486 0.290692073008 0.340684044318 0.211315099288
r=0.00821158561274 0.317413634169 0.323866379878 0.206312277775
r=0.00792506330848 0.304363233666 0.356411960133 0.194551495017
r=0.00907707659547 0.297265828883 0.267434857671 0.247641225358
r=0.00876848547499 0.297124521168 0.267250385553 0.245161932242
r=0.00752517326878 0.291903646705 0.34024757444 0.210605553697
r=0.00762670457502 0.305878268919 0.349548715575 0.200347141865
r=0.00788077939405 0.309834727607 0.345694756172 0.202407671904
r=0.00903713012681 0.295225574117 0.262629149578 0.255083813253
@balllist {Third Position} color=cyan
r=0.00725742723111 0.125624875025 0.110277944411 0.401119776045
r=0.00746523720909 0.192625243327 0.132615845882 0.344393976685
r=0.0085595715595 0.343460054192 0.275720502504 0.185811642992
r=0.00836933812757 0.352044250637 0.278556586379 0.182797272381
r=0.0082812263375 0.366198626627 0.282617607871 0.168520036897
r=0.00865979923155 0.355668927777 0.296452526174 0.182864960383
r=0.00827199827557 0.356418815646 0.310602447942 0.160057713706
r=0.00696923998043 0.0489974341918 0.0353321296208 0.46560866673
r=0.00682720958248 0.0139040061796 0.0119728942102 0.519118008497
r=0.00759883254679 0.200865590352 0.13439019646 0.352937171756
r=0.00720776089497 0.204223207336 0.133091942743 0.354438090082
r=0.0065356430031 0.17431234789 0.147908343665 0.333057813289
r=0.00787653481013 0.195119926104 0.143039511785 0.359767931833
r=0.00800246253511 0.204676361005 0.150819650756 0.347711855843
r=0.00768251370723 0.179828648891 0.105519164628 0.395784877978
r=0.00814573520157 0.205437434646 0.140153363541 0.360404322063
r=0.00745731454515 0.108485438004 0.0472621159238 0.492647479545
r=0.00698641186409 0.0287626802843 0.0310813608447 0.506562694086
r=0.00766458679038 0.0792603650022 0.0643809890692 0.439495353205
r=0.00845785241411 0.320651903459 0.28805673053 0.217566558845
r=0.00832781806264 0.326529564302 0.278620760482 0.22385683843
r=0.00825922156486 0.302324885998 0.196486506691 0.239919264409
r=0.00836190360017 0.384772797354 0.286785524066 0.11421803605
r=0.00629252173976 0.214662148678 0.305994615883 0.244661700681
r=0.00788110068541 0.117852694178 0.120906497368 0.439124844296
r=0.00819523844688 0.16979976523 0.164781136762 0.379833619707
r=0.00722855684949 0.38155009099 0.373104381503 0.164294713266
r=0.0071579889197 0.0550416445153 0.0441609073188 0.507708665603
r=0.00725255165765 0.10335474661 0.0801927194861 0.438900785153
r=0.00767608443706 0.113265217012 0.0675923500131 0.454720111781
r=0.00725768257965 0.069974751949 0.0459448086464 0.494474220411
r=0.00644775363349 0.0856647595035 0.0622090768037 0.51330973623
r=0.00775611788316 0.252914153056 0.234914251148 0.244461883042
r=0.00760732933548 0.359108227897 0.385801406307 0.0995745531697
r=0.00717259869598 0.354973547422 0.37858806472 0.104961979239
r=0.00781056092301 0.357792993035 0.380410186339 0.105001389848
r=0.00842965626681 0.372207700721 0.372559924365 0.113749698756
r=0.00777706978266 0.356793626232 0.379274055785 0.105717750438
r=0.00777074522563 0.360202561247 0.381002710651 0.103177943451
r=0.00849213564522 0.245688271515 0.184579916538 0.291825955
r=0.00842619408723 0.360769026313 0.309958359174 0.147337645078
r=0.0076543144741 0.295446583113 0.27929633166 0.190949766264
r=0.0074935932315 0.242907842015 0.243354321694 0.255237550086
r=0.00770919964746 0.342144886143 0.347018921814 0.1450103224
r=0.00802096869911 0.351706539075 0.320765550239 0.14322169059
r=0.00806110279364 0.305377121359 0.269529645632 0.2148384235
r=0.00847772567387 0.38425764446 0.351267294501 0.12518893152
r=0.00758244102654 0.284191734619 0.269310523933 0.211564883814
r=0.0075594227477 0.284600245119 0.26975355888 0.210469626919
r=0.00860011941561 0.380821984912 0.365298324679 0.111565592241
r=0.00809857813034 0.375599975697 0.376359438605 0.0986694209855
r=0.0078088155492 0.318072858025 0.247003595685 0.206615697527
r=0.00731402012274 0.212888132709 0.217111259646 0.291760345142
r=0.00793647153984 0.303870418535 0.246168078584 0.22070058872
r=0.00794124306258 0.430265309831 0.271988006542 0.121252044339
r=0.00818068207612 0.247584714106 0.168259800159 0.296383382287
r=0.00801300666333 0.144946152181 0.0931986865398 0.444259683966
r=0.00749187300301 0.110932645772 0.0731660925249 0.43413572289
r=0.00731141809041 0.063151192441 0.0510883785503 0.478737464994
r=0.00733466978713 0.063591044077 0.0509799697537 0.478494304956
r=0.00683176662594 0.0883528986605 0.0583229386461 0.472167496299
r=0.00732440967125 0.0661974475294 0.0532333768496 0.48078049888
r=0.00739691213342 0.375919522163 0.430116315624 0.0826784030179
r=0.00684325127591 0.394866664525 0.399983479342 0.0932086329615
r=0.00696890868073 0.416803658014 0.372248085575 0.0963820469961
r=0.00699193816613 0.3398258909 0.461451744222 0.108755558339
r=0.00741300047629 0.378283280348 0.403500108028 0.0979351214544
r=0.00796470014153 0.140312780751 0.0982794078199 0.411204925467
r=0.00770849117811 0.107268764315 0.0685417536834 0.455322179114
r=0.00798531798779 0.22630129802 0.127485686814 0.343953498536
r=0.00754321660671 0.208593101018 0.117339125838 0.360018082348
r=0.00752784552539 0.212151435247 0.119765551351 0.370499911194
r=0.00753033585341 0.209101131552 0.117238952182 0.360215838299
r=0.00801679261304 0.429984646666 0.433362380182 0.0568322337026
r=0.00811115268534 0.437508604348 0.419595675057 0.0635609823253
r=0.00841803949676 0.428176314953 0.421474810864 0.0628993454484
r=0.00801858662063 0.441359929098 0.431913795618 0.0548201083725
r=0.00767136816894 0.104556131672 0.0843030493283 0.419664216668
r=0.00850323618088 0.143743632491 0.0872464573493 0.380800222284
r=0.00799807538155 0.10082774931 0.0710813296544 0.41434765471
r=0.00733371845651 0.350599369085 0.274952681388 0.182776025237
r=0.00666012460051 0.41069791136 0.352657497028 0.129631516386
r=0.00678600195977 0.423942583313 0.375387847093 0.0957703332531
r=0.00700233682572 0.444378272803 0.36207163385 0.0909890549057
r=0.00867412194092 0.448762311714 0.391679913313 0.0528758427167
r=0.00610841156179 0.476355581239 0.45502263315 0.0279302706347
r=0.00733811056742 0.0861657178896 0.0459271289773 0.484705659273
r=0.00668414783984 0.0769503929349 0.0401735398107 0.500409146351
r=0.01 0.374980104567 0.296578586208 0.156154370539
r=0.00998305742155 0.364685284293 0.295595594353 0.164854159165
r=0.00970178172016 0.377527585286 0.304916178251 0.159636516608
r=0.00965885058126 0.358150901831 0.303008398733 0.178128872367
r=0.00955989822702 0.360690511361 0.289556550074 0.180106827008
r=0.00956172620281 0.360414725455 0.289648955467 0.180528524091
r=0.00957954163935 0.36059612113 0.289483497788 0.181065668595
r=0.00960102961536 0.360796016128 0.289456225341 0.181001871163
r=0.00720094862339 0.149248473462 0.111437294504 0.424084077031
r=0.0073493207941 0.156725876292 0.117990454818 0.403746957868
r=0.00769991407996 0.235431235431 0.132123195953 0.31473491048
r=0.00726186293136 0.0759340762778 0.0678369420429 0.452160947211
r=0.00775842474852 0.260288082401 0.191727689708 0.267482095437
r=0.00870210559406 0.358360075246 0.268451919885 0.160672789643
r=0.00676196955092 0.393689281886 0.395088338442 0.0823219269204
r=0.00701373562343 0.398954297185 0.424116521171 0.0750198403436
r=0.00770188683357 0.463095994218 0.396460719683 0.0578527782036
r=0.00763662009137 0.410734258574 0.413601348477 0.0759306227256
r=0.0069233096651 0.393536727969 0.421228872117 0.0790900393324
r=0.0073483997114 0.394190153536 0.427982411879 0.0737547754631
r=0.00677915287259 0.393201430052 0.443061103283 0.0629502393125
r=0.00706713562105 0.423972808158 0.414725582325 0.0707287813656
r=0.00660610770752 0.378964906097 0.453985966438 0.0635884821806
r=0.00831588103368 0.307223939773 0.287069596205 0.200717437991
r=0.00739896635945 0.119850275437 0.0793822684684 0.447596402844
r=0.00837065772662 0.253171243095 0.185583914627 0.313063989355
r=0.00777375738503 0.169053440447 0.11424761058 0.407931921379
r=0.00759308500937 0.130015724398 0.075129988703 0.459027706327
r=0.00795801247474 0.238298645324 0.166381346089 0.352199353763
r=0.00838338415061 0.236250760563 0.173914986327 0.34219751933
r=0.00825141037653 0.187629340078 0.200367900667 0.352908714647
r=0.00778486945027 0.133475811152 0.14901884593 0.436435464024
r=0.00821987314301 0.31045690009 0.292753269514 0.203458641612
r=0.00891744704889 0.322944367993 0.272979866595 0.201023762151
r=0.00668023100367 0.0878704957106 0.07202503052 0.456512170613
r=0.00755581101645 0.112859519848 0.0919182315189 0.423033040171
r=0.00766123184256 0.256270838677 0.195691202873 0.268940754039
r=0.00748339037817 0.0934631953549 0.0825529125304 0.500468252482
r=0.00791560094665 0.277022143373 0.2251790525 0.271141336487
r=0.00884462605632 0.415922456981 0.376660858201 0.12372032237
r=0.00936299984373 0.426352471208 0.364221665038 0.10802770813
r=0.00913978577051 0.405789552017 0.379818425361 0.110619139753
r=0.00749341942959 0.156246120743 0.116274258286 0.380291306327
r=0.00763769217306 0.221316978462 0.151657563826 0.306799005643
r=0.00773145779727 0.337330917365 0.360515781046 0.143487421516
r=0.0082998368907 0.346327269105 0.349865975391 0.144063742374
r=0.00747067657794 0.321827126083 0.33209222993 0.163960853241
r=0.00832189073637 0.331145712692 0.344786170806 0.154034229829
r=0.00730661833948 0.243572900182 0.178017974978 0.280209608552
r=0.00773856357854 0.192247043364 0.128040028303 0.331021934701
r=0.00704407892355 0.243834393483 0.169233344493 0.281832384778
r=0.00769759389754 0.275483434039 0.196612140271 0.252383424763
r=0.00770878068579 0.264382035903 0.185048640587 0.26327520244
r=0.00761326728925 0.261001341938 0.181142972983 0.267456076094
r=0.0075898163571 0.261927000729 0.187051948846 0.260095754466
r=0.00759297111336 0.262255174207 0.186008341281 0.261298924048
r=0.00593803718476 0.222358919497 0.308103771062 0.233270928056
r=0.00685819462188 0.423416789396 0.36716576665 0.0896743577156
r=0.00924516351007 0.335573148826 0.289934136119 0.210232186814
r=0.00698993644073 0.41501421255 0.459351796231 0.0456117589502
r=0.00772565491138 0.231600775211 0.224649252132 0.270286941724
r=0.00717106684443 0.130469569998 0.0936102379058 0.438120599505
r=0.00780815384944 0.132119407241 0.0983679032738 0.425291270979
r=0.00697585622819 0.0893825735718 0.064858626659 0.436872475476
r=0.00789897813753 0.164746543779 0.0734936092514 0.372989305278
r=0.00836937881711 0.10026539827 0.0996105194223 0.468720918209
r=0.00807598832497 0.382354957384 0.349793204305 0.137787628819
r=0.00865736120464 0.369589570817 0.334438377535 0.14144704086
r=0.00861009171394 0.39246675696 0.329238267384 0.148474671849
r=0.0085140139499 0.377841940526 0.331308448718 0.143114564264
r=0.00814856462691 0.361172885265 0.352812783132 0.158347747303
r=0.00729454508539 0.411453291276 0.311952332132 0.126646352572
r=0.00709169177767 0.334809497172 0.285822223258 0.20430301759
r=0.00760138173026 0.317720657743 0.262766207258 0.216223213694
r=0.00760105158923 0.313992140811 0.259435971026 0.221032108842
r=0.00775374078627 0.261930314087 0.186735350934 0.27373542248
r=0.00698731278253 0.163331844573 0.101697186244 0.381375614113
r=0.00730452134551 0.22183877533 0.161667109105 0.310326519777
r=0.0075731147324 0.224282732656 0.161801665052 0.307259055095
r=0.00829511877889 0.416335948316 0.293354868482 0.156206737425
r=0.00800514343953 0.326201741754 0.235548241103 0.215559212782
r=0.00731397610628 0.194156221466 0.170664895825 0.374201045904
r=0.00787646751604 0.402280495321 0.266011094302 0.191656861097
r=0.00777176372924 0.425130323249 0.331452240585 0.113907814688
r=0.00834547966249 0.33629001157 0.264723706683 0.184397553854
r=0.00856880978302 0.315359186874 0.232986226946 0.211472057466
r=0.008078634102 0.346935825785 0.316559067258 0.166915590673
r=0.00778064219674 0.391769060328 0.345142176117 0.127975291234
r=0.00785079188605 0.388128867964 0.327026146694 0.134908649433
r=0.00811632832669 0.407949234601 0.338877228332 0.123114488008
r=0.00718764979409 0.38391883046 0.333024219943 0.127809295221
r=0.00725828211787 0.048812746063 0.0545644685039 0.494924950787
r=0.00858274745574 0.35723216127 0.30364508146 0.16317797484
r=0.00913482717017 0.387642410191 0.334143544487 0.127664348216
r=0.0090536642 0.367339271322 0.332527673632 0.149439775062
r=0.00906687139716 0.367072876172 0.333560183961 0.148454151693
r=0.00757473603523 0.356208400275 0.356039511348 0.142862710624
r=0.00774529638633 0.361441165197 0.371078136122 0.126594754422
r=0.00763689614762 0.351411967217 0.350913785483 0.147612992269
r=0.00791667374739 0.365771370985 0.367611619857 0.13354948955
r=0.00835258262844 0.332476097315 0.274557445331 0.20011990786
r=0.00813055567425 0.358290780364 0.326509194574 0.173866733498
r=0.00775780773713 0.128135749435 0.0868099341044 0.437760110116
r=0.0072229107797 0.0648995059622 0.0359318267495 0.52592210472
r=0.00762738658826 0.108035768599 0.0942271427702 0.428249893546
r=0.00885198109245 0.366144668158 0.307736330056 0.165218597714
r=0.00713538008539 0.0328015104048 0.0242328679018 0.514201539451
r=0.00740392489334 0.322205257294 0.261667973425 0.19077291297
r=0.00620884245122 0.359754606229 0.27231778901 0.236038643405
r=0.00790706023448 0.10221254333 0.0869682873085 0.444054997874
r=0.00740954467201 0.0843827910247 0.0699354343796 0.481365466982
r=0.00769903784439 0.0545706100525 0.0504335222854 0.479626013237
r=0.00741261541388 0.104297353811 0.0887591030355 0.439108803807
r=0.00800456055492 0.11324122168 0.0906234728426 0.42296112815
r=0.00838196474926 0.179825706689 0.136773612761 0.349374062058
r=0.00749769517458 0.0777964296673 0.0581758452014 0.476056388874
r=0.00789906570676 0.113455480651 0.0890615251168 0.424573524265
r=0.00808012770354 0.114664625297 0.0926459551851 0.419414269235
r=0.00801179999409 0.112901579065 0.0903747145386 0.423732070922
r=0.00844560836591 0.135270486931 0.146115184378 0.451333969844
r=0.00741491836432 0.379528806177 0.447634131855 0.0943047581337
r=0.00638050531386 0.320636114544 0.502874335142 0.105356471284
r=0.00716359356023 0.456242062835 0.447904588372 0.0437303296339
r=0.00678220127643 0.405943314752 0.401350396483 0.101397503337
r=0.00861234659252 0.407315115935 0.365692444144 0.124931367994
r=0.00804771781355 0.405985320963 0.357465040533 0.129282384813
r=0.00739484560771 0.426261380097 0.34130651495 0.123888151481
r=0.00776727432769 0.359035220216 0.498022009638 0.0879426502673
r=0.0076342484662 0.412999008836 0.406440456357 0.0995381598094
r=0.0074645346215 0.46294864397 0.442152336988 0.0464252740912
r=0.00857535403964 0.454270409682 0.415174585855 0.0719149885924
r=0.00800852462097 0.316539233694 0.257368331126 0.233017242607
r=0.00728307936703 0.4334733778 0.419334717276 0.0883138228179
r=0.00720811627945 0.0630989881757 0.0432119383964 0.442782337011
r=0.00810794361463 0.19951604885 0.198407992381 0.383177905953
r=0.00781893974982 0.229233111957 0.198711465537 0.333560112964
r=0.00788243047139 0.192935040947 0.193181200853 0.366876723119
r=0.00791564771883 0.189250141271 0.190764973005 0.369307466589
r=0.00760111381601 0.259616127529 0.19736832267 0.263889269665
r=0.00709315940227 0.0543070504505 0.0377590015076 0.452196473022
r=0.00847808427559 0.336106239038 0.305036331746 0.184214482586
r=0.0086768101979 0.33777569407 0.306968431997 0.185027438693
r=0.00776175651062 0.142305946437 0.0981528684661 0.426009986382
r=0.0077492278639 0.365911460524 0.376753448212 0.10599522307
r=0.00783469732405 0.380904093505 0.298180071516 0.150611090356
r=0.00788259664822 0.406054441949 0.393100817901 0.132041267016
r=0.00794004199355 0.251848080259 0.167798144377 0.28130421664
r=0.00901529099257 0.393157028335 0.338663121857 0.131330978509
r=0.00778962676201 0.0802429667519 0.0484814578005 0.471467391304
r=0.00860465861104 0.349663845373 0.307941242344 0.165543916024
r=0.00749315551871 0.230092416762 0.17173059881 0.270413976453
r=0.00757094471186 0.260794697683 0.181779784918 0.279443776601
r=0.00760018951188 0.23963022508 0.171985530547 0.269573954984
r=0.00851150955403 0.361290890679 0.31074714921 0.162726192049
r=0.00885466696339 0.3577281718 0.282918903645 0.162757841198
r=0.0080000481181 0.319780770884 0.241023069208 0.214500644792
r=0.00811898976643 0.340146378383 0.253421477673 0.185537461994
r=0.00906981182937 0.20329403203 0.180061564311 0.328341838796
r=0.00793840031614 0.267394793775 0.225591457883 0.251517900761
r=0.00752952830804 0.279203990494 0.191846648037 0.235695071949
r=0.00765107985256 0.235045767402 0.184098488611 0.268821400695
r=0.00833127374756 0.270818377602 0.252333094042 0.248683895669
r=0.00827564120186 0.24621814115 0.190064159162 0.290011183707
r=0.00751960464962 0.143174524809 0.132436435448 0.388175759072
r=0.00799591343262 0.290627892706 0.196116363485 0.278178206288
r=0.00776918224672 0.252544606179 0.199854283898 0.292484769567
r=0.00899346074694 0.399259799249 0.320641507318 0.13940447485
r=0.00784823948139 0.281157610397 0.205603614608 0.263667964109
r=0.00841956909562 0.385924286304 0.36439289061 0.112733737212
r=0.00817336251303 0.403704747665 0.397450509408 0.088909450395
r=0.00839530108252 0.382506346642 0.301177013616 0.159127625202
r=0.00809553409619 0.313712098759 0.240312874502 0.225364998776
r=0.00841867612733 0.300337859788 0.242414398025 0.217919563381
r=0.00754486434834 0.148422415584 0.104705640891 0.402082583732
r=0.00682099719065 0.0653539862388 0.0579045507232 0.500292723411
r=0.00717879440387 0.144819258924 0.13587653762 0.377669609841
r=0.00703394763701 0.115938569269 0.0981141083791 0.441553274449
r=0.0076456596357 0.142353408118 0.101869607905 0.41282613691
r=0.00729475331251 0.151879662544 0.111539366182 0.39983269206
r=0.0070908331204 0.1263870936 0.0958441982476 0.422203672975
r=0.00737608474138 0.184483510097 0.146229841639 0.360540462008
r=0.0077915348463 0.169389198962 0.124172627938 0.380724785787
r=0.00720089851892 0.119163952226 0.102062975027 0.421009771987
r=0.00744421294688 0.182266009852 0.144217336961 0.360010293361
r=0.00712610012106 0.131668807712 0.102912919837 0.419710794163
r=0.00774269008516 0.189522643819 0.142656058752 0.347747858017
r=0.00757935437951 0.205332466266 0.144041619249 0.344388446323
r=0.00814942680857 0.212400020911 0.176120027184 0.31491452768
r=0.00711653569319 0.193098871931 0.148829272917 0.342117736278
r=0.00707521660441 0.179325060363 0.133786287832 0.352035487675
r=0.00720908724084 0.194057567317 0.150371402043 0.338579387187
r=0.00732164686313 0.168335062297 0.117243119553 0.375366371269
r=0.00741701601927 0.0718332985838 0.0538892328635 0.46075088136
r=0.00805682337212 0.17872623764 0.134261078004 0.36875187269
r=0.0077096116511 0.164333976834 0.108188545689 0.408645890789
r=0.00756563941428 0.160830842433 0.0954675776246 0.433264198133
r=0.00775438515324 0.166206528031 0.105958053168 0.405129803625
r=0.00762857066856 0.161891768986 0.128442221212 0.392147946036
r=0.00777734530673 0.155517641213 0.113397382806 0.401040251781
r=0.00742006633801 0.106676774787 0.0553780617678 0.415269279135
r=0.00738452594492 0.0766528031941 0.0433272334054 0.468946930627
r=0.00775934839173 0.104895104895 0.0999912037648 0.448410080486
r=0.00812118079856 0.134867813647 0.128637834279 0.413595163738
r=0.00783956499983 0.0967843631778 0.0857052783282 0.482705818771
r=0.00823491952722 0.111351078451 0.108770650436 0.434774072308
r=0.00762750419174 0.0986147482116 0.0634606518869 0.448096494062
r=0.00640544400209 0.052731734188 0.0294456407432 0.477690420151
r=0.00781359991895 0.127106415872 0.0543416645195 0.470548827622
r=0.00776050083592 0.402459850615 0.361767090442 0.107292151823
r=0.00785504530261 0.407552923239 0.36263414062 0.106843370668
r=0.0077299721732 0.436341847149 0.379407910126 0.0773324873991
r=0.00770538201186 0.415811646395 0.349323911123 0.11269280424
r=0.00792297134118 0.442433289793 0.362101138272 0.0821981713006
r=0.00775267682763 0.0502464275751 0.0356777533244 0.513995226434
r=0.00775745013114 0.167834623429 0.111284141743 0.371776668346
r=0.00736134678044 0.0371169615883 0.0360893602154 0.495509382001
r=0.00817947471552 0.312698166529 0.230639991729 0.203534256962
r=0.00766034575098 0.227946861601 0.181204751529 0.276375904969
r=0.00810867156213 0.286635465419 0.198491939678 0.245709828393
r=0.00764047436509 0.244983800176 0.166573008515 0.278875205301
r=0.00762142432546 0.243297407967 0.163385743057 0.280425180968
r=0.00803461272127 0.245134127271 0.186214363046 0.277853963671
r=0.00808187277636 0.27454939573 0.205481485881 0.245360334947
r=0.00811667432365 0.285484315278 0.213121104645 0.242390069212
r=0.00759040102535 0.247763440395 0.175229426176 0.278018604137
r=0.0076138790999 0.241878351092 0.162803920892 0.282124960317
r=0.00829569599508 0.260291574005 0.187595749938 0.274623177662
r=0.00781142370266 0.233658544891 0.171624298355 0.307560459269
r=0.00822116762181 0.302461306738 0.232922529016 0.242461588271
r=0.00744087057913 0.331728822709 0.227405641279 0.223266903594
r=0.00854977872728 0.375540138751 0.266798810704 0.163567888999
r=0.00830862837368 0.316084535094 0.247077047911 0.206469221407
r=0.00810881547765 0.313329118417 0.253516127601 0.201550645548
r=0.00791548348786 0.28391210924 0.236050460941 0.227282179247
r=0.0075138345181 0.255904521874 0.179980170393 0.268365722532
r=0.00755896629893 0.257595938437 0.18249785178 0.266429163388
r=0.00867536569058 0.340199039461 0.242016141011 0.182106253404
r=0.00844463810374 0.188542098384 0.141964484968 0.352185417796
r=0.00755597522304 0.131808512877 0.0909166979437 0.43671861352
r=0.00802829083777 0.229689517714 0.166807029364 0.281623715681
r=0.00746857667312 0.0974711019131 0.0545151683408 0.461410327596
r=0.00728177996945 0.124243646632 0.0653741427995 0.428575030254
r=0.00765890527348 0.160248240705 0.106555106112 0.405330525849
r=0.00779923296683 0.429127317244 0.438440013991 0.0567943336831
r=0.00768970351348 0.428193899124 0.426797040169 0.057535487768
r=0.00766129589003 0.388285459926 0.384145687964 0.1087158133
r=0.00780765622022 0.389696254732 0.385685556146 0.103146777585
r=0.00778172337916 0.38908865361 0.384151258888 0.104735903639
r=0.00780064741787 0.38998524973 0.384691091899 0.103687061508
r=0.00807339480277 0.373100436681 0.37480349345 0.130698689956
r=0.00770546722018 0.391812015504 0.384221576227 0.114599483204
r=0.00749252331665 0.40401566954 0.382684262697 0.101549593141
r=0.00739914860678 0.395480225989 0.393619142572 0.109737454304
r=0.00780926321949 0.399224641077 0.379712861586 0.116985472671
r=0.00705725148157 0.132221004344 0.10262655787 0.408029878618
r=0.00785577148235 0.11262231065 0.064692868491 0.395002152964
r=0.00814936003436 0.410978642015 0.338304112209 0.1155753905
r=0.0079744574572 0.409715424584 0.330345938694 0.123052309628
r=0.00800813600087 0.40878329266 0.331387814059 0.122632668021
r=0.00914727358293 0.366344300971 0.274335008194 0.175716318188
r=0.008247251732 0.434219148162 0.280080087368 0.137582817619
r=0.00786277691432 0.429847574708 0.279471583153 0.13563891057
r=0.00825150330107 0.369912808209 0.29096688915 0.161373657959
r=0.00770519437186 0.364526795606 0.277037049566 0.181438852571
r=0.00790230675847 0.365035803128 0.278391561674 0.180163757767
r=0.00878093104233 0.363213612951 0.356422429673 0.142479303226
r=0.00801049643561 0.38395378914 0.296206510581 0.162770331793
r=0.00796382831665 0.381433204372 0.29644735825 0.163967797627
r=0.00797317443863 0.381101241888 0.29672681073 0.16398080145
r=0.00797057735856 0.381036672828 0.296697188497 0.163676347975
r=0.00815525930695 0.405198342886 0.284688723682 0.167186879292
r=0.00765863007671 0.369303963669 0.294124007538 0.160215020544
r=0.00803136660458 0.402706733893 0.296436774247 0.149574956764
r=0.00726304880111 0.0640864114068 0.0427140310983 0.493577530576
r=0.00737078779336 0.0415694747956 0.0362658678518 0.524516905247
r=0.00713961694809 0.0358146345324 0.0362103763505 0.539158652895
r=0.00740008635547 0.0531293056657 0.049304830696 0.503665817711
r=0.00744823770128 0.0460048379495 0.0433970313318 0.513308600212
r=0.00778338946192 0.0776632302405 0.0714776632302 0.476701030928
r=0.00725385011141 0.0434681585015 0.0373911955531 0.519830559974
r=0.00726745288343 0.0328609625668 0.035 0.538663101604
r=0.00723716107051 0.0339950996242 0.0376225992111 0.536276432929
r=0.00689003638512 0.0410895182965 0.0474467645235 0.528168286128
r=0.00728431418666 0.0617816091954 0.0482050641346 0.486006996502
r=0.00710893381919 0.0387370655346 0.039466702043 0.513597771292
r=0.00699355851806 0.0275919298792 0.0402468751621 0.556765727919
r=0.00785760235293 0.0486101262232 0.0496383491703 0.516806126791
r=0.00734338591299 0.0427977336043 0.0402137194999 0.535927216936
r=0.00730289539867 0.0413713710113 0.0411555203799 0.520775623269
r=0.00761310403941 0.0778856323103 0.0588068985016 0.468507523639
r=0.00717490758328 0.0436050661826 0.0503355020293 0.513736207705
r=0.00740574200064 0.0399218448475 0.0407902354303 0.542165187186
r=0.00724159833076 0.0460033212154 0.0468560657062 0.508056191374
r=0.00727456387748 0.0359360711897 0.0435518432079 0.524573830679
r=0.00764130968292 0.0422287390029 0.0449657869013 0.548191593353
r=0.00726098998851 0.0309868440768 0.0302376457191 0.579939464773
r=0.0073773787516 0.0525837051154 0.0554857712132 0.516546108199
r=0.00761659499586 0.0404973706197 0.0415786110975 0.527252174768
r=0.00824802315726 0.230860201668 0.166562927922 0.315960551613
r=0.00773458919626 0.246209744495 0.164932658213 0.331630940742
r=0.00816792044131 0.23104279933 0.141805992724 0.347913174999
r=0.00863537926486 0.274242932171 0.181584534585 0.300435802883
r=0.00738745810253 0.187619089217 0.1197375533 0.355655679976
r=0.00859770015318 0.284735812133 0.197521200261 0.296020874103
r=0.00846662635027 0.288318019844 0.219247838449 0.258793681171
r=0.00698993057206 0.0958978880631 0.0825880673469 0.478607717177
r=0.00661450035646 0.310383147502 0.352716676717 0.13634786572
r=0.00794637857598 0.252153770609 0.165328085272 0.302863467269
r=0.00638769500469 0.214344816612 0.25932532421 0.267599649932
r=0.00625907943358 0.194207191073 0.254167240667 0.282683565229
r=0.00618468510233 0.065028949004 0.0541035621995 0.476072094469
r=0.00635444801738 0.0443504419578 0.034088360619 0.507845426917
r=0.00675266519646 0.0456278398492 0.0377531804082 0.506167591421
r=0.00761193910028 0.120449113446 0.0685342671336 0.461286198655
r=0.00789147285794 0.340425531915 0.293780687398 0.191747781893
r=0.0081182897536 0.336959896596 0.314677289151 0.184813282398
r=0.00827400139076 0.284715263861 0.164453907816 0.216933867735
r=0.00886287127089 0.277325621076 0.181562244062 0.234069296569
r=0.00866322157823 0.341488269458 0.235629894111 0.197423264937
r=0.00867905029321 0.340908920216 0.23425987818 0.197158028345
r=0.00737359724717 0.470279277306 0.404992892451 0.0638434020039
r=0.00796509865155 0.304939538619 0.251929855874 0.234750792022
r=0.00837590537507 0.329697099536 0.249663098389 0.20264199971
r=0.00807804802642 0.290320865429 0.219349521541 0.23961651204
r=0.00841086466102 0.399424076415 0.336599241466 0.132146368872
r=0.00780245173052 0.302405383795 0.252898454158 0.235107942431
r=0.00805519694236 0.293126361069 0.2495126168 0.235678456221
r=0.00798153302535 0.28654392685 0.22565179785 0.260126034845
r=0.0079941568125 0.282102687101 0.224958416609 0.250853137974
r=0.0080820228308 0.284792695063 0.227181180814 0.247325875933
r=0.00758925357342 0.111462857046 0.0848708643885 0.424384066901
r=0.00759717675475 0.154977812078 0.126567624928 0.359926683388
r=0.00765093257034 0.110513165481 0.0975078480364 0.430777115767
r=0.00796907235144 0.413633375024 0.46791376438 0.0512549250308
r=0.00730982410589 0.362145434279 0.359100642398 0.120817811153
r=0.00714406528918 0.263118697938 0.185692211611 0.294176374176
r=0.0077025102235 0.113292427057 0.0825255730246 0.419490031571
r=0.00774006203612 0.128786282211 0.089261423508 0.397681770285
r=0.00725852676954 0.126258347453 0.08462075152 0.41408352437
r=0.00757924784072 0.107285048472 0.0757738589096 0.425054430443
r=0.00713635000085 0.124502826041 0.09069499686 0.372566464308
r=0.00762884281906 0.132962232244 0.0992636696731 0.378664036077
r=0.00818897586154 0.322491753998 0.235188509874 0.211306417269
r=0.00771299029911 0.24536922697 0.197703136577 0.279081254631
r=0.0084589910565 0.250801536911 0.176454878404 0.291699043524
r=0.00841816249428 0.26278764282 0.181273523664 0.279697981714
r=0.00816156532702 0.308576614733 0.238020807072 0.209230407234
r=0.0080315325273 0.282919027781 0.208620451359 0.247148564245
r=0.0081550112716 0.292267839538 0.208317498017 0.236337369765
r=0.00816834022003 0.29050862349 0.209350200177 0.237193839872
r=0.00816942096299 0.290949521835 0.208894650636 0.237035494218
r=0.00855608854834 0.34506313636 0.251792978578 0.188633103675
r=0.00878911407071 0.345259005526 0.208219785606 0.226834804834
r=0.00778243118377 0.1330962047 0.102089463295 0.399996275466
r=0.00814970595706 0.184918296593 0.145208429472 0.357471631583
r=0.00813837629347 0.272784227013 0.194472084024 0.282107978625
r=0.00868562249273 0.245895842804 0.177653179775 0.301964944183
r=0.00772515739307 0.232294101576 0.167602683586 0.314592756747
r=0.00837410443918 0.405054151625 0.312805266511 0.133191760459
r=0.00846535191595 0.278756859434 0.201298016041 0.255804136767
r=0.00732573839771 0.401648557512 0.382968474014 0.101107959107
r=0.00776445177274 0.408981168518 0.314867652869 0.13243492384
r=0.00780755331199 0.38219269103 0.344673311185 0.127530454042
r=0.0085854757493 0.266993214759 0.20114827157 0.293170594612
r=0.00860221019773 0.267424506243 0.181831749664 0.265285309189
r=0.00733237472644 0.403479424557 0.380785100926 0.100869856139
r=0.00771183681551 0.406410553113 0.3886600324 0.0933348761861
r=0.008020129766 0.406932258723 0.35275964089 0.11224750051
r=0.00881567769422 0.254012032525 0.189705188848 0.289552281464
@balllist {Total Position} color=gray
r=0.0091599174004 0.175398253683 0.19684396454 0.307271878958
r=0.0091157480005 0.20582641577 0.209659976581 0.280991057511
r=0.00869485532813 0.278149547035 0.286832525933 0.207064072037
r=0.0085683196118 0.278059059381 0.290185060532 0.204805525476
r=0.00866612914875 0.285214034368 0.291354924669 0.199523419084
r=0.00813357954972 0.292107646608 0.316260996789 0.182535610912
r=0.0080544354577 0.284207394365 0.318252774619 0.175696660675
r=0.00978717722784 0.144065380595 0.133498051886 0.350400709557
r=0.00984899879504 0.124644499842 0.101471156209 0.383483725993
r=0.00904971527198 0.215356934449 0.227335797186 0.276661479608
r=0.00878680968553 0.208385503029 0.225418203558 0.276944942642
r=0.00908062602063 0.190843550535 0.228574489905 0.274081217186
r=0.00900007238987 0.208242087091 0.215801254441 0.287037325335
r=0.00906744646066 0.214334842573 0.217212068267 0.282803686934
r=0.00906704009295 0.204993002227 0.197446221426 0.300473658062
r=0.00894938892473 0.217218543046 0.214743813175 0.283861972813
r=0.00900314869181 0.179397684576 0.182430241651 0.328450725716
r=0.00951974768454 0.137814275527 0.137027580337 0.35835116049
r=0.00947043206964 0.160912344906 0.159218953147 0.331174459479
r=0.00856388239909 0.267288711952 0.29222028697 0.215650659368
r=0.00846937274711 0.271594478249 0.283909728106 0.212799643979
r=0.00774170453622 0.244065684882 0.241738307044 0.216032493584
r=0.00768617957931 0.264831478523 0.294891561312 0.182397518198
r=0.00855666409265 0.237883360417 0.326311309497 0.192789681392
r=0.00923809440363 0.174790051031 0.188887103039 0.328444569454
r=0.00898468510093 0.194456258542 0.211094287837 0.301786858565
r=0.00796353673707 0.285380990154 0.364985301666 0.174000279968
r=0.00904783301974 0.152507531455 0.176100183118 0.338366117313
r=0.00932048427839 0.172757554128 0.186033785391 0.318189388532
r=0.00931315073028 0.180450033476 0.173245422525 0.326317934387
r=0.00930725761707 0.156290603591 0.16530090952 0.344698647531
r=0.00901653810189 0.163187710111 0.187382822601 0.335410201707
r=0.0086521615733 0.237235764383 0.282129252702 0.224647277127
r=0.00816634385791 0.285438165802 0.369020509573 0.149184097397
r=0.00818042491357 0.289595319256 0.371708851974 0.14292618471
r=0.00839574457832 0.294640117141 0.344943122885 0.150959255544
r=0.00813953324152 0.290324972656 0.346328531969 0.16154088575
r=0.00839587160111 0.294148239786 0.345788132389 0.150866343378
r=0.00836717109291 0.29465164148 0.346600815315 0.150096467403
r=0.00817574240652 0.231106701297 0.265960447856 0.237254501415
r=0.00869387323562 0.302398039042 0.301334869023 0.174921000561
r=0.00878881828109 0.264130033642 0.292658269658 0.197579827298
r=0.00854248529435 0.236302232398 0.292764739554 0.220133562297
r=0.00832870439331 0.278187396841 0.330487558791 0.173592247075
r=0.00808201328414 0.280276448698 0.331483253589 0.169463051568
r=0.00801966558004 0.254459029501 0.298893251628 0.203069980888
r=0.00792199874006 0.28907491377 0.341927295276 0.16719955044
r=0.0085872936663 0.256110375989 0.300211456952 0.203156454555
r=0.00859552795994 0.257154342979 0.300305882263 0.201937780186
r=0.0079737643332 0.288762613892 0.347135952451 0.160874889782
r=0.00830598195732 0.297365170018 0.361220811309 0.151639427264
r=0.00839896077798 0.274264821608 0.300209445635 0.192992651243
r=0.00849185388801 0.226499361974 0.291659071115 0.227248789775
r=0.00835373878597 0.264234169498 0.296922031785 0.202327020234
r=0.00826190853618 0.302425949482 0.284087467442 0.179477860561
r=0.00869341330959 0.23953347684 0.250367580586 0.245951212135
r=0.00869207470832 0.189044741618 0.202385382332 0.313531265781
r=0.00918681272101 0.170410916443 0.178385499222 0.321526442223
r=0.00963945066194 0.155802638571 0.159345732431 0.345858103928
r=0.0096619889933 0.156606482432 0.159213277159 0.345742717216
r=0.00882731401685 0.148276813436 0.169089503115 0.33580862895
r=0.00963597326697 0.157234110368 0.161790367909 0.346516586402
r=0.00726268318887 0.275301267945 0.401508959447 0.134402179608
r=0.00750808690016 0.295780960554 0.400624419674 0.12916553852
r=0.00776725340209 0.325393974837 0.38699787107 0.121682852367
r=0.00715721226857 0.253178430513 0.418206300495 0.144308052024
r=0.00764084169703 0.296737553628 0.390248670226 0.132576108316
r=0.00929105255593 0.18775928457 0.189070698555 0.313000739444
r=0.00927819626836 0.175565740382 0.177812718484 0.328178050334
r=0.00895506335456 0.222178517839 0.207930888801 0.280698687412
r=0.00903668135632 0.21381187925 0.203351247864 0.287548142679
r=0.00886945289179 0.213508577778 0.207688349068 0.289116900979
r=0.00903652622719 0.21437226706 0.203603599737 0.287392408106
r=0.00801965935574 0.334124514157 0.397335989045 0.116793227935
r=0.00812210021956 0.336889797273 0.388808875804 0.122245284817
r=0.0082166477913 0.340178826767 0.389381185792 0.120125110742
r=0.00806876107797 0.340178601479 0.396758173748 0.115683348853
r=0.00934781467461 0.172178261764 0.187300418917 0.316352929715
r=0.00940732432924 0.19564076441 0.177070791269 0.301611558766
r=0.00940994973697 0.170498839399 0.176039066264 0.319252835808
r=0.00777663078869 0.268895899054 0.310010515247 0.183806519453
r=0.00713231018326 0.285741778457 0.355917812871 0.148785871965
r=0.00768987811825 0.317319095862 0.38157297798 0.126043923182
r=0.00781971695683 0.328797528489 0.362900303062 0.127783535146
r=0.00834195361961 0.347043399592 0.363953106019 0.122714208072
r=0.00736611058076 0.378984879129 0.465167421105 0.0617676329898
r=0.0092267227844 0.161328919906 0.161904918938 0.343195942724
r=0.00910130671211 0.155429294879 0.1715017987 0.344671061773
r=0.00871566077397 0.304100311019 0.289768592344 0.193947183758
r=0.00869261234114 0.297088978017 0.287061618633 0.199324500515
r=0.00858806961531 0.301995160376 0.300116348036 0.192891400288
r=0.00823949559616 0.28568314287 0.302159346459 0.197932442976
r=0.00874988763248 0.295398509318 0.29169875405 0.203614432517
r=0.00875327012701 0.295103644607 0.291474842819 0.204104249254
r=0.00874031570449 0.294857661336 0.291603946921 0.204364296246
r=0.00874332914946 0.295468679905 0.291719132351 0.203994703335
r=0.0089690882693 0.19929152967 0.223383435103 0.295346015344
r=0.00906742303125 0.202868822234 0.22052161362 0.289886427089
r=0.00934613559006 0.222718180165 0.200350476946 0.280199705732
r=0.00956078813719 0.164218154124 0.178673434364 0.326491237078
r=0.00884097496208 0.235975429844 0.255390145114 0.24297095035
r=0.0083812995214 0.282081074103 0.30050532994 0.190992586035
r=0.007717514827 0.302804572813 0.381281479113 0.122028640184
r=0.00771485498292 0.304405334329 0.379627468372 0.12224763861
r=0.00733618271354 0.338396227104 0.408736503209 0.105357103747
r=0.00748087105491 0.308574489201 0.39172534749 0.12198259792
r=0.00767511006442 0.291042131746 0.370397930619 0.132472272421
r=0.00744980146048 0.298579975492 0.390403421514 0.119536750042
r=0.00758467917188 0.309565511057 0.396363537554 0.105942634883
r=0.00771091363354 0.334932853477 0.411543203706 0.10548502116
r=0.00770461891176 0.302678558781 0.406512499136 0.108090587381
r=0.00767488399782 0.2520000944 0.319456572188 0.191442663961
r=0.0090384836735 0.178861214433 0.191094998195 0.316438313166
r=0.00874516762374 0.232033206546 0.227042368363 0.269493613609
r=0.0087899409933 0.193101112417 0.204818001884 0.306650155061
r=0.0090956484551 0.181947809133 0.180199383565 0.329829553623
r=0.00852461700109 0.222153720819 0.225177568482 0.281015998136
r=0.00871483196088 0.228020138965 0.224484440867 0.277471243226
r=0.00892073085893 0.201333639917 0.23850693646 0.287207787231
r=0.00907497883217 0.180579841547 0.21436435464 0.321093193446
r=0.00842406533622 0.26430470359 0.309758072567 0.202985361597
r=0.00877062234257 0.281690025623 0.289601977404 0.204573038008
r=0.00961442179353 0.157937681147 0.16955498991 0.339981632659
r=0.00933131646046 0.173773868949 0.189778939862 0.318849536487
r=0.00865685860151 0.245464649055 0.261383260665 0.22617765239
r=0.00860821692916 0.168883061747 0.205953049884 0.324826746582
r=0.00838942634176 0.244037058939 0.271886019668 0.232264493944
r=0.00772493362251 0.317614172657 0.362720540187 0.149822115734
r=0.00776546466064 0.32129956228 0.340564928534 0.149816554049
r=0.00795651622536 0.313960410775 0.353140348266 0.151399017711
r=0.00892441657315 0.188852567551 0.217121143157 0.293106301982
r=0.00901739569979 0.216956082573 0.224976260033 0.267000538308
r=0.00812545773612 0.279430561993 0.352618937255 0.164405208377
r=0.00826104790872 0.287621065784 0.332923770455 0.16927918663
r=0.00823637857603 0.269794385914 0.337413720779 0.175241720488
r=0.00826962195116 0.278828693576 0.333976751169 0.175181229357
r=0.0090104618095 0.225359051686 0.24746946941 0.252092601993
r=0.00912151101679 0.210108157283 0.222861282388 0.272064422656
r=0.00894727477238 0.221961834617 0.244745750102 0.251590224305
r=0.00890104133969 0.244173030152 0.252847354246 0.236503253293
r=0.00911627192752 0.242788031272 0.243309824191 0.243016776855
r=0.00912687229461 0.240953111766 0.241068567352 0.245052717808
r=0.00903125820218 0.238756153884 0.246035417158 0.241643553417
r=0.00904713716103 0.23963674491 0.245398446874 0.24193956408
r=0.00834008150257 0.223678345369 0.318159935812 0.195524650085
r=0.00806529603743 0.309741995309 0.350515463918 0.140729831451
r=0.00853629922672 0.270529793981 0.287539085889 0.221342558712
r=0.00755011364665 0.318970090684 0.407091515613 0.100743965601
r=0.00839596259443 0.227632851087 0.275638754121 0.227246412317
r=0.00916533537058 0.187435822691 0.196425825402 0.310402100478
r=0.00943824547794 0.187911093318 0.183456494821 0.317759519364
r=0.00963600816428 0.164243123678 0.168282361993 0.328101557992
r=0.00953271357931 0.192657160247 0.17634698432 0.311856939976
r=0.00917277349718 0.162616758005 0.172164202254 0.350291248751
r=0.00790549632053 0.286406324978 0.344804210558 0.170075177661
r=0.00849813085583 0.296162910346 0.316454785851 0.177921106206
r=0.00775131594799 0.289927312579 0.335169399788 0.174404495174
r=0.00844280741521 0.298665703588 0.313759024081 0.177494926642
r=0.00786467557758 0.278560250391 0.352249951953 0.17598770008
r=0.0083583321879 0.307404880384 0.329333028503 0.163242086612
r=0.00764971128905 0.272062174985 0.345395145752 0.175306757205
r=0.008077828781 0.283438601984 0.320982079242 0.179396914662
r=0.00807838159937 0.281770947913 0.319198634565 0.181364129619
r=0.0088562149025 0.237342300446 0.250172903103 0.244568457704
r=0.00934278130333 0.194372487718 0.203602798869 0.298064612178
r=0.00901056292187 0.218328761467 0.235613367549 0.262933958647
r=0.00915365203811 0.224192855788 0.234152544348 0.261883441907
r=0.00774306262679 0.301999692355 0.322458083372 0.175757575758
r=0.00838983730022 0.269526160598 0.285972250794 0.208941918672
r=0.00823207973563 0.218698984533 0.266843750865 0.255734484381
r=0.00743244425695 0.288517211109 0.322939429596 0.185857567098
r=0.00789978015209 0.3106335814 0.339850756556 0.15419301009
r=0.00845329521886 0.280737516758 0.299744733991 0.192735019191
r=0.00861101568914 0.268582864339 0.276178118217 0.213273660207
r=0.00837863160194 0.289474529453 0.325729106443 0.178093081519
r=0.00800403219199 0.299063629548 0.346114356375 0.159861404863
r=0.00799689419626 0.29387146763 0.337700986053 0.166790046687
r=0.00810617860902 0.307009860167 0.331989104376 0.163222138266
r=0.00800157332657 0.292803112954 0.347025238199 0.158138773729
r=0.00955438572193 0.150447014436 0.151451771654 0.349030101706
r=0.00838186975772 0.287471213996 0.313352839073 0.18591891799
r=0.00832136229235 0.32176185609 0.33042072811 0.15461321766
r=0.00837336677791 0.305039441832 0.328189461613 0.170987132241
r=0.00840017142207 0.306536670921 0.32928783047 0.169857263627
r=0.00820162139049 0.284294195851 0.33768474933 0.169290219022
r=0.00800737272855 0.277062914089 0.355801346986 0.166475022359
r=0.00821159645964 0.280613945987 0.335014938991 0.173576595926
r=0.00757637297885 0.273218536856 0.356015130935 0.166454891995
r=0.00849328664607 0.275036024949 0.300384967341 0.202549619766
r=0.00801945725185 0.28003508662 0.323465221432 0.185144575671
r=0.00915734619343 0.184339060025 0.185184640806 0.318329029777
r=0.00904355096564 0.151809157226 0.163482206041 0.354007526306
r=0.00929190386468 0.147900318349 0.162621408439 0.351846219356
r=0.00875160308873 0.293903080543 0.307071547902 0.196446016799
r=0.00964072240884 0.140964197044 0.135915682898 0.362040706239
r=0.0082186249782 0.263236083027 0.305520020908 0.190814179012
r=0.0071655112119 0.241582422958 0.333326539486 0.20891081037
r=0.00934121834768 0.168893814243 0.174039663415 0.331177059306
r=0.00903457212655 0.152773338447 0.171184129216 0.346118604701
r=0.00950037088527 0.15016219483 0.153312452247 0.348550153283
r=0.0090193770087 0.160862354892 0.181279592376 0.328238036869
r=0.00923185893973 0.17313488896 0.167834517194 0.322268295838
r=0.00916345350084 0.205549058477 0.19544714522 0.288481475197
r=0.00935637296787 0.161167367617 0.164241921024 0.340745955247
r=0.00901960904164 0.171457702433 0.184217734695 0.316794241626
r=0.00925647371016 0.173769350276 0.16854385461 0.321896248081
r=0.00923084857924 0.173136374351 0.167928877758 0.322414857055
r=0.00912040098709 0.171293377289 0.199263809575 0.351840175821
r=0.00710192189807 0.275149035395 0.420598781319 0.13706856728
r=0.00706808966231 0.211357653253 0.432188971866 0.170239438385
r=0.00750070808685 0.324535733348 0.402665047025 0.110356505255
r=0.00733471942485 0.310146292952 0.404517023894 0.119101829316
r=0.00768792938465 0.298693528178 0.361729385761 0.161654770452
r=0.00780830200732 0.310930049101 0.370451045331 0.152046423112
r=0.0080227724235 0.321044022317 0.361627755411 0.148804573518
r=0.00724380691461 0.279372157888 0.443893004707 0.130067851063
r=0.00774464573652 0.294122609081 0.390546686631 0.154832451127
r=0.00751218612553 0.340531833045 0.418141950375 0.103427582227
r=0.00730135232103 0.334698938597 0.400402572496 0.116846873657
r=0.00829472109601 0.272905898936 0.31294287111 0.204285497321
r=0.00771552763715 0.324654536814 0.40398703186 0.126672585278
r=0.00965618356393 0.151090190597 0.157691800403 0.335863322353
r=0.00814821358912 0.21273486305 0.260513060093 0.269728895517
r=0.00810038421209 0.219189361752 0.267473636868 0.25318119312
r=0.00863534358011 0.216727669052 0.252626837428 0.269195945548
r=0.00866534438039 0.216154006758 0.250996838711 0.270389521676
r=0.00918955143178 0.238510037128 0.245796020706 0.246928380526
r=0.0098192045723 0.150872395377 0.140938891421 0.340134861924
r=0.0086804884657 0.274818341268 0.298321222751 0.204576964838
r=0.00870751154057 0.278383589284 0.298011518651 0.20410525608
r=0.00902884872971 0.184730612102 0.19026502322 0.315234470477
r=0.00835947809554 0.294812734046 0.344202707188 0.153414044278
r=0.00798334326621 0.291615520094 0.327765028197 0.171176460123
r=0.00808428214713 0.318703413334 0.391107469719 0.153312018634
r=0.00912625209901 0.235322219708 0.233951874481 0.254607628674
r=0.00862351193466 0.311958854455 0.327082135677 0.174418423354
r=0.00936985201047 0.169229539642 0.166895780051 0.33185741688
r=0.00857507341078 0.288955289803 0.303783734488 0.187975682602
r=0.00934176908772 0.221378233532 0.237751614128 0.257606448074
r=0.00849178053129 0.231900538246 0.259397641249 0.240304536643
r=0.00924087639234 0.230131296892 0.245109860665 0.250375133976
r=0.00843776986626 0.291433687022 0.324087526967 0.184930803211
r=0.00880995662945 0.283366299331 0.288240557596 0.204318545729
r=0.00854975014978 0.259958446769 0.285931604337 0.216542484597
r=0.00872441771554 0.275736725247 0.282711459284 0.20379466279
r=0.00892324959359 0.218237832881 0.227186539228 0.272790340664
r=0.00900509991378 0.23046502431 0.260939353758 0.250517598344
r=0.00881039957602 0.240134757515 0.256639941501 0.22961879641
r=0.00917235132614 0.226767425909 0.243879940396 0.247889022919
r=0.00894294329745 0.233369227088 0.274806572545 0.249680944405
r=0.0089562024344 0.225165303039 0.23528950105 0.264681068142
r=0.00886580878075 0.181045832305 0.218793713486 0.297683699498
r=0.0079993724114 0.241616136402 0.273029839725 0.234515897532
r=0.00876810254714 0.243020353749 0.26330847892 0.240171138911
r=0.00839701042439 0.307314155405 0.305388885774 0.176638815679
r=0.00924809868931 0.24502419158 0.233271752925 0.252716678466
r=0.00848720955533 0.299889968212 0.329731591849 0.164982126261
r=0.0080344052801 0.31587443592 0.367218286941 0.135104073902
r=0.00834598233033 0.288576044311 0.308769905377 0.190953150242
r=0.00857614373693 0.263610942876 0.282033770172 0.216808628532
r=0.00871244708025 0.258527711 0.273720572629 0.218775041691
r=0.00936987657642 0.195176872231 0.195849191106 0.303158800705
r=0.00971236803273 0.159937781085 0.168653897635 0.346218882054
r=0.00944939180704 0.184803662617 0.21314114658 0.301008728901
r=0.00940764004603 0.178085461924 0.20206360574 0.319063154823
r=0.00924753417864 0.19283630312 0.198128303148 0.304628411077
r=0.00921232259992 0.193011380194 0.20359349644 0.300118047512
r=0.0095144751415 0.184519230339 0.192004839453 0.313039798013
r=0.00901747844927 0.20238752482 0.225410431498 0.283481040244
r=0.00895350910705 0.198254854178 0.205612766292 0.291214003092
r=0.00918300221351 0.173151164194 0.195248723207 0.315307435557
r=0.00910043743148 0.203489939465 0.218966742641 0.283716883562
r=0.0094163543466 0.186812623751 0.198956194575 0.309123049727
r=0.00917182685878 0.204647082823 0.215968992248 0.28590371277
r=0.00908574604936 0.211221300963 0.226376921548 0.281489911306
r=0.00888933748618 0.207555718194 0.237980727342 0.276456340286
r=0.00914598853028 0.201298701299 0.224381457958 0.283897367839
r=0.00935992991994 0.199277518858 0.213461358489 0.289973234507
r=0.00905767131576 0.198189415042 0.231754874652 0.285236768802
r=0.00935947076606 0.200866530506 0.206463015643 0.293505172871
r=0.00958358564646 0.158297733549 0.166378425126 0.339068378836
r=0.00913364634963 0.203919610258 0.207235520636 0.292339448014
r=0.0090725171135 0.200098057241 0.198512287798 0.303632714347
r=0.00896753245062 0.196303300189 0.193578559954 0.312857113809
r=0.00914419395906 0.202884030221 0.199603687046 0.302073592495
r=0.0092433247293 0.195021305981 0.202196284506 0.302831253263
r=0.009223578697 0.195504389597 0.194803158302 0.305300646016
r=0.00948703490662 0.172616218319 0.164000248692 0.319645253094
r=0.00959485278576 0.161574890479 0.156120445849 0.341848832696
r=0.00884859006636 0.160062160062 0.185351336295 0.331390831391
r=0.00912436461599 0.18080053094 0.190340855873 0.317739652159
r=0.00896764400594 0.16873836546 0.179231970216 0.3344742689
r=0.00921662326478 0.172926074477 0.181854729382 0.325984723118
r=0.0094039986626 0.171535380842 0.173153650987 0.329103668602
r=0.00990979735983 0.148012753101 0.143472382192 0.350726960122
r=0.00910389260822 0.18575968393 0.164785708151 0.330327235249
r=0.00809212456178 0.31155807789 0.359288839822 0.145740494768
r=0.00813408880793 0.316386168612 0.359193885729 0.145663519615
r=0.00807169940925 0.32661285585 0.367054279712 0.132824491078
r=0.00783851477767 0.306765418677 0.349244637721 0.151253652239
r=0.00807714425234 0.328326180258 0.355025813274 0.13774336008
r=0.0096674356961 0.155740160979 0.147226269076 0.357790107767
r=0.00930962974905 0.195193819753 0.192511844965 0.301154725009
r=0.00933835077732 0.138274040734 0.1398702482 0.353316754698
r=0.00880304006684 0.270457104126 0.277407292528 0.207443019943
r=0.00914160091067 0.218129847005 0.246924861179 0.257304186875
r=0.00865534757749 0.244791124978 0.262177153753 0.234425377015
r=0.0091516483302 0.234391320108 0.235698096567 0.250089687607
r=0.00919487120166 0.233984961569 0.233098724892 0.251436052746
r=0.00905257075143 0.231308392478 0.239929427804 0.25296122539
r=0.0087666680136 0.240906256496 0.257821856658 0.235581158258
r=0.00865098730437 0.248760373265 0.269630292804 0.227976538916
r=0.00899953827721 0.232199085261 0.243340409862 0.249016058029
r=0.00918203004549 0.233110654879 0.233308987396 0.252046784813
r=0.00886668233862 0.236669137633 0.250045301046 0.249369903632
r=0.00876560096646 0.227419174806 0.248038609177 0.254546624062
r=0.00868064666148 0.262028402039 0.269892571504 0.225016598747
r=0.00861783705056 0.270547483018 0.266108836805 0.214869464813
r=0.0085319924604 0.307459530889 0.300865543442 0.177839444995
r=0.00871645677682 0.267485462078 0.281623821291 0.209911604519
r=0.00873979792915 0.26441945073 0.289274516764 0.208963722141
r=0.00886037425936 0.246262794298 0.277069229762 0.225761111496
r=0.00917147166669 0.237810916824 0.240259203289 0.246402064477
r=0.00915763816417 0.238910239355 0.241687184281 0.245095131263
r=0.00873726299619 0.28816160816 0.274438447954 0.195111485204
r=0.0095026259739 0.214312281485 0.200667368041 0.293238116492
r=0.00919850536633 0.18683152905 0.18625084391 0.316533753384
r=0.00932326965015 0.231673310501 0.234087548893 0.254842513054
r=0.00950008811935 0.170898322481 0.162653744553 0.335436541988
r=0.00913722677263 0.178818744117 0.177936331854 0.313567298642
r=0.0089410003723 0.198611034152 0.200495003786 0.295266064535
r=0.00776549915476 0.318890637752 0.386542497377 0.121910341611
r=0.00796461827517 0.321239806705 0.388553307158 0.123766737139
r=0.00789989772088 0.299186287833 0.369823915602 0.14632767312
r=0.00804223160499 0.304000783071 0.361040417164 0.145951715681
r=0.00803790500084 0.30344672242 0.361177493832 0.146446448668
r=0.00804935389959 0.304101401571 0.360731390751 0.146286161986
r=0.00794760196843 0.29056768559 0.344701601164 0.162532751092
r=0.00768529619545 0.294616709733 0.379947243755 0.148105081826
r=0.00806966041695 0.307277636838 0.36367789893 0.146017558695
r=0.00779694707311 0.309427273734 0.390916140467 0.136213581478
r=0.00773471799652 0.299436231699 0.36126613556 0.151265993553
r=0.00906189005968 0.17496853814 0.198473592335 0.309720023275
r=0.00962010262126 0.174241636847 0.161328799735 0.317604319787
r=0.00806554079322 0.314485176921 0.344071830836 0.152708532568
r=0.00815995003523 0.309060283859 0.330369474122 0.161940859749
r=0.00816564598938 0.308225618375 0.331014587786 0.162664278843
r=0.00795176295616 0.279989914816 0.301552998241 0.19607278141
r=0.0077907113185 0.307469967237 0.318890911297 0.171515592768
r=0.00810031326323 0.313702803346 0.311672414564 0.169085597248
r=0.00795861651503 0.283205224852 0.319971154078 0.181465404973
r=0.0083015713198 0.290485734663 0.304211805233 0.1863229793
r=0.00829113043042 0.290912305556 0.303628318881 0.186965177136
r=0.00754365625164 0.258510990781 0.339146734509 0.185716040029
r=0.00821782181315 0.296066032453 0.312456221409 0.181867624496
r=0.00818851046835 0.294488392839 0.313590299532 0.181581307801
r=0.00821052112274 0.294727580951 0.313671041568 0.181828369622
r=0.00819948642003 0.294680845111 0.313618183028 0.18143608664
r=0.00780816733338 0.296511737889 0.31487997276 0.181904167376
r=0.00797722401769 0.280448371384 0.319044971011 0.1798377048
r=0.00820347651984 0.313038929507 0.319609027327 0.167461239778
r=0.00938684507405 0.151465798046 0.144479954111 0.351514965276
r=0.00953234226395 0.136887077369 0.134112505218 0.377579165337
r=0.00930467766685 0.132494360679 0.141345786009 0.375624942288
r=0.00943847097153 0.14105465325 0.142875036533 0.366791922397
r=0.00938303949516 0.140943848468 0.147626055869 0.364670945057
r=0.00941572063617 0.157479954181 0.154272623139 0.348713249332
r=0.0093735284896 0.137857691826 0.150762301382 0.367346452424
r=0.0092991242995 0.136684491979 0.152584670232 0.369349376114
r=0.00936978773485 0.134615670185 0.142565248528 0.37396166402
r=0.009402533884 0.133829508649 0.145200192957 0.37247605265
r=0.00942799543348 0.141186351269 0.13801432617 0.361222166694
r=0.00947818473334 0.140222870788 0.144246926683 0.36090474927
r=0.00943500449355 0.136006085438 0.141745760075 0.376173434988
r=0.00951547951377 0.148844135584 0.147745000709 0.363754550182
r=0.00924643780073 0.137069387059 0.148410337851 0.371595583848
r=0.009531646414 0.140230960176 0.138731997458 0.369464330683
r=0.00940435288966 0.153485027766 0.146916023553 0.351204375613
r=0.00952055163983 0.1383954369 0.14263085259 0.368623931798
r=0.00905773940455 0.13632124019 0.159080310048 0.367771452464
r=0.00961213144365 0.143724847778 0.149738940502 0.362790419341
r=0.00950848633952 0.132543549568 0.137634379251 0.377276428867
r=0.00920439142452 0.134555229717 0.146106223526 0.382095144998
r=0.00917772174594 0.131729049917 0.13808225199 0.38997272918
r=0.009270587946 0.136122781941 0.154249866447 0.371551089358
r=0.00949061796329 0.143592011926 0.145721728019 0.368113235366
r=0.00950909019549 0.227390716996 0.214225117686 0.281477792993
r=0.00892884848669 0.230494228889 0.22649117431 0.272635741489
r=0.00900476932151 0.226600716729 0.212184387306 0.281268309965
r=0.00903581444656 0.257071553619 0.235862479979 0.254508883674
r=0.00953425666569 0.204332072148 0.193510536268 0.295412687927
r=0.00867193922514 0.258382257012 0.249380300065 0.246053489889
r=0.00886742533765 0.25896316417 0.258404127497 0.234936305259
r=0.00895659115811 0.168423115142 0.199031504108 0.322976585352
r=0.00817361242014 0.273635452314 0.348332166151 0.1482104548
r=0.00950154002909 0.235619462391 0.218961751022 0.274420755039
r=0.00865879370968 0.236199644628 0.299333280293 0.206716524783
r=0.00848818676634 0.221093355375 0.299582127933 0.2118749139
r=0.00936136716888 0.156084742621 0.181719058367 0.326027934971
r=0.00962449281588 0.151216833835 0.164074724244 0.343930524085
r=0.01 0.156079674074 0.147756633685 0.352093493125
r=0.00933955361306 0.179904767198 0.171511681767 0.331628777352
r=0.00787413240393 0.273695695868 0.319392999684 0.185875900882
r=0.00807892534122 0.285908189417 0.331366916513 0.176696159086
r=0.00862234187861 0.25107158762 0.23073925629 0.216161489646
r=0.00921459302085 0.251789668456 0.222093305427 0.239542572876
r=0.00879031389237 0.276852802509 0.259085870737 0.214846683114
r=0.00880204870099 0.277355103758 0.258076912485 0.214148021861
r=0.0076766024527 0.341863824219 0.3993311889 0.116079953847
r=0.00862373021573 0.261032528669 0.27125072509 0.222896494281
r=0.00857104679503 0.274135401045 0.282689822461 0.206297814113
r=0.00894105774316 0.258084241111 0.260998106973 0.228608542575
r=0.00808387062568 0.298836447067 0.333415273681 0.170997799316
r=0.00846632414733 0.255008439943 0.28292688344 0.221415245203
r=0.00868213667574 0.259115058375 0.278364030639 0.220536666888
r=0.00853814912684 0.254194983319 0.274673586227 0.227488776309
r=0.00876978793637 0.25422217703 0.267153964696 0.228515018915
r=0.00877660634087 0.256725710985 0.268469805541 0.226362405091
r=0.00938422837754 0.173537752018 0.182425828822 0.320765380268
r=0.0093511709859 0.190414174545 0.195816451219 0.296466010676
r=0.00935794585606 0.172400538151 0.188972174173 0.324342793687
r=0.00785251680572 0.338940988615 0.424604802842 0.100441790297
r=0.0081592461439 0.292168020885 0.35317043599 0.149636756524
r=0.00878595369857 0.249310725319 0.261652187256 0.235174363771
r=0.00943648470462 0.173574827368 0.175789813747 0.321992559054
r=0.0095216212558 0.181696841971 0.18067503273 0.313031260976
r=0.00923663814154 0.179474401143 0.19272234958 0.31008505266
r=0.00948108128098 0.170959618458 0.173190895406 0.324892206377
r=0.0094027156611 0.170016049124 0.192798827716 0.307776847394
r=0.00962280155793 0.182908211199 0.183377959414 0.30871852687
r=0.00847449833734 0.262076740011 0.282855273962 0.213881118394
r=0.00853809743904 0.225467193546 0.261257923767 0.243187618342
r=0.00909263277392 0.236695292506 0.225503524436 0.260578788607
r=0.00905904012793 0.241260677665 0.227084817667 0.255290583517
r=0.00889895264125 0.262280785298 0.272738477397 0.218231492219
r=0.00881223724761 0.247492996185 0.260640643408 0.23397239718
r=0.00897409392438 0.25753459732 0.253414870815 0.229175923463
r=0.00896044946921 0.256572766682 0.25463418951 0.229392350174
r=0.00897834384147 0.257259635718 0.254106585008 0.22929440121
r=0.00863133644279 0.284697564684 0.28172298383 0.198971633707
r=0.00841387840003 0.271969904746 0.252876380322 0.225525723545
r=0.00941262108647 0.186431524452 0.18582318398 0.309297677133
r=0.00901597516288 0.207009572492 0.217907304202 0.284394116881
r=0.00868378344027 0.238609422026 0.232848105153 0.252195811068
r=0.00884872303225 0.233890656834 0.222862049806 0.262194608611
r=0.00904177171467 0.227528004614 0.223662507716 0.264604393714
r=0.00828931475458 0.308161676223 0.313102569548 0.171133290861
r=0.00888325408308 0.247906993105 0.235243421978 0.242771211482
r=0.00762466463361 0.290442291566 0.357651340791 0.146247033845
r=0.00814322307808 0.305181218267 0.319842558858 0.166454501558
r=0.00788978839266 0.297659653008 0.349545957918 0.152912513843
r=0.00892653937052 0.244536341858 0.23374954832 0.258227272119
r=0.00878112408905 0.246140324694 0.229806145631 0.240842080825
r=0.00761926286403 0.291717780008 0.356064830304 0.145738076651
r=0.00772523488494 0.304096274011 0.363442104451 0.138532747049
r=0.00787230168167 0.307241719377 0.348262259403 0.149782357342
r=0.00897990459411 0.239826419157 0.226502993841 0.259180397369
@group {Shuffled Data} recessiveon
@balllist {First Position} color=pinktint
r=0.00621814382379 0.130223955209 0.210157968406 0.261897620476
r=0.00550417057012 0.374622424093 0.226075671805 0.255767122368
r=0.00454598453833 0.329050004105 0.268967074472 0.21124476558
r=0.00674808864761 0.263864906787 0.212531827095 0.332845561767
r=0.00598528310034 0.188966895562 0.212949677155 0.325791739264
r=0.00479128815031 0.158752778886 0.311130745407 0.216363601816
r=0.00423737600982 0.331878263209 0.20879644914 0.295733832215
r=0.00389719425954 0.298679083911 0.445424308657 0.106851658272
r=0.00448053431288 0.312453916646 0.107650714511 0.0925529300235
r=0.00618687112273 0.15638980743 0.342112429488 0.249007975102
r=0.00594610757921 0.253392440188 0.141721092349 0.367567933403
r=0.00587323970917 0.235523717684 0.263443082151 0.370023419204
r=0.00498397297115 0.248757148343 0.370042864111 0.148602505423
r=0.00492435958469 0.246090808633 0.149952571412 0.23815996636
r=0.00505550877252 0.383525184109 0.229516846198 0.139411200774
r=0.00663966261015 0.237155803416 0.154234925061 0.370721505751
r=0.00462755267028 0.377353092636 0.254849230417 0.223493734623
r=0.00481827554322 0.278269270582 0.460354702919 0.153943827203
r=0.00546214962071 0.42699956662 0.125752395628 0.270982809265
r=0.00436817732587 0.33137596417 0.205921871112 0.273500870863
r=0.00463417636904 0.345169323988 0.196667436905 0.190377159876
r=0.0051889237797 0.164700605517 0.419884877028 0.266143380429
r=0.00440790221173 0.285383903793 0.387043422196 0.163737280296
r=0.0038105842721 0.324537646057 0.160383160175 0.34403776213
r=0.00409284601554 0.396230963957 0.211917868767 0.26150198899
r=0.0060060915339 0.247937258638 0.1428182576 0.390772528538
r=0.00402255473736 0.157202183753 0.375950725584 0.179926275022
r=0.00462153512931 0.128513202197 0.406060606061 0.214389509126
r=0.00656720930053 0.133369022127 0.212633832976 0.267880085653
r=0.0050000567552 0.396122609379 0.206051873199 0.135272028644
r=0.00582525881856 0.274074238129 0.402185949681 0.124147324592
r=0.00706924725367 0.217719647013 0.392443269977 0.123909038014
r=0.00528087905631 0.279121094708 0.341867346772 0.17184102539
r=0.00538363228143 0.154205036491 0.35011052731 0.200004443309
r=0.00680717596062 0.288309965604 0.208628321997 0.151419801644
r=0.00459642294103 0.202957567347 0.153186092424 0.315484751132
r=0.00642414912506 0.324231132862 0.20341842315 0.316222679495
r=0.00358299193045 0.325513736324 0.316857168236 0.203679411541
r=0.00422473225551 0.202392084846 0.32732628086 0.317456021285
r=0.00629150693915 0.286660635597 0.185718037762 0.186593515627
r=0.00509549474109 0.201337822273 0.300921414016 0.167803667937
r=0.00638952557481 0.197053911936 0.346720124039 0.182331488621
r=0.00484255730191 0.194161419576 0.29340583858 0.338088151116
r=0.00794083488633 0.170932741412 0.189187091567 0.300994986263
r=0.00487782216755 0.162743221691 0.20312599681 0.319872408293
r=0.00581484233443 0.182358836189 0.29262843155 0.168147989946
r=0.00439972125651 0.335920241832 0.320020927799 0.194919195442
r=0.00658230522552 0.177201905115 0.298854634139 0.187425143304
r=0.00400571580661 0.186137217815 0.336927980312 0.299397156813
r=0.00430583751073 0.306946213383 0.320030371314 0.213010678946
r=0.00689627751119 0.21547481621 0.279938027827 0.164378151771
r=0.00478864896356 0.310790687539 0.20110412959 0.179793338902
r=0.00491065194294 0.190405298657 0.178525855259 0.310415020964
r=0.00531039566449 0.318699969127 0.303804071866 0.182729962102
r=0.00659820720195 0.174995457023 0.190305288025 0.358849718335
r=0.00597970867026 0.341558268772 0.175306942582 0.211885048766
r=0.00369951686759 0.390128496761 0.229807262644 0.145780688274
r=0.00463851645583 0.133017731471 0.396136695057 0.202358560348
r=0.00469130634945 0.186984308748 0.288161992818 0.403692109523
r=0.00515974227459 0.289453975543 0.122071151183 0.402117243593
r=0.00360558176152 0.114442592182 0.259707860715 0.425303971742
r=0.00470769988075 0.187324097401 0.399224565892 0.290904804111
r=0.0093225192119 0.38887142408 0.0992769569318 0.333228544483
r=0.00718352675756 0.113272053931 0.293282975921 0.19492081557
r=0.00426165498042 0.263838428491 0.111791846828 0.225048004531
r=0.00598851388989 0.095071084111 0.162804534352 0.403676332436
r=0.00280759567121 0.10290441063 0.397604864348 0.30281798821
r=0.00485844672631 0.266378836844 0.143169789791 0.373267592321
r=0.00583252308363 0.259842246606 0.133060132361 0.388432297376
r=0.00620261527898 0.149337878589 0.234911061579 0.242777850618
r=0.00544227596722 0.139134438692 0.22972972973 0.381921427792
r=0.00509474834955 0.236962551064 0.139179976227 0.242331916987
r=0.00412956943762 0.382589372893 0.230243971528 0.248422200143
r=0.00459747125268 0.252732478526 0.11816257936 0.392348230217
r=0.00628052525618 0.386973281513 0.12871045971 0.245290112148
r=0.00392903470414 0.231324881959 0.123362871148 0.24983351232
r=0.00371720464886 0.24220581801 0.121661038626 0.394477040959
r=0.00425495115514 0.136142713328 0.38210238036 0.265985429904
r=0.00477589055729 0.154857830879 0.388533851996 0.195193109197
r=0.00347917199923 0.135093942977 0.214531599001 0.263040336355
r=0.00831547741314 0.152365930599 0.172113564669 0.363154574132
r=0.00335935602533 0.0917303447105 0.391543555782 0.153574460859
r=0.00560830469312 0.214113476729 0.284282619636 0.122706286515
r=0.00812178586645 0.127777658059 0.29911040499 0.35969533183
r=0.00593211798283 0.251682877836 0.249858162916 0.1377020859
r=0.00664397671599 0.148126745642 0.522392372147 0.282432822884
r=0.00364857734661 0.196921592956 0.414123243457 0.26764168793
r=0.00336532832266 0.41731383841 0.107752165388 0.219811947073
r=0.00409167114837 0.225654747426 0.30916150887 0.26827451793
r=0.0062475402987 0.317616380863 0.265200600996 0.19788906411
r=0.00364806798046 0.30494175966 0.220267297296 0.282927536397
r=0.00635906103043 0.172208453807 0.296743769792 0.207765386204
r=0.00575406738605 0.303558068344 0.204714310379 0.215555963594
r=0.00427880063968 0.304036433207 0.205317219211 0.215147789362
r=0.00375229402854 0.204905069752 0.276259952365 0.303719632528
r=0.00450476803607 0.277045890888 0.204297988838 0.302584154957
r=0.00751909241032 0.264795678722 0.233501643964 0.14549084077
r=0.00489015991695 0.256964505831 0.237455355732 0.35673535826
r=0.00529302666715 0.368645538858 0.141843971631 0.215096959778
r=0.00626249751293 0.132154786116 0.383576687099 0.20446208787
r=0.00469400734039 0.337828920898 0.269509938038 0.162211314074
r=0.00498433256614 0.317140644019 0.310777913024 0.180203607392
r=0.0063096668672 0.309719722609 0.10878707275 0.384985858163
r=0.00901320622849 0.192474674385 0.371878063582 0.104616964661
r=0.00510854576712 0.241025865656 0.0933769902976 0.418208896384
r=0.00408140179212 0.376723010759 0.10417618425 0.21668583311
r=0.00293266568537 0.176358031253 0.116987349846 0.358881683852
r=0.00372950886289 0.322987097239 0.100151373171 0.209067973762
r=0.00913185511454 0.322341652013 0.2109827532 0.3777177394
r=0.00309852091533 0.236179146256 0.0956712986104 0.241427571728
r=0.00567193466756 0.0952977319825 0.392627255706 0.204172822286
r=0.00505959046273 0.345573832393 0.321289500389 0.18981426852
r=0.00415156724492 0.385164084938 0.221455812421 0.138848345026
r=0.00444641400108 0.154551563781 0.389030012231 0.229501498595
r=0.00500066465261 0.391991871209 0.139935858762 0.245673641762
r=0.00602776390349 0.257802180214 0.129526220667 0.21258804052
r=0.00387796149842 0.401360731448 0.225461971629 0.22675004266
r=0.00580079673411 0.155126285943 0.390053108215 0.225097567705
r=0.00511427143487 0.153276615314 0.355070131065 0.245389744769
r=0.00611183753043 0.231202642316 0.260475357814 0.370312803575
r=0.00513210545088 0.321050237934 0.193175893778 0.294661179576
r=0.00442974622043 0.199838722401 0.280509076247 0.309255055264
r=0.00325452845414 0.300314334831 0.397843256127 0.191613447053
r=0.00595423548757 0.212835749941 0.134109816972 0.381079153791
r=0.00677564274295 0.173839446012 0.284124134393 0.195588612465
r=0.00540834477512 0.230052444278 0.237450833489 0.386589248923
r=0.00496319225344 0.20375845982 0.176522767593 0.349070241146
r=0.0054461222319 0.287246787192 0.358690917012 0.123175778697
r=0.00460749671214 0.316624877821 0.241489949428 0.134970889465
r=0.00672859985559 0.225628813812 0.353177556184 0.12966959369
r=0.00609835124343 0.248541399429 0.142280796127 0.370484545041
r=0.00454447406902 0.366732594219 0.145034566602 0.244724283718
r=0.00536720624278 0.19954068518 0.315342800556 0.333007458598
r=0.00617715045145 0.157267994218 0.330394788866 0.206191386934
r=0.00609574485549 0.320027872825 0.191740075506 0.321754323928
r=0.00549082768062 0.320765238279 0.324239694591 0.156307639514
r=0.0054599000384 0.263832074289 0.338598429429 0.150159744409
r=0.00516286775753 0.254624481957 0.344475892045 0.154068533306
r=0.00565716537974 0.246568463341 0.145017297177 0.268496819551
r=0.00433577880203 0.265538053704 0.161704210238 0.34394170448
r=0.00516155443534 0.255547607437 0.342399880588 0.240342878033
r=0.00542871941946 0.241604181772 0.347273403386 0.252602103572
r=0.00579266868019 0.237538291989 0.25760362069 0.158375487427
r=0.00447964030762 0.346606863282 0.257061265167 0.237745136062
r=0.00633530241899 0.154158866007 0.377534100027 0.140679326023
r=0.00355284486256 0.326215022091 0.185812469318 0.33754704631
r=0.00493817636074 0.261592708403 0.327123943849 0.21429046637
r=0.0060398630047 0.0882107049301 0.3845903751 0.216245966918
r=0.00513042917723 0.360906104128 0.177217903344 0.267097728178
r=0.00471661916456 0.382756317498 0.134662706385 0.231564425046
r=0.00572143564917 0.380799768438 0.143872490958 0.278155594613
r=0.00637965479403 0.285112521639 0.117772648586 0.400115406809
r=0.00540168598353 0.208242761499 0.369511346839 0.13403182332
r=0.00351387147693 0.191948436908 0.128631992555 0.268982869748
r=0.00600706621487 0.160249525855 0.196490185773 0.325594680438
r=0.00653369090552 0.321497327978 0.208683240947 0.181444385435
r=0.00548387592671 0.323045319289 0.317829145121 0.154310140827
r=0.0061961022776 0.180871432885 0.206886008996 0.283043709227
r=0.00435911854356 0.199571699201 0.157935919611 0.306688081707
r=0.00575065094207 0.330129636311 0.193175607369 0.178793800034
r=0.00527528757663 0.364859142893 0.195113897694 0.13741143017
r=0.00637224897823 0.339368468376 0.216700886505 0.146093619857
r=0.0030955312129 0.338354817941 0.299565463973 0.215661461518
r=0.00529790093645 0.229090648923 0.271016670244 0.338413107248
r=0.00582412777061 0.366815542653 0.225413130862 0.275480125056
r=0.00485159575957 0.26314043005 0.143239536324 0.354260684895
r=0.00489099166226 0.153865870424 0.254980676473 0.247594129376
r=0.00574913464292 0.153853253346 0.323027226581 0.197969543147
r=0.00634187960597 0.180964136323 0.337859151066 0.190461496263
r=0.0045451356723 0.279862206358 0.188843695526 0.174483273844
r=0.00540517686028 0.336583179246 0.147167591192 0.187286378663
r=0.00534663175427 0.334249504511 0.198952034656 0.149139219355
r=0.00459327438285 0.3079536481 0.178355646154 0.318219381852
r=0.00527274323218 0.28574430383 0.185232200959 0.333270872958
r=0.00593271136921 0.320317016766 0.166289265754 0.310922142995
r=0.00646177272109 0.202966059019 0.156116762346 0.315103904388
r=0.00762515806215 0.325841698499 0.158568002132 0.321636907406
r=0.00522180210838 0.159077043629 0.326258640472 0.199778915848
r=0.00833153067082 0.3206415012 0.162448178049 0.195832424176
r=0.00327314686253 0.174673966535 0.428364911417 0.118786909449
r=0.0032314620409 0.178232625284 0.202187306661 0.313634254485
r=0.00551400507206 0.326053897739 0.247151796176 0.144504275422
r=0.00643404988088 0.318016276519 0.230433679807 0.290754275811
r=0.00452288166328 0.160453570694 0.320033195265 0.232963354648
r=0.00474520225353 0.157889494676 0.317274089407 0.340612157404
r=0.00377185671327 0.344193177463 0.15479384548 0.182335870339
r=0.00466358770987 0.341579177942 0.15995122859 0.317714915988
r=0.00641802849981 0.135302107523 0.35113701091 0.181001621172
r=0.00383306628288 0.197816414755 0.310198479063 0.296061973431
r=0.00548905778363 0.16681808214 0.299692992074 0.339682340779
r=0.00409030458886 0.136919673716 0.391957385495 0.251820527641
r=0.00256151539279 0.416023491597 0.261720997599 0.201404734033
r=0.00380764252789 0.312549425148 0.174219843056 0.114240525579
r=0.00511237592468 0.298527652047 0.21188630491 0.214418257808
r=0.00276507746594 0.157160936949 0.294798647275 0.114006514658
r=0.00525026358814 0.184830602897 0.18280856683 0.302851483514
r=0.00636936548956 0.162175933475 0.340534811675 0.136984346975
r=0.00548292323826 0.135961238612 0.190765820909 0.277167119828
r=0.00657214140555 0.19766029534 0.418589784568 0.118807134181
r=0.00571103599236 0.27787563902 0.123582689507 0.419424838269
r=0.00835863534942 0.201023866176 0.122503424904 0.260472997332
r=0.00361318564179 0.257866123237 0.132736231473 0.421793912946
r=0.0041366785094 0.244246359745 0.398595614929 0.14898958853
r=0.00512932270966 0.124519413007 0.190402700312 0.415804768867
r=0.00452632972644 0.403687246055 0.210628034027 0.248969001567
r=0.00504796806738 0.418359995969 0.134028060814 0.259812937933
r=0.00621937899858 0.25762318945 0.421354539681 0.132924791337
r=0.00433839952982 0.383311415755 0.211489614671 0.279097836465
r=0.00461675887398 0.184583910777 0.393057480367 0.100772124332
r=0.00515106924552 0.134529629829 0.344275506367 0.367538816956
r=0.00373282985952 0.385566782618 0.104411683507 0.306443597813
r=0.00382725912638 0.398052916699 0.283818795635 0.0971186307608
r=0.0046098494572 0.367360729822 0.296236854331 0.134518731258
r=0.00617953226481 0.136190368551 0.370048051072 0.274877474904
r=0.00569779995315 0.268666662995 0.212037429709 0.148121630032
r=0.00478132604908 0.0971972475964 0.300390802944 0.397420221055
r=0.00516332271887 0.191273540142 0.356270693182 0.158248803222
r=0.00269633436985 0.409293133295 0.254760530871 0.236961915753
r=0.00634406043647 0.0878707469497 0.399950401746 0.26937555798
r=0.00493446707392 0.294469836117 0.180798200276 0.323338031979
r=0.00511077317841 0.220400067327 0.122333737075 0.391780170892
r=0.00464012664919 0.407638271522 0.118870086691 0.290823693852
r=0.00465741693908 0.262866931402 0.367132050384 0.194796327242
r=0.00360397355116 0.364894513227 0.280336151337 0.165482161651
r=0.00416631410949 0.212466556206 0.36019984789 0.167702801809
r=0.00477605080181 0.360974189991 0.25756735044 0.168141216359
r=0.00578063481082 0.155793353887 0.252332220912 0.247763734744
r=0.00318552777552 0.160011219016 0.113522420503 0.43473687901
r=0.00543893182883 0.194537709847 0.325783011776 0.211976948133
r=0.00470567668818 0.321401189729 0.20521654836 0.195768499002
r=0.00529751509818 0.214410419358 0.388910227312 0.139477635392
r=0.00837677313834 0.330666442361 0.199175676389 0.157774639236
r=0.00661652813761 0.32865453381 0.157655974809 0.194641618189
r=0.0056946553578 0.239168820895 0.232030437014 0.155217471147
r=0.00427391139882 0.341178245455 0.161744738629 0.248397073244
r=0.00596858717867 0.190209625607 0.300765141765 0.227310928808
r=0.00420255111001 0.207496803069 0.13601342711 0.258184143223
r=0.00324318608878 0.188042739181 0.206477933692 0.326616499405
r=0.00443637636008 0.339030256995 0.251550829219 0.146347638942
r=0.00565095456392 0.211540335943 0.285714285714 0.341953929627
r=0.00383271090023 0.331149517685 0.250160771704 0.154702572347
r=0.00596324573355 0.295117333686 0.18060141769 0.320036983225
r=0.00351104406105 0.273452952812 0.216021474993 0.320641424131
r=0.00509656378936 0.288057028228 0.316929359507 0.179868175956
r=0.00524435695629 0.211668656352 0.279737985815 0.186473784277
r=0.00581390635422 0.177758628662 0.235860973387 0.359948107241
r=0.00586189548236 0.155070137483 0.270046758322 0.322457952404
r=0.00445870112331 0.228382648664 0.332636912068 0.161056122849
r=0.00566912658269 0.24827928759 0.25792946853 0.333995600653
r=0.00540213037482 0.285235702321 0.159428092845 0.312335486959
r=0.00612076087782 0.249514391665 0.158396609571 0.350520925305
r=0.00412396591524 0.245186373735 0.233399160701 0.13866946433
r=0.00591767912525 0.186672491081 0.35278271813 0.169812890678
r=0.00652901421884 0.176076206421 0.33069339162 0.215563719791
r=0.00666217344563 0.175853754276 0.214097459766 0.294790556833
r=0.00576206462608 0.158886569495 0.26312559061 0.226788085406
r=0.00440451706174 0.314371488398 0.173514088825 0.307842849926
r=0.00349157573496 0.128614263421 0.225091301257 0.285413449676
r=0.00421197508027 0.315624278791 0.191737825987 0.191207015924
r=0.00558425951929 0.181075473886 0.203974073167 0.289859928096
r=0.00451100700786 0.187382236372 0.265967123644 0.331654863232
r=0.00761618509889 0.21417874898 0.145464128072 0.269862968575
r=0.00502807336009 0.383120796122 0.303474294488 0.124065402773
r=0.00513990289585 0.138215983699 0.289864915855 0.354803411063
r=0.00389201842565 0.282684809422 0.357523673112 0.134598551763
r=0.00636221018632 0.369279939838 0.148164859727 0.262037559274
r=0.00456230489153 0.223455951858 0.373782357666 0.140363373319
r=0.00504138121823 0.2110702481 0.373688942164 0.281495578744
r=0.00508383087711 0.359116664245 0.238021211681 0.255673398228
r=0.00566912972775 0.150286927128 0.381086392579 0.222183790583
r=0.00492382161205 0.26152129328 0.12613101701 0.391723971529
r=0.00505455975032 0.228880229395 0.148702301301 0.257995735608
r=0.00569061150143 0.137037891015 0.220483766483 0.367546142275
r=0.00497759397891 0.359265605875 0.231566707466 0.261982864137
r=0.00545318038372 0.259307429686 0.348344442638 0.147889232103
r=0.00595542364667 0.150504469653 0.250614250614 0.249098227822
r=0.00678290645733 0.133709356337 0.240686320978 0.264148260499
r=0.00402897663098 0.279274524117 0.21638497389 0.369981470043
r=0.00445228946279 0.133704735376 0.264856081708 0.351903435469
r=0.00709503086032 0.268162201916 0.227190086031 0.140753425396
r=0.00285348005111 0.394579326839 0.282413548134 0.123131209366
r=0.00541650377457 0.37000366215 0.251563072211 0.149522255884
r=0.00441012504711 0.230924802353 0.245047343262 0.140535944107
r=0.00385312875853 0.135881168792 0.389221008967 0.245531629354
r=0.00580551197198 0.143117958766 0.375317273011 0.233869172196
r=0.00495094794355 0.142034257996 0.372037794957 0.267192158052
r=0.00442487945238 0.219049196621 0.256438628458 0.383809839324
r=0.00619026026278 0.266114330066 0.122717399806 0.199683519551
r=0.00535669056133 0.281630344369 0.121157877225 0.406082182665
r=0.00497697058367 0.247877908255 0.125522276466 0.207679113339
r=0.00694673585315 0.198676932217 0.138737465779 0.402949606211
r=0.00542305376895 0.254954062331 0.41406953702 0.191542064493
r=0.00374979414124 0.140885759964 0.199197823465 0.395787170785
r=0.00375864619411 0.394518580313 0.12888769017 0.265585101879
r=0.00292304885095 0.300215333767 0.097751514848 0.179127647854
r=0.00404798197679 0.408734862149 0.251816542128 0.204019582582
r=0.00382101787841 0.206752801688 0.287485696871 0.138940159735
r=0.0032464896625 0.28446607635 0.207705389081 0.370140151293
r=0.00546037286474 0.375364088169 0.134074166643 0.21028515033
r=0.00491006063002 0.314704083713 0.368519399334 0.187164503635
r=0.00713253117508 0.371431237171 0.134260123157 0.205542078746
r=0.00587593116551 0.129382226217 0.180837543784 0.288397755804
r=0.0047156114934 0.273729369914 0.378433258523 0.140505961923
r=0.00545836842874 0.14889943893 0.453665454097 0.118441334238
r=0.00644292975259 0.192592018197 0.209961745244 0.278329197684
r=0.00414221072825 0.264145638575 0.152105152175 0.328038237155
r=0.00529468396755 0.329901196048 0.216068642746 0.288091523661
r=0.00553012190415 0.252562402955 0.24246554034 0.157295946681
r=0.00637215191868 0.244787379139 0.15622294586 0.250201244832
r=0.00443056113797 0.161626368339 0.251172861783 0.345555154577
r=0.00624439969087 0.267838584197 0.167710900615 0.224634023221
r=0.00625796023207 0.173384180986 0.210142557074 0.327132330154
r=0.00605700635094 0.26194134095 0.347246765674 0.154822097041
r=0.00484282592406 0.250738331719 0.349011078868 0.155824376217
r=0.00409150201369 0.268495181616 0.3280948851 0.169607116383
r=0.00683475915335 0.224742186125 0.163411713292 0.342919412235
r=0.00505445638979 0.210637039957 0.182316880046 0.338526453593
r=0.00536003837815 0.164379864141 0.358405686266 0.204282693778
r=0.00491066211362 0.31028741328 0.176134786918 0.221526263627
r=0.0061808766485 0.297716962343 0.202817836462 0.312838859588
r=0.00552365640844 0.210856737211 0.186238298061 0.296519366432
r=0.00553440926268 0.174949747002 0.229939234306 0.310494212241
r=0.00675530445674 0.156464678828 0.2509202098 0.346503455044
r=0.00622965450006 0.158124292132 0.344903311997 0.252437798068
r=0.00478500843198 0.190028222013 0.203396544041 0.283730256969
r=0.00456784339604 0.264641183409 0.152166289412 0.217266554022
r=0.00455182065589 0.253685841836 0.218005023579 0.134790070088
r=0.00725652855885 0.162596148448 0.250238616585 0.248161248667
r=0.00512758582154 0.199586088537 0.126293473323 0.397102619757
r=0.00434138380489 0.213644614764 0.130521379589 0.255067567568
r=0.00507977100242 0.382722890231 0.152213664321 0.243863245969
r=0.00306414932869 0.361446309899 0.211612451906 0.116518013291
r=0.0038327266037 0.217872244035 0.285034732709 0.132135306554
r=0.00625413606767 0.303176492611 0.351078955754 0.206354128412
r=0.00511403438694 0.314612926272 0.20745799254 0.141668552309
r=0.00323835824473 0.313417283841 0.207382909512 0.336901969779
r=0.00292406754687 0.336327663461 0.142427393503 0.313829073971
r=0.00319464871246 0.305414847162 0.200698689956 0.148864628821
r=0.01 0.13690245478 0.291698966408 0.36371124031
r=0.00435441998462 0.202812172735 0.149665664219 0.305872437179
r=0.00786624776659 0.13260219342 0.268660684613 0.370754403456
r=0.00847310844782 0.326374984024 0.140842670302 0.206620372343
r=0.00390641285322 0.252912759307 0.391426135672 0.233873259449
r=0.00597400552807 0.135904022331 0.289551441001 0.40103045331
r=0.00522174391099 0.34109021358 0.147191584316 0.297730315588
r=0.00435008792635 0.201178162118 0.161898602958 0.320133702626
r=0.00532537790333 0.31599532333 0.319733256626 0.201016371436
r=0.00520289924133 0.167125902714 0.338285878942 0.19597673204
r=0.00453525116783 0.161856570805 0.198107025846 0.320240262104
r=0.00428195345759 0.195794120984 0.311804793849 0.322695998707
r=0.00418410990497 0.326144801022 0.163041420403 0.193649766444
r=0.00365065612167 0.191583718826 0.295254847903 0.178054411528
r=0.00303678212274 0.293810574092 0.193961306437 0.335052152048
r=0.00416043428972 0.342968657681 0.173279439467 0.289490696009
r=0.00505116816409 0.192678640816 0.330485751458 0.303407625643
r=0.00437955626258 0.191881674317 0.171596903448 0.305245217314
r=0.00433059335891 0.172671785785 0.305453086516 0.329625873463
r=0.00381533255577 0.305685864519 0.171583174631 0.330616896622
r=0.00393252526746 0.312241075989 0.192582713807 0.334544009988
r=0.00399015821591 0.164555593315 0.340742685903 0.181052859217
r=0.00531967851612 0.159571937081 0.209341800646 0.32337143014
r=0.00896910234981 0.117064101776 0.163312027534 0.280514412144
r=0.00515695164648 0.304638200702 0.439168119429 0.146561249294
r=0.00541234254842 0.109066445051 0.161897977759 0.43725513475
r=0.00621444632731 0.153672080498 0.437727026011 0.112358565404
r=0.00443924297735 0.169879313315 0.428221731773 0.286038272751
r=0.00656132325125 0.280733104238 0.422817869416 0.171683848797
r=0.00414590882966 0.113603460294 0.291801462046 0.176732381276
r=0.00292362649546 0.283368983957 0.115802139037 0.176443850267
r=0.00583965049749 0.290219367262 0.162488413701 0.436363734345
r=0.00467201550155 0.431879264007 0.29951416167 0.105540624354
r=0.00280773333265 0.438759786773 0.111236048642 0.149883391638
r=0.00513054521941 0.434797028389 0.160785354205 0.290395330326
r=0.00631363985062 0.157564441678 0.436440018671 0.294797987656
r=0.00519952888108 0.414444759609 0.287831513261 0.126081406893
r=0.00285506454782 0.115634631172 0.169145256585 0.288265615116
r=0.00542631429831 0.295787315178 0.11238622873 0.434723171565
r=0.00601723921448 0.116723735327 0.15950952366 0.440308275479
r=0.00304901913092 0.435418408762 0.302155778997 0.110766657829
r=0.00689178560439 0.11852325357 0.270551910459 0.190756464685
r=0.00671629625783 0.300480229792 0.414164534805 0.169785916252
r=0.00404980991741 0.148220939279 0.307060284704 0.10928223396
r=0.0049509535809 0.290566959922 0.163831867058 0.430107526882
r=0.0051860714858 0.44559321526 0.288351463934 0.109263088495
r=0.00687219134531 0.170810412786 0.112855719669 0.296725429896
r=0.00923748892281 0.16410281614 0.122131026687 0.420995724185
r=0.00487079119681 0.15767597549 0.283213687982 0.348299376184
r=0.00519222185616 0.233500167807 0.36457953335 0.24839853497
r=0.00581234455979 0.215468258186 0.163593999101 0.25798144136
r=0.00582526669635 0.245189406638 0.233702089619 0.338853503185
r=0.00579429144642 0.367504545182 0.138613023515 0.203636418233
r=0.00573973845218 0.253881278539 0.214872798434 0.186497064579
r=0.00508762548808 0.223693551872 0.186540763377 0.255571503534
r=0.00387104381077 0.251459041861 0.133686022589 0.231305370114
r=0.00400948365254 0.128679026429 0.347304959908 0.341839471605
r=0.00518392968226 0.218161344477 0.155619085326 0.341889713576
r=0.003648164621 0.314252526056 0.169825761795 0.353000238682
r=0.00525152083883 0.357969417275 0.171304587409 0.161351425816
r=0.00391007156663 0.274639364103 0.116090412482 0.203591639135
r=0.00573026572108 0.114738885323 0.407591001539 0.291367323739
r=0.0054807233707 0.118219476777 0.410118446888 0.312013686271
r=0.00542553820707 0.280862653549 0.384803512868 0.19698738258
r=0.00455594202487 0.325954001206 0.343957274528 0.184253596348
r=0.00531981498127 0.144790375367 0.33478533858 0.207276432207
r=0.00602243847118 0.200734802939 0.178628089512 0.380406646627
r=0.00435082380416 0.243615774866 0.217697811448 0.180302461552
r=0.00633090362712 0.179229814426 0.207062077632 0.339496146007
r=0.00568035916875 0.206880365311 0.180732573772 0.273400827657
r=0.00412595983311 0.120772511177 0.388295519452 0.23167605035
r=0.00570113479388 0.201329704163 0.168265583865 0.263665164428
r=0.00581759793371 0.279576506037 0.327354337565 0.193222576209
r=0.00435200723189 0.177766686049 0.226057730735 0.340012383858
r=0.00645951044592 0.312368310156 0.20476892822 0.169511167299
r=0.00438372379288 0.270755597015 0.170742270789 0.355010660981
r=0.00561852982832 0.268444398196 0.206357106768 0.18049915562
r=0.00463694845376 0.339626838008 0.204744841221 0.180649944396
r=0.00408901435042 0.261854100524 0.345096457665 0.215316428823
r=0.00499005959776 0.181258153402 0.340980140374 0.213748401278
r=0.00545932992467 0.275799501984 0.38625952901 0.133992538265
r=0.00437466156041 0.259502218792 0.13148755547 0.393305035694
r=0.00547506368402 0.206291242232 0.277596258569 0.134345569864
r=0.00328541163657 0.0886579692807 0.259038080313 0.431796048111
r=0.00401915412776 0.305215452759 0.198999736001 0.143829749787
r=0.0040110327744 0.334085891297 0.168224559387 0.284575396046
r=0.00525570947974 0.134518004439 0.281079460903 0.193946320086
r=0.00562280300605 0.279126353099 0.136469010442 0.376702749305
r=0.00490151539 0.133260241204 0.382786803548 0.218254759294
r=0.00552987731829 0.193290020993 0.131047904358 0.392148373769
r=0.00404905120867 0.284069499686 0.209807410509 0.382823948085
r=0.00547187630177 0.382275225479 0.134124859076 0.286006200676
r=0.0057858372322 0.321781971525 0.284581019582 0.184710450503
r=0.00540955361407 0.159298592245 0.212398122993 0.276981970857
r=0.00505686673387 0.354781910832 0.245848045511 0.231697513592
r=0.00439587933994 0.357590200425 0.243594926898 0.16804153438
r=0.00458395266123 0.221460304655 0.178137447688 0.324117492171
r=0.00518224639995 0.332773905661 0.225686286124 0.270565548469
r=0.00464917810339 0.176272978617 0.22700651866 0.258492617194
r=0.00432605354178 0.176363341677 0.226185752851 0.260397361873
r=0.00562456502176 0.226918573799 0.176855438764 0.259541277449
r=0.00373725010282 0.317927434336 0.286512098196 0.200484398147
r=0.00505928981134 0.261205482969 0.204724363501 0.353055138971
r=0.00486578046283 0.206022570673 0.38889716563 0.138552646281
r=0.00431561120816 0.36454746607 0.245062889733 0.233703690556
r=0.00546248953707 0.231582826608 0.1607149438 0.226976229961
r=0.00482236078886 0.229125625095 0.377531949285 0.226953578825
r=0.00513240400337 0.372666282141 0.246045960961 0.156340123251
r=0.00356153701342 0.306349543427 0.168188575069 0.324952219155
r=0.00565164442574 0.227838750528 0.169902912621 0.372836639932
r=0.00647832530311 0.126318043141 0.178986244179 0.345394208639
r=0.00548627354309 0.320793643826 0.329441201001 0.189148852114
r=0.0069853233537 0.13665559247 0.20642303433 0.347552602436
r=0.00510924052073 0.233869996387 0.169349981933 0.232665515718
r=0.00453538089006 0.173871946669 0.373712750609 0.240336301677
r=0.00275487669722 0.347329095573 0.347161815546 0.125738820118
r=0.00555314556156 0.2 0.352117565378 0.325966211525
r=0.00632666143814 0.314017547439 0.134691899612 0.204958171802
r=0.00448228410954 0.170241650828 0.369678608686 0.227174643097
@balllist {Second Position} color=greentint
r=0.00668927811487 0.270095980804 0.20075984803 0.258798240352
r=0.00781542163155 0.270288412056 0.242812073479 0.28131922225
r=0.00731605999774 0.224135807538 0.30025043107 0.159803760571
r=0.0087574475682 0.328133688431 0.291375223155 0.161403611461
r=0.00730529205593 0.2171005432 0.319155478118 0.300476580916
r=0.00639358214594 0.151142906002 0.205989093466 0.30429041023
r=0.00865157834678 0.287406918308 0.203440812883 0.160730225108
r=0.00643546752708 0.220621495771 0.216117076879 0.276347049321
r=0.00501457236891 0.267476563323 0.318879252835 0.184789859907
r=0.00717733412175 0.288815405563 0.188017895351 0.295127407119
r=0.00844763847106 0.289770227742 0.239078203783 0.279212209401
r=0.0087875847388 0.267208522753 0.204757312761 0.302291408367
r=0.0062025554127 0.271766769416 0.281003829747 0.252586895829
r=0.00662900375027 0.254608396327 0.194359420687 0.288375595302
r=0.00668448658825 0.295739157017 0.188868862243 0.25730265345
r=0.00837665953593 0.266190310213 0.291983269432 0.254025792959
r=0.00767787958927 0.237855467185 0.200205985009 0.285403673399
r=0.00655159144091 0.226057552964 0.290221516804 0.277247947002
r=0.00786197733504 0.20221986806 0.283045215968 0.237010641884
r=0.00784524726792 0.223463548146 0.169420253794 0.292012938542
r=0.00656561667187 0.178926288223 0.217874656602 0.305322344604
r=0.00765434160611 0.265171563131 0.262585034014 0.21333632354
r=0.00683874706257 0.245886244499 0.172371261178 0.312505256076
r=0.00814722365993 0.150327649193 0.173324183321 0.327946500935
r=0.00810953869298 0.233836942982 0.205287901314 0.276168280628
r=0.0089943745213 0.277589697351 0.20162977833 0.250029771525
r=0.00615226883545 0.200503942886 0.34590079791 0.158928654752
r=0.00646054831566 0.256353003721 0.273967747652 0.269750132908
r=0.00679842618412 0.281548893647 0.205389007852 0.265274803712
r=0.00645627716993 0.292812854773 0.261680202602 0.199414898262
r=0.00632477682202 0.274749734231 0.209337349398 0.265547484054
r=0.00593465033528 0.282219743988 0.279989332816 0.226992823894
r=0.00714810122769 0.286952114702 0.158386057842 0.222309415208
r=0.00586053247989 0.137875876165 0.2972018262 0.371149595103
r=0.00579890186351 0.30518408835 0.172396773248 0.384896580445
r=0.00734069484046 0.194690284361 0.143205493417 0.323169791039
r=0.00822726119077 0.295348794097 0.214745194001 0.34219453868
r=0.00723690342716 0.192931595798 0.321971681585 0.14386354947
r=0.0071622315537 0.143010161895 0.321360278346 0.341343714011
r=0.0067616737924 0.326640791432 0.233344033618 0.178101380337
r=0.00606979846256 0.29312483388 0.345087268539 0.152166208913
r=0.006350563657 0.314612029192 0.204735803692 0.324784001911
r=0.00831236424251 0.21100171723 0.155809959931 0.291654264453
r=0.00780253043068 0.343448768297 0.303230212812 0.148487341477
r=0.00684053867251 0.202424242424 0.359425837321 0.285996810207
r=0.00572043530756 0.275641130953 0.226223529218 0.334521677701
r=0.00776076946985 0.338594349494 0.146087664225 0.227270084874
r=0.00667232997444 0.332469212785 0.150113962434 0.210479336548
r=0.00781762400802 0.209206495823 0.309325138757 0.149701434323
r=0.00781164527604 0.35607916136 0.211046340747 0.160419320074
r=0.00612533404601 0.301020718148 0.367093991129 0.140014581688
r=0.00588158430057 0.192568917299 0.303617477209 0.342834053681
r=0.00739759901439 0.199580725527 0.164884243787 0.288084097952
r=0.00712227959115 0.340793944903 0.294066093053 0.161589452164
r=0.00769690435743 0.226876249319 0.304424859168 0.302017081592
r=0.00692351537731 0.295708773833 0.311593201721 0.22958520535
r=0.00670286010939 0.266526850732 0.177391856734 0.279673908136
r=0.00636675246908 0.211129192468 0.267282372086 0.259631844792
r=0.00873193429102 0.239964509993 0.270674853973 0.283095134362
r=0.00894501040011 0.269279871149 0.240302232041 0.284157252036
r=0.0083870695587 0.242034949464 0.234014525361 0.275550529838
r=0.00758933392877 0.204363563329 0.28295835098 0.267864456214
r=0.00932812963894 0.385539138636 0.221251178875 0.271361207168
r=0.00605860422211 0.4033656251 0.297555401567 0.181015928667
r=0.00560754731401 0.156874663278 0.389423807485 0.334330261964
r=0.00856918576543 0.256904866287 0.124506795265 0.229097513622
r=0.00752627004543 0.196888792864 0.315256643724 0.118213525109
r=0.0081244612565 0.207037354009 0.261418456023 0.279795283167
r=0.0085251749764 0.269369725281 0.246231078112 0.28636832447
r=0.0066837386991 0.261395918011 0.192342992002 0.255364713081
r=0.00850946855741 0.262984888024 0.253411941902 0.189895072036
r=0.00671673985329 0.254518874756 0.289194321861 0.189949858593
r=0.00789976707853 0.253539185875 0.295271214192 0.187861724432
r=0.00865103291474 0.335632183908 0.122685588614 0.366297356737
r=0.00771966179898 0.359857670843 0.174464412416 0.334134640841
r=0.00658273109655 0.174113115629 0.342526653028 0.132170219404
r=0.00935140655655 0.336970057327 0.128577358448 0.170568899559
r=0.00703748884134 0.198926186121 0.275835940291 0.263409142573
r=0.00639244902708 0.200287116792 0.248772807261 0.262619246087
r=0.00624267934038 0.201550387597 0.242504270135 0.280370516358
r=0.00850864756767 0.342712933754 0.157034700315 0.283974763407
r=0.00547096522044 0.158498896247 0.224995754797 0.292952963152
r=0.00492278287421 0.159655149778 0.313901227544 0.390433469727
r=0.00937107319025 0.328597707544 0.164583892473 0.139884456477
r=0.00571085838796 0.340685009226 0.339422531396 0.1775646956
r=0.00818693978258 0.418087258018 0.378166233266 0.110324569007
r=0.00783403569739 0.27724048097 0.203385917978 0.242866034881
r=0.0069959493265 0.18541277463 0.278481989841 0.254519909216
r=0.00756867092253 0.22877795496 0.311666081065 0.15510329108
r=0.00687777827708 0.300388660549 0.235230278271 0.307287695727
r=0.00738623323781 0.152129794382 0.308190598548 0.227174277609
r=0.00681528863803 0.291133140576 0.243460002754 0.158680985819
r=0.0071188563213 0.309368054395 0.309949053 0.154660732442
r=0.00693973248477 0.22646700446 0.309748419004 0.154507561765
r=0.00731147176963 0.154947941477 0.227122150391 0.308861517523
r=0.00796020101025 0.226684250005 0.308655280823 0.155122410903
r=0.00601611817074 0.293917332081 0.174495068107 0.303135274777
r=0.00837982267269 0.181897341888 0.286609880211 0.228456967666
r=0.00688434745948 0.251450676983 0.253831275108 0.290879333433
r=0.00652223055175 0.263721273179 0.204206801735 0.284565599979
r=0.0062735051652 0.230980928623 0.285426893055 0.304932807596
r=0.00643253614161 0.232101361071 0.315923425916 0.296005311497
r=0.00893484244514 0.318217090077 0.363770240734 0.174976920882
r=0.00557253242287 0.342887820363 0.148219037393 0.321787031418
r=0.00922198699015 0.411539893559 0.164841542741 0.304704439431
r=0.00619913850571 0.185840986783 0.384851683234 0.29830337592
r=0.00747714831366 0.201339428085 0.303231636016 0.153236951207
r=0.00640265422542 0.147379802494 0.292481799178 0.184704101492
r=0.01 0.368311769981 0.165919809947 0.32451234992
r=0.00537107054491 0.117364790563 0.393182045386 0.339398180546
r=0.00574282686735 0.136792228797 0.32489794796 0.372924275262
r=0.00718422850204 0.230288155193 0.16073914993 0.35001061997
r=0.00632731591567 0.20248128443 0.272446913697 0.247186779039
r=0.00673638813381 0.177081569292 0.265915352876 0.26862626507
r=0.00766724070317 0.27031403804 0.277807766805 0.185533293113
r=0.00648044432483 0.272658774328 0.188159621866 0.252880121472
r=0.00722507975402 0.170476751419 0.282401316695 0.281735262871
r=0.00712756815548 0.292683370389 0.269815298138 0.172382688831
r=0.00708368113067 0.269763163946 0.204690733502 0.262451138193
r=0.00871712822308 0.270254517194 0.2663687585 0.262871575675
r=0.00856514726003 0.289281316902 0.214384754468 0.15447416002
r=0.00749961119925 0.16009781837 0.212856629473 0.311728562789
r=0.00710702410922 0.216141529569 0.245026492156 0.275713585742
r=0.00837884733244 0.261540289993 0.199524601854 0.274352270026
r=0.00620095436679 0.304334444729 0.214003590664 0.306283662478
r=0.00916470494005 0.297855403634 0.243959542986 0.190906536805
r=0.00749317408525 0.221893685525 0.319830475064 0.278566265852
r=0.00666688507898 0.30603354389 0.138586364626 0.202570246134
r=0.00578469335431 0.146933831966 0.206451064553 0.350558837278
r=0.00596006653492 0.310462866498 0.149203750558 0.326425063253
r=0.00869579586119 0.268030785782 0.185087102247 0.25048620019
r=0.00711618140266 0.250694053819 0.278546932554 0.284516702655
r=0.00899788068817 0.301420083435 0.19761914795 0.136627196494
r=0.00651428933258 0.206505823299 0.140390129396 0.342759505992
r=0.00917015187327 0.295815956152 0.195286580483 0.150502854885
r=0.00682498553035 0.336378844422 0.30665294042 0.141766396431
r=0.00636219881781 0.282344510465 0.18843868502 0.300558358962
r=0.00608903308865 0.191731527343 0.285919336905 0.284008895178
r=0.00722955307939 0.296507086263 0.27703381319 0.20008927575
r=0.00783036879814 0.179966381521 0.228310303535 0.296391868764
r=0.00785329707459 0.302272423972 0.225432250091 0.18296210139
r=0.00800424217555 0.303337682091 0.226097895558 0.181103796851
r=0.00602727249969 0.293450681937 0.183286730768 0.295965973497
r=0.00764689770828 0.226774632129 0.18203130866 0.298068325036
r=0.00575357918253 0.31874832843 0.174110724793 0.307996790586
r=0.00750538672208 0.151080019637 0.319996727213 0.346833578792
r=0.00675646835106 0.239505022953 0.27902335174 0.311090413146
r=0.00653222702745 0.377332375509 0.325650092583 0.128608098986
r=0.00825355679886 0.274079874706 0.174076812361 0.216674030877
r=0.00711351534035 0.196652844198 0.264102813253 0.242069150859
r=0.00776736716057 0.2548294352 0.2498316925 0.287741381756
r=0.00914206279488 0.285574148875 0.209117137911 0.262319676861
r=0.00600394082776 0.279193113642 0.199134857838 0.274367446309
r=0.00672340563301 0.25895288319 0.224933650433 0.202943508083
r=0.0069418123154 0.21218837831 0.280373831776 0.359024746932
r=0.00715655777839 0.310215919275 0.210871892323 0.152361254025
r=0.00705523509046 0.353224612689 0.220428672846 0.153846928449
r=0.00770131664575 0.311269161243 0.208498782776 0.153307141683
r=0.00770240573097 0.274936166708 0.145251626719 0.211679433325
r=0.00712761828788 0.317585742506 0.184286107231 0.152211033197
r=0.00644150314929 0.385504071104 0.286263130089 0.144026974952
r=0.00631395134692 0.36081156209 0.175873910434 0.315894261704
r=0.00722061711577 0.176642023448 0.359805114729 0.147893620414
r=0.0087374035266 0.292766688131 0.23087930171 0.187736996494
r=0.00783837499323 0.237338097365 0.287494417151 0.2836980795
r=0.00855011596541 0.28203256349 0.239116007433 0.188943456331
r=0.00631575302763 0.23079714125 0.285675291517 0.294429964282
r=0.00583886027931 0.217212736502 0.350992155053 0.291693585602
r=0.00657970497504 0.331653294932 0.146129054378 0.301412603717
r=0.00604908379758 0.204158711712 0.158379679588 0.350004150411
r=0.0067205546755 0.218748249005 0.131422648064 0.275984759343
r=0.00677874772779 0.307818386295 0.199531996228 0.138799092906
r=0.00813875469455 0.215451857565 0.147540080436 0.326556847189
r=0.0085846539895 0.309803823875 0.305157205183 0.15244267004
r=0.00855645087243 0.340311235305 0.31901618809 0.139598188476
r=0.00738192092775 0.19549216101 0.134664450935 0.36738761876
r=0.00939579711058 0.360235112967 0.206893488496 0.133339255574
r=0.00610668237375 0.313301430051 0.207474883161 0.342204684745
r=0.00750044010772 0.387409993454 0.129773074405 0.184158847916
r=0.00560001088632 0.273991141732 0.283741387795 0.217150590551
r=0.00693354787315 0.150192049907 0.33046762219 0.216346153846
r=0.00632543160353 0.330491361903 0.331064742104 0.146772866652
r=0.0080731656538 0.317345374368 0.202725853799 0.334024434689
r=0.00610130576498 0.14549203738 0.334270112185 0.319573781943
r=0.00821945421347 0.207118451765 0.140690972237 0.312449928764
r=0.00610907853906 0.142419098724 0.218036467174 0.352132727372
r=0.00757475052077 0.213165566919 0.309675193263 0.336416115501
r=0.00637344046926 0.367874512553 0.272882618411 0.128729790124
r=0.0075728491716 0.211605818687 0.33053548326 0.163043135275
r=0.00872531235826 0.28800789449 0.214748911375 0.153049716488
r=0.00683573104954 0.197190216336 0.265406451574 0.287961756923
r=0.00733959403769 0.202833277118 0.274379476598 0.25311005734
r=0.0055990707122 0.314739339376 0.219417239491 0.221424660867
r=0.00695492341922 0.209701194874 0.148310008151 0.30367826856
r=0.00496039310682 0.220440258097 0.27712193199 0.226353243843
r=0.00732023450507 0.198861057236 0.166425948087 0.282672388891
r=0.00529058872704 0.228008315669 0.228517854231 0.387127017773
r=0.00650248028002 0.214798396969 0.272309060217 0.268507660786
r=0.00572476580602 0.24595665793 0.292047561209 0.255130090136
r=0.0093871722371 0.27233328493 0.209130906224 0.230387001253
r=0.00700304748209 0.285132309467 0.205025596654 0.254055807917
r=0.00842259904934 0.215318803753 0.285977636126 0.273427213725
r=0.00619152262745 0.198944729898 0.271824003788 0.287831880212
r=0.00846844972561 0.244147217559 0.19775816321 0.281186260176
r=0.00760998354964 0.205994247714 0.252963644941 0.276840199047
r=0.00802895385586 0.286461537073 0.272615364717 0.21573649485
r=0.00658171994904 0.273582752651 0.225314439204 0.215213497351
r=0.00840507565243 0.252508511826 0.240186629677 0.182216137342
r=0.00487630027286 0.216128819376 0.421104731736 0.26133438923
r=0.00938944497265 0.426153763499 0.143233224091 0.178907215387
r=0.00785760226298 0.182927502623 0.374523770084 0.128761526144
r=0.00610834162677 0.158789353851 0.123576980451 0.414147758499
r=0.00602839533318 0.225514212105 0.28688178401 0.352134983317
r=0.00814162409386 0.307920720869 0.117572718773 0.190666515972
r=0.00650769863411 0.324833257145 0.174403939042 0.128360329796
r=0.00834285278747 0.274089525043 0.436236783428 0.0846100362032
r=0.00546850594725 0.20671039035 0.408928910352 0.278095278264
r=0.00755792923028 0.110461627236 0.321684939411 0.16487305251
r=0.0075152035266 0.386082729888 0.307023112786 0.116139271898
r=0.00738049437877 0.199041049079 0.300784531488 0.358122250224
r=0.00829335756915 0.169370195941 0.109693431331 0.320090165314
r=0.00827640416045 0.247195514879 0.207519051999 0.271301496924
r=0.00664460470971 0.185039440821 0.263483849328 0.320264256494
r=0.00676012929974 0.177077602011 0.262852811649 0.23669629261
r=0.00617210761331 0.177141760943 0.22824455732 0.305068517336
r=0.00683286812639 0.291070662645 0.304658192687 0.175727289438
r=0.00669236921733 0.229132137169 0.183059714326 0.300120629968
r=0.00801757192319 0.213687199804 0.225046453739 0.284787715177
r=0.00657608279532 0.293811074919 0.322225006264 0.217539463794
r=0.00677825645624 0.222071781188 0.166869282986 0.309452361046
r=0.0061241463076 0.262491707113 0.206868256573 0.272408254478
r=0.00637751726835 0.343471431338 0.196472270528 0.319351065224
r=0.00722496806729 0.299300848588 0.138976356941 0.205262315205
r=0.00567850785843 0.318025361039 0.406638320314 0.172677317738
r=0.00691333319384 0.188127027231 0.285660405823 0.292373840235
r=0.00693574329491 0.201714665946 0.14105858442 0.315408606223
r=0.00649840175853 0.19793797954 0.265920716113 0.244709079284
r=0.00724560565564 0.154388383655 0.310724090344 0.210340392603
r=0.00619111998501 0.182997847829 0.239334092923 0.289973414356
r=0.00881519088092 0.310698853114 0.185256181162 0.229929497385
r=0.00624920358216 0.173191318328 0.296061093248 0.231390675241
r=0.00900130003152 0.341478448466 0.138290846652 0.211464799894
r=0.00762245156767 0.154987284544 0.234176320995 0.308349816332
r=0.00675305083669 0.280226393466 0.328714715575 0.171077518269
r=0.00665318768339 0.300590013083 0.170257202529 0.214177870023
r=0.00818162848209 0.275065762663 0.273660837951 0.254168209808
r=0.00798606586052 0.287179845069 0.19628027078 0.24760974248
r=0.0061987769763 0.194928312136 0.224778668617 0.280144159202
r=0.00835126211659 0.285460867097 0.289611864046 0.226566380473
r=0.00806875457468 0.25735821967 0.185929648241 0.269861210816
r=0.00846421712733 0.270881158397 0.200364942021 0.254517629054
r=0.00575311050057 0.29054554431 0.259688965687 0.188471982227
r=0.00617856538267 0.332241255577 0.238696995226 0.264407625823
r=0.00678066963959 0.300440248647 0.174690353284 0.312404470694
r=0.00739269526292 0.30073459317 0.176021981719 0.3085852072
r=0.00648745073253 0.295028394848 0.26742355876 0.23135648068
r=0.00800111711604 0.208698552748 0.171397005233 0.309474045481
r=0.00657189692933 0.150060867505 0.343323365769 0.187788507888
r=0.00661748102604 0.292014770367 0.323701823217 0.162289406877
r=0.00733053569713 0.296045255982 0.315928507919 0.166939422445
r=0.00739292526192 0.175946982002 0.312780196219 0.28786303684
r=0.00726292129877 0.291644073036 0.268663183447 0.202161893709
r=0.00656693714354 0.290393954243 0.258717635567 0.234889628263
r=0.00805205905331 0.235491661007 0.286431212739 0.206701381028
r=0.0061808388945 0.283719264741 0.2329513806 0.282883743137
r=0.00787051845378 0.271997660379 0.287990641516 0.200990161058
r=0.00597374592158 0.199300590681 0.286791104721 0.238123133318
r=0.00819531660296 0.293425366425 0.202054419243 0.235420142321
r=0.00790717341453 0.291980241174 0.234229260497 0.275490338515
r=0.00671887842322 0.275088436444 0.246474333779 0.270481880355
r=0.00881655117348 0.263059476415 0.274158523344 0.199390758837
r=0.00671629817727 0.279501507242 0.233144621719 0.283802661569
r=0.00809027716657 0.273471897405 0.202070775278 0.291731172524
r=0.00798078010417 0.247980416157 0.201101591187 0.273684210526
r=0.00623895793074 0.290630249824 0.240773857909 0.28044220452
r=0.00651527675759 0.265356265356 0.259762664018 0.287207904229
r=0.00698168640361 0.283628779979 0.277087875628 0.193857237653
r=0.00846073098325 0.187029030266 0.290212813746 0.238609691729
r=0.00766212803085 0.18556174559 0.252274837512 0.266805942433
r=0.00585570573608 0.293511103826 0.274955841344 0.236986945429
r=0.0065034445054 0.245370126854 0.279928692697 0.200660473434
r=0.0066424933367 0.256703399141 0.283510337251 0.20125178946
r=0.00559705355585 0.190947324876 0.256423515352 0.257204908991
r=0.00667002372838 0.192124687367 0.259775513939 0.292197889343
r=0.00710449591889 0.299327603865 0.253395377833 0.188293182527
r=0.00704969461521 0.210297610025 0.281137890961 0.259410843313
r=0.00841915366792 0.199320854729 0.290293191983 0.25842305781
r=0.00633115970962 0.288454480364 0.277552150082 0.197054204798
r=0.00919969596092 0.286913991016 0.204212277491 0.274969223091
r=0.00600918205628 0.249769098826 0.24838369178 0.297884505432
r=0.00851227842493 0.243707801122 0.268796313394 0.279987796948
r=0.00694802264072 0.20379210953 0.265762925599 0.269996397046
r=0.0077832977095 0.216812049477 0.266541385017 0.279050851261
r=0.00782502017145 0.287103704145 0.194275212555 0.273629409865
r=0.0058063181481 0.210326005308 0.22184385798 0.274275126446
r=0.00733231791773 0.200644163875 0.235995877351 0.294743622778
r=0.0056314089107 0.190989172747 0.134271158568 0.34927808732
r=0.00810401198995 0.12883363631 0.344807365273 0.192458804902
r=0.00730705218929 0.346390840839 0.333211570073 0.133330769896
r=0.00654200572072 0.211456139159 0.329890602704 0.317320106
r=0.00691167747187 0.337003172234 0.196771785781 0.331545064378
r=0.00686202900681 0.270977341062 0.287591829144 0.216267319674
r=0.0062923522419 0.205881005817 0.258919983511 0.257958136765
r=0.00579408943619 0.259263826376 0.220667118811 0.234621945455
r=0.00719906430723 0.323252688172 0.208833057623 0.306081127654
r=0.00766994149346 0.190412595769 0.274337527237 0.239825683559
r=0.00803123875011 0.29994799792 0.281799271971 0.241497659906
r=0.00587514963181 0.287958878232 0.22892831718 0.300894213468
r=0.00722691191864 0.302434530879 0.182760684202 0.22909559813
r=0.00748213970606 0.191050162396 0.287164681824 0.282401058583
r=0.00671509841373 0.300145499896 0.236749116608 0.280458473142
r=0.00779559872119 0.287412623532 0.174761544024 0.306428841982
r=0.006345406457 0.294011718346 0.233039773615 0.292850462459
r=0.00604194495604 0.229589180927 0.301629237327 0.286384709578
r=0.00643069354596 0.186162589573 0.239683716333 0.280108722511
r=0.00829800707976 0.303564840828 0.179910666145 0.285187266236
r=0.00788810044658 0.221951168012 0.168506253563 0.301307019334
r=0.00615469414569 0.217058797067 0.315533762203 0.29798911332
r=0.00626011942363 0.193815659068 0.325312190287 0.325510406343
r=0.00837483900827 0.299745509534 0.179729281157 0.30007745362
r=0.00785058566019 0.293690935711 0.214483783664 0.174037224367
r=0.00744437406973 0.220061920935 0.189471130519 0.310540421894
r=0.00809020268151 0.301063549769 0.224728814571 0.289877229674
r=0.00727756738818 0.301010487495 0.184541976909 0.290125902996
r=0.00680880734959 0.168341832945 0.213199980195 0.320889240976
r=0.00619406118195 0.192112729939 0.26288774827 0.302228456658
r=0.00557796344209 0.197076380811 0.259196804796 0.249830810207
r=0.00679850033549 0.302734265342 0.234742574813 0.28521700073
r=0.00814791323436 0.209328151027 0.233859976781 0.267881479986
r=0.00646639201125 0.206459257765 0.254790237999 0.257059298104
r=0.0074244805478 0.273729705768 0.283371197429 0.236604421788
r=0.0060893762417 0.192418677859 0.131908009794 0.315932144106
r=0.00546347984037 0.373905164603 0.317653276956 0.181629417095
r=0.00753141519848 0.374247103088 0.190876782838 0.302919275161
r=0.00662016578406 0.314848101942 0.193039817148 0.130936914444
r=0.00782438776019 0.131346537535 0.362479252831 0.192305605497
r=0.00771546056931 0.131177466243 0.314903085918 0.192744030948
r=0.00593862420962 0.140174672489 0.297903930131 0.208034934498
r=0.00930871785249 0.391908914729 0.130927002584 0.284350775194
r=0.00799042007921 0.366699708226 0.186837418726 0.131457804808
r=0.00887407871074 0.408374875374 0.16630109671 0.304818876703
r=0.00761346017402 0.37771056107 0.195969837686 0.133855919567
r=0.00735951464163 0.201964843909 0.258920959688 0.270896764503
r=0.00869511461365 0.274198577559 0.245779447356 0.268259365395
r=0.00823452139104 0.318489002231 0.35282116672 0.133331208161
r=0.00761081524074 0.316287264873 0.343972951375 0.138868117091
r=0.00738262508631 0.202105119902 0.137357063101 0.314877191029
r=0.00599766245156 0.245376123327 0.277648711438 0.331712500225
r=0.00666770100715 0.138012377139 0.290083727703 0.356796505278
r=0.00729916900184 0.201912794716 0.315466714346 0.343740866689
r=0.00596508889903 0.142183202586 0.351782560953 0.286053099904
r=0.00552177895458 0.144834118413 0.340343518229 0.315346689557
r=0.0077329771264 0.144021565804 0.338682820877 0.203555806217
r=0.00733739304906 0.218058152548 0.241389377394 0.371527077845
r=0.00724429371168 0.209404559611 0.311565667403 0.337754528003
r=0.00690610093292 0.141592154813 0.209179222328 0.310150299827
r=0.00722574246952 0.20883252163 0.338833227459 0.310832246728
r=0.00785316301981 0.141587968343 0.209048737314 0.310891798276
r=0.0080729167942 0.142642301799 0.291754156972 0.217893422621
r=0.00590877336341 0.144907164262 0.214742500541 0.349362043931
r=0.00677299214122 0.19323682549 0.327068253983 0.339018877593
r=0.00695533779938 0.280452953107 0.273246880954 0.2274138037
r=0.00702003624996 0.303582390061 0.219510398507 0.217447884696
r=0.00857539510988 0.2255332621 0.252602002454 0.225929003918
r=0.00560593873386 0.300467621394 0.257676088681 0.21620809152
r=0.00812725981552 0.260966025293 0.214766189539 0.22960182296
r=0.00708941706143 0.288705612829 0.270011454754 0.219656357388
r=0.00549747037484 0.214927880749 0.290407335252 0.238163327316
r=0.00566523884399 0.261390374332 0.246310160428 0.286016042781
r=0.00949650482653 0.258923426239 0.295389191869 0.227584732671
r=0.00636022905999 0.230308042175 0.289745710151 0.225087864379
r=0.00631667150017 0.235965350658 0.297538730635 0.215954522739
r=0.00812041587978 0.232488723799 0.267909259751 0.278721146193
r=0.00808259511069 0.276956589389 0.227425963384 0.269228774441
r=0.00679981810573 0.271840873635 0.221954332719 0.219578783151
r=0.00615945518352 0.220758246639 0.290593919492 0.252775796401
r=0.00924442500676 0.217937187466 0.223297478145 0.266935280786
r=0.00884635934739 0.301647137666 0.222431648499 0.265845715662
r=0.00669753669719 0.289979808692 0.22330770329 0.26081458669
r=0.00574703002321 0.250518622154 0.245694230027 0.290597259745
r=0.00707935803782 0.269601902967 0.232574839549 0.279834836857
r=0.00505534477895 0.226262129959 0.252412343556 0.221130355266
r=0.0091483188251 0.245943304008 0.30752688172 0.229521016618
r=0.00630433351955 0.227216877941 0.254937217178 0.301627258833
r=0.00679600322866 0.242928921038 0.236453415342 0.301381729978
r=0.00908852626894 0.284317098344 0.231483756819 0.268147638473
r=0.00782118826731 0.195803421995 0.245259139383 0.29363597383
r=0.0074903345502 0.291751178299 0.237877748756 0.281040696911
r=0.00688516194598 0.285165351756 0.197645423701 0.279278911008
r=0.00883369832624 0.314716728126 0.175081014639 0.229388758521
r=0.00697190429356 0.240336370734 0.215741888284 0.25715763727
r=0.00623549628893 0.296738421396 0.303913894325 0.22726679713
r=0.00687208621539 0.222321682735 0.175254567467 0.302030709291
r=0.00658055123155 0.275685434773 0.202250493345 0.238862997019
r=0.00714428301427 0.147073998538 0.344974861826 0.328346667384
r=0.00800537748136 0.236068941227 0.273395823318 0.191449704218
r=0.00837770495042 0.182724162622 0.324421990612 0.16152120296
r=0.0068772450051 0.307721449235 0.17543738807 0.181636589062
r=0.00612549024677 0.198030813516 0.287134866377 0.227372346341
r=0.00769574074414 0.294561174223 0.271833022713 0.201026981463
r=0.00805561530159 0.245868330581 0.238099201684 0.211640762139
r=0.00719341202934 0.216330387416 0.249013395587 0.252737479851
r=0.00684577850655 0.296407959342 0.338444310449 0.220044792833
r=0.00584994433223 0.200484819492 0.344638121807 0.313488239447
r=0.00864070220743 0.287533400134 0.289871409486 0.191779392118
r=0.00604609543038 0.194296569297 0.240942647193 0.26701986077
r=0.00773922517666 0.267415756164 0.240054706775 0.309840323643
r=0.00735172112797 0.310423817285 0.18460047917 0.238405671927
r=0.00666514072579 0.163623948362 0.108034751837 0.404705154799
r=0.00720501074586 0.298157154969 0.159341394851 0.232608986658
r=0.00742453209693 0.318829862959 0.16527874721 0.21640486244
r=0.00752442939955 0.166201843171 0.220151384951 0.306165171856
r=0.00648923049342 0.292316336564 0.350294985251 0.146052816407
r=0.0076246592969 0.157349413646 0.291877665245 0.325126599147
r=0.00642948943038 0.317135076922 0.303719658437 0.159570826965
r=0.00672851499779 0.21759545286 0.163622883974 0.29539107871
r=0.00661297674662 0.163144302096 0.314649376953 0.302830831001
r=0.00674094370734 0.218012938063 0.163645846583 0.314214930864
r=0.0064499910706 0.262112571919 0.204271376002 0.258458191337
r=0.00887240229685 0.284777156087 0.245176538684 0.200077175381
r=0.00545885144001 0.263117432251 0.272342879108 0.264655006727
r=0.00808704102025 0.120331416876 0.344151510508 0.16141247658
r=0.00536697396892 0.151922794873 0.315358892376 0.348455604118
r=0.00753218362485 0.170489563389 0.198232563867 0.314688954111
r=0.00599917482974 0.265408184688 0.272914050606 0.210780216574
r=0.00879962927988 0.262285659546 0.245061787528 0.212817319667
r=0.00671043711596 0.250473437656 0.195330409648 0.278904614771
r=0.00809437227131 0.208836803332 0.250508806317 0.266108487808
r=0.00860259888627 0.193165166422 0.27789407578 0.262246179611
r=0.00817801247982 0.281637542277 0.261485343856 0.203600620068
r=0.00694086766881 0.279028015532 0.170765312513 0.32879629243
r=0.00687077057602 0.238083477402 0.181094097308 0.309088663868
r=0.00769765719554 0.244189276785 0.195840731361 0.268358181313
r=0.00644066802979 0.195260711229 0.26920759104 0.292952855794
r=0.00712497120526 0.171958072124 0.300128293473 0.303909869634
r=0.00779096962372 0.288585701029 0.302735930394 0.229082341172
r=0.00683305717508 0.224183881965 0.304062973804 0.178318646998
r=0.00664294546145 0.178201200842 0.294155006479 0.224797457799
r=0.00691816906505 0.29388382694 0.303973946556 0.223929135613
r=0.00687081088532 0.171385237614 0.308545159546 0.213205728126
r=0.00858316688317 0.245018002299 0.289635694153 0.176142431157
r=0.00586377534026 0.249357517971 0.261369138515 0.287645722373
r=0.0072614194002 0.195117910854 0.279424467242 0.274809792576
r=0.00661827373649 0.282329095264 0.272489404828 0.19767827529
r=0.00732391961688 0.261807344547 0.289387280901 0.191140071728
r=0.00636243525596 0.233174463435 0.278437205914 0.293949789017
r=0.00774067226697 0.148906349543 0.212019537057 0.320152898705
r=0.00873710187927 0.275010552976 0.185257492613 0.244670747151
r=0.00798008238407 0.340684044318 0.290692073008 0.157308783386
r=0.00704161537712 0.317413634169 0.323866379878 0.206312277775
r=0.00854231352877 0.356411960133 0.144673311185 0.194551495017
r=0.00667363147363 0.267434857671 0.297265828883 0.187658088088
r=0.00709427176446 0.245161932242 0.297124521168 0.190463161037
r=0.00662172843663 0.210605553697 0.291903646705 0.157243225159
r=0.00838069253371 0.305878268919 0.349548715575 0.14422587364
r=0.00724117941242 0.345694756172 0.142062844317 0.202407671904
r=0.0066371077389 0.187061463052 0.295225574117 0.262629149578
@balllist {Third Position} color=bluetint
r=0.00261222187231 0.125624875025 0.362977404519 0.401119776045
r=0.00683621553097 0.132615845882 0.330364934106 0.344393976685
r=0.00368118506731 0.195007800312 0.343460054192 0.185811642992
r=0.0033348454786 0.186601890603 0.278556586379 0.182797272381
r=0.00385700963546 0.168520036897 0.282617607871 0.182663728605
r=0.00322693768821 0.182864960383 0.355668927777 0.165013585666
r=0.00406266038382 0.310602447942 0.172921022706 0.356418815646
r=0.00521218305099 0.46560866673 0.0489974341918 0.0353321296208
r=0.00371782669527 0.519118008497 0.455005091113 0.0139040061796
r=0.00330062762723 0.311807041432 0.200865590352 0.13439019646
r=0.00491337886876 0.308246759839 0.133091942743 0.204223207336
r=0.00495041372597 0.147908343665 0.17431234789 0.344721495155
r=0.0041183115924 0.359767931833 0.302072630279 0.143039511785
r=0.00478104007783 0.296792132396 0.204676361005 0.347711855843
r=0.00629612392212 0.395784877978 0.318867308503 0.105519164628
r=0.00424658066462 0.140153363541 0.294004879749 0.205437434646
r=0.00687203592974 0.351604966527 0.492647479545 0.108485438004
r=0.00500942102913 0.0310813608447 0.0287626802843 0.506562694086
r=0.00648112354564 0.0643809890692 0.439495353205 0.0792603650022
r=0.00637471222018 0.28805673053 0.217566558845 0.320651903459
r=0.00669624904969 0.170992836787 0.22385683843 0.278620760482
r=0.00269702765874 0.196486506691 0.239919264409 0.302324885998
r=0.00578800430646 0.286785524066 0.214223642531 0.384772797354
r=0.0068309633384 0.305994615883 0.244661700681 0.214662148678
r=0.00703663962806 0.439124844296 0.117852694178 0.120906497368
r=0.00445514755864 0.285585478301 0.16979976523 0.164781136762
r=0.00192717022562 0.164294713266 0.0810508142411 0.38155009099
r=0.0025002808136 0.507708665603 0.0441609073188 0.0550416445153
r=0.00273633499734 0.0801927194861 0.377551748751 0.438900785153
r=0.00527870557491 0.113265217012 0.364422321195 0.454720111781
r=0.00479143527697 0.0459448086464 0.494474220411 0.389606218994
r=0.00329989221781 0.0856647595035 0.338816427463 0.0622090768037
r=0.00427496271599 0.244461883042 0.267709712754 0.234914251148
r=0.00364777336801 0.0995745531697 0.359108227897 0.155515812626
r=0.00696680809719 0.161476408619 0.354973547422 0.37858806472
r=0.00441543197047 0.380410186339 0.357792993035 0.156795430778
r=0.00720665393276 0.113749698756 0.141482676158 0.372207700721
r=0.0033954169929 0.158214567545 0.379274055785 0.356793626232
r=0.00446554450006 0.155616784651 0.103177943451 0.381002710651
r=0.00361703997999 0.245688271515 0.291825955 0.184579916538
r=0.00228338434104 0.360769026313 0.309958359174 0.147337645078
r=0.00426097552764 0.295446583113 0.234307318962 0.190949766264
r=0.00396969398158 0.258500286205 0.255237550086 0.243354321694
r=0.00224906711163 0.1450103224 0.342144886143 0.165825869643
r=0.00321051922275 0.320765550239 0.351706539075 0.184306220096
r=0.00403245513513 0.269529645632 0.210254809509 0.305377121359
r=0.00526653747761 0.38425764446 0.12518893152 0.351267294501
r=0.00281571066267 0.234932857633 0.284191734619 0.211564883814
r=0.00224159075192 0.284600245119 0.26975355888 0.235176569081
r=0.00371698419475 0.380821984912 0.142314098168 0.365298324679
r=0.00225128644476 0.0986694209855 0.376359438605 0.149371164712
r=0.00662101317905 0.228307848763 0.206615697527 0.318072858025
r=0.00381118884755 0.278240262502 0.291760345142 0.217111259646
r=0.00365500163203 0.303870418535 0.246168078584 0.229260914161
r=0.0036839080258 0.121252044339 0.271988006542 0.176494639288
r=0.00513311552107 0.247584714106 0.296383382287 0.168259800159
r=0.00700348855391 0.444259683966 0.144946152181 0.317595477313
r=0.00243521371555 0.381765538813 0.43413572289 0.0731660925249
r=0.00377958126922 0.478737464994 0.0510883785503 0.063151192441
r=0.00556522687313 0.478494304956 0.406934681213 0.0509799697537
r=0.00260225409869 0.472167496299 0.0883528986605 0.381156666395
r=0.00351869528245 0.0661974475294 0.399788676741 0.48078049888
r=0.00702095507718 0.0826784030179 0.430116315624 0.111285759195
r=0.00180946084608 0.399983479342 0.111941223171 0.0932086329615
r=0.0054502032794 0.372248085575 0.416803658014 0.114566209415
r=0.00203293138741 0.3398258909 0.0899668065385 0.108755558339
r=0.00127842813844 0.403500108028 0.0979351214544 0.378283280348
r=0.00506669574637 0.140312780751 0.0982794078199 0.411204925467
r=0.00517557059838 0.107268764315 0.0685417536834 0.455322179114
r=0.0028444388868 0.127485686814 0.30225951663 0.343953498536
r=0.00228936442588 0.360018082348 0.208593101018 0.117339125838
r=0.00322560714178 0.297583102209 0.370499911194 0.212151435247
r=0.00488865147498 0.360215838299 0.313444077966 0.209101131552
r=0.00636082303164 0.433362380182 0.0568322337026 0.429984646666
r=0.00818660457954 0.437508604348 0.0635609823253 0.079334738269
r=0.00239612735736 0.0874495287349 0.428176314953 0.421474810864
r=0.00357012470725 0.441359929098 0.0719061669116 0.431913795618
r=0.00255859179885 0.419664216668 0.104556131672 0.0843030493283
r=0.00285625186992 0.143743632491 0.388209687876 0.380800222284
r=0.00274452516183 0.41434765471 0.0710813296544 0.413743266325
r=0.00340748879937 0.19167192429 0.350599369085 0.182776025237
r=0.00192419029428 0.41069791136 0.107013075225 0.352657497028
r=0.00518162029417 0.0957703332531 0.423942583313 0.375387847093
r=0.00193246448685 0.102561038442 0.444378272803 0.0909890549057
r=0.00312503718754 0.106681932256 0.0528758427167 0.448762311714
r=0.00187594213141 0.0406915149764 0.476355581239 0.45502263315
r=0.00353872533209 0.38320149386 0.0861657178896 0.484705659273
r=0.00671452683849 0.500409146351 0.382466920904 0.0769503929349
r=0.00265047593343 0.374980104567 0.296578586208 0.156154370539
r=0.00626118106815 0.164854159165 0.174864962189 0.295595594353
r=0.00465180864963 0.157919719855 0.304916178251 0.377527585286
r=0.00218924138808 0.178128872367 0.303008398733 0.160711827069
r=0.00341415212288 0.169646111557 0.180106827008 0.289556550074
r=0.00340753573444 0.169407794986 0.289648955467 0.360414725455
r=0.00423253152178 0.289483497788 0.168854712487 0.36059612113
r=0.00318209546651 0.289456225341 0.181001871163 0.168745887367
r=0.00516185116769 0.149248473462 0.315230155002 0.111437294504
r=0.00402727366563 0.117990454818 0.403746957868 0.156725876292
r=0.00678108534249 0.31473491048 0.317710658136 0.132123195953
r=0.00275330791973 0.0678369420429 0.0759340762778 0.404068034468
r=0.00645662786717 0.280502132454 0.191727689708 0.260288082401
r=0.00594207212513 0.160672789643 0.212515215226 0.358360075246
r=0.0040546201873 0.0823219269204 0.128900452751 0.395088338442
r=0.00405244273511 0.0750198403436 0.424116521171 0.101909341301
r=0.00542362976306 0.396460719683 0.0825905078955 0.463095994218
r=0.00689979155874 0.413601348477 0.0997337702232 0.0759306227256
r=0.00227810740668 0.393536727969 0.106144360583 0.421228872117
r=0.00413937849898 0.104072659122 0.427982411879 0.394190153536
r=0.00703124441989 0.100787227353 0.393201430052 0.0629502393125
r=0.00501933700189 0.414725582325 0.0905728281516 0.423972808158
r=0.00235499164064 0.103460645284 0.453985966438 0.0635884821806
r=0.00762603853808 0.200717437991 0.204989026031 0.287069596205
r=0.00600012154273 0.353171053251 0.119850275437 0.0793822684684
r=0.00285616323495 0.253171243095 0.248180852923 0.185583914627
r=0.00504246864155 0.11424761058 0.169053440447 0.407931921379
r=0.00450551004439 0.075129988703 0.130015724398 0.459027706327
r=0.00713883157879 0.238298645324 0.166381346089 0.243120654824
r=0.00216871210247 0.236250760563 0.24763673378 0.173914986327
r=0.00297626313286 0.259094044608 0.187629340078 0.352908714647
r=0.00431701616727 0.133475811152 0.14901884593 0.281069878894
r=0.00379874563863 0.203458641612 0.193331188783 0.31045690009
r=0.00416294424098 0.203052003261 0.201023762151 0.272979866595
r=0.005438852991 0.383592303157 0.07202503052 0.456512170613
r=0.00424244126099 0.112859519848 0.0919182315189 0.423033040171
r=0.00365871429954 0.195691202873 0.256270838677 0.279097204411
r=0.00353370380778 0.0934631953549 0.323515639633 0.500468252482
r=0.00391711983986 0.277022143373 0.2251790525 0.271141336487
r=0.00408578381214 0.12372032237 0.415922456981 0.376660858201
r=0.00698894940053 0.10802770813 0.101398155624 0.426352471208
r=0.0048288001687 0.110619139753 0.405789552017 0.379818425361
r=0.00449749831913 0.116274258286 0.156246120743 0.347188314644
r=0.00668769422585 0.320226452069 0.221316978462 0.306799005643
r=0.00251087123175 0.158665880072 0.337330917365 0.360515781046
r=0.0036149217 0.144063742374 0.349865975391 0.159743013131
r=0.00372024880219 0.163960853241 0.33209222993 0.182119790746
r=0.00329559524031 0.154034229829 0.170033886673 0.331145712692
r=0.00514502835669 0.280209608552 0.178017974978 0.243572900182
r=0.00462140266381 0.128040028303 0.331021934701 0.192247043364
r=0.00356602731241 0.281832384778 0.305099877246 0.243834393483
r=0.00521166712526 0.275483434039 0.275521000927 0.252383424763
r=0.00347032779319 0.26327520244 0.28729412107 0.264382035903
r=0.00328263347874 0.290399608985 0.261001341938 0.181142972983
r=0.00464122375804 0.261927000729 0.260095754466 0.290925295959
r=0.00668190890614 0.290437560464 0.261298924048 0.262255174207
r=0.00327605027067 0.236266381385 0.233270928056 0.308103771062
r=0.00702939874818 0.423416789396 0.36716576665 0.119743086238
r=0.00522208007509 0.335573148826 0.210232186814 0.164260528242
r=0.00131206693149 0.459351796231 0.41501421255 0.0800222322684
r=0.00539966151552 0.231600775211 0.273463030934 0.270286941724
r=0.00606984901049 0.0936102379058 0.130469569998 0.337799592592
r=0.00708205479099 0.0983679032738 0.425291270979 0.344221418506
r=0.0052988071967 0.064858626659 0.0893825735718 0.408886324293
r=0.00377635872808 0.388770541692 0.372989305278 0.0734936092514
r=0.00295300552011 0.468720918209 0.0996105194223 0.331403164099
r=0.00390847642595 0.137787628819 0.130064209492 0.349793204305
r=0.00353345485583 0.14144704086 0.334438377535 0.154525010788
r=0.0036452723587 0.148474671849 0.329238267384 0.39246675696
r=0.00241346139404 0.143114564264 0.377841940526 0.331308448718
r=0.00328252387739 0.361172885265 0.127666584301 0.352812783132
r=0.00371273117453 0.14994802402 0.126646352572 0.311952332132
r=0.00369206738901 0.285822223258 0.20430301759 0.334809497172
r=0.00677661632904 0.317720657743 0.262766207258 0.216223213694
r=0.00351344417679 0.313992140811 0.205539779321 0.259435971026
r=0.00335901789303 0.261930314087 0.186735350934 0.277598912499
r=0.00664615069765 0.101697186244 0.381375614113 0.163331844573
r=0.00377229892808 0.310326519777 0.22183877533 0.306167595788
r=0.0031537831276 0.307259055095 0.224282732656 0.306656547197
r=0.00303072131852 0.134102445778 0.416335948316 0.293354868482
r=0.00380923222795 0.235548241103 0.215559212782 0.326201741754
r=0.00620069875056 0.374201045904 0.260977836806 0.194156221466
r=0.006090697369 0.14005154928 0.402280495321 0.266011094302
r=0.00334962987573 0.331452240585 0.129509621478 0.113907814688
r=0.00655790564064 0.33629001157 0.264723706683 0.214588727894
r=0.00338831724516 0.315359186874 0.240182528714 0.232986226946
r=0.00344681338608 0.316559067258 0.169589516284 0.166915590673
r=0.00491478361084 0.127975291234 0.345142176117 0.13511347232
r=0.00350380626508 0.14993633591 0.327026146694 0.134908649433
r=0.00374128243281 0.338877228332 0.130059049058 0.407949234601
r=0.00420155891102 0.155247654375 0.333024219943 0.127809295221
r=0.00269574949886 0.401697834646 0.048812746063 0.494924950787
r=0.00275186473998 0.35723216127 0.16317797484 0.30364508146
r=0.00338470806779 0.127664348216 0.150549697106 0.387642410191
r=0.00693468659258 0.149439775062 0.332527673632 0.367339271322
r=0.00337206859543 0.148454151693 0.150912788174 0.367072876172
r=0.0034868853224 0.356208400275 0.356039511348 0.142862710624
r=0.0074920343461 0.371078136122 0.126594754422 0.140885944259
r=0.00721673841772 0.350913785483 0.351411967217 0.15006125503
r=0.00165654706437 0.13354948955 0.133067519607 0.367611619857
r=0.00250814338776 0.274557445331 0.192846549494 0.332476097315
r=0.00228879106945 0.326509194574 0.173866733498 0.141333291564
r=0.00275253303786 0.437760110116 0.0868099341044 0.128135749435
r=0.00680836798481 0.52592210472 0.0359318267495 0.373246562568
r=0.00460475056548 0.428249893546 0.0942271427702 0.369487195085
r=0.00592752399933 0.165218597714 0.160900404072 0.307736330056
r=0.00251992638874 0.428764082242 0.0328015104048 0.514201539451
r=0.00366393220282 0.19077291297 0.322205257294 0.261667973425
r=0.00401079493246 0.236038643405 0.359754606229 0.131888961357
r=0.00269660924036 0.10221254333 0.0869682873085 0.444054997874
r=0.00330964051785 0.0843827910247 0.481365466982 0.0699354343796
r=0.00473339307142 0.0545706100525 0.415369854425 0.479626013237
r=0.00360144025459 0.0887591030355 0.439108803807 0.104297353811
r=0.00487508544624 0.373174177327 0.11324122168 0.42296112815
r=0.00450461874098 0.349374062058 0.334026618492 0.179825706689
r=0.00275922832881 0.476056388874 0.0777964296673 0.0581758452014
r=0.00721736910324 0.0890615251168 0.372909469968 0.424573524265
r=0.00595048783858 0.373275150283 0.419414269235 0.114664625297
r=0.00372780162897 0.0903747145386 0.423732070922 0.112901579065
r=0.00499332647313 0.135270486931 0.146115184378 0.451333969844
r=0.00307083675862 0.379528806177 0.447634131855 0.0785323038342
r=0.00258005207174 0.320636114544 0.105356471284 0.502874335142
r=0.00369960443405 0.0437303296339 0.447904588372 0.456242062835
r=0.01 0.401350396483 0.0913087854283 0.101397503337
r=0.0078741986571 0.365692444144 0.407315115935 0.124931367994
r=0.00230696689025 0.107267253691 0.129282384813 0.357465040533
r=0.00263797046141 0.34130651495 0.426261380097 0.108543953472
r=0.00126826578919 0.0879426502673 0.359035220216 0.498022009638
r=0.00345798134282 0.0995381598094 0.0810223749974 0.406440456357
r=0.00470657099731 0.0464252740912 0.048473744951 0.442152336988
r=0.00137929613281 0.454270409682 0.415174585855 0.0586400158714
r=0.00665666730309 0.257368331126 0.316539233694 0.233017242607
r=0.00486781278607 0.0588780821059 0.0883138228179 0.419334717276
r=0.00711425184932 0.442782337011 0.0630989881757 0.0432119383964
r=0.00533711296519 0.218898052815 0.383177905953 0.198407992381
r=0.00564122226974 0.238495309543 0.198711465537 0.333560112964
r=0.00424685908901 0.24700703508 0.192935040947 0.366876723119
r=0.0043459979609 0.189250141271 0.190764973005 0.369307466589
r=0.00328700994148 0.19736832267 0.259616127529 0.263889269665
r=0.00341520221494 0.45573747502 0.0543070504505 0.452196473022
r=0.00301384480625 0.336106239038 0.184214482586 0.17464294663
r=0.00635826143718 0.33777569407 0.185027438693 0.170228435239
r=0.00394190322006 0.142305946437 0.0981528684661 0.426009986382
r=0.00666155080374 0.10599522307 0.365911460524 0.151339868194
r=0.00463920519293 0.170304744623 0.380904093505 0.150611090356
r=0.00283111670929 0.406054441949 0.132041267016 0.0688034731345
r=0.00636698953241 0.251848080259 0.28130421664 0.299049558724
r=0.00400662005491 0.131330978509 0.338663121857 0.136848871299
r=0.00344259085685 0.471467391304 0.0802429667519 0.0484814578005
r=0.00285036266291 0.349663845373 0.165543916024 0.307941242344
r=0.00625844829517 0.17173059881 0.230092416762 0.327763007976
r=0.00371042700331 0.277981740797 0.181779784918 0.279443776601
r=0.00497770048423 0.23963022508 0.318810289389 0.269573954984
r=0.00457400233056 0.361290890679 0.162726192049 0.165235768062
r=0.00548977335385 0.3577281718 0.162757841198 0.282918903645
r=0.00343446034855 0.241023069208 0.319780770884 0.214500644792
r=0.0032690874651 0.340146378383 0.185537461994 0.22089468195
r=0.00336859306379 0.288302564863 0.328341838796 0.20329403203
r=0.00299069389375 0.255495847582 0.251517900761 0.267394793775
r=0.00417995101055 0.29325428952 0.279203990494 0.191846648037
r=0.0040512808575 0.184098488611 0.268821400695 0.312034343291
r=0.00523322587817 0.270818377602 0.248683895669 0.228164632687
r=0.00450117943877 0.190064159162 0.273706515981 0.24621814115
r=0.0032616356959 0.336213280671 0.143174524809 0.388175759072
r=0.00342854252976 0.290627892706 0.196116363485 0.278178206288
r=0.00379667208127 0.252544606179 0.292484769567 0.199854283898
r=0.00390721900992 0.140694218584 0.320641507318 0.399259799249
r=0.00273621411869 0.263667964109 0.249570810886 0.281157610397
r=0.006315950591 0.385924286304 0.36439289061 0.136949085875
r=0.00182076280841 0.403704747665 0.397450509408 0.109935292532
r=0.0036334696471 0.301177013616 0.159127625202 0.382506346642
r=0.00246843541877 0.225364998776 0.220610027963 0.313712098759
r=0.00365516572993 0.239328178806 0.217919563381 0.242414398025
r=0.00317710413183 0.104705640891 0.402082583732 0.148422415584
r=0.00571312884781 0.376448739627 0.500292723411 0.0579045507232
r=0.00235771149615 0.13587653762 0.341634593616 0.377669609841
r=0.00517613969465 0.441553274449 0.0981141083791 0.344394047903
r=0.00498061191416 0.142353408118 0.342950847068 0.101869607905
r=0.00357789507644 0.111539366182 0.336748279213 0.39983269206
r=0.0036118422639 0.422203672975 0.355565035178 0.1263870936
r=0.00643852479366 0.360540462008 0.308746186256 0.184483510097
r=0.00295237287502 0.169389198962 0.124172627938 0.380724785787
r=0.0038393657247 0.421009771987 0.102062975027 0.119163952226
r=0.00443673348755 0.313506359826 0.144217336961 0.360010293361
r=0.00305554137616 0.419710794163 0.345707478288 0.102912919837
r=0.00646849222077 0.189522643819 0.142656058752 0.320073439412
r=0.00471090873395 0.344388446323 0.306237468162 0.144041619249
r=0.00309339369864 0.212400020911 0.176120027184 0.31491452768
r=0.00212236520124 0.193098871931 0.315954118874 0.148829272917
r=0.0045092864108 0.352035487675 0.179325060363 0.133786287832
r=0.00263108172742 0.316991643454 0.150371402043 0.194057567317
r=0.00417059866654 0.117243119553 0.339055446881 0.168335062297
r=0.00528772951804 0.413526587193 0.0538892328635 0.46075088136
r=0.00486426225765 0.17872623764 0.318260811666 0.134261078004
r=0.00387824758591 0.318831586689 0.108188545689 0.164333976834
r=0.00281081063484 0.310437381809 0.160830842433 0.433264198133
r=0.00222076003965 0.166206528031 0.105958053168 0.322705615176
r=0.00269039231396 0.128442221212 0.317518063766 0.392147946036
r=0.00392279516042 0.330044724201 0.401040251781 0.155517641213
r=0.00370075117068 0.0553780617678 0.106676774787 0.42267588431
r=0.0053593920653 0.468946930627 0.411073032773 0.0766528031941
r=0.00477876282501 0.448410080486 0.346703610855 0.0999912037648
r=0.0039505972788 0.134867813647 0.413595163738 0.128637834279
r=0.00445681032771 0.0857052783282 0.334804539723 0.0967843631778
r=0.00296098352182 0.434774072308 0.108770650436 0.345104198805
r=0.0071383645705 0.38982810584 0.0986147482116 0.448096494062
r=0.00543977009202 0.440132204918 0.0294456407432 0.477690420151
r=0.00755060940617 0.348003091987 0.470548827622 0.127106415872
r=0.00469877872905 0.402459850615 0.107292151823 0.361767090442
r=0.00382760537189 0.106843370668 0.36263414062 0.407552923239
r=0.00356117728563 0.436341847149 0.379407910126 0.0773324873991
r=0.0062483361625 0.122171638241 0.11269280424 0.349323911123
r=0.00780023274131 0.113267400634 0.0821981713006 0.362101138272
r=0.00221927635685 0.400080592666 0.0356777533244 0.0502464275751
r=0.00461807790506 0.111284141743 0.167834623429 0.349104566482
r=0.00253164512674 0.0371169615883 0.0360893602154 0.495509382001
r=0.00412942565131 0.312698166529 0.253127584781 0.230639991729
r=0.00431882415053 0.314472481901 0.276375904969 0.227946861601
r=0.0053722103758 0.286635465419 0.198491939678 0.269162766511
r=0.00493480938563 0.278875205301 0.166573008515 0.309567986009
r=0.0040118640559 0.163385743057 0.280425180968 0.312891668008
r=0.00322220587367 0.290797546012 0.186214363046 0.277853963671
r=0.00497210703864 0.27454939573 0.274608783443 0.205481485881
r=0.00384566028954 0.242390069212 0.213121104645 0.285484315278
r=0.0049592271843 0.247763440395 0.298988529292 0.175229426176
r=0.00459106894506 0.3131927677 0.241878351092 0.162803920892
r=0.00487723107912 0.277489498394 0.260291574005 0.274623177662
r=0.00456108018638 0.171624298355 0.307560459269 0.287156697485
r=0.004375790004 0.302461306738 0.232922529016 0.222154575975
r=0.00328290636169 0.217598632417 0.227405641279 0.223266903594
r=0.00634642072424 0.163567888999 0.266798810704 0.375540138751
r=0.00599094044295 0.230369195589 0.206469221407 0.247077047911
r=0.00290602705002 0.313329118417 0.231604108434 0.201550645548
r=0.00377727702332 0.227282179247 0.28391210924 0.236050460941
r=0.00342194820314 0.179980170393 0.268365722532 0.295749585201
r=0.00331901674525 0.293477046396 0.266429163388 0.18249785178
r=0.0040919924643 0.182106253404 0.242016141011 0.340199039461
r=0.00511709480017 0.352185417796 0.188542098384 0.141964484968
r=0.00409568835993 0.34055617566 0.131808512877 0.0909166979437
r=0.00332240781137 0.166807029364 0.321879737241 0.229689517714
r=0.00387100623467 0.0974711019131 0.38660340215 0.461410327596
r=0.00371442535813 0.428575030254 0.381807180315 0.124243646632
r=0.005988773301 0.160248240705 0.327866127334 0.405330525849
r=0.00734280586991 0.438440013991 0.0567943336831 0.429127317244
r=0.00282400508719 0.428193899124 0.057535487768 0.426797040169
r=0.00600000350102 0.388285459926 0.1087158133 0.11885303881
r=0.0030329463779 0.389696254732 0.121471411537 0.103146777585
r=0.00413162529241 0.122024183862 0.38908865361 0.384151258888
r=0.00434052280595 0.38998524973 0.103687061508 0.121636596862
r=0.00414633287938 0.37480349345 0.130698689956 0.121397379913
r=0.00326279490801 0.114599483204 0.384221576227 0.109366925065
r=0.00252096921266 0.382684262697 0.111750474622 0.40401566954
r=0.00336628373439 0.395480225989 0.393619142572 0.109737454304
r=0.00330398127792 0.104077024667 0.379712861586 0.116985472671
r=0.00449864910511 0.408029878618 0.357122559169 0.132221004344
r=0.00294578501259 0.11262231065 0.395002152964 0.427682667894
r=0.00341390599706 0.410978642015 0.135141855276 0.1155753905
r=0.00243023119567 0.330345938694 0.123052309628 0.409715424584
r=0.00634293534362 0.13719622526 0.331387814059 0.122632668021
r=0.00366815187194 0.366344300971 0.274335008194 0.175716318188
r=0.00376069531112 0.280080087368 0.434219148162 0.137582817619
r=0.00441598101385 0.429847574708 0.13563891057 0.155041931569
r=0.00585786229917 0.161373657959 0.369912808209 0.29096688915
r=0.00385787788536 0.364526795606 0.176997302257 0.277037049566
r=0.00411241457856 0.278391561674 0.180163757767 0.365035803128
r=0.00800568658943 0.363213612951 0.142479303226 0.356422429673
r=0.00428706623242 0.296206510581 0.38395378914 0.162770331793
r=0.00401680087542 0.158151639752 0.163967797627 0.381433204372
r=0.00367468712591 0.29672681073 0.16398080145 0.381101241888
r=0.00609313972796 0.296697188497 0.163676347975 0.158589790699
r=0.00454123057815 0.14292605414 0.284688723682 0.167186879292
r=0.00370512927421 0.369303963669 0.176357008249 0.160215020544
r=0.00366755014305 0.149574956764 0.151281535097 0.402706733893
r=0.00214638442723 0.0640864114068 0.493577530576 0.0427140310983
r=0.00455674400906 0.0362658678518 0.397647752105 0.524516905247
r=0.00212609096272 0.388816336222 0.539158652895 0.0362103763505
r=0.00241207896603 0.0531293056657 0.503665817711 0.393900045927
r=0.00291248236922 0.513308600212 0.0433970313318 0.0460048379495
r=0.00412106021118 0.0714776632302 0.374158075601 0.0776632302405
r=0.00195155569515 0.519830559974 0.0434681585015 0.0373911955531
r=0.00526989793955 0.538663101604 0.035 0.393475935829
r=0.00474509026398 0.0339950996242 0.0376225992111 0.392105868236
r=0.00624321692487 0.0410895182965 0.528168286128 0.383295431052
r=0.00621404074265 0.404006330168 0.0482050641346 0.486006996502
r=0.00779794577979 0.0387370655346 0.039466702043 0.40819846113
r=0.00317284713425 0.0275919298792 0.0402468751621 0.37539546704
r=0.00598608275547 0.0496383491703 0.516806126791 0.384945397816
r=0.00225089377354 0.535927216936 0.0427977336043 0.38106132996
r=0.00546607782404 0.0413713710113 0.520775623269 0.39669748534
r=0.0026844468051 0.468507523639 0.0588068985016 0.0778856323103
r=0.00723721710864 0.513736207705 0.0503355020293 0.392323224083
r=0.00250538863355 0.0399218448475 0.0407902354303 0.377122732536
r=0.00538365473732 0.0460033212154 0.399084421705 0.0468560657062
r=0.00225419092084 0.524573830679 0.0435518432079 0.0359360711897
r=0.00478272839874 0.0422287390029 0.364613880743 0.548191593353
r=0.00833683415052 0.0302376457191 0.579939464773 0.358836045431
r=0.0036359340056 0.0525837051154 0.0554857712132 0.375384415472
r=0.00337723595365 0.0404973706197 0.527252174768 0.0415786110975
r=0.00326302992848 0.286616318796 0.315960551613 0.166562927922
r=0.00446637714402 0.331630940742 0.25722665655 0.246209744495
r=0.00418922591417 0.23104279933 0.279238032948 0.347913174999
r=0.00418414537159 0.243736730361 0.274242932171 0.300435802883
r=0.00608613343671 0.187619089217 0.336987677508 0.1197375533
r=0.00388502855046 0.296020874103 0.221722113503 0.197521200261
r=0.00455139783219 0.258793681171 0.219247838449 0.288318019844
r=0.00423331842857 0.342906327413 0.0958978880631 0.478607717177
r=0.0028609102642 0.352716676717 0.310383147502 0.13634786572
r=0.003125527782 0.279654676851 0.302863467269 0.165328085272
r=0.0036762599755 0.267599649932 0.214344816612 0.258730209245
r=0.00452503085606 0.254167240667 0.282683565229 0.268942003031
r=0.00410210743035 0.476072094469 0.404795394328 0.065028949004
r=0.00207144451767 0.0443504419578 0.034088360619 0.507845426917
r=0.00213393441097 0.0456278398492 0.0377531804082 0.410451388321
r=0.00462129191653 0.120449113446 0.461286198655 0.0685342671336
r=0.0047429837291 0.293780687398 0.191747781893 0.340425531915
r=0.00305120888487 0.163549531855 0.314677289151 0.336959896596
r=0.00305234312204 0.284715263861 0.333896960588 0.164453907816
r=0.00428084001604 0.307042838293 0.277325621076 0.234069296569
r=0.0039238957686 0.225458571494 0.341488269458 0.235629894111
r=0.00360847490689 0.340908920216 0.22767317326 0.23425987818
r=0.0032357673099 0.470279277306 0.404992892451 0.0638434020039
r=0.00345726673196 0.304939538619 0.234750792022 0.251929855874
r=0.00423734131409 0.217997802365 0.20264199971 0.249663098389
r=0.00370985408355 0.290320865429 0.23961651204 0.219349521541
r=0.0031838721802 0.131830313246 0.399424076415 0.132146368872
r=0.00564208895851 0.235107942431 0.302405383795 0.209588219616
r=0.00310397911505 0.221682565911 0.235678456221 0.293126361069
r=0.0064460074549 0.28654392685 0.22565179785 0.227678240455
r=0.00504149351475 0.242085758315 0.282102687101 0.250853137974
r=0.00384104525335 0.284792695063 0.240700248189 0.227181180814
r=0.00472544964168 0.0848708643885 0.424384066901 0.379282211665
r=0.00395852566852 0.359926683388 0.126567624928 0.358527879606
r=0.00357974173557 0.361201870716 0.430777115767 0.0975078480364
r=0.00131699386231 0.0671979355655 0.413633375024 0.46791376438
r=0.00650958016514 0.359100642398 0.362145434279 0.15793611217
r=0.00674887041711 0.294176374176 0.185692211611 0.257012716275
r=0.00213601659977 0.384691968347 0.0825255730246 0.113292427057
r=0.00434956752481 0.089261423508 0.128786282211 0.397681770285
r=0.00268256969626 0.41408352437 0.08462075152 0.126258347453
r=0.00371237968629 0.0757738589096 0.107285048472 0.391886662175
r=0.00496744767303 0.41223571279 0.372566464308 0.09069499686
r=0.00537861604003 0.0992636696731 0.378664036077 0.389110062007
r=0.00673849462812 0.235188509874 0.211306417269 0.231013318859
r=0.00347464745266 0.277846381823 0.197703136577 0.279081254631
r=0.00619704657161 0.250801536911 0.291699043524 0.176454878404
r=0.0065676026854 0.276240851803 0.279697981714 0.181273523664
r=0.00445099949978 0.209230407234 0.238020807072 0.308576614733
r=0.005124880381 0.282919027781 0.261311956615 0.247148564245
r=0.00239084351224 0.292267839538 0.263077292679 0.208317498017
r=0.00281456791732 0.237193839872 0.209350200177 0.262947336461
r=0.00360224315135 0.26312033331 0.208894650636 0.290949521835
r=0.0044732305583 0.251792978578 0.34506313636 0.214510781386
r=0.00344550761132 0.226834804834 0.208219785606 0.219686404033
r=0.00385361415891 0.399996275466 0.364818056538 0.102089463295
r=0.00642467894495 0.184918296593 0.145208429472 0.312401642351
r=0.00329564907027 0.250635710337 0.272784227013 0.282107978625
r=0.00314909910925 0.301964944183 0.274486033237 0.177653179775
r=0.00686821199988 0.167602683586 0.314592756747 0.285510458092
r=0.00625716883856 0.405054151625 0.312805266511 0.133191760459
r=0.00409907843642 0.255804136767 0.201298016041 0.264140987759
r=0.00197489900868 0.401648557512 0.114275009367 0.101107959107
r=0.00442084220123 0.314867652869 0.408981168518 0.143716254774
r=0.00251056689546 0.145603543743 0.344673311185 0.38219269103
r=0.00316127340653 0.293170594612 0.266993214759 0.238687919059
r=0.00251019440654 0.285458434904 0.181831749664 0.265285309189
r=0.00385191595736 0.380785100926 0.100869856139 0.403479424557
r=0.0024969324417 0.0933348761861 0.111594538301 0.406410553113
r=0.00442491340827 0.35275964089 0.406932258723 0.11224750051
r=0.00304866620375 0.266730497163 0.289552281464 0.189705188848
@balllist {Total Position} color=lilactint
r=0.00670239566051 0.175314937013 0.257965073652 0.307271878958
r=0.00721668666862 0.259175560677 0.266417559797 0.293826773768
r=0.00648966829271 0.249397870652 0.304225853245 0.185620056381
r=0.00824734556402 0.259533495273 0.26082121221 0.225682148536
r=0.00702887945483 0.191529158553 0.271574254381 0.269644016262
r=0.00598076389304 0.164253548424 0.290929588883 0.228555865904
r=0.0072402791163 0.309962543153 0.195052761576 0.270960957656
r=0.00569685583014 0.328303082138 0.236846273243 0.139510279071
r=0.00497987884123 0.366349496155 0.293845019487 0.0970822653699
r=0.00701492153936 0.252337418142 0.243665305064 0.226175192894
r=0.00776572643669 0.28380314259 0.171297079625 0.28366778338
r=0.00795812459742 0.216880194701 0.214170914267 0.339012107575
r=0.00594231674822 0.293430616531 0.317706441379 0.181409637679
r=0.00620402152526 0.265830445785 0.182996117701 0.291415805835
r=0.0063098787721 0.358349739701 0.245751005648 0.167411006284
r=0.00797292422253 0.214499825723 0.246741024747 0.276728244452
r=0.00679719486918 0.32227117545 0.315900898324 0.205794282009
r=0.00611706325021 0.178469394797 0.259779633336 0.312584822764
r=0.00722605794541 0.23120014125 0.2827643216 0.19575127205
r=0.00680050456901 0.280965414282 0.197636227917 0.295388570955
r=0.00607937938424 0.231696149666 0.212799643979 0.258106754987
r=0.00693761816659 0.208786225113 0.307463058483 0.260601529989
r=0.00615790390585 0.272685224119 0.257879441968 0.287005111242
r=0.00679093019638 0.260286637045 0.192789681392 0.295548803914
r=0.00687602929294 0.356397583745 0.178352821419 0.219525588996
r=0.00813509603626 0.27037081143 0.17141593372 0.268527812275
r=0.00551698345627 0.174000279968 0.267634112578 0.240135006921
r=0.00595002483894 0.297524957174 0.241396420344 0.179727095517
r=0.00690640799052 0.16503687842 0.26519152986 0.324018558173
r=0.00612786171648 0.267400227054 0.277384798999 0.263135679562
r=0.00634816055107 0.198256260335 0.36866583983 0.259767009213
r=0.00654615946852 0.195201383501 0.337083010085 0.137703646237
r=0.00666693830459 0.270178364151 0.255987705789 0.209688230582
r=0.00586617958886 0.130551821942 0.335473527136 0.242223283679
r=0.00640912625319 0.251656820858 0.245332880889 0.304968148936
r=0.00653455795464 0.259352679349 0.218061526292 0.265149990983
r=0.00783510885282 0.244443208572 0.186548764437 0.343541639632
r=0.00607087946886 0.225553299889 0.339367635202 0.234778862414
r=0.00627961295891 0.167006343797 0.250621500886 0.346600815315
r=0.00679043510384 0.286329899515 0.23696267546 0.183091604167
r=0.00587393810663 0.285077227489 0.318655680576 0.155769173976
r=0.00657081611162 0.26903750808 0.261921082231 0.232688418932
r=0.00724871096944 0.221221141004 0.234817782866 0.291032245755
r=0.0080669140659 0.21979727737 0.278187396841 0.205102732461
r=0.00630173547278 0.228644338118 0.304752791069 0.263391812865
r=0.00594386974262 0.242509870925 0.243035590092 0.269348929669
r=0.00674290334273 0.352924078596 0.197099174515 0.257818858272
r=0.00683179292472 0.248201325178 0.244386777064 0.203156454555
r=0.00658982314051 0.226647986252 0.305335559316 0.228091720072
r=0.00671931118396 0.347949119885 0.224463603409 0.246242774566
r=0.00658970688577 0.205054985115 0.341130485854 0.151254632724
r=0.00569519600145 0.2438891512 0.237112434775 0.280233416869
r=0.00668183388275 0.222742095562 0.211723481396 0.271870126187
r=0.00665303645624 0.321121444189 0.281346081168 0.191193442809
r=0.00751088424873 0.17437458356 0.255572717911 0.279120479738
r=0.00679760734532 0.29495058557 0.261094508863 0.203243351425
r=0.00581899803083 0.366971677153 0.184048423853 0.247683357908
r=0.00589501734616 0.241970820917 0.365851596678 0.178385499222
r=0.00745981778432 0.301895427912 0.203308408447 0.249979478775
r=0.00779848851028 0.345742717216 0.256436021479 0.245751488461
r=0.00681109071335 0.276215012648 0.194025094912 0.360670389325
r=0.00672496018486 0.15262836942 0.360657197871 0.346516586402
r=0.00963821901159 0.285696321911 0.250214817143 0.238625170282
r=0.00664918369934 0.305540386124 0.234259866886 0.1563817924
r=0.00530336949046 0.264320392448 0.306006437442 0.224648158637
r=0.00782123985949 0.230600613766 0.125759378719 0.247176468132
r=0.00593606876272 0.234431103841 0.270265543175 0.266438264555
r=0.00714826638913 0.204576323868 0.167622551211 0.354755933652
r=0.00777640766002 0.212160245401 0.149277654719 0.37670760032
r=0.00669609446175 0.179406494471 0.24317119007 0.280698687412
r=0.00757978773057 0.254045803021 0.23057825755 0.229718541889
r=0.00630398743831 0.263021509343 0.266291403094 0.214811070275
r=0.00672544498946 0.332114799022 0.279653087895 0.215128352042
r=0.007407062601 0.340575680872 0.0992268005588 0.396210077873
r=0.00746645831929 0.394779852235 0.122245284817 0.219586497086
r=0.00576584764811 0.164295842108 0.298021946376 0.267826180863
r=0.00748881292266 0.340178601479 0.107381521329 0.332319912046
r=0.00618471588594 0.251577705372 0.254164817441 0.204565873935
r=0.00596920079764 0.166296193387 0.341838782378 0.279537525856
r=0.00538110168441 0.250330661761 0.176039066264 0.319051373013
r=0.0086799106912 0.228916929548 0.22658254469 0.276635120925
r=0.00482661339998 0.220309050773 0.241184128601 0.26639497368
r=0.00536651610051 0.156512986587 0.340708810165 0.296175867778
r=0.00914345490295 0.186312134682 0.302690856755 0.196856281071
r=0.00596972137816 0.233016606439 0.214052179009 0.254676364405
r=0.00782002651178 0.202301839545 0.45897139555 0.28259334168
r=0.00648303205836 0.285787855929 0.234558293108 0.331737794028
r=0.00587801135486 0.367711919797 0.256233692044 0.183760749741
r=0.00646713558908 0.276470935651 0.305802058714 0.193177393183
r=0.00688453437909 0.260953066859 0.225098613819 0.266924118063
r=0.00620885024095 0.204997091299 0.277791358032 0.295876466431
r=0.00683125095617 0.213823488916 0.28107072376 0.175719399697
r=0.00681519299364 0.260857411432 0.231590063462 0.21992441537
r=0.00614211077346 0.233303744218 0.268238197894 0.243356692194
r=0.00619429960128 0.216445503006 0.224078938414 0.324392423727
r=0.00688312318456 0.264395455411 0.231318380275 0.208817484409
r=0.00679388858143 0.235987161422 0.241075622358 0.186687803351
r=0.00731101752442 0.185617434179 0.30927073127 0.247306067406
r=0.00653518142897 0.31161037544 0.237795301625 0.212699829721
r=0.00661323611538 0.154571000446 0.221239188371 0.297698574106
r=0.00591019156496 0.283103993992 0.2488881736 0.242477401357
r=0.00611557008791 0.236638264911 0.279738851389 0.278189664712
r=0.00820594565576 0.236752913202 0.200485922079 0.318350372496
r=0.00705705014444 0.203460778364 0.314737874049 0.176104445793
r=0.00795601250412 0.349675492966 0.113603013645 0.395336443345
r=0.00563673504199 0.325388448673 0.196253879236 0.196973277252
r=0.00596513745181 0.257078062436 0.175454448815 0.311115835725
r=0.00559781021757 0.191479852952 0.273538528076 0.262654076263
r=0.01 0.263813549782 0.256701331066 0.255060109544
r=0.00470545564213 0.256089839715 0.193142057383 0.334932853477
r=0.00588163961268 0.111850202021 0.390503723368 0.213561859909
r=0.0066519826854 0.258859808526 0.229005892117 0.275631494898
r=0.00573380996973 0.313605474206 0.204584333851 0.155139130844
r=0.00606672441597 0.194934792056 0.301042072676 0.227903892764
r=0.00690654486217 0.258851173277 0.195599022005 0.279712952085
r=0.00652128130086 0.201863647749 0.149233855644 0.308165289439
r=0.00622532798116 0.270045376064 0.224748211471 0.250535320119
r=0.00682162394826 0.228020138965 0.302501713378 0.190465080954
r=0.0065448427213 0.227377941289 0.249130068215 0.286916532536
r=0.00799422344478 0.211644323554 0.225287654081 0.304751419381
r=0.00751895870419 0.271263398816 0.20029727901 0.253197413229
r=0.0065707470312 0.18766284801 0.231463155957 0.297987828216
r=0.00589058994566 0.300016055852 0.238298259601 0.307946401136
r=0.00771531830697 0.195745186594 0.141850883448 0.359488154663
r=0.00661197932238 0.224621697871 0.251466187911 0.260323159785
r=0.00800674046201 0.207123681089 0.268308672036 0.35932134607
r=0.00676480865254 0.234224762906 0.240510765052 0.299592614495
r=0.00641619605038 0.239000217817 0.304399912873 0.234135627677
r=0.00556919087875 0.190528805972 0.183113056535 0.303960732651
r=0.00645454632416 0.215570273354 0.302723619586 0.278637694101
r=0.0079778000276 0.210948814499 0.161204673039 0.322719686625
r=0.0064007499793 0.312551033369 0.214966159206 0.278679997339
r=0.00786968067507 0.219875549562 0.283430955291 0.276716812046
r=0.00658752030652 0.16927918663 0.273550297884 0.236231302019
r=0.0082724872466 0.259934894073 0.239706295306 0.218125656519
r=0.00652444750373 0.270392770843 0.266975507228 0.209739916213
r=0.00623906201557 0.275462064435 0.235018363142 0.231430334518
r=0.0059434345387 0.191465345867 0.320472387884 0.210108157283
r=0.0068520889648 0.274969311461 0.242383662538 0.237473496262
r=0.00676292768907 0.240329289754 0.221845171567 0.297572332669
r=0.00706615941235 0.273698411283 0.285042083917 0.229229005109
r=0.00726198998006 0.278447157616 0.278124213627 0.204949624469
r=0.00614178351097 0.264305324885 0.233662035308 0.248422252294
r=0.00671874195054 0.287939685292 0.233463832625 0.266022878435
r=0.00615166706355 0.236391191941 0.261638584292 0.252259962557
r=0.00628194663481 0.300237277041 0.290991654394 0.268041237113
r=0.00629748312202 0.278890293394 0.272126494134 0.229880469252
r=0.00651607895324 0.308298292223 0.375084893411 0.141625432724
r=0.00733885669103 0.288862251349 0.208252582213 0.251352900259
r=0.00645570979292 0.224339799867 0.176411696545 0.270477722832
r=0.00727107930562 0.244665702304 0.272998484812 0.303372798292
r=0.00838297410672 0.211848432391 0.138757453356 0.357107135988
r=0.00596730665641 0.292068805611 0.313878503319 0.160630959627
r=0.0057073294291 0.306540746102 0.151058720803 0.267776513976
r=0.00680318775457 0.170075177661 0.202309409014 0.344804210558
r=0.00713569279198 0.257720096038 0.251331170268 0.162776883416
r=0.00667517196441 0.274914867943 0.289165361784 0.233541275412
r=0.00734462703044 0.211751719464 0.264408910766 0.255886433209
r=0.0066630527537 0.278560250391 0.143618043544 0.290393432721
r=0.00682359678294 0.265887800946 0.168036022391 0.214319055121
r=0.00620084809884 0.345395145752 0.228560015124 0.205415967431
r=0.00657468577358 0.339300229403 0.218447001399 0.226070365085
r=0.00587779544275 0.276329660734 0.288303452674 0.207663684319
r=0.00768683731457 0.26126255038 0.229543774296 0.267916338747
r=0.00734981494375 0.235283608754 0.298094387375 0.240836683043
r=0.00740291887842 0.285166504439 0.201398106362 0.283123912338
r=0.00596720652989 0.230640688923 0.254979566882 0.282893546952
r=0.00598193466184 0.168389478542 0.36345177665 0.261005999077
r=0.00669460958965 0.249388557453 0.233182472742 0.272691947245
r=0.00570562536277 0.286073987991 0.202733737307 0.239547881907
r=0.00646248960904 0.231794325844 0.226956911526 0.243094077436
r=0.00644085415293 0.324506710464 0.175997884121 0.133948708983
r=0.00707747913884 0.286565172412 0.196873144424 0.286454985645
r=0.00757913247673 0.303635771526 0.243523978285 0.239566589981
r=0.00781106269986 0.325729106443 0.218298323376 0.205811974048
r=0.00727267340578 0.175477837088 0.211974463133 0.272534998489
r=0.0089930377596 0.278671049125 0.230829212441 0.196628270804
r=0.00596518732192 0.270418567337 0.221264190897 0.316644278398
r=0.00804594256728 0.28776638301 0.208415157466 0.169266855771
r=0.00488777558133 0.283454314304 0.253639681759 0.276954150262
r=0.00573355308409 0.22855227882 0.23194430123 0.277875163264
r=0.00621195906499 0.261403202619 0.242922078462 0.226306517422
r=0.00773570541581 0.261600475316 0.255229069079 0.330705993941
r=0.00569266242434 0.151466586589 0.268405365208 0.306536670921
r=0.00714542684273 0.240405448905 0.271334857664 0.265308265597
r=0.00546966512211 0.285896804103 0.166475022359 0.225118180657
r=0.00674890470373 0.301886176782 0.273679463023 0.268064095506
r=0.00656112089474 0.212242036542 0.252362382976 0.225781010384
r=0.00637020337078 0.227993226258 0.277860170606 0.263860402007
r=0.00773677687608 0.260445057068 0.229436212316 0.211355116277
r=0.00599490401302 0.257290000056 0.248057923725 0.222639344666
r=0.00579740591732 0.381592957812 0.190677433649 0.275920451314
r=0.00511493048193 0.351846219356 0.162621408439 0.235050793844
r=0.00650093847807 0.224482481545 0.173698905711 0.275277618808
r=0.00428058430693 0.268788425763 0.20157402989 0.284853765984
r=0.0067582140239 0.191488191034 0.223813257404 0.282397281943
r=0.00587562577094 0.208740964183 0.309602424045 0.218666775368
r=0.00630518885124 0.150990726304 0.183347722811 0.329909926163
r=0.00622300351048 0.175999914765 0.39733427092 0.147957552899
r=0.00828092646671 0.201593178001 0.249361150052 0.376479284253
r=0.0077270096597 0.191638426226 0.255545941789 0.206275386353
r=0.0068676418603 0.282119701439 0.177318363093 0.372727418274
r=0.00562030356082 0.2641883839 0.334815412403 0.205549058477
r=0.00744142965272 0.281574339813 0.15531909773 0.251722291415
r=0.00671979773056 0.232914339628 0.278833716312 0.316794241626
r=0.00717017701587 0.359365561108 0.275352564922 0.19673801936
r=0.00664852657763 0.207193552213 0.356800349936 0.153679955918
r=0.00713192435298 0.257030138171 0.199263809575 0.304215981217
r=0.00493334265553 0.26008051211 0.420598781319 0.146879605799
r=0.00804170322816 0.29377316929 0.197621733914 0.349773455828
r=0.00653225151282 0.204074871625 0.308946680654 0.297149062264
r=0.00552404665391 0.319397555678 0.166234853838 0.204221297532
r=0.00573935865558 0.319522462024 0.330144584759 0.20386169419
r=0.00762113444953 0.183792781037 0.205634384886 0.274336343803
r=0.00638894681042 0.31160214503 0.270900916283 0.1283419711
r=0.0072087142405 0.153076474302 0.36522093553 0.326684088966
r=0.00552733271375 0.165840696767 0.282073992844 0.280928179281
r=0.00596084114049 0.188726678207 0.208306405078 0.28132910175
r=0.00726640628689 0.309407962173 0.374049366796 0.14805161525
r=0.00671828196862 0.250293072108 0.266040655153 0.304825841603
r=0.00734992653592 0.149549448458 0.106780330408 0.377068351161
r=0.00719155577234 0.365872041138 0.129829375622 0.201779043058
r=0.00612075970559 0.222268141679 0.337931268555 0.237822858706
r=0.00580143910227 0.26015580826 0.247300142841 0.245246189075
r=0.00561548153599 0.21220511741 0.260459815386 0.279882680755
r=0.00627369369215 0.280431664636 0.250996838711 0.237725324129
r=0.00654822299353 0.194097937909 0.231669354256 0.270591211459
r=0.00642488420723 0.27647863128 0.130958641564 0.39057368907
r=0.00634036841125 0.274818341268 0.277407500209 0.201386452852
r=0.00623907509901 0.293749554996 0.185704423346 0.225149765096
r=0.00600777893029 0.206402690969 0.231310450784 0.279298625418
r=0.00737149143237 0.26004436559 0.253853135814 0.209488524218
r=0.00722610450852 0.266086709007 0.225845475085 0.183505007917
r=0.00585514790397 0.321082874628 0.256903341448 0.132232754007
r=0.00616325629544 0.260384450982 0.242903120364 0.279940157401
r=0.00678606012792 0.174418423354 0.26016228268 0.22652280211
r=0.00582890821381 0.292300724638 0.160725703325 0.183791560102
r=0.00594074106774 0.230698322736 0.22758198002 0.281632711451
r=0.00575699714189 0.231252901211 0.240325779635 0.254694687091
r=0.00787518845201 0.266740309952 0.217583417265 0.283775734538
r=0.00554909233001 0.247990353698 0.288344051447 0.218555734191
r=0.00812498642925 0.332628890944 0.160539485464 0.232245850394
r=0.00632088979615 0.262056136385 0.204318545729 0.303970048036
r=0.00633093641667 0.2697688303 0.321808281989 0.188482113006
r=0.0063200779573 0.284135015939 0.211844216779 0.207182112083
r=0.00752317950788 0.247042318729 0.279287883378 0.27247011636
r=0.00740996728708 0.232581943378 0.239281643288 0.279154162886
r=0.00574225803247 0.23885508344 0.278873190393 0.211015643363
r=0.00758720947858 0.239279547766 0.272120911091 0.290865441472
r=0.00731997149188 0.271137433198 0.198013878918 0.270120443487
r=0.00783683769428 0.236819903075 0.210822689191 0.283752231836
r=0.00531570169328 0.290648399572 0.212087550399 0.238439068543
r=0.00627026586253 0.269847213122 0.262532025614 0.23746624093
r=0.00689485931728 0.243020353749 0.26595617149 0.242607491461
r=0.00734171220339 0.205760855343 0.236920316268 0.334211854427
r=0.00640148612711 0.239194309484 0.260039986752 0.246434058828
r=0.00691404965381 0.30299810915 0.236434661556 0.251421993761
r=0.00558579449121 0.227459959531 0.321955058811 0.194379083365
r=0.00591191366047 0.302938687591 0.224855758135 0.245334256481
r=0.00687487901367 0.234161909548 0.24683753635 0.256837149767
r=0.00652571617913 0.20088579906 0.265555627748 0.287310766032
r=0.00760850610791 0.203509487636 0.272069965083 0.20681575929
r=0.00621575166355 0.349987829997 0.354161551155 0.13895319392
r=0.00717122501085 0.169861394109 0.305976907403 0.313058133977
r=0.00553005585953 0.33598578287 0.229529720697 0.253958780934
r=0.00755132647806 0.261210336112 0.259702116104 0.188299109412
r=0.00562800426059 0.178098636241 0.332440580533 0.259439732899
r=0.00724343662925 0.3088997625 0.310436132195 0.214434271555
r=0.00711172164989 0.337212455809 0.260332219478 0.23854908228
r=0.0065186795247 0.198254854178 0.250577784765 0.291130152242
r=0.00760309163212 0.315196847227 0.167450838461 0.236759560864
r=0.00630490168405 0.273962698821 0.175354753327 0.300602896846
r=0.00741339746611 0.276740194195 0.256087340016 0.254063411546
r=0.00711950094834 0.265589555284 0.191774785802 0.285246838025
r=0.00615110171392 0.298108708611 0.298451922903 0.190791018624
r=0.00649733201193 0.209420251973 0.228832313939 0.28374021991
r=0.00709788582113 0.203479002749 0.277909438493 0.202278257023
r=0.00704439746356 0.272779680686 0.228640949333 0.247459149868
r=0.00666344331749 0.212086041473 0.222500773754 0.270922315073
r=0.00651672202941 0.226305475098 0.280400458085 0.182025144374
r=0.00534742833651 0.351158680295 0.205410491232 0.261514188053
r=0.00639979212139 0.26847776631 0.284444740376 0.161678374449
r=0.00533142565333 0.246901237973 0.203219801434 0.187358276644
r=0.00579912437783 0.212814412656 0.269942455113 0.323664572277
r=0.00680921687912 0.202884030221 0.244890234671 0.248289323299
r=0.00645733274499 0.160258029744 0.323564583228 0.3062503158
r=0.00715920327912 0.24947159185 0.315924024074 0.265916846116
r=0.00647542841084 0.203315624066 0.168982108225 0.273137869553
r=0.00803450710794 0.345830422004 0.245481062497 0.25256806965
r=0.00582378711668 0.315352362522 0.240203193033 0.201851607512
r=0.00817247502485 0.192417515662 0.273709647637 0.270525079146
r=0.0065939672658 0.18148381673 0.338212334114 0.186107608239
r=0.0064807075225 0.264157293916 0.191503286306 0.339980740284
r=0.00656749072306 0.357150130099 0.140592550312 0.329103668602
r=0.0049257898707 0.316891181331 0.116347004524 0.31036439815
r=0.00636435356541 0.31912737267 0.319453749034 0.208623207077
r=0.00514212933232 0.266733941683 0.176349669087 0.283328445832
r=0.00650928999243 0.173381027776 0.305048964991 0.323383959812
r=0.00682769681842 0.386032258719 0.282231215614 0.140316135875
r=0.00616231227436 0.216110620371 0.270367602093 0.284602840253
r=0.00726159398463 0.273900603346 0.13774336008 0.299729427132
r=0.00667929516524 0.266813386648 0.168035708751 0.184970501018
r=0.00590564893797 0.196964839158 0.268395955155 0.249189555057
r=0.00583643029976 0.148426742298 0.236807311041 0.282857553898
r=0.00713690095541 0.276180957633 0.223974129216 0.271683439022
r=0.00657416576924 0.256343572081 0.234272861461 0.265270260772
r=0.00725704148604 0.305494886462 0.232119951465 0.266250650026
r=0.0059483699367 0.273132162163 0.212655622012 0.255919382052
r=0.00712654501485 0.236869217692 0.206469603677 0.26406283699
r=0.00654705199519 0.214491358916 0.241517302217 0.30193672561
r=0.00676090426545 0.280844493274 0.226356266888 0.236857994081
r=0.00744822808856 0.234395624577 0.199341735248 0.306348495805
r=0.00645130307579 0.267905499897 0.293091689527 0.207633995225
r=0.00579171449315 0.264506760115 0.297506222429 0.201671002229
r=0.0057626550619 0.244049089861 0.276023391813 0.241446338852
r=0.00800011981698 0.233310441769 0.216960946235 0.305087791986
r=0.00706040962862 0.245016504902 0.194581887541 0.287329349634
r=0.00604220453127 0.199679097875 0.300448363249 0.241846236898
r=0.00598191520812 0.222556987116 0.256081929303 0.307525602907
r=0.007822010758 0.275943889155 0.196338779675 0.286664453706
r=0.00719358210408 0.272625597113 0.21077539672 0.224035745449
r=0.00694722992186 0.207431282395 0.234440824688 0.285695031692
r=0.00782055881505 0.212502799664 0.248004915634 0.310710089973
r=0.00709603259896 0.250870608674 0.265291484098 0.241687184281
r=0.00625811134725 0.180158769454 0.219537555082 0.314939512469
r=0.00579312612698 0.269646443715 0.201198712022 0.220486498549
r=0.00537557896874 0.263772799436 0.203003447084 0.15851252608
r=0.00717481631328 0.210712481051 0.26895364288 0.25435592237
r=0.00724891365755 0.168795113826 0.248918950751 0.375464809113
r=0.00586437635221 0.282892967594 0.255706265967 0.212123504101
r=0.00679253681233 0.272233612235 0.254483663028 0.295266064535
r=0.0051875492845 0.330768333916 0.133438265128 0.287192491547
r=0.00501279839688 0.339990435921 0.220074499144 0.246853921273
r=0.00730540093956 0.355236351875 0.216890517298 0.209375480794
r=0.00624633143855 0.339719094315 0.173989740408 0.125250748113
r=0.00632983936091 0.188929335079 0.319650271984 0.304452944721
r=0.0061436125789 0.285830126478 0.187005846977 0.209403233927
r=0.00509630740485 0.2734643377 0.209767103348 0.15943231441
r=0.00983081197097 0.214470284238 0.26894918174 0.252476313523
r=0.00683688257937 0.317398714553 0.149417852523 0.280448637176
r=0.00874550667004 0.312152431594 0.276193641298 0.261770244821
r=0.00816024246367 0.269387523254 0.238841789858 0.15248725486
r=0.00628713780101 0.287635827278 0.335823218176 0.212330342765
r=0.00790939088333 0.174241636847 0.310111013774 0.365657495533
r=0.00733420796952 0.356852619275 0.211718202104 0.18221230475
r=0.00658899227245 0.282603788562 0.209641287987 0.289572414767
r=0.00686310392157 0.218432222831 0.262826044595 0.212842076829
r=0.00588668651062 0.259615442337 0.296756532858 0.234468516818
r=0.00606818784809 0.193316345104 0.307469967237 0.271539861667
r=0.00638895129307 0.275851496803 0.254303472922 0.273826265655
r=0.00551037139747 0.209900553855 0.294912263189 0.256889918499
r=0.00499562616668 0.233648210948 0.270865222796 0.256812716884
r=0.00619441830475 0.238741233857 0.23760262836 0.301214587131
r=0.00641627107792 0.30808014106 0.185716040029 0.339146734509
r=0.00664240469928 0.232763237003 0.342001736 0.267977495146
r=0.0061667105898 0.163875156294 0.181581307801 0.332276240504
r=0.0063499052937 0.226077039382 0.269422371808 0.34051978736
r=0.00659293415531 0.247990340453 0.18143608664 0.266699495199
r=0.00675806403368 0.199269810643 0.25634186482 0.239874770634
r=0.00537162361786 0.226255573749 0.243947398231 0.230209974564
r=0.00643125636057 0.167461239778 0.229230529909 0.355032347209
r=0.00790717276747 0.153867822097 0.310045479688 0.183547415647
r=0.00654126582511 0.214828819538 0.352108756681 0.296175346412
r=0.00760882400057 0.241138681124 0.317886211036 0.233131505006
r=0.00599902072173 0.169089669186 0.399689644135 0.240822234284
r=0.00696255260417 0.314717979607 0.228794984215 0.187214977887
r=0.00711074342098 0.213638793433 0.35566246659 0.156334478809
r=0.00514126055795 0.282787300339 0.208558985266 0.150762301382
r=0.00483264678893 0.361140819964 0.132370766488 0.285311942959
r=0.00840024837501 0.194379297709 0.165166734927 0.352018111751
r=0.00595497424366 0.234425608159 0.37247605265 0.237974639928
r=0.00522211735291 0.359577155867 0.152326614471 0.283948303626
r=0.00728540299821 0.235340939241 0.156053772 0.325771645883
r=0.00764541281784 0.154037653649 0.234704285739 0.313140743046
r=0.00643454106974 0.245307994138 0.342197324257 0.243535195953
r=0.005084910169 0.290773364916 0.167512303227 0.307367580492
r=0.0080911264602 0.185031957885 0.285486443381 0.366118645897
r=0.00801981489919 0.295626132211 0.146916023553 0.261346541151
r=0.00557295818555 0.413044808387 0.191932994772 0.254634822867
r=0.00634726052535 0.13632124019 0.185678791972 0.286158818989
r=0.00717988036089 0.205361817991 0.34860793202 0.165492272938
r=0.00482366519412 0.299685633306 0.201008157156 0.122116220139
r=0.00784025174992 0.192913000978 0.278657543174 0.402606712284
r=0.00614143170238 0.234349246306 0.374409381961 0.256575464253
r=0.00703223866079 0.15544101298 0.134931635408 0.324497191782
r=0.0094021461499 0.162972428368 0.293622319425 0.243573991252
r=0.00693277614558 0.21336523876 0.281477792993 0.269499425979
r=0.00685693562956 0.285627428949 0.286561312885 0.258549658792
r=0.00669685093922 0.243892136424 0.21349248525 0.295057842456
r=0.0079593997125 0.267880955042 0.227675345476 0.289559354863
r=0.00677168014057 0.265153335044 0.230447529769 0.193510536268
r=0.00624596039764 0.282213524679 0.246836268754 0.203761687323
r=0.00641950296177 0.234936305259 0.193681056431 0.28197341089
r=0.00576738287393 0.290016934683 0.143944801332 0.31625869477
r=0.00616499817221 0.209489900561 0.334220989745 0.268844668236
r=0.00716811328506 0.244628320852 0.243959458637 0.232889167689
r=0.00683566255783 0.254858779537 0.236197523006 0.257750550296
r=0.00648439768377 0.306619369059 0.209808513569 0.203976672636
r=0.00548662170586 0.316247424029 0.269340224396 0.16533097816
r=0.00716040311093 0.151216833835 0.237837461624 0.33341324404
r=0.00729925924669 0.136571882402 0.228656942993 0.311368612244
r=0.00675552407601 0.205880718137 0.365034369036 0.172753043188
r=0.00620423753956 0.305380882649 0.29138312229 0.248241307032
r=0.00582716449258 0.169608242238 0.331366916513 0.285908189417
r=0.00789400886343 0.257661155645 0.267465486529 0.245546648853
r=0.00560431307973 0.248318394152 0.245322026572 0.227130539631
r=0.00744045740065 0.224034714028 0.262868351288 0.294988787921
r=0.00694028269567 0.28607103427 0.197668742067 0.248688792588
r=0.00590479960474 0.251558578948 0.30044105458 0.233408202384
r=0.00685138837721 0.268142132584 0.187452590246 0.249401335654
r=0.00704763759931 0.272134723787 0.231758361495 0.219763512346
r=0.00655126693997 0.211429798216 0.228608542575 0.288509025752
r=0.00667219333605 0.245504986655 0.318162663295 0.149236784193
r=0.00665408346528 0.221070984364 0.255008439943 0.296575159915
r=0.00631481917521 0.26908734701 0.248585073809 0.211065447885
r=0.00618218878144 0.281255405906 0.198006507682 0.234573087854
r=0.0058815968003 0.222361386979 0.31394950724 0.256333465933
r=0.0062883829793 0.228021262176 0.248442078382 0.251714837652
r=0.00628983880919 0.207594312764 0.338304990637 0.257244313755
r=0.00743327527825 0.301402019422 0.167743906361 0.31730336356
r=0.00564052726909 0.276870181733 0.326905417815 0.165502808209
r=0.00647907945653 0.0920624405742 0.338940988615 0.35370742969
r=0.00507079569059 0.27207963001 0.292168020885 0.216740488692
r=0.00646855723825 0.266250609621 0.184049778289 0.28542568881
r=0.00588688965194 0.261539385825 0.212173028178 0.172672987905
r=0.00786315354715 0.210224478718 0.170105693393 0.329067279752
r=0.00621956784703 0.265939067743 0.220912654905 0.207805907173
r=0.00736419870183 0.159300227745 0.162947253049 0.350047841251
r=0.00714975192958 0.2964901263 0.286755983532 0.245255041518
r=0.00741881246068 0.25439214581 0.258091413003 0.292905627584
r=0.0067572771802 0.278666165644 0.222217583121 0.248173353931
r=0.00652571649755 0.22507615049 0.197065118959 0.288383963118
r=0.00696302989398 0.283257574843 0.244462606799 0.225503524436
r=0.00590695639482 0.276363921152 0.264166833217 0.214089304612
r=0.00639108302875 0.200882928004 0.238762182744 0.312201325512
r=0.00705612745563 0.30142621149 0.263244724378 0.248932151296
r=0.00619943418735 0.230908233373 0.264715595048 0.215042920737
r=0.00596037311951 0.19725279413 0.243230319836 0.249380718711
r=0.006639270866 0.261307578017 0.229908011985 0.258139978299
r=0.00590743534483 0.247035216843 0.313373464701 0.209400302553
r=0.00749830109577 0.244352763368 0.234193281087 0.249627991387
r=0.0056754069575 0.285125454703 0.338361453561 0.176095943983
r=0.00640447295642 0.248194557839 0.223231928816 0.273638375161
r=0.0063803140583 0.254849210736 0.235329525213 0.235587494626
r=0.00659196197189 0.264299304608 0.313801754475 0.198582276776
r=0.00613879263743 0.257814476387 0.27969197454 0.24526679012
r=0.00642665598784 0.286770014865 0.231004459546 0.259432292773
r=0.00783030176894 0.25288448009 0.185486140425 0.293882791614
r=0.00762525845355 0.28955021499 0.194651108851 0.201270317044
r=0.00667777782064 0.317691643621 0.354096249799 0.179725794888
r=0.00818696133142 0.212890365449 0.2319232189 0.308098929494
r=0.0062807670277 0.264825149556 0.244536341858 0.219670507622
r=0.00632666279352 0.234830771272 0.284223007147 0.232028257301
r=0.00536710201937 0.312906583398 0.24664510613 0.228820489945
r=0.00754136135089 0.199737715035 0.271086939752 0.292200879426
r=0.00712415490261 0.337490648167 0.227895667551 0.173204448072
r=0.00601879734773 0.208011203681 0.318152154756 0.226502993841
@group {Random Data} recessiveon
@balllist {First Position} color=white
r=0.00454630443644 0.276906899339 0.254488092653 0.197624248424
r=0.00299059711305 0.346294772641 0.148440779159 0.364898769309
r=0.00358061081001 0.0696905396167 0.417616355168 0.328512032652
r=0.00256100699141 0.281617914983 0.336385317473 0.126989413105
r=0.00198267211611 0.275197952457 0.289118308993 0.135155258435
r=0.00268750983386 0.125083141889 0.341297039542 0.260194447497
r=0.00426861609183 0.0934629175308 0.588746578956 0.0573386613265
r=0.00597177471748 0.297213741103 0.294924876486 0.182837480519
r=0.00576407726373 0.195058056154 0.18903145097 0.404415074419
r=0.00455378298433 0.501778958722 0.35631127373 0.141176761918
r=0.00463050136423 0.353610024963 0.271819199959 0.252603658643
r=0.00274037453583 0.48743622783 0.262040001377 0.0946025232575
r=0.00513373465482 0.364771277818 0.328379110801 0.0148812397429
r=0.00451419436277 0.220272406365 0.369665573886 0.276163648505
r=0.00603155955311 0.491164601862 0.0022489070369 0.0684012664936
r=0.00685263696746 0.0958474900187 0.213586801365 0.351517810899
r=0.00593649353622 0.156576957464 0.264132077111 0.305503210629
r=0.00551052394377 0.38949821091 0.363863329695 0.186009057996
r=0.00259872317959 0.124423087178 0.0241435900038 0.448030502223
r=0.00481550514447 0.425443537371 0.0656805894624 0.328029992723
r=0.00247617443757 0.376485698344 0.0257731399564 0.187495225521
r=0.00479628363859 0.141579843324 0.138930193479 0.100885160736
r=0.00420765662594 0.134173820131 0.267424121057 0.163000043502
r=0.00540794619213 0.124901306637 0.499748337963 0.14091807044
r=0.00125754572712 0.152779950776 0.370918645408 0.325611233706
r=0.00410575364587 0.0808795924683 0.294005539252 0.431584782836
r=0.00741676744453 0.306524852756 0.151471915909 0.265642478751
r=0.00762123207023 0.077174041755 0.404582033737 0.448772308435
r=0.00410614184697 0.344237074036 0.329413113597 0.0372532808346
r=0.00547910583009 0.325816611611 0.0263399902136 0.259486502674
r=0.00187537259276 0.238927427197 0.399494899522 0.257455713948
r=0.00503551458162 0.13418783034 0.215751745879 0.0290186009353
r=0.00214625789611 0.53032361702 0.120746051013 0.178441027928
r=0.00329530852765 0.0115469428014 0.274795350398 0.335900497506
r=0.01 0.0652670090583 0.328695471944 0.387026697572
r=0.00281433641626 0.245086775854 0.228084650227 0.177253987275
r=0.00174859217571 0.256094745807 0.254270805298 0.201825601508
r=0.00772982508175 0.0697590770322 0.0856128725091 0.417894752193
r=0.00130259078283 0.0364470337419 0.0701053262197 0.213121877385
r=0.00415063696353 0.25349037038 0.0628501272172 0.356624081693
r=0.002886660389 0.246454423916 0.563170980904 0.11525791065
r=0.00312699305963 0.326780815068 0.185622570022 0.0846573341462
r=0.00355176026606 0.221255966765 0.353275494778 0.0908537367549
r=0.00376558081197 0.215883550773 0.23826528389 0.0486698443731
r=0.00491147495785 0.29238631867 0.381798035925 0.228563503077
r=0.00288931214836 0.285803802229 0.459375123498 0.237796794795
r=0.00349483677318 0.187222085922 0.0395644445843 0.331358148077
r=0.00659090812749 0.373299849562 0.00810451244978 0.346487512693
r=0.00388191336677 0.267953212877 0.30413225103 0.374568664042
r=0.00362718524008 0.0628137754409 0.166169333801 0.502440979838
r=0.00672932468215 0.0594524193497 0.101882311345 0.293786606621
r=0.00403221491868 0.291270100639 0.159400492809 0.264731985999
r=0.00168996969963 0.279800941482 0.252626965965 0.101614191547
r=0.0040871201712 0.29926237105 0.156627680479 0.199639846167
r=0.00142380043903 0.262512937376 0.154129061771 0.175814302537
r=0.00545460192737 0.381891310681 0.164597446126 0.280426826544
r=0.00802770624717 0.124719302488 0.117321592679 0.42146888509
r=0.00335658663368 0.0878403468865 0.420466581129 0.300742458506
r=0.00502907220986 0.0417987942273 0.384425075441 0.224261683869
r=0.00352367346032 0.215357951919 0.203812652068 0.455612957488
r=0.00896884138554 0.374674540269 0.355926427784 0.220288764228
r=0.0027879314398 0.043726430306 0.365990137825 0.231433013528
r=0.00687516522978 0.0629014228141 0.558672070485 0.340877186025
r=0.00355737683427 0.350358123127 0.349915055287 0.137637913159
r=0.00388031477517 0.533413002471 0.0958488333553 0.267807910955
r=0.00325559724509 0.308383947663 0.290264827615 0.264950748164
r=0.00619497072881 0.513138291382 0.105393872966 0.0043104619698
r=0.00234657511978 0.441847046407 0.294076898815 0.196853550483
r=0.00274538656868 0.417466825345 0.0103610479482 0.414994850812
r=0.00425200183533 0.229760233313 0.184709353534 0.437619583977
r=0.00464011412449 0.0876414761311 0.306516858168 0.314357280643
r=0.00203238144666 0.314111051551 0.230277491671 0.160865445191
r=0.0050962447241 0.217256777275 0.246443068406 0.282506289851
r=0.00141419960143 0.192596660215 0.162873644444 0.589844088233
r=0.00249167646312 0.243550274156 0.342958998201 0.0729438646114
r=0.00463216482587 0.13243818572 0.144497073933 0.428898444248
r=0.00226629870825 0.181832436926 0.080828687773 0.468486656803
r=0.00272136636163 0.302764359454 0.332325740046 0.134333285838
r=0.00231539145115 0.297360686148 0.219157059913 0.152865754752
r=0.00416548973499 0.253408515902 0.0909151585276 0.172332299961
r=0.00385239296649 0.266580481602 0.425772041374 0.145402554459
r=0.00483667002825 0.301988928946 0.294278545451 0.169113291511
r=0.00316409002493 0.330399546575 0.28793970642 0.16408513781
r=0.00412455603832 0.254122231873 0.140802996806 0.583019357608
r=0.00368920763636 0.489533048945 0.0783476102579 0.211163181578
r=0.00323462967204 0.104588428447 0.0359871313974 0.503353367836
r=0.00322715779497 0.346888278458 0.080415941347 0.320916482051
r=0.00369737499472 0.0296673814897 0.564044227345 0.392131890927
r=0.0042927199604 0.180808205431 0.22251331491 0.278876081881
r=0.00425931216407 0.19178106701 0.101946424435 0.3456719717
r=0.00189629905135 0.355528610044 0.475375707266 0.130221034072
r=0.00188379292473 0.130358290646 0.173216260374 0.510806376824
r=0.00398986705095 0.228868205834 0.221890842803 0.277213995006
r=0.00470379364794 0.262153223296 0.0467585081614 0.392479408204
r=0.00382212662246 0.306324329517 0.365480861732 0.181249995105
r=0.00397726923369 0.255287648306 0.25245455386 0.218357592175
r=0.0022271538114 0.261847074669 0.171310788637 0.316263264717
r=0.0033428560314 0.161599959611 0.301040731501 0.258855690009
r=0.00542937775282 0.342109138816 0.164388377728 0.353227563058
r=0.00284336349516 0.399140432784 0.428481264925 0.066246993573
r=0.00666638594179 0.0932164730795 0.13610860253 0.282145996937
r=0.00372809961561 0.168115488842 0.167926361255 0.266819724252
r=0.00393864043444 0.252146994296 0.0446759572188 0.352890959648
r=0.00617709266303 0.105485128011 0.081945186675 0.775360310168
r=0.00511456778701 0.3508569037 0.158759320382 0.315286513178
r=0.00561516380299 0.319765989478 0.258409900035 0.106164140278
r=0.00450523294149 0.507854359559 0.103196826038 0.294620409867
r=0.00302733061881 0.444959063752 0.221864340879 0.162644300138
r=0.00833130006314 0.387685847435 0.159210780157 0.0585781493168
r=0.00130004145057 0.147186899094 0.220315730461 0.46626943558
r=0.00363684887912 0.31141900381 0.120774528945 0.208091733172
r=0.00160144783298 0.171917693882 0.303270229184 0.302623492448
r=0.00396428437079 0.3424686335 0.208229497469 0.126129135951
r=0.00509806768778 0.3882053565 0.213818575645 0.252556430485
r=0.00769305904877 0.131374016363 0.203394957611 0.0619830748406
r=0.0033242873764 0.255430692336 0.319184786488 0.259376014786
r=0.00273881866209 0.127389077596 0.370545560594 0.0645269623909
r=0.00236905466485 0.132457050401 0.310293807464 0.243381877187
r=0.00437832905897 0.408377437405 0.129396072027 0.288461144384
r=0.00312260431244 0.21248842163 0.234722632847 0.237553071168
r=0.00130572935748 0.323112739476 0.263222886577 0.300837961683
r=0.00374851534339 0.228445689346 0.278681610625 0.102142313161
r=0.00627426128757 0.164235653347 0.157934461928 0.222876355887
r=0.00335844123291 0.319958945275 0.35345286134 0.157669342491
r=0.00320859011494 0.192473154555 0.267058456246 0.259343894425
r=0.00185886502365 0.238960687299 0.332131053881 0.150139760955
r=0.00634509384715 0.313689791147 0.308873867979 0.214491347207
r=0.00368916136566 0.452838491763 0.437639948886 0.0462071527672
r=0.00142089398039 0.372804205664 0.0387981214949 0.245487586265
r=0.00456074752567 0.425006925663 0.125448137509 0.0278039480246
r=0.00620080527757 0.281110073308 0.136827010095 0.316210601209
r=0.00411352477416 0.315267006244 0.605730133972 0.0062988618258
r=0.00423825686025 0.00959598027991 0.526165111505 0.112074409509
r=0.00658090498892 0.197489350924 0.259113590599 0.293159234891
r=0.0020622332218 0.350887207261 0.369450525688 0.0261977845566
r=0.00772613583022 0.165837073431 0.392791696779 0.147124715137
r=0.0052064634771 0.52765197403 0.272203517328 0.105329398768
r=0.00490418884393 0.0561018054846 0.550100424569 0.183704580768
r=0.00439180003711 0.344798549878 0.036966355937 0.219343350757
r=0.00336798696667 0.339751842753 0.255122717656 0.370285728177
r=0.00387578841184 0.354839634658 0.0442200218259 0.402213180579
r=0.00297842749479 0.0384726986687 0.203054974128 0.463228638076
r=0.00424877806403 0.256860202094 0.213918721207 0.300678127416
r=0.00504893009354 0.236312075448 0.246973512149 0.240804122005
r=0.00169808057486 0.39386797321 0.222729234956 0.0610177434824
r=0.00183893351501 0.469241321115 0.34262560237 0.173697404215
r=0.00393866100427 0.156493898399 0.348759676047 0.439387214379
r=0.00246015844981 0.29710293389 0.294527928461 0.302957445801
r=0.00237865316763 0.0930411620149 0.202996971547 0.330133443559
r=0.00340689301618 0.346826830867 0.246182004965 0.246680969843
r=0.00271476440062 0.208067995068 0.354972143319 0.278637285719
r=0.00129161229775 0.367642231333 0.129266970022 0.0266079448398
r=0.0054312911161 0.186644454346 0.0192148103676 0.383122499217
r=0.00168456001183 0.0937795476186 0.708647884936 0.126012408487
r=0.00573597076902 0.309753954148 0.168261212164 0.0826675576761
r=0.0020106159461 0.0365718380359 0.284149485334 0.157207095754
r=0.002784300342 0.0984876172727 0.326303299758 0.174173844541
r=0.00507149071688 0.123059036126 0.295088350038 0.352770262497
r=0.00507145983735 0.364045594951 0.278187999845 0.186648688435
r=0.00356845646412 0.143131223147 0.239455188332 0.248648479012
r=0.003321800209 0.0816995416137 0.348822831931 0.118846213691
r=0.00260132531636 0.196482502576 0.274858665887 0.427656472479
r=0.00110832212771 0.139903118742 0.647169188083 0.0944927729979
r=0.00363632370281 0.144610410901 0.434951811044 0.0741680542852
r=0.00425328243835 0.064879210865 0.29323996473 0.337310890349
r=0.00359087968808 0.149965723516 0.187721958209 0.494849350244
r=0.00557893773013 0.0436298775316 0.0981679127665 0.448932917128
r=0.00584072100543 0.101869871135 0.352473110655 0.195791046077
r=0.00154984972437 0.446913851923 0.202571957603 0.227522722864
r=0.00466776808561 0.395193248735 0.134451109217 0.188350743871
r=0.00330964042603 0.0107321620186 0.456805672143 0.10717043959
r=0.00419563400961 0.435711636032 0.195383149297 0.289198795941
r=0.00383805051087 0.290478570093 0.233469056515 0.253732457619
r=0.00397905959237 0.332863495469 0.423638972814 0.0756444585913
r=0.00217266974424 0.195159522617 0.0172880997588 0.293278633081
r=0.0025846019402 0.413812159206 0.0970135864667 0.214927015784
r=0.00277923257162 0.196898427903 0.153537136833 0.402332899222
r=0.00438154461268 0.132169482389 0.318537486812 0.121161639654
r=0.00352880391463 0.0264869711485 0.362470171095 0.459619345905
r=0.00199911129856 0.361660431404 0.217529480972 0.370289618417
r=0.00339153787109 0.366882324385 0.24374731823 0.14927640443
r=0.00565296451597 0.0663581615409 0.132428671645 0.405099467928
r=0.00316439825051 0.269088763453 0.28055968629 0.0255792757518
r=0.00233889925112 0.426526214469 0.0404477842131 0.245165589293
r=0.001 0.107592744977 0.370135889684 0.0547286515016
r=0.00273844557118 0.17581803145 0.436340619772 0.25645619623
r=0.00179689347545 0.186012463354 0.438507415463 0.165688141998
r=0.00251764914143 0.52070615201 0.158779841506 0.0548992206456
r=0.00553161976205 0.0173179736724 0.358816199364 0.477418787861
r=0.00249678540377 0.197494208289 0.271590485537 0.227822737346
r=0.00232429624831 0.121650827371 0.681771023942 0.141928520514
r=0.00421895121308 0.0384831956388 0.393090455369 0.303872017333
r=0.00219273629953 0.414319047788 0.0577844084792 0.165469102103
r=0.00286494398772 0.208794606406 0.522986875892 0.141171485137
r=0.00164955306254 0.304644408115 0.0368292358418 0.228837405567
r=0.00228199090013 0.2003970041 0.316483441009 0.309820103237
r=0.00341697185424 0.315131948967 0.419541062404 0.0143974407481
r=0.00370831839694 0.276952712139 0.250496581714 0.168175116727
r=0.00367404079697 0.318460577169 0.312461792508 0.258212245237
r=0.00647794831681 0.179664374951 0.148860637637 0.391104672089
r=0.00254624999235 0.275189386155 0.137835113794 0.292593527561
r=0.00346892325451 0.319499132515 0.344569874215 0.120821608782
r=0.00562262651312 0.0216753084985 0.511162507477 0.436416671683
r=0.00113941951486 0.266537328822 0.298407857715 0.348770341689
r=0.00316236603536 0.107473618344 0.448003968271 0.197307614217
r=0.0012100382387 0.259954156148 0.373190410773 0.0201113293916
r=0.00120955777167 0.257921165933 0.218376630123 0.257029338952
r=0.00153783601601 0.0542112935401 0.32630010722 0.34921454497
r=0.00123687463593 0.19575995401 0.328374622241 0.354996371593
r=0.00342796330118 0.212436271967 0.168174233125 0.274825483041
r=0.0057944405906 0.532235610752 0.137953857804 0.172608571419
r=0.00271486531637 0.360837873597 0.197705639412 0.079288241092
r=0.00531902249168 0.333724976956 0.260845275875 0.183956780808
r=0.00306966520707 0.175912393364 0.241301214334 0.305576752506
r=0.00458250745957 0.0604746580366 0.151593422472 0.39448873845
r=0.00329508646227 0.136376982109 0.344541646717 0.327454204481
r=0.00466604961929 0.0794927853148 0.316961389084 0.235485285636
r=0.00489036523349 0.416325567582 0.412472706796 0.101897419446
r=0.00172358918255 0.377916589518 0.126376496974 0.139615674302
r=0.0053054069317 0.189787827791 0.158437870016 0.375756090437
r=0.00424933592784 0.086305110007 0.307527997816 0.22675147838
r=0.00373923410139 0.1208659251 0.286618488241 0.453243604231
r=0.00187265706129 0.0407895291093 0.365491981187 0.167053090274
r=0.00860146088317 0.299567770858 0.116190324205 0.237841945293
r=0.00124423767185 0.0607924875821 0.273413326542 0.274014637346
r=0.00422045314874 0.0661966670455 0.461781008203 0.0843835733912
r=0.00457097421783 0.0944412609541 0.280597116656 0.247796374867
r=0.00195585309635 0.299013201005 0.0491221776357 0.393440095641
r=0.00333600052624 0.686161364846 0.0421681292369 0.0285406223746
r=0.0041342837852 0.568363027049 0.0352382896491 0.129652015593
r=0.00348391390329 0.0963989046784 0.283047019539 0.383746283505
r=0.00492412180768 0.339217673583 0.287749760807 0.0547926828993
r=0.00484813846781 0.306832159139 0.195186804647 0.27355457335
r=0.00390849148883 0.440555741067 0.0535643190284 0.163561247551
r=0.00407490204227 0.45123344881 0.0997436371247 0.447440142913
r=0.00468294139013 0.336937711826 0.149273983593 0.13728390701
r=0.00215006036064 0.20102816603 0.0646826888519 0.419766481829
r=0.00446784034136 0.308030979558 0.421054406969 0.192319014978
r=0.00622043387901 0.413544508212 0.254452679008 0.285626471205
r=0.00260343746546 0.349913592581 0.149615436992 0.292675745508
r=0.00189559893618 0.570431831081 0.214556042378 0.0308187973849
r=0.00525112710376 0.173847644081 0.303147374205 0.268777852911
r=0.0017152426965 0.364169617763 0.260109943011 0.192143279362
r=0.00440161715318 0.582699053696 0.0221723401832 0.353881103183
r=0.00186804871811 0.0723027869302 0.402642054956 0.371145678507
r=0.00214531448391 0.163336308552 0.220941799793 0.296030588318
r=0.00537988872402 0.342102717657 0.221832438926 0.177801572768
r=0.00348539662928 0.292566322008 0.168843365082 0.310201873755
r=0.00574962531391 0.327220808665 0.229426896888 0.323203435234
r=0.0029704994024 0.243441786743 0.116390767857 0.502304579685
r=0.00687127598634 0.136306579866 0.469379514946 0.0974790239867
r=0.00221597784112 0.204927523841 0.0691338503235 0.264910779332
r=0.0036382532034 0.041046291275 0.293347937481 0.377759954966
r=0.00378753646582 0.438463719679 0.235508534962 0.260703253799
r=0.00561774398601 0.13232922143 0.038878353527 0.11957522773
r=0.00280738777715 0.429398959321 0.320895945925 0.179666611664
r=0.0059300162667 0.272165675738 0.0109799225162 0.389820186702
r=0.003413276774 0.195419908719 0.421829494793 0.0979080088336
r=0.00535586752345 0.253538959119 0.152033959587 0.537980031939
r=0.00230311817722 0.434710557235 0.172878690363 0.101794774851
r=0.00506136390528 0.292955932809 0.306701770989 0.205857137346
r=0.00653945952008 0.259688308188 0.188831172987 0.199099098387
r=0.00136115827486 0.334494689389 0.184669388238 0.11484281283
r=0.00402869925419 0.381828749134 0.0992471992028 0.235941672393
r=0.00280874716224 0.00169459584277 0.413059044551 0.274783872258
r=0.00444587541155 0.0940441069509 0.181037341276 0.417861357927
r=0.00614252086686 0.271774633672 0.14253617977 0.325857615828
r=0.00421795624166 0.0392425933085 0.351384634263 0.368296944068
r=0.003740655212 0.235652056165 0.0406910400443 0.398579009496
r=0.00200506975008 0.30547418958 0.19690795011 0.362433283764
r=0.00388287365509 0.341356497774 0.41013670716 0.0879070933832
r=0.00400402764422 0.380342396171 0.22381275313 0.158258377174
r=0.00684753711505 0.294886547355 0.0907708850292 0.258988853932
r=0.00293396078865 0.193118716797 0.255025942524 0.312038314734
r=0.0023951316865 0.00321133056539 0.350202588136 0.326195593222
r=0.00267441563495 0.255468489885 0.345303944188 0.333124605329
r=0.00524257380958 0.115257904553 0.447729311216 0.138498782695
r=0.00487521071543 0.399040536023 0.179315606679 0.110360941855
r=0.00166614238623 0.327909762342 0.213287858227 0.156668860803
r=0.00527010265277 0.132220075126 0.250881658304 0.281212060851
r=0.0024433285159 0.410821221093 0.163444961381 0.358332724093
r=0.00204773079901 0.268687504575 0.269402174675 0.284303463192
r=0.00357780720568 0.353721583689 0.0697549121656 0.515767066038
r=0.0036737220804 0.458954826253 0.0712567723634 0.0448146866721
r=0.00430371997142 0.302875571253 0.00662462481144 0.458095497914
r=0.00711696267018 0.226004711097 0.112085855018 0.33599555846
r=0.00584880810133 0.0112496014339 0.281412810484 0.389465274383
r=0.00223029457662 0.117670129642 0.352141508474 0.307371083684
r=0.00448867107761 0.37544585304 0.338952537322 0.0582584021956
r=0.00425752461128 0.0545124165245 0.0197515873677 0.469375677998
r=0.00368172995801 0.314720875074 0.297497343092 0.269753928323
r=0.00611219165686 0.0842978530556 0.530921995889 0.193623694149
r=0.00563564559945 0.175613108473 0.339356906508 0.331653435044
r=0.00505851240201 0.388051936664 0.0949401981433 0.113645480983
r=0.00364407904465 0.377088871877 0.135030078993 0.349101724263
r=0.00390170609086 0.113580442524 0.390048279148 0.327332183519
r=0.00540078430664 0.1499659717 0.256225846713 0.247533332638
r=0.00469721161252 0.102909658467 0.391068019643 0.498329565204
r=0.00252729924832 0.146947905608 0.362115193738 0.186450771818
r=0.00777004142927 0.174271649351 0.213610323862 0.303983432696
r=0.0046174745471 0.267196581576 0.291508097917 0.252046453664
r=0.00378567407951 0.292825248727 0.209832363753 0.217511123012
r=0.00397295167336 0.492151947731 0.0261546927282 0.0947002612405
r=0.00218038415209 0.326160259633 0.394383083653 0.100789770872
r=0.00347865429286 0.0564028142323 0.320519201357 0.0543344323925
r=0.00185604997836 0.013276867702 0.207346604644 0.328479067445
r=0.00453867052635 0.102012360994 0.344548077077 0.206732037318
r=0.00286269973731 0.0456268926576 0.202793924452 0.539423636594
r=0.001 0.347110126601 0.269037258472 0.34590666147
r=0.00468888159491 0.0390275821989 0.334181512058 0.369326533663
r=0.00206538029937 0.129577261103 0.191732381323 0.231242246196
r=0.00188829214974 0.435506778244 0.218823200792 0.317188267251
r=0.00239961512491 0.0625772536935 0.178211881211 0.345135387937
r=0.00621962600483 0.116254270951 0.414304056734 0.156248393592
r=0.00581803260046 0.199739411163 0.336286411762 0.17679643466
r=0.00228513785314 0.334685576291 0.0758634744491 0.0536689647921
r=0.00292630843184 0.365621869119 0.251868132198 0.226986766504
r=0.00588271556801 0.296026213524 0.398223436216 0.207336158248
r=0.00468284985579 0.286883114806 0.0613999605201 0.27428466287
r=0.00235726399597 0.389035734089 0.112507500929 0.0555172298123
r=0.00306905834647 0.34242654993 0.167703366121 0.350202629727
r=0.00205453040437 0.356909698932 0.0742452572479 0.429292875985
r=0.00594278070931 0.299797409781 0.323728558072 0.223226662273
r=0.00382984842592 0.355873342962 0.213308217947 0.303903592146
r=0.00206358518648 0.180023376829 0.498139915478 0.106910424814
r=0.00307436997141 0.0802711630302 0.616532448799 0.05387878079
r=0.00356194618062 0.450613704082 0.0193825517759 0.429656782881
r=0.00479632384059 0.233126380506 0.183184518131 0.298244105372
r=0.00447863786319 0.445246344853 0.133856825143 0.26183103617
r=0.00418477837695 0.40358433072 0.228342031029 0.0912701969123
r=0.00453862032946 0.0864766287165 0.182210435083 0.389781407557
r=0.00439972031191 0.340912886488 0.311864210931 0.237710163653
r=0.00443695727446 0.258639863716 0.24258529175 0.217485569363
r=0.00219794747546 0.218201532019 0.238526458512 0.399797532755
r=0.00363461808916 0.0103136429599 0.48688149524 0.341137893933
r=0.001 0.322513442861 0.307751002269 0.35654668735
r=0.00425346444767 0.301178416409 0.291967575242 0.3827903615
r=0.00593482096145 0.346781452014 0.169273916834 0.135106336048
r=0.00136869848806 0.222839049647 0.0227204609335 0.442684038081
r=0.00388428804746 0.238883839724 0.327792894932 0.291260884364
r=0.00464206727534 0.0453835143398 0.362533683951 0.283798149138
r=0.00328762585734 0.42696311957 0.407210553077 0.00379051439013
r=0.00415727369748 0.349086432381 0.495398046662 0.0277871389269
r=0.001 0.355122013317 0.116825300292 0.434441108558
r=0.00135470982218 0.239316647629 0.127751251949 0.437353417182
r=0.00373704068736 0.344736631426 0.328005526435 0.143936616658
r=0.00424215486706 0.167093752 0.121557340717 0.361921118648
r=0.00459614254957 0.142794725 0.405690865896 0.0886566825428
r=0.00284066027505 0.299507973673 0.11745747125 0.299191727909
r=0.00703154882215 0.274891988478 0.0881481121673 0.233067440474
r=0.00326298077941 0.364187965995 0.34939974244 0.207038772429
r=0.00847790448452 0.304122417187 0.0663279907762 0.261134643575
r=0.00517613319031 0.0877578237327 0.48056454152 0.270018337705
r=0.004924662719 0.338312382903 0.275599206789 0.333383258744
r=0.00456602016018 0.153363696094 0.361944289039 0.476553741319
r=0.00636357278973 0.276405562467 0.245410800216 0.218181676993
r=0.00404714796372 0.0647306965281 0.324473607001 0.320230560613
r=0.00149080917919 0.204879044466 0.420207691743 0.286430027503
r=0.00246469120093 0.216412737454 0.154013228527 0.429054095692
r=0.00493605629549 0.409124253191 0.186010226378 0.335590731862
r=0.00377327670797 0.323551390553 0.137248655379 0.217770534164
r=0.00554815669487 0.201899525737 0.110066400388 0.359460403471
r=0.001 0.242404065794 0.404061579273 0.241206247164
r=0.00163388445422 0.204927173063 0.165206418777 0.430615319996
r=0.00239618448039 0.238421315955 0.117611857545 0.343757584657
r=0.00369419984065 0.428415619181 0.514919274329 0.0105327023679
r=0.0027944157435 0.134400983126 0.179260942798 0.382429751374
r=0.00202701128374 0.236390456143 0.304709967469 0.165634646203
r=0.00480263304762 0.203387313488 0.340242567195 0.0318904917254
r=0.00493753166658 0.221106083101 0.274180085134 0.220591306928
r=0.00192688075026 0.407106179973 0.0470908532894 0.166350744859
r=0.00460628726694 0.185898554271 0.175839125994 0.225686375844
r=0.00285934432921 0.22694149373 0.569103963332 0.166042141736
r=0.00299831620125 0.338324528471 0.0709867151317 0.282134855889
r=0.00330689795641 0.121224634049 0.548818570669 0.205865872411
r=0.0027409661274 0.0655791920922 0.179077526464 0.37580789017
r=0.00454661516955 0.40126218466 0.186157086108 0.262266892981
r=0.00106006924909 0.287231674225 0.187931666799 0.239958208735
r=0.0054334472894 0.35978126758 0.381047275507 0.0544527768531
r=0.00713925342076 0.14289600262 0.353801571821 0.236408659308
r=0.00558812697812 0.0910796364738 0.167791454245 0.424028673109
r=0.00299947752866 0.411468897233 0.259635139841 0.0639217441396
r=0.00275433617463 0.15168570314 0.262828355121 0.142101212581
r=0.0029262397851 0.493850219506 0.240266917888 0.212851110129
r=0.001 0.289819319377 0.266751231064 0.392923659494
r=0.00341342852541 0.271230011159 0.0816677080492 0.29477957973
r=0.00174897521785 0.295079037095 0.358896932244 0.245077837383
r=0.00384131851475 0.386642898521 0.126853113982 0.45653278538
r=0.00642856307295 0.194639335126 0.191296275198 0.380824588752
r=0.00490212670058 0.140926850636 0.369764284863 0.254149189426
r=0.00311318543823 0.0250691295282 0.346082538403 0.339064533288
r=0.0058501918844 0.446564699406 0.179398892347 0.17809811986
r=0.0035240801263 0.328602691705 0.263086313133 0.0501692498183
r=0.00377721033282 0.276355998034 0.308159473529 0.0310852152304
r=0.00320727553125 0.183884936413 0.488435791532 0.19698118389
r=0.0017599312586 0.126951563503 0.250710310529 0.390583509296
r=0.001 0.305677690156 0.302452112462 0.0833396678316
r=0.00239398030444 0.422825629402 0.24857538117 0.0379568665484
r=0.00559135481202 0.0804589602314 0.530201248822 0.0762201676982
r=0.00227352319693 0.578054981306 0.0821383386246 0.0970177371129
r=0.00281134545883 0.322364029077 0.0596743214459 0.387936203294
r=0.00112182991971 0.314387964877 0.235445289427 0.313450764992
r=0.00246807087549 0.294894893766 0.0324669734865 0.0105056689386
r=0.00660578919803 0.2043550136 0.359102392742 0.285936819357
r=0.00412479392445 0.0866975612738 0.164378322856 0.189695601504
r=0.00298556849193 0.245474493998 0.287133643653 0.441843030555
r=0.0025063157231 0.652632286363 0.218145732276 0.0588460279343
r=0.00231966377723 0.280074444019 0.0610087438687 0.654225346391
r=0.00294438040687 0.466952931497 0.139406358459 0.194333298039
r=0.00200180491984 0.299434755618 0.342029933116 0.0815748891498
r=0.00326011589421 0.0512583433759 0.141680350348 0.580777557951
r=0.00410411000511 0.315089711485 0.157891091528 0.260257647238
r=0.00434667909924 0.420895771829 0.177328184213 0.395451574627
r=0.00162515763931 0.246461480257 0.382407821605 0.116301433301
r=0.00474259485517 0.0927252969374 0.347611759197 0.0221980053331
r=0.00320819170092 0.177990039088 0.406134493655 0.256163501051
r=0.00604618349946 0.376216083018 0.379112603064 0.213391999449
r=0.0027400259588 0.256754877856 0.335888334006 0.195680424029
r=0.00474164406657 0.36574585742 0.0787311918118 0.299239595816
r=0.00179307692498 0.38884263036 0.166373797956 0.296380049204
r=0.00238430449428 0.26174711893 0.0504468599338 0.263782610013
r=0.00309912784308 0.373164149601 0.076184388848 0.383681177115
r=0.0026348154309 0.257955574835 0.358208184352 0.00303924171764
r=0.00484037518162 0.090905273234 0.187294295686 0.188055568207
r=0.00273427550677 0.396861481007 0.286786803961 0.199556330946
r=0.00414762292118 0.329157124676 0.377704228636 0.246073435379
r=0.00455461159339 0.386246710509 0.252628021178 0.108734897703
r=0.00722814999943 0.272717044346 0.230488817958 0.324826691927
r=0.00341592077305 0.0827832831143 0.613090918976 0.0659621361654
r=0.00494040711435 0.265713869353 0.264295176509 0.16754321409
r=0.00305213922891 0.397885985729 0.175714700705 0.0920528035354
r=0.00436525760308 0.448200677309 0.124738141837 0.0684914453875
r=0.00163635429042 0.228392433503 0.256774645765 0.305933594834
r=0.00175701658359 0.180877090066 0.074358156446 0.342316493252
r=0.00520484453879 0.237355497664 0.286682723039 0.15536304088
r=0.00237900334945 0.510939956886 0.0594311166807 0.346845082215
r=0.006748742887 0.209399643705 0.304530429914 0.309555474872
r=0.00381064268531 0.373290482412 0.0428302800564 0.00486165303497
r=0.00425026689466 0.117319562941 0.0758132174551 0.335387723798
r=0.00180931127052 0.0108881603133 0.76446227389 0.124160232687
r=0.0026210921406 0.109711970063 0.0964228195308 0.223924605701
r=0.00296548060828 0.224289321547 0.285294207057 0.298035347756
r=0.00798156764917 0.378805667905 0.141133514109 0.258095151842
r=0.00445237745798 0.403291512926 0.246473507474 0.265866951461
r=0.00100493776275 0.522892197185 0.276303413988 0.193348240192
r=0.00339526198454 0.386385182945 0.133445523187 0.131955542359
r=0.00454492471538 0.256818496821 0.336256039515 0.162795747499
r=0.00217319186556 0.502924121326 0.0219034929151 0.258068833601
r=0.0070631123959 0.0353222156206 0.185920339896 0.324114358202
r=0.00468884481877 0.138147548887 0.3710647874 0.161081030635
r=0.00293874902939 0.101330787439 0.239806197649 0.591866696499
r=0.00229302535386 0.391389752057 0.268088670252 0.252999454197
r=0.00460052463612 0.0916426844428 0.402157425701 0.154878645798
r=0.00494471751532 0.236874506144 0.0634828938942 0.256397256267
r=0.0049958215332 0.399193561491 0.383112405073 0.150028811458
r=0.00391091683952 0.114150882208 0.0662462930101 0.702823643144
r=0.0057181489317 0.121906285783 0.274482359268 0.206256249563
@balllist {Second Position} color=gray
r=0.00530415749995 0.289715497867 0.0946246290167 0.324835124927
r=0.00667298327868 0.262666028762 0.249850484008 0.216153238874
r=0.00596397927117 0.258869022914 0.269924276558 0.206047608018
r=0.00477113734436 0.213794163109 0.375498430658 0.048461866121
r=0.00380266187804 0.15136144002 0.777978658101 0.0086941198198
r=0.00524845898903 0.172479786015 0.426564216169 0.0430356259638
r=0.00374076252316 0.272612796456 0.25217437329 0.273437469216
r=0.00581399664503 0.592975196203 0.282286909613 0.0305178820579
r=0.00714022128888 0.323649774131 0.233779856908 0.194939378973
r=0.00551311699276 0.370969024975 0.0840250701039 0.544060926649
r=0.00565702513179 0.327836461648 0.352955489275 0.288105051787
r=0.00504210682728 0.159322309873 0.186804479039 0.263493792899
r=0.00369149808456 0.309659440159 0.169162898916 0.352938406176
r=0.00615924785872 0.287972952494 0.10984018959 0.340191384462
r=0.00395290551521 0.31046079539 0.266369963904 0.267375047628
r=0.00598908410194 0.37539240319 0.255687156391 0.292906120162
r=0.00629619047386 0.303966389613 0.0844853120023 0.258011808412
r=0.00550749110346 0.354328903995 0.243593539044 0.365097900336
r=0.00566158235273 0.105819845817 0.189130481718 0.301727670679
r=0.00741101767477 0.415335995005 0.341682921596 0.0135202447133
r=0.00486083543785 0.198275650012 0.310542859612 0.113685954338
r=0.00304621436844 0.314418471974 0.302660796204 0.289786288379
r=0.00379380269907 0.249866937071 0.397979930836 0.284355077479
r=0.00438157600679 0.283557825049 0.0885240990191 0.514239499525
r=0.0055990902785 0.0730190893917 0.437224536544 0.072982680688
r=0.00625871160475 0.146140903783 0.00868206804985 0.564452674833
r=0.00704337685487 0.710956440899 0.132218010272 0.106304647513
r=0.00851576930288 0.413933623109 0.012930841247 0.311606865406
r=0.00348916280927 0.145679882149 0.317495195146 0.407473223418
r=0.00658753340003 0.452878348448 0.138946802658 0.00552252967571
r=0.00468570888923 0.00377257454272 0.347730256859 0.449904981193
r=0.00264190043036 0.375423887716 0.18888047815 0.217914691927
r=0.00514252099313 0.0629212945671 0.170875309569 0.351038221903
r=0.00535850163221 0.263774539201 0.260637099089 0.186684927683
r=0.00816791515227 0.522736351596 0.0191906515173 0.172735279045
r=0.00395454467081 0.170681324316 0.29379951845 0.453876743116
r=0.00444262710128 0.0100016416743 0.345155337468 0.280909294013
r=0.00752308246277 0.507308790461 0.0715056835077 0.110847874068
r=0.00333881566258 0.0745061238564 0.616275725041 0.0967084791599
r=0.00570128522028 0.172607055664 0.288788791988 0.285460983585
r=0.00414409874845 0.251426592581 0.546511189041 0.161282524661
r=0.00382913779823 0.201366281336 0.510419215867 0.0872819105712
r=0.00446659947755 0.307162795508 0.181065259573 0.106047261986
r=0.0034983437345 0.125115185842 0.0300602345102 0.355423909239
r=0.0073798281114 0.629814859114 0.0145041891907 0.0743427548048
r=0.00713974672436 0.282776629565 0.0712088468486 0.106613246442
r=0.00428667272983 0.0975932211632 0.110987278307 0.615261792727
r=0.00738071775829 0.371484996913 0.00368607982151 0.278206775546
r=0.00564031576949 0.143118659702 0.23105666092 0.606426055436
r=0.00665884204119 0.214564002357 0.306631139886 0.219116562339
r=0.00504098712635 0.339023454258 0.122974367449 0.281062136527
r=0.00514348886606 0.272406460034 0.586273730395 0.0991911631323
r=0.00400064263499 0.0569203908123 0.254891540325 0.315369694566
r=0.00490867630135 0.275121733433 0.144337064318 0.340660179195
r=0.00481894104861 0.0875693192172 0.20573547557 0.0708486932106
r=0.00540442354283 0.214459601861 0.0615628610857 0.661576686763
r=0.0080850389142 0.552821315862 0.179847294583 0.0511478704279
r=0.00583976860684 0.124476002011 0.198850758703 0.243879814642
r=0.00461403623235 0.29514947283 0.240550837128 0.307949636396
r=0.00689209226943 0.328612505325 0.273371622385 0.330583144968
r=0.00754566180178 0.658315666169 0.22530763984 0.00223366508702
r=0.0045250116047 0.0849168449137 0.0862080650731 0.422322583862
r=0.00830782678229 0.628668355471 0.0687800226119 0.0113761730783
r=0.00504486429749 0.243401875977 0.31762354265 0.153834218178
r=0.00697666049751 0.398894981675 0.362432431521 0.0337959179469
r=0.00533414865516 0.142248472217 0.189413904335 0.459718907988
r=0.00403771339749 0.46961657375 0.0203222770929 0.236020058514
r=0.00622885588718 0.217941166672 0.162787339558 0.216786286961
r=0.00500096802293 0.0341929247147 0.229512661237 0.634016823121
r=0.00724040286151 0.339128827079 0.307386677207 0.194606323771
r=0.00580686899605 0.342414602589 0.36187586439 0.101502107798
r=0.00414000350265 0.0313637481761 0.369358360272 0.320787037359
r=0.00560859393247 0.199206293514 0.185524258023 0.342582772153
r=0.00584911925368 0.00376417179437 0.387886273404 0.420125232441
r=0.0042362414682 0.31319652898 0.0624345644645 0.256802672202
r=0.00628025749331 0.185133105411 0.152366169437 0.35015226854
r=0.00570080896378 3.32116346251e-05 0.0509371719176 0.486232973926
r=0.00453905149676 0.211565334523 0.259950595966 0.323581088821
r=0.00362434644067 0.0545243809973 0.437185124068 0.424846726079
r=0.00443035998973 0.263097537379 0.0831185969883 0.279384059318
r=0.00487553295521 0.244224978993 0.293134016596 0.231067823778
r=0.00500653401912 0.344970617478 0.159090675341 0.368926988511
r=0.00439239815782 0.127282369957 0.216749516679 0.500391223176
r=0.00854390118151 0.218134352194 0.0783051593723 0.388081524542
r=0.00613818221777 0.417093191104 0.154094718668 0.246846118455
r=0.0067929569547 0.257988831145 0.00508664881383 0.373704045071
r=0.00571485314958 0.175762456713 0.336969089734 0.212429550777
r=0.00757152298764 0.408995973263 0.215319195127 0.0665004944413
r=0.00532634661795 0.301569872202 0.227690927559 0.30618065615
r=0.00649183690188 0.316495069828 0.217101802106 0.0618449303586
r=0.00488660267958 0.143189142703 0.372326188194 0.267288145377
r=0.00618001629417 0.0487393476835 0.245568454626 0.335672020197
r=0.00555555482675 0.290892391581 0.334029992291 0.187130076496
r=0.00670404422016 0.303260292233 0.142601150232 0.279146899126
r=0.00529876416451 0.26375703752 0.260812641764 0.250807063418
r=0.00532579620823 0.280265410473 0.365394341893 0.0932365723127
r=0.00546222806597 0.160224342282 0.391020360373 0.170457656794
r=0.00466946981799 0.00544849208463 0.0299937449201 0.606134485668
r=0.00825951824914 0.47235863264 0.0219885727506 0.173683039462
r=0.00447164581526 0.290109079301 0.382747913152 0.183061210248
r=0.0053371807809 0.460932383252 0.471424856428 0.0333255398347
r=0.0053255364204 0.258121091759 0.0548493297334 0.285854785779
r=0.00717454630287 0.435177311024 0.152674759623 0.0125465003851
r=0.01 0.36710540889 0.298867768451 0.322019827207
[truncated: 80,076 more chars]
