# Supplementary material for: Do universal codon-usage patterns minimize the effects of mutation and translation error?
Source: Genome Biol. 2005 Oct 19;6(11):R91. doi: 10.1186/gb-2005-6-11-r91 (PMC1297647; doi:10.1186/gb-2005-6-11-r91)
Supplement: Additional data file 1 — A tar archive containing the used CUTG records, separated for archaea, bacteria, and eukaryotes, the data used to produce the histograms in Figure 1, the kinemages used to produce Figures 2 and 4, and the data used to produce the scatterplots in Figures 3 and 5. [file gb-2005-6-11-r91-S1.tgz › CodeError/data/kinemages_1/arch_mp_AUGC.kin]

@kinemage 1

@viewid {oblique}
@zoom 1.05
@zslab 467
@center 0.500 0.289 0.204
@matrix
-0.55836 -0.72046 -0.41133  0.82346 -0.42101 -0.38036  0.10085 -0.55108
0.82833

@2viewid {top}
@2zoom 0.82
@2zslab 470
@2center 0.500 0.289 0.204
@2matrix
-0.38337  0.43731 -0.81351  0.87217 -0.11840 -0.47466 -0.30389 -0.89148
-0.33602

@3viewid {side}
@3zoom 0.82
@3zslab 470
@3center 0.500 0.289 0.204
@3matrix
-0.49808 -0.81559 -0.29450  0.86714 -0.46911 -0.16738 -0.00164 -0.33875
0.94088

@4viewid {End-O-Line}
@4zoom 1.43
@4zslab 469
@4center 0.500 0.289 0.204
@4matrix
 0.00348 -0.99984 -0.01766  0.57533 -0.01244  0.81784 -0.81792 -0.01301
0.57519

@perspective
@fontsizelabel 24
@onewidth
@zclipoff
@localrotation  1 0 0 .5 .866 0 .5 .289 .816

@group {Tetrahedron}
@vectorlist  {Edges}  color=white     nobutton
P   {0 0 0} 0 0 0
     0.5 0 0
  {1 0 0} 1 0 0
     0.5  0.5  0
  {0 1 0} 0 1 0
P    0 0 0
    0  0.5  0
  {0 1 0} 0 1 0
   0  0.5  0.5
  {0 0 1} 0 0 1
P    0 0 0
   0 0 0.5
  {0 0 1} 0 0 1
   0.5  0 0.5
  {1 0 0} 1 0 0

@labellist {labels} color=white    nobutton
  {U}  0  0  0
   {A}  1.1    0  0
   {C}  0    1.05   0
   {G}   0  0   1.08


@group  {Lines}
@vectorlist {A=U&C=G} color= green    off
 P   0   0.5   0.5
     .1  .4  .4
     .25 .25 .25
     .4  .1  .1
 L   0.500, 0.000, 0.000

@vectorlist {A=G&C=U} color= red    off
 P   0.5   0   0.5
     .25 .25 .25
 L   0, 0.500, 0.000

@vectorlist {A=C&G=U} color= red    off
 P   0.5   0.5   0
     .25 .25 .25
 L   0.000, 0.000, 0.500

@group {Original Data} recessiveon
@balllist {First Position} color=yellow
r=0.842546325151 0.329950056388 0.133719993556 0.316631759841
r=0.73854331192 0.26349217608 0.223502908142 0.371452714163
r=0.814628604103 0.31417327924 0.155403871794 0.374565028191
r=1.0 0.200730371272 0.237918441875 0.452465003043
r=0.978984178002 0.209708672429 0.223558947918 0.457126489073
r=0.954739822177 0.184349680054 0.236698497456 0.456707669964
r=0.943781094106 0.19190493873 0.227367248422 0.466468622354
r=0.890844358151 0.377185693463 0.0864202917233 0.326743943916
r=0.867786209728 0.354739143482 0.115073442012 0.331884238709
r=0.79341109656 0.33681462141 0.117730833136 0.380568082918
r=0.885619074556 0.343837825386 0.103202027183 0.349919373416
r=0.850762787506 0.204203965307 0.23315122382 0.426066653275
r=0.860273789698 0.310721911247 0.176325038108 0.341815988706
r=0.823306447221 0.300192831216 0.176582350272 0.367031533575
r=0.809259930672 0.316554085315 0.169889886185 0.353289534561
r=0.845494194544 0.314902664054 0.175832077931 0.34515037506
r=0.866911024841 0.302317092757 0.177614577098 0.378005869384
r=0.852055594069 0.30632034829 0.182530111344 0.369732411031
r=0.92145270641 0.375066564109 0.105523013102 0.292126041194
r=0.798802140575 0.268459668809 0.17195405432 0.381658072674
r=0.811372865609 0.335450353847 0.148750094182 0.354174591711
r=0.864696392755 0.327525634217 0.147309939132 0.366313983414
r=0.799025418455 0.338042395277 0.146721748629 0.347863516088
r=0.785191025466 0.340451045567 0.150103084108 0.334481634199
r=0.844057746013 0.359136044068 0.130970500834 0.319199826049
r=0.887678355489 0.353558648111 0.152127236581 0.279602385686
r=0.843453938101 0.354831395257 0.123054332156 0.310448384848
r=0.88476873764 0.361687763713 0.139662447257 0.296455696203
r=0.840077601723 0.355628824045 0.120538750542 0.306992932765
r=0.87665865463 0.329652339627 0.163958975357 0.331534786131
r=0.87528221092 0.340131552914 0.145077537956 0.321957289271
r=0.808826962061 0.258652094718 0.173370775147 0.410898603522
r=0.856961435493 0.353397277583 0.14645913503 0.302136580323
@balllist {Second Position} color=red
r=0.822622587066 0.322109446324 0.199344825734 0.151817840073
r=0.827694439335 0.235500922094 0.247608415417 0.21758331226
r=0.899220380586 0.308904765412 0.189888962877 0.17686874411
r=1.0 0.332562385879 0.235240413877 0.182836275107
r=0.994995779967 0.315236987986 0.264452644526 0.165916864648
r=0.944150104451 0.276267225753 0.272897147787 0.186682390967
r=0.995432573949 0.296175269216 0.253397697735 0.175900482733
r=0.895235104763 0.373092445141 0.156679788595 0.138053922201
r=0.886841607545 0.355727073972 0.18687474912 0.136032377619
r=0.89270989435 0.336577260859 0.203338871746 0.158477727668
r=0.884484285294 0.352269062428 0.202441833679 0.143653536052
r=0.934232625658 0.279427061063 0.217747821746 0.202600977306
r=0.873941337985 0.323582771866 0.208667551503 0.164020132613
r=0.875473309728 0.305835980036 0.223712568058 0.169691470054
r=0.844843440669 0.290644952346 0.234662718608 0.173066839394
r=0.881699462304 0.323602015408 0.207118910649 0.163368471584
r=0.9152341771 0.303996145479 0.209823188448 0.181396095837
r=0.907977372781 0.290125072055 0.20768863202 0.18812573951
r=0.857421865852 0.382837307457 0.161666962507 0.127027329086
r=0.84251010009 0.276672042644 0.225056599202 0.182219900204
r=0.893289954991 0.316922748966 0.178687925081 0.169802687072
r=0.903877284105 0.34172147555 0.181093998938 0.170840312104
r=0.882739183033 0.321965390281 0.180357415401 0.165220164937
r=0.865838371901 0.309001626906 0.189292576542 0.165877757675
r=0.858571539243 0.33408228842 0.182527602619 0.158150322534
r=0.830042188563 0.364771371769 0.172087475149 0.143061630219
r=0.83791316384 0.325621623548 0.184732497901 0.152660168565
r=0.847771237989 0.364894514768 0.17029535865 0.143966244726
r=0.838434357534 0.329699029877 0.186273340681 0.144091395743
r=0.864079593092 0.301770980289 0.210977835779 0.164479292031
r=0.858384047431 0.31961817998 0.203550873429 0.151969556405
r=0.87374570392 0.267734264319 0.23492208055 0.198972879984
r=0.844023077075 0.337200620298 0.199902360577 0.149014990523
@balllist {Third Position} color=blue
r=0.678655941539 0.381880672359 0.145910531121 0.172063798937
r=1.0 0.159198425964 0.333975303921 0.329782706577
r=0.908494053158 0.198701886293 0.275770999274 0.308237370222
r=0.389918090282 0.0996956786366 0.491174680463 0.322884966525
r=0.436127298642 0.0913242009132 0.479671098081 0.354866973327
r=0.394933969004 0.0743723929328 0.497214123479 0.356304188779
r=0.352989878642 0.061826958782 0.572669884887 0.320237653175
r=0.719487928462 0.400349036679 0.0937262640185 0.153631667146
r=0.601641682301 0.412193049802 0.140369918588 0.112195388099
r=0.736421624242 0.433657726086 0.151594271699 0.107445209273
r=0.63380301619 0.417277125086 0.143008523382 0.101128772172
r=0.520865271843 0.131910399733 0.367939444443 0.388418312249
r=0.663245142723 0.261785896756 0.247723750825 0.216510037453
r=0.58152999606 0.264802631579 0.245803085299 0.20199069873
r=0.645548389074 0.265321859289 0.263779648993 0.205700009253
r=0.690293437682 0.27769039832 0.228856556321 0.20514018874
r=0.805354945872 0.252339723467 0.290753529661 0.249083821232
r=0.891055999233 0.230044598161 0.302275795637 0.266455052941
r=0.702174714873 0.435266815244 0.119854840936 0.129834526557
r=0.748636869715 0.217883076271 0.281967759277 0.31420393885
r=0.907628919288 0.265318536242 0.226252892067 0.276607474626
r=0.877690482058 0.318640467339 0.187507659627 0.223763225622
r=0.859165728381 0.332431306173 0.177452407778 0.214943125987
r=0.878895257681 0.295069494116 0.19197136085 0.237773663763
r=0.859811186339 0.387088980696 0.119446256433 0.171414075524
r=0.760340131603 0.336143141153 0.174393638171 0.212564612326
r=0.814906815658 0.352698586841 0.136169024572 0.186895011169
r=0.858090666365 0.333248945148 0.160843881857 0.22582278481
r=0.758026159705 0.386324710162 0.105447654891 0.144253891042
r=0.784460416736 0.234155193966 0.273212786253 0.277003060562
r=0.73060492047 0.307790728861 0.199993844449 0.207105703997
r=0.832131027155 0.160873304999 0.352104837078 0.359087229306
r=0.700166062889 0.339756475791 0.159066107633 0.170897708345
@balllist {Total Position} color=green
{Acidianus ambivalens} r=0.831033575328 0.344646725024 0.159658450137 0.213504466284
{Aeropyrum pernix} r=0.809088733556 0.219397174713 0.26836220916 0.306272911
{Archaeoglobus fulgidus DSM 4304} r=0.880858365809 0.273926643649 0.207021277982 0.286557047508
{Haloarcula marismortui} r=1.0 0.210996145263 0.321444512071 0.319395414891
{Halobacterium salinarum} r=0.991040557661 0.20542328711 0.322560896842 0.325970109016
{Halobacterium sp. NRC-1} r=0.947255758978 0.178329766247 0.335603256241 0.33323141657
{Haloferax volcanii} r=0.981082538703 0.18330238891 0.351144943681 0.320868919421
{Methanocaldococcus jannaschii} r=0.897133661937 0.383542391761 0.112275448112 0.206143177754
{Methanococcus maripaludis} r=0.88379247414 0.374219755752 0.147439369907 0.193370668142
{Methanococcus vannielii} r=0.868929670979 0.369016536118 0.15755465886 0.21549700662
{Methanococcus voltae} r=0.887206003026 0.3711280043 0.149550794748 0.19823389388
{Methanopyrus kandleri AV19} r=0.912824746721 0.205180475367 0.272946163336 0.33902864761
{Methanosarcina acetivorans C2A} r=0.872914934333 0.298696859956 0.210905446812 0.240782052924
{Methanosarcina barkeri} r=0.863282233319 0.29027714761 0.21536600121 0.246237900786
{Methanosarcina mazei} r=0.83779975568 0.290840298983 0.222777417929 0.244018794403
{Methanosarcina mazei Goe1} r=0.874740233519 0.305398359261 0.203935848301 0.237886345128
{Methanothermobacter thermautotrophicus} r=0.905828875779 0.286217653901 0.226063765069 0.269495262151
{Methanothermobacter thermautotrophicus str. Delta H} r=0.897243509888 0.275496672836 0.230831513 0.274771067828
{Nanoarchaeum equitans Kin4-M} r=0.877919321753 0.39772356227 0.129014938849 0.182995965612
{Pyrobaculum aerophilum str. IM2} r=0.834123929504 0.254338262575 0.2263261376 0.292693970576
{Pyrococcus abyssi} r=0.875667919907 0.305897213018 0.18456363711 0.26686158447
{Pyrococcus furiosus} r=0.897601044146 0.329295859036 0.171970532565 0.253639173714
{Pyrococcus furiosus DSM 3638} r=0.864257826909 0.330813030577 0.168177190603 0.242675602337
{Pyrococcus horikoshii} r=0.848411315512 0.314840722197 0.1771223405 0.246044351879
{Sulfolobus acidocaldarius} r=0.859006455488 0.360102437728 0.144314786628 0.216254741369
{Sulfolobus islandicus} r=0.849374297886 0.351491053678 0.1662027833 0.211742876077
{Sulfolobus solfataricus} r=0.843498023226 0.344383868549 0.147985284876 0.216667854861
{Sulfolobus sp. NOB8H2} r=0.862245315974 0.353277074543 0.156933895921 0.222081575246
{Sulfolobus tokodaii} r=0.842481816184 0.357217521361 0.137419915371 0.198446073183
{Thermoplasma acidophilum} r=0.871240391834 0.288526171294 0.216049865796 0.257672379575
{Thermoplasma volcanium} r=0.866289039495 0.322513487251 0.182874085278 0.227010849891
{Thermoproteus tenax} r=0.860182765979 0.229086554679 0.253465897592 0.322986237604
{uncultured crenarchaeote} r=0.850643003283 0.343451457891 0.168475867746 0.20734975973
@group {Rekeyed Data} recessiveon
@balllist {First Position} color=gold
r=0.929446941971 0.316631759841 0.219698190215 0.133719993556
r=0.887065261563 0.371452714163 0.141552201615 0.223502908142
r=0.779765205044 0.374565028191 0.155857820774 0.155403871794
r=0.669714500571 0.452465003043 0.10888618381 0.237918441875
r=0.648021432904 0.457126489073 0.109605890579 0.223558947918
r=0.678341634706 0.456707669964 0.122244152526 0.236698497456
r=0.633315204061 0.466468622354 0.114259190494 0.227367248422
r=0.86449624491 0.326743943916 0.209650070898 0.0864202917233
r=0.909396866523 0.331884238709 0.198303175797 0.115073442012
r=1.0 0.380568082918 0.164886462537 0.117730833136
r=0.955747864247 0.349919373416 0.203040774015 0.103202027183
r=0.70738920025 0.426066653275 0.136578157598 0.23315122382
r=0.884121864332 0.341815988706 0.171137061939 0.176325038108
r=0.926679186202 0.367031533575 0.156193284936 0.176582350272
r=0.946874061044 0.353289534561 0.160266493939 0.169889886185
r=0.903069191353 0.34515037506 0.164114882955 0.175832077931
r=0.868416145551 0.378005869384 0.142062460761 0.177614577098
r=0.864151993228 0.369732411031 0.141417129335 0.182530111344
r=0.846290527823 0.292126041194 0.227284381595 0.105523013102
r=0.812197219184 0.381658072674 0.177928204196 0.17195405432
r=0.818721424788 0.354174591711 0.16162496026 0.148750094182
r=0.892834590611 0.366313983414 0.158850443237 0.147309939132
r=0.897482569631 0.347863516088 0.167372340006 0.146721748629
r=0.885370181744 0.334481634199 0.174964236126 0.150103084108
r=0.960337125316 0.319199826049 0.19069362905 0.130970500834
r=0.833438415861 0.279602385686 0.214711729622 0.152127236581
r=0.91537885611 0.310448384848 0.211665887739 0.123054332156
r=0.825792884806 0.296455696203 0.202194092827 0.139662447257
r=0.939186506395 0.306992932765 0.216839492648 0.120538750542
r=0.820879778048 0.331534786131 0.174853898885 0.163958975357
r=0.88200449199 0.321957289271 0.19283361986 0.145077537956
r=0.76150052209 0.410898603522 0.157078526614 0.173370775147
r=0.932876970626 0.302136580323 0.198007007064 0.14645913503
@balllist {Second Position} color=orange
r=0.781667164682 0.151817840073 0.326727887869 0.199344825734
r=0.917900896467 0.21758331226 0.299307350229 0.247608415417
r=0.830527766079 0.17686874411 0.324337527601 0.189888962877
r=1.0 0.182836275107 0.249360925137 0.235240413877
r=0.96121488338 0.165916864648 0.254393502839 0.264452644526
r=0.981834165432 0.186682390967 0.264153235493 0.272897147787
r=0.969988495033 0.175900482733 0.274526550316 0.253397697735
r=0.725271825493 0.138053922201 0.332173844064 0.156679788595
r=0.758147708772 0.136032377619 0.321365799288 0.18687474912
r=0.780506196174 0.158477727668 0.301606139726 0.203338871746
r=0.754528765783 0.143653536052 0.301635567842 0.202441833679
r=0.979606796296 0.202600977306 0.300224139886 0.217747821746
r=0.846711385658 0.164020132613 0.303729544018 0.208667551503
r=0.852645938833 0.169691470054 0.300759981851 0.223712568058
r=0.829645516983 0.173066839394 0.301625489652 0.234662718608
r=0.845130331099 0.163368471584 0.305910602359 0.207118910649
r=0.860609063767 0.181396095837 0.304784570236 0.209823188448
r=0.8599901642 0.18812573951 0.314060556415 0.20768863202
r=0.739209934055 0.127027329086 0.328468400949 0.161666962507
r=0.859472946913 0.182219900204 0.31605145795 0.225056599202
r=0.809788818019 0.169802687072 0.334586638881 0.178687925081
r=0.825953189299 0.170840312104 0.306344213407 0.181093998938
r=0.805655951092 0.165220164937 0.332457029381 0.180357415401
r=0.799898793439 0.165877757675 0.335828038877 0.189292576542
r=0.774836834575 0.158150322534 0.325239786427 0.182527602619
r=0.796052964016 0.143061630219 0.320079522863 0.172087475149
r=0.760035880319 0.152660168565 0.336985709986 0.184732497901
r=0.783075074046 0.143966244726 0.320843881857 0.17029535865
r=0.75415592658 0.144091395743 0.3399362337 0.186273340681
r=0.812401273528 0.164479292031 0.322771891901 0.210977835779
r=0.788384577509 0.151969556405 0.324861390187 0.203550873429
r=0.876722480728 0.198972879984 0.298370775147 0.23492208055
r=0.786428214189 0.149014990523 0.313882028603 0.199902360577
@balllist {Third Position} color=cyan
r=0.511093515384 0.172063798937 0.300144997583 0.145910531121
r=0.742715816753 0.329782706577 0.177043563538 0.333975303921
r=0.586215494165 0.308237370222 0.21728974421 0.275770999274
r=0.880360653973 0.322884966525 0.0862446743761 0.491174680463
r=0.975878960571 0.354866973327 0.0741377276786 0.479671098081
r=1.0 0.356304188779 0.0721092948088 0.497214123479
r=0.962055319646 0.320237653175 0.0452655031563 0.572669884887
r=0.422261613821 0.153631667146 0.352293032157 0.0937262640185
r=0.504110438925 0.112195388099 0.335241643511 0.140369918588
r=0.620467686842 0.107445209273 0.307302792942 0.151594271699
r=0.568995856964 0.101128772172 0.33858557936 0.143008523382
r=0.761940550233 0.388418312249 0.111731843575 0.367939444443
r=0.584659254437 0.216510037453 0.273980314966 0.247723750825
r=0.663129820303 0.20199069873 0.287403584392 0.245803085299
r=0.666498973282 0.205700009253 0.265198482465 0.263779648993
r=0.584784566921 0.20514018874 0.288312856619 0.228856556321
r=0.648600098594 0.249083821232 0.20782292564 0.290753529661
r=0.629747074215 0.266455052941 0.20122455326 0.302275795637
r=0.393371420733 0.129834526557 0.315043817263 0.119854840936
r=0.691425446036 0.31420393885 0.185945225602 0.281967759277
r=0.523866578923 0.276607474626 0.231821097065 0.226252892067
r=0.547577565914 0.223763225622 0.270088647412 0.187507659627
r=0.515877069223 0.214943125987 0.275173160062 0.177452407778
r=0.51870126015 0.237773663763 0.27518548127 0.19197136085
r=0.476476178428 0.171414075524 0.322050687347 0.119446256433
r=0.406029689619 0.212564612326 0.27689860835 0.174393638171
r=0.467943438281 0.186895011169 0.324237377418 0.136169024572
r=0.423194963974 0.22582278481 0.280084388186 0.160843881857
r=0.463772242276 0.144253891042 0.363973743905 0.105447654891
r=0.571404270844 0.277003060562 0.215628959219 0.273212786253
r=0.533034678631 0.207105703997 0.285109722692 0.199993844449
r=0.77633223032 0.359087229306 0.127934628618 0.352104837078
r=0.49344945292 0.170897708345 0.33027970823 0.159066107633
@balllist {Total Position} color=gray
r=0.889318206719 0.213504466284 0.282190358556 0.159658450137
r=0.991084563516 0.306272911 0.205967705127 0.26836220916
r=0.888950505709 0.286557047508 0.232495030862 0.207021277982
r=1.0 0.319395414891 0.148163927774 0.321444512071
r=0.964729165797 0.325970109016 0.146045707032 0.322560896842
r=0.989965081791 0.33323141657 0.152835560943 0.335603256241
r=0.967492760099 0.320868919421 0.144683747989 0.351144943681
r=0.824791670265 0.206143177754 0.298038982373 0.112275448112
r=0.864873073965 0.193370668142 0.284970206199 0.147439369907
r=0.909631982057 0.21549700662 0.257931798402 0.15755465886
r=0.875804084838 0.19823389388 0.281087307072 0.149550794748
r=0.991807062941 0.33902864761 0.182844713686 0.272946163336
r=0.930385239152 0.240782052924 0.249615640308 0.210905446812
r=0.948180270561 0.246237900786 0.248118950393 0.21536600121
r=0.935327860255 0.244018794403 0.242363488685 0.222777417929
r=0.934294691451 0.237886345128 0.252779447311 0.203935848301
r=0.938387720031 0.269495262151 0.218223318879 0.226063765069
r=0.936386482557 0.274771067828 0.218900746337 0.230831513
r=0.830464970527 0.182995965612 0.290265533269 0.129014938849
r=0.922900340357 0.292693970576 0.226641629249 0.2263261376
r=0.881844580646 0.26686158447 0.242677565402 0.18456363711
r=0.91546230524 0.253639173714 0.245094434686 0.171970532565
r=0.899896056575 0.242675602337 0.258334176483 0.168177190603
r=0.892026982177 0.246044351879 0.261992585424 0.1771223405
r=0.891654822658 0.216254741369 0.279328034275 0.144314786628
r=0.872727022073 0.211742876077 0.270563286945 0.1662027833
r=0.867365271976 0.216667854861 0.290962991714 0.147985284876
r=0.860551823841 0.222081575246 0.26770745429 0.156933895921
r=0.86907994511 0.198446073183 0.306916490084 0.137419915371
r=0.885386805041 0.257672379575 0.237751583335 0.216049865796
r=0.882141955583 0.227010849891 0.26760157758 0.182874085278
r=0.924412558812 0.322986237604 0.194461310126 0.253465897592
r=0.89375029085 0.20734975973 0.280722914633 0.168475867746
@group {Shuffled Data} recessiveon
@balllist {First Position} color=pinktint
r=0.927053195793 0.316631759841 0.219698190215 0.329950056388
r=0.997604439899 0.141552201615 0.371452714163 0.26349217608
r=0.637077585621 0.155857820774 0.31417327924 0.374565028191
r=0.828933073713 0.10888618381 0.200730371272 0.452465003043
r=0.973139646035 0.109605890579 0.223558947918 0.209708672429
r=0.644813501009 0.456707669964 0.236698497456 0.184349680054
r=0.80882437429 0.19190493873 0.114259190494 0.227367248422
r=0.486927028955 0.326743943916 0.377185693463 0.0864202917233
r=0.61625670676 0.198303175797 0.115073442012 0.354739143482
r=0.914981866375 0.33681462141 0.117730833136 0.380568082918
r=0.705921930817 0.103202027183 0.343837825386 0.349919373416
r=1.0 0.204203965307 0.136578157598 0.23315122382
r=0.912598672963 0.176325038108 0.310721911247 0.341815988706
r=0.826657659269 0.367031533575 0.176582350272 0.300192831216
r=0.717831729868 0.316554085315 0.160266493939 0.353289534561
r=0.779954305699 0.175832077931 0.34515037506 0.314902664054
r=0.71168754178 0.177614577098 0.378005869384 0.302317092757
r=0.816941207598 0.30632034829 0.141417129335 0.369732411031
r=0.946449571625 0.105523013102 0.292126041194 0.227284381595
r=0.586153860832 0.17195405432 0.381658072674 0.177928204196
r=0.643211058137 0.335450353847 0.148750094182 0.354174591711
r=0.610003147906 0.327525634217 0.366313983414 0.147309939132
r=0.558361334587 0.338042395277 0.167372340006 0.347863516088
r=0.919882573056 0.340451045567 0.174964236126 0.150103084108
r=0.812572717112 0.130970500834 0.359136044068 0.19069362905
r=0.782600129395 0.353558648111 0.152127236581 0.214711729622
r=0.812460766866 0.354831395257 0.211665887739 0.310448384848
r=0.775632466408 0.139662447257 0.361687763713 0.202194092827
r=0.652169695137 0.306992932765 0.120538750542 0.355628824045
r=0.796762744252 0.331534786131 0.163958975357 0.174853898885
r=0.832864475407 0.321957289271 0.145077537956 0.340131552914
r=0.898688819366 0.173370775147 0.157078526614 0.258652094718
r=0.490063174499 0.302136580323 0.353397277583 0.198007007064
@balllist {Second Position} color=greentint
r=0.938128601008 0.322109446324 0.151817840073 0.326727887869
r=0.793850319673 0.299307350229 0.235500922094 0.247608415417
r=0.825136463155 0.189888962877 0.308904765412 0.324337527601
r=0.971678287684 0.235240413877 0.249360925137 0.182836275107
r=0.608452811155 0.264452644526 0.315236987986 0.254393502839
r=0.798094603015 0.272897147787 0.276267225753 0.186682390967
r=0.629460623868 0.175900482733 0.296175269216 0.253397697735
r=0.564273387468 0.156679788595 0.373092445141 0.332173844064
r=0.722072596473 0.136032377619 0.321365799288 0.355727073972
r=0.97941108233 0.301606139726 0.158477727668 0.336577260859
r=0.80806552089 0.143653536052 0.202441833679 0.352269062428
r=0.681400385509 0.300224139886 0.217747821746 0.279427061063
r=0.879240924345 0.303729544018 0.208667551503 0.323582771866
r=0.940134141594 0.300759981851 0.169691470054 0.223712568058
r=0.916927690865 0.234662718608 0.173066839394 0.301625489652
r=0.913705018492 0.305910602359 0.163368471584 0.207118910649
r=0.790839634872 0.209823188448 0.303996145479 0.304784570236
r=0.983324414526 0.290125072055 0.18812573951 0.20768863202
r=0.666131881406 0.328468400949 0.127027329086 0.382837307457
r=0.678699215149 0.225056599202 0.276672042644 0.182219900204
r=0.825091768735 0.178687925081 0.316922748966 0.334586638881
r=0.706602890991 0.170840312104 0.181093998938 0.34172147555
r=0.882460656971 0.165220164937 0.180357415401 0.332457029381
r=0.665334094852 0.335828038877 0.165877757675 0.309001626906
r=0.707910391142 0.325239786427 0.182527602619 0.158150322534
r=0.7383900024 0.320079522863 0.364771371769 0.172087475149
r=1.0 0.325621623548 0.184732497901 0.152660168565
r=0.741482313615 0.320843881857 0.17029535865 0.143966244726
r=0.801853058252 0.186273340681 0.329699029877 0.3399362337
r=0.728731938277 0.322771891901 0.210977835779 0.164479292031
r=0.931470674459 0.324861390187 0.31961817998 0.151969556405
r=0.70879792636 0.298370775147 0.267734264319 0.23492208055
r=0.740852506136 0.149014990523 0.313882028603 0.199902360577
@balllist {Third Position} color=bluetint
r=0.926814793215 0.145910531121 0.172063798937 0.381880672359
r=0.361203470803 0.177043563538 0.333975303921 0.159198425964
r=0.468774442835 0.308237370222 0.198701886293 0.275770999274
r=0.262408917243 0.0996956786366 0.491174680463 0.322884966525
r=0.285245840541 0.0913242009132 0.0741377276786 0.354866973327
r=0.77657353513 0.0743723929328 0.356304188779 0.497214123479
r=0.445713843158 0.0452655031563 0.061826958782 0.320237653175
r=0.88708430203 0.352293032157 0.153631667146 0.400349036679
r=0.605193776397 0.335241643511 0.140369918588 0.112195388099
r=1.0 0.307302792942 0.433657726086 0.151594271699
r=0.34690134052 0.101128772172 0.417277125086 0.33858557936
r=0.532865338627 0.111731843575 0.367939444443 0.388418312249
r=0.549704641021 0.247723750825 0.216510037453 0.273980314966
r=0.763333959769 0.20199069873 0.245803085299 0.264802631579
r=0.851461263718 0.265321859289 0.205700009253 0.265198482465
r=0.396913201412 0.288312856619 0.228856556321 0.27769039832
r=0.495129865802 0.20782292564 0.252339723467 0.290753529661
r=0.626934529143 0.20122455326 0.266455052941 0.302275795637
r=0.395604826574 0.435266815244 0.315043817263 0.119854840936
r=0.314129903556 0.281967759277 0.217883076271 0.31420393885
r=0.949603706132 0.231821097065 0.276607474626 0.265318536242
r=0.941282594803 0.223763225622 0.318640467339 0.270088647412
r=0.965260401889 0.332431306173 0.275173160062 0.214943125987
r=0.896927997297 0.27518548127 0.19197136085 0.237773663763
r=0.25041124906 0.171414075524 0.322050687347 0.387088980696
r=0.559618828779 0.212564612326 0.174393638171 0.336143141153
r=0.55117362078 0.324237377418 0.352698586841 0.136169024572
r=0.249133800714 0.22582278481 0.280084388186 0.333248945148
r=0.881539094134 0.363973743905 0.144253891042 0.105447654891
r=0.520406005442 0.277003060562 0.273212786253 0.234155193966
r=0.502783757408 0.207105703997 0.199993844449 0.307790728861
r=0.39980583182 0.352104837078 0.359087229306 0.127934628618
r=0.546273615733 0.159066107633 0.170897708345 0.33027970823
@balllist {Total Position} color=lilactint
r=0.97316742669 0.261550579095 0.181193276408 0.346186205539
r=0.884475776741 0.205967705127 0.313642980059 0.22343300582
r=0.796570609992 0.217994717958 0.273926643649 0.324891185022
r=0.958965410097 0.147940758775 0.313755325624 0.319395414891
r=0.742616061883 0.155127578673 0.204311221194 0.272989716199
r=0.783191183452 0.267992403561 0.289756637329 0.289415398167
r=0.708738398082 0.137690308206 0.157420472831 0.267000866444
r=0.567387641603 0.278572254889 0.301303268583 0.272981057489
r=0.717606988891 0.223192398976 0.192269719963 0.274220535184
r=1.0 0.315241184693 0.23662209563 0.289579871825
r=0.804163037551 0.115994778469 0.321185594717 0.346924671735
r=0.806373837539 0.205386649589 0.240755141262 0.300332199044
r=0.921820606735 0.24259277765 0.245299833401 0.313126358513
r=0.941552791074 0.289927404719 0.197358968542 0.262902676951
r=0.892195180511 0.272179554404 0.179677780862 0.306704502226
r=0.903692728509 0.25668517897 0.245791800988 0.266570657675
r=0.795328196162 0.198420230395 0.31144724611 0.299285064218
r=0.967983374139 0.265889991202 0.198665973929 0.293232279563
r=0.777159135716 0.289752743099 0.244732395848 0.243325509996
r=0.673600882224 0.2263261376 0.292071063863 0.224784014417
r=0.804183415057 0.248653125331 0.247426772591 0.318026588945
r=0.708556242562 0.240709723981 0.288682816564 0.253040020698
r=0.819353064642 0.278564622129 0.207634305156 0.298421223819
r=0.77434387615 0.317154855238 0.17760445155 0.232292791592
r=0.764002085429 0.209208120928 0.287904778011 0.245310977427
r=0.780336979728 0.295400927767 0.23043074884 0.240980781975
r=0.977686310022 0.334896798741 0.249698990827 0.199759192662
r=0.776693332415 0.228776371308 0.270689170183 0.2264697609
r=0.789428115436 0.28574667245 0.198163890487 0.267004237545
r=0.777308410101 0.310436579531 0.216049865796 0.191162794961
r=0.934130455462 0.284641461152 0.221563187461 0.266630612726
r=0.793105660999 0.274615462457 0.261300006746 0.207169601295
r=0.691316210596 0.203405892826 0.279392338177 0.242729691957
@group {Random Data} recessiveon
@balllist {First Position} color=white
r=0.154810006007 0.295311170012 0.364849294178 0.316715316901
r=0.307522274239 0.269825289295 0.344432045593 0.0136158804872
r=0.433818381587 0.077081922456 0.233838554939 0.367075491898
r=0.481993727135 0.257477237565 0.277759833801 0.150887394303
r=0.571766559509 0.307168016103 0.282120477866 0.0364010188532
r=0.503431515832 0.329519000733 0.00903861078561 0.366292048006
r=0.857158529754 0.13560857919 0.391708045647 0.157956883744
r=0.532933102181 0.327948502347 0.0410100441501 0.316555566669
r=0.638286806975 0.207018441385 0.100468934765 0.0264506673063
r=0.763803086975 0.120122719808 0.306500458271 0.249303051776
r=0.420293295685 0.28710880344 0.0822988771002 0.458371733158
r=0.950114850703 0.309680212086 0.180847547881 0.271951972184
r=0.465411149716 0.2257072154 0.376663203082 0.345679622119
r=0.205260154362 0.219779853671 0.412422502332 0.31308324565
r=0.185983540374 0.292068454448 0.346209549523 0.209068968113
r=0.396788198204 0.0501046195375 0.679403975676 0.148799308747
r=0.669103309031 0.233043536661 0.213944197272 0.298580037497
r=0.419966807355 0.0189557635832 0.348232033533 0.0862810005009
r=0.463444762476 0.225979885054 0.289005217355 0.144937575225
r=0.442380897756 0.454667452478 0.0428460316196 0.188194418975
r=0.257529581643 0.388441889536 0.419782999372 0.16606255304
r=0.715549834833 0.0691766164742 0.247368385932 0.174991986152
r=0.751725918579 0.0211964023775 0.456989734491 0.408737965016
r=0.433687165027 0.0694838661124 0.344992368064 0.315612307297
r=0.326299018589 0.335668559438 0.0432551192141 0.352406253514
r=0.376621229314 0.219019154243 0.312449668785 0.214833627692
r=0.476541919863 0.00926517349109 0.384927601946 0.487891163597
r=0.333636253129 0.435433991145 0.410687232776 0.0587988453035
r=0.1999624681 0.313550103201 0.168606745127 0.469849065189
r=1.0 0.0275333272142 0.152236087233 0.42575301879
r=0.645590191578 0.288050618488 0.135872420091 0.0162859398839
r=0.477473156341 0.27341899934 0.31749546586 0.289878677316
r=0.659477646952 0.232551295966 0.126586267874 0.37119213457
@balllist {Second Position} color=gray
r=0.745196962805 0.0166856933243 0.373050985028 0.28256099138
r=0.469211256771 0.146750142883 0.333246622034 0.212655588111
r=0.797038755129 0.197065252751 0.161084374153 0.224500973769
r=0.620340337253 0.22508815535 0.330178623946 0.15891164261
r=0.539650597602 0.360815698271 0.145598113592 0.121916018653
r=0.897341485226 0.313149642615 0.147149488364 0.227369292951
r=0.688912692834 0.557997917798 0.191297362155 0.0115134583628
r=0.774125635846 0.278920008475 0.345954569689 0.21478861683
r=0.357129767622 0.283522249235 0.141203242386 0.271893267719
r=0.683703137847 0.351179243829 0.228078136353 0.317037603789
r=0.845862500505 0.118395875446 0.336433065427 0.300924426268
r=0.991189372984 0.651123295692 0.172439054693 0.0129362522095
r=0.897146712601 0.271288346804 0.350906246607 0.129232621479
r=0.730217631932 0.0166997116248 0.265184691181 0.41834357583
r=0.57859010966 0.133363571141 0.542318400411 0.287350608648
r=0.606764678438 0.245181373534 0.309002820274 0.267925952499
r=0.724055342263 0.191473191393 0.0789096936136 0.530053431486
r=0.394805829603 0.143214455284 0.429111925598 0.268694256986
r=0.579351625531 0.222692656497 0.212821569523 0.319990791383
r=0.604839098203 0.210204982458 0.376845078473 0.317048906986
r=0.718853359233 0.114814102875 0.320348634835 0.250658851156
r=0.526640560881 0.341215164883 0.16341559476 0.328613927385
r=1.0 0.526839955669 0.271931920835 0.122353080704
r=0.785352191793 0.252044071199 0.281278287713 0.0929697958952
r=0.720888555966 0.104865488734 0.287218551051 0.357793575169
r=0.607184181268 0.169026497743 0.640094909714 0.0681937586313
r=0.787304179119 0.125076573331 0.261404846491 0.533837708904
r=0.729931818856 0.27378116008 0.242397376576 0.00135713107354
r=0.950213791185 0.0278714205742 0.0508276374369 0.349340148274
r=0.975261694182 0.432350435534 0.156433109158 0.113385354038
r=0.39689504486 0.245654968411 0.252399493363 0.267205412607
r=0.758134712283 0.227293517172 0.510278504705 0.117498439111
r=0.849094010736 0.201531942564 0.0916437639009 0.36206520169
@balllist {Third Position} color=brown
r=0.582912392019 0.354916040021 0.237951156779 0.226932589023
r=0.41792316991 0.332785038108 0.264718139959 0.246887187908
r=0.180364250952 0.377475424382 0.15347750921 0.144996991404
r=0.318396438913 0.284007925538 0.600886164757 0.0177153436096
r=0.317821051673 0.0864843901023 0.432793404578 0.380436416813
r=0.611153515708 0.330989802389 0.00188496331713 0.323365058422
r=0.102698850992 0.244287862089 0.24104359884 0.172236062102
r=0.543518163851 0.265175846471 0.230756310063 0.260527675197
r=0.412318142443 0.239708294877 0.182286332665 0.228231604915
r=0.327064551842 0.226020475495 0.324055829558 0.210051745702
r=0.626184324905 0.0510592062633 0.346248344671 0.179007340166
r=0.174162354595 0.267450249449 0.363311635918 0.218489945049
r=0.279736173759 0.325452195822 0.455208402506 0.14037509458
r=0.622475454867 0.369978378005 0.215583611383 0.0231203352415
r=0.577074441676 0.738857469842 0.00480077360379 0.162903373873
r=0.134344107655 0.35261562523 0.147966620037 0.379748613438
r=0.873517824544 0.102323710788 0.286369841859 0.224278713995
r=0.0543854826606 0.372195378785 0.189506935 0.0442780515639
r=0.526072517813 0.351654087477 0.153405360395 0.198697680691
r=1.0 0.134593798759 0.183075526404 0.546393252516
r=0.686045817312 0.367343884296 0.264787742132 0.044843144492
r=0.211642628561 0.243016173951 0.163775427423 0.315893851994
r=0.180850374295 0.365824492497 0.308731753861 0.274175700578
r=0.115597597595 0.267257746131 0.229646034051 0.286637118141
r=0.839150678445 0.360474754017 0.466540923799 0.103709228389
r=0.137709351732 0.0416003150534 0.539707386698 0.239942291481
r=0.0801404330669 0.242276739947 0.0986074346284 0.288667342079
r=0.0936109001217 0.258373110609 0.368238757656 0.170881794932
r=0.790970701816 0.243891829374 0.0381935715462 0.284421446438
r=0.152559320677 0.190072925494 0.481432913533 0.147864534562
r=0.546676823592 0.0778035957288 0.309013294481 0.274553315563
r=0.274363836929 0.0852008707926 0.318939536386 0.193423370719
r=0.630218492307 0.0835504634658 0.395610706544 0.0970612166308
@balllist {Total Position} color=purple
r=0.535543201747 0.222304301119 0.325283811995 0.275402965768
r=0.41849070637 0.249786823428 0.314132269195 0.157719552169
r=0.670618435699 0.217207533196 0.182800146101 0.24552448569
r=0.579495678117 0.255524439484 0.402941540835 0.109171460174
r=0.563169072153 0.251489368159 0.286837332012 0.179584484773
r=0.765591696076 0.324552815246 0.0526910208223 0.30567546646
r=0.764245114685 0.312631453026 0.274683002214 0.113902134736
r=0.698545991522 0.290681452431 0.205906974634 0.263957286232
r=0.474914190147 0.243416328499 0.141319503272 0.17552517998
r=0.727747927117 0.232440813044 0.286211474727 0.258797467089
r=0.701418995668 0.152187961717 0.254993429066 0.312767833197
r=0.991120361233 0.409417919076 0.238866079497 0.167792723147
r=0.746957477718 0.274149252675 0.394259284065 0.205095779393
r=0.545957957027 0.202152647767 0.297730268299 0.251515718907
r=0.442547583255 0.388096498477 0.297776241179 0.219774316878
r=0.536047590971 0.215967206101 0.378791138662 0.265491291561
r=0.723218127655 0.175613479614 0.193074577582 0.35097072766
r=0.410551842769 0.178121865884 0.322283631377 0.13308443635
r=0.549010121567 0.266775543009 0.218410715758 0.221208682433
r=0.562552648205 0.266488744565 0.200922212165 0.350545526159
r=0.559630719263 0.290199958903 0.334973125446 0.153854849563
r=0.608958994929 0.217802651769 0.191519802705 0.27316658851
r=0.920537376553 0.304620283515 0.345884469729 0.268422248766
r=0.662446335541 0.196261894481 0.285305563276 0.231739740445
r=0.589133952015 0.267002934063 0.265671531355 0.271303019024
r=0.528604432885 0.143215322347 0.497417321732 0.174323225935
r=0.679719713031 0.12553949559 0.248313294355 0.436798738193
r=0.588858809991 0.322529420611 0.340441122336 0.0770125904363
r=0.684426665457 0.19510445105 0.0858759847035 0.367870219967
r=1.0 0.216652229414 0.263367369975 0.22900096913
r=0.504341089124 0.203836394209 0.232428402645 0.186014889351
r=0.664000567112 0.195304462435 0.38223783565 0.200266829049
r=0.795381728461 0.172544567332 0.20461357944 0.276772850963
