# Supplementary material for: Do universal codon-usage patterns minimize the effects of mutation and translation error?
Source: Genome Biol. 2005 Oct 19;6(11):R91. doi: 10.1186/gb-2005-6-11-r91 (PMC1297647; doi:10.1186/gb-2005-6-11-r91)
Supplement: Additional data file 1 — A tar archive containing the used CUTG records, separated for archaea, bacteria, and eukaryotes, the data used to produce the histograms in Figure 1, the kinemages used to produce Figures 2 and 4, and the data used to produce the scatterplots in Figures 3 and 5. [file gb-2005-6-11-r91-S1.tgz › CodeError/data/kinemages_1/bac_ma.kin]

@kinemage 1

@viewid {oblique}
@zoom 1.05
@zslab 467
@center 0.500 0.289 0.204
@matrix
-0.55836 -0.72046 -0.41133  0.82346 -0.42101 -0.38036  0.10085 -0.55108
0.82833

@2viewid {top}
@2zoom 0.82
@2zslab 470
@2center 0.500 0.289 0.204
@2matrix
-0.38337  0.43731 -0.81351  0.87217 -0.11840 -0.47466 -0.30389 -0.89148
-0.33602

@3viewid {side}
@3zoom 0.82
@3zslab 470
@3center 0.500 0.289 0.204
@3matrix
-0.49808 -0.81559 -0.29450  0.86714 -0.46911 -0.16738 -0.00164 -0.33875
0.94088

@4viewid {End-O-Line}
@4zoom 1.43
@4zslab 469
@4center 0.500 0.289 0.204
@4matrix
 0.00348 -0.99984 -0.01766  0.57533 -0.01244  0.81784 -0.81792 -0.01301
0.57519

@perspective
@fontsizelabel 24
@onewidth
@zclipoff
@localrotation  1 0 0 .5 .866 0 .5 .289 .816

@group {Tetrahedron}
@vectorlist  {Edges}  color=white     nobutton
P   {0 0 0} 0 0 0
     0.5 0 0
  {1 0 0} 1 0 0
     0.5  0.5  0
  {0 1 0} 0 1 0
P    0 0 0
    0  0.5  0
  {0 1 0} 0 1 0
   0  0.5  0.5
  {0 0 1} 0 0 1
P    0 0 0
   0 0 0.5
  {0 0 1} 0 0 1
   0.5  0 0.5
  {1 0 0} 1 0 0

@labellist {labels} color=white    nobutton
  {U}  0  0  0
   {A}  1.1    0  0
   {C}  0    1.05   0
   {G}   0  0   1.08


@group  {Lines}
@vectorlist {A=U&C=G} color= green    off
 P   0   0.5   0.5
     .1  .4  .4
     .25 .25 .25
     .4  .1  .1
 L   0.500, 0.000, 0.000

@vectorlist {A=G&C=U} color= red    off
 P   0.5   0   0.5
     .25 .25 .25
 L   0, 0.500, 0.000

@vectorlist {A=C&G=U} color= red    off
 P   0.5   0.5   0
     .25 .25 .25
 L   0.000, 0.000, 0.500

@group {Original Data} recessiveon
@balllist {First Position} color=yellow
r=0.755248114387 0.210157968406 0.261897620476 0.397720455909
r=0.775436218067 0.226075671805 0.255767122368 0.374622424093
r=0.794509403633 0.268967074472 0.21124476558 0.329050004105
r=0.832121280359 0.263864906787 0.212531827095 0.332845561767
r=0.807674302682 0.272291688019 0.212949677155 0.325791739264
r=0.826536646039 0.313752873891 0.158752778886 0.311130745407
r=0.858226118246 0.295733832215 0.163591455437 0.331878263209
r=0.756619408291 0.149044949159 0.298679083911 0.445424308657
r=0.706576596549 0.107650714511 0.312453916646 0.487342438819
r=0.801380345331 0.252489787979 0.249007975102 0.342112429488
r=0.79355933355 0.253392440188 0.23731853406 0.367567933403
r=0.801887449852 0.235523717684 0.263443082151 0.370023419204
r=0.766180536883 0.232597482123 0.248757148343 0.370042864111
r=0.749459840214 0.23815996636 0.246090808633 0.365796653595
r=0.744291568098 0.229516846198 0.247546768918 0.383525184109
r=0.782452155656 0.237887765772 0.237155803416 0.370721505751
r=0.826035199973 0.223493734623 0.254849230417 0.377353092636
r=0.73970332345 0.153943827203 0.278269270582 0.460354702919
r=0.77750583618 0.176265228488 0.270982809265 0.42699956662
r=0.800411945255 0.273500870863 0.205921871112 0.33137596417
r=0.790358184432 0.267786079232 0.196667436905 0.345169323988
r=0.701051015926 0.266143380429 0.149271137026 0.419884877028
r=0.764260783312 0.285383903793 0.163737280296 0.387043422196
r=0.775434460843 0.324537646057 0.160383160175 0.34403776213
r=0.709702847046 0.211917868767 0.26150198899 0.396230963957
r=0.742587794203 0.218471955224 0.247937258638 0.390772528538
r=0.683993750047 0.375950725584 0.157202183753 0.286920815641
r=0.797261556592 0.214389509126 0.251036682616 0.406060606061
r=0.794417843295 0.212633832976 0.267880085653 0.386117059243
r=0.743051267038 0.206051873199 0.262553488778 0.396122609379
r=0.781599504559 0.199592487597 0.274074238129 0.402185949681
r=0.824473855304 0.217719647013 0.265928044996 0.392443269977
r=0.832601569182 0.279121094708 0.207170533131 0.341867346772
r=0.827271567082 0.35011052731 0.154205036491 0.295679992891
r=0.855116900106 0.351641910755 0.151419801644 0.288309965604
r=0.782726451213 0.315484751132 0.153186092424 0.328371589097
r=0.803397627056 0.324231132862 0.156127764492 0.316222679495
r=0.78530093161 0.316857168236 0.153949683899 0.325513736324
r=0.786594699556 0.317456021285 0.152825613009 0.32732628086
r=0.899482360931 0.286660635597 0.186593515627 0.341027811014
r=0.733124457642 0.300921414016 0.167803667937 0.329937095774
r=0.788222904994 0.273894475403 0.197053911936 0.346720124039
r=0.83709549213 0.29340583858 0.194161419576 0.338088151116
r=0.801206862678 0.300994986263 0.170932741412 0.338885180758
r=0.860513995303 0.314258373206 0.162743221691 0.319872408293
r=0.879694149248 0.29262843155 0.168147989946 0.356864742315
r=0.83091187555 0.335920241832 0.149139634926 0.320020927799
r=0.794159831362 0.298854634139 0.187425143304 0.336518317442
r=0.790251302686 0.299397156813 0.186137217815 0.336927980312
r=0.895408499614 0.320030371314 0.160012736357 0.306946213383
r=0.844783815319 0.340209004192 0.164378151771 0.279938027827
r=0.870871266824 0.310790687539 0.179793338902 0.308311843969
r=0.875124111101 0.310415020964 0.190405298657 0.32065382512
r=0.8804829957 0.303804071866 0.182729962102 0.318699969127
r=0.772088137172 0.275849536616 0.190305288025 0.358849718335
r=0.778770786403 0.271249739879 0.211885048766 0.341558268772
r=0.810676872553 0.234283552321 0.229807262644 0.390128496761
r=0.801128045141 0.202358560348 0.268487013124 0.396136695057
r=0.74765792671 0.186984308748 0.288161992818 0.403692109523
r=0.748738785554 0.186357629682 0.289453975543 0.402117243593
r=0.759633443759 0.200545575361 0.259707860715 0.425303971742
r=0.752284357476 0.187324097401 0.290904804111 0.399224565892
r=0.755245516142 0.38887142408 0.0992769569318 0.333228544483
r=0.82948949814 0.398524154578 0.113272053931 0.293282975921
r=0.842380130246 0.399321720151 0.111791846828 0.263838428491
r=0.761046344879 0.403676332436 0.095071084111 0.338448049101
r=0.798929207022 0.397604864348 0.10290441063 0.30281798821
r=0.753358954459 0.217183781045 0.266378836844 0.373267592321
r=0.735644968164 0.218665323657 0.259842246606 0.388432297376
r=0.760878684939 0.234911061579 0.242777850618 0.372973209213
r=0.754365393212 0.22972972973 0.249214403786 0.381921427792
r=0.765500149152 0.236962551064 0.242331916987 0.381525555723
r=0.752227495943 0.230243971528 0.248422200143 0.382589372893
r=0.768360529853 0.392348230217 0.11816257936 0.252732478526
r=0.78252585571 0.386973281513 0.12871045971 0.245290112148
r=0.773893842389 0.395478734574 0.123362871148 0.231324881959
r=0.773933541213 0.394477040959 0.121661038626 0.241656102404
r=0.774474656022 0.215769476407 0.265985429904 0.38210238036
r=0.779594391522 0.195193109197 0.261415207928 0.388533851996
r=0.737640335944 0.214531599001 0.263040336355 0.387334121666
r=0.873015452546 0.312365930599 0.152365930599 0.363154574132
r=0.803939336296 0.391543555782 0.0917303447105 0.363151638648
r=0.86808345647 0.37889761712 0.122706286515 0.284282619636
r=0.816851236915 0.35969533183 0.127777658059 0.29911040499
r=0.816142083768 0.360756873348 0.1377020859 0.249858162916
r=0.811472915755 0.522392372147 0.0470480593277 0.148126745642
r=0.741651793154 0.196921592956 0.26764168793 0.414123243457
r=0.723236338569 0.219811947073 0.255122049128 0.41731383841
r=0.735788649558 0.26827451793 0.196909225775 0.30916150887
r=0.732229436833 0.265200600996 0.19788906411 0.317616380863
r=0.759768238203 0.282927536397 0.191863406648 0.30494175966
r=0.744228407458 0.296743769792 0.172208453807 0.323282390197
r=0.749153180381 0.276171657682 0.204714310379 0.303558068344
r=0.749663157827 0.27549855822 0.205317219211 0.304036433207
r=0.750187995794 0.276259952365 0.204905069752 0.303719632528
r=0.749312528738 0.277045890888 0.204297988838 0.302584154957
r=0.754778286453 0.264795678722 0.233501643964 0.356211836543
r=0.764721045894 0.256964505831 0.237455355732 0.35673535826
r=0.765019108306 0.215096959778 0.274413529733 0.368645538858
r=0.767640491635 0.20446208787 0.279806438915 0.383576687099
r=0.811208031179 0.269509938038 0.23044982699 0.337828920898
r=0.776074427859 0.317140644019 0.180203607392 0.310777913024
r=0.840328079188 0.384985858163 0.10878707275 0.309719722609
r=0.795193543459 0.371878063582 0.104616964661 0.331030297372
r=1.0 0.418208896384 0.0933769902976 0.241025865656
r=0.895461947436 0.376723010759 0.10417618425 0.30241497188
r=0.805200411903 0.347772935048 0.116987349846 0.358881683852
r=0.889796479686 0.367793555828 0.100151373171 0.322987097239
r=0.828824571625 0.3777177394 0.0889578553877 0.322341652013
r=0.903831594559 0.426721983405 0.0956712986104 0.236179146256
r=0.829297060614 0.392627255706 0.0952977319825 0.307902190026
r=0.94344888172 0.321289500389 0.143322398697 0.345573832393
r=0.783955895052 0.221455812421 0.254531757616 0.385164084938
r=0.759497461355 0.226916925393 0.229501498595 0.389030012231
r=0.787786340573 0.222398628267 0.245673641762 0.391991871209
r=0.766157739375 0.21258804052 0.257802180214 0.400083558599
r=0.787519904773 0.22675004266 0.225461971629 0.401360731448
r=0.757044031215 0.229723038137 0.225097567705 0.390053108215
r=0.77504084613 0.245389744769 0.246263508853 0.355070131065
r=0.785210849048 0.231202642316 0.260475357814 0.370312803575
r=0.802873207033 0.294661179576 0.191112688711 0.321050237934
r=0.768908223196 0.280509076247 0.199838722401 0.309255055264
r=0.734968599665 0.191613447053 0.300314334831 0.397843256127
r=0.757114100224 0.212835749941 0.271975279296 0.381079153791
r=0.755418617955 0.284124134393 0.195588612465 0.34644780713
r=0.828042479191 0.237450833489 0.230052444278 0.386589248923
r=0.830255103413 0.270648531441 0.20375845982 0.349070241146
r=0.862915772306 0.358690917012 0.123175778697 0.287246787192
r=0.864888096691 0.306914283286 0.134970889465 0.316624877821
r=0.804095723602 0.353177556184 0.12966959369 0.291524036315
r=0.802801082739 0.238693259403 0.248541399429 0.370484545041
r=0.767711213385 0.244724283718 0.243508555461 0.366732594219
r=0.828264317308 0.333007458598 0.152109055666 0.315342800556
r=0.793235735465 0.306145829982 0.157267994218 0.330394788866
r=0.851541019296 0.321754323928 0.166477727741 0.320027872825
r=0.761964671465 0.320765238279 0.156307639514 0.324239694591
r=0.79349866712 0.263832074289 0.247409751874 0.338598429429
r=0.801958314489 0.254624481957 0.246831092692 0.344475892045
r=0.775437706768 0.268496819551 0.246568463341 0.339917419931
r=0.790761410215 0.265538053704 0.228816031579 0.34394170448
r=0.782265508719 0.255547607437 0.240342878033 0.342399880588
r=0.783453582313 0.252602103572 0.241604181772 0.347273403386
r=0.791166020143 0.25760362069 0.237538291989 0.346482599895
r=0.790275830872 0.257061265167 0.237745136062 0.346606863282
r=0.78213790829 0.327627707943 0.154158866007 0.377534100027
r=0.845550026944 0.33754704631 0.150425462281 0.326215022091
r=0.813488978854 0.261592708403 0.21429046637 0.327123943849
r=0.831934735291 0.3845903751 0.0882107049301 0.310952953052
r=0.88429875378 0.267097728178 0.19477826435 0.360906104128
r=0.760563658164 0.231564425046 0.251016551071 0.382756317498
r=0.751949834906 0.197172145991 0.278155594613 0.380799768438
r=0.77450578522 0.196999422966 0.285112521639 0.400115406809
r=0.78236860091 0.208242761499 0.288214068342 0.369511346839
r=0.750445286245 0.191948436908 0.268982869748 0.410436700789
r=0.835480122036 0.325594680438 0.160249525855 0.317665607934
r=0.786556285785 0.28837504564 0.181444385435 0.321497327978
r=0.851810085249 0.323045319289 0.154310140827 0.317829145121
r=0.78951519298 0.283043709227 0.180871432885 0.329198848892
r=0.83551003589 0.335804299481 0.157935919611 0.306688081707
r=0.814553150531 0.330129636311 0.178793800034 0.297900956287
r=0.850691315568 0.364859142893 0.13741143017 0.302615529244
r=0.810644648283 0.339368468376 0.146093619857 0.297837025262
r=0.810152790862 0.338354817941 0.146418256568 0.299565463973
r=0.790430350179 0.271016670244 0.229090648923 0.338413107248
r=0.799224382183 0.225413130862 0.275480125056 0.366815542653
r=0.758073549351 0.26314043005 0.23935934873 0.354260684895
r=0.786792783731 0.254980676473 0.247594129376 0.343559323726
r=0.857957704713 0.323027226581 0.153853253346 0.325149976927
r=0.828532354646 0.290715216348 0.190461496263 0.337859151066
r=0.89589851174 0.279862206358 0.188843695526 0.356810824272
r=0.913804463674 0.328962850899 0.147167591192 0.336583179246
r=0.83968719332 0.334249504511 0.149139219355 0.317659241478
r=0.805569724255 0.3079536481 0.178355646154 0.318219381852
r=0.804527588091 0.28574430383 0.195752622253 0.333270872958
r=0.810495885315 0.320317016766 0.166289265754 0.310922142995
r=0.853015553153 0.325813274247 0.156116762346 0.315103904388
r=0.843287804186 0.325841698499 0.158568002132 0.321636907406
r=0.79965562089 0.31488540005 0.159077043629 0.326258640472
r=0.885662905229 0.3206415012 0.162448178049 0.321077896574
r=0.758558727167 0.174673966535 0.278174212598 0.428364911417
r=0.793255897819 0.30594581357 0.178232625284 0.313634254485
r=0.780230206624 0.326053897739 0.144504275422 0.282290030663
r=0.768857495873 0.318016276519 0.160795767863 0.290754275811
r=0.764648149211 0.320033195265 0.160453570694 0.286549879394
r=0.800856922581 0.317274089407 0.157889494676 0.340612157404
r=0.789835264225 0.344193177463 0.15479384548 0.318677106719
r=0.794526782508 0.317714915988 0.15995122859 0.341579177942
r=0.863609225326 0.332559260395 0.135302107523 0.35113701091
r=0.834549819746 0.296061973431 0.195923132751 0.310198479063
r=0.817912427529 0.299692992074 0.16681808214 0.339682340779
r=0.7445934258 0.219302413147 0.251820527641 0.391957385495
r=0.763999433147 0.201404734033 0.261720997599 0.416023491597
r=0.701768484442 0.174219843056 0.312549425148 0.398990206217
r=0.797025270872 0.275167785235 0.214418257808 0.298527652047
r=0.79282773441 0.157160936949 0.294798647275 0.434033901118
r=0.887103007322 0.302851483514 0.18280856683 0.329509346759
r=0.922330962228 0.340534811675 0.162175933475 0.360304907875
r=0.785602437465 0.190765820909 0.277167119828 0.396105820651
r=0.759612406859 0.19766029534 0.264942785911 0.418589784568
r=0.760487482048 0.179116833204 0.27787563902 0.419424838269
r=0.765532414098 0.201023866176 0.260472997332 0.415999711587
r=0.737617565738 0.187603732344 0.257866123237 0.421793912946
r=0.745638651263 0.208168436796 0.244246359745 0.398595614929
r=0.779781545996 0.190402700312 0.269273117814 0.415804768867
r=0.778570711209 0.210628034027 0.248969001567 0.403687246055
r=0.737588220753 0.187799005283 0.259812937933 0.418359995969
r=0.737445086611 0.188097479532 0.25762318945 0.421354539681
r=0.752836660463 0.211489614671 0.279097836465 0.383311415755
r=0.814286663682 0.393057480367 0.100772124332 0.321586484525
r=0.759854429172 0.367538816956 0.153656046849 0.344275506367
r=0.770729961325 0.385566782618 0.104411683507 0.306443597813
r=0.87060357907 0.398052916699 0.0971186307608 0.283818795635
r=0.787301196844 0.367360729822 0.134518731258 0.296236854331
r=0.858063341887 0.370048051072 0.136190368551 0.274877474904
r=0.78890742703 0.371174277264 0.148121630032 0.268666662995
r=0.821346759964 0.397420221055 0.0971972475964 0.300390802944
r=0.825284118987 0.356270693182 0.158248803222 0.294206963453
r=0.853923319993 0.409293133295 0.0989844200808 0.254760530871
r=0.853545490705 0.399950401746 0.0878707469497 0.26937555798
r=0.794913602316 0.323338031979 0.180798200276 0.294469836117
r=0.816012387747 0.391780170892 0.122333737075 0.265486024706
r=0.723594702246 0.182667947934 0.290823693852 0.407638271522
r=0.831662897418 0.262866931402 0.194796327242 0.367132050384
r=0.818071428434 0.280336151337 0.189287173785 0.364894513227
r=0.793116812236 0.259630794095 0.212466556206 0.36019984789
r=0.792014512466 0.25756735044 0.21331724321 0.360974189991
r=0.782395494317 0.252332220912 0.247763734744 0.344110690457
r=0.755043424723 0.160011219016 0.291729481471 0.43473687901
r=0.792569851553 0.267702330243 0.211976948133 0.325783011776
r=0.771532862381 0.27761376291 0.20521654836 0.321401189729
r=0.786812244162 0.214410419358 0.257201717937 0.388910227312
r=0.812523193427 0.312383242014 0.157774639236 0.330666442361
r=0.820119608936 0.32865453381 0.157655974809 0.319047873192
r=0.82655665398 0.373583270943 0.155217471147 0.239168820895
r=0.785402438886 0.248397073244 0.248679942672 0.341178245455
r=0.77969455586 0.300765141765 0.190209625607 0.281714303821
r=0.760139999575 0.207496803069 0.258184143223 0.398305626598
r=0.793162957504 0.278862827722 0.188042739181 0.326616499405
r=0.763685361947 0.251550829219 0.263071274845 0.339030256995
r=0.832812290353 0.285714285714 0.211540335943 0.341953929627
r=0.793218225909 0.263987138264 0.250160771704 0.331149517685
r=0.828730068023 0.320036983225 0.18060141769 0.295117333686
r=0.768447847009 0.273452952812 0.216021474993 0.320641424131
r=0.853783584883 0.288057028228 0.215145436309 0.316929359507
r=0.809837429919 0.279737985815 0.211668656352 0.322119573557
r=0.784730102661 0.22643229071 0.235860973387 0.359948107241
r=0.780723388158 0.270046758322 0.25242515179 0.322457952404
r=0.814777350081 0.277924316419 0.228382648664 0.332636912068
r=0.781730660731 0.25792946853 0.24827928759 0.333995600653
r=0.770006143929 0.285235702321 0.243000717875 0.312335486959
r=0.774916810766 0.241568073459 0.249514391665 0.350520925305
r=0.784669971274 0.233399160701 0.245186373735 0.382745001234
r=0.875273352674 0.290731900111 0.186672491081 0.35278271813
r=0.825033783355 0.277666682168 0.215563719791 0.33069339162
r=0.761861950152 0.294790556833 0.175853754276 0.315258229126
r=0.73383804593 0.226788085406 0.26312559061 0.351199754489
r=0.739224283281 0.314371488398 0.173514088825 0.307842849926
r=0.771525121261 0.360880985645 0.128614263421 0.285413449676
r=0.809708572625 0.301430879298 0.191737825987 0.315624278791
r=0.810442386198 0.289859928096 0.203974073167 0.325090524851
r=0.806992477 0.265967123644 0.214995776753 0.331654863232
r=0.770901044138 0.21417874898 0.269862968575 0.370494154373
r=0.775128672322 0.189339506616 0.303474294488 0.383120796122
r=0.791189931784 0.217115689382 0.289864915855 0.354803411063
r=0.795288392599 0.225192965704 0.282684809422 0.357523673112
r=0.783530173411 0.220517641161 0.262037559274 0.369279939838
r=0.779269339998 0.223455951858 0.262398317157 0.373782357666
r=0.771847146952 0.2110702481 0.281495578744 0.373688942164
r=0.799538006473 0.238021211681 0.255673398228 0.359116664245
r=0.792630998685 0.222183790583 0.24644288971 0.381086392579
r=0.739038334571 0.220623718181 0.26152129328 0.391723971529
r=0.793410940366 0.228880229395 0.257995735608 0.364421733696
r=0.782566273506 0.220483766483 0.274932200226 0.367546142275
r=0.772635244155 0.231566707466 0.261982864137 0.359265605875
r=0.795130900713 0.244458895573 0.259307429686 0.348344442638
r=0.765193787058 0.250614250614 0.249098227822 0.349783051911
r=0.765855682168 0.240686320978 0.264148260499 0.361456062186
r=0.80264890589 0.21638497389 0.279274524117 0.369981470043
r=0.773465612475 0.249535747447 0.264856081708 0.351903435469
r=0.773727802497 0.227190086031 0.268162201916 0.363894286657
r=0.747893230844 0.199875915661 0.282413548134 0.394579326839
r=0.74595748407 0.228911009755 0.251563072211 0.37000366215
r=0.750894782655 0.230924802353 0.245047343262 0.383491910278
r=0.778755722848 0.229366192887 0.245531629354 0.389221008967
r=0.749811817406 0.233869172196 0.247695596028 0.375317273011
r=0.771095848416 0.218735788995 0.267192158052 0.372037794957
r=0.744653649667 0.219049196621 0.256438628458 0.383809839324
r=0.722321190007 0.199683519551 0.266114330066 0.411484750576
r=0.72383441179 0.191129595741 0.281630344369 0.406082182665
r=0.754141755765 0.207679113339 0.247877908255 0.41892070194
r=0.764646930279 0.198676932217 0.259635995793 0.402949606211
r=0.827745743353 0.191542064493 0.254954062331 0.41406953702
r=0.771101000719 0.199197823465 0.264129245786 0.395787170785
r=0.738528669936 0.211008627638 0.265585101879 0.394518580313
r=0.710361747153 0.179127647854 0.300215333767 0.42290550353
r=0.725874757768 0.204019582582 0.251816542128 0.408734862149
r=0.799446660632 0.366821341705 0.138940159735 0.287485696871
r=0.778078234611 0.370140151293 0.137688383276 0.28446607635
r=0.796105314129 0.375364088169 0.134074166643 0.280276594858
r=0.760698106812 0.368519399334 0.129612013318 0.314704083713
r=0.769416616591 0.371431237171 0.134260123157 0.288766560926
r=0.726776124959 0.180837543784 0.288397755804 0.401382474195
r=0.786247497898 0.20733140964 0.273729369914 0.378433258523
r=0.775332527497 0.14889943893 0.278993772736 0.453665454097
r=0.828039395147 0.278329197684 0.209961745244 0.319117038875
r=0.784913145549 0.264145638575 0.255710972095 0.328038237155
r=0.789589198686 0.288091523661 0.216068642746 0.329901196048
r=0.785303392747 0.252562402955 0.24246554034 0.347676110024
r=0.782017085499 0.250201244832 0.244787379139 0.348788430169
r=0.783334555859 0.251172861783 0.241645615301 0.345555154577
r=0.803128967995 0.267838584197 0.224634023221 0.339816491968
r=0.805924672162 0.289340931786 0.210142557074 0.327132330154
r=0.791016945816 0.26194134095 0.235989796335 0.347246765674
r=0.783340075164 0.250738331719 0.244426213196 0.349011078868
r=0.815432437134 0.268495181616 0.233802816901 0.3280948851
r=0.810156679158 0.268926688347 0.224742186125 0.342919412235
r=0.790882105298 0.268519626405 0.210637039957 0.338526453593
r=0.77056211481 0.272931755814 0.204282693778 0.358405686266
r=0.849692656127 0.31028741328 0.176134786918 0.292051536174
r=0.79411651867 0.297716962343 0.202817836462 0.312838859588
r=0.809444571576 0.296519366432 0.210856737211 0.306385598296
r=0.810948173178 0.284616806451 0.229939234306 0.310494212241
r=0.782151296921 0.2509202098 0.246111656327 0.346503455044
r=0.78288701864 0.252437798068 0.244534597803 0.344903311997
r=0.803931550322 0.283730256969 0.190028222013 0.322844976977
r=0.70673458196 0.217266554022 0.264641183409 0.365925973157
r=0.741261158012 0.218005023579 0.253685841836 0.393519064497
r=0.753306828337 0.250238616585 0.248161248667 0.339003986301
r=0.741535325584 0.199586088537 0.277017818384 0.397102619757
r=0.787834525876 0.213644614764 0.255067567568 0.40076643808
r=0.832452686868 0.221200199479 0.243863245969 0.382722890231
r=0.790289305533 0.361446309899 0.116518013291 0.310423224904
r=0.80557810969 0.364957716702 0.132135306554 0.285034732709
r=0.866709845872 0.351078955754 0.139390423223 0.303176492611
r=0.847264156698 0.336260528878 0.141668552309 0.314612926272
r=0.849879698401 0.336901969779 0.142297836869 0.313417283841
r=0.846912954365 0.336327663461 0.142427393503 0.313829073971
r=0.852847235721 0.305414847162 0.148864628821 0.345021834061
r=0.925339481221 0.36371124031 0.13690245478 0.291698966408
r=0.848052793903 0.341649725867 0.149665664219 0.305872437179
r=0.93216130037 0.370754403456 0.13260219342 0.268660684613
r=0.912147433241 0.326374984024 0.140842670302 0.326161973331
r=0.750319653247 0.233873259449 0.252912759307 0.391426135672
r=0.709837758804 0.173514083357 0.289551441001 0.40103045331
r=0.845288650097 0.34109021358 0.147191584316 0.297730315588
r=0.823325864442 0.316789532298 0.161898602958 0.320133702626
r=0.822995863498 0.31599532333 0.163255048607 0.319733256626
r=0.812067695638 0.298611486304 0.167125902714 0.338285878942
r=0.883828727536 0.319796141245 0.161856570805 0.320240262104
r=0.825640038185 0.311804793849 0.169705086459 0.322695998707
r=0.84310940487 0.31716401213 0.163041420403 0.326144801022
r=0.820162218628 0.295254847903 0.178054411528 0.335107021743
r=0.817483763215 0.293810574092 0.177175967423 0.335052152048
r=0.930997337175 0.289490696009 0.173279439467 0.342968657681
r=0.817552122538 0.303407625643 0.173427982083 0.330485751458
r=0.820125635096 0.305245217314 0.171596903448 0.33127620492
r=0.817762835067 0.305453086516 0.172671785785 0.329625873463
r=0.818025863593 0.305685864519 0.171583174631 0.330616896622
r=0.879082242985 0.312241075989 0.160632200216 0.334544009988
r=0.85047497067 0.313648861565 0.164555593315 0.340742685903
r=0.830410673368 0.32337143014 0.159571937081 0.307714832133
r=0.762529880216 0.163312027534 0.280514412144 0.439109458546
r=0.762073524818 0.146561249294 0.304638200702 0.439168119429
r=0.755665671447 0.161897977759 0.291780442439 0.43725513475
r=0.756598706317 0.153672080498 0.296242328087 0.437727026011
r=0.754876060618 0.169879313315 0.286038272751 0.428221731773
r=0.744833700572 0.171683848797 0.280733104238 0.422817869416
r=0.788944143874 0.176732381276 0.291801462046 0.417862696384
r=0.775947367348 0.176443850267 0.283368983957 0.424385026738
r=0.763157316694 0.162488413701 0.290219367262 0.436363734345
r=0.744563921464 0.163065949969 0.29951416167 0.431879264007
r=0.749801259801 0.149883391638 0.300120772947 0.438759786773
r=0.785870590884 0.160785354205 0.290395330326 0.434797028389
r=0.795379835859 0.157564441678 0.294797987656 0.436440018671
r=0.750811385173 0.171642320238 0.287831513261 0.414444759609
r=0.783629851625 0.169145256585 0.288265615116 0.426954497127
r=0.753619707753 0.157103284527 0.295787315178 0.434723171565
r=0.748547184648 0.15950952366 0.283458465534 0.440308275479
r=0.762994477644 0.151659154413 0.302155778997 0.435418408762
r=0.780683229912 0.190756464685 0.270551910459 0.420168371285
r=0.784237762844 0.169785916252 0.300480229792 0.414164534805
r=0.767568535762 0.148220939279 0.307060284704 0.435436542057
r=0.76786294808 0.163831867058 0.290566959922 0.430107526882
r=0.762380400014 0.156792232311 0.288351463934 0.44559321526
r=0.778699078351 0.170810412786 0.296725429896 0.419608437649
r=0.782004505708 0.16410281614 0.292770432988 0.420995724185
r=0.743822530814 0.210810960344 0.283213687982 0.348299376184
r=0.769488347467 0.233500167807 0.24839853497 0.36457953335
r=0.797216807172 0.215468258186 0.25798144136 0.362956301353
r=0.760907138173 0.245189406638 0.233702089619 0.338853503185
r=0.758972151636 0.203636418233 0.29024601307 0.367504545182
r=0.772684623989 0.253881278539 0.214872798434 0.344748858447
r=0.778866322537 0.255571503534 0.223693551872 0.334194181217
r=0.814655933477 0.231305370114 0.251459041861 0.383549565436
r=0.787114945373 0.347304959908 0.128679026429 0.341839471605
r=0.751096774981 0.218161344477 0.284329856621 0.341889713576
r=0.766720439188 0.314252526056 0.169825761795 0.353000238682
r=0.837126522238 0.3093745695 0.171304587409 0.357969417275
r=0.756635158013 0.203591639135 0.274639364103 0.405678584279
r=0.739968552308 0.186302789399 0.291367323739 0.407591001539
r=0.700147693106 0.159648390065 0.312013686271 0.410118446888
r=0.788671516698 0.19698738258 0.280862653549 0.384803512868
r=0.814652368546 0.325954001206 0.145835127918 0.343957274528
r=0.809351563718 0.33478533858 0.144790375367 0.313147853846
r=0.782971007399 0.240230460922 0.200734802939 0.380406646627
r=0.75125606374 0.217697811448 0.243615774866 0.358383952134
r=0.739852415349 0.274211961935 0.207062077632 0.339496146007
r=0.738987096786 0.273400827657 0.206880365311 0.338986233261
r=0.887413515778 0.388295519452 0.120772511177 0.259255919021
r=0.779606805401 0.263665164428 0.201329704163 0.366739547544
r=0.814699837109 0.279576506037 0.199846580189 0.327354337565
r=0.780119939782 0.256163199358 0.226057730735 0.340012383858
r=0.855389532423 0.313351594325 0.169511167299 0.312368310156
r=0.823363689583 0.270755597015 0.203491471215 0.355010660981
r=0.801332648052 0.268444398196 0.206357106768 0.344699339416
r=0.839511254245 0.274978376375 0.204744841221 0.339626838008
r=0.79623448471 0.261854100524 0.215316428823 0.345096457665
r=0.794712700907 0.264013304946 0.213748401278 0.340980140374
r=0.767937506389 0.203948430741 0.275799501984 0.38625952901
r=0.696608575911 0.215705190044 0.259502218792 0.393305035694
r=0.777155968725 0.206291242232 0.277596258569 0.381766929336
r=0.783550602297 0.431796048111 0.0886579692807 0.220507902295
r=0.803432036167 0.351955061453 0.143829749787 0.305215452759
r=0.743228553342 0.284575396046 0.21311415327 0.334085891297
r=0.774785718746 0.193946320086 0.281079460903 0.390456214572
r=0.745361237156 0.207701887154 0.279126353099 0.376702749305
r=0.785795482549 0.218254759294 0.265698195953 0.382786803548
r=0.772706437469 0.193290020993 0.28351370088 0.392148373769
r=0.73713842418 0.209807410509 0.284069499686 0.382823948085
r=0.745748239269 0.197593714769 0.286006200676 0.382275225479
r=0.864013903584 0.284581019582 0.20892655839 0.321781971525
r=0.77785743463 0.276981970857 0.212398122993 0.351321313905
r=0.773448707163 0.231697513592 0.245848045511 0.354781910832
r=0.776011491577 0.230773338297 0.243594926898 0.357590200425
r=0.773440850586 0.276284755486 0.221460304655 0.324117492171
r=0.802913723181 0.270565548469 0.225686286124 0.332773905661
r=0.784323647034 0.258492617194 0.22700651866 0.338227885529
r=0.783746125598 0.260397361873 0.226185752851 0.337053543599
r=0.783985520845 0.259541277449 0.226918573799 0.336684709989
r=0.811298349896 0.286512098196 0.195076069321 0.317927434336
r=0.777900529029 0.261205482969 0.204724363501 0.353055138971
r=0.745871094709 0.206022570673 0.266527617416 0.38889716563
r=0.773105374401 0.233703690556 0.245062889733 0.36454746607
r=0.782236334262 0.231582826608 0.226976229961 0.380725999631
r=0.762088452857 0.229125625095 0.226953578825 0.377531949285
r=0.786414200288 0.224947633648 0.246045960961 0.372666282141
r=0.784041531301 0.306349543427 0.168188575069 0.324952219155
r=0.763369172431 0.229421696919 0.227838750528 0.372836639932
r=0.780634672094 0.349301504041 0.126318043141 0.345394208639
r=0.785637458829 0.320793643826 0.16061630306 0.329441201001
r=0.830786700212 0.347552602436 0.13665559247 0.309368770764
r=0.766026771056 0.232665515718 0.233869996387 0.364114505962
r=0.77331903505 0.240336301677 0.212079001045 0.373712750609
r=0.784884841855 0.347161815546 0.125738820118 0.347329095573
r=0.806068502106 0.352117565378 0.121916223097 0.325966211525
r=0.81565203193 0.346332381147 0.134691899612 0.314017547439
r=0.75260170501 0.227174643097 0.232905097389 0.369678608686
@balllist {Second Position} color=red
r=0.923853057902 0.270095980804 0.258798240352 0.20075984803
r=0.904716637635 0.270288412056 0.242812073479 0.205580292216
r=0.885075498236 0.315810000821 0.224135807538 0.159803760571
r=0.888556664276 0.328133688431 0.219087476953 0.161403611461
r=0.879059901728 0.319155478118 0.2171005432 0.163267397766
r=0.880367639224 0.338577590302 0.205989093466 0.151142906002
r=0.90596610754 0.348422043701 0.203440812883 0.160730225108
r=0.950737877676 0.216117076879 0.286914378029 0.220621495771
r=0.959562995006 0.184789859907 0.318879252835 0.228854323935
r=0.895918374761 0.295127407119 0.228039291967 0.188017895351
r=0.920552979084 0.289770227742 0.239078203783 0.191939359074
r=0.929824215111 0.302291408367 0.225742756119 0.204757312761
r=0.925109021328 0.271766769416 0.252586895829 0.194642505008
r=0.915959516799 0.262656587684 0.254608396327 0.194359420687
r=0.931050442423 0.25730265345 0.25808932729 0.188868862243
r=0.921320524228 0.266190310213 0.254025792959 0.187800627396
r=0.932953180446 0.276534874406 0.237855467185 0.200205985009
r=0.976331220489 0.226057552964 0.290221516804 0.206472983231
r=0.947587899027 0.237010641884 0.283045215968 0.20221986806
r=0.89183577237 0.315103259517 0.223463548146 0.169420253794
r=0.89677433553 0.305322344604 0.217874656602 0.178926288223
r=0.905156868444 0.262585034014 0.258907079315 0.21333632354
r=0.93329279121 0.312505256076 0.269237238247 0.172371261178
r=0.975836800834 0.348401666551 0.173324183321 0.150327649193
r=0.904857833529 0.233836942982 0.284706875075 0.205287901314
r=0.91436684838 0.250029771525 0.277589697351 0.20162977833
r=0.879027980641 0.34590079791 0.200503942886 0.158928654752
r=0.944904593636 0.269750132908 0.256353003721 0.199929115719
r=0.929974491392 0.265274803712 0.247787294789 0.205389007852
r=0.928974242392 0.246092044363 0.261680202602 0.199414898262
r=0.940459088059 0.250365432318 0.265547484054 0.209337349398
r=0.957938986704 0.282219743988 0.226992823894 0.210798099302
r=0.928038357614 0.332352412248 0.222309415208 0.158386057842
r=0.906093650323 0.371149595103 0.193772702532 0.137875876165
r=0.911079916684 0.384896580445 0.172396773248 0.137522557957
r=0.915064890977 0.338934431183 0.194690284361 0.143205493417
r=0.889790846068 0.34219453868 0.214745194001 0.147711473222
r=0.913446091846 0.341233173148 0.192931595798 0.14386354947
r=0.915991010879 0.341343714011 0.194285845749 0.143010161895
r=0.897912136863 0.326640791432 0.233344033618 0.178101380337
r=0.890589297668 0.29312483388 0.209621688668 0.152166208913
r=0.929394403638 0.324784001911 0.204735803692 0.155868165205
r=0.933794429357 0.341534058386 0.21100171723 0.155809959931
r=0.928296042968 0.343448768297 0.204833677413 0.148487341477
r=0.906686001404 0.359425837321 0.202424242424 0.152153110048
r=0.930346463277 0.334521677701 0.226223529218 0.163613662127
r=0.906238324625 0.338594349494 0.227270084874 0.146087664225
r=0.928095460468 0.332469212785 0.210479336548 0.150113962434
r=0.928884514009 0.331766931097 0.209206495823 0.149701434323
r=0.895368604801 0.35607916136 0.211046340747 0.160419320074
r=0.879638030707 0.367093991129 0.191870709035 0.140014581688
r=0.905531682633 0.342834053681 0.192568917299 0.160979551811
r=0.927680990552 0.347450932734 0.199580725527 0.164884243787
r=0.911448209335 0.340793944903 0.20355050988 0.161589452164
r=0.927937484247 0.304424859168 0.226876249319 0.166681809922
r=0.911656881143 0.311593201721 0.22958520535 0.163112819096
r=0.945146410877 0.279673908136 0.266526850732 0.177391856734
r=0.910928398682 0.259631844792 0.261956590655 0.211129192468
r=0.911891777554 0.239964509993 0.270674853973 0.206265501672
r=0.911143630329 0.240302232041 0.269279871149 0.206260644773
r=0.90476515061 0.248399995337 0.275550529838 0.234014525361
r=0.909766885058 0.244813629477 0.267864456214 0.204363563329
r=0.982114094547 0.385539138636 0.221251178875 0.121848475322
r=0.965761558134 0.4033656251 0.181015928667 0.118063044665
r=0.925221122168 0.389423807485 0.156874663278 0.119371267274
r=1.0 0.389490824826 0.229097513622 0.124506795265
r=0.956387087068 0.369641038304 0.196888792864 0.118213525109
r=0.90530255448 0.2517489068 0.261418456023 0.207037354009
r=0.916282611736 0.246231078112 0.269369725281 0.198030872137
r=0.908136203787 0.261395918011 0.255364713081 0.192342992002
r=0.92837257394 0.262984888024 0.253411941902 0.189895072036
r=0.928164527824 0.26633694479 0.254518874756 0.189949858593
r=0.929573442898 0.263327875501 0.253539185875 0.187861724432
r=0.88232619497 0.366297356737 0.175384870742 0.122685588614
r=0.867307084108 0.359857670843 0.174464412416 0.1315432759
r=0.838381216459 0.351190011939 0.174113115629 0.132170219404
r=0.867974689946 0.363883684665 0.170568899559 0.128577358448
r=0.909796276192 0.261828731016 0.263409142573 0.198926186121
r=0.901187628631 0.248772807261 0.262619246087 0.200287116792
r=0.894717456184 0.242504270135 0.280370516358 0.201550387597
r=0.972619969124 0.342712933754 0.216277602524 0.157034700315
r=0.972714678098 0.323552385804 0.224995754797 0.158498896247
r=0.925835777265 0.390433469727 0.159655149778 0.136010152951
r=0.920452146588 0.366933943506 0.164583892473 0.139884456477
r=0.837706436914 0.339422531396 0.1775646956 0.142327763779
r=0.831804495697 0.418087258018 0.110324569007 0.0934219397091
r=0.936283077024 0.242866034881 0.27724048097 0.203385917978
r=0.966343975507 0.254519909216 0.278481989841 0.18541277463
r=0.86837717414 0.304452672895 0.22877795496 0.15510329108
r=0.872375402389 0.300388660549 0.235230278271 0.157093365453
r=0.873986068225 0.31250532946 0.227174277609 0.152129794382
r=0.888951269457 0.306725870852 0.243460002754 0.158680985819
r=0.870287032641 0.309368054395 0.226022160164 0.154660732442
r=0.870733885088 0.309277014771 0.22646700446 0.154507561765
r=0.869768730496 0.309068390609 0.227122150391 0.154947941477
r=0.868383727181 0.308655280823 0.226684250005 0.155122410903
r=0.930043906798 0.293917332081 0.228452325035 0.174495068107
r=0.930092721062 0.286609880211 0.228456967666 0.181897341888
r=0.894420559404 0.253831275108 0.251450676983 0.203838714477
r=0.91292055638 0.263721273179 0.247506325106 0.204206801735
r=0.900850183688 0.304932807596 0.230980928623 0.178659370725
r=0.888997239846 0.315923425916 0.232101361071 0.155969901516
r=0.949740424364 0.363770240734 0.174976920882 0.143035748307
r=0.949739368475 0.342887820363 0.187106110826 0.148219037393
r=0.910246952146 0.411539893559 0.164841542741 0.118914124269
r=0.94933232081 0.384851683234 0.185840986783 0.131003954064
r=0.974057198484 0.342191984692 0.201339428085 0.153236951207
r=0.955106185724 0.375434296836 0.184704101492 0.147379802494
r=0.96875872414 0.368311769981 0.165919809947 0.141256070152
r=0.899096375578 0.393182045386 0.150054983505 0.117364790563
r=0.962191776367 0.372924275262 0.165385547981 0.136792228797
r=0.942231258818 0.35001061997 0.230288155193 0.16073914993
r=0.912981820122 0.272446913697 0.247186779039 0.20248128443
r=0.927895498225 0.26862626507 0.265915352876 0.177081569292
r=0.941849676188 0.277807766805 0.266344902042 0.185533293113
r=0.946618427836 0.252880121472 0.272658774328 0.188159621866
r=0.95641397992 0.282401316695 0.265386669015 0.170476751419
r=0.938818530669 0.269815298138 0.265118642641 0.172382688831
r=0.896291794993 0.269763163946 0.262451138193 0.204690733502
r=0.906971777005 0.262871575675 0.2663687585 0.20050514863
r=0.899977857269 0.34185976861 0.214384754468 0.15447416002
r=0.867575979009 0.315316989368 0.212856629473 0.16009781837
r=0.910036891683 0.245026492156 0.263118392532 0.216141529569
r=0.905015609526 0.264582838127 0.261540289993 0.199524601854
r=0.906652155158 0.304334444729 0.214003590664 0.175378302129
r=0.93971485015 0.297855403634 0.243959542986 0.190906536805
r=0.911323118006 0.319830475064 0.221893685525 0.179709573559
r=0.873373880024 0.35280984535 0.202570246134 0.138586364626
r=0.901592742331 0.350558837278 0.206451064553 0.146933831966
r=0.867042782005 0.326425063253 0.21390831969 0.149203750558
r=0.906814002231 0.296395911781 0.25048620019 0.185087102247
r=0.909435746757 0.278546932554 0.250694053819 0.186242310972
r=0.927443499975 0.364333572121 0.19761914795 0.136627196494
r=0.91052845884 0.342759505992 0.206505823299 0.140390129396
r=0.931285951163 0.35839460848 0.195286580483 0.150502854885
r=0.898440530453 0.336378844422 0.215201818728 0.141766396431
r=0.901689873707 0.300558358962 0.228658445553 0.18843868502
r=0.883940963201 0.285919336905 0.238340240574 0.191731527343
r=0.8961330282 0.296507086263 0.226369824796 0.20008927575
r=0.903131827694 0.296391868764 0.228310303535 0.179966381521
r=0.894237443233 0.289333224547 0.225432250091 0.18296210139
r=0.900923850601 0.2894606255 0.226097895558 0.181103796851
r=0.903523404311 0.293450681937 0.227296613798 0.183286730768
r=0.903597538915 0.293125734175 0.226774632129 0.18203130866
r=0.999133457617 0.31874832843 0.199144156191 0.174110724793
r=0.940660371251 0.346833578792 0.182089674358 0.151080019637
r=0.870368500225 0.311090413146 0.239505022953 0.170381212162
r=0.957026315281 0.377332375509 0.168409432922 0.128608098986
r=0.944988760652 0.335169282055 0.216674030877 0.174076812361
r=0.937568668918 0.264102813253 0.242069150859 0.196652844198
r=0.902778472013 0.2548294352 0.2498316925 0.207597490544
r=0.938818227706 0.242989036353 0.262319676861 0.209117137911
r=0.889569437849 0.24730458221 0.274367446309 0.199134857838
r=0.909369163626 0.224933650433 0.313169958295 0.202943508083
r=0.898688338046 0.359024746932 0.21218837831 0.148413042982
r=0.875430229942 0.326550934378 0.210871892323 0.152361254025
r=0.882641785882 0.353224612689 0.220428672846 0.153846928449
r=0.891152198981 0.326924914298 0.208498782776 0.153307141683
r=0.906550968567 0.368132773248 0.211679433325 0.145251626719
r=0.895194567817 0.345917117066 0.184286107231 0.152211033197
r=0.915387623218 0.385504071104 0.184205823855 0.144026974952
r=0.888327198614 0.36081156209 0.175873910434 0.147420265771
r=0.888718368439 0.359805114729 0.176642023448 0.147893620414
r=0.907826530921 0.292766688131 0.23087930171 0.187736996494
r=0.923055984617 0.2836980795 0.237338097365 0.191469405985
r=0.90329940676 0.28203256349 0.239116007433 0.188943456331
r=0.899147370828 0.285675291517 0.23079714125 0.189097602951
r=0.901173508882 0.350992155053 0.217212736502 0.140101522843
r=0.907021480709 0.331653294932 0.220805046973 0.146129054378
r=0.956265448101 0.350004150411 0.204158711712 0.158379679588
r=0.936879086384 0.373844343587 0.218748249005 0.131422648064
r=0.914091179344 0.353850524571 0.199531996228 0.138799092906
r=0.876894183915 0.326556847189 0.215451857565 0.147540080436
r=0.874147252186 0.309803823875 0.232596300902 0.15244267004
r=0.896135809746 0.340311235305 0.201074388129 0.139598188476
r=0.931529485323 0.36738761876 0.19549216101 0.134664450935
r=0.933192494564 0.360235112967 0.206893488496 0.133339255574
r=0.922968914454 0.342204684745 0.207474883161 0.137019002043
r=0.957578563379 0.387409993454 0.184158847916 0.129773074405
r=0.951914786947 0.225116879921 0.273991141732 0.217150590551
r=0.885905748511 0.33046762219 0.216346153846 0.150192049907
r=0.867919981353 0.331064742104 0.191671029342 0.146772866652
r=0.88835245076 0.334024434689 0.202725853799 0.145904337144
r=0.883744576493 0.334270112185 0.200664068493 0.14549203738
r=0.942412461303 0.339740647234 0.207118451765 0.140690972237
r=0.915255691064 0.352132727372 0.218036467174 0.142419098724
r=0.940302967259 0.336416115501 0.213165566919 0.140743124317
r=0.960420161368 0.367874512553 0.230513078912 0.128729790124
r=0.887643126029 0.33053548326 0.211605818687 0.163043135275
r=0.907421974588 0.344193477648 0.214748911375 0.153049716488
r=0.925462187724 0.249441575167 0.265406451574 0.197190216336
r=0.949592372988 0.25311005734 0.274379476598 0.202833277118
r=0.874442160046 0.219417239491 0.314739339376 0.244418760265
r=0.878332175617 0.338310528415 0.209701194874 0.148310008151
r=0.953876995705 0.226353243843 0.27712193199 0.220440258097
r=0.923605167483 0.352040605785 0.198861057236 0.166425948087
r=0.957291896793 0.387127017773 0.228517854231 0.156346812327
r=0.90814950942 0.244384882028 0.272309060217 0.214798396969
r=0.921513115335 0.24595665793 0.292047561209 0.206865690724
r=0.926380931866 0.230387001253 0.288148807593 0.209130906224
r=0.939928893453 0.254055807917 0.285132309467 0.205025596654
r=0.913478572774 0.225276346395 0.285977636126 0.215318803753
r=0.91292548912 0.241399386102 0.271824003788 0.198944729898
r=0.949645719115 0.244147217559 0.276908359055 0.19775816321
r=0.922778166407 0.252963644941 0.276840199047 0.205994247714
r=0.91046883576 0.22518660336 0.286461537073 0.21573649485
r=0.913205470726 0.225314439204 0.285889310794 0.215213497351
r=0.879602500431 0.240186629677 0.325088721154 0.182216137342
r=0.993589823261 0.421104731736 0.216128819376 0.101432059658
r=0.977144293037 0.426153763499 0.251705797024 0.143233224091
r=0.924179297791 0.374523770084 0.182927502623 0.128761526144
r=0.932811128022 0.414147758499 0.158789353851 0.123576980451
r=0.879217355289 0.352134983317 0.225514212105 0.135469020568
r=0.894581695126 0.383840044386 0.190666515972 0.117572718773
r=0.880363500605 0.372402474018 0.174403939042 0.128360329796
r=0.980804915758 0.436236783428 0.205063655326 0.0846100362032
r=0.933783531604 0.408928910352 0.20671039035 0.106265421034
r=0.900463099626 0.402980380842 0.16487305251 0.110461627236
r=0.901385201289 0.386082729888 0.190754885428 0.116139271898
r=0.872742390709 0.358122250224 0.199041049079 0.142052169208
r=0.922792293105 0.400846207413 0.169370195941 0.109693431331
r=0.932650424206 0.247195514879 0.273983936197 0.207519051999
r=0.907949844875 0.320264256494 0.231212453357 0.185039440821
r=0.919552948448 0.323373293731 0.23669629261 0.177077602011
r=0.914825105407 0.305068517336 0.22824455732 0.177141760943
r=0.91578696277 0.304658192687 0.22854385523 0.175727289438
r=0.905889015549 0.287687518537 0.229132137169 0.183059714326
r=0.952823310427 0.225046453739 0.27647863128 0.213687199804
r=0.888545902929 0.322225006264 0.217539463794 0.166424455024
r=0.873735885166 0.309452361046 0.222071781188 0.166869282986
r=0.923908994297 0.258231781836 0.262491707113 0.206868256573
r=0.934414213984 0.343471431338 0.196472270528 0.14070523291
r=0.926670162645 0.356460479266 0.205262315205 0.138976356941
r=0.862074686775 0.406638320314 0.172677317738 0.102659000909
r=0.88799951397 0.285660405823 0.23383872671 0.188127027231
r=0.862504955467 0.341818143411 0.201714665946 0.14105858442
r=0.923961665226 0.244709079284 0.265920716113 0.19793797954
r=0.878327566987 0.324547133398 0.210340392603 0.154388383655
r=0.892008688066 0.289973414356 0.239334092923 0.182997847829
r=0.905279190366 0.310698853114 0.229929497385 0.185256181162
r=0.898198752492 0.299356913183 0.231390675241 0.173191318328
r=0.876822143965 0.341478448466 0.211464799894 0.138290846652
r=0.86500663867 0.308349816332 0.234176320995 0.154987284544
r=0.88772061214 0.328714715575 0.219981372689 0.171077518269
r=0.889568966499 0.314974914366 0.214177870023 0.170257202529
r=0.90867146167 0.275065762663 0.254168209808 0.197105189578
r=0.886758108525 0.287179845069 0.24760974248 0.19628027078
r=0.903152044055 0.300148860045 0.224778668617 0.194928312136
r=0.889682853194 0.289611864046 0.226566380473 0.198360888384
r=0.882100194854 0.286850921273 0.25735821967 0.185929648241
r=0.902056926322 0.274236270528 0.254517629054 0.200364942021
r=0.930891010797 0.29054554431 0.259688965687 0.188471982227
r=0.926812438031 0.332241255577 0.238696995226 0.164654123374
r=0.918197076441 0.312404470694 0.212464927374 0.174690353284
r=0.865357417314 0.30073459317 0.214658217911 0.176021981719
r=0.888440365814 0.26742355876 0.23135648068 0.206191565712
r=0.892154378298 0.310430396539 0.208698552748 0.171397005233
r=0.901842124466 0.343323365769 0.187788507888 0.150060867505
r=0.882438835904 0.323701823217 0.221993999538 0.162289406877
r=0.907055328088 0.315928507919 0.221086813654 0.166939422445
r=0.901916583117 0.312780196219 0.223409784939 0.175946982002
r=0.910344860547 0.268663183447 0.237530849808 0.202161893709
r=0.921910573646 0.258717635567 0.234889628263 0.215998781927
r=0.907057499098 0.286431212739 0.235491661007 0.206701381028
r=0.911361614535 0.282883743137 0.2329513806 0.200445611522
r=0.900440242537 0.271997660379 0.239021537047 0.200990161058
r=0.914924692701 0.27578517128 0.238123133318 0.199300590681
r=0.909467622492 0.26910007201 0.235420142321 0.202054419243
r=0.909469626173 0.291980241174 0.234229260497 0.198300159814
r=0.910435223822 0.270481880355 0.246474333779 0.207955349422
r=0.911586206788 0.263059476415 0.263391241404 0.199390758837
r=0.914579280282 0.283802661569 0.233144621719 0.20355120947
r=0.918423400042 0.273471897405 0.232726154792 0.202070775278
r=0.896516033307 0.273684210526 0.247980416157 0.201101591187
r=0.910423766815 0.290630249824 0.240773857909 0.188153687747
r=0.892701041183 0.287207904229 0.265356265356 0.187673166397
r=0.926359581742 0.283628779979 0.24542610674 0.193857237653
r=0.928627201316 0.290212813746 0.238609691729 0.187029030266
r=0.913277455635 0.295357474466 0.252274837512 0.18556174559
r=0.909707598531 0.274955841344 0.236986945429 0.194546109401
r=0.908952170222 0.245370126854 0.274040707015 0.200660473434
r=0.913480148639 0.258534474149 0.256703399141 0.20125178946
r=0.930087259234 0.256423515352 0.257204908991 0.190947324876
r=0.94102151627 0.255901909352 0.259775513939 0.192124687367
r=0.923343812165 0.258983835775 0.253395377833 0.188293182527
r=0.922668167793 0.259410843313 0.249153655702 0.210297610025
r=0.921491891318 0.251962895478 0.25842305781 0.199320854729
r=0.931391465663 0.236939164756 0.277552150082 0.197054204798
r=0.930704353335 0.233904508401 0.274969223091 0.204212277491
r=0.94202690342 0.24838369178 0.297884505432 0.203962703963
r=0.927496842246 0.243707801122 0.279987796948 0.207508088536
r=0.955086158412 0.260448567826 0.265762925599 0.20379210953
r=0.914819976878 0.237595714246 0.279050851261 0.216812049477
r=0.921460248941 0.244991673436 0.273629409865 0.194275212555
r=0.960704935617 0.22184385798 0.274275126446 0.210326005308
r=0.923125003534 0.235995877351 0.268616335996 0.200644163875
r=0.902914309938 0.34927808732 0.190989172747 0.134271158568
r=0.901501066432 0.344807365273 0.192458804902 0.12883363631
r=0.895333266412 0.346390840839 0.187066819191 0.133330769896
r=0.905646223424 0.329890602704 0.211456139159 0.141333152137
r=0.892565269872 0.331545064378 0.196771785781 0.134679977608
r=0.902015812422 0.225163510121 0.270977341062 0.216267319674
r=0.916659127225 0.258919983511 0.257958136765 0.205881005817
r=0.968926755538 0.234621945455 0.285447109357 0.220667118811
r=0.900041458603 0.323252688172 0.208833057623 0.161833126551
r=0.889829300479 0.295424193435 0.239825683559 0.190412595769
r=0.885281874803 0.29994799792 0.241497659906 0.176755070203
r=0.901698457404 0.287958878232 0.22892831718 0.18221859112
r=0.900388749841 0.285709186789 0.22909559813 0.182760684202
r=0.896466318206 0.282401058583 0.239384097197 0.191050162396
r=0.898232880973 0.300145499896 0.236749116608 0.182646910354
r=0.898412897021 0.306428841982 0.231396990462 0.174761544024
r=0.908815517649 0.292850462459 0.233039773615 0.18009804558
r=0.900935670564 0.286384709578 0.229589180927 0.182396872168
r=0.881530831095 0.294044971584 0.239683716333 0.186162589573
r=0.904197409533 0.303564840828 0.231337226791 0.179910666145
r=0.888007363232 0.30823555909 0.221951168012 0.168506253563
r=0.937202251977 0.29798911332 0.217058797067 0.16941832741
r=0.875756524337 0.325510406343 0.193815659068 0.155361744301
r=0.874999260289 0.30007745362 0.220447755689 0.179729281157
r=0.889910029372 0.317788056258 0.214483783664 0.174037224367
r=0.882439540742 0.310540421894 0.220061920935 0.189471130519
r=0.900961714223 0.289877229674 0.224728814571 0.184330405986
r=0.899101502449 0.290125902996 0.224321632599 0.184541976909
r=0.888204375621 0.297568945883 0.213199980195 0.168341832945
r=0.899995952818 0.242771065132 0.26288774827 0.192112729939
r=0.934139928586 0.249830810207 0.259196804796 0.197076380811
r=0.890702054752 0.28521700073 0.234742574813 0.177306159115
r=0.909908296563 0.233859976781 0.267881479986 0.209328151027
r=0.930176017275 0.254790237999 0.257059298104 0.206459257765
r=0.926559126373 0.273729705768 0.236604421788 0.206294675015
r=0.906400695576 0.359741168241 0.192418677859 0.131908009794
r=0.892596722881 0.373905164603 0.181629417095 0.126812141347
r=0.920646864233 0.374247103088 0.190876782838 0.131956838912
r=0.920539464205 0.361175166466 0.193039817148 0.130936914444
r=0.920224048094 0.362479252831 0.192305605497 0.131346537535
r=0.919565230877 0.361175416891 0.192744030948 0.131177466243
r=0.933015388782 0.353886462882 0.208034934498 0.140174672489
r=0.928806061785 0.391908914729 0.192813307494 0.130927002584
r=0.922605470966 0.366699708226 0.186837418726 0.131457804808
r=0.912563585827 0.408374875374 0.16630109671 0.120505151213
r=0.934750481437 0.37771056107 0.195969837686 0.133855919567
r=0.914562378967 0.258920959688 0.2682174319 0.201964843909
r=0.915610711561 0.245779447356 0.268259365395 0.21176260969
r=0.908111353884 0.35282116672 0.195358622888 0.133331208161
r=0.918606030975 0.343972951375 0.200871666661 0.138868117091
r=0.918277270995 0.345660625969 0.202105119902 0.137357063101
r=0.91091734221 0.331712500225 0.245376123327 0.14526266501
r=0.907867390727 0.356796505278 0.21510738988 0.138012377139
r=0.919647519596 0.343740866689 0.201912794716 0.138879624249
r=0.91640673261 0.351782560953 0.219981136557 0.142183202586
r=0.930262452779 0.340343518229 0.199475673801 0.144834118413
r=0.926958349866 0.338682820877 0.203555806217 0.144021565804
r=0.940398758934 0.371527077845 0.241389377394 0.169025392213
r=0.918738981443 0.337754528003 0.209404559611 0.141275244983
r=0.92118136951 0.339078323032 0.209179222328 0.141592154813
r=0.918766995687 0.338833227459 0.20883252163 0.141502004183
r=0.92015767022 0.338471496067 0.209048737314 0.141587968343
r=0.92512973333 0.347710118608 0.217893422621 0.142642301799
r=0.942705761432 0.349362043931 0.214742500541 0.144907164262
r=0.905803660717 0.339018877593 0.19323682549 0.140676042934
r=0.954587065024 0.2274138037 0.280452953107 0.21888636224
r=0.944551442378 0.219510398507 0.303582390061 0.217447884696
r=0.941983652526 0.225929003918 0.295935731529 0.2255332621
r=0.944306302542 0.225648198405 0.300467621394 0.21620809152
r=0.936772662682 0.22960182296 0.294665962208 0.214766189539
r=0.931107276895 0.219656357388 0.288705612829 0.221626575029
r=0.947054232208 0.238163327316 0.290407335252 0.214927880749
r=0.953924612576 0.246310160428 0.286016042781 0.20628342246
r=0.947647210809 0.227584732671 0.295389191869 0.218102649221
r=0.943493633462 0.225087864379 0.289745710151 0.230308042175
r=0.936098715428 0.215954522739 0.297538730635 0.235965350658
r=0.954066104433 0.232488723799 0.278721146193 0.220880870257
r=0.960941474562 0.227425963384 0.276956589389 0.226388672787
r=0.924514206726 0.221954332719 0.286626010495 0.219578783151
r=0.946184587474 0.235872037468 0.290593919492 0.220758246639
r=0.938998760034 0.217937187466 0.291830053603 0.223297478145
r=0.946915294891 0.222431648499 0.301647137666 0.210075498173
r=0.949298884741 0.225897901328 0.289979808692 0.22330770329
r=0.941187372387 0.245694230027 0.290597259745 0.213189888074
r=0.948151807543 0.232574839549 0.279834836857 0.217988420627
r=0.937718335941 0.221130355266 0.300195171218 0.226262129959
r=0.931837091976 0.229521016618 0.30752688172 0.217008797654
r=0.959054405076 0.227216877941 0.301627258833 0.216218646049
r=0.935156118201 0.236453415342 0.301381729978 0.219235933642
r=0.946218601967 0.231483756819 0.284317098344 0.216051506365
r=0.874830298865 0.265301464791 0.245259139383 0.195803421995
r=0.912246124125 0.281040696911 0.237877748756 0.189330376034
r=0.894622865252 0.279278911008 0.237910313535 0.197645423701
r=0.867503604785 0.280813498715 0.229388758521 0.175081014639
r=0.908074341682 0.25715763727 0.240336370734 0.215741888284
r=0.885886607465 0.296738421396 0.22726679713 0.172080887149
r=0.878848482982 0.300393040508 0.222321682735 0.175254567467
r=0.946805853554 0.283201074862 0.238862997019 0.202250493345
r=0.966093575372 0.344974861826 0.179604472252 0.147073998538
r=0.867452127242 0.273395823318 0.236068941227 0.191449704218
r=0.983321235837 0.324421990612 0.182724162622 0.16152120296
r=0.985654463271 0.335204573633 0.181636589062 0.17543738807
r=0.967925394446 0.287461973766 0.227372346341 0.198030813516
r=0.956994703976 0.271833022713 0.232578821601 0.201026981463
r=0.932206975143 0.245868330581 0.238099201684 0.211640762139
r=0.924215610838 0.249013395587 0.252737479851 0.216330387416
r=0.956637405901 0.338444310449 0.220044792833 0.145102937376
r=0.92807330194 0.344638121807 0.200484819492 0.141388819253
r=0.90387906011 0.287533400134 0.230815798263 0.191779392118
r=0.874019007324 0.26701986077 0.240942647193 0.194296569297
r=0.894442069922 0.267415756164 0.240054706775 0.182689213418
r=0.89234025996 0.266570031619 0.238405671927 0.18460047917
r=0.90083489568 0.404705154799 0.163623948362 0.108034751837
r=0.924106627878 0.298157154969 0.232608986658 0.159341394851
r=0.892877997708 0.318829862959 0.21640486244 0.16527874721
r=0.893358517838 0.307481600022 0.220151384951 0.166201843171
r=0.916623118765 0.350294985251 0.211335861778 0.146052816407
r=0.936916968134 0.325126599147 0.225646321962 0.157349413646
r=0.916554208643 0.317135076922 0.219574437676 0.159570826965
r=0.906969058098 0.323390584456 0.21759545286 0.163622883974
r=0.908248183795 0.314649376953 0.219375489949 0.163144302096
r=0.903229972373 0.314214930864 0.218012938063 0.163645846583
r=0.907627902407 0.258458191337 0.262112571919 0.204271376002
r=0.907526967829 0.245176538684 0.269969129848 0.200077175381
r=0.916286189307 0.263117432251 0.264655006727 0.199884681914
r=0.860768362052 0.374104596036 0.16141247658 0.120331416876
r=0.923688619584 0.348455604118 0.184262708633 0.151922794873
r=0.921834104427 0.314688954111 0.198232563867 0.170489563389
r=0.896659935561 0.250897548132 0.265408184688 0.210780216574
r=0.885360894575 0.245061787528 0.262285659546 0.212817319667
r=0.924680533416 0.275291537925 0.250473437656 0.195330409648
r=0.899176109097 0.250508806317 0.266108487808 0.208836803332
r=0.894760723535 0.27789407578 0.266694578187 0.193165166422
r=0.893400116692 0.253276493799 0.261485343856 0.203600620068
r=0.902883347974 0.32879629243 0.221410379525 0.170765312513
r=0.904869906387 0.309088663868 0.238083477402 0.181094097308
r=0.87754725362 0.268358181313 0.244189276785 0.195840731361
r=0.881478900789 0.26920759104 0.242578841938 0.195260711229
r=0.887062418247 0.303909869634 0.224003764769 0.171958072124
r=0.890953904714 0.302735930394 0.229082341172 0.179596027405
r=0.883361662367 0.293434497232 0.224183881965 0.178318646998
r=0.883749068625 0.294155006479 0.224797457799 0.178201200842
r=0.883024371412 0.29388382694 0.223929135613 0.178213090891
r=0.880081347403 0.306863874715 0.213205728126 0.171385237614
r=0.903137751127 0.289203872391 0.245018002299 0.176142431157
r=0.917585341484 0.249357517971 0.261369138515 0.20162762114
r=0.894928585601 0.274809792576 0.250647829328 0.195117910854
r=0.914555796782 0.272489404828 0.247503224618 0.19767827529
r=0.903752228778 0.261807344547 0.257665302824 0.191140071728
r=0.919840201719 0.278437205914 0.233174463435 0.194438541635
r=0.91263703746 0.320152898705 0.212019537057 0.148906349543
r=0.906989350705 0.275010552976 0.244670747151 0.185257492613
r=0.968262385078 0.340684044318 0.211315099288 0.157308783386
r=0.934203277974 0.323866379878 0.206312277775 0.152407708178
r=0.931848640332 0.356411960133 0.194551495017 0.144673311185
r=0.895967816927 0.267434857671 0.247641225358 0.187658088088
r=0.900486688574 0.267250385553 0.245161932242 0.190463161037
r=0.970367297787 0.34024757444 0.210605553697 0.157243225159
r=0.95483658413 0.349548715575 0.200347141865 0.14422587364
r=0.940845584628 0.345694756172 0.202407671904 0.142062844317
r=0.898383298613 0.262629149578 0.255083813253 0.187061463052
@balllist {Third Position} color=blue
r=0.514009715588 0.110277944411 0.401119776045 0.362977404519
r=0.538890267642 0.132615845882 0.344393976685 0.330364934106
r=0.56357327537 0.275720502504 0.185811642992 0.195007800312
r=0.518671097648 0.278556586379 0.182797272381 0.186601890603
r=0.519423279659 0.282617607871 0.168520036897 0.182663728605
r=0.624717161383 0.296452526174 0.182864960383 0.165013585666
r=0.594909417593 0.310602447942 0.160057713706 0.172921022706
r=0.402468470395 0.0353321296208 0.46560866673 0.450061769457
r=0.354140557501 0.0119728942102 0.519118008497 0.455005091113
r=0.637036626829 0.13439019646 0.352937171756 0.311807041432
r=0.608466353858 0.133091942743 0.354438090082 0.308246759839
r=0.685576115569 0.147908343665 0.333057813289 0.344721495155
r=0.595634434669 0.143039511785 0.359767931833 0.302072630279
r=0.589188202653 0.150819650756 0.347711855843 0.296792132396
r=0.483909276926 0.105519164628 0.395784877978 0.318867308503
r=0.551798446251 0.140153363541 0.360404322063 0.294004879749
r=0.434915340279 0.0472621159238 0.492647479545 0.351604966527
r=0.359740787628 0.0310813608447 0.506562694086 0.433593264785
r=0.43324855426 0.0643809890692 0.439495353205 0.416863292724
r=0.604340147749 0.28805673053 0.217566558845 0.173724807166
r=0.577850007099 0.278620760482 0.22385683843 0.170992836787
r=0.971863043743 0.196486506691 0.239919264409 0.261269342902
r=0.802798073849 0.286785524066 0.11421803605 0.214223642531
r=0.939977395475 0.305994615883 0.244661700681 0.234681534759
r=0.516803763896 0.120906497368 0.439124844296 0.322115964158
r=0.584831582956 0.164781136762 0.379833619707 0.285585478301
r=0.684885955284 0.373104381503 0.164294713266 0.0810508142411
r=0.397892112124 0.0441609073188 0.507708665603 0.393088782562
r=0.478587300585 0.0801927194861 0.438900785153 0.377551748751
r=0.439594199568 0.0675923500131 0.454720111781 0.364422321195
r=0.412133600882 0.0459448086464 0.494474220411 0.389606218994
r=0.567376608403 0.0622090768037 0.51330973623 0.338816427463
r=0.609944732798 0.234914251148 0.244461883042 0.267709712754
r=0.692292355132 0.385801406307 0.0995745531697 0.155515812626
r=0.718795098264 0.37858806472 0.104961979239 0.161476408619
r=0.597677137987 0.380410186339 0.105001389848 0.156795430778
r=0.592268176274 0.372559924365 0.113749698756 0.141482676158
r=0.604804246181 0.379274055785 0.105717750438 0.158214567545
r=0.603396036988 0.381002710651 0.103177943451 0.155616784651
r=0.614602248477 0.184579916538 0.291825955 0.277905856947
r=0.654609354945 0.309958359174 0.147337645078 0.181934969434
r=0.551143612827 0.27929633166 0.190949766264 0.234307318962
r=0.661692085926 0.243354321694 0.255237550086 0.258500286205
r=0.606923552765 0.347018921814 0.1450103224 0.165825869643
r=0.721681539826 0.320765550239 0.14322169059 0.184306220096
r=0.592617559643 0.269529645632 0.2148384235 0.210254809509
r=0.693572949217 0.351267294501 0.12518893152 0.13928612952
r=0.632789117851 0.269310523933 0.211564883814 0.234932857633
r=0.636635428081 0.26975355888 0.210469626919 0.235176569081
r=0.794591404993 0.365298324679 0.111565592241 0.142314098168
r=0.661679102037 0.376359438605 0.0986694209855 0.149371164712
r=0.626904065046 0.247003595685 0.206615697527 0.228307848763
r=0.641707398681 0.217111259646 0.291760345142 0.278240262502
r=0.592447961025 0.246168078584 0.22070058872 0.229260914161
r=0.480120540342 0.271988006542 0.121252044339 0.176494639288
r=0.522554643022 0.168259800159 0.296383382287 0.287772103448
r=0.426826202172 0.0931986865398 0.444259683966 0.317595477313
r=0.507393878073 0.0731660925249 0.43413572289 0.381765538813
r=0.430503026584 0.0510883785503 0.478737464994 0.407022964014
r=0.428806010552 0.0509799697537 0.478494304956 0.406934681213
r=0.542227170361 0.0583229386461 0.472167496299 0.381156666395
r=0.418835558511 0.0532333768496 0.48078049888 0.399788676741
r=0.782472662215 0.430116315624 0.0826784030179 0.111285759195
r=0.827816196093 0.399983479342 0.0932086329615 0.111941223171
r=0.847260465086 0.372248085575 0.0963820469961 0.114566209415
r=0.813442372771 0.461451744222 0.108755558339 0.0899668065385
r=0.837329438766 0.403500108028 0.0979351214544 0.120281490169
r=0.52430372112 0.0982794078199 0.411204925467 0.350202885962
r=0.477311684526 0.0685417536834 0.455322179114 0.368867302887
r=0.509774227788 0.127485686814 0.343953498536 0.30225951663
r=0.456587316731 0.117339125838 0.360018082348 0.314049690796
r=0.466227512826 0.119765551351 0.370499911194 0.297583102209
r=0.452680055295 0.117238952182 0.360215838299 0.313444077966
r=0.616804873712 0.433362380182 0.0568322337026 0.0798207394498
r=0.617739767004 0.419595675057 0.0635609823253 0.079334738269
r=0.618711982349 0.421474810864 0.0628993454484 0.0874495287349
r=0.61130855065 0.431913795618 0.0548201083725 0.0719061669116
r=0.469991064567 0.0843030493283 0.419664216668 0.391476602332
r=0.447966700895 0.0872464573493 0.380800222284 0.388209687876
r=0.465520484876 0.0710813296544 0.41434765471 0.413743266325
r=0.698483031065 0.274952681388 0.182776025237 0.19167192429
r=0.931368738039 0.352657497028 0.129631516386 0.107013075225
r=0.87435037213 0.375387847093 0.0957703332531 0.104899236341
r=0.846978600936 0.36207163385 0.0909890549057 0.102561038442
r=0.599228254534 0.391679913313 0.0528758427167 0.106681932256
r=0.605560858345 0.45502263315 0.0279302706347 0.0406915149764
r=0.429203454339 0.0459271289773 0.484705659273 0.38320149386
r=0.423059166539 0.0401735398107 0.500409146351 0.382466920904
r=0.586969811061 0.296578586208 0.156154370539 0.172286938686
r=0.58490127419 0.295595594353 0.164854159165 0.174864962189
r=0.617056034836 0.304916178251 0.159636516608 0.157919719855
r=0.672447391907 0.303008398733 0.178128872367 0.160711827069
r=0.618465488048 0.289556550074 0.180106827008 0.169646111557
r=0.61653648033 0.289648955467 0.180528524091 0.169407794986
r=0.617551163314 0.289483497788 0.181065668595 0.168854712487
r=0.621759643592 0.289456225341 0.181001871163 0.168745887367
r=0.561491775322 0.111437294504 0.424084077031 0.315230155002
r=0.570886338644 0.117990454818 0.403746957868 0.321536711021
r=0.495778200331 0.132123195953 0.31473491048 0.317710658136
r=0.536325268131 0.0678369420429 0.452160947211 0.404068034468
r=0.606068866495 0.191727689708 0.267482095437 0.280502132454
r=0.717108022158 0.268451919885 0.160672789643 0.212515215226
r=0.885960931622 0.395088338442 0.0823219269204 0.128900452751
r=0.807090276326 0.424116521171 0.0750198403436 0.101909341301
r=0.841834639693 0.396460719683 0.0578527782036 0.0825905078955
r=0.825848233415 0.413601348477 0.0759306227256 0.0997337702232
r=0.822757361759 0.421228872117 0.0790900393324 0.106144360583
r=0.869897962046 0.427982411879 0.0737547754631 0.104072659122
r=0.89134561251 0.443061103283 0.0629502393125 0.100787227353
r=0.812714444597 0.414725582325 0.0707287813656 0.0905728281516
r=0.862912214829 0.453985966438 0.0635884821806 0.103460645284
r=0.779306905471 0.287069596205 0.200717437991 0.204989026031
r=0.518738520154 0.0793822684684 0.447596402844 0.353171053251
r=0.438480021412 0.185583914627 0.313063989355 0.248180852923
r=0.43600486273 0.11424761058 0.407931921379 0.308767027593
r=0.422242918463 0.075129988703 0.459027706327 0.335826580572
r=0.41627550393 0.166381346089 0.352199353763 0.243120654824
r=0.451439933485 0.173914986327 0.34219751933 0.24763673378
r=0.587898348474 0.200367900667 0.352908714647 0.259094044608
r=0.461185932984 0.14901884593 0.436435464024 0.281069878894
r=0.562930708503 0.292753269514 0.203458641612 0.193331188783
r=0.537716098212 0.272979866595 0.201023762151 0.203052003261
r=0.546278350743 0.07202503052 0.456512170613 0.383592303157
r=0.517286647314 0.0919182315189 0.423033040171 0.372189208462
r=0.647221099532 0.195691202873 0.268940754039 0.279097204411
r=0.440270342401 0.0825529125304 0.500468252482 0.323515639633
r=0.566333999661 0.2251790525 0.271141336487 0.226657467639
r=0.788938867765 0.376660858201 0.12372032237 0.0836963624483
r=0.819386048147 0.364221665038 0.10802770813 0.101398155624
r=0.755142943288 0.379818425361 0.110619139753 0.103772882869
r=0.535713414562 0.116274258286 0.380291306327 0.347188314644
r=0.518886379338 0.151657563826 0.306799005643 0.320226452069
r=0.644389152431 0.360515781046 0.143487421516 0.158665880072
r=0.560476427859 0.349865975391 0.144063742374 0.159743013131
r=0.670209688725 0.33209222993 0.163960853241 0.182119790746
r=0.601068463191 0.344786170806 0.154034229829 0.170033886673
r=0.654218971539 0.178017974978 0.280209608552 0.298199516288
r=0.602405393166 0.128040028303 0.331021934701 0.348690993632
r=0.700707024361 0.169233344493 0.281832384778 0.305099877246
r=0.572479656225 0.196612140271 0.252383424763 0.275521000927
r=0.553172912549 0.185048640587 0.26327520244 0.28729412107
r=0.530585340589 0.181142972983 0.267456076094 0.290399608985
r=0.561003061539 0.187051948846 0.260095754466 0.290925295959
r=0.554259273665 0.186008341281 0.261298924048 0.290437560464
r=0.937615212126 0.308103771062 0.233270928056 0.236266381385
r=0.816033601676 0.36716576665 0.0896743577156 0.119743086238
r=0.653799633487 0.289934136119 0.210232186814 0.164260528242
r=0.81893832351 0.459351796231 0.0456117589502 0.0800222322684
r=0.531651243394 0.224649252132 0.270286941724 0.273463030934
r=0.515271325811 0.0936102379058 0.438120599505 0.337799592592
r=0.521281615881 0.0983679032738 0.425291270979 0.344221418506
r=0.40158061443 0.064858626659 0.436872475476 0.408886324293
r=0.469089027388 0.0734936092514 0.372989305278 0.388770541692
r=0.427286675614 0.0996105194223 0.468720918209 0.331403164099
r=0.633133938904 0.349793204305 0.137787628819 0.130064209492
r=0.534988332521 0.334438377535 0.14144704086 0.154525010788
r=0.618389938944 0.329238267384 0.148474671849 0.129820303807
r=0.499658562244 0.331308448718 0.143114564264 0.147735046491
r=0.659468875081 0.352812783132 0.158347747303 0.127666584301
r=0.767578690641 0.311952332132 0.126646352572 0.14994802402
r=0.864654177324 0.285822223258 0.20430301759 0.17506526198
r=0.845422305622 0.262766207258 0.216223213694 0.203289921304
r=0.842142366207 0.259435971026 0.221032108842 0.205539779321
r=0.64411747004 0.186735350934 0.27373542248 0.277598912499
r=0.50495130008 0.101697186244 0.381375614113 0.353595355069
r=0.615957611434 0.161667109105 0.310326519777 0.306167595788
r=0.606318664412 0.161801665052 0.307259055095 0.306656547197
r=0.594921824686 0.293354868482 0.156206737425 0.134102445778
r=0.513237013053 0.235548241103 0.215559212782 0.222690804361
r=0.625506426939 0.170664895825 0.374201045904 0.260977836806
r=0.56988317027 0.266011094302 0.191656861097 0.14005154928
r=0.660844529952 0.331452240585 0.113907814688 0.129509621478
r=0.597073703043 0.264723706683 0.184397553854 0.214588727894
r=0.525851046801 0.232986226946 0.211472057466 0.240182528714
r=0.579063167095 0.316559067258 0.166915590673 0.169589516284
r=0.623344742987 0.345142176117 0.127975291234 0.13511347232
r=0.584151339984 0.327026146694 0.134908649433 0.14993633591
r=0.571610027189 0.338877228332 0.123114488008 0.130059049058
r=0.600409097176 0.333024219943 0.127809295221 0.155247654375
r=0.542604270266 0.0545644685039 0.494924950787 0.401697834646
r=0.667320489448 0.30364508146 0.16317797484 0.175944782429
r=0.692907320863 0.334143544487 0.127664348216 0.150549697106
r=0.67948978699 0.332527673632 0.149439775062 0.150693279984
r=0.681306629692 0.333560183961 0.148454151693 0.150912788174
r=0.592958614241 0.356039511348 0.142862710624 0.144889377753
r=0.734220817326 0.371078136122 0.126594754422 0.140885944259
r=0.58957150948 0.350913785483 0.147612992269 0.15006125503
r=0.608877835303 0.367611619857 0.13354948955 0.133067519607
r=0.677477421384 0.274557445331 0.20011990786 0.192846549494
r=0.55376690098 0.326509194574 0.173866733498 0.141333291564
r=0.485898714137 0.0868099341044 0.437760110116 0.347294206345
r=0.3783059851 0.0359318267495 0.52592210472 0.373246562568
r=0.497299267117 0.0942271427702 0.428249893546 0.369487195085
r=0.621979060278 0.307736330056 0.165218597714 0.160900404072
r=0.390227224629 0.0242328679018 0.514201539451 0.428764082242
r=0.721597654389 0.261667973425 0.19077291297 0.225353856312
r=0.653658817821 0.27231778901 0.236038643405 0.131888961357
r=0.454576106784 0.0869682873085 0.444054997874 0.366764171488
r=0.427594965516 0.0699354343796 0.481365466982 0.364316307614
r=0.408180706563 0.0504335222854 0.479626013237 0.415369854425
r=0.448446263867 0.0887591030355 0.439108803807 0.367834739347
r=0.437371462239 0.0906234728426 0.42296112815 0.373174177327
r=0.483742979053 0.136773612761 0.349374062058 0.334026618492
r=0.402854487609 0.0581758452014 0.476056388874 0.387971336257
r=0.464124703827 0.0890615251168 0.424573524265 0.372909469968
r=0.443865211161 0.0926459551851 0.419414269235 0.373275150283
r=0.437174344296 0.0903747145386 0.423732070922 0.372991635474
r=0.467336583618 0.146115184378 0.451333969844 0.267280358848
r=0.628741022293 0.447634131855 0.0943047581337 0.0785323038342
r=0.586483706678 0.502874335142 0.105356471284 0.0711330790308
r=0.75935826824 0.447904588372 0.0437303296339 0.0521230191596
r=0.830993450277 0.401350396483 0.101397503337 0.0913087854283
r=0.705117523681 0.365692444144 0.124931367994 0.102061071926
r=0.712389922256 0.357465040533 0.129282384813 0.107267253691
r=0.795197488716 0.34130651495 0.123888151481 0.108543953472
r=0.623764258966 0.498022009638 0.0879426502673 0.0550001198782
r=0.645438802608 0.406440456357 0.0995381598094 0.0810223749974
r=0.756135031735 0.442152336988 0.0464252740912 0.048473744951
r=0.79250284867 0.415174585855 0.0719149885924 0.0586400158714
r=0.638961740452 0.257368331126 0.233017242607 0.193075192573
r=0.78477771566 0.419334717276 0.0883138228179 0.0588780821059
r=0.44452189081 0.0432119383964 0.442782337011 0.450906736417
r=0.540038919264 0.198407992381 0.383177905953 0.218898052815
r=0.575498677286 0.198711465537 0.333560112964 0.238495309543
r=0.526823498659 0.193181200853 0.366876723119 0.24700703508
r=0.518760109 0.190764973005 0.369307466589 0.250677419135
r=0.596225938288 0.19736832267 0.263889269665 0.279126280136
r=0.446539962217 0.0377590015076 0.452196473022 0.45573747502
r=0.631394469119 0.305036331746 0.184214482586 0.17464294663
r=0.651088294144 0.306968431997 0.185027438693 0.170228435239
r=0.508267395955 0.0981528684661 0.426009986382 0.333531198715
r=0.628478290431 0.376753448212 0.10599522307 0.151339868194
r=0.672366189991 0.298180071516 0.150611090356 0.170304744623
r=0.560631640442 0.393100817901 0.132041267016 0.0688034731345
r=0.617463385865 0.167798144377 0.28130421664 0.299049558724
r=0.617113879497 0.338663121857 0.131330978509 0.136848871299
r=0.39965963599 0.0484814578005 0.471467391304 0.399808184143
r=0.534007847987 0.307941242344 0.165543916024 0.17685099626
r=0.648373279125 0.17173059881 0.270413976453 0.327763007976
r=0.604728486547 0.181779784918 0.279443776601 0.277981740797
r=0.608724372987 0.171985530547 0.269573954984 0.318810289389
r=0.589707566659 0.31074714921 0.162726192049 0.165235768062
r=0.51164755154 0.282918903645 0.162757841198 0.196595083357
r=0.670896783573 0.241023069208 0.214500644792 0.224695515117
r=0.613780153714 0.253421477673 0.185537461994 0.22089468195
r=0.539249540275 0.180061564311 0.328341838796 0.288302564863
r=0.68461860461 0.225591457883 0.251517900761 0.255495847582
r=0.717686628556 0.191846648037 0.235695071949 0.29325428952
r=0.65763641747 0.184098488611 0.268821400695 0.312034343291
r=0.708248870744 0.252333094042 0.248683895669 0.228164632687
r=0.707555014215 0.190064159162 0.290011183707 0.273706515981
r=0.488664508514 0.132436435448 0.388175759072 0.336213280671
r=0.526176703803 0.196116363485 0.278178206288 0.235077537521
r=0.612379204162 0.199854283898 0.292484769567 0.255116340356
r=0.766103584511 0.320641507318 0.13940447485 0.140694218584
r=0.696755738513 0.205603614608 0.263667964109 0.249570810886
r=0.8576595072 0.36439289061 0.112733737212 0.136949085875
r=0.876596027622 0.397450509408 0.088909450395 0.109935292532
r=0.605126193884 0.301177013616 0.159127625202 0.15718901454
r=0.626312588813 0.240312874502 0.225364998776 0.220610027963
r=0.645422056406 0.242414398025 0.217919563381 0.239328178806
r=0.579800810017 0.104705640891 0.402082583732 0.344789359794
r=0.55110196042 0.0579045507232 0.500292723411 0.376448739627
r=0.623375615537 0.13587653762 0.377669609841 0.341634593616
r=0.601017750106 0.0981141083791 0.441553274449 0.344394047903
r=0.572377389086 0.101869607905 0.41282613691 0.342950847068
r=0.556056616079 0.111539366182 0.39983269206 0.336748279213
r=0.563745226754 0.0958441982476 0.422203672975 0.355565035178
r=0.596005170991 0.146229841639 0.360540462008 0.308746186256
r=0.555227070938 0.124172627938 0.380724785787 0.325713387312
r=0.52923135124 0.102062975027 0.421009771987 0.35776330076
r=0.60833094082 0.144217336961 0.360010293361 0.313506359826
r=0.549713638232 0.102912919837 0.419710794163 0.345707478288
r=0.663781826092 0.142656058752 0.347747858017 0.320073439412
r=0.674300063414 0.144041619249 0.344388446323 0.306237468162
r=0.669775545218 0.176120027184 0.31491452768 0.296565424225
r=0.707008965768 0.148829272917 0.342117736278 0.315954118874
r=0.614314647455 0.133786287832 0.352035487675 0.33485316413
r=0.6677036043 0.150371402043 0.338579387187 0.316991643454
r=0.590656720389 0.117243119553 0.375366371269 0.339055446881
r=0.440472775453 0.0538892328635 0.46075088136 0.413526587193
r=0.563310065205 0.134261078004 0.36875187269 0.318260811666
r=0.511118247453 0.108188545689 0.408645890789 0.318831586689
r=0.535784163298 0.0954675776246 0.433264198133 0.310437381809
r=0.507147184692 0.105958053168 0.405129803625 0.322705615176
r=0.574632945353 0.128442221212 0.392147946036 0.317518063766
r=0.533901489406 0.113397382806 0.401040251781 0.330044724201
r=0.359933346341 0.0553780617678 0.415269279135 0.42267588431
r=0.395878979778 0.0433272334054 0.468946930627 0.411073032773
r=0.512447510456 0.0999912037648 0.448410080486 0.346703610855
r=0.490997787818 0.128637834279 0.413595163738 0.322899188336
r=0.432776266363 0.0857052783282 0.482705818771 0.334804539723
r=0.476655890503 0.108770650436 0.434774072308 0.345104198805
r=0.425264047061 0.0634606518869 0.448096494062 0.38982810584
r=0.434301871868 0.0294456407432 0.477690420151 0.440132204918
r=0.404374986965 0.0543416645195 0.470548827622 0.348003091987
r=0.750255491827 0.361767090442 0.107292151823 0.12848090712
r=0.753638400595 0.36263414062 0.106843370668 0.122969565472
r=0.730456969975 0.379407910126 0.0773324873991 0.106917755326
r=0.709815924265 0.349323911123 0.11269280424 0.122171638241
r=0.697329282831 0.362101138272 0.0821981713006 0.113267400634
r=0.384576221963 0.0356777533244 0.513995226434 0.400080592666
r=0.520821134258 0.111284141743 0.371776668346 0.349104566482
r=0.43056048297 0.0360893602154 0.495509382001 0.431284296196
r=0.587954568968 0.230639991729 0.203534256962 0.253127584781
r=0.681671610739 0.181204751529 0.276375904969 0.314472481901
r=0.632093736643 0.198491939678 0.245709828393 0.269162766511
r=0.543830966638 0.166573008515 0.278875205301 0.309567986009
r=0.536890829069 0.163385743057 0.280425180968 0.312891668008
r=0.63803770466 0.186214363046 0.277853963671 0.290797546012
r=0.668545016415 0.205481485881 0.245360334947 0.274608783443
r=0.660661477207 0.213121104645 0.242390069212 0.259004510864
r=0.577740905352 0.175229426176 0.278018604137 0.298988529292
r=0.536253265889 0.162803920892 0.282124960317 0.3131927677
r=0.666185071664 0.187595749938 0.274623177662 0.277489498394
r=0.616750521886 0.171624298355 0.307560459269 0.287156697485
r=0.631509623112 0.232922529016 0.242461588271 0.222154575975
r=0.622701499031 0.227405641279 0.223266903594 0.217598632417
r=0.654815643273 0.266798810704 0.163567888999 0.194093161546
r=0.669196904764 0.247077047911 0.206469221407 0.230369195589
r=0.715967377407 0.253516127601 0.201550645548 0.231604108434
r=0.709209137712 0.236050460941 0.227282179247 0.252755250572
r=0.536408539533 0.179980170393 0.268365722532 0.295749585201
r=0.544432975381 0.18249785178 0.266429163388 0.293477046396
r=0.638682564829 0.242016141011 0.182106253404 0.235678566124
r=0.593467871004 0.141964484968 0.352185417796 0.317307998852
r=0.494138267317 0.0909166979437 0.43671861352 0.34055617566
r=0.627177067526 0.166807029364 0.281623715681 0.321879737241
r=0.457710044459 0.0545151683408 0.461410327596 0.38660340215
r=0.467658658637 0.0653741427995 0.428575030254 0.381807180315
r=0.514320813931 0.106555106112 0.405330525849 0.327866127334
r=0.548576778882 0.438440013991 0.0567943336831 0.0756383350822
r=0.520045537822 0.426797040169 0.057535487768 0.0874735729387
r=0.682752035579 0.384145687964 0.1087158133 0.11885303881
r=0.636017364182 0.385685556146 0.103146777585 0.121471411537
r=0.641847428151 0.384151258888 0.104735903639 0.122024183862
r=0.638383948549 0.384691091899 0.103687061508 0.121636596862
r=0.55354049217 0.37480349345 0.130698689956 0.121397379913
r=0.72921147505 0.384221576227 0.114599483204 0.109366925065
r=0.661978487514 0.382684262697 0.101549593141 0.111750474622
r=0.707243211295 0.393619142572 0.109737454304 0.101163177135
r=0.587593364235 0.379712861586 0.116985472671 0.104077024667
r=0.576101771297 0.10262655787 0.408029878618 0.357122559169
r=0.496210596913 0.064692868491 0.395002152964 0.427682667894
r=0.665488536305 0.338304112209 0.1155753905 0.135141855276
r=0.613293150049 0.330345938694 0.123052309628 0.136886327093
r=0.610945519334 0.331387814059 0.122632668021 0.13719622526
r=0.733922177199 0.274335008194 0.175716318188 0.183604372648
r=0.599432048681 0.280080087368 0.137582817619 0.148117946851
r=0.596343728345 0.279471583153 0.13563891057 0.155041931569
r=0.633436377972 0.29096688915 0.161373657959 0.177746644682
r=0.594929592112 0.277037049566 0.181438852571 0.176997302257
r=0.599831276349 0.278391561674 0.180163757767 0.17640887743
r=0.649815711112 0.356422429673 0.142479303226 0.13788465415
r=0.593776078563 0.296206510581 0.162770331793 0.157069368486
r=0.600678375911 0.29644735825 0.163967797627 0.158151639752
r=0.600935551998 0.29672681073 0.16398080145 0.158191145932
r=0.603013073362 0.296697188497 0.163676347975 0.158589790699
r=0.54824362182 0.284688723682 0.167186879292 0.14292605414
r=0.624666446006 0.294124007538 0.160215020544 0.176357008249
r=0.601847431132 0.296436774247 0.149574956764 0.151281535097
r=0.424056743248 0.0427140310983 0.493577530576 0.399622026919
r=0.41365066269 0.0362658678518 0.524516905247 0.397647752105
r=0.391943881777 0.0362103763505 0.539158652895 0.388816336222
r=0.408100990735 0.049304830696 0.503665817711 0.393900045927
r=0.405272211144 0.0433970313318 0.513308600212 0.397289530506
r=0.485885860594 0.0714776632302 0.476701030928 0.374158075601
r=0.418332745989 0.0373911955531 0.519830559974 0.399310085971
r=0.379182969459 0.035 0.538663101604 0.393475935829
r=0.394593980247 0.0376225992111 0.536276432929 0.392105868236
r=0.41497003422 0.0474467645235 0.528168286128 0.383295431052
r=0.428710634129 0.0482050641346 0.486006996502 0.404006330168
r=0.443989792172 0.039466702043 0.513597771292 0.40819846113
r=0.419886402201 0.0402468751621 0.556765727919 0.37539546704
r=0.455021940935 0.0496383491703 0.516806126791 0.384945397816
r=0.415677174175 0.0402137194999 0.535927216936 0.38106132996
r=0.412484538555 0.0411555203799 0.520775623269 0.39669748534
r=0.419943428373 0.0588068985016 0.468507523639 0.394799945549
r=0.421173246785 0.0503355020293 0.513736207705 0.392323224083
r=0.425676655498 0.0407902354303 0.542165187186 0.377122732536
r=0.444545154628 0.0468560657062 0.508056191374 0.399084421705
r=0.409542725342 0.0435518432079 0.524573830679 0.395938254924
r=0.394690244105 0.0449657869013 0.548191593353 0.364613880743
r=0.397146037487 0.0302376457191 0.579939464773 0.358836045431
r=0.446069128859 0.0554857712132 0.516546108199 0.375384415472
r=0.417492997393 0.0415786110975 0.527252174768 0.390671843515
r=0.559921177938 0.166562927922 0.315960551613 0.286616318796
r=0.509582430657 0.164932658213 0.331630940742 0.25722665655
r=0.511822750201 0.141805992724 0.347913174999 0.279238032948
r=0.494065475956 0.181584534585 0.300435802883 0.243736730361
r=0.618672912645 0.1197375533 0.355655679976 0.336987677508
r=0.523237658207 0.197521200261 0.296020874103 0.221722113503
r=0.601988072109 0.219247838449 0.258793681171 0.233640460536
r=0.490298729123 0.0825880673469 0.478607717177 0.342906327413
r=0.893604873715 0.352716676717 0.13634786572 0.200552310062
r=0.530081973808 0.165328085272 0.302863467269 0.279654676851
r=0.958943564617 0.25932532421 0.267599649932 0.258730209245
r=1.0 0.254167240667 0.282683565229 0.268942003031
r=0.569448663466 0.0541035621995 0.476072094469 0.404795394328
r=0.53734191107 0.034088360619 0.507845426917 0.413715770507
r=0.54255428801 0.0377531804082 0.506167591421 0.410451388321
r=0.462419611485 0.0685342671336 0.461286198655 0.349730420766
r=0.698300631452 0.293780687398 0.191747781893 0.174045998794
r=0.690566516198 0.314677289151 0.184813282398 0.163549531855
r=0.563873255901 0.164453907816 0.216933867735 0.333896960588
r=0.555058816072 0.181562244062 0.234069296569 0.307042838293
r=0.773007634287 0.235629894111 0.197423264937 0.225458571494
r=0.775457121173 0.23425987818 0.197158028345 0.22767317326
r=0.569766364195 0.404992892451 0.0638434020039 0.0608844282395
r=0.48292683139 0.251929855874 0.234750792022 0.208379813484
r=0.633439143313 0.249663098389 0.20264199971 0.217997802365
r=0.555610298169 0.219349521541 0.23961651204 0.25071310099
r=0.621531850035 0.336599241466 0.132146368872 0.131830313246
r=0.562194322615 0.252898454158 0.235107942431 0.209588219616
r=0.561629199609 0.2495126168 0.235678456221 0.221682565911
r=0.592102305293 0.22565179785 0.260126034845 0.227678240455
r=0.575038944199 0.224958416609 0.250853137974 0.242085758315
r=0.583136266484 0.227181180814 0.247325875933 0.240700248189
r=0.485079927495 0.0848708643885 0.424384066901 0.379282211665
r=0.520213503838 0.126567624928 0.359926683388 0.358527879606
r=0.492855514113 0.0975078480364 0.430777115767 0.361201870716
r=0.699412257983 0.46791376438 0.0512549250308 0.0671979355655
r=0.878038124591 0.359100642398 0.120817811153 0.15793611217
r=0.747163640544 0.185692211611 0.294176374176 0.257012716275
r=0.510148953325 0.0825255730246 0.419490031571 0.384691968347
r=0.552528735067 0.089261423508 0.397681770285 0.384270523997
r=0.49550866508 0.08462075152 0.41408352437 0.375037376657
r=0.499294339891 0.0757738589096 0.425054430443 0.391886662175
r=0.52176792027 0.09069499686 0.372566464308 0.41223571279
r=0.547312335999 0.0992636696731 0.378664036077 0.389110062007
r=0.64128079989 0.235188509874 0.211306417269 0.231013318859
r=0.612516783095 0.197703136577 0.279081254631 0.277846381823
r=0.54078316505 0.176454878404 0.291699043524 0.281044541161
r=0.535102276571 0.181273523664 0.279697981714 0.276240851803
r=0.66498459066 0.238020807072 0.209230407234 0.244172170961
r=0.64713292131 0.208620451359 0.247148564245 0.261311956615
r=0.576470936023 0.208317498017 0.236337369765 0.263077292679
r=0.581984069983 0.209350200177 0.237193839872 0.262947336461
r=0.57971380309 0.208894650636 0.237035494218 0.26312033331
r=0.647494391332 0.251792978578 0.188633103675 0.214510781386
r=0.55381338154 0.208219785606 0.226834804834 0.219686404033
r=0.505375817631 0.102089463295 0.399996275466 0.364818056538
r=0.572784181784 0.145208429472 0.357471631583 0.312401642351
r=0.614919890839 0.194472084024 0.282107978625 0.250635710337
r=0.55815325095 0.177653179775 0.301964944183 0.274486033237
r=0.632950608015 0.167602683586 0.314592756747 0.285510458092
r=0.670661480513 0.312805266511 0.133191760459 0.148948821406
r=0.582240501419 0.201298016041 0.255804136767 0.264140987759
r=0.971558021625 0.382968474014 0.101107959107 0.114275009367
r=0.740349278055 0.314867652869 0.13243492384 0.143716254774
r=0.755291702348 0.344673311185 0.127530454042 0.145603543743
r=0.598622905786 0.20114827157 0.293170594612 0.238687919059
r=0.518798116805 0.181831749664 0.265285309189 0.285458434904
r=0.965795767454 0.380785100926 0.100869856139 0.114865618378
r=0.885725875897 0.3886600324 0.0933348761861 0.111594538301
r=0.844674601239 0.35275964089 0.11224750051 0.128060599878
r=0.527493726282 0.189705188848 0.289552281464 0.266730497163
@balllist {Total Position} color=green
{Achromobacter denitrificans} r=0.921247159538 0.19684396454 0.307271878958 0.320485902819
{Acidithiobacillus ferrooxidans} r=0.913841662945 0.209659976581 0.280991057511 0.303522550138
{Acinetobacter baumannii} r=0.9057098891 0.286832525933 0.207064072037 0.227953854996
{Acinetobacter calcoaceticus} r=0.919896781424 0.290185060532 0.204805525476 0.22695035461
{Acinetobacter sp. ADP1} r=0.905160519674 0.291354924669 0.199523419084 0.223907621878
{Actinobacillus actinomycetemcomitans} r=0.912919422044 0.316260996789 0.182535610912 0.209095745692
{Actinobacillus pleuropneumoniae} r=0.941539835165 0.318252774619 0.175696660675 0.221843170341
{Actinoplanes teichomyceticus} r=0.940539800732 0.133498051886 0.350400709557 0.372035857962
{Actinosynnema pretiosum subsp. auranticum} r=0.930707709411 0.101471156209 0.383483725993 0.390400617956
{Aeromonas hydrophila} r=0.916396785443 0.227335797186 0.276661479608 0.280645788757
{Aeromonas salmonicida} r=0.931740487901 0.225418203558 0.276944942642 0.289251350772
{Aeromonas salmonicida subsp. salmonicida} r=0.941767343131 0.228574489905 0.274081217186 0.306500742373
{Agrobacterium rhizogenes} r=0.9262645678 0.215801254441 0.287037325335 0.288919333133
{Agrobacterium tumefaciens} r=0.914188371514 0.217212068267 0.282803686934 0.285649402226
{Agrobacterium tumefaciens str. C58} r=0.92280485228 0.197446221426 0.300473658062 0.297087118285
{Agrobacterium vitis} r=0.928338505168 0.214743813175 0.283861972813 0.284175670965
{Allochromatium vinosum} r=0.949855560525 0.182430241651 0.328450725716 0.309721348057
{Amycolatopsis mediterranei} r=0.953583254728 0.137027580337 0.35835116049 0.366806983645
{Amycolatopsis orientalis} r=0.945114344264 0.159218953147 0.331174459479 0.348694242468
{Anabaena sp.} r=0.91285026023 0.29222028697 0.215650659368 0.22484034171
{Anabaena variabilis} r=0.913067633425 0.283909728106 0.212799643979 0.231696149666
{Anaplasma marginale} r=0.893750037108 0.241738307044 0.216032493584 0.29816351449
{Anaplasma phagocytophilum} r=0.933213875579 0.294891561312 0.182397518198 0.257879441968
{Aquifex aeolicus VF5} r=0.968979058969 0.326311309497 0.192789681392 0.243015648694
{Arthrobacter aurescens} r=0.892849326691 0.188887103039 0.328444569454 0.307878276476
{Arthrobacter nicotinovorans} r=0.910800529357 0.211094287837 0.301786858565 0.292662595056
{Aster yellows phytoplasma} r=0.867007637225 0.364985301666 0.174000279968 0.175633428211
{Azoarcus evansii} r=0.949171390735 0.176100183118 0.338366117313 0.333026168114
{Azoarcus sp. EbN1} r=0.937936149515 0.186033785391 0.318189388532 0.323019271949
{Azorhizobium caulinodans} r=0.920554096842 0.173245422525 0.326317934387 0.319986609612
{Azospirillum brasilense} r=0.941035063915 0.16530090952 0.344698647531 0.333709839357
{Azotobacter vinelandii} r=0.968665613522 0.187382822601 0.335410201707 0.314019265581
{Bacillus amyloliquefaciens} r=0.949666886438 0.282129252702 0.224647277127 0.255987705789
{Bacillus anthracis} r=0.932512957439 0.369020509573 0.149184097397 0.196357227227
{Bacillus anthracis str. A2012} r=0.945232231954 0.371708851974 0.14292618471 0.19576964406
{Bacillus anthracis str. Ames} r=0.92418882524 0.344943122885 0.150959255544 0.209457504431
{Bacillus cereus} r=0.912211417011 0.346328531969 0.16154088575 0.201805609625
{Bacillus cereus ATCC 10987} r=0.923876256826 0.345788132389 0.150866343378 0.209197284446
{Bacillus cereus ATCC 14579} r=0.926142192667 0.346600815315 0.150096467403 0.208651075802
{Bacillus circulans} r=0.948923130999 0.265960447856 0.237254501415 0.265678349432
{Bacillus firmus} r=0.89089274821 0.301334869023 0.174921000561 0.221346091374
{Bacillus halodurans} r=0.936086596141 0.292658269658 0.197579827298 0.245631869402
{Bacillus licheniformis} r=0.955705909093 0.292764739554 0.220133562297 0.250799465751
{Bacillus megaterium} r=0.939837039908 0.330487558791 0.173592247075 0.217732797293
{Bacillus pumilus} r=0.943753032714 0.331483253589 0.169463051568 0.218777246146
{Bacillus sp.} r=0.966221097121 0.298893251628 0.203069980888 0.243577737984
{Bacillus sphaericus} r=0.933787676056 0.341927295276 0.16719955044 0.201798240515
{Bacillus subtilis} r=0.937641671672 0.300211456952 0.203156454555 0.240521712503
{Bacillus subtilis subsp. subtilis str. 168} r=0.937004404164 0.300305882263 0.201937780186 0.240601994572
{Bacillus thuringiensis} r=0.947121568258 0.347135952451 0.160874889782 0.203226543875
{Bacillus thuringiensis serovar israelensis} r=0.918473714291 0.361220811309 0.151639427264 0.189774591409
{Bacteroides fragilis} r=0.945489255818 0.300209445635 0.192992651243 0.232533081514
{Bacteroides thetaiotaomicron} r=0.963183750925 0.291659071115 0.227248789775 0.254592777136
{Bacteroides thetaiotaomicron VPI-5482} r=0.952624365518 0.296922031785 0.202327020234 0.236516778484
{Bartonella henselae} r=0.929345617699 0.284087467442 0.179477860561 0.234008722515
{Bdellovibrio bacteriovorus HD100} r=0.919865075228 0.250367580586 0.245951212135 0.264147730439
{Bifidobacterium longum NCC2705} r=0.953838393397 0.202385382332 0.313531265781 0.295038610269
{Bordetella bronchiseptica} r=0.92633521993 0.178385499222 0.321526442223 0.329677142112
{Bordetella bronchiseptica RB50} r=0.909435974134 0.159345732431 0.345858103928 0.33899352507
{Bordetella parapertussis} r=0.90921913469 0.159213277159 0.345742717216 0.338437523193
{Bordetella pertussis} r=0.908870922275 0.169089503115 0.33580862895 0.346825054499
{Bordetella pertussis Tohama I} r=0.909263996839 0.161790367909 0.346516586402 0.334458935321
{Borrelia afzelii} r=0.965961014563 0.401508959447 0.134402179608 0.188787593
{Borrelia burgdorferi} r=0.977960753976 0.400624419674 0.12916553852 0.174429081253
{Borrelia burgdorferi B31} r=0.952508179569 0.38699787107 0.121682852367 0.165925301726
{Borrelia garinii} r=0.981146689222 0.418206300495 0.144308052024 0.184307216968
{Borrelia hermsii} r=0.961433818946 0.390248670226 0.132576108316 0.180437667829
{Bradyrhizobium japonicum} r=0.907131579031 0.189070698555 0.313000739444 0.310169277431
{Bradyrhizobium japonicum USDA 110} r=0.909181737465 0.177812718484 0.328178050334 0.3184434908
{Brucella melitensis} r=0.911492282094 0.207930888801 0.280698687412 0.289191905948
{Brucella melitensis 16M} r=0.923843910912 0.203351247864 0.287548142679 0.295288730208
{Brucella melitensis biovar Abortus} r=0.927309495006 0.207688349068 0.289116900979 0.289686172175
{Brucella suis 1330} r=0.924013583697 0.203603599737 0.287392408106 0.294631725097
{Buchnera aphidicola} r=0.895771858608 0.397335989045 0.116793227935 0.151746268863
{Buchnera aphidicola str. APS} r=0.889284657146 0.388808875804 0.122245284817 0.152056042106
{Buchnera aphidicola str. Bp} r=0.865349857418 0.389381185792 0.120125110742 0.150314876699
{Buchnera aphidicola str. Sg} r=0.886989515193 0.396758173748 0.115683348853 0.147379875921
{Burkholderia cepacia} r=0.916737044948 0.187300418917 0.316352929715 0.324168389604
{Burkholderia mallei} r=0.911893323834 0.177070791269 0.301611558766 0.325676885555
{Burkholderia pseudomallei} r=0.893927375498 0.176039066264 0.319252835808 0.334209258529
{Butyrivibrio fibrisolvens} r=0.995867563393 0.310010515247 0.183806519453 0.237287066246
{Campylobacter fetus} r=0.975702232323 0.355917812871 0.148785871965 0.209554536707
{Campylobacter jejuni} r=0.961346841303 0.38157297798 0.126043923182 0.175064002976
{Campylobacter jejuni subsp. jejuni NCTC 11168} r=0.940883650911 0.362900303062 0.127783535146 0.180518633303
{Candidatus Blochmannia floridanus} r=0.878159844185 0.363953106019 0.122714208072 0.166289286317
{Candidatus Carsonella ruddii} r=0.872396726259 0.465167421105 0.0617676329898 0.0940800667758
{Caulobacter crescentus CB15} r=0.925385181507 0.161904918938 0.343195942724 0.333570218432
{Caulobacter vibrioides} r=0.941500845214 0.1715017987 0.344671061773 0.328397844648
{Chlamydia muridarum} r=0.874955578671 0.289768592344 0.193947183758 0.212183912879
{Chlamydia trachomatis} r=0.876736205 0.287061618633 0.199324500515 0.216524902835
{Chlamydophila caviae GPIC} r=0.886927284181 0.300116348036 0.192891400288 0.204997091299
{Chlamydophila pneumoniae} r=0.893362690675 0.302159346459 0.197932442976 0.214225067695
{Chlamydophila pneumoniae AR39} r=0.880847916768 0.29169875405 0.203614432517 0.209288304114
{Chlamydophila pneumoniae CWL029} r=0.881323128767 0.291474842819 0.204104249254 0.209317263319
{Chlamydophila pneumoniae J138} r=0.880790733602 0.291603946921 0.204364296246 0.209174095497
{Chlamydophila pneumoniae TW-183} r=0.87952898911 0.291719132351 0.203994703335 0.208817484409
{Chlorobium tepidum} r=0.925992111062 0.223383435103 0.295346015344 0.281979019884
{Chlorobium tepidum TLS} r=0.929264517387 0.22052161362 0.289886427089 0.286723137057
{Chloroflexus aurantiacus} r=0.902655520205 0.200350476946 0.280199705732 0.296731637157
{Chromobacterium violaceum ATCC 12472} r=0.917351145378 0.178673434364 0.326491237078 0.330617174434
{Citrobacter freundii} r=0.922905500148 0.255390145114 0.24297095035 0.265663474692
{Citrobacter rodentium} r=0.903873150301 0.30050532994 0.190992586035 0.226421009922
{Clostridium acetobutylicum} r=0.970112175673 0.381281479113 0.122028640184 0.193885307889
{Clostridium beijerinckii} r=0.955145331868 0.379627468372 0.12224763861 0.193719558689
{Clostridium botulinum} r=0.991680715109 0.408736503209 0.105357103747 0.14751016594
{Clostridium difficile} r=0.986913438684 0.39172534749 0.12198259792 0.177717565389
{Clostridium pasteurianum} r=0.976267247571 0.370397930619 0.132472272421 0.206087665214
{Clostridium perfringens} r=0.989672698133 0.390403421514 0.119536750042 0.191479852952
{Clostridium perfringens str. 13} r=0.980424777628 0.396363537554 0.105942634883 0.188128316506
{Clostridium tetani} r=0.952671580982 0.411543203706 0.10548502116 0.148038921657
{Clostridium tetani E88} r=0.975548950525 0.406512499136 0.108090587381 0.182718354702
{Clostridium thermocellum} r=0.99663777133 0.319456572188 0.191442663961 0.237100669451
{Comamonas testosteroni} r=0.922457931083 0.191094998195 0.316438313166 0.313605474206
{Corynebacterium diphtheriae} r=0.924991639098 0.227042368363 0.269493613609 0.271430811482
{Corynebacterium efficiens} r=0.944204038469 0.204818001884 0.306650155061 0.295430730639
{Corynebacterium efficiens YS-314} r=0.94070776482 0.180199383565 0.329829553623 0.308023253679
{Corynebacterium glutamicum} r=0.954641384856 0.225177568482 0.281015998136 0.271652712564
{Corynebacterium glutamicum ATCC 13032} r=0.932311576324 0.224484440867 0.277471243226 0.270024176942
{Corynebacterium jeikeium} r=0.907913032905 0.23850693646 0.287207787231 0.272951636392
{Corynebacterium striatum} r=0.918019387305 0.21436435464 0.321093193446 0.283962610366
{Coxiella burnetii} r=0.919286858999 0.309758072567 0.202985361597 0.222951862246
{Coxiella burnetii RSA 493} r=0.884541640986 0.289601977404 0.204573038008 0.224134958965
{Deinococcus radiodurans R1} r=0.904910980751 0.16955498991 0.339981632659 0.332525696284
{Delftia acidovorans} r=0.908063958529 0.189778939862 0.318849536487 0.317597654702
{Desulfitobacterium hafniense} r=0.909704388415 0.261383260665 0.22617765239 0.26697443789
{Desulfovibrio vulgaris} r=0.955489326608 0.205953049884 0.324826746582 0.300337141787
{Dichelobacter nodosus} r=0.936343337077 0.271886019668 0.232264493944 0.251812427448
{Ehrlichia canis} r=0.920618070486 0.362720540187 0.149822115734 0.169843171422
{Ehrlichia chaffeensis} r=0.942151715133 0.340564928534 0.149816554049 0.188318955137
{Ehrlichia ruminantium} r=0.896996259597 0.353140348266 0.151399017711 0.181500223248
{Enterobacter aerogenes} r=0.924067163183 0.217121143157 0.293106301982 0.300919987311
{Enterobacter cloacae} r=0.914688681694 0.224976260033 0.267000538308 0.291067119087
{Enterococcus faecalis} r=0.948110190396 0.352618937255 0.164405208377 0.203545292374
{Enterococcus faecalis V583} r=0.923930177287 0.332923770455 0.16927918663 0.210175977131
{Enterococcus faecium} r=0.958531630743 0.337413720779 0.175241720488 0.217550172818
{Enterococcus hirae} r=0.905423492202 0.333976751169 0.175181229357 0.212013325898
{Erwinia amylovora} r=0.918245803166 0.24746946941 0.252092601993 0.275078876912
{Erwinia chrysanthemi} r=0.907543533143 0.222861282388 0.272064422656 0.294966137673
{Erwinia pyrifoliae} r=0.908774914732 0.244745750102 0.251590224305 0.281702190976
{Escherichia coli} r=0.91781355277 0.252847354246 0.236503253293 0.266476362309
{Escherichia coli CFT073} r=0.908445880104 0.243309824191 0.243016776855 0.270885367683
{Escherichia coli K12} r=0.913552670507 0.241068567352 0.245052717808 0.272925603074
{Escherichia coli O157:H7} r=0.918142619695 0.246035417158 0.241643553417 0.273564875541
{Escherichia coli O157:H7 EDL933} r=0.91786258372 0.245398446874 0.24193956408 0.273025244135
{Eubacterium acidaminophilum} r=0.988164839872 0.318159935812 0.195524650085 0.262637068735
{Francisella tularensis subsp. tularensis} r=0.964593873269 0.350515463918 0.140729831451 0.199012709322
{Fremyella diplosiphon} r=0.90165845728 0.287539085889 0.221342558712 0.220588561418
{Fusobacterium nucleatum subsp. nucleatum ATCC 25586} r=0.972272010425 0.407091515613 0.100743965601 0.173194428102
{Geobacillus stearothermophilus} r=0.977955098789 0.275638754121 0.227246412317 0.269481982475
{Geobacter sulfurreducens PCA} r=0.932998443984 0.196425825402 0.310402100478 0.305736251429
{Gloeobacter violaceus PCC 7421} r=0.904810728297 0.183456494821 0.317759519364 0.310872892496
{Gluconacetobacter diazotrophicus} r=0.937494542169 0.168282361993 0.328101557992 0.339372956338
{Gluconacetobacter xylinus} r=0.904423547884 0.17634698432 0.311856939976 0.319138915457
{Gordonia westfalica} r=0.908450859756 0.172164202254 0.350291248751 0.31492779099
{Haemophilus ducreyi} r=0.92925395788 0.344804210558 0.170075177661 0.198714286802
{Haemophilus ducreyi 35000HP} r=0.89589480507 0.316454785851 0.177921106206 0.209461197597
{Haemophilus influenzae} r=0.922584765812 0.335169399788 0.174404495174 0.200498792459
{Haemophilus influenzae Rd KW20} r=0.908089485907 0.313759024081 0.177494926642 0.210080345689
{Haemophilus influenzae biotype aegyptius} r=0.935223237497 0.352249951953 0.17598770008 0.193202097576
{Helicobacter hepaticus ATCC 51449} r=0.921046340543 0.329333028503 0.163242086612 0.200020004501
{Helicobacter pylori} r=0.948080809739 0.345395145752 0.175306757205 0.207235922059
{Helicobacter pylori 26695} r=0.915358051551 0.320982079242 0.179396914662 0.216182404113
{Helicobacter pylori J99} r=0.915463287374 0.319198634565 0.181364129619 0.217666287902
{IncN plasmid R46} r=0.921688879104 0.250172903103 0.244568457704 0.267916338747
{Klebsiella aerogenes} r=0.934596457716 0.203602798869 0.298064612178 0.303960101236
{Klebsiella oxytoca} r=0.907857084183 0.235613367549 0.262933958647 0.283123912338
{Klebsiella pneumoniae} r=0.913886117843 0.234152544348 0.261883441907 0.279771157958
{Lactobacillus acidophilus} r=0.937942965727 0.322458083372 0.175757575758 0.199784648516
{Lactobacillus casei} r=0.932242097396 0.285972250794 0.208941918672 0.235559669935
{Lactobacillus delbrueckii} r=0.990619449309 0.266843750865 0.255734484381 0.258722780222
{Lactobacillus helveticus} r=0.981696294513 0.322939429596 0.185857567098 0.202685792197
{Lactobacillus johnsonii NCC 533} r=0.94208825855 0.339850756556 0.15419301009 0.195322651954
{Lactobacillus plantarum} r=0.903489993412 0.299744733991 0.192735019191 0.226782730061
{Lactobacillus plantarum WCFS1} r=0.900607704836 0.276178118217 0.213273660207 0.241965357237
{Lactobacillus sakei} r=0.919020642663 0.325729106443 0.178093081519 0.206703282585
{Lactococcus lactis} r=0.958825655805 0.346114356375 0.159861404863 0.194960609214
{Lactococcus lactis subsp. cremoris} r=0.956650928006 0.337700986053 0.166790046687 0.20163749963
{Lactococcus lactis subsp. lactis} r=0.935173324946 0.331989104376 0.163222138266 0.197778897191
{Lactococcus lactis subsp. lactis bv. diacetylactis} r=0.98813310236 0.347025238199 0.158138773729 0.202032875118
{Lechevalieria aerocolonigenes} r=0.943077784952 0.151451771654 0.349030101706 0.349071112205
{Legionella pneumophila} r=0.906702526599 0.313352839073 0.18591891799 0.213257028941
{Leptospira interrogans} r=0.889570417658 0.33042072811 0.15461321766 0.19320419814
{Leptospira interrogans serovar Copenhageni str. Fiocruz L1-130} r=0.900818835077 0.328189461613 0.170987132241 0.195783964313
{Leptospira interrogans serovar Lai str. 56601} r=0.896116174413 0.32928783047 0.169857263627 0.194318234982
{Listeria innocua} r=0.949963165619 0.33768474933 0.169290219022 0.208730835798
{Listeria ivanovii} r=0.927623097046 0.355801346986 0.166475022359 0.200660716567
{Listeria monocytogenes} r=0.946376508916 0.335014938991 0.173576595926 0.210794519096
{Listeria seeligeri} r=0.983257345816 0.356015130935 0.166454891995 0.204311440214
{Listonella anguillarum} r=0.921199860659 0.300384967341 0.202549619766 0.222029387944
{Mannheimia haemolytica} r=0.929460285128 0.323465221432 0.185144575671 0.211355116277
{Mesorhizobium loti} r=0.918821510613 0.185184640806 0.318329029777 0.312147269392
{Methylobacterium extorquens} r=0.941867783726 0.163482206041 0.354007526306 0.330701110428
{Micrococcus sp. 28} r=0.867890458025 0.162621408439 0.351846219356 0.337632053856
{Microcystis aeruginosa} r=0.902011177949 0.307071547902 0.196446016799 0.202579354757
{Micromonospora echinospora} r=0.954275829429 0.135915682898 0.362040706239 0.361079413819
{Microscilla sp. PRE1} r=0.964614689744 0.305520020908 0.190814179012 0.240429717053
{Moraxella catarrhalis} r=1.0 0.333326539486 0.20891081037 0.216180227186
{Mycobacterium avium} r=0.918957069342 0.174039663415 0.331177059306 0.325889463036
{Mycobacterium avium subsp. paratuberculosis} r=0.920269714928 0.171184129216 0.346118604701 0.329923927635
{Mycobacterium avium subsp. paratuberculosis str. k10} r=0.923968343313 0.153312452247 0.348550153283 0.347975199639
{Mycobacterium bovis} r=0.935805161855 0.181279592376 0.328238036869 0.329620015863
{Mycobacterium bovis AF2122/97} r=0.907453698148 0.167834517194 0.322268295838 0.336762298009
{Mycobacterium leprae} r=0.909952475718 0.19544714522 0.288481475197 0.310522321107
{Mycobacterium smegmatis} r=0.947117148314 0.164241921024 0.340745955247 0.333844756112
{Mycobacterium tuberculosis} r=0.92750863613 0.184217734695 0.316794241626 0.327530321245
{Mycobacterium tuberculosis CDC1551} r=0.905288178656 0.16854385461 0.321896248081 0.335790547034
{Mycobacterium tuberculosis H37Rv} r=0.907197193713 0.167928877758 0.322414857055 0.336519890835
{Mycobacterium ulcerans} r=0.887704865592 0.199263809575 0.351840175821 0.277602637315
{Mycoplasma agalactiae} r=0.992006579146 0.420598781319 0.13706856728 0.167183616006
{Mycoplasma bovis} r=0.962307149467 0.432188971866 0.170239438385 0.186213936496
{Mycoplasma capricolum} r=0.928268195509 0.402665047025 0.110356505255 0.162442714372
{Mycoplasma fermentans} r=0.966932617248 0.404517023894 0.119101829316 0.166234853838
{Mycoplasma gallisepticum} r=0.900191474248 0.361729385761 0.161654770452 0.177922315609
{Mycoplasma gallisepticum R} r=0.93403386201 0.370451045331 0.152046423112 0.166572482456
{Mycoplasma genitalium} r=0.902222878608 0.361627755411 0.148804573518 0.168523648754
{Mycoplasma hominis} r=0.984849470308 0.443893004707 0.130067851063 0.146666986342
{Mycoplasma hyopneumoniae} r=0.95181453924 0.390546686631 0.154832451127 0.160498253162
{Mycoplasma mycoides subsp. mycoides SC} r=0.937355305078 0.418141950375 0.103427582227 0.137898634353
{Mycoplasma penetrans} r=0.93818524844 0.400402572496 0.116846873657 0.14805161525
{Mycoplasma pneumoniae} r=0.897371485032 0.31294287111 0.204285497321 0.209865732633
{Mycoplasma pulmonis} r=0.941861478788 0.40398703186 0.126672585278 0.144685846048
{Myxococcus xanthus} r=0.917089996114 0.157691800403 0.335863322353 0.355354686646
{Neisseria gonorrhoeae} r=0.934121433333 0.260513060093 0.269728895517 0.25702318134
{Neisseria meningitidis} r=0.938563289483 0.267473636868 0.25318119312 0.26015580826
{Neisseria meningitidis MC58} r=0.926786311597 0.252626837428 0.269195945548 0.261449547971
{Neisseria meningitidis Z2491} r=0.92707920457 0.250996838711 0.270389521676 0.262459632855
{Nitrosomonas europaea ATCC 19718} r=0.91734939523 0.245796020706 0.246928380526 0.26876556164
{Nonomuraea sp. ATCC 39727} r=0.941898797824 0.140938891421 0.340134861924 0.368053851278
{Nostoc punctiforme} r=0.908147228655 0.298321222751 0.204576964838 0.222283471143
{Nostoc sp. PCC 7120} r=0.890746731806 0.298011518651 0.20410525608 0.219499635984
{Novosphingobium aromaticivorans} r=0.931294561758 0.19026502322 0.315234470477 0.3097698942
{Oceanobacillus iheyensis HTE831} r=0.948085579702 0.344202707188 0.153414044278 0.207570514488
{Oenococcus oeni} r=0.945161621137 0.327765028197 0.171176460123 0.209442991585
{Onion yellows phytoplasma} r=0.899038750058 0.391107469719 0.153312018634 0.136877098313
{Pantoea agglomerans} r=0.905359645759 0.233951874481 0.254607628674 0.276118277137
{Parachlamydia sp. UWE25} r=0.884859981604 0.327082135677 0.174418423354 0.186540586513
{Paracoccus denitrificans} r=0.922020783271 0.166895780051 0.33185741688 0.332017263427
{Pasteurella multocida} r=0.900113773252 0.303783734488 0.187975682602 0.219285293107
{Pectobacterium atrosepticum} r=0.901615995399 0.237751614128 0.257606448074 0.283263704266
{Pectobacterium carotovorum} r=0.933019112205 0.259397641249 0.240304536643 0.268397283862
{Pectobacterium carotovorum subsp. carotovorum} r=0.915255050432 0.245109860665 0.250375133976 0.274383708467
{Pediococcus pentosaceus} r=0.910755664522 0.324087526967 0.184930803211 0.1995479828
{Photobacterium damselae subsp. piscicida (causative agent of fish} r=0.882315672346 0.288240557596 0.204318545729 0.224074597344
{Photorhabdus luminescens} r=0.927330827051 0.285931604337 0.216542484597 0.237567464298
{Photorhabdus luminescens subsp. laumondii TTO1} r=0.914261675248 0.282711459284 0.20379466279 0.237757152679
{Pirellula sp. 1} r=0.919701149318 0.227186539228 0.272790340664 0.281785287227
{Plasmid ColIb-P9} r=0.90346741158 0.260939353758 0.250517598344 0.258078023589
{Plasmid F} r=0.92657135941 0.256639941501 0.22961879641 0.273606504575
{Plasmid R100} r=0.90572730828 0.243879940396 0.247889022919 0.281463610776
{Plasmid R64} r=0.896820741698 0.274806572545 0.249680944405 0.242143255962
{Plasmid Ti} r=0.913001173792 0.23528950105 0.264681068142 0.274864127769
{Plasmid pSB102} r=0.935580123955 0.218793713486 0.297683699498 0.302476754711
{Porphyromonas gingivalis} r=0.961722479723 0.273029839725 0.234515897532 0.250838126341
{Porphyromonas gingivalis W83} r=0.940065108765 0.26330847892 0.240171138911 0.25350002842
{Prochlorococcus marinus} r=0.882397258389 0.305388885774 0.176638815679 0.210658143143
{Prochlorococcus marinus str. MIT 9313} r=0.889863702339 0.233271752925 0.252716678466 0.268987377029
{Prochlorococcus marinus subsp. marinus str. CCMP1375} r=0.895514901515 0.329731591849 0.164982126261 0.205396313678
{Prochlorococcus marinus subsp. pastoris str. CCMP1986} r=0.913040380464 0.367218286941 0.135104073902 0.181803203238
{Proteus mirabilis} r=0.908931104456 0.308769905377 0.190953150242 0.211700900069
{Proteus vulgaris} r=0.927361055233 0.282033770172 0.216808628532 0.23754665842
{Providencia rettgeri} r=0.922641810319 0.273720572629 0.218775041691 0.24897667468
{Pseudomonas aeruginosa} r=0.916830383628 0.195849191106 0.303158800705 0.305815135959
{Pseudomonas aeruginosa PAO1} r=0.926433829072 0.168653897635 0.346218882054 0.325189439226
{Pseudomonas alcaligenes} r=0.921210632216 0.21314114658 0.301008728901 0.301046461902
{Pseudomonas chlororaphis} r=0.925500314435 0.20206360574 0.319063154823 0.300787777513
{Pseudomonas fluorescens} r=0.913538304532 0.198128303148 0.304628411077 0.304406982655
{Pseudomonas putida} r=0.922671096066 0.20359349644 0.300118047512 0.303277075854
{Pseudomonas putida KT2440} r=0.91636762918 0.192004839453 0.313039798013 0.310436132195
{Pseudomonas resinovorans} r=0.9254292617 0.225410431498 0.283481040244 0.288721003438
{Pseudomonas sp.} r=0.923629681605 0.205612766292 0.291214003092 0.304918376438
{Pseudomonas sp. ADP} r=0.907213198547 0.195248723207 0.315307435557 0.316292677042
{Pseudomonas sp. ND6} r=0.927315332287 0.218966742641 0.283716883562 0.293826434331
{Pseudomonas stutzeri} r=0.926236394539 0.198956194575 0.309123049727 0.305108131947
{Pseudomonas syringae} r=0.907884423821 0.215968992248 0.28590371277 0.293480212158
{Pseudomonas syringae pv. glycinea} r=0.925316392412 0.226376921548 0.281489911306 0.280911866183
{Pseudomonas syringae pv. maculicola} r=0.902765163487 0.237980727342 0.276456340286 0.278007214177
{Pseudomonas syringae pv. phaseolicola} r=0.927918435098 0.224381457958 0.283897367839 0.290422472904
{Pseudomonas syringae pv. syringae} r=0.940594625214 0.213461358489 0.289973234507 0.297287888146
{Pseudomonas syringae pv. tomato} r=0.920459393936 0.231754874652 0.285236768802 0.284818941504
{Pseudomonas syringae pv. tomato str. DC3000} r=0.917345461023 0.206463015643 0.293505172871 0.29916528098
{Ralstonia solanacearum} r=0.907432348731 0.166378425126 0.339068378836 0.336255462489
{Rhizobium etli} r=0.911061219284 0.207235520636 0.292339448014 0.296505421092
{Rhizobium leguminosarum} r=0.924407011455 0.198512287798 0.303632714347 0.297756940614
{Rhizobium leguminosarum bv. trifolii} r=0.941475434394 0.193578559954 0.312857113809 0.297261026048
{Rhizobium leguminosarum bv. viciae} r=0.919091342071 0.199603687046 0.302073592495 0.295438690238
{Rhizobium sp.} r=0.925882581636 0.202196284506 0.302831253263 0.299951156249
{Rhizobium sp. NGR234} r=0.9162941612 0.194803158302 0.305300646016 0.304391806085
{Rhodobacter capsulatus} r=0.915123336538 0.164000248692 0.319645253094 0.343738279895
{Rhodobacter sphaeroides} r=0.915373128789 0.156120445849 0.341848832696 0.340455830977
{Rhodococcus equi} r=0.934198951506 0.185351336295 0.331390831391 0.323195672252
{Rhodococcus erythropolis} r=0.926735675867 0.190340855873 0.317739652159 0.311118961028
{Rhodococcus rhodochrous} r=0.966600704301 0.179231970216 0.3344742689 0.317555395424
{Rhodococcus sp. DK17} r=0.919394055781 0.181854729382 0.325984723118 0.319234473022
{Rhodopseudomonas palustris CGA009} r=0.913500476415 0.173153650987 0.329103668602 0.326207299569
{Rhodospirillum centenum} r=0.933354886115 0.143472382192 0.350726960122 0.357787904585
{Rhodospirillum rubrum} r=0.910533580718 0.164785708151 0.330327235249 0.31912737267
{Rickettsia conorii} r=0.921761934999 0.359288839822 0.145740494768 0.18341258752
{Rickettsia montanensis} r=0.913948461984 0.359193885729 0.145663519615 0.178756426044
{Rickettsia prowazekii} r=0.914993995441 0.367054279712 0.132824491078 0.17350837336
{Rickettsia rickettsii} r=0.911120970852 0.349244637721 0.151253652239 0.192736291364
{Rickettsia typhi} r=0.904218268212 0.355025813274 0.13774336008 0.178904646389
{Rubrivivax gelatinosus} r=0.895204511589 0.147226269076 0.357790107767 0.339243462178
{Ruegeria sp. PR1b} r=0.925897622772 0.192511844965 0.301154725009 0.311139610274
{Saccharopolyspora erythraea} r=0.96003690627 0.1398702482 0.353316754698 0.368538956368
{Salmonella enterica} r=0.927535145598 0.277407292528 0.207443019943 0.244692583402
{Salmonella enterica subsp. enterica serovar Choleraesuis} r=0.907029385073 0.246924861179 0.257304186875 0.277641104941
{Salmonella enterica subsp. enterica serovar Dublin} r=0.904811961977 0.262177153753 0.234425377015 0.258606344254
{Salmonella enterica subsp. enterica serovar Typhi} r=0.914809206576 0.235698096567 0.250089687607 0.279820895718
{Salmonella enterica subsp. enterica serovar Typhi Ty2} r=0.912750850957 0.233098724892 0.251436052746 0.281480260793
{Salmonella enterica subsp. enterica serovar Typhimurium} r=0.911060176304 0.239929427804 0.25296122539 0.275800954329
{Salmonella enteritidis} r=0.918887284754 0.257821856658 0.235581158258 0.265690728588
{Salmonella typhi} r=0.919849781314 0.269630292804 0.227976538916 0.253632795014
{Salmonella typhimurium} r=0.922099041044 0.243340409862 0.249016058029 0.275444446849
{Salmonella typhimurium LT2} r=0.913567991272 0.233308987396 0.252046784813 0.281533572912
{Serratia entomophila} r=0.910549324695 0.250045301046 0.249369903632 0.263915657689
{Serratia marcescens} r=0.925103906073 0.248038609177 0.254546624062 0.269995591955
{Shewanella oneidensis MR-1} r=0.907216148454 0.269892571504 0.225016598747 0.24306242771
{Shewanella violacea} r=0.936724642875 0.266108836805 0.214869464813 0.248474215364
{Shigella boydii} r=0.917140872461 0.300865543442 0.177839444995 0.213835480674
{Shigella dysenteriae} r=0.898999606282 0.281623821291 0.209911604519 0.240979112111
{Shigella flexneri} r=0.915158132374 0.289274516764 0.208963722141 0.237342310366
{Shigella flexneri 2a} r=0.910112261417 0.277069229762 0.225761111496 0.250906864444
{Shigella flexneri 2a str. 2457T} r=0.913209747795 0.240259203289 0.246402064477 0.27552781541
{Shigella flexneri 2a str. 301} r=0.91214162723 0.241687184281 0.245095131263 0.274307445101
{Shigella sonnei} r=0.911569507521 0.274438447954 0.195111485204 0.242288458682
{Sinorhizobium fredii} r=0.888920902159 0.200667368041 0.293238116492 0.291782233983
{Sinorhizobium meliloti} r=0.924180878894 0.18625084391 0.316533753384 0.310383873656
{Sodalis glossinidius} r=0.897194129242 0.234087548893 0.254842513054 0.279396627552
{Sphingomonas elodea} r=0.906238750381 0.162653744553 0.335436541988 0.331011390978
{Sphingomonas paucimobilis} r=0.935905202229 0.177936331854 0.313567298642 0.329677625387
{Sphingomonas sp.} r=0.947813576931 0.200495003786 0.295266064535 0.305627897527
{Spiroplasma citri} r=0.919877816314 0.386542497377 0.121910341611 0.17265652326
{Spiroplasma kunkelii} r=0.914416137266 0.388553307158 0.123766737139 0.166440148998
{Staphylococcus aureus} r=0.955660799409 0.369823915602 0.14632767312 0.184662123444
{Staphylococcus aureus subsp. aureus MW2} r=0.949037840627 0.361040417164 0.145951715681 0.189007084084
{Staphylococcus aureus subsp. aureus Mu50} r=0.949683530746 0.361177493832 0.146446448668 0.188929335079
{Staphylococcus aureus subsp. aureus N315} r=0.948230077545 0.360731390751 0.146286161986 0.188881045692
{Staphylococcus carnosus} r=0.959333662953 0.344701601164 0.162532751092 0.202197962154
{Staphylococcus epidermidis} r=0.980657045348 0.379947243755 0.148105081826 0.177330964686
{Staphylococcus epidermidis ATCC 12228} r=0.950998725041 0.36367789893 0.146017558695 0.183026905537
{Staphylococcus warneri} r=0.97076242769 0.390916140467 0.136213581478 0.16344300432
{Staphylococcus xylosus} r=0.979742830068 0.36126613556 0.151265993553 0.188031639188
{Stenotrophomonas maltophilia} r=0.913339637201 0.198473592335 0.309720023275 0.31683784625
{Stigmatella aurantiaca} r=0.900615332253 0.161328799735 0.317604319787 0.346825243631
{Streptococcus agalactiae} r=0.939525413489 0.344071830836 0.152708532568 0.188734459675
{Streptococcus agalactiae 2603V/R} r=0.939827859809 0.330369474122 0.161940859749 0.19862938227
{Streptococcus agalactiae NEM316} r=0.939464182299 0.331014587786 0.162664278843 0.198095514996
{Streptococcus gordonii} r=0.931520803038 0.301552998241 0.19607278141 0.222384305533
{Streptococcus mutans} r=0.951118720287 0.318890911297 0.171515592768 0.202123528698
{Streptococcus mutans UA159} r=0.941199776276 0.311672414564 0.169085597248 0.205539184842
{Streptococcus pneumoniae} r=0.944667486828 0.319971154078 0.181465404973 0.215358216097
{Streptococcus pneumoniae R6} r=0.94722248602 0.304211805233 0.1863229793 0.218979480804
{Streptococcus pneumoniae TIGR4} r=0.94398580791 0.303628318881 0.186965177136 0.218494198427
{Streptococcus pyogenes} r=0.990352808109 0.339146734509 0.185716040029 0.216626234682
{Streptococcus pyogenes M1 GAS} r=0.937939576757 0.312456221409 0.181867624496 0.209610121642
{Streptococcus pyogenes MGAS315} r=0.940600604993 0.313590299532 0.181581307801 0.210339999828
{Streptococcus pyogenes MGAS8232} r=0.938081255167 0.313671041568 0.181828369622 0.209773007859
{Streptococcus pyogenes SSI-1} r=0.939199626585 0.313618183028 0.18143608664 0.210264885221
{Streptococcus salivarius} r=0.961868929856 0.31487997276 0.181904167376 0.206704121976
{Streptococcus suis} r=0.966215510623 0.319044971011 0.1798377048 0.220668952805
{Streptococcus thermophilus} r=0.932616975459 0.319609027327 0.167461239778 0.199890803388
{Streptomyces antibioticus} r=0.94540494135 0.144479954111 0.351514965276 0.352539282568
{Streptomyces atroolivaceus} r=0.937828033898 0.134112505218 0.377579165337 0.351421252077
{Streptomyces aureofaciens} r=0.933742506559 0.141345786009 0.375624942288 0.350534911024
{Streptomyces avermitilis} r=0.935863373735 0.142875036533 0.366791922397 0.34927838782
{Streptomyces avermitilis MA-4680} r=0.929773692127 0.147626055869 0.364670945057 0.346759150606
{Streptomyces carzinostaticus subsp. neocarzinostaticus} r=0.92303403113 0.154272623139 0.348713249332 0.339534173349
{Streptomyces clavuligerus} r=0.948252567357 0.150762301382 0.367346452424 0.344033554368
{Streptomyces coelicolor} r=0.948852738437 0.152584670232 0.369349376114 0.341381461676
{Streptomyces coelicolor A3(2)} r=0.940297449466 0.142565248528 0.37396166402 0.348857417267
{Streptomyces collinus} r=0.931488022776 0.145200192957 0.37247605265 0.348494245745
{Streptomyces fradiae} r=0.927841108161 0.13801432617 0.361222166694 0.359577155867
{Streptomyces galilaeus} r=0.952605263241 0.144246926683 0.36090474927 0.354625453259
{Streptomyces glaucescens} r=0.960488456876 0.141745760075 0.376173434988 0.346074719499
{Streptomyces globisporus} r=0.919873523355 0.147745000709 0.363754550182 0.339656313525
{Streptomyces griseus} r=0.945903301533 0.148410337851 0.371595583848 0.342924691242
{Streptomyces griseus subsp. griseus} r=0.931059186694 0.138731997458 0.369464330683 0.351572711684
{Streptomyces hygroscopicus} r=0.935300845714 0.146916023553 0.351204375613 0.348394573067
{Streptomyces lavendulae} r=0.941656480165 0.14263085259 0.368623931798 0.350349778711
{Streptomyces lividans} r=0.941379205263 0.159080310048 0.367771452464 0.336826997298
{Streptomyces peucetius} r=0.947756214406 0.149738940502 0.362790419341 0.343745792379
{Streptomyces rochei} r=0.934540015989 0.137634379251 0.377276428867 0.352545642313
{Streptomyces sp.} r=0.930212454348 0.146106223526 0.382095144998 0.33724340176
{Streptomyces venezuelae} r=0.948427324953 0.13808225199 0.38997272918 0.340215968913
{Streptomyces violaceoruber} r=0.936482399808 0.154249866447 0.371551089358 0.338076262254
{Streptomyces viridochromogenes} r=0.945424437688 0.145721728019 0.368113235366 0.342573024688
{Synechococcus elongatus PCC 7942} r=0.882037411118 0.214225117686 0.281477792993 0.276906372325
{Synechococcus sp.} r=0.917243393987 0.22649117431 0.272635741489 0.270378855311
{Synechococcus sp. PCC 6301} r=0.913176408962 0.212184387306 0.281268309965 0.279946586001
{Synechococcus sp. PCC 7002} r=0.881611509252 0.235862479979 0.254508883674 0.252557082728
{Synechococcus sp. WH 8102} r=0.91166225659 0.193510536268 0.295412687927 0.306744703658
{Synechocystis sp.} r=0.899050752146 0.249380300065 0.246053489889 0.246183953033
{Synechocystis sp. PCC 6803} r=0.896456843058 0.258404127497 0.234936305259 0.247696403073
{Thauera aromatica} r=0.95680045772 0.199031504108 0.322976585352 0.309568795398
{Thermoanaerobacter tengcongensis} r=0.965209073536 0.348332166151 0.1482104548 0.229821926735
{Thermosynechococcus elongatus BP-1} r=0.878722217881 0.218961751022 0.274420755039 0.270998031548
{Thermotoga maritima} r=0.971831590858 0.299333280293 0.206716524783 0.257750550296
{Thermotoga neapolitana} r=0.996267922849 0.299582127933 0.2118749139 0.267449602792
{Thermus aquaticus} r=0.954398901088 0.181719058367 0.326027934971 0.336168264041
{Thermus thermophilus} r=0.94084109475 0.164074724244 0.343930524085 0.340777917836
{Thermus thermophilus HB27} r=0.910040005613 0.147756633685 0.352093493125 0.344070199116
{Thiocapsa roseopersicina} r=0.931764985593 0.171511681767 0.331628777352 0.316954773683
{Treponema denticola} r=0.965573513696 0.319392999684 0.185875900881 0.221035403566
{Treponema denticola ATCC 35405} r=0.942898663089 0.331366916513 0.176696159086 0.206028734985
{Treponema pallidum} r=0.915815649786 0.23073925629 0.216161489646 0.302027666444
{Treponema pallidum subsp. pallidum str. Nichols} r=0.883773047168 0.222093305427 0.239542572876 0.286574453241
{Tropheryma whipplei TW08/27} r=0.896751837744 0.259085870737 0.214846683114 0.24921464364
{Tropheryma whipplei str. Twist} r=0.894954842743 0.258076912485 0.214148021861 0.250419961897
{Ureaplasma urealyticum} r=0.946883417232 0.3993311889 0.116079953847 0.142725033033
{Vibrio alginolyticus} r=0.928953855194 0.27125072509 0.222896494281 0.24482025196
{Vibrio cholerae} r=0.918382782911 0.282689822461 0.206297814113 0.23687696238
{Vibrio cholerae O1 biovar eltor str. N16961} r=0.907137170351 0.260998106973 0.228608542575 0.25230910934
{Vibrio fischeri} r=0.948646036436 0.333415273681 0.170997799316 0.196750479936
{Vibrio harveyi} r=0.952870331589 0.28292688344 0.221415245203 0.240649431414
{Vibrio parahaemolyticus} r=0.930931901077 0.278364030639 0.220536666888 0.241984244097
{Vibrio vulnificus} r=0.936294821404 0.274673586227 0.227488776309 0.243642654146
{Vibrio vulnificus CMCP6} r=0.923324181222 0.267153964696 0.228515018915 0.250108839359
{Vibrio vulnificus YJ016} r=0.919223994928 0.268469805541 0.226362405091 0.248442078382
{Wautersia eutropha} r=0.913180854706 0.182425828822 0.320765380268 0.323271038892
{Wautersia metallidurans} r=0.890661613189 0.195816451219 0.296466010676 0.31730336356
{Wautersia oxalatica} r=0.922518523126 0.188972174173 0.324342793687 0.314284493989
{Wigglesworthia glossinidia endosymbiont of Glossina brevipalpis} r=0.885436787597 0.424604802842 0.100441790297 0.136012418246
{Wolbachia endosymbiont of Drosophila melanogaster} r=0.939216958927 0.35317043599 0.149636756524 0.205024786601
{Wolinella succinogenes} r=0.917701563973 0.261652187256 0.235174363771 0.253862723654
{Xanthomonas axonopodis pv. citri str. 306} r=0.907514427519 0.175789813747 0.321992559054 0.328642799831
{Xanthomonas campestris} r=0.890187192177 0.18067503273 0.313031260976 0.324596864323
{Xanthomonas campestris pv. campestris} r=0.931439788725 0.19272234958 0.31008505266 0.317718196618
{Xanthomonas campestris pv. campestris str. ATCC 33913} r=0.908614015812 0.173190895406 0.324892206377 0.330957279759
{Xanthomonas citri} r=0.89422401329 0.192798827716 0.307776847394 0.329408275766
{Xanthomonas oryzae pv. oryzae} r=0.896161299909 0.183377959414 0.30871852687 0.324995302518
{Xenorhabdus nematophila} r=0.941474070646 0.282855273962 0.213881118394 0.241186867633
{Xylella fastidiosa} r=0.915280834472 0.261257923767 0.243187618342 0.270087264345
{Xylella fastidiosa 9a5c} r=0.893316337655 0.225503524436 0.260578788607 0.277222394451
{Xylella fastidiosa Temecula1} r=0.896970100119 0.227084817667 0.255290583517 0.276363921152
{Yersinia enterocolitica} r=0.901223410025 0.272738477397 0.218231492219 0.246749245085
{Yersinia pestis} r=0.913323810238 0.260640643408 0.23397239718 0.257893963227
{Yersinia pestis CO92} r=0.901308500239 0.253414870815 0.229175923463 0.259874608402
{Yersinia pestis KIM} r=0.901450102847 0.25463418951 0.229392350174 0.259400693634
{Yersinia pestis biovar Mediaevails str. 91001} r=0.900978200631 0.254106585008 0.22929440121 0.259339378063
{Yersinia pseudotuberculosis} r=0.908029897564 0.28172298383 0.198971633707 0.234607817779
{Zymomonas mobilis} r=0.913582131051 0.252876380322 0.225525723545 0.249627991387
{uncultured Acidobacteria bacterium} r=0.913604079959 0.18582318398 0.309297677133 0.318447614436
{uncultured bacterium} r=0.906183848176 0.217907304202 0.284394116881 0.290689006425
{uncultured bacterium 442} r=0.923789971215 0.232848105153 0.252195811068 0.276346661753
{uncultured bacterium 443} r=0.909030680651 0.222862049806 0.262194608611 0.28105268475
{uncultured bacterium 463} r=0.929128172597 0.223662507716 0.264604393714 0.284205093956
{uncultured bacterium 560} r=0.923379792476 0.313102569548 0.171133290861 0.207602463368
{uncultured bacterium 561} r=0.911992157789 0.235243421978 0.242771211482 0.274078373435
{uncultured bacterium 562} r=0.965323522006 0.357651340791 0.146247033845 0.205659333797
{uncultured bacterium 578} r=0.940215584965 0.319842558858 0.166454501558 0.208521721317
{uncultured bacterium 580} r=0.952978370383 0.349545957918 0.152912513843 0.199881875231
{uncultured bacterium 581} r=0.904886627562 0.23374954832 0.258227272119 0.263486837703
{uncultured bacterium 582} r=0.909916593114 0.229806145631 0.240842080825 0.28321144885
{uncultured marine gamma proteobacterium EB000-45B06} r=0.968175485681 0.356064830304 0.145738076651 0.206479313037
{uncultured marine gamma proteobacterium EBAC20E09} r=0.96293633001 0.363442104451 0.138532747049 0.193928874489
{uncultured marine gamma proteobacterium EBAC31A08} r=0.955426559139 0.348262259403 0.149782357342 0.194713663878
{uncultured proteobacterium} r=0.901844876602 0.226502993841 0.259180397369 0.274490189634
@group {Shuffled Data} recessiveon
@balllist {First Position} color=pinktint
r=0.483566058345 0.288625608212 0.204742384856 0.190361927614
r=0.764481082472 0.290463085196 0.149486496767 0.279417358423
r=0.694425265516 0.249952103347 0.208692558229 0.264430577223
r=0.638415099448 0.204873813496 0.201605743998 0.257367789517
r=0.422004672585 0.313928461617 0.192929862321 0.210694885723
r=0.636651803875 0.22158252421 0.205764249115 0.274382944764
r=0.729803939747 0.306265768354 0.101475856841 0.2911485272
r=0.780499718701 0.255060344008 0.20189426336 0.28813076119
r=0.889951186229 0.345353042379 0.147267769156 0.176889856395
r=0.707235385333 0.270945989756 0.180415613045 0.248560591325
r=0.56916736528 0.184641241695 0.162137773115 0.264491895367
r=0.83633515637 0.266963616048 0.170118320552 0.27662212426
r=0.56787736097 0.213787782863 0.19097535746 0.212244813235
r=0.448223673739 0.274025323498 0.219092913311 0.186643718401
r=0.424964137296 0.291695471268 0.282722101425 0.228955360716
r=0.706744635029 0.29057743697 0.172022772162 0.169640989892
r=0.63603052804 0.329881177166 0.194674906067 0.163986954283
r=0.703012183463 0.229112322591 0.288657327537 0.26467462563
r=0.524776684925 0.298173384055 0.221184250654 0.0787306784803
r=0.502965373806 0.29708053413 0.201459732935 0.157501866136
r=0.688679963841 0.226877883044 0.188648403468 0.207758864156
r=0.445796031701 0.233560090703 0.158366350203 0.286058159528
r=0.653827591035 0.185789439258 0.200567189004 0.285355871387
r=0.70413981064 0.231438982041 0.15777662837 0.165860949674
r=0.755223459696 0.248449659126 0.20409584656 0.362799855346
r=0.498356080641 0.318680072359 0.202298928792 0.20947244858
r=0.525987540209 0.324763193505 0.246854245408 0.207923102048
r=0.682620094597 0.242719593597 0.206615866265 0.1738791423
r=0.547546829812 0.248536759458 0.292207946705 0.180085653105
r=0.541380225506 0.27406631153 0.233633161587 0.298969522312
r=0.513983538034 0.24168364635 0.131518721947 0.313463412473
r=0.702868051262 0.287836177916 0.256788207913 0.0958713149728
r=0.465707462955 0.2365382205 0.265660677598 0.263720633675
r=0.68320844208 0.292073507141 0.144992575971 0.266120880219
r=0.687897031326 0.301579956709 0.202890503293 0.198833927167
r=0.606264492284 0.276626601613 0.235185207566 0.238827011245
r=0.646144022507 0.198073274877 0.194254429058 0.238473944719
r=0.783541321768 0.270314195639 0.218926402758 0.242700586631
r=0.597399822308 0.242915837209 0.234790426428 0.261234042956
r=0.710980729833 0.289549712551 0.22916119493 0.228382992383
r=0.780983148562 0.237913824163 0.158057942766 0.288163373793
r=0.678601831553 0.265192286468 0.260132488983 0.17567497148
r=0.637050091947 0.24638427781 0.189345544743 0.313199771036
r=0.67017099749 0.257604685697 0.16307322954 0.247784176459
r=0.539207356025 0.313875598086 0.15408825093 0.280446570973
r=0.531322732469 0.268105822887 0.182419074844 0.230971430449
r=0.611901621006 0.324913769717 0.197457659962 0.265666782932
r=0.716404015454 0.246795543693 0.18516681332 0.30602552171
r=0.656529761268 0.328266121377 0.20966045056 0.24635952236
r=0.509134776969 0.277058228013 0.190450997681 0.22725580484
r=0.594822079388 0.228922372765 0.194513639954 0.242025639468
r=0.627593254296 0.287800094432 0.22640709936 0.231894453928
r=0.600021665992 0.263960624658 0.203115189079 0.226803184055
r=0.525047163912 0.255002529913 0.203300461413 0.295628450094
r=0.542680869125 0.387606759949 0.190138712218 0.190941304743
r=0.686791420237 0.27446500394 0.191653617982 0.199126335145
r=0.732270844324 0.187401099948 0.248434855583 0.289096692528
r=0.620607560168 0.318130904326 0.235236102599 0.155356425809
r=0.537418525193 0.354409395075 0.182098525914 0.205901924636
r=1.0 0.185665327847 0.192390029311 0.231619422428
r=0.49546141964 0.240014299981 0.242450736954 0.309520756345
r=0.757572575709 0.247144880141 0.29058840138 0.174786166186
r=0.698836948856 0.204170596249 0.35502462538 0.251241747878
r=0.643844685598 0.205963651494 0.120195433262 0.310340555002
r=0.836114303684 0.147582275392 0.251463927147 0.361611110344
r=0.782747400861 0.222604956055 0.0697793365483 0.235704891338
r=0.583768918966 0.197608979701 0.195129479305 0.294515262817
r=0.567846843343 0.369937963306 0.103279528459 0.306074656925
r=0.580758853009 0.245761879128 0.205828572233 0.133480451215
r=0.654784141246 0.289235610332 0.164299345891 0.200559416109
r=0.692671027058 0.222633841541 0.273858770288 0.301858789867
r=0.69941722507 0.178532555481 0.172858060197 0.186629868977
r=0.548992400028 0.331347626701 0.195118566572 0.26154996706
r=0.607259075403 0.184926068855 0.290261006681 0.162297190755
r=0.568065142341 0.317753726786 0.220345444726 0.278489658897
r=0.656784218572 0.306585312687 0.204756847993 0.22787513724
r=0.625224926429 0.222423535307 0.205952634708 0.244746850354
r=0.63861282073 0.350288479233 0.183955575281 0.210584427534
r=0.619304476587 0.261585008181 0.182149362477 0.262434009447
r=0.531774514247 0.255319055753 0.246520387159 0.213874655104
r=0.8077079626 0.230956887487 0.20309148265 0.232807570978
r=0.746512903374 0.312956359314 0.255731023943 0.211071489217
r=0.589317068385 0.206746752442 0.261243007082 0.23219623203
r=0.649336430847 0.361427766361 0.2073827962 0.21241162331
r=0.556392553356 0.294375414224 0.169040840561 0.215720149044
r=0.853384325015 0.396995088125 0.0790555073999 0.366657035539
r=0.506231048515 0.13364881372 0.200663663008 0.263559954327
r=0.828644362811 0.203605634383 0.0880874080707 0.389461007581
r=0.680613190649 0.293791724101 0.167950485148 0.183770732542
r=0.483651941414 0.235614385821 0.283983791324 0.207286454
r=0.730558756174 0.264042772115 0.207124138049 0.188364438431
r=0.545661232619 0.337532699986 0.217001698105 0.149284042407
r=0.571213807845 0.272470988894 0.200635444386 0.225156143375
r=0.754406436682 0.192082981848 0.265395988745 0.220316695429
r=0.737451307022 0.305045253488 0.164541227175 0.345475331745
r=0.709345209446 0.335306494372 0.128797048743 0.289396651403
r=0.704733849891 0.346504618757 0.190465007046 0.238374823861
r=0.567009938267 0.234173541094 0.192866399064 0.285039034103
r=0.448393577089 0.332176098134 0.226289077353 0.151515151515
r=0.548447701171 0.256377874821 0.249721181903 0.13885141206
r=0.586600993864 0.280668437005 0.195268367265 0.162758509697
r=0.546918141073 0.236306296337 0.307200029508 0.162609272989
r=0.656994727943 0.286732184924 0.22147422348 0.235231204113
r=0.544405728575 0.170051195867 0.275041625819 0.23785070725
r=0.488277118469 0.367656613884 0.138873679523 0.234707286625
r=0.632493831297 0.227497807674 0.225801708702 0.291056884954
r=0.702228389878 0.298766875731 0.214574253216 0.247741043903
r=0.576819981878 0.250428890651 0.115601047598 0.282202840049
r=0.915626528555 0.204983444158 0.264912873186 0.23261170826
r=0.485480466848 0.337915292079 0.215102136026 0.164500649805
r=0.936471370656 0.228539074745 0.189587233975 0.244458692984
r=0.543244146653 0.307326206153 0.230461221375 0.131333632266
r=0.438426148942 0.295439207747 0.200841219769 0.180964263854
r=0.741004642774 0.271511005381 0.206191506615 0.275410937731
r=0.554660697926 0.156627398681 0.278209972587 0.268440605849
r=0.501112928799 0.317656742524 0.189519008022 0.261975952999
r=0.534786378171 0.191295061844 0.309104019993 0.0858383746085
r=0.709026497592 0.214023353897 0.283389649207 0.258901640426
r=0.794406576849 0.22428144401 0.240101172683 0.302138422626
r=0.712936611444 0.193683483367 0.144895624204 0.358785052782
r=0.479514883698 0.307495202494 0.254613555775 0.148883539839
r=0.597343804052 0.178274271256 0.249463722766 0.2451033842
r=0.618304053063 0.245534812133 0.244418515166 0.310439902668
r=0.460011524055 0.19996830679 0.181879407337 0.305966246732
r=0.512705743436 0.241412327947 0.199829015987 0.252526288792
r=0.659609233196 0.289676593619 0.170272210776 0.240119872635
r=0.742374628364 0.199826970673 0.178428280439 0.306064787437
r=0.637725261736 0.274849342917 0.293327524867 0.0626769766935
r=0.723144381716 0.268603119289 0.248955278852 0.281394755854
r=0.540028419239 0.269062856576 0.186486084239 0.187862777199
r=0.575236668119 0.245748334506 0.206714390146 0.220403856499
r=0.548261174337 0.277427978685 0.189072961841 0.216544791421
r=0.446707000671 0.291503378141 0.157571671372 0.198415574565
r=0.633213985739 0.26948683916 0.150670365185 0.353404681677
r=0.727510759665 0.283345987041 0.21348018568 0.275545756154
r=0.523024187229 0.319778664265 0.167789073335 0.18011409943
r=0.539454707294 0.300583241269 0.151951270491 0.231390522827
r=0.623681911672 0.176943293238 0.179544459045 0.357717578086
r=0.679321255584 0.253245545512 0.16179369862 0.303481754268
r=0.558917806627 0.336137982231 0.259524242561 0.180024415887
r=0.491466377175 0.311105587485 0.1849301567 0.141095335045
r=0.595777050088 0.237369843001 0.250503796768 0.24156500564
r=0.589759032683 0.262008943655 0.17106931758 0.256578146534
r=0.613543136572 0.297200605067 0.221914366071 0.168686623605
r=0.613446522191 0.282250156013 0.105233128287 0.283498261567
r=0.460340435086 0.299869088529 0.186848851797 0.243086237932
r=0.58270286977 0.280442640765 0.162641651698 0.229592176169
r=0.619992160442 0.251287077004 0.253928320029 0.235807576311
r=0.604247642021 0.208860676428 0.290321969117 0.204625890814
r=0.770635280937 0.305586559087 0.23742460306 0.216846428787
r=0.5703167682 0.166915917773 0.211704793566 0.294609047779
r=0.659131001114 0.391440661666 0.233044816311 0.143392960185
r=0.664920398338 0.236776512187 0.212590209547 0.199591339883
r=0.509627932596 0.290858121072 0.183997977918 0.194361148451
r=0.744270550847 0.27536960446 0.262124016483 0.191097502456
r=0.75242196209 0.317922184973 0.129116600834 0.315916785608
r=0.578092561817 0.204516656345 0.221541389536 0.324626283275
r=0.806446499066 0.219038501471 0.251630290083 0.227473715991
r=0.53594868279 0.258023776185 0.254674244296 0.267234988881
r=0.701175934963 0.267157729537 0.221961250805 0.226599199106
r=0.683440126807 0.249201058694 0.197117077921 0.324132559513
r=0.677899696151 0.233549222711 0.221639514915 0.274732111856
r=0.700523240293 0.188673000034 0.26912372268 0.268286135818
r=0.502724487223 0.222794591114 0.235959075624 0.268083279674
r=0.612438945004 0.169435760012 0.237382760161 0.284859312193
r=0.678912868357 0.17137126508 0.294583075244 0.194119989381
r=0.631496071685 0.330443958444 0.118554247348 0.250340367031
r=0.579218815684 0.366235963698 0.139563144132 0.181956622058
r=0.424649695909 0.299561132826 0.234748222817 0.229548103957
r=0.711635504916 0.252829196757 0.199026036911 0.290113721258
r=0.802174585827 0.270474963112 0.15200500551 0.303664481425
r=0.662742855454 0.285565232789 0.187517545939 0.218490855939
r=0.639066244537 0.24280878311 0.266694825507 0.178410739537
r=0.501861612501 0.245347604627 0.23852028843 0.236247525053
r=0.578959892847 0.336794179996 0.200696987217 0.225356523415
r=0.709720555479 0.226789371202 0.127224124618 0.34952747843
r=0.747378352621 0.24641951181 0.263974021103 0.196307482751
r=0.394745935147 0.185417307997 0.252611964664 0.266196513027
r=0.629782277176 0.248909011564 0.151138264601 0.243945014183
r=0.67273032768 0.309783054462 0.252798966535 0.289739173228
r=0.53626418028 0.195218515845 0.207950952086 0.289918024335
r=0.49233804401 0.30032242249 0.285830030165 0.202951661556
r=0.486074332943 0.343700719351 0.244217905556 0.189822024809
r=0.622989210787 0.245500251875 0.179322701274 0.267864078937
r=0.704995820429 0.240653730064 0.18543859877 0.200439760784
r=0.534614847844 0.360546825093 0.223183485736 0.191315775064
r=0.722881651699 0.237363565405 0.213952254676 0.333122688398
r=0.841046464529 0.236647241817 0.16154756167 0.29706874644
r=0.591019780584 0.27088658189 0.194866050298 0.160376763119
r=0.543054126583 0.279486858181 0.235325752117 0.252811628708
r=0.503837814305 0.25793196706 0.264017468419 0.25342047369
r=0.622520866424 0.230974253156 0.115004331925 0.25057042519
r=0.426763805733 0.29395543119 0.157187176836 0.216801508608
r=0.553102089818 0.326656608224 0.152784281081 0.242911398991
r=0.589686717572 0.277204921264 0.193558649211 0.274487022552
r=0.554723649671 0.22842129878 0.226908210567 0.268022943919
r=0.595007710491 0.386828088483 0.132901244633 0.311307679765
r=0.785252406864 0.264560218892 0.23480191917 0.241936523073
r=0.657558870607 0.207377101579 0.251901809116 0.21261906284
r=0.561041804199 0.297128443558 0.12671123349 0.347988318172
r=0.756742286734 0.26801980436 0.226728675463 0.104117095681
r=0.83643924776 0.220822478842 0.144702410949 0.242982032815
r=0.762859062206 0.380838776824 0.102631604794 0.157168795462
r=0.635228827353 0.368823065769 0.19482199479 0.179067164853
r=0.533749688257 0.359606673464 0.135713887156 0.206298601494
r=0.680980304612 0.305713178516 0.191867708006 0.20873557894
r=0.445817412728 0.366835228402 0.177071650248 0.178341118303
r=0.696560180432 0.286423711817 0.199431944419 0.14236817928
r=0.68736895695 0.386502122792 0.112189005477 0.26859367782
r=0.598717212294 0.246906284138 0.333924318129 0.256970934293
r=0.539627769789 0.202804925184 0.24865183222 0.234774446469
r=0.658914405899 0.333987595195 0.21483342493 0.154353458428
r=0.5026943796 0.294470020132 0.262716278808 0.165455927694
r=0.537791695168 0.393144302769 0.193420119802 0.188087581041
r=0.756482095078 0.356876524919 0.171868603142 0.177372540164
r=0.772385404257 0.214909651794 0.25734653592 0.210913711669
r=0.536711454056 0.180075497164 0.216889151325 0.268289082435
r=0.431193221945 0.219221004039 0.238787266782 0.169547028275
r=0.589565964164 0.272809410442 0.156368415832 0.235775220712
r=0.801005864296 0.23571540444 0.249760321596 0.252160665214
r=0.72922550275 0.219354959367 0.240385831856 0.223327469728
r=0.653405199235 0.138111364053 0.276717763195 0.230309508271
r=0.599944859672 0.270475585822 0.168558348656 0.25887193862
r=0.434859114081 0.338058416302 0.230099897188 0.239399384042
r=0.763565733753 0.242207765751 0.158671845645 0.194595347068
r=0.546166102019 0.27603127702 0.175332411953 0.25270116625
r=0.655501235535 0.267375243108 0.169581890883 0.279649674623
r=0.746756540863 0.260912246257 0.238298916664 0.0946253900361
r=0.559560927625 0.287546980707 0.174024889334 0.316111250313
r=0.489138118114 0.284921496708 0.268452333458 0.179909414894
r=0.844851537026 0.251620750259 0.179679225299 0.323213101016
r=0.65726560294 0.283546912829 0.163545295741 0.210881306398
r=0.62828160529 0.301008699365 0.270463076622 0.17067833698
r=0.479196052428 0.253519358236 0.31889646989 0.13183408437
r=0.537940505588 0.318661839028 0.225773805034 0.250056573885
r=0.60961770632 0.199020348959 0.141093791101 0.250885322284
r=0.599545196415 0.292013000853 0.163698849105 0.249952046036
r=0.608727962873 0.339155632507 0.207054620265 0.192375935272
r=0.464591075615 0.224437692535 0.212748449171 0.306241296367
r=0.534922615152 0.260643079156 0.276292277202 0.182981903246
r=0.572016580987 0.181095927117 0.156672025723 0.284807073955
r=0.52705917298 0.186325012108 0.275187484407 0.223572403469
r=0.712392067235 0.228195347085 0.170292926439 0.336465103136
r=0.596298315241 0.329072933085 0.284424702679 0.169737784783
r=0.663738840713 0.236930284737 0.261226764252 0.222799837704
r=0.524111018742 0.26593771342 0.132635379758 0.350882431872
r=0.638790416301 0.272303254472 0.226359131831 0.288645404425
r=0.725686888076 0.302507987081 0.113377381978 0.220051709279
r=0.663647368105 0.32932425081 0.178587478417 0.2123039807
r=0.725097060643 0.227686049294 0.253150674005 0.245453457765
r=0.549326895245 0.267898836502 0.263307630428 0.196303490494
r=0.604584819433 0.360631119888 0.210791574097 0.200012342631
r=0.653908924904 0.265898398633 0.271795618515 0.227901026553
r=0.507225657995 0.272266918828 0.198132043591 0.175453037561
r=0.635287874731 0.337782014617 0.170470476084 0.182022093871
r=0.582788762696 0.229797726589 0.266266394011 0.127871009301
r=0.571228440653 0.196190149327 0.226257363839 0.286594888921
r=0.705635116413 0.317415187191 0.17970484026 0.257330653529
r=0.878526530676 0.198653742596 0.190314639588 0.353057927533
r=0.635563926401 0.254775373804 0.110051587353 0.314858961638
r=0.524139203646 0.285242457713 0.170066922227 0.263952959522
r=0.457530939766 0.23562665018 0.231549661222 0.139137066899
r=0.634855482929 0.262640093529 0.184525475336 0.314797222023
r=0.407940819758 0.314403944356 0.21686413604 0.182627726209
r=0.365336013303 0.309700007957 0.172342908676 0.215166706453
r=0.640858811748 0.350993294479 0.189042774679 0.237371268618
r=0.702092507014 0.295167596402 0.119276803664 0.235245170481
r=0.755519603941 0.371677908033 0.152151663021 0.22283901887
r=0.771156455773 0.263828756841 0.152903288295 0.261615574604
r=0.70353809284 0.25000131017 0.174483138118 0.296077352409
r=0.600838072794 0.146207825632 0.249728555917 0.219145855954
r=0.746732447341 0.39026542166 0.193270102689 0.154951841776
r=0.593375564372 0.323795616164 0.200160303919 0.184272648418
r=0.565421589088 0.273194614443 0.163549571603 0.197013463892
r=0.838006960343 0.233584421684 0.15208005925 0.24716848209
r=0.617760210916 0.274469827661 0.182532629341 0.218777771969
r=0.608856626317 0.277988434923 0.323837962524 0.135415679211
r=0.531115244015 0.297433881745 0.168375540457 0.212431916447
r=0.553386496972 0.29658000619 0.256267409471 0.273026926648
r=0.631503755304 0.230011243653 0.256070781815 0.303465403122
r=0.684300683315 0.316775235182 0.301514171154 0.14767493959
r=0.510072478238 0.376637702389 0.152771581716 0.220468089356
r=0.574494329724 0.33666574738 0.184868542011 0.199278359993
r=0.791149633821 0.253268671587 0.220886963948 0.219392423595
r=0.722340620314 0.159994656455 0.253328583515 0.348888987843
r=0.609646783789 0.354184562006 0.276927222812 0.174220605326
r=0.595507243026 0.272019214842 0.231617249186 0.203538181216
r=0.735017427397 0.132368248467 0.264529922244 0.302684067075
r=0.799899206217 0.227332113348 0.231834969223 0.227895524871
r=0.606918503508 0.327850346718 0.212385099178 0.18927299116
r=0.876552229151 0.194863478352 0.215349084905 0.28868247176
r=0.504121621694 0.251501231009 0.185792349727 0.247072599532
r=0.628844449509 0.285445825036 0.205387110949 0.291924943203
r=0.449426993866 0.30435333486 0.252527710785 0.223081048363
r=0.473583802404 0.289966114144 0.198507686915 0.152286043367
r=0.828396421188 0.252220218157 0.246706175384 0.250115949498
r=0.759068030107 0.307634660242 0.150739162685 0.198337674584
r=0.687591538824 0.237748978674 0.179909693309 0.339001935143
r=0.483857213438 0.288730596651 0.23895292141 0.202559591901
r=0.490860426063 0.354012366651 0.225861248896 0.140687640144
r=0.559263169465 0.348650245693 0.212042047646 0.130621384587
r=0.58313518912 0.359463955447 0.226527386008 0.0856762034655
r=0.451593675777 0.367618844054 0.206471345619 0.192796836593
r=0.536056576129 0.393680936624 0.221852285728 0.167293503504
r=0.524350882731 0.214240993475 0.249210205863 0.318117590295
r=0.651262787187 0.255382957288 0.202431995502 0.265481127434
r=0.805691712855 0.239036228116 0.176304385509 0.286375455018
r=0.604522597577 0.233110468973 0.241375275369 0.255365841354
r=0.61364245516 0.283952914278 0.27816541667 0.138173942363
r=0.537972933125 0.287493484101 0.210433457637 0.198532419103
r=0.572933828961 0.29819560333 0.259227365858 0.136354188318
r=0.665439099373 0.320099170139 0.179281016494 0.171077097896
r=0.48855050942 0.229131253972 0.170342374139 0.322485328025
r=0.58078989902 0.281947611785 0.216335198652 0.221572621177
r=0.683535563487 0.266353677621 0.259715015238 0.189177168273
r=0.575723591184 0.20649325834 0.204574907441 0.222874915576
r=0.557171474562 0.321405931442 0.244349505088 0.132177872874
r=0.531799287891 0.288871894072 0.253992532278 0.237977416888
r=0.579762135385 0.224446646845 0.171985464156 0.336372646184
r=0.760839283008 0.179274394817 0.164459853207 0.354811345111
r=0.500485367472 0.275816362749 0.240379638257 0.197097253649
r=0.486520436714 0.277720015711 0.186783269025 0.190903629768
r=0.697629468051 0.330598563152 0.173572970514 0.199891349229
r=0.503508112557 0.304566338144 0.247048692191 0.139960275004
r=0.639754564008 0.225421267185 0.257496988002 0.227385255236
r=0.483528862411 0.231304662012 0.23164472216 0.249083431632
r=0.661196179037 0.225633529934 0.311084773669 0.165504562375
r=0.626199052574 0.270282409747 0.208878408474 0.30935938465
r=0.745809318487 0.192519307455 0.149815758922 0.224824592398
r=0.59167058795 0.222872125857 0.232721527498 0.201265631303
r=0.647435252342 0.302672651041 0.165272159731 0.285643043165
r=0.752015620959 0.237539349423 0.180876180483 0.370715285065
r=0.749007216582 0.244802677942 0.144291754757 0.318899124132
r=0.608197156865 0.202198637605 0.241140883237 0.236460001972
r=0.467459563844 0.262526812145 0.283114217407 0.224758023304
r=0.590791645672 0.292795070168 0.223261327605 0.187302855649
r=0.632398415923 0.228686534412 0.230685706238 0.301705009779
r=0.510570028064 0.295400291121 0.310844250364 0.183973799127
r=0.73356327804 0.234657622739 0.211934754522 0.204182816537
r=0.645582300833 0.234347261191 0.209355614918 0.275016380773
r=0.707044510616 0.249783981389 0.168051401352 0.268394815553
r=0.65100862046 0.260213862736 0.225493119755 0.251650832872
r=0.557527311883 0.419274956359 0.22549696207 0.189867251248
r=0.937993992717 0.173113186536 0.158502724614 0.219542977624
r=0.636697394196 0.27088725959 0.187518860907 0.28118584635
r=0.604044818912 0.323979605482 0.22850172397 0.265729956641
r=0.822642057302 0.226765891243 0.16747137138 0.282718901849
r=0.668337987279 0.237356000985 0.235086834633 0.218020062312
r=0.740577303209 0.230916150953 0.219871374833 0.315216599927
r=0.502277247252 0.265005564515 0.263191796381 0.176691961999
r=0.636294504413 0.251522328052 0.179385721842 0.221805520655
r=0.729524283889 0.283673440623 0.171275381194 0.270680862939
r=0.662173495369 0.373139205293 0.222312303542 0.128797263318
r=0.733659445475 0.338986860184 0.109498851917 0.276342770553
r=0.544456746404 0.284615131814 0.231908769122 0.278918034879
r=0.761316636667 0.229013670425 0.246296493986 0.140215418708
r=0.596482823194 0.217852892846 0.268195219928 0.263502695152
r=0.642752780441 0.284865860005 0.224717522291 0.18872675656
r=0.46670364906 0.300105934207 0.206628454685 0.178593723398
r=0.707423711909 0.321325960023 0.148506286879 0.228675584664
r=0.529314873695 0.325630091902 0.099701386919 0.296564882004
r=0.318971074871 0.268898654047 0.254824534448 0.257851392047
r=0.852442298241 0.260826151366 0.156988402452 0.309082426891
r=0.449308069473 0.356932737082 0.180972733389 0.175986386481
r=0.518986376313 0.277260518002 0.128634851711 0.200421694293
r=0.545588221788 0.224944484073 0.305838000499 0.236520391337
r=0.527521931943 0.342878961436 0.213348606338 0.229690721649
r=0.424160385328 0.243662383004 0.216786716474 0.154712327298
r=0.754583735292 0.207103386809 0.151711229947 0.313743315508
r=0.813457601025 0.235720649839 0.225027364024 0.204686613064
r=0.507896897336 0.224157535663 0.127110467921 0.412497415754
r=0.637848135171 0.260730745738 0.26983730357 0.159232883558
r=0.557495495295 0.437317590873 0.194879278323 0.156739188114
r=0.428000467244 0.217761872655 0.203879466833 0.29344950988
r=0.570119956816 0.291117099229 0.147378622418 0.183910083676
r=0.520885903173 0.239689738862 0.207999676998 0.316770520706
r=0.473334451902 0.30247868475 0.148781043518 0.275065654567
r=0.396750814173 0.302327773066 0.130270124993 0.164462455104
r=0.522568762523 0.293161469275 0.286029926645 0.265281148661
r=0.647010495776 0.339134664866 0.147726907243 0.177320532613
r=0.520345622215 0.312687940398 0.0982900228895 0.28768906243
r=0.73923868565 0.221080311364 0.222217672777 0.245260614994
r=0.518861723195 0.284457478006 0.206989247312 0.107086999022
r=0.69048076902 0.171566423926 0.274795968314 0.292367167131
r=0.451570384255 0.243946809893 0.188244466583 0.299995668558
r=0.694865850014 0.205943546141 0.257335233695 0.207204993365
r=0.612464554288 0.110615470444 0.291328363095 0.340332240619
r=0.573367529013 0.35346047774 0.210731882895 0.21533320687
r=0.502102452168 0.379048631266 0.143591001376 0.220455381597
r=0.875121209489 0.208529817112 0.28638581592 0.274287629903
r=0.632537882225 0.20169641281 0.255817741404 0.260720076872
r=0.506665522303 0.370971950424 0.118786692759 0.191911285062
r=0.655357610023 0.250655353319 0.121978886934 0.260425348026
r=0.537778565725 0.283159088046 0.237505423297 0.311416215308
r=0.814614180654 0.204007341943 0.183638187832 0.327327569541
r=0.653380340222 0.192802854041 0.212890573113 0.23227943615
r=0.590635917085 0.269213143448 0.196306786538 0.249886228021
r=0.598184428711 0.260113881618 0.235041557607 0.178192588511
r=0.558356964676 0.297558688517 0.241699649995 0.245461384973
r=0.50741616976 0.246253863425 0.119443305932 0.286263349599
r=0.42366629881 0.242064276524 0.187907785132 0.151402144202
r=0.468360505866 0.250199173661 0.225779556445 0.275582235562
r=0.555902910756 0.308295288139 0.270379303414 0.195753294857
r=0.73337656034 0.294225787583 0.176027270713 0.215706725606
r=0.807770263383 0.241740425295 0.201903807615 0.211965597862
r=0.658217465058 0.237175622592 0.251522355689 0.230008417508
r=0.784196953544 0.192256513988 0.252353515076 0.257095024289
r=0.662372549893 0.335984538392 0.205583553015 0.243963438906
r=0.654193877022 0.266153033485 0.294979765315 0.22242979416
r=0.739436473119 0.160561034016 0.200987610251 0.333318459685
r=0.555519083323 0.281748801552 0.193945906847 0.30719898273
r=0.575921782585 0.226910478883 0.23332824486 0.287071388999
r=0.711650596316 0.270461675329 0.217610151238 0.232616940582
r=0.617572896851 0.333133439943 0.160114605544 0.163246268657
r=0.758286533927 0.255184022941 0.146708716397 0.322639529504
r=0.660801582929 0.310449359529 0.260752090284 0.220042011615
r=0.478765205269 0.339188329764 0.188531068284 0.217455199521
r=0.661852421548 0.149229811788 0.247259189282 0.292871793528
r=0.64327179447 0.268888756689 0.230041841241 0.245999303118
r=0.431449581788 0.262444530195 0.236558621133 0.295244067143
r=0.627113300824 0.303692314263 0.189100305379 0.266897302838
r=0.807018924588 0.166888303351 0.122186903167 0.163216879323
r=0.874937887035 0.161603746834 0.20266639289 0.283517643953
r=0.738060900234 0.272174315881 0.180953539808 0.352409700374
r=0.771032421625 0.141414941662 0.281107409564 0.216625667962
r=0.481926751067 0.368228118913 0.185464763547 0.162716735319
r=0.718635343749 0.284610784411 0.150021595402 0.221394398485
r=0.430958225095 0.328226477046 0.264249361034 0.251976757783
r=0.574366047496 0.358261810062 0.139697160003 0.197194892192
r=0.785153807539 0.195415257422 0.220370631342 0.27316445885
r=0.574141212112 0.295826200715 0.190917567812 0.191056740846
r=0.801198427568 0.190335062155 0.189841113032 0.264139293653
r=0.575248021377 0.267737708761 0.154693604212 0.214446855654
r=0.684912961371 0.209677624416 0.281853220984 0.220684194387
r=0.607514336293 0.21308481375 0.267518968573 0.188725860939
r=0.621748821623 0.27795657525 0.208451526141 0.259232201973
r=0.60056854252 0.363200948753 0.197817846595 0.163984505629
r=0.818347312687 0.288141750327 0.256520940912 0.160118162757
r=0.710211163746 0.239524905987 0.234789331647 0.134853219657
r=0.739489221903 0.276530204341 0.147612105251 0.270169539351
r=0.654247631709 0.273905322106 0.244689273119 0.178348223404
r=0.378022309782 0.233950364384 0.145467863483 0.270624604268
r=0.590306048508 0.231366771976 0.259230335372 0.288488161585
r=0.707376391725 0.301627664148 0.151292918125 0.147337387138
r=0.730798669046 0.314391069354 0.263693152161 0.199878769511
r=0.622473362972 0.301933760359 0.13231737551 0.231201238578
r=0.540994955616 0.294004388759 0.310879875416 0.209980887662
r=0.725694659222 0.181950893485 0.231884057971 0.32117982271
r=0.465581575685 0.268639940052 0.220235865047 0.264411497083
r=0.610028615971 0.358822410488 0.191226606968 0.232211053071
r=0.87471425792 0.292949427833 0.113355481728 0.300686600221
r=0.538123608196 0.261559668634 0.228945008766 0.196531095676
r=0.691138433374 0.175107374426 0.278568230436 0.24737575245
r=0.681664122318 0.175253708041 0.241310731943 0.319058771049
r=0.556206208283 0.232222479364 0.258304404845 0.18729460773
r=0.764973147411 0.295943004829 0.212439638169 0.293639053254
r=0.520296248506 0.298579056928 0.276814762946 0.137002157852
@balllist {Second Position} color=greentint
r=0.500539012508 0.27049590082 0.220822502166 0.172748783577
r=0.646005527361 0.396818293693 0.100008204118 0.218162426629
r=0.621796764483 0.366895202124 0.141301967868 0.225647973287
r=0.601569596177 0.369847912825 0.133386012663 0.192806344933
r=0.596940511762 0.317131290356 0.150669604728 0.188292166308
r=0.610417519461 0.410198433057 0.148805791484 0.212386073584
r=0.749464145471 0.394841633754 0.199564701711 0.184227365915
r=0.800606358549 0.418670214451 0.200285089803 0.250796667617
r=0.58216261321 0.458188499936 0.0481139473099 0.399529510902
r=0.667442155872 0.385424366206 0.223533035077 0.17537444077
r=0.530541931905 0.253967716829 0.179881109494 0.23357359593
r=0.746231366219 0.575194012031 0.0949472685249 0.169827493839
r=0.460794170342 0.28727257631 0.162257440677 0.29875489962
r=0.53180211939 0.272509564494 0.121698606262 0.294595096764
r=0.617758363214 0.274129690075 0.225905712228 0.252248194804
r=0.524598620182 0.386952480539 0.207249912862 0.174846055536
r=0.591559509995 0.388434323206 0.157063569262 0.165093170071
r=0.725205940367 0.465383111356 0.196885423136 0.136378901847
r=0.430719660183 0.229546877257 0.190911863373 0.274225132823
r=0.50237130828 0.338575101601 0.158074147798 0.192950153438
r=0.588424001874 0.324835040694 0.169161381978 0.295831300761
r=0.551302094283 0.357110463233 0.155774837407 0.23196032992
r=0.593489918864 0.36216466235 0.241639335071 0.146735626384
r=0.511003979481 0.341960003312 0.140877613829 0.275781246818
r=0.798925869433 0.470921900323 0.19370889755 0.130583571075
r=0.572919148212 0.329800445722 0.144071497026 0.284060042077
r=0.569307119299 0.381425660647 0.127432224348 0.188496414851
r=0.511040637843 0.408919605411 0.127792545336 0.26413846063
r=0.52829745559 0.289816797526 0.242588627171 0.187901498929
r=0.621337258983 0.321412977033 0.181628969813 0.239163974034
r=0.632512808822 0.287325773683 0.172908545948 0.322621367824
r=0.409382423226 0.356841543832 0.196692364882 0.263778445824
r=0.55675715048 0.356537566553 0.208053362107 0.263469953842
r=0.616790020064 0.338324650367 0.206543512954 0.263691871337
r=0.571175427446 0.456141162679 0.210217019111 0.149661437848
r=0.573769534483 0.330834688227 0.132517055551 0.238394061263
r=0.52283445144 0.299742320598 0.222203684136 0.228420122475
r=0.740397057995 0.38386269984 0.16278282907 0.181877183881
r=0.640615434646 0.445265293252 0.179089917905 0.260168773973
r=0.682533032411 0.442077411698 0.0686569196798 0.238061886558
r=0.6175647416 0.419922624849 0.17483240306 0.190396030832
r=0.545960894333 0.448289666057 0.0972943418402 0.208310050622
r=0.717313705938 0.403239839725 0.146639954207 0.194791070406
r=0.634240061248 0.461693287594 0.104641716985 0.185461713984
r=0.671114204182 0.389877724615 0.206932482722 0.196363636364
r=0.542605723343 0.294413686222 0.172008740081 0.279228069023
r=0.727364406797 0.420852226485 0.133569739953 0.229643839864
r=0.719613502096 0.358705942203 0.21933173194 0.188785971827
r=0.693158002248 0.416402698379 0.179930903139 0.125447086938
r=0.600609646814 0.284195486757 0.210607099703 0.241280493779
r=0.562948846484 0.257549061304 0.211120562205 0.272171253823
r=0.574847957668 0.377177689803 0.187599123476 0.283160207751
r=0.598109109166 0.260102084219 0.160569970225 0.295770796621
r=0.653995002091 0.325168412636 0.136820207483 0.244596447279
r=0.633820250288 0.325322551336 0.155021503422 0.200602701557
r=0.539106069701 0.42934293762 0.114537314689 0.261864921384
r=0.693367170197 0.417072387183 0.179478715956 0.164134773427
r=0.479493696984 0.272410902354 0.265957971413 0.262738550627
r=0.617241405705 0.321732068778 0.178407964394 0.2110123716
r=0.653144757758 0.408999297337 0.156105027466 0.210024569125
r=0.629295915555 0.230832002425 0.241292749366 0.285688750034
r=0.542272559271 0.453338165243 0.120821890295 0.139680308078
r=0.689733679685 0.454238709001 0.148506758881 0.24271193545
r=0.608133034846 0.313799185287 0.174891047792 0.291185770207
r=0.763286583163 0.38448060709 0.173204645887 0.251295853729
r=0.523125514871 0.347957245151 0.214212646918 0.279253042734
r=0.568732795858 0.328374332541 0.249030319866 0.204687387471
r=0.72724743876 0.265683390034 0.158620063215 0.268144420175
r=0.442462524238 0.27701098383 0.112177887484 0.381309117941
r=0.525027540954 0.336902524657 0.243681074545 0.204128607433
r=0.729690837476 0.38444358671 0.136747233107 0.231250926493
r=0.494259864513 0.342213963995 0.137800062848 0.295210379863
r=0.678338115067 0.33781082997 0.212492426632 0.188746565607
r=0.560698225118 0.340835719324 0.162518500076 0.174831597438
r=0.668133448052 0.296063709242 0.132884671729 0.285959115667
r=0.67487620994 0.414627317578 0.119265174377 0.187998088141
r=0.56921882832 0.33534334788 0.19885120657 0.248510719454
r=0.717032379264 0.335574053828 0.131354571467 0.253446776574
r=0.57387082853 0.27868852459 0.267095798216 0.193078324226
r=0.619432969614 0.348368589322 0.219484955985 0.131095344458
r=0.615407608514 0.428264984227 0.128243953733 0.197245005258
r=0.646337031926 0.377075904228 0.219041150167 0.210539423784
r=0.60573731504 0.382611613167 0.211544605151 0.233134212964
r=0.646659642358 0.441243173601 0.231496482564 0.172471595714
r=0.517021546252 0.309622261863 0.179876682665 0.304384938179
r=1.0 0.481090885743 0.106953674275 0.115172236669
r=0.50423569636 0.218079114676 0.15192139372 0.414362601834
r=0.836597568485 0.408111905387 0.143304152707 0.25230176988
r=0.474616596479 0.396172869537 0.159599909107 0.237951376063
r=0.53951072019 0.26632229438 0.174908836543 0.323183456885
r=0.520823570294 0.375213888999 0.129924184285 0.22368194161
r=0.559930343526 0.361214374226 0.143375097526 0.152026251778
r=0.568354773408 0.367008414431 0.237396395433 0.178545621637
r=0.550312931754 0.388401250462 0.159579062668 0.277859255053
r=0.794425867216 0.400086197119 0.21149960304 0.180651015084
r=0.676460834888 0.457551312567 0.153889410913 0.1771476179
r=0.616601696465 0.460368717708 0.175551902302 0.190288868013
r=0.624619141467 0.245206338169 0.225108779249 0.245805809286
r=0.545214286847 0.315594570914 0.136024731769 0.171849427169
r=0.488809470336 0.310732428755 0.250810783058 0.191133727149
r=0.508295356184 0.310721278936 0.23325554572 0.238094471715
r=0.466610352637 0.345726826749 0.235734572683 0.192633986205
r=0.656669345351 0.36917976255 0.101467714719 0.230037005632
r=0.514055269552 0.284409380203 0.197360845276 0.285700947668
r=0.570224195406 0.226110952934 0.196631551282 0.270045336078
r=0.628753786084 0.423210825627 0.085046498317 0.233909376854
r=0.632679122559 0.361060912087 0.185588745969 0.298678289217
r=0.628735047327 0.295677455009 0.157831759533 0.219683317715
r=0.661238393867 0.483384378894 0.0925818961 0.198543163583
r=0.546834181281 0.251707820987 0.21951747809 0.214718917658
r=0.660659058238 0.450362587835 0.112270992223 0.181875107801
r=0.53088568305 0.34641556337 0.230437621441 0.203856229203
r=0.557976639278 0.295847262112 0.241874225089 0.228086695858
r=0.667916887662 0.410262131007 0.206308885394 0.203413392829
r=0.563260694975 0.301580245346 0.179256766054 0.212586924078
r=0.684464745085 0.322525104821 0.157302526123 0.180858983779
r=0.42170016066 0.36332960857 0.16729694074 0.207944572579
r=0.671138597413 0.48869499763 0.12164488421 0.246717909522
r=0.750495056419 0.364666206791 0.151697708285 0.327140338775
r=0.730250230623 0.380156725601 0.174923903892 0.184249724759
r=0.509429331457 0.307643102498 0.164427830344 0.306045782446
r=0.59959956933 0.303091446152 0.155374605206 0.303102548595
r=0.731569035984 0.399551266613 0.239747092645 0.104781391267
r=0.625108290328 0.252753347595 0.191617146026 0.297797321924
r=0.558959829167 0.298999743524 0.260494143798 0.215063691545
r=0.64581148836 0.384872323157 0.195354935381 0.235000312168
r=0.636783431857 0.423735681276 0.126563287119 0.241047374992
r=0.401072057521 0.358073767516 0.148152181805 0.222591301822
r=0.743034437565 0.446751094301 0.217776550083 0.14835748587
r=0.552061252322 0.29488515156 0.164062112418 0.219985612938
r=0.539138351671 0.354815795644 0.144880760265 0.32082316106
r=0.576485860634 0.339133748254 0.217300841332 0.281692100186
r=0.590978567466 0.29934825053 0.167916789572 0.25056395994
r=0.739961627566 0.42439465811 0.161701235642 0.19764452917
r=0.68869464787 0.35273684101 0.168010039764 0.223592751679
r=0.524720194645 0.303192782282 0.137977380289 0.253935572427
r=0.573706143416 0.343286256009 0.201039085127 0.222447821803
r=0.626958154196 0.359344991408 0.159547154554 0.25074294956
r=0.626908406792 0.278317152104 0.202786147379 0.332979950154
r=0.569659312933 0.337410852046 0.187211436639 0.316262507399
r=0.447565318874 0.279536378032 0.193708505604 0.255255825054
r=0.578123494499 0.395158037346 0.172518005475 0.215377730462
r=0.578429072345 0.266482552392 0.246887900692 0.159520511166
r=0.571057648086 0.381624069787 0.110941566145 0.223523629804
r=0.592552641007 0.293857537666 0.190246946599 0.240581260587
r=0.567186987757 0.281923307697 0.136897943599 0.319928544155
r=0.551830655877 0.333865566718 0.18062670481 0.249395693345
r=0.60828210686 0.452947891444 0.144835384193 0.148013339361
r=0.564478550569 0.399806634789 0.161500782356 0.201229604418
r=0.636701211809 0.417910090635 0.199663615336 0.130351391832
r=0.647317655936 0.40479915785 0.177501589471 0.197002938451
r=0.604572285157 0.421100211579 0.227466820542 0.148028467013
r=0.62161119863 0.368076688984 0.142089093702 0.286178013506
r=0.572387004018 0.322636978826 0.117545008559 0.248853962017
r=0.672293147876 0.473847770948 0.0933056082383 0.230392492897
r=0.810427951875 0.429836608358 0.173346029586 0.16249266992
r=0.695451118213 0.435788862428 0.11120285849 0.156189843229
r=0.563608042681 0.391707845902 0.193199088388 0.251257033592
r=0.695074546351 0.435864700876 0.167682508305 0.105331795843
r=0.66493386826 0.456262778173 0.155534995374 0.232535058483
r=0.759251239935 0.407596675783 0.15973905567 0.172571969462
r=0.651986714633 0.385441148234 0.162016046863 0.146836220444
r=0.663102146534 0.413044692155 0.144554709896 0.239728796775
r=0.604484811294 0.243900693997 0.17354701772 0.278195130095
r=0.607089470133 0.327244305494 0.200878368319 0.275182373083
r=0.490057965334 0.360115623986 0.154831430847 0.289782615108
r=0.580898834662 0.327368172271 0.229549960998 0.22275704507
r=0.5738981451 0.319735425319 0.141916628211 0.31269035533
r=0.619359887262 0.301515463211 0.212770577613 0.165409495074
r=0.669459536764 0.418859467087 0.255692980272 0.196618798594
r=0.744829125019 0.403765338712 0.115518948096 0.275779309314
r=0.583379045916 0.345732743622 0.195443127063 0.296081869281
r=0.61337362104 0.420680831788 0.156140769716 0.199297253289
r=0.626525128836 0.321922219863 0.155134242872 0.229976936597
r=0.675143302047 0.411318815443 0.195951371491 0.239930622471
r=0.693966329265 0.31038008751 0.149854242902 0.268825326485
r=0.556095524712 0.330712741701 0.248887112217 0.239608934688
r=0.569150266514 0.297892237801 0.19853356841 0.260878366403
r=0.586773090212 0.315077460179 0.169357771474 0.184613426431
r=0.83512707917 0.579037483596 0.0654322506562 0.133335383858
r=0.62409529514 0.283385319997 0.198681429161 0.295928713824
r=0.581576706726 0.374720581025 0.222321940518 0.198073774919
r=0.612534280987 0.296273852736 0.11777434776 0.203867397416
r=0.628047967308 0.33232474565 0.136670159187 0.279346147946
r=0.569139381159 0.389685217022 0.217018662948 0.261703497444
r=0.646004468125 0.373925422986 0.260873533008 0.198634762452
r=0.740669392755 0.449006802668 0.115771684151 0.197633410613
r=0.71841229124 0.435598592064 0.0993734390746 0.263958871898
r=0.520840278176 0.316945925762 0.16240152304 0.21736455145
r=0.630452933553 0.386015475706 0.146272568737 0.138257991082
r=0.629509097542 0.385959929443 0.137485699843 0.216581078271
r=0.541853570733 0.375911853601 0.21572984663 0.175446254373
r=0.571747207102 0.410771133686 0.126731147475 0.17221242168
r=0.615447424275 0.322708380302 0.23633872674 0.217100509281
r=0.656992756052 0.405547832943 0.14080513427 0.115901436406
r=0.63246821861 0.297927069148 0.198929833973 0.259136989505
r=0.749108038059 0.361554975814 0.1885156802 0.19295885646
r=0.695478849628 0.41093772148 0.161209403417 0.212719439541
r=0.604428140315 0.49232883718 0.14739287008 0.0862260009802
r=0.796505995378 0.33263601544 0.221771291492 0.179261815614
r=0.453720907161 0.450765496191 0.109188357728 0.218544956378
r=0.526249127071 0.336701052882 0.147846750971 0.377670484449
r=0.610968368422 0.452838150937 0.139551156282 0.18669996603
r=0.608071498364 0.385603749631 0.160550651914 0.194662551217
r=0.65304551043 0.359033473843 0.10301868225 0.213034965177
r=0.617053467263 0.412652482355 0.0709125354244 0.24472123922
r=0.620912665044 0.366327240988 0.16840783732 0.199124810255
r=0.55202915788 0.360913452589 0.116451394018 0.294320044676
r=0.728285532829 0.403594447744 0.259200598341 0.11408082008
r=0.702458706275 0.386951772059 0.159315173982 0.295026773402
r=0.592166692813 0.318204406162 0.183148362873 0.188504223952
r=0.52779140389 0.293371018817 0.285088063647 0.224241710502
r=0.470520206667 0.298475313595 0.234728498824 0.231420084189
r=0.637421616159 0.32117614959 0.199282373396 0.158866501587
r=0.594753457436 0.455644472839 0.186298538097 0.238585939809
r=0.620331173798 0.430059059995 0.103303044107 0.177539619746
r=0.531689384696 0.199772243194 0.172420337839 0.29239334444
r=0.445336599174 0.271951336796 0.182235045201 0.325649163301
r=0.544027655634 0.253256952022 0.273431041894 0.216105379757
r=0.670451017343 0.416076962871 0.152778371041 0.262701768874
r=0.667115200048 0.42758886993 0.106708823021 0.241876485841
r=0.517441904935 0.371519552173 0.171650419581 0.313771739149
r=0.680118628777 0.445654322319 0.167416351719 0.166581815496
r=0.603288973866 0.377159638401 0.199552376582 0.099750314105
r=0.588061655448 0.352034695531 0.145594246988 0.274240243014
r=0.610419701707 0.285056156571 0.200588685171 0.219015733825
r=0.638652255058 0.394725845137 0.133147403673 0.198487389931
r=0.44352691575 0.354544285898 0.176442403207 0.310404468908
r=0.688976281133 0.335170800969 0.154965338679 0.249678443164
r=0.573886794006 0.371006587632 0.160678623425 0.161146631605
r=0.780451878292 0.421395067332 0.195566651536 0.161836423525
r=0.589249156145 0.350040525006 0.270249950933 0.185334251422
r=0.561382247907 0.367116756507 0.156197185604 0.205031043746
r=0.445754743997 0.372299366366 0.235943363799 0.259617120193
r=0.654189461865 0.351518694526 0.152516909306 0.246322697443
r=0.59351580759 0.279597879351 0.178313288158 0.289927016551
r=0.560813004113 0.29414428815 0.139466112532 0.351076300085
r=0.579177664848 0.3951407227 0.218785051032 0.226659281502
r=0.710649679376 0.329239988184 0.121977465502 0.247162088028
r=0.507978480464 0.300053066485 0.277180328579 0.242513835191
r=0.588562241856 0.38942926045 0.156953376206 0.205345659164
r=0.485016216392 0.270447174159 0.224687770587 0.299299960375
r=0.738606686754 0.384972214373 0.1388574927 0.291089761703
r=0.632019688237 0.390695897215 0.138357930936 0.20728375603
r=0.548654433871 0.44726013027 0.195462044702 0.208898702934
r=0.700864521807 0.322580106134 0.266575713169 0.168977164968
r=0.695645034204 0.441959196967 0.162421197106 0.221706562449
r=0.580260725656 0.392659719865 0.155476047461 0.275060283966
r=0.658682403913 0.354762411599 0.120911090612 0.189124624518
r=0.66686650044 0.416606843743 0.12726330063 0.168321767568
r=0.583463201909 0.359409029372 0.275393882316 0.166833441246
r=0.662035510423 0.32317123344 0.161277050934 0.249074302641
r=0.629855240955 0.381405556076 0.172149590384 0.182130834382
r=0.50000725979 0.361812563622 0.162530809654 0.166536969002
r=0.607782574163 0.405577674349 0.154526252827 0.140451223387
r=0.454638685726 0.246721197739 0.197748061179 0.301549537286
r=0.597436934081 0.284906492261 0.194253666976 0.2584101692
r=0.742344928211 0.308271444562 0.172954947153 0.224736581234
r=0.760920437329 0.480836987461 0.0901838602969 0.24901146242
r=0.678915134322 0.373946024423 0.172055204051 0.218685703731
r=0.650195422161 0.360795269963 0.210685898685 0.206440993654
r=0.424293874187 0.263257604551 0.14685733157 0.328590360164
r=0.728058517019 0.432105503379 0.157875671539 0.178521249968
r=0.508908220009 0.294002968329 0.203016124569 0.229831710814
r=0.517223522601 0.197740112994 0.226068274051 0.318254157715
r=0.648882010857 0.36562010403 0.192808450488 0.202136296853
r=0.609662299433 0.286976016237 0.141537931269 0.284690509897
r=0.599241011684 0.385637738786 0.218518957505 0.237367999678
r=0.588746793121 0.441236863771 0.190285243837 0.22508111773
r=0.593624080991 0.400052406781 0.218158949768 0.248575845714
r=0.540169714097 0.264959584992 0.172718864358 0.324204769373
r=0.651485426223 0.451596696321 0.153922505698 0.168173908781
r=0.502570618185 0.299643891067 0.259055524446 0.207827808704
r=0.548706842754 0.416866585067 0.198906568747 0.177862097103
r=0.626607435214 0.377842807854 0.159251431565 0.29474882133
r=0.622748702943 0.431282346176 0.131005279941 0.226828375765
r=0.497878483374 0.345893765602 0.159699181597 0.259503270452
r=0.563190406219 0.325374810489 0.22776498774 0.192449510547
r=0.645645054857 0.317780872795 0.167007118539 0.213540699474
r=0.735541460685 0.403488264257 0.264136700966 0.19698588864
r=0.536474892292 0.474220601845 0.20218586161 0.112646357309
r=0.617240418367 0.413108277569 0.114441078226 0.145999933415
r=0.635442876856 0.368147484219 0.124555678127 0.17462998713
r=0.633414466115 0.368998962972 0.159132963257 0.2767543057
r=0.77092481882 0.409961259296 0.194252720013 0.175119858693
r=0.583306769947 0.445522375491 0.253802233338 0.106597274856
r=0.632157159908 0.450098834962 0.148090110982 0.181440008834
r=0.668183590176 0.425074557419 0.172495883548 0.148860128879
r=0.643439582155 0.445567570565 0.15678589253 0.17096877946
r=0.593239796012 0.362426881295 0.174825174825 0.284250340854
r=0.793512675062 0.430647323758 0.0985182390139 0.201612622666
r=0.673619279838 0.370488800817 0.1163003663 0.181243619768
r=0.753999513797 0.363494423097 0.138838246431 0.219261586215
r=0.66147506575 0.370242646436 0.135700523847 0.150190732163
r=0.530080595673 0.344400487422 0.240072111773 0.169546129835
r=0.62373856503 0.446087778064 0.167491196427 0.175959804174
r=0.665367448852 0.48387987097 0.0598690149673 0.185802671451
r=0.758764222601 0.311518989816 0.266443831975 0.215152759045
r=0.542285315642 0.240533707595 0.251643002938 0.304526709412
r=0.555483903158 0.372902086023 0.189214287332 0.161740390931
r=0.571719464209 0.283992660322 0.180817316664 0.278472351807
r=0.448868421197 0.2949794902 0.295537439426 0.240269468812
r=0.617797946207 0.421935194939 0.187203875886 0.121177422556
r=0.620847720498 0.323927355434 0.0951490364524 0.196477382494
r=0.689203327906 0.314162875655 0.15746771896 0.275508914622
r=0.602732043889 0.388580398772 0.215412010028 0.14830955226
r=0.706000019527 0.444149765991 0.205997573236 0.153076789738
r=0.630551777744 0.432930486499 0.169269475757 0.243360080794
r=0.537581038206 0.330033424362 0.147577518497 0.21144604664
r=0.544045255933 0.318785837443 0.169878503549 0.20800352861
r=0.533652400867 0.34797240451 0.19480159555 0.198384654215
r=0.564687165656 0.454515455161 0.168990966794 0.144141041975
r=0.67445123864 0.283840911951 0.234914292263 0.25023661891
r=0.562876450163 0.282458447758 0.214991095344 0.296852559967
r=0.627068883296 0.407594102627 0.14899925871 0.199917634462
r=0.521639290335 0.298017893257 0.198335537356 0.199508493527
r=0.588081761083 0.375885950774 0.159317938142 0.135491991545
r=0.602084359568 0.370611963351 0.216144076057 0.217823563813
r=0.674462156195 0.314344235216 0.209620085894 0.232309217047
r=0.741200587152 0.397152657397 0.132089157723 0.214681763975
r=0.538719180004 0.337585222651 0.252765576704 0.234713533579
r=0.527832767845 0.340334095793 0.185088915074 0.184738491871
r=0.6721029428 0.373809950291 0.182061802554 0.190981201118
r=0.462372107785 0.2551442744 0.205694076806 0.304064751796
r=0.614225857381 0.407519268538 0.201184994471 0.15994949745
r=0.593292379578 0.267871754817 0.270007757622 0.221708589707
r=0.590763953488 0.43235874467 0.161948518348 0.103923718851
r=0.763766509341 0.409147904853 0.146445080755 0.170980480228
r=0.505218310391 0.333838103411 0.126293473323 0.29838641832
r=0.548766147679 0.291406144951 0.234032540003 0.320441710367
r=0.722107852162 0.358360577012 0.153192589719 0.18723333518
r=0.752776881923 0.402180249504 0.207458901714 0.224131397925
r=0.69718387306 0.348862377932 0.0866681767845 0.307145374006
r=0.530464603962 0.319757491577 0.189953181661 0.228672029174
r=0.573928793369 0.389499639397 0.225641944831 0.200928159977
r=0.545903462712 0.347364133272 0.157447072625 0.268079734897
r=0.695652349526 0.392780969875 0.171906006455 0.142642870576
r=0.590659795464 0.355676855895 0.160043668122 0.191877729258
r=0.521773113985 0.406476098191 0.152583979328 0.274677002584
r=0.678242704267 0.445910780322 0.152220318132 0.180529654333
r=0.623545385153 0.350504043425 0.194084413426 0.27262656475
r=0.673111574216 0.413780371775 0.125690509664 0.173390704213
r=0.675284122926 0.384673676234 0.170489451819 0.239746140002
r=0.616045935815 0.395313961603 0.125213440437 0.340376249091
r=0.630738437457 0.461351609818 0.22412283498 0.204700881947
r=0.682705032741 0.334429335413 0.182010160886 0.258299180218
r=0.64573599242 0.392661876586 0.205086290533 0.233290133939
r=0.570101484719 0.365593915272 0.20760470882 0.218596358528
r=0.76987526022 0.429959956316 0.132772721757 0.157893459532
r=0.572681838957 0.318957859834 0.159718759921 0.154056823379
r=0.569943181542 0.358671618894 0.166585200459 0.252176926246
r=0.658610505823 0.366422826795 0.131597418962 0.270538787453
r=0.541242480857 0.401557343754 0.141633012062 0.189247983242
r=0.683233115411 0.347519283392 0.205476738286 0.152654493048
r=0.643317826841 0.280922103589 0.217391192279 0.265468865085
r=0.515481209424 0.46160415524 0.1482163169 0.220099242795
r=0.641300605112 0.377212371573 0.0854065513317 0.238707664189
r=0.615197671117 0.453130119743 0.190344556588 0.11768282788
r=0.560968927501 0.32271153737 0.235041522426 0.132871762859
r=0.6345707184 0.448633981072 0.105193240446 0.222532876106
r=0.690228866616 0.34662146293 0.180182035022 0.194223560237
r=0.498324163148 0.237416262061 0.262097187225 0.223751869379
r=0.784104843248 0.376768892054 0.168504104566 0.195120354229
r=0.498085546694 0.247707995304 0.262970438086 0.263709156147
r=0.572735704255 0.325045579169 0.260039246796 0.206189024815
r=0.643767660674 0.26938587124 0.173406101684 0.251942816572
r=0.638541161307 0.225567010309 0.157403589156 0.216525391371
r=0.434382058084 0.270121003056 0.252384612177 0.195612671064
r=0.685048417038 0.468083778966 0.179581105169 0.194420677362
r=0.555212519091 0.409941583497 0.207350803197 0.29364472036
r=0.680683755727 0.281889600992 0.218144855627 0.252859899387
r=0.635409319133 0.349221222722 0.107397690044 0.279513021267
r=0.672741728459 0.481626426108 0.170447510392 0.142301229327
r=0.616338444979 0.366941548675 0.248431097972 0.18764586899
r=0.61537297393 0.258698529759 0.13226256323 0.274760081312
r=0.672691667957 0.320691403218 0.198960113768 0.181248850428
r=0.669674147721 0.363516446619 0.0602223261503 0.284323248312
r=0.493593696825 0.18831959846 0.154525178274 0.244522630254
r=0.644774639112 0.380527965301 0.279211111338 0.204428490819
r=0.584613098975 0.348284928599 0.0566825871607 0.278504116815
r=0.616292272453 0.296934607962 0.163263168918 0.232724443846
r=0.556660156438 0.330981269932 0.22619843772 0.146269227095
r=0.470206142481 0.253698273053 0.150488758553 0.28559791463
r=0.606086331901 0.390931703078 0.158899977025 0.151537854496
r=0.627294712083 0.233789578551 0.129430704148 0.242336957306
r=0.50303281058 0.359283104798 0.158483642142 0.216100653659
r=0.67905245189 0.323657966444 0.1873567829 0.238878053953
r=0.606433692904 0.397168191524 0.18426697407 0.16186348757
r=0.616963975624 0.263159329055 0.197223017073 0.233032198286
r=0.678178130368 0.461831862033 0.182322047156 0.171825529854
r=0.539713092868 0.322122795428 0.273789634984 0.227502488703
r=0.57398769613 0.342378777995 0.130028267015 0.205153294194
r=0.632041184005 0.382579148275 0.190562626398 0.291447024702
r=0.647650853281 0.276287245805 0.263985108676 0.228212341325
r=0.71745441994 0.498766456318 0.191559667795 0.204645344989
r=0.609897203302 0.368235429216 0.118903220222 0.320294590743
r=0.6281374244 0.406249767948 0.127447423555 0.176344975734
r=0.54021088329 0.325676172108 0.198259631722 0.214285714286
r=0.591357790133 0.448006280462 0.126088995017 0.21511672282
r=0.552697009808 0.223860821327 0.21017289068 0.180415174785
r=0.445297774658 0.233342895491 0.235659117517 0.236624251315
r=0.616208238869 0.267578233561 0.257851147796 0.261408482019
r=0.579912892489 0.416803055101 0.234071266546 0.133732448962
r=0.554352567936 0.417069724617 0.184777250589 0.219480482642
r=0.607206295689 0.47811595413 0.137657258962 0.199043921176
r=0.634138848652 0.36883663967 0.212123107956 0.248912738496
r=0.633699203055 0.32528311139 0.191860643303 0.267668602602
r=0.690579504966 0.373703500642 0.221438209898 0.182622715245
r=0.661575705168 0.373693907263 0.165832800088 0.217596946832
r=0.685505189991 0.41095890411 0.132791932533 0.242871804025
r=0.674918508503 0.313872514127 0.22533477078 0.1956252318
r=0.652781026782 0.3701884622 0.199606529484 0.199346388413
r=0.649877306954 0.349323406846 0.161516130543 0.267324530599
r=0.579986226733 0.335887526652 0.182680348259 0.152141080313
r=0.783228697204 0.411356644982 0.127629831989 0.225336947387
r=0.644827856327 0.448403970509 0.160723258783 0.176366407183
r=0.668010542304 0.309187828221 0.144401488872 0.196783164286
r=0.585106144019 0.358109448348 0.19877714152 0.179721377631
r=0.600912853438 0.369596686695 0.12371636341 0.245037549469
r=0.54983543615 0.327625570776 0.187745192617 0.22536819088
r=0.710776736852 0.399833429432 0.173895402225 0.116834304995
r=0.444450346529 0.363129872505 0.113388997922 0.3327829493
r=0.675594846839 0.382475335621 0.156868381684 0.259224819845
r=0.82393007071 0.472619595632 0.199444964068 0.0793025058226
r=0.503724154258 0.401620274091 0.133808504579 0.307263614849
r=0.575728372825 0.368483571223 0.162940256091 0.18261008398
r=0.667289329935 0.39740522941 0.131200372105 0.190546197548
r=0.651197177876 0.290211939988 0.254711968758 0.193415308458
r=0.593424131386 0.262577628916 0.145558579304 0.305910264462
r=0.582226115761 0.371341835776 0.240834037956 0.194070603157
r=0.598671120085 0.395808108221 0.111199254033 0.211376003786
r=0.595330257416 0.350992014489 0.141125380752 0.270725281963
r=0.5596731441 0.310098940097 0.154601003045 0.174292395118
r=0.523728819491 0.405014618299 0.125429026364 0.208297416917
r=0.585084538097 0.327615216689 0.137974307691 0.212388256759
r=0.661036511449 0.368474166508 0.124407939047 0.252519069902
r=0.567595085418 0.38142448476 0.16402253717 0.195998492665
r=0.588629128302 0.440022060177 0.15330747423 0.222883815667
r=0.529644556147 0.360180080979 0.193748878514 0.27370588492
r=0.628710828892 0.352497628957 0.171859446156 0.274570664911
r=0.509741647657 0.348859465358 0.140799181484 0.256517688159
r=0.606064859026 0.324909680063 0.184873427936 0.238382559251
r=0.702322631648 0.31659231913 0.169650428534 0.260240041966
r=0.567684431619 0.366206007002 0.10928075671 0.253276825748
r=0.674769885093 0.340489299726 0.208769005405 0.250408311024
r=0.584528171392 0.438602349655 0.240136405493 0.196249860862
r=0.611525944552 0.339760741842 0.178891484392 0.221972110144
r=0.722086337861 0.368298860279 0.126899535669 0.245620514985
r=0.604053514228 0.426858641546 0.194454852004 0.187389605524
r=0.607466788745 0.36509957128 0.180998785538 0.213130825395
r=0.73852040919 0.452993724622 0.144156515319 0.20400147656
r=0.55736233354 0.347024263594 0.139585926313 0.198257517967
r=0.583732310691 0.410045934696 0.13238976502 0.223745087309
r=0.664830264059 0.405412438199 0.137206795286 0.19804096502
r=0.532674158498 0.342929877343 0.160549255574 0.252294993443
r=0.741900944372 0.496837380127 0.142343399306 0.102810650888
r=0.550609956383 0.411363733798 0.143266120773 0.222525496473
@balllist {Third Position} color=bluetint
r=0.441892363351 0.177885256282 0.269650236619 0.282814270479
r=0.272539778482 0.197448892071 0.269063388003 0.264424331924
r=0.241878868326 0.194239743274 0.261144524728 0.283471207269
r=0.452114878672 0.219726457705 0.215151160409 0.349971221478
r=0.619990153322 0.219746079738 0.210180297906 0.359893324451
r=0.455242063509 0.248711895216 0.240836009298 0.269616086188
r=0.465551817367 0.217945661079 0.248400238028 0.285253862865
r=0.907267905045 0.179392758719 0.292117266939 0.236372707403
r=0.613410956914 0.167210889131 0.294324871552 0.244139367766
r=0.520745215876 0.213665467159 0.266704759126 0.252925014589
r=0.481908155564 0.198397121361 0.276933662707 0.247735553224
r=0.472968818608 0.245844239335 0.24931119989 0.255533360885
r=0.310765920723 0.207670392627 0.260119251487 0.2720911044
r=0.386681090023 0.241435418344 0.231648178753 0.29526822415
r=0.877165904226 0.255364092637 0.21004716379 0.324541579782
r=0.542318633339 0.193386197281 0.307607180202 0.191399442314
r=0.472308468088 0.22062806355 0.248521866835 0.282328202781
r=0.420793663059 0.246372461068 0.229028362432 0.295570814069
r=0.713000318074 0.16938331648 0.275276480313 0.280063722894
r=0.64788993171 0.210095794974 0.251088579249 0.287727046529
r=0.671320554593 0.198143726411 0.239466995302 0.322922282985
r=0.530689484869 0.258103461165 0.218817123919 0.304262290997
r=0.215213093157 0.214120857044 0.259488969248 0.266901204459
r=0.436494555211 0.186160843376 0.253825119364 0.306188917896
r=0.403371789403 0.223378001902 0.253038735083 0.270544527933
r=0.626128068134 0.233326528413 0.235033429169 0.296606613248
r=0.427209297742 0.241320983622 0.199551273078 0.359576470222
r=0.508283230814 0.241830586567 0.253378817414 0.251411778605
r=0.47916143047 0.220756007614 0.231766000476 0.315711991435
r=0.496797143275 0.218095945041 0.257568480191 0.266767094577
r=0.588441574597 0.221543342488 0.235833960843 0.306788735826
r=0.584620843536 0.18595144007 0.280657041958 0.252734476015
r=0.538654558424 0.26077787042 0.215851684732 0.307518760116
r=0.49157616463 0.205902935916 0.273768925719 0.246559212646
r=0.562616250082 0.203202844231 0.290380670338 0.216035815094
r=0.510858327289 0.201130563449 0.289701418545 0.219466599461
r=0.358791751746 0.176141173708 0.282960717795 0.257937390703
r=0.55595930225 0.182125689841 0.264174709184 0.28952489179
r=0.435740541617 0.255498438974 0.216921514734 0.310658531557
r=0.725427049202 0.223794029241 0.23575402963 0.304697911499
r=0.393782222532 0.201958004784 0.257368358879 0.283305277458
r=0.623587088093 0.218065940914 0.241307498276 0.299319062534
r=0.349486133398 0.214906506392 0.225549513452 0.333994466705
r=0.64057495497 0.230390026336 0.245927955337 0.27775406299
r=0.604879732679 0.283423710792 0.21937267411 0.277830940989
r=0.528865834415 0.227989617046 0.247583608514 0.276843165925
r=0.765306036803 0.268127737085 0.194328178894 0.343215905127
r=0.492847898888 0.192276836362 0.28718166293 0.233359837778
r=0.484943560527 0.201459686154 0.256919817831 0.284700678185
r=0.744339870962 0.211484357141 0.244579291989 0.299357058881
r=0.543224500086 0.184331773903 0.255179537031 0.305309152034
r=0.654965810262 0.221554589039 0.258153095074 0.262139220814
r=0.703625069496 0.20059599765 0.249835429706 0.299733142938
r=0.352229015741 0.224238854785 0.242758938831 0.290243267552
r=0.595370707907 0.215704312799 0.236851868678 0.310591949846
r=0.471176362218 0.197200445986 0.233438973663 0.335921606688
r=0.692464059484 0.230986278421 0.244738218795 0.27953728399
r=0.799984701736 0.196585441455 0.262534254778 0.278346048989
r=0.853760277324 0.229502962695 0.228122184697 0.314252667912
r=0.545731018264 0.173141243069 0.271456778486 0.28394519996
r=0.493107628003 0.231917130056 0.231889929005 0.304303011933
r=0.394157799125 0.193242167431 0.255164976226 0.296427880116
r=0.776171166243 0.229702399665 0.263978832652 0.242339935031
r=0.724893469564 0.179857570515 0.27065923543 0.278823958625
r=0.417065018264 0.203292665706 0.263962181179 0.268782971937
r=0.42889077177 0.205139245527 0.229992588881 0.33487557671
r=0.423909541822 0.251864769489 0.255069600914 0.237996028684
r=0.598655243046 0.202040781569 0.215021509176 0.367916200079
r=0.883175570068 0.211029279826 0.265407984475 0.258154751224
r=0.546196354386 0.205705607272 0.229925119823 0.334444153082
r=0.57790664096 0.224663211022 0.242048591591 0.291239605796
r=0.65656106723 0.228720642684 0.257177371242 0.256924614831
r=0.749388034349 0.191377483832 0.253542762436 0.301536991297
r=0.345239906098 0.228140863383 0.243553674426 0.284751787764
r=0.5149059595 0.197261081518 0.20934070395 0.384057510581
r=0.393639124893 0.189671964275 0.274557682731 0.261212670262
r=0.381456684756 0.235697577886 0.221155356362 0.321991709391
r=0.905549379323 0.21387063718 0.228651815128 0.328825732564
r=0.564614065518 0.198504214134 0.271479732024 0.258536321818
r=0.388787150421 0.262007839531 0.238121359436 0.261749441598
r=0.461462619924 0.198370136698 0.246203995794 0.309221871714
r=0.710888230536 0.201180166412 0.224619346805 0.349581139978
r=0.877129176249 0.256431660868 0.207951321269 0.327665696593
r=0.795953889487 0.266225656618 0.229680626053 0.274413091276
r=0.485510367152 0.21829110592 0.237401203869 0.306906486342
r=0.512211387076 0.151353173457 0.278026581913 0.292593662718
r=0.577334854893 0.232444602001 0.201387646525 0.364780104949
r=0.551315945719 0.212211860612 0.275688729691 0.236410680006
r=0.632850426378 0.211666381374 0.269337109211 0.249659400204
r=0.794564783365 0.249340229057 0.222062384364 0.306535002214
r=0.4705399785 0.189711725949 0.267195443856 0.275897386338
r=0.454486266232 0.216843935013 0.224898457937 0.333359149112
r=0.675014891865 0.229152335825 0.260997179964 0.248853304247
r=0.506085319654 0.216836758136 0.25184013056 0.279482980745
r=0.524886346921 0.207972099354 0.26018350913 0.271660882386
r=0.311820715481 0.216945942067 0.269479775099 0.244094507734
r=0.544937410828 0.194535775795 0.266840848599 0.271782527008
r=0.585259112451 0.227922816777 0.25511183455 0.261853514123
r=0.425210422345 0.22007720412 0.239105457191 0.301711881499
r=0.474835505407 0.208768852905 0.275461642426 0.240307862242
r=0.553105696046 0.214036640648 0.263954829538 0.258053700276
r=0.319499253214 0.240474346206 0.243664933053 0.272195787688
r=0.60363224654 0.190245253279 0.260678742762 0.288397261196
r=0.606216995843 0.245592331513 0.224732738901 0.304942190685
r=0.603653075909 0.189524518715 0.251104199975 0.308267081335
r=0.42503184047 0.255419114983 0.24026449692 0.264051891177
r=0.708132345473 0.204107756635 0.24833900287 0.299214237624
r=0.397706736597 0.193517383887 0.250472140128 0.305538335856
r=0.437486888968 0.190207792309 0.272915186734 0.263961834224
r=0.706059071261 0.230609983672 0.241839948016 0.285710120297
r=0.520417822393 0.170150372087 0.268667982365 0.292513663183
r=0.706923351175 0.225019469945 0.245075480455 0.284829569144
r=0.795623332602 0.242292088454 0.240832509377 0.276042892792
r=0.694737411999 0.212616426757 0.219034850745 0.349313871752
r=0.294254299278 0.204026820775 0.283409540745 0.229154097736
r=0.496753830506 0.197550004382 0.244446748195 0.313556499227
r=0.560920974924 0.227099583304 0.262581169576 0.247738077545
r=0.688073312078 0.24308392061 0.228945111812 0.299025855767
r=0.73005916743 0.192178278531 0.244397179428 0.319027362612
r=0.46431357858 0.241300218034 0.237651922371 0.283395937223
r=0.589233967115 0.234566634498 0.222790096616 0.31985317227
r=0.731332650417 0.203808576345 0.223328132715 0.349535158224
r=0.615326046542 0.237955256077 0.254311117432 0.253422509059
r=0.601855431581 0.226275651692 0.270400522938 0.232923302432
r=0.545226562747 0.219500726682 0.232948619304 0.31460203471
r=0.53210090779 0.239737466442 0.203814696885 0.352633139789
r=0.501935987538 0.188563637558 0.263278358193 0.284879646056
r=0.411742743637 0.202833442242 0.259865316198 0.277435925361
r=0.773554924285 0.226091822135 0.269548680464 0.234810816937
r=0.535436350686 0.192529270229 0.280377164261 0.24671640125
r=0.807443509181 0.218171128674 0.219757313692 0.342314243941
r=0.649098724537 0.213198514513 0.256786304005 0.273228877478
r=0.74978244197 0.25262174652 0.203629570323 0.340119112834
r=0.472064278835 0.222624665025 0.24469194057 0.287991453834
r=0.555700264124 0.203283550526 0.223943762069 0.348828925336
r=0.667663217674 0.197279057464 0.270678734326 0.261363473884
r=0.382703889485 0.232406965055 0.277859474685 0.211874085575
r=0.295014503903 0.221438559251 0.269347855386 0.239865729977
r=0.682020851296 0.202753598929 0.282162519064 0.232921362943
r=0.759036399922 0.219828887573 0.23994064518 0.300289822068
r=0.375418064301 0.220880107588 0.250360775003 0.278398342406
r=0.407800556463 0.226000577071 0.24032598273 0.293347457469
r=0.495634756624 0.173907778977 0.263677739056 0.298736742911
r=0.537003296555 0.234416669821 0.222459302486 0.320664725208
r=0.480369333884 0.212681643933 0.292845680663 0.20162699474
r=0.66067685589 0.211565210277 0.217565319369 0.353304150985
r=0.612514764993 0.230540216885 0.252162198124 0.265135386867
r=0.552573983551 0.240543544901 0.252632469846 0.254191515407
r=0.582944250542 0.248641631267 0.239422514652 0.272513339429
r=0.537306867923 0.185499889263 0.299599448969 0.2153012128
r=0.554160141066 0.223356352759 0.26626930496 0.24410503732
r=0.616103823556 0.213714175803 0.274110405847 0.238065012502
r=0.666039939059 0.232436309886 0.254698866765 0.258165956583
r=0.498598481698 0.211568951849 0.279515504544 0.229400039063
r=0.835475351337 0.2281531583 0.234985413858 0.301876013984
r=0.721039431112 0.2312489973 0.253894796749 0.260961409201
r=0.366252591072 0.269975614218 0.2238205287 0.282383328382
r=0.50204979156 0.187324279634 0.263467329866 0.285741060634
r=0.472617888328 0.230331795843 0.238794854899 0.292078494358
r=0.499313926164 0.242669928115 0.216234515861 0.324861040163
r=0.643172788289 0.198691652682 0.258778642758 0.283751061802
r=0.431955465954 0.200017962906 0.282685464497 0.234611108101
r=0.627177922607 0.251098786138 0.240896372677 0.267108468508
r=0.620454274713 0.205146550285 0.281104671961 0.232644105793
r=0.615338427414 0.242161679321 0.205992258449 0.345853803781
r=0.606270954625 0.191445078607 0.259801861192 0.288951199009
r=0.636633856927 0.209215319457 0.274069247353 0.242646185837
r=0.730110722872 0.219531610521 0.238467158899 0.303534071681
r=0.668134730202 0.248885688816 0.235616814099 0.279880682987
r=0.638392708742 0.232336542984 0.229548850336 0.308565756343
r=0.623725913061 0.215040809847 0.241086270335 0.302786649484
r=0.85601281249 0.210944491234 0.267388480674 0.254278547418
r=0.652216661368 0.241204953507 0.217747415202 0.323300216088
r=0.521303426152 0.233037404739 0.250061828551 0.266838938159
r=0.864872272911 0.247522804651 0.205615243785 0.341246707779
r=0.598900407393 0.205716489856 0.26654140229 0.261200705565
r=0.760570881925 0.196049618509 0.268426806037 0.267096769418
r=0.695206474455 0.267561031353 0.229967863506 0.272503241635
r=0.348835234033 0.225689141028 0.268237690014 0.237835478944
r=0.582823462295 0.276969529199 0.22414800689 0.274734457021
r=0.49986478448 0.232026470234 0.238656918093 0.290659693579
r=0.462956209511 0.223301465028 0.226257697006 0.32418314096
r=0.55472535329 0.199651174165 0.258235937097 0.28387695164
r=0.474726192333 0.21309998455 0.258534846868 0.269830321714
r=0.689111990545 0.241146322768 0.220066602864 0.318720471503
r=0.782553079953 0.247554253591 0.224055011042 0.304335724324
r=0.644483413583 0.231835185846 0.24540126891 0.277362276335
r=0.806997315753 0.171194263097 0.268676335276 0.291453066351
r=0.532688195988 0.191008488214 0.268186025475 0.272619460835
r=0.358537607584 0.212405887451 0.263840157472 0.259913797605
r=0.529315969476 0.229065643324 0.25631861968 0.258297117316
r=0.546949340058 0.210384383908 0.266471234036 0.25667314802
r=0.266799306736 0.291648924306 0.228060303749 0.252230468196
r=0.571042481573 0.233876142414 0.232032094526 0.302059668534
r=0.566615843369 0.174630179049 0.263757201048 0.297855418854
r=0.51292945211 0.226478355961 0.258658991183 0.256203661673
r=0.687281287282 0.240646570466 0.224460228817 0.310432971901
r=0.349167387936 0.188288468229 0.255605453397 0.300500624976
r=0.442877171385 0.199663321187 0.269865115387 0.260606448039
r=0.654235016972 0.239153291417 0.191164453027 0.378517802528
r=0.500184403289 0.215014901339 0.216613190088 0.351758718485
r=0.652953240174 0.197737005296 0.259640580055 0.282981834594
r=0.439959914089 0.19200815279 0.267868688336 0.272254470538
r=0.429022282146 0.165440004091 0.289706714079 0.255146567751
r=0.538170674261 0.215921887602 0.243737286889 0.29660353862
r=0.478831055154 0.236123623191 0.274265204621 0.215345967568
r=0.420550410858 0.28573685201 0.177733097407 0.358796953177
r=0.529919880752 0.181375463121 0.262062173863 0.294500189152
r=0.883437491713 0.189010976924 0.289651114191 0.231686794694
r=0.842576124422 0.251558050825 0.191582048389 0.365277852397
r=0.446025892556 0.244487696244 0.223570390002 0.308371523752
r=0.554730382204 0.17990238413 0.291872759153 0.236352097564
r=0.544602499952 0.248659036195 0.202225084822 0.34689079416
r=0.698839141601 0.202349924596 0.269413649062 0.258822777281
r=0.518940568635 0.197599692308 0.257233326173 0.287933655345
r=0.549578105783 0.167166159182 0.260687141864 0.31145955709
r=0.634655686849 0.178799637276 0.248862973351 0.323474416022
r=0.749880981747 0.225304385459 0.250392864012 0.273909886517
r=0.72275393369 0.198213429554 0.268060170949 0.265666228549
r=0.690301666314 0.186799059322 0.270053488626 0.273093963426
r=0.849113667971 0.228505704639 0.262951362876 0.245591569609
r=0.282556764237 0.236989056127 0.221311517531 0.320387908811
r=0.455643797704 0.253993994534 0.226315542538 0.29337492039
r=0.322481293768 0.240379559089 0.238160086633 0.283300267646
r=0.467443088029 0.159786072895 0.284889346878 0.270435233348
r=0.423467665718 0.210805430927 0.243761247767 0.301672073538
r=0.231811701995 0.232541678402 0.237929110786 0.291600100027
r=0.430307021129 0.22089191179 0.227395435263 0.324317217684
r=0.418685970891 0.234110081016 0.21979453771 0.326300843565
r=0.693533850191 0.230488700981 0.241071170448 0.287368958123
r=0.472084337702 0.204784850495 0.264377247809 0.266460653887
r=0.598012118244 0.221002695581 0.248521880569 0.281953543281
r=0.280047391799 0.187276511715 0.277356745121 0.258009998043
r=0.640509078393 0.273091447595 0.198986766993 0.328935018419
r=0.770926726765 0.241815644565 0.228652787207 0.300878781021
r=0.54880568022 0.207402682447 0.256167456051 0.280262405451
r=0.467107979127 0.199954710145 0.257600703325 0.284843883205
r=0.546949577389 0.225131285604 0.237651866386 0.299564981624
r=0.735969570107 0.287541671942 0.192413596658 0.327631134743
r=0.611052452908 0.228305013158 0.262321712856 0.247051561129
r=0.519630348763 0.258329983923 0.249507636656 0.242654742765
r=0.554730980122 0.223539382732 0.247152878674 0.282154859919
r=0.606263040694 0.20922223792 0.275931289441 0.238915183197
r=0.570623775233 0.237116110235 0.200940917992 0.36100205378
r=0.473252241394 0.26259879067 0.253170328727 0.231060551875
r=0.477872903189 0.246906407065 0.250289937682 0.252513717571
r=0.597682163988 0.223649010166 0.255507479005 0.265336031824
r=0.394407197793 0.203566112141 0.269578142819 0.257277602222
r=0.537783213788 0.189789848388 0.260427753731 0.28935464415
r=0.479800785937 0.197266092367 0.243040599825 0.316652707984
r=0.512539019732 0.22201130143 0.250137343771 0.277714011027
r=0.638748890681 0.199014646589 0.26082037357 0.27934460627
r=0.533063446778 0.218945988954 0.226302779425 0.328448452196
r=0.395106869302 0.237030104327 0.239778299669 0.283413296336
r=0.527447216193 0.209302977626 0.260808613245 0.269079795884
r=0.797644516671 0.207262639429 0.265020352933 0.262696654705
r=0.654073077562 0.234174414524 0.238573115224 0.288679355029
r=0.59660649325 0.165297658439 0.255656967355 0.323388406851
r=0.511936290064 0.204694591892 0.284123778752 0.227057850604
r=0.639484667634 0.2276630199 0.275545618941 0.221245742218
r=0.69020224036 0.224013492734 0.236547874299 0.302890758668
r=0.441431269717 0.245334098561 0.238525391862 0.277615117715
r=0.553263483743 0.230189255157 0.250881386973 0.268047970898
r=0.4094343056 0.277032551002 0.196881367444 0.32920471411
r=0.842779339053 0.233909577995 0.210130367895 0.345829686215
r=0.632930141054 0.164901157973 0.262740490067 0.309617861893
r=0.520782500876 0.176648929954 0.233340581865 0.356669906316
r=0.411846927741 0.16124506513 0.283554834085 0.271645266699
r=0.281932050782 0.224784493196 0.260875829338 0.253463848128
r=0.470039732803 0.23650394361 0.240688625108 0.282118806174
r=0.728139297816 0.190242087908 0.275224192705 0.259309526682
r=0.637633664593 0.187599563758 0.237148616523 0.338103203196
r=0.680240322229 0.201455910933 0.264389838635 0.269764411798
r=0.206712738371 0.253216034272 0.23100877193 0.284766421869
r=0.55978505606 0.199976516917 0.273975324699 0.252072833686
r=0.57308225427 0.266541202711 0.212400020911 0.308658755467
r=0.652705213596 0.195354219989 0.256039277025 0.292567225961
r=0.428305004195 0.216601156719 0.254754150523 0.273890542235
r=0.407195361007 0.192363045497 0.257513153822 0.292610646859
r=0.693088964296 0.230813225598 0.267842424589 0.233501925224
r=0.505473018537 0.206227633291 0.26402497361 0.265722419488
r=0.234288569906 0.23884653372 0.246887727358 0.267378011564
r=0.533562399885 0.207989558436 0.285205805295 0.221598830974
r=0.518235023492 0.181815409016 0.221934158889 0.374316273206
r=0.623532445533 0.245446853988 0.242211040359 0.270131065295
r=0.414069789117 0.236605864619 0.219350546545 0.324693042292
r=0.340899637967 0.276870962399 0.189440119265 0.344248799072
r=0.48960711516 0.180362267829 0.303696383338 0.212244965494
r=0.678785450122 0.151688016414 0.311061387456 0.226189208673
r=0.725725527358 0.234106302503 0.210785283898 0.3443231297
r=0.891334300459 0.202128442478 0.274143846156 0.24958386521
r=0.540371683219 0.216135981505 0.239990542245 0.303882934006
r=0.707461542319 0.216786338691 0.27248057667 0.23825250797
r=0.508476525708 0.259051702058 0.221844347083 0.297259603775
r=0.484635739493 0.264576760646 0.249962441785 0.235498355785
r=0.436332594915 0.211144035043 0.258902344757 0.271051275444
r=0.528020667953 0.195826121873 0.29285452113 0.218464835866
r=0.726326264441 0.209171406791 0.236488203444 0.317852186321
r=0.692169185184 0.23845225011 0.216318039227 0.328911671436
r=0.425670871398 0.215125365224 0.264348485878 0.25617766302
r=0.813529634631 0.223261491572 0.247473098215 0.281792311999
r=0.659239966055 0.197131727679 0.257948193381 0.286971885558
r=0.512685563489 0.253314299964 0.221858348982 0.302969002071
r=0.858316439752 0.220115639408 0.200944023128 0.377996314336
r=0.665917710494 0.23505924892 0.220145063643 0.324650623794
r=0.420921568792 0.208318689815 0.292126473138 0.207428363909
r=0.528075207241 0.192217022014 0.259819726122 0.288143525741
r=0.431643462049 0.267174300857 0.194052508824 0.344720681495
r=0.486167542837 0.197841895985 0.265195123952 0.271767856112
r=0.593131823821 0.241912265929 0.219597818678 0.318892096716
r=0.515999955435 0.211096099217 0.249064643525 0.290774613732
r=0.362192750629 0.220115526325 0.232699746336 0.314484981004
r=0.752174399159 0.238210327564 0.216126430232 0.329536811972
r=0.898053814266 0.19783595306 0.239468295114 0.323227456712
r=0.472279181752 0.229169755374 0.236656782802 0.297516679021
r=0.410105793415 0.18726954722 0.254088319816 0.304553813148
r=0.591127089571 0.226744158766 0.277348400069 0.218559041097
r=0.518004238532 0.24078531048 0.271593414009 0.216027861502
r=0.666193323187 0.226633630657 0.224255037991 0.32485629336
r=0.511869311118 0.211171762623 0.276945868526 0.234936500326
r=0.646288511323 0.227499648757 0.230270771404 0.311958808436
r=0.473656036365 0.216058047026 0.250407222569 0.283127507836
r=0.720054249779 0.217991541722 0.251290928698 0.279426600882
r=0.52637951557 0.225748889584 0.213052217229 0.348146675959
r=0.507794485769 0.235065851364 0.242195623112 0.280542902411
r=0.432788633539 0.220637931584 0.216573150126 0.346215768164
r=0.473531456451 0.206477159419 0.283148802688 0.227225235206
r=0.673311199821 0.252563958602 0.222058465742 0.303319109913
r=0.463994661586 0.18000100954 0.300683122171 0.218632746117
r=0.97633013251 0.205169255076 0.244932432432 0.304965880059
r=0.57770839291 0.234849744186 0.251232891893 0.262684472027
r=0.368614838479 0.216123061677 0.264296956978 0.255283024367
r=0.375968577359 0.170253196416 0.264031511125 0.301683781335
r=0.544537307835 0.223735597609 0.251790400168 0.272683602054
r=0.5596513258 0.253035143296 0.220308012329 0.306348832046
r=0.660560854551 0.195907638822 0.253197365901 0.297697629376
r=0.446599984388 0.206081471417 0.253184295727 0.287549937128
r=0.652205307019 0.255858806405 0.225909752547 0.292321688501
r=0.740351086359 0.197165697674 0.275775193798 0.251283914729
r=0.404325047504 0.245480703356 0.240350627883 0.273818040878
r=0.668663262275 0.21893763155 0.240262545696 0.300537277058
r=0.732595801862 0.244639230889 0.25972748832 0.235905792471
r=0.775671272653 0.22747601456 0.245615637559 0.281292710321
r=0.812177754738 0.165310546556 0.299388261147 0.23591293115
r=0.63392026958 0.242939645096 0.245252895548 0.266554563808
r=0.694236874656 0.216505743179 0.233625359851 0.316243537118
r=0.537977097762 0.162321725171 0.260588491228 0.316501292373
r=0.597576129105 0.171749779387 0.27451359999 0.279223020633
r=0.58667057914 0.217296444606 0.261100594588 0.260502366218
r=0.43581264654 0.219969100039 0.248800276908 0.282430346146
r=0.617401247707 0.230002340719 0.259031561845 0.251934535591
r=0.695807877562 0.183714033619 0.286951325051 0.242383316279
r=0.558483509498 0.219522160564 0.241303096224 0.297871646989
r=0.44023176517 0.158061836608 0.312540403022 0.216857357347
r=0.645542533894 0.191677895251 0.251700719725 0.304920665299
r=0.563837790257 0.213341640377 0.269234119987 0.248190119648
r=0.533415452219 0.249429300078 0.223837425284 0.302895849354
r=0.426079565665 0.247295376586 0.225388548687 0.301927526041
r=0.499135886519 0.236966309139 0.23298904716 0.297055596542
r=0.523500099108 0.221774691835 0.262466917936 0.253291472293
r=0.65778672007 0.225737687167 0.266401224344 0.241459864145
r=0.345663977725 0.232581484441 0.22925245324 0.30891360908
r=1.0 0.191075126247 0.279366268078 0.250192337597
r=0.42837652147 0.242029100215 0.222921366101 0.312128167583
r=0.753069690867 0.229624024049 0.230784727151 0.308806521648
r=0.504325421894 0.21785057182 0.227370074363 0.327409279455
r=0.594236789919 0.195929744177 0.229675448645 0.344719358534
r=0.682314024858 0.244292421074 0.25995251628 0.235802546367
r=0.643643223874 0.251459447415 0.261232174688 0.226076203209
r=0.587189374717 0.21807905748 0.225061554085 0.33179783435
r=0.336070035422 0.23907725174 0.249457308249 0.262008131762
r=0.890631394698 0.225435893165 0.192816786051 0.388930534733
r=0.703637087852 0.236015300256 0.228464667905 0.307055363934
r=0.707933835446 0.26448316996 0.238084124267 0.259348581505
r=0.756017241778 0.206593036449 0.214901550607 0.363603862336
r=0.76542558579 0.249988784661 0.238858682243 0.272293850854
r=0.715741060831 0.274340156612 0.175576501061 0.374506841266
r=0.402244282596 0.221788535308 0.262071679634 0.254068105425
r=0.849010445868 0.229011577709 0.233355768119 0.304276886052
r=0.433464160552 0.169016547665 0.284576820404 0.261829811527
r=0.304249872747 0.217034693236 0.257278249031 0.268408808701
r=0.436673495473 0.173536329598 0.305481627064 0.215500416274
r=0.609593789459 0.20404040404 0.264589442815 0.266780710329
r=0.370866381099 0.225154085129 0.287147751905 0.20055041106
r=0.308506891867 0.225106842234 0.254058922048 0.266775313669
r=0.704554667056 0.214519749021 0.262135286119 0.261209678741
r=0.442525061564 0.211464514434 0.263318902121 0.261897681324
r=0.345939687313 0.250616509317 0.251557689221 0.246268112241
r=0.76024612163 0.181556500293 0.256949270327 0.304544959054
r=0.571762095345 0.166981413193 0.294537564719 0.24394345737
r=0.533118383906 0.192846048012 0.27159871188 0.263956528227
r=0.583284384424 0.2371493803 0.242607088497 0.277636442705
r=0.759376058271 0.217620029975 0.269073411004 0.244233148017
r=0.557685564444 0.226886257715 0.264709381254 0.243694979776
r=0.554959526525 0.256692737306 0.247114796592 0.249077669509
r=0.677728204639 0.267537708661 0.197971539291 0.336519212756
r=0.620735483816 0.197901450659 0.273129657623 0.255839234094
r=0.570413515221 0.212566584011 0.228879666621 0.329674082748
r=0.446944143801 0.229550336375 0.212922377417 0.344604908792
r=0.465103051117 0.192930866928 0.238055927183 0.330957278705
r=0.604883230449 0.214303798158 0.242482187386 0.300731827071
r=0.724419002799 0.247934152261 0.229174772571 0.293716302596
r=0.446091807362 0.241314210239 0.250710655526 0.257264478709
r=0.277625439436 0.230321936549 0.264327531445 0.24102300056
r=0.469332065277 0.182183812069 0.293681112224 0.230453963483
r=0.534011894502 0.237027273486 0.228259035551 0.306454655413
r=0.538721800761 0.17726323102 0.294726363966 0.233284041048
r=0.746101908008 0.208042927491 0.243415485641 0.305126101226
r=0.773092441682 0.257820451705 0.230560530124 0.281058488046
r=0.4087062207 0.209194145732 0.226715303497 0.337375247274
r=0.509096118713 0.201572841008 0.275252935363 0.247921288266
r=0.457276393487 0.235243926564 0.241046930593 0.282662212251
r=0.669390400105 0.199796904996 0.272027321253 0.256148452498
r=0.39747455819 0.202347636816 0.261876998934 0.273898365316
r=0.734409076812 0.189445954479 0.29995656909 0.210640907341
r=0.554974262116 0.246569051444 0.253344454055 0.246742040446
r=0.718677996506 0.221194498511 0.248830077084 0.281145347321
r=0.317843773461 0.20248954266 0.263517735773 0.270474985794
r=0.330639929319 0.197271041725 0.269397607939 0.263933742397
r=0.373949695939 0.243468229468 0.22613592514 0.304259920252
r=0.405570829112 0.234442736028 0.228110918914 0.309335426143
r=0.398079485869 0.192389292888 0.266067423692 0.275475859728
r=0.823256347433 0.183356799937 0.276226863395 0.264189473273
r=0.516620840245 0.222678358681 0.250731422813 0.275858795692
r=0.407453589859 0.17534274521 0.260418028339 0.303821198113
r=0.279082915108 0.224366957244 0.243963342593 0.287706357569
r=0.542778647445 0.148786089239 0.306166733114 0.238880444533
r=0.622912504272 0.234636914606 0.220390221731 0.324582641932
r=0.482459890151 0.177648105506 0.237029865327 0.348292163841
r=0.685695586668 0.182605810785 0.257363303269 0.302667582676
r=0.577487021313 0.214768346485 0.281411353736 0.222408946043
r=0.326927977212 0.160687824154 0.289011690129 0.261288795587
r=0.354929518083 0.186566411365 0.285598214721 0.242237159193
r=0.525896419719 0.214303913148 0.268282282438 0.249131521976
r=0.593212379154 0.186849078696 0.249381408838 0.314388103628
r=0.555420474839 0.232896321599 0.202150834864 0.362802008674
r=0.674756835771 0.206585656806 0.231971576512 0.32947119017
r=0.491486296628 0.159503831807 0.294403501271 0.251689165652
r=0.850332675423 0.203425627643 0.278874611293 0.238825149772
r=0.501635734312 0.209727545638 0.220561839145 0.349148776072
r=0.534330768267 0.17019564249 0.238459466136 0.352885425237
r=0.585875038315 0.262581163793 0.222561051312 0.292296733584
r=0.718451368216 0.234162199898 0.239352722855 0.287132354391
r=0.861405400337 0.181389349549 0.254099871015 0.310410908421
r=0.823154294432 0.195724099611 0.274599686821 0.255076526746
r=0.577197526766 0.256344676846 0.242962164678 0.257730993797
r=0.604929469181 0.235984285411 0.232487435407 0.299040843774
r=0.693953467863 0.219787709301 0.237613444491 0.304985401717
r=0.487822885628 0.250419275991 0.259616585488 0.230347553034
r=0.391745693142 0.190849831 0.25915967985 0.2908308093
r=0.464262316645 0.206245847176 0.265492801772 0.26276854928
r=0.506256577283 0.175840794422 0.279466281233 0.265226643112
r=0.610821503118 0.231238495597 0.230272540338 0.308216423727
r=0.549913226508 0.217213114754 0.257852867923 0.2670811494
r=0.779824524065 0.261640823883 0.22108308262 0.296193010877
r=0.473284018963 0.215853057199 0.257098891383 0.269949160035
r=0.650321630301 0.247879065026 0.252868799748 0.246383335477
@balllist {Total Position} color=lilactint
r=0.522833108328 0.245668921771 0.231738374547 0.215308327223
r=0.725800108432 0.29491009032 0.172852696296 0.254001372325
r=0.682916365258 0.270362349582 0.203713016942 0.25784991926
r=0.649418096707 0.264816061342 0.183380972356 0.266715118642
r=0.565925362789 0.283601943904 0.184593254985 0.252960125494
r=0.654756707586 0.293497617494 0.198468683299 0.252128368179
r=0.783857613274 0.306351021063 0.183146932193 0.253543251993
r=0.840088505856 0.284374439059 0.231432206701 0.258433378737
r=0.731792192802 0.323584143815 0.163235529339 0.273519578354
r=0.720233762897 0.29001194104 0.22355113575 0.225620015561
r=0.575533280393 0.212335359961 0.206317515106 0.248600348174
r=0.821759562579 0.362667289138 0.171458929656 0.233994326328
r=0.526879944964 0.236243583933 0.204450683208 0.261030272418
r=0.530364673434 0.262656768778 0.190813232775 0.258835679772
r=0.582624000718 0.273729751327 0.239558325815 0.268581711768
r=0.623583291903 0.290305371597 0.228959955075 0.178628829248
r=0.641871284898 0.312981187974 0.200086780721 0.203802775712
r=0.757120439384 0.313622631672 0.238190371035 0.232208113848
r=0.492701878224 0.232367859264 0.229124198113 0.211006511399
r=0.532572850881 0.281917143568 0.203540819994 0.212726355368
r=0.660709282353 0.249952216716 0.199092260249 0.275504149301
r=0.543483188467 0.2829246717 0.17765277051 0.274093593481
r=0.648358035845 0.254024986217 0.233898497775 0.23299756741
r=0.612790396913 0.253186609576 0.184159787188 0.249277038129
r=0.826494476615 0.314249853784 0.216947826398 0.254642651451
r=0.578417889829 0.293935682165 0.193801284996 0.263379701302
r=0.585194802888 0.315836612591 0.191279247611 0.251998662374
r=0.605147245589 0.297823261858 0.195929076338 0.229809793845
r=0.565872385799 0.253036521532 0.255520858117 0.22789971449
r=0.626572539423 0.271191744535 0.22427687053 0.268300196975
r=0.62436902273 0.250184254174 0.180087076246 0.314291172041
r=0.544463675614 0.276876387273 0.244712538251 0.204128078937
r=0.554703291683 0.284617885824 0.229855241479 0.278236449211
r=0.676779426507 0.278767031141 0.208435004881 0.258790654734
r=0.648113491824 0.320307987873 0.234496064247 0.188177060036
r=0.618878778476 0.269530617763 0.219134560554 0.232229223989
r=0.59853412473 0.224652256394 0.233139610329 0.241610485966
r=0.798456350735 0.27876752844 0.215294647004 0.238034220767
r=0.660307897857 0.314559856479 0.210267286356 0.277353782829
r=0.733047164504 0.31847371783 0.177857381413 0.257047596813
r=0.713482481663 0.286598151265 0.196752901568 0.253954894028
r=0.627926826253 0.31051596448 0.199578109699 0.227768028212
r=0.726570461989 0.288176874642 0.187178337467 0.280661769382
r=0.684552866133 0.316562666542 0.171214300621 0.236999984478
r=0.660049702167 0.329059011164 0.193464469254 0.251547049442
r=0.569740894398 0.263503042052 0.20067047448 0.262347555132
r=0.726353402827 0.337964577762 0.17511852627 0.279508842641
r=0.758795433114 0.265926107419 0.230560069397 0.242723777105
r=0.718353127301 0.315376168637 0.215503723843 0.218835762494
r=0.601887772531 0.257579357304 0.215212463124 0.2559644525
r=0.607450455577 0.223601069324 0.220271246397 0.273168681775
r=0.628470889416 0.295510791091 0.22405310597 0.259064627498
r=0.634121860086 0.241552902176 0.204506863003 0.274102374538
r=0.641668396582 0.268136599111 0.194293202576 0.276822721641
r=0.636080948913 0.309544541361 0.194004028106 0.234045318715
r=0.625475703954 0.300336129182 0.179876635445 0.265637621072
r=0.748182775637 0.278486588517 0.224217263445 0.244256249982
r=0.562216124105 0.262375749378 0.254576109597 0.232147008475
r=0.624408066289 0.301881475516 0.196209558335 0.243722321383
r=0.820760832992 0.255935289417 0.206650611754 0.241863063838
r=0.614672017203 0.234254477487 0.238544471775 0.299837506104
r=0.653771273595 0.297908404272 0.222191755967 0.20363145146
r=0.733649279589 0.296037234972 0.255836738971 0.24543120612
r=0.657497772918 0.233206802432 0.188581905495 0.293450094611
r=0.832881496411 0.245118516063 0.229543584737 0.293896645336
r=0.65049066269 0.258567148911 0.171328190782 0.283277836928
r=0.606506769214 0.25928269391 0.233076466695 0.245732892991
r=0.70873659379 0.279220711636 0.158973700283 0.314045092393
r=0.522684379675 0.244600714261 0.194471481397 0.257648106793
r=0.604364431043 0.27728124742 0.212635180086 0.246377392208
r=0.757187814201 0.277246879758 0.217551531662 0.274783107386
r=0.600983799418 0.249822387387 0.189278498096 0.246254954557
r=0.669460602166 0.286845313501 0.220384585213 0.250611174655
r=0.609441938016 0.251300883854 0.232111060394 0.207293525319
r=0.668353661163 0.270359505849 0.187523606802 0.316168761715
r=0.705550699438 0.30362819818 0.199526568367 0.225695298548
r=0.622169428161 0.264488153691 0.20865306588 0.271749759733
r=0.730230181008 0.299911056747 0.181320653958 0.264285645557
r=0.624164326346 0.246259248968 0.240241630906 0.238016218497
r=0.621040386755 0.288565161535 0.23470890086 0.20223981372
r=0.722466601363 0.285864002804 0.192513144059 0.246424815983
r=0.721842018141 0.297070809985 0.233130506972 0.25706401766
r=0.636274333971 0.281930008825 0.226912977834 0.264332047196
r=0.686031185859 0.356298865526 0.222853301606 0.219765436767
r=0.561609783198 0.274096260669 0.195439575698 0.275670524522
r=1.0 0.343146382441 0.154678587863 0.258140978309
r=0.534647161023 0.194724176799 0.184657567751 0.347567553703
r=0.880435065852 0.274643133461 0.169026763489 0.292724485822
r=0.580493332563 0.300543658337 0.198962501155 0.22379383627
r=0.551287744901 0.25042563642 0.226985004077 0.2790016377
r=0.629561008967 0.276322795688 0.20141458873 0.229314588793
r=0.586409378853 0.305197003075 0.195091751189 0.211556481099
r=0.603005036468 0.28954391305 0.233009673261 0.21751835642
r=0.658674841131 0.265773663482 0.225605060658 0.259219643742
r=0.817484018428 0.304367849987 0.212074779781 0.265929076405
r=0.725899574733 0.336601249669 0.184055411585 0.236879592346
r=0.685056439143 0.33380303742 0.210952585982 0.233482072961
r=0.638944876452 0.235767565347 0.224362337621 0.264232785837
r=0.539724072999 0.289282624389 0.200473088771 0.208358820061
r=0.539483370141 0.258626385494 0.258664535796 0.190097667151
r=0.567460801067 0.268475452196 0.230826247508 0.219635560563
r=0.522985708588 0.274169156431 0.262199845081 0.20914634896
r=0.694550192146 0.282052400251 0.194540226987 0.251221823647
r=0.555806380829 0.233350969194 0.232378403332 0.276164615201
r=0.572675039413 0.261097361844 0.195536476927 0.271006568013
r=0.665415711579 0.302042582761 0.183704234646 0.263006050995
r=0.695943904039 0.287978514818 0.216167334018 0.281877856915
r=0.64431523529 0.246541243182 0.17463498242 0.269141497874
r=0.793883252831 0.292858538454 0.210136652006 0.231705568689
r=0.556408011929 0.273411032246 0.22548652071 0.221643229253
r=0.801813528786 0.283017344889 0.190175402855 0.239615821323
r=0.567341548252 0.292920413156 0.235324774424 0.206673143537
r=0.54678072198 0.277859519438 0.227849318078 0.228364617501
r=0.734269301224 0.298129854382 0.210511747585 0.276046067438
r=0.591104138581 0.220744821601 0.246958759795 0.236727209221
r=0.654123629351 0.279243950576 0.197089427447 0.252130478669
r=0.489473087059 0.260574751239 0.246327376769 0.180507008244
r=0.724388359118 0.315267424046 0.211326548409 0.268215135238
r=0.810390409333 0.260375309777 0.212065353466 0.316102041338
r=0.764517327288 0.271713475667 0.185823816822 0.275476904921
r=0.528186521931 0.28323497983 0.213943827578 0.258260831518
r=0.634285700681 0.228391431251 0.209388820229 0.29924703034
r=0.730723300434 0.294347111608 0.246158908414 0.222881267665
r=0.599152924197 0.226332435359 0.214632358767 0.278895623696
r=0.573897715752 0.253304266051 0.23109059303 0.260730671682
r=0.687771063044 0.304762127739 0.189813947681 0.275917774864
r=0.712600236093 0.270708763169 0.189423308584 0.277330602828
r=0.513342988661 0.278585517559 0.23378167429 0.187568067959
r=0.778813590929 0.313815345242 0.245426836466 0.221521019553
r=0.579445809387 0.252159092788 0.210308453639 0.218188263796
r=0.585537684105 0.272911752941 0.190450821368 0.294513753833
r=0.599723559208 0.276586747151 0.221053369059 0.257155256361
r=0.571940803791 0.28115779173 0.176372677089 0.263032882446
r=0.741162488534 0.305502054099 0.185687847133 0.279680221561
r=0.742431448513 0.279788792859 0.201811329171 0.282655811056
r=0.55534145355 0.27341683467 0.192148395983 0.231804381914
r=0.592970587001 0.292092154111 0.210283276768 0.221904143402
r=0.660126294702 0.252575614632 0.202813156328 0.282775419208
r=0.68327781148 0.244772098848 0.215580788354 0.289794355789
r=0.599758156539 0.29779257395 0.228892108127 0.265525581784
r=0.489591304315 0.270507357702 0.209666479102 0.224916500835
r=0.617276149961 0.286176152473 0.221115928324 0.250096731191
r=0.615735987918 0.234133091674 0.227211652442 0.23827846687
r=0.619934365885 0.304413781558 0.185105078234 0.237624992872
r=0.634100947942 0.262929779204 0.196108585183 0.241902172298
r=0.560454571545 0.264452535501 0.180437371589 0.305439644357
r=0.595783194742 0.281616141456 0.198476851544 0.24804108546
r=0.64762151582 0.314926171116 0.217132058023 0.21267081036
r=0.612260919601 0.285769647495 0.230415088708 0.226122944887
r=0.723375184343 0.302998846328 0.245562555788 0.187499677806
r=0.655354449021 0.265023809461 0.218491895999 0.24523900785
r=0.660197697938 0.342085016349 0.244874014234 0.1764954799
r=0.67418880993 0.279096503686 0.203126056671 0.247978436658
r=0.581546830579 0.275021350582 0.193686163674 0.224205049844
r=0.739281956849 0.325790177903 0.19680501286 0.241122003113
r=0.835083080756 0.32633593021 0.185452475723 0.246456954909
r=0.689723280375 0.30342704433 0.185521592242 0.254399818295
r=0.687203046501 0.266023542336 0.236098902779 0.254823936739
r=0.674251060169 0.308073424301 0.220383869167 0.221548426361
r=0.716134173023 0.322030145275 0.197910254014 0.261331765917
r=0.774090012928 0.285163129053 0.205211592116 0.260151863592
r=0.698234535361 0.273002777951 0.222113675425 0.218726480133
r=0.71540039954 0.284272159442 0.218191601751 0.258374467034
r=0.601371753874 0.223947278465 0.230203588435 0.25964083852
r=0.644344080943 0.246280581609 0.214751128976 0.301965163019
r=0.59013988976 0.240977322557 0.236405455761 0.257617934499
r=0.633922057318 0.289009150057 0.2073911519 0.238581199312
r=0.610085828566 0.30183433318 0.173315643747 0.26606034969
r=0.582362346593 0.283320761617 0.227711871509 0.224946094006
r=0.723942182333 0.30134173561 0.228089289173 0.265099425399
r=0.808855107803 0.296427037224 0.169536741314 0.294076813408
r=0.648631835556 0.280747489215 0.216783051225 0.256283757546
r=0.658818924291 0.301564856135 0.213527670142 0.233669402971
r=0.615369603216 0.26676907641 0.214572119951 0.244354466603
r=0.679242409013 0.33187860003 0.200754534164 0.268844617888
r=0.739562452519 0.247628649523 0.181206589937 0.293184503493
r=0.661436403574 0.257727290673 0.260429313119 0.234337728952
r=0.537328158193 0.250290192384 0.22703779886 0.266526040355
r=0.635561524086 0.263225204257 0.196244575363 0.222131306519
r=0.82101836545 0.388596689086 0.180793074694 0.232603004703
r=0.626532463985 0.236876768692 0.215096433113 0.29216881058
r=0.581052730848 0.299448156181 0.244803222563 0.241736192478
r=0.600170562458 0.279875248751 0.206742730138 0.225855457955
r=0.661657262147 0.263641660692 0.191509235776 0.272346849533
r=0.653906205386 0.290495089951 0.207507954861 0.260287909911
r=0.642386333729 0.327342167223 0.236037343262 0.231428753947
r=0.776358271 0.306068517973 0.191708402579 0.269372791782
r=0.806678724115 0.281146698993 0.17653244534 0.28416022823
r=0.577485036619 0.259613665289 0.208484532938 0.216786925135
r=0.632554685415 0.292636073779 0.215146159442 0.216994472465
r=0.618177254194 0.290985846609 0.219273929314 0.242766223092
r=0.603619238349 0.272423496888 0.199068470864 0.227563275861
r=0.548606026094 0.332125163061 0.170659542686 0.213748132828
r=0.627431554277 0.294413710313 0.207051700783 0.254023858935
r=0.669251005912 0.285794311085 0.19937366151 0.229414625937
r=0.639209801505 0.250942241296 0.228165678574 0.261121198366
r=0.734248605194 0.329676544921 0.181959051217 0.271566502708
r=0.767511996737 0.287928802867 0.217205591995 0.25171886253
r=0.658492914929 0.299789753315 0.223053264861 0.186483837286
r=0.753338213828 0.289639250139 0.179882326003 0.301922645438
r=0.594201523023 0.311266733963 0.184176741093 0.224806923514
r=0.674099967212 0.25175351234 0.184063247325 0.301211450619
r=0.702480124953 0.34189502685 0.170017149804 0.205374410677
r=0.65248157343 0.306622273164 0.215026453594 0.209625427941
r=0.645388524924 0.311520678303 0.160823285431 0.238645701764
r=0.676045250474 0.318163094687 0.17901514935 0.222934261909
r=0.589916551556 0.339633107133 0.174404194992 0.245420960578
r=0.638231138356 0.276237542509 0.1926485041 0.243729471036
r=0.75603712262 0.326369182487 0.220346906003 0.204787097531
r=0.70500927317 0.295138702341 0.228273846833 0.305758520031
r=0.605890416338 0.255165675863 0.218456861699 0.243883398058
r=0.607836003377 0.269086999381 0.26393141591 0.204982422165
r=0.510326866339 0.280534789974 0.233223287485 0.247922268681
r=0.637285494759 0.305556792318 0.220705380753 0.20192561997
r=0.689581730099 0.336706896689 0.205133489137 0.234630711773
r=0.713035420148 0.270711623657 0.20711224063 0.233304296168
r=0.565005410447 0.186215792544 0.212724154172 0.294718947632
r=0.467624929573 0.238825575431 0.223805058665 0.256368692697
r=0.593733302338 0.241426597339 0.232619876225 0.239182276339
r=0.758511003408 0.279530475544 0.224197393754 0.262652132505
r=0.730205234914 0.291816511312 0.203348672585 0.236931841726
r=0.597169766688 0.248873324118 0.223226566769 0.28815638541
r=0.688093890748 0.323374634225 0.187430080971 0.239609558168
r=0.573304638996 0.31853253793 0.222604120134 0.207483321931
r=0.687417203711 0.251342844726 0.196385146504 0.24642360781
r=0.620558696298 0.257297621506 0.20656078163 0.257796324538
r=0.679623870374 0.298214255549 0.180219468447 0.25657905486
r=0.58314464952 0.278782814649 0.214045585044 0.243115692209
r=0.678686616355 0.285609287564 0.182928255241 0.297363512347
r=0.576002727585 0.295472261774 0.22340070911 0.20947500154
r=0.848095968245 0.292600222696 0.213207708215 0.250503392809
r=0.649028667202 0.284863377805 0.227439042414 0.226056367034
r=0.617424234459 0.285133989195 0.234672335782 0.211239792923
r=0.485309968068 0.299636724066 0.251275533561 0.240128740994
r=0.64910301001 0.30399872604 0.202314500515 0.265752684117
r=0.633714552874 0.228673636919 0.191858178437 0.273691581429
r=0.60733497427 0.262037333049 0.186921888321 0.295290743109
r=0.62367358271 0.319809213604 0.221163845894 0.239533399466
r=0.659505377865 0.280406450887 0.175713170444 0.293678173046
r=0.548160902682 0.263000386266 0.271931439546 0.224182433189
r=0.616059663612 0.276285057163 0.187711012862 0.244269158628
r=0.529347261444 0.226770523 0.249009377889 0.268342407921
r=0.770796221849 0.274129933126 0.195027236194 0.288823349345
r=0.654872683965 0.318961646845 0.207907850536 0.246007864864
r=0.623279272823 0.315596401893 0.236619712561 0.220919697504
r=0.673747435326 0.278474742206 0.216500343536 0.25745777147
r=0.714028230511 0.312637153868 0.214762602647 0.258562666232
r=0.667475159236 0.299577939696 0.179477190753 0.250796531822
r=0.698025787454 0.291292170266 0.186642107587 0.230261083122
r=0.726318370394 0.280519661801 0.207818191487 0.243475977772
r=0.604041099404 0.283106389101 0.262946285505 0.213616980922
r=0.678684309918 0.294272333306 0.210962999534 0.242810417181
r=0.674844183971 0.288749981221 0.223415996108 0.246160104377
r=0.531092539442 0.290369862259 0.200147050971 0.208467767633
r=0.652885873722 0.317554222197 0.195268447385 0.197184371047
r=0.531179255211 0.227927187919 0.243011602708 0.230705733764
r=0.622553385959 0.238423685371 0.219694715346 0.277894804383
r=0.77072751099 0.263661430064 0.202772251589 0.268485213871
r=0.847780622629 0.294728440649 0.188207426212 0.276375746852
r=0.701747708532 0.285461472709 0.185884136782 0.251596802529
r=0.640740733058 0.29001707347 0.205766898404 0.257761570615
r=0.461486038852 0.248072784431 0.205644128218 0.248447514926
r=0.734206898559 0.308311617355 0.197760844616 0.253788814296
r=0.499874936003 0.295146487896 0.205587209351 0.247221383711
r=0.492025465259 0.247116566316 0.202847183541 0.293083516794
r=0.683390797258 0.293838185494 0.214863905078 0.249708475788
r=0.679229345061 0.252930847531 0.164718438933 0.292201862232
r=0.691626135281 0.306186903983 0.218075151537 0.243950761749
r=0.689645381002 0.309950037936 0.201354787157 0.246720180154
r=0.668629771646 0.295519220187 0.211110237665 0.275590668099
r=0.595393232737 0.200469832844 0.232557204327 0.267553384003
r=0.724976152502 0.343153893913 0.194780408303 0.220409651251
r=0.566882108871 0.274965139388 0.241201889 0.220621622973
r=0.584793976408 0.314425744594 0.197821637427 0.219880660955
r=0.742006161781 0.270467915485 0.195102271838 0.264663379035
r=0.656685357132 0.324097792183 0.175312643398 0.2514216344
r=0.569366917959 0.273078806838 0.246525473715 0.229162058542
r=0.582992508786 0.279803282984 0.216964892907 0.226257323076
r=0.646997150904 0.268907974827 0.226929227277 0.259726090994
r=0.738827447031 0.288104244503 0.262683302456 0.244651072329
r=0.622961440592 0.332407823439 0.255908335458 0.175347905462
r=0.610493610329 0.342864171226 0.171366795767 0.211282011445
r=0.64877404615 0.304267596678 0.198210008478 0.198502392699
r=0.72875197612 0.268027681192 0.200651362031 0.290154334167
r=0.796491072436 0.271800923246 0.229930781296 0.264713303944
r=0.626031482099 0.345437600705 0.250026667565 0.201836974158
r=0.653320446817 0.332996337401 0.189715826477 0.243075663041
r=0.730995547951 0.245935024572 0.246907396377 0.221263053816
r=0.73976198039 0.274862566776 0.233227416403 0.208351171001
r=0.633551319723 0.308127843505 0.199331852634 0.272615487238
r=0.871303774986 0.275879748196 0.196003723358 0.246626319879
r=0.648176656028 0.279375337777 0.180694419424 0.244066384435
r=0.750393721124 0.288575528941 0.205568644683 0.249813012463
r=0.619218052834 0.311215894451 0.203357527239 0.223510461433
r=0.539308005266 0.299647787404 0.229514080158 0.185776842996
r=0.735729328721 0.303150677088 0.224366572189 0.232375676372
r=0.738357102809 0.329113551028 0.167820899594 0.200868393967
r=0.775809056037 0.252813125094 0.227613909576 0.29066896017
r=0.552640345913 0.255905518119 0.235637987859 0.278665990916
r=0.562634263644 0.314013272633 0.226474674035 0.186201898032
r=0.601600799147 0.285301465862 0.213444154175 0.230295349464
r=0.526595502954 0.283858391109 0.260004339605 0.204305852612
r=0.590522179763 0.347622779652 0.205177856829 0.20564775374
r=0.626361484249 0.312574643822 0.172648448436 0.247255733445
r=0.66705545107 0.254487706017 0.208940996155 0.306092376237
r=0.654850513577 0.284094015292 0.236656826222 0.207073014534
r=0.783359249616 0.291801005374 0.214040561622 0.242531923499
r=0.656156100115 0.31107175211 0.201565753317 0.281148867881
r=0.597036135427 0.270609411542 0.230312686373 0.207129281705
r=0.573591158284 0.282730529158 0.199969926621 0.241809348143
r=0.579252433903 0.285754702352 0.234364534978 0.208504485422
r=0.634108314769 0.331576717208 0.193657243208 0.209901040292
r=0.644128833549 0.250394164495 0.207127698878 0.300752919636
r=0.604208738435 0.254080670868 0.22359819637 0.280550879285
r=0.683739865529 0.301039178541 0.215123685583 0.228870493919
r=0.571556372492 0.230593566272 0.218999588204 0.242312407417
r=0.610574051286 0.308012013661 0.227005281099 0.162076301838
r=0.610076495647 0.300089722635 0.247243340781 0.223942947401
r=0.677917678806 0.25514150424 0.201953529347 0.297846052197
r=0.790207455192 0.262532938279 0.191164959818 0.268143203137
r=0.556210117923 0.280300411386 0.241138662121 0.247923198555
r=0.54258638318 0.278037386177 0.207426468889 0.219589876492
r=0.720944021535 0.307466685055 0.202308567255 0.22343305041
r=0.505015980159 0.261819834042 0.221931662075 0.264057234253
r=0.658806598565 0.289335462362 0.233625868528 0.222625885032
r=0.585486694177 0.239938116138 0.239408543303 0.272335929834
r=0.650800120144 0.288156478008 0.252060698235 0.165551172144
r=0.755803528481 0.310664757734 0.192460651657 0.261219658264
r=0.624702734895 0.235452806802 0.192264118139 0.247281252278
r=0.599216428218 0.239815841961 0.237228833311 0.275557740576
r=0.735055071831 0.298627657413 0.189899213781 0.245186950124
r=0.79387822267 0.285280886868 0.217544013058 0.283376569119
r=0.755197842085 0.25463941743 0.164997147555 0.309242759824
r=0.590519524546 0.24856390893 0.227628155022 0.2459385444
r=0.567096767282 0.30168719828 0.243021391522 0.244011671776
r=0.595097573838 0.278688947421 0.211301922044 0.251026739974
r=0.710744031175 0.275849658568 0.218592002807 0.243965939161
r=0.595158489957 0.302311984474 0.232265890344 0.222724405628
r=0.63291552086 0.279433139535 0.213431309216 0.243381244617
r=0.703679124144 0.308579581623 0.200642186978 0.243121358661
r=0.691346336475 0.273075218788 0.200799453491 0.280519552454
r=0.704175143267 0.306211155133 0.203637039246 0.220315776519
r=0.670757888492 0.343808215718 0.213867350483 0.236968700524
r=0.773929739351 0.244579231565 0.194368142066 0.265277385955
r=0.66956344327 0.325059504835 0.218964863812 0.250813764035
r=0.692783874139 0.291638228025 0.214712414902 0.280090891326
r=0.749037598942 0.260583164333 0.211048717713 0.27750344272
r=0.640240261718 0.258233231881 0.239068381148 0.238613147158
r=0.802420137151 0.292724183958 0.204581563726 0.244537475225
r=0.578614743755 0.267977508129 0.22390361107 0.204393043841
r=0.628204570313 0.280065429222 0.201667494715 0.241972327497
r=0.72366708911 0.277936767012 0.196608041736 0.26120098889
r=0.618178882531 0.331406236537 0.201749470609 0.205305631183
r=0.740372071415 0.281522660062 0.209171997742 0.215284873649
r=0.643465238702 0.252405043551 0.233666893709 0.283102521754
r=0.638057547238 0.301319822014 0.221248976957 0.202834927051
r=0.660999602227 0.281498188166 0.192479732181 0.268368736232
r=0.660111325742 0.328430452111 0.213483542522 0.202779036827
r=0.557693944413 0.286594593572 0.224886341423 0.202840360933
r=0.698092642181 0.330578210977 0.172055481754 0.234833311021
r=0.669567162895 0.299329747333 0.182094882095 0.244082768795
r=0.458900491144 0.246298800183 0.248724724971 0.263505623502
r=0.856516859767 0.276223389889 0.201619591699 0.251465039572
r=0.508217361076 0.282223277534 0.222288179192 0.250607903404
r=0.586793445434 0.277310040407 0.206486275219 0.238472413585
r=0.643366187929 0.237393642378 0.235538058849 0.271957495788
r=0.63356847658 0.254791905307 0.200142548046 0.263645157185
r=0.45717730042 0.252691935711 0.243041281643 0.195375848243
r=0.75065837827 0.308882204397 0.197508169935 0.244746732026
r=0.684660853327 0.287913763605 0.219146573769 0.276709722591
r=0.653174168345 0.248374796132 0.198237543932 0.309121815634
r=0.674660684302 0.278462620542 0.190017259889 0.275892146519
r=0.66860409101 0.384986439079 0.19793048554 0.202031927125
r=0.581812254937 0.283062197097 0.230131563024 0.246814653458
r=0.634863413421 0.252136221813 0.164847578752 0.274091342442
r=0.655171427752 0.270123308914 0.215272824336 0.256771073996
r=0.634965114117 0.313445095994 0.128193290243 0.311298581382
r=0.485270620156 0.237478635611 0.1822889943 0.221017730261
r=0.637416571871 0.300900337428 0.266198935367 0.25799550851
r=0.641073435334 0.28547871371 0.162995438269 0.239218153652
r=0.614124555615 0.275552413865 0.172943813613 0.262940771659
r=0.656858189069 0.241865970298 0.251299245854 0.202343419454
r=0.516573021593 0.247398718366 0.207355816227 0.219821874661
r=0.671566857124 0.262550737378 0.240281232415 0.214818477562
r=0.595737298591 0.234281076893 0.190578030926 0.269702646511
r=0.605486926834 0.259915466654 0.225984720652 0.228171775255
r=0.692002040339 0.215245983774 0.247334682705 0.280369325299
r=0.627633296866 0.33374839286 0.215518848729 0.207821602227
r=0.610396687491 0.274588153538 0.199254429592 0.252677512979
r=0.79090021422 0.279114364113 0.254415142598 0.230018872376
r=0.605856010795 0.23888841875 0.267068696089 0.250726364601
r=0.582012554542 0.316833369573 0.163807349424 0.224900340654
r=0.678194719904 0.28361817719 0.193871641445 0.265368506915
r=0.643369520514 0.262110863855 0.255399971076 0.26110784547
r=0.79461649826 0.319822178522 0.20743755074 0.26035019468
r=0.661998395782 0.276191997306 0.176588444209 0.296364413217
r=0.650413001079 0.291121454018 0.198961289239 0.227356812617
r=0.593498173304 0.266118879246 0.220726951983 0.240717461848
r=0.612389011573 0.325038435118 0.19357034081 0.268394338861
r=0.567204298002 0.221015183893 0.189224041265 0.26587860103
r=0.463918617464 0.229903656724 0.222016363345 0.229586074196
r=0.596992038475 0.255237186494 0.237601825604 0.276902340059
r=0.603722363645 0.322137517826 0.251720408495 0.195583407509
r=0.652161062585 0.313872482916 0.208377350916 0.225403402936
r=0.716990361703 0.300680063831 0.211080726267 0.21382116084
r=0.679365933247 0.281013178583 0.230634833065 0.261791937139
r=0.726451245887 0.231600952133 0.246313507448 0.25268255598
r=0.720338054819 0.305910322175 0.223479082852 0.243904085126
r=0.697809366797 0.299222464151 0.230457698509 0.240361743013
r=0.743895061619 0.260238027953 0.186831615427 0.304521836995
r=0.66819172381 0.265731385562 0.23151120433 0.250248500932
r=0.660587304959 0.277447622549 0.224660568312 0.256359996554
r=0.710887977316 0.273193995723 0.217051201011 0.252029974559
r=0.62666810268 0.290456201137 0.201557317579 0.196428571429
r=0.818973507853 0.285328874134 0.191431705825 0.252872461411
r=0.687688318864 0.335140793827 0.224939934374 0.214383486415
r=0.635898784297 0.289856885499 0.19392087808 0.231794570376
r=0.646307465891 0.236609600932 0.236518022192 0.247689385651
r=0.650086885174 0.278585495036 0.207718604197 0.251656864995
r=0.536179043314 0.277846110146 0.216813246297 0.274957392758
r=0.718743959115 0.312656159908 0.197035542173 0.231022344659
r=0.606232286438 0.240802489581 0.167214441594 0.257158562784
r=0.790560023182 0.242478627464 0.21192054599 0.268977312357
r=0.8376157752 0.322490756731 0.21037664223 0.23585700063
r=0.63284185097 0.239459320321 0.225111314161 0.275903493641
r=0.572105647392 0.320359549127 0.197456120744 0.211011058956
r=0.724544874132 0.276934034353 0.19579623354 0.216940346855
r=0.605997130999 0.28435844388 0.246450517174 0.256658236058
r=0.620012398349 0.266162514828 0.174095201544 0.283799106831
r=0.692866504443 0.249787634661 0.239522657522 0.256634214894
r=0.624033506326 0.302134218474 0.19450939186 0.208280563558
r=0.705653807783 0.234004966933 0.206659394638 0.265384457068
r=0.596772843412 0.254801020074 0.198297607326 0.210325469988
r=0.61469236759 0.276332051954 0.225188176595 0.226037711093
r=0.627483121732 0.242516369712 0.218291561701 0.238500740442
r=0.683971720531 0.293109021119 0.178336766684 0.291517760183
r=0.613524089571 0.31707036344 0.197937320092 0.229818062821
r=0.708534085891 0.295889214104 0.234743972137 0.211563714692
r=0.63010564526 0.26771020487 0.235804273818 0.21579475145
r=0.706055072008 0.279585126312 0.180011130184 0.297962993445
r=0.593756631126 0.264320143318 0.207982640246 0.262583778933
r=0.555362479939 0.27381373608 0.184300780911 0.267101299035
r=0.701027284354 0.260707097002 0.222744495587 0.278620185981
r=0.654828073644 0.283074340233 0.171557848617 0.237008373769
r=0.735820463588 0.283534822897 0.249020614796 0.235121202427
r=0.632635950251 0.33229359562 0.20513864856 0.228394031079
r=0.620427619835 0.289916472004 0.240752931738 0.24366461386
r=0.765139822299 0.256679154355 0.19879901271 0.290595246471
r=0.586340121443 0.31530595253 0.224769100846 0.227382885214
r=0.642381336036 0.304923937589 0.210461690785 0.245390895922
r=0.830920720461 0.31739633321 0.17433493294 0.255818875354
r=0.582143255252 0.261474908883 0.215999072104 0.220005085585
r=0.658105867007 0.272130601573 0.213743511931 0.259779087829
r=0.709026611544 0.265959753665 0.212123465051 0.26139362849
r=0.573851028602 0.278931060197 0.213312247679 0.245260870683
r=0.792008553894 0.336211147385 0.203960642953 0.222132954726
r=0.571721269387 0.319273951918 0.224316561156 0.201970329934
@group {Random Data} recessiveon
@balllist {First Position} color=white
r=0.635084721445 0.196207455682 0.267302049029 0.226723462858
r=0.574847120686 0.295359693711 0.174037521021 0.273060605505
r=0.781631258823 0.256754080376 0.263235301065 0.190564894664
r=0.545483282921 0.299229186407 0.149933926778 0.266315004229
r=0.601092423178 0.284222241788 0.219819916181 0.290592736616
r=0.654249155626 0.21382830802 0.224991810094 0.286222272785
r=0.493497527408 0.303555520475 0.250415361885 0.176195914242
r=0.809399899366 0.228532583363 0.189429137894 0.209366512908
r=0.552122127891 0.279707586997 0.224293006481 0.236030954614
r=0.576127943482 0.249446549816 0.197910860992 0.260961111993
r=0.652719734872 0.257491781885 0.208591052775 0.170264213806
r=0.325593054291 0.413230692422 0.131574356646 0.299145791159
r=0.571805192829 0.185413909571 0.224396640273 0.350186473058
r=0.741001420498 0.247873666933 0.228695174979 0.234779409086
r=0.784921451381 0.22657105008 0.15295253331 0.340141660434
r=0.576653693116 0.275229953571 0.254644383058 0.236363635057
r=0.577038145936 0.290499789912 0.168162576479 0.2345200088
r=0.717090255634 0.249034164039 0.229910984366 0.261673089703
r=0.631636713488 0.278554492207 0.244657656293 0.232994560468
r=0.593668650153 0.305021960318 0.273719483268 0.172276740823
r=0.685968823834 0.259073085052 0.209988079289 0.252329182465
r=0.856738163064 0.199918117849 0.200760010784 0.250061496864
r=0.774394682072 0.183024426794 0.163813033206 0.316445525325
r=0.63844481239 0.155835426348 0.328579221596 0.202463782072
r=0.676825588462 0.171147081529 0.182514334801 0.38830864374
r=0.644066612807 0.246229416524 0.231891354581 0.25645012417
r=0.698209752135 0.296745261891 0.196121561352 0.288431248737
r=0.847537095727 0.229811741139 0.130575866919 0.217751858214
r=0.632306013346 0.272368658828 0.211776996653 0.228365052965
r=0.704312196465 0.183276413552 0.221290811015 0.236027976198
r=0.464941679098 0.356672114595 0.113458155965 0.188078390942
r=0.767070909951 0.339982075135 0.172921028211 0.207534881675
r=0.670912194926 0.268939083297 0.247999894717 0.18617289347
r=0.542153126854 0.312401646101 0.231991322662 0.31521236865
r=0.517559043119 0.298545533391 0.174689791137 0.315869694803
r=0.469266405785 0.337201624847 0.202122618299 0.164606072676
r=0.482240643395 0.273311649544 0.285848318965 0.201575774606
r=0.651115888667 0.181760352833 0.241136598586 0.309669685596
r=0.651331303196 0.283793737732 0.188116409904 0.223809372926
r=0.575447554649 0.36808788853 0.198156374975 0.243747519674
r=0.650510831879 0.267195083382 0.245978894469 0.199881630929
r=0.607629462067 0.258810846349 0.239243010891 0.071696506439
r=0.564517387046 0.287041376356 0.140923613147 0.286274542075
r=0.485315272149 0.273690055827 0.29772318127 0.220059927894
r=0.478533566757 0.305090813934 0.239923095075 0.275664478814
r=0.450150958734 0.297047459815 0.162758415471 0.228022436205
r=0.496758394095 0.368410178591 0.157641035267 0.302389203497
r=0.640793648906 0.36474960609 0.143415406647 0.184187734683
r=0.665133670248 0.298221045297 0.14720261633 0.252962433114
r=0.601572964466 0.275031661722 0.223457159906 0.212344320166
r=0.685947981721 0.301051240098 0.219095941285 0.22657462791
r=0.443829127872 0.306534442348 0.220922299881 0.224264487702
r=0.491658303913 0.322797051522 0.169529970013 0.24400169909
r=0.447963352364 0.173003444661 0.234481156521 0.327070759357
r=0.702087217856 0.314353461637 0.177552330555 0.161255875213
r=0.874942723585 0.27053039975 0.260628607208 0.265233455538
r=0.646716897978 0.232443949775 0.349652897654 0.162246150048
r=0.749856169127 0.290334373929 0.149753818697 0.349060926604
r=0.606756003994 0.256510375287 0.137892990859 0.20026863874
r=0.878868441659 0.202773058014 0.177881632689 0.265328538273
r=0.544678987809 0.261815526965 0.255348448057 0.273971662414
r=0.748529335466 0.240597843728 0.315935150378 0.264201884151
r=0.514809488433 0.31427345889 0.172631513628 0.195199622048
r=0.822814742126 0.225817646281 0.190990567348 0.286729597833
r=0.779489067393 0.301687966546 0.129587422244 0.245396501289
r=0.661409991357 0.258238626377 0.223705334499 0.192979010351
r=0.630322133957 0.301755478138 0.240539038597 0.181722681271
r=0.697202151967 0.170434673396 0.260598419406 0.225700253158
r=0.525114624501 0.319722210739 0.213709913569 0.159796326333
r=0.708652620803 0.272381471599 0.224781827478 0.160749520723
r=0.807889617235 0.245134860412 0.20638046118 0.269012269929
r=0.702578798311 0.243226506083 0.180228567016 0.26426820558
r=0.779891439052 0.295413184209 0.237807780854 0.233501588644
r=0.782791367267 0.256226419201 0.210362699815 0.282598403542
r=0.63128060584 0.307316839266 0.109641145524 0.269971570506
r=0.776378464495 0.147192479175 0.229435753841 0.31031135403
r=0.695897324238 0.415472313191 0.130402633888 0.143126152389
r=0.676756572498 0.27528454118 0.164352851828 0.320164100514
r=0.718277281543 0.213273961757 0.190294609307 0.320672367608
r=0.620358982202 0.297066655435 0.216126241295 0.191100499398
r=0.618460976794 0.290156610646 0.212267422334 0.22624812709
r=0.884037214048 0.213326550073 0.269433723412 0.255800367267
r=0.657999623936 0.234425040517 0.173658311007 0.279663914435
r=0.451927484423 0.252224913602 0.238064818631 0.138701999564
r=0.668216128608 0.300772902386 0.23015587173 0.207900218515
r=0.701116204891 0.302942638307 0.160707935455 0.14876577565
r=0.653040682222 0.237435629697 0.207225930742 0.257977591087
r=0.685339603524 0.322057804258 0.156166943706 0.245268971961
r=0.586521645449 0.296850568952 0.140881469572 0.252052561631
r=0.692548138026 0.2495558713 0.222754101834 0.289443735508
r=0.393224448973 0.257700375646 0.226364721214 0.208090714961
r=0.45485021408 0.302000748052 0.181001021999 0.249712202576
r=0.704492315768 0.247205336118 0.191639693377 0.241996469459
r=0.82483788068 0.269471914825 0.25118369443 0.203822355241
r=0.483508270862 0.288165495453 0.198800815736 0.233409728918
r=0.666498444104 0.239435641462 0.169721903594 0.307132098418
r=0.736028555363 0.290720434078 0.180249950182 0.247198900849
r=0.741433695953 0.294026742965 0.168254043564 0.224889397679
r=0.807400066362 0.33976951155 0.12833549026 0.159160508665
r=0.626582346511 0.199785491411 0.205784436641 0.291655719491
r=0.764642445826 0.20286705754 0.243032983222 0.190214705561
r=0.764691056552 0.290227353604 0.108651237822 0.258971536659
r=0.579016962681 0.368611518427 0.18450261958 0.203249849387
r=0.350598626949 0.296233468454 0.30287978487 0.160049583452
r=0.564941624233 0.221705033429 0.297050228078 0.229475455325
r=0.577910315786 0.316024379465 0.161391836594 0.258263834335
r=0.872178426544 0.194490920495 0.305970649704 0.165296049144
r=0.617401895193 0.199348957174 0.297574821995 0.191509816613
r=0.774869691595 0.360336479325 0.239208496345 0.215506831867
r=0.579677090177 0.298467980012 0.196165064123 0.226838836103
r=0.697696249235 0.166071434208 0.204909432191 0.295233571849
r=0.621074974876 0.221373123586 0.154680136191 0.276492407967
r=0.641756845703 0.29633738555 0.200127205062 0.309811507735
r=0.759416204554 0.210988829461 0.156916429891 0.347669973835
r=0.635276072536 0.331872998558 0.213579475806 0.144477707771
r=0.700224569977 0.28286646289 0.258334200407 0.267083412091
r=0.631823028781 0.246480368265 0.250042307815 0.236430614991
r=0.455449694543 0.343290394869 0.159622019107 0.29426898551
r=0.881821634729 0.172579086104 0.137538040377 0.336916486374
r=0.709666590006 0.31511270974 0.1925924942 0.206138647523
r=0.672599035232 0.333051821431 0.203204872982 0.168565760715
r=0.769886196308 0.264285920088 0.181488365573 0.268596457326
r=0.78462967799 0.208102151546 0.245011595583 0.227907278597
r=0.710148490838 0.25757439553 0.184013042276 0.207126060842
r=0.594705604665 0.216162263483 0.233646118014 0.210202745771
r=0.652564643641 0.183341939826 0.169696778158 0.228687080684
r=0.670502877095 0.335032692628 0.200217209189 0.199967150556
r=0.664822525987 0.237336414731 0.191003864951 0.251257813878
r=0.531080741756 0.323203071513 0.171373007877 0.25712718773
r=0.683154852664 0.315990005712 0.21546080913 0.139271476684
r=0.637672620175 0.292410827987 0.0958932554724 0.273820598291
r=0.664883337352 0.347303528337 0.16350566577 0.123103677808
r=0.588873401847 0.220850115529 0.299371470737 0.177781216452
r=0.865704566456 0.276106695869 0.169937147006 0.292430344694
r=0.473726860282 0.230334085764 0.180878466223 0.332895986826
r=0.501490746666 0.242322142521 0.145963002026 0.283800016952
r=0.53337881312 0.30468352762 0.169248407533 0.257351863051
r=0.744492079457 0.241476107056 0.16600760399 0.191111392595
r=0.617799653958 0.199448554092 0.100635751392 0.421341142722
r=0.547235093935 0.322617453027 0.202491900226 0.250582960978
r=0.787787094056 0.211866395964 0.163780618135 0.319819713032
r=0.666388386352 0.343208928536 0.177742245161 0.244737110858
r=0.971188152 0.285416816636 0.101520327979 0.298634268531
r=0.764088182682 0.275436326998 0.219971521142 0.237032192363
r=0.511512941172 0.277125266767 0.209388909632 0.206909149621
r=0.760271605802 0.262163428539 0.199786229529 0.228019006069
r=0.620952133306 0.255405640757 0.210781633686 0.208402557904
r=0.657778772537 0.188841085571 0.254069076556 0.232888940134
r=0.556997537588 0.305236866339 0.277499929465 0.171061829223
r=0.669414986322 0.302358173964 0.137908236483 0.21182991448
r=0.835561990679 0.240218057744 0.124708492606 0.228250561118
r=0.847829777136 0.177392386899 0.300914544762 0.25180804411
r=0.568009775302 0.337179600857 0.253350330458 0.14795604436
r=0.701488271796 0.231974595699 0.23074974145 0.205147183679
r=0.444643845583 0.21320891512 0.218962318324 0.330744822937
r=0.641094434874 0.250162276929 0.191683825877 0.311580445748
r=0.609712700402 0.287989489322 0.178728665949 0.195647280135
r=0.463410593575 0.268461715501 0.263192781538 0.177450598837
r=0.553886443748 0.275578286791 0.191619541434 0.26595578135
r=0.797384052102 0.237853434488 0.170049230104 0.262287879324
r=1.0 0.237220150316 0.267750686953 0.226926768683
r=0.86922925546 0.300153503674 0.158716389666 0.296855560438
r=0.667564930152 0.255220907675 0.207642285218 0.172924949405
r=0.513171035456 0.407503377358 0.153524854808 0.162797948968
r=0.63166469274 0.399642182791 0.160856666353 0.214359297051
r=0.704535941048 0.287469523503 0.296946393198 0.189090007815
r=0.631215111309 0.273922671063 0.260615714711 0.253975661737
r=0.556137134572 0.256813472348 0.165805161974 0.199136189218
r=0.594950359186 0.250214991623 0.191717478935 0.263735163391
r=0.712111553354 0.259876015994 0.13423833046 0.293009031447
r=0.60247922413 0.23544752395 0.240360621721 0.303841568861
r=0.652050579005 0.288005326262 0.190750871722 0.26681734116
r=0.534705541054 0.252033907518 0.162024491823 0.320884762589
r=0.747677901696 0.155908461392 0.336115759889 0.300121662445
r=0.685151438509 0.219227192076 0.273616389085 0.24248194012
r=0.8065040346 0.1611714973 0.270773577032 0.23279999564
r=0.891720217961 0.286826794586 0.194324676425 0.287073136941
r=0.463938643433 0.252098793488 0.201921497073 0.288688794177
r=0.649336752085 0.208475622697 0.208256574484 0.283921100543
r=0.783442765742 0.245746540366 0.175538588613 0.301099928042
r=0.610860552654 0.279599542177 0.223870210715 0.235670602956
r=0.350564893622 0.300831992287 0.25515716001 0.212163717079
r=0.580193899382 0.322012201212 0.134369323525 0.280257645514
r=0.760017278864 0.239536336607 0.147233794816 0.287844881296
r=0.722093715772 0.241225894262 0.201804916966 0.244918753714
r=0.871674113151 0.223133239247 0.196823320511 0.298550995234
r=0.693054933403 0.251279300574 0.205758344708 0.307988455032
r=0.984826678854 0.344205403849 0.187487077748 0.1922449788
r=0.582000098205 0.356205497916 0.188231307298 0.187733803129
r=0.603342663253 0.323882411325 0.15673035837 0.234974915846
r=0.532280530452 0.295028586772 0.18843481133 0.295816391643
r=0.702202216224 0.292646475393 0.19438228105 0.229567304109
r=0.515875636617 0.293639921684 0.217592055888 0.205658829254
r=0.411297223785 0.320634277012 0.150434925326 0.179048870936
r=0.641869797641 0.164411221232 0.199631937309 0.290972844976
r=0.689301676854 0.272474157765 0.196111477739 0.131226888442
r=0.655172682991 0.312880736564 0.203971514229 0.186566102496
r=0.371280209942 0.386371067683 0.212965260295 0.209056947773
r=0.600738876349 0.350147822553 0.19428664679 0.207720922658
r=0.596595707257 0.247897111603 0.183197539894 0.284903706178
r=0.402598518894 0.379061994419 0.193399071641 0.184865498323
r=0.359414086233 0.274976837481 0.165580468132 0.362773581043
r=0.538661044105 0.252679864374 0.23028238201 0.193146199777
r=0.760403088081 0.255676494458 0.268433925537 0.22929789557
r=0.41632626438 0.361888339936 0.241026078523 0.134916511658
r=0.660171908864 0.34275511967 0.144211423431 0.268218031391
r=0.535333008157 0.304718749979 0.276142618935 0.180649906405
r=0.805930387116 0.133310881358 0.260489129648 0.197723647165
r=0.56533253401 0.254834653913 0.182574189303 0.21006064399
r=0.798097790302 0.21506222577 0.23123031807 0.271532762836
r=0.656160162369 0.26954059433 0.125643997047 0.196934431725
r=0.778962763479 0.233054939399 0.210707837242 0.185168036134
r=0.610429754504 0.272588981237 0.222681433189 0.239454886611
r=0.710633285324 0.332802239287 0.171303968716 0.26732517265
r=0.760466263666 0.249340524386 0.184869236942 0.2657837548
r=0.690354465416 0.286280498746 0.214872060685 0.207073123531
r=0.748348451712 0.233329947615 0.276153316995 0.227214051344
r=0.38653937547 0.359967326733 0.246032064903 0.194124262088
r=0.635760108117 0.298126001927 0.164820343483 0.203600237492
r=0.65127229947 0.276540845092 0.183314818514 0.235635596008
r=0.810290348601 0.108705423695 0.197442834205 0.329342566879
r=0.720557151358 0.27645201923 0.163097295524 0.298484928031
r=0.626519880207 0.380892838538 0.223034050426 0.219431578101
r=0.79736907388 0.237204125451 0.178391883324 0.253653627725
r=0.373616263706 0.293314132132 0.236843741302 0.221849257616
r=0.431659555903 0.25445000048 0.208193460292 0.286287232064
r=0.565635975436 0.158181941164 0.216392012567 0.309199114449
r=0.674757492957 0.348327673392 0.181487464142 0.183319238187
r=0.719944544805 0.23613881035 0.165994362119 0.213296159664
r=0.71279370723 0.199952408053 0.230851511863 0.24513207435
r=0.786254888981 0.267714198689 0.215826908864 0.308371106451
r=0.672814368161 0.190906603821 0.16254965693 0.294178083875
r=0.663302153307 0.328430740419 0.203784807671 0.242192602824
r=0.620797433509 0.256262236009 0.214242339926 0.183028348908
r=0.79492358351 0.322860355403 0.173105237095 0.25097440013
r=0.48143134965 0.376105072356 0.164283001737 0.139865882759
r=0.756021570719 0.253169104028 0.114685742642 0.368856555382
r=0.314001693633 0.330424574446 0.199534572418 0.221505872407
r=0.817928353068 0.154496226896 0.266641581708 0.247573021893
r=0.55803303193 0.415750526243 0.196206768938 0.138216854688
r=0.611879510988 0.362071925954 0.166133607996 0.222776910206
r=0.645896400827 0.217802508447 0.125831351881 0.267925311122
r=0.52748034446 0.318648625047 0.24527236161 0.185199743546
r=0.735480030027 0.17200033205 0.27317779741 0.291657028558
r=0.575547996153 0.281633927776 0.183134739676 0.280742762207
r=0.723377284427 0.283082238725 0.122056876046 0.233666872986
r=0.602043680981 0.331331711716 0.190657334376 0.154790071646
r=0.865039137314 0.17691243617 0.234169526848 0.203583538561
r=0.627231290798 0.290482338171 0.188567158758 0.207715916491
r=0.704022149009 0.455018249019 0.127680657775 0.2119247335
r=0.883167163701 0.265643141359 0.151152602494 0.166288033918
r=0.65063336765 0.243458818923 0.13778132273 0.360513092776
r=0.900635230008 0.237333999316 0.169728570292 0.208826759753
r=0.730898202557 0.312193194804 0.251270256366 0.166313012107
r=0.57757997654 0.297065478453 0.205139448986 0.178879951413
r=0.293731916152 0.407556227772 0.131547815052 0.170322224554
r=0.470875216735 0.359946143898 0.199033439844 0.252816615258
r=0.585790325578 0.295103882612 0.125884768758 0.317198991997
r=0.979907641026 0.292218471813 0.131329387557 0.249772080172
r=0.822513200199 0.241394076675 0.195048727985 0.324298651036
r=0.606375921582 0.293840825102 0.187686624059 0.234302879013
r=0.670203429756 0.316634913427 0.173342703405 0.293039840482
r=0.78861025247 0.269267222996 0.175493884132 0.137829417569
r=0.784370485385 0.266859439754 0.218749915052 0.268316286924
r=0.68327961582 0.13677292778 0.251763923281 0.288694823732
r=0.602773482031 0.397174371597 0.19679411166 0.191473974959
r=0.532288159297 0.145538003331 0.187370446447 0.361753272276
r=0.699078105563 0.293177090258 0.134671058184 0.231203499468
r=0.678741281451 0.301460851192 0.154335508899 0.288111812839
r=0.460925645635 0.320205072477 0.223067151486 0.157276994486
r=0.663411329453 0.283004333414 0.14442038157 0.250794616137
r=0.569307341271 0.259590105339 0.162658091563 0.273186736244
r=0.368759687148 0.275127044992 0.181849408345 0.211463976141
r=0.977567492952 0.206840636725 0.288537455406 0.294909029854
r=0.598637751427 0.208813795385 0.193245078188 0.2890971764
r=0.673204957081 0.252854309384 0.246451070074 0.217188908293
r=0.522803500542 0.219283060026 0.180767596277 0.276337856794
r=0.672709663585 0.163891804387 0.296851830678 0.242154321268
r=0.621383582227 0.398860006062 0.141169052915 0.226518236935
r=0.496382125684 0.300411393845 0.185001143665 0.264213234377
r=0.60216624079 0.33205507698 0.204751508233 0.228161390409
r=0.585497729958 0.228448109442 0.212017485568 0.314105822221
r=0.676913505192 0.235412174179 0.217639310789 0.299711975443
r=0.788904956191 0.288176112902 0.173010623427 0.261030682999
r=0.831401070327 0.25068702439 0.220639196182 0.328716526392
r=0.683235400066 0.248531556084 0.0967752916123 0.309856400164
r=0.637843379302 0.184692322705 0.239850045908 0.323574338639
r=0.367404645773 0.232743156082 0.260384982149 0.243057796627
r=0.476294135429 0.272630218408 0.210551753762 0.276189911007
r=0.534130421155 0.301294675643 0.233951412194 0.172078823935
r=0.777215135556 0.323039615793 0.136724115626 0.165740289974
r=0.843412428904 0.174765089474 0.275352250079 0.175055764899
r=0.822277588258 0.304023986567 0.184932874684 0.202939513279
r=0.703340661324 0.235228541962 0.254374304724 0.280869094579
r=0.556389267341 0.293006746225 0.312746307483 0.174260370639
r=0.862159735211 0.256865241027 0.134867698468 0.235217169894
r=0.770435156279 0.274852336281 0.168153859579 0.278857398958
r=0.715707662655 0.311443528804 0.142528004563 0.2178762005
r=0.49913616969 0.262666960064 0.278004741948 0.184973616449
r=0.6748383429 0.249665792027 0.202414504794 0.278705073686
r=0.762974927836 0.274914838664 0.126189553016 0.312877595412
r=0.693997875569 0.275578363897 0.0886663378683 0.28846958526
r=0.498456036234 0.351343531648 0.221797848859 0.27752551202
r=0.785887302331 0.310296522547 0.157676695816 0.351527088219
r=0.720632852518 0.244476748981 0.124635779382 0.290671275391
r=0.707769910856 0.327666102915 0.211970191651 0.251303630192
r=0.575137819833 0.303058700006 0.102826632867 0.227754467154
r=0.764386724178 0.279959925071 0.184522640381 0.24031611613
r=0.465571193728 0.170618961131 0.238796123472 0.33833545609
r=0.806370466408 0.283234209429 0.21072722808 0.222223206771
r=0.709303837514 0.274135071793 0.145388084878 0.234806233361
r=0.53006182349 0.289313233881 0.229218260916 0.216723475804
r=0.490373878498 0.255948548958 0.134607418155 0.277793688555
r=0.706858587712 0.313678638006 0.261385780948 0.274836270487
r=0.601308182668 0.278049574416 0.205563341411 0.243152726072
r=0.731036707169 0.314565777954 0.200154726999 0.236899691456
r=0.604882643942 0.294060488254 0.192980293031 0.218649940646
r=0.574321823497 0.250912253915 0.104690681062 0.311180435277
r=0.797241081254 0.21260314961 0.214126130428 0.193148673764
r=0.629085576842 0.311948616693 0.229914752622 0.212444474999
r=0.646764607687 0.236186591763 0.257747063267 0.154498326591
r=0.609047567301 0.236959303836 0.205178874873 0.238838046692
r=0.642317783922 0.375301667998 0.2240145907 0.259614653886
r=0.551648796535 0.248501255684 0.223302034066 0.253201225394
r=0.492411551558 0.298425384016 0.209039088513 0.121215206845
r=0.486521814357 0.27564018583 0.170553295366 0.169232540086
r=0.539691947186 0.199932634149 0.208709078456 0.247770724074
r=0.524339300779 0.333931062716 0.236971343963 0.121889726368
r=0.581196343897 0.282141670821 0.154697401578 0.239750626633
r=0.452344935034 0.301926615461 0.267387240182 0.206174409216
r=0.701144196748 0.204447411071 0.271841387842 0.263379915189
r=0.527757621403 0.284646063411 0.186210732881 0.266871054204
r=0.509589739967 0.328859712767 0.185557261236 0.337945098803
r=0.353896417836 0.370817538248 0.18437806484 0.203897661147
r=0.835693876423 0.276237725844 0.190397273558 0.282972894716
r=0.740878120997 0.29877293129 0.208097246233 0.238687835247
r=0.667787251192 0.293475078526 0.234911516418 0.170691583639
r=0.41491828271 0.351680085559 0.139145137802 0.204161614762
r=0.582934894663 0.223775471816 0.216671890001 0.308040474809
r=0.795751081847 0.219850823443 0.189676535865 0.269169844856
r=0.65962607271 0.333477724091 0.106753785101 0.252811707723
r=0.590187301128 0.260429225155 0.177079179108 0.25417100599
r=0.658433420337 0.25097147133 0.231523609226 0.232056120245
r=0.864441349076 0.253385921492 0.150544483357 0.249965182703
r=0.660480935279 0.241219308287 0.210314627488 0.262112354889
r=0.740792240558 0.214926871222 0.204198444952 0.295456276436
r=0.639214802171 0.331769663638 0.191856829195 0.208918149429
r=0.79292620691 0.24536033423 0.235973278348 0.24217985237
r=0.8690826912 0.282402345877 0.200339237664 0.191092679859
r=0.649138487009 0.282412388165 0.123797863494 0.252605402713
r=0.827225295425 0.275152584448 0.218728599739 0.196031840487
r=0.719797510072 0.222698404378 0.217876786589 0.252457477131
r=0.552653546767 0.174848368526 0.195635828541 0.276971920439
r=0.623704253692 0.262613517652 0.190689210438 0.297680043403
r=0.571384905725 0.340862684427 0.133156942851 0.184567390216
r=0.693221362967 0.27865136838 0.142491551486 0.264325763439
r=0.82654437005 0.215446428049 0.153917539353 0.313656986801
r=0.689036397805 0.293541009151 0.237875188213 0.150172993434
r=0.76312052646 0.259270254991 0.226620009676 0.225639096494
r=0.794187404391 0.266475632582 0.23648896781 0.174338700377
r=0.561357798044 0.215074243178 0.294956636799 0.22653716201
r=0.572666233172 0.241547130246 0.214828369712 0.295227259211
r=0.663460762074 0.270528954594 0.247854991042 0.278034542854
r=0.653405902939 0.242918446428 0.177255346233 0.296491368089
r=0.458463849631 0.288839600952 0.230840953591 0.255278384076
r=0.56839278793 0.267376565215 0.203351953168 0.200787890003
r=0.701514813509 0.261632552021 0.179014403023 0.278551841822
r=0.695535283274 0.244006673984 0.260835494553 0.237002799706
r=0.563236555411 0.275396131622 0.210453793448 0.18171059481
r=0.725761868318 0.256485668521 0.160677030355 0.208299370798
r=0.820605325232 0.190423858278 0.14915869481 0.253028330756
r=0.757383031319 0.118054692076 0.32343487685 0.291653162929
r=0.802659439826 0.214033752885 0.210527886089 0.319492273076
r=0.670950845487 0.227617366565 0.246060446254 0.280645818331
r=0.666668875578 0.2353789069 0.237720249178 0.226095380411
r=0.492805280083 0.292362549962 0.184215109089 0.22446789262
r=0.432589364917 0.312944558084 0.162343956686 0.302714264162
r=0.984459397477 0.267849598226 0.181766187986 0.236677521394
r=0.72470712888 0.197574425852 0.237167104888 0.295244376354
r=0.687547512448 0.306275654276 0.162567223616 0.196896250984
r=0.671101536993 0.349249282785 0.154415948777 0.276798274759
r=0.537990498792 0.300520936348 0.204560540673 0.35548688541
r=0.546672448471 0.292437588137 0.214028994404 0.136373751963
r=0.656197672307 0.28147572604 0.165714569148 0.253369372992
r=0.462112588972 0.227116723848 0.219862809096 0.251192343825
r=0.745913102539 0.239571038021 0.169728858106 0.293993889716
r=0.581064817597 0.258453540715 0.219292907765 0.237423117449
r=0.899543063036 0.26615446653 0.157083495788 0.271795466905
r=0.786190451549 0.204835383665 0.283456569155 0.22073310776
r=0.439835939548 0.331848369899 0.255548147339 0.165655811163
r=0.785677353233 0.208869509812 0.21163024053 0.258619532061
r=0.843656847424 0.29683086689 0.176449601281 0.190314486155
r=0.729975014023 0.252009819989 0.162931874735 0.330853678931
r=0.647303833714 0.336566145235 0.16375615995 0.210121450463
r=0.638500721899 0.141304945355 0.359475794281 0.318878972787
r=0.760903958135 0.219787653833 0.297070660585 0.235852245792
r=0.717885315331 0.378829442645 0.163851922348 0.199941192805
r=0.77752008432 0.27929035118 0.225377443391 0.294648748674
r=0.726013515287 0.203979981887 0.279667969502 0.225972032109
r=0.632937945017 0.220093040193 0.200799354322 0.223553648196
r=0.841278665438 0.248230932663 0.152281870177 0.287932986716
r=0.628505141647 0.204012343086 0.25786571478 0.252636701088
r=0.695129207064 0.33918608601 0.125249260777 0.284389335495
r=0.759677143532 0.294677770417 0.219999384338 0.246826534509
r=0.785318839359 0.204641081542 0.252813504527 0.222773210433
r=0.864699976784 0.306151967368 0.161075270065 0.177274912265
r=0.724772425934 0.326013003077 0.225530717027 0.170128287275
r=0.594134309091 0.197986842025 0.200742986893 0.227535117173
r=0.564948586254 0.19500191778 0.191004396039 0.266713347292
r=0.635625888432 0.267529699681 0.233861003361 0.169999573406
r=0.761275640503 0.236907768851 0.200476336256 0.245136976427
r=0.625463429945 0.344819847879 0.236295221368 0.140764211343
r=0.797011716892 0.210067685604 0.255111555602 0.247943078247
r=0.668878357444 0.163835131963 0.262569882343 0.237791388768
r=0.697499658658 0.282736830809 0.291960847945 0.166214193381
r=0.612728523222 0.263343406701 0.215606829508 0.180614578693
r=0.734970510095 0.177222702582 0.242713984722 0.181124729446
r=0.601249881044 0.297380062035 0.19632567665 0.190310822239
r=0.92081759009 0.245252050919 0.170978819772 0.229088776871
r=0.746646902164 0.275963557397 0.214545984863 0.248783092826
r=0.704050077336 0.326979929943 0.181402763883 0.210330114369
r=0.334550506082 0.199759562638 0.29181620822 0.216986080484
r=0.466186186613 0.275845192646 0.170574389742 0.288709694114
r=0.669626587069 0.254535386625 0.200535159439 0.165315528953
r=0.412657690243 0.226114771757 0.314853872655 0.181803818743
r=0.606404910658 0.233175864898 0.228139136773 0.269883168916
r=0.62412390378 0.216609503312 0.189257506006 0.341431964408
r=0.513528267141 0.303333229483 0.229383739051 0.242093631759
r=0.3709831887 0.298959186456 0.231329731897 0.183737449579
r=0.703530312804 0.207548391517 0.244299066971 0.176027878569
r=0.556163833447 0.243011500205 0.255638600263 0.210869392256
r=0.797235142154 0.253017553785 0.18557207764 0.284438316966
r=0.89734691269 0.22948952462 0.186935164265 0.331617846102
r=0.677229809698 0.376824595767 0.189208579561 0.136086392572
r=0.561739533217 0.317874618535 0.16412615446 0.235533368675
r=0.686823992918 0.31019551698 0.196809860941 0.224024714392
r=0.769227933459 0.293722885889 0.219962507398 0.245813646479
r=0.694365604148 0.333890653687 0.102435193862 0.226872142094
r=0.615975745914 0.344752022268 0.136356307847 0.355437232396
r=0.752776402366 0.256210389475 0.234365114451 0.237094897058
r=0.659779457557 0.191821708303 0.246371592916 0.240387186667
r=0.631231093649 0.313908221825 0.146775428072 0.316655755761
r=0.568754059476 0.269788705278 0.196981065612 0.241021750969
r=0.732983967297 0.365711425777 0.151534304314 0.175420376855
r=0.703098815194 0.304688458388 0.179867759227 0.208805582094
r=0.674727941198 0.252442763443 0.207934247369 0.231627321659
r=0.715866804068 0.243585667793 0.181302997093 0.17086334874
r=0.638682845442 0.231235729205 0.220928879964 0.232271163756
r=0.662323277384 0.289075263119 0.225659375967 0.228400015527
r=0.608171158499 0.221639394142 0.215174768862 0.253014224471
r=0.611664803869 0.236830928271 0.299358025773 0.322186153586
r=0.766793344099 0.218395961001 0.247364610892 0.289060994006
r=0.473617996692 0.340822777594 0.1589381191 0.274467696299
r=0.616213267321 0.279610075579 0.146856462484 0.310671773276
r=0.829678960494 0.237157133327 0.258035305328 0.212011257636
r=0.571668332118 0.283114174416 0.210015507829 0.188180195034
r=0.65515690989 0.20303355266 0.271556300746 0.335220726122
@balllist {Second Position} color=gray
r=0.674904862453 0.299834937478 0.2613069923 0.166375252557
r=0.68941917664 0.292301269231 0.246158133885 0.226309548244
r=0.615092272011 0.335385975678 0.139636730727 0.283504233578
r=0.685756492803 0.348198463424 0.188070211933 0.266632185267
r=0.758557097127 0.31396079848 0.266117942719 0.189916761973
r=0.781835626978 0.421557014143 0.0682060804397 0.174870706627
r=0.637612334317 0.411834011357 0.169810401768 0.217205563161
r=0.618069810395 0.352968377503 0.0904491091002 0.325533383247
r=0.715503364639 0.352159851565 0.196533712593 0.22388446062
r=0.707531808417 0.383411027516 0.208619426196 0.216376488602
r=0.589404060263 0.442689829475 0.201738325969 0.19873362824
r=0.777096024549 0.255891081202 0.175155589788 0.216467115113
r=0.716850826941 0.280805030892 0.232699428991 0.277709345865
r=0.666881325812 0.363827288737 0.201684006542 0.27332324519
r=0.749176961385 0.39036944487 0.238903495106 0.226361424232
r=0.648410613776 0.375121922872 0.206022873619 0.24544534207
r=0.620249243642 0.357523439491 0.178677340531 0.252309629782
r=0.740827645197 0.390069440217 0.219612058169 0.170345896594
r=0.722225852096 0.380053590888 0.194556367634 0.0671222949955
r=0.547717556014 0.349538078897 0.191266212243 0.234126123644
r=0.743733561315 0.374626995932 0.205469050953 0.17405102488
r=0.70768196173 0.360864675414 0.222244546383 0.215938658862
r=0.760134033268 0.391781400726 0.193951481944 0.209642082147
r=0.578591458566 0.341518137124 0.200156119593 0.265688951267
r=0.887041230745 0.376154562757 0.2578972282 0.13904001389
r=0.717186227401 0.306282418047 0.212223043095 0.227261514909
r=0.859612510499 0.32480070179 0.165828822408 0.237288510869
r=0.562185936633 0.281950072833 0.203419782805 0.269076821336
r=0.623090169625 0.304835448707 0.127605057681 0.25798794857
r=0.610595111899 0.391293799047 0.166301675884 0.233554482156
r=0.610549310472 0.256799417189 0.15139075015 0.302258814643
r=0.730057679503 0.375637054932 0.126747512647 0.188860203691
r=0.676937096557 0.394997548631 0.195215857945 0.270646397754
r=0.752107320682 0.413745475206 0.11321371784 0.227780228658
r=0.775444492695 0.294265155058 0.215615932016 0.192196864418
r=0.571928881125 0.351840229342 0.186433609103 0.211288262804
r=0.67538081411 0.384302028817 0.212978953213 0.194640238923
r=0.792474153659 0.319677488205 0.132815222664 0.249806565599
r=0.652473967968 0.288697939478 0.141384452891 0.257333967229
r=0.76022091908 0.395946310771 0.204052304848 0.208710830527
r=0.650053659334 0.301223307433 0.199994532155 0.281569021488
r=0.41598239667 0.33298028532 0.251126995382 0.28878771726
r=0.687472187118 0.329084350693 0.204467509903 0.173046386642
r=0.666385726339 0.364154994176 0.225717211361 0.145621441369
r=0.720855452011 0.355362437272 0.190620122533 0.118268604954
r=0.612940827757 0.264734432184 0.162959945782 0.258647173764
r=0.818671991686 0.329439913023 0.20963410788 0.20381806517
r=0.696554082016 0.368171219815 0.143917599854 0.230930092901
r=0.718603863476 0.386843407023 0.184580959857 0.237414978065
r=0.636583891073 0.303007644765 0.237151640225 0.117153164002
r=0.692864925099 0.410301252474 0.167742897621 0.24406051028
r=0.642480711832 0.253304554775 0.203979956212 0.250634116131
r=0.772572253371 0.344048516045 0.231374797905 0.104600941098
r=0.680163724844 0.260334962587 0.204091262382 0.252329099747
r=0.679139557646 0.379907629667 0.0952862212922 0.239116374335
r=0.853747074838 0.516852361563 0.109499995793 0.160780657533
r=0.613607000371 0.451829180194 0.234990758722 0.152761209434
r=0.879283770824 0.476632343711 0.170431590422 0.103174704372
r=0.577108191279 0.254911356718 0.156130935931 0.318585339774
r=0.774422035677 0.356062098005 0.0986986030734 0.23452048836
r=0.645834537696 0.315792487016 0.211759322967 0.235161789594
r=0.720044578941 0.412059005896 0.184954388018 0.203424123884
r=0.700275683789 0.270915117924 0.12386696176 0.277648201709
r=0.77689878407 0.479963708371 0.162673946023 0.150901829091
r=0.752354892832 0.437874241924 0.102415309229 0.148512697762
r=0.611636833467 0.358949000981 0.159949651612 0.220198712794
r=0.584182911966 0.308670883168 0.181279798842 0.257723414761
r=0.556961326227 0.318165753487 0.15605690287 0.302648606022
r=0.5979102837 0.354868444097 0.179857405605 0.277168449029
r=0.549481128191 0.387277980337 0.260588375552 0.202809078473
r=0.789051169271 0.39858097221 0.121409641571 0.276749491882
r=0.763977022806 0.414073735177 0.207989314662 0.0924623414537
r=0.782237988866 0.383975600405 0.208920112277 0.218837510667
r=0.741680923384 0.336978665828 0.21287771866 0.228209758135
r=0.746618707527 0.30637952421 0.149894526985 0.295024192271
r=0.648396571854 0.405734045078 0.200866173073 0.254856360184
r=0.632830709829 0.388645497011 0.213980408935 0.227554408692
r=0.821529245948 0.30888596729 0.254055223436 0.133821173765
r=0.746272611956 0.39079672172 0.180739674139 0.204226364973
r=0.641995335866 0.394866776759 0.140770866389 0.261069093206
r=0.677004673899 0.321893495654 0.159734080405 0.228015644464
r=0.734165782227 0.453147688478 0.142285802298 0.280345722943
r=0.746751421407 0.350477438849 0.175882592243 0.257057443776
r=0.561542226074 0.229755102803 0.213422575364 0.211947167851
r=0.635533552089 0.355802445667 0.153719161095 0.224124696603
r=0.59795950338 0.417729698302 0.139543099902 0.249222267417
r=0.602613779909 0.297125444886 0.221319116265 0.263418218462
r=0.746629647895 0.346981284164 0.116135875529 0.2521222919
r=0.674196451951 0.357348310108 0.18491417194 0.236075492336
r=0.746420093156 0.342240070197 0.228275893403 0.25805198293
r=0.563077259167 0.277955697975 0.231254797077 0.194796063252
r=0.683048085701 0.264780069235 0.148552417741 0.238387700348
r=0.680880428252 0.328512501045 0.15610528689 0.280820327664
r=0.778984366412 0.430369213355 0.17135200547 0.159434799568
r=0.678714727907 0.263918208487 0.207943579585 0.248296249373
r=0.71793953366 0.424336889748 0.148838154813 0.186973546565
r=0.735216252603 0.340254868689 0.173869421163 0.233036096302
r=0.805167721029 0.41540594655 0.105157083513 0.253270353413
r=0.618319018206 0.494381714258 0.10376378623 0.271605405757
r=0.68386271237 0.307240469794 0.251352375978 0.200067542542
r=0.575712300388 0.366061728624 0.235737224347 0.236741756865
r=0.699450490187 0.38379684106 0.206735991262 0.217675812863
r=0.586154466576 0.323309447375 0.208518726403 0.274494291069
r=0.565096737665 0.270800053781 0.178931745351 0.220118938721
r=0.702233457729 0.386434163549 0.123866495308 0.166919491957
r=0.74670423866 0.365804914649 0.21685988344 0.198488765005
r=0.556046739248 0.435379381637 0.156913989426 0.263364544927
r=0.517263144417 0.356202144597 0.192328807057 0.230617399649
r=0.794532558092 0.495573256043 0.15054479667 0.134616476751
r=0.658142084636 0.334355655789 0.218240118709 0.248355161869
r=0.692443789471 0.450805258514 0.198783240338 0.213004012112
r=0.685011061438 0.331023724043 0.175982499406 0.230372703415
r=0.780691720924 0.368752358036 0.102468497632 0.226294273017
r=0.718177250512 0.381690982179 0.143107210213 0.263807063341
r=0.607005686642 0.408337759517 0.206698409218 0.198759909495
r=0.751989551456 0.399833326311 0.196764588561 0.268970440324
r=0.652861326544 0.402261371073 0.199175166823 0.210173466079
r=0.716300893982 0.254385061443 0.21974486424 0.236159763333
r=0.761334097936 0.377759447741 0.207263482881 0.216194423391
r=0.732336785994 0.456760256913 0.157961816962 0.186284239662
r=0.667029525538 0.379158035844 0.172956987474 0.183753279564
r=0.72801857987 0.430474079532 0.184366067927 0.172627417483
r=0.655106154995 0.382703584526 0.183117191191 0.215680484905
r=0.629446133626 0.399036273368 0.185947754406 0.218021622876
r=0.577236663159 0.453365684805 0.129266510836 0.219775095289
r=0.469427817558 0.331231844798 0.26839476078 0.306374588326
r=0.706449473646 0.443086918959 0.112570242838 0.163598663233
r=0.721837639439 0.367517799954 0.221601218773 0.170921750026
r=0.736984213334 0.369782402851 0.152213702027 0.17321343447
r=0.548698674466 0.376037666521 0.176284366816 0.240856927846
r=0.799279807942 0.355927589027 0.110199301422 0.157121110757
r=0.518200774765 0.30999131379 0.243731477065 0.256893745107
r=0.531323875408 0.343596968272 0.187394139918 0.303333993487
r=0.828611991063 0.448405041577 0.074455151873 0.242315686348
r=0.75280521945 0.275708826225 0.290529525986 0.239831152216
r=0.647668743778 0.332712317216 0.22587975749 0.282496627258
r=0.641016619424 0.368150180482 0.203332253805 0.238337736948
r=0.506240096399 0.329647682487 0.185112987897 0.264386975678
r=0.854649493159 0.312637917012 0.13469350872 0.356530176775
r=0.712472968396 0.34784130224 0.201194422995 0.169553963785
r=0.799036198803 0.407235467538 0.165952639082 0.282205329152
r=0.737201630334 0.332524688095 0.192794042533 0.184870386211
r=0.783976553824 0.352141266318 0.227749829393 0.223254941825
r=0.703249697956 0.431727317415 0.208153235398 0.23322680764
r=0.637772440566 0.346011139636 0.15825529102 0.251309405615
r=0.701078517423 0.330908155638 0.25899253543 0.193833628697
r=0.628811945018 0.425324733972 0.203561668859 0.191552538913
r=0.723125348945 0.403795977939 0.116173292749 0.207596095744
r=0.662556706388 0.33941240091 0.185610905639 0.232641055192
r=0.677046848377 0.382639578668 0.116828010447 0.208283597299
r=0.727447642053 0.453102470375 0.0871932488935 0.20855310073
r=0.691913441776 0.444305926358 0.209076142651 0.166711480584
r=0.5852030376 0.353757429515 0.220515530694 0.13547322809
r=0.694711477846 0.379306688222 0.117448824093 0.233305893474
r=0.766029738868 0.38514285046 0.276108576908 0.172244925737
r=0.746483853329 0.41755821778 0.217915595874 0.201660641248
r=0.656002023062 0.312984086691 0.150870329379 0.256202240013
r=0.613112084096 0.333979820215 0.159210603989 0.178192830253
r=0.729690633968 0.317033778157 0.233054998074 0.186542135833
r=0.710262368101 0.401891660181 0.121604995807 0.240551592976
r=0.696348607227 0.451436454498 0.168343123066 0.227137789932
r=0.760035505366 0.463554784983 0.206299937961 0.199459633096
r=0.621017081247 0.393111031733 0.106753107352 0.247096746758
r=0.648737578933 0.278878445881 0.157853690688 0.218385118382
r=0.832395349767 0.377277765664 0.146413959569 0.155706043641
r=0.664024071366 0.461236011987 0.192036013045 0.146174267378
r=0.811854129288 0.358630598776 0.122543888637 0.233612086164
r=0.540587612214 0.22557326645 0.248735618656 0.274263248267
r=0.702536471454 0.321772669118 0.200856350298 0.153318616444
r=0.696766106928 0.407554278942 0.129319388528 0.245308350784
r=0.746249071725 0.385809799289 0.136347383629 0.179438607647
r=0.768292527372 0.38463521503 0.152266044061 0.19937571688
r=0.780683986918 0.342241271177 0.201405040056 0.122816650643
r=0.667771496124 0.455331101432 0.155272132998 0.225744847538
r=0.705599902256 0.40417225022 0.177352525489 0.26490292769
r=0.706013819114 0.502637294874 0.126494577464 0.117119609763
r=0.858587798588 0.471781317033 0.0506699188981 0.242430693563
r=0.707641236338 0.291405177343 0.245594277906 0.207535486093
r=0.685860103473 0.35747609483 0.160206445725 0.207098499975
r=0.704026658807 0.448457600262 0.165706072182 0.232254835661
r=0.674958917725 0.298034121201 0.213734861415 0.302921841373
r=0.668733228842 0.333245160342 0.198706511663 0.138052885912
r=0.718665777973 0.289358843708 0.219450829833 0.242164106205
r=0.828234331278 0.376967239302 0.213255347913 0.222026528484
r=0.647178990319 0.367459416808 0.186715003805 0.278511764582
r=0.789201618067 0.38048673316 0.18949714912 0.205795361696
r=0.772182003429 0.362275456284 0.180605215706 0.2332732686
r=0.7442842533 0.518553321319 0.135833125172 0.124935547435
r=0.718059238815 0.370767907895 0.0976501253875 0.199298501424
r=0.661773201706 0.40539126917 0.15564381502 0.268644258028
r=0.794016215989 0.419741260542 0.133295610188 0.110514532952
r=0.668607812717 0.374883310127 0.222788634667 0.232382224198
r=0.620114041556 0.261912783799 0.213028260548 0.273763994697
r=0.491656322108 0.263269277744 0.256362722608 0.24366343859
r=0.671504746246 0.324879886879 0.208446381171 0.20991719767
r=0.448162791343 0.294788211088 0.245939377251 0.253650699366
r=0.705585297572 0.310864306867 0.122078378107 0.276736684681
r=0.690592630029 0.377077436013 0.292228630144 0.0993342286916
r=0.646172976167 0.401361218519 0.201259137015 0.20973728726
r=0.70261621399 0.291177686589 0.225664952874 0.163269133736
r=0.606905687738 0.313579520693 0.151073902125 0.241037731384
r=0.763193547525 0.252066623638 0.206459896696 0.235169467521
r=0.589155967027 0.403954728183 0.0893175032677 0.284811558441
r=0.741980349055 0.454951773818 0.185158270513 0.209692099981
r=0.6481238547 0.369766384179 0.177959380459 0.190942070392
r=0.812338298953 0.352660195968 0.170971543172 0.258840690277
r=0.616255111176 0.372476413782 0.242226218368 0.157006764668
r=0.574967830589 0.496519239975 0.0723562555467 0.120041137278
r=0.684530178245 0.432519863536 0.182845270807 0.129037763209
r=0.761748486055 0.42190101086 0.0938278431105 0.261462648781
r=0.573117650424 0.312905610944 0.175152517732 0.236985943103
r=0.698471147204 0.396089140954 0.0558078163277 0.255311136645
r=0.691176980178 0.311969570929 0.171823885169 0.214854497803
r=0.762468607758 0.413802216544 0.202068409356 0.0832168948855
r=0.703012790269 0.272839317924 0.16351845191 0.304852631584
r=0.589968268047 0.463737599174 0.240714827545 0.181565051045
r=0.662352170341 0.441849170619 0.207233022647 0.205397043314
r=0.634148087219 0.282843279266 0.245042991572 0.123444074608
r=0.711080391073 0.377152633472 0.157499439727 0.172041792319
r=0.662395040769 0.337201678768 0.149104146978 0.282476701661
r=0.806434981647 0.401670105784 0.117948672871 0.211071641726
r=0.847700548802 0.466318517213 0.180862440583 0.170695041241
r=0.73103349579 0.440245260511 0.166165631899 0.132608084646
r=0.713065272893 0.350619761377 0.186962464781 0.220258183837
r=0.626076132867 0.295403999416 0.217396849712 0.116437215145
r=0.702386836269 0.293456475246 0.281860544002 0.194517825893
r=0.650898908286 0.307562663038 0.216515852254 0.313823167773
r=0.674567138515 0.302040994943 0.140732224239 0.267331783266
r=0.712999187048 0.374863925141 0.111640538468 0.222437728523
r=0.5801466862 0.432260060218 0.152499582588 0.226424095736
r=1.0 0.470474688787 0.12567027766 0.10706833573
r=0.748634531606 0.313267449047 0.137876599779 0.219660615344
r=0.739919431443 0.351285551621 0.203862608863 0.170733715806
r=0.535539757229 0.393362559344 0.142634667995 0.233349354205
r=0.815907452927 0.477769030418 0.139247638676 0.170054879416
r=0.546823749978 0.306034172779 0.191544957718 0.137257145322
r=0.886798574947 0.309887619467 0.290272769464 0.15512518749
r=0.602975024687 0.187575792433 0.21146622998 0.198242305847
r=0.590455977647 0.425692653119 0.170852289912 0.321458784892
r=0.624272499312 0.331839832301 0.119351979479 0.266542523731
r=0.723439567761 0.336243580812 0.192936005922 0.220465179884
r=0.628824244945 0.376438964434 0.209934898097 0.22807985821
r=0.664270078084 0.304288563587 0.208953152196 0.184385475439
r=0.714808251491 0.333767041412 0.240389525111 0.212452375075
r=0.694516705761 0.259447809407 0.214587701406 0.266943837825
r=0.688664169997 0.373404471332 0.158564486022 0.212196130949
r=0.511458393258 0.297638429803 0.259732251856 0.268080589911
r=0.686750054715 0.439829150401 0.106813366356 0.278762933785
r=0.748208132634 0.404913261568 0.105260221633 0.195925258714
r=0.803698819715 0.472007578792 0.18685732366 0.0738422402893
r=0.700741959523 0.416776074072 0.100385899223 0.203918390218
r=0.81534981387 0.28974325187 0.166087646933 0.207016595617
r=0.658210708976 0.405662323051 0.144455387389 0.216434154608
r=0.691410293607 0.394741544733 0.12602143399 0.193776973436
r=0.637399853717 0.322831654152 0.202979887015 0.20177758939
r=0.640713117573 0.255301268358 0.207024789775 0.104730326747
r=0.729037901824 0.335515792147 0.202674683039 0.231922072415
r=0.793285853517 0.292115870431 0.186769603559 0.223237110859
r=0.811869329743 0.539123641222 0.0609073911787 0.2479955898
r=0.801936552546 0.464087839302 0.226611614514 0.256862306409
r=0.683737473664 0.291767016255 0.164606690191 0.247532753744
r=0.804443123766 0.324263843463 0.268145705693 0.145740697666
r=0.475710641505 0.354653965635 0.212374619689 0.244858411488
r=0.771566882793 0.415687492088 0.201520773635 0.174336737716
r=0.655738707114 0.412933282628 0.161732352213 0.19866492533
r=0.78606943208 0.450055400184 0.226315828606 0.126609975912
r=0.778486822783 0.283558337479 0.163174789686 0.255405053173
r=0.6633651056 0.306238397217 0.198585971815 0.264353811414
r=0.683292825356 0.3664239583 0.162556260895 0.243858705966
r=0.573409201905 0.338172973088 0.187529923925 0.23406526508
r=0.73321231984 0.249768972689 0.0905401402777 0.249165169855
r=0.687116682759 0.316706385876 0.177264483246 0.257403921844
r=0.638722320292 0.255469386893 0.153772852579 0.240737685294
r=0.809978195392 0.512927710149 0.14192901437 0.195900873213
r=0.706270063594 0.346916510522 0.205474650271 0.173386402473
r=0.649456097604 0.377224015338 0.215154840876 0.188855186004
r=0.655567859424 0.355068870654 0.147925619358 0.294808348167
r=0.652094363848 0.439183454868 0.181387251757 0.175768532695
r=0.717848199997 0.369239106459 0.12435033184 0.214958912287
r=0.712124706488 0.366316550933 0.210012170824 0.222426595083
r=0.75029674118 0.35438412182 0.158945057477 0.213692921022
r=0.709206079985 0.32643252813 0.229905336127 0.231918024874
r=0.77432991438 0.294014359287 0.182671615539 0.27392876843
r=0.761406895102 0.43290310207 0.138007804082 0.201507106969
r=0.855951543652 0.378137518923 0.137621346019 0.218758433758
r=0.689988947362 0.306023725651 0.142227663923 0.322798863427
r=0.68568659031 0.337770776914 0.173316952391 0.283278403537
r=0.579326501252 0.2065052919 0.23219099395 0.203296370743
r=0.728571436139 0.304976650461 0.179244402077 0.258221299712
r=0.58562976559 0.371103633721 0.102427359144 0.243593482974
r=0.668341474533 0.438443632268 0.0471745891849 0.207491040747
r=0.596185745854 0.467497852245 0.131217845139 0.192106532729
r=0.673325051459 0.40468445192 0.12358244182 0.238794820485
r=0.707204722005 0.428469137556 0.269366392901 0.130719999675
r=0.567387089231 0.300879314801 0.230226652924 0.206186756067
r=0.734665488119 0.442166295669 0.165932779634 0.165779831204
r=0.775698733057 0.412564035455 0.140342034479 0.237053929294
r=0.629237785874 0.342054142787 0.186860307121 0.233410092183
r=0.598247082414 0.272552919627 0.235147240244 0.224794613859
r=0.788776225358 0.357868324996 0.23954941738 0.150938640004
r=0.80464752868 0.360647715551 0.22563333858 0.233034683651
r=0.737927988833 0.388243009147 0.147116664414 0.148770835291
r=0.774636407885 0.430715602999 0.218920844238 0.0877394218986
r=0.820434283452 0.344523749429 0.234153410378 0.231624910567
r=0.729874680181 0.331953033816 0.18037894322 0.274536931597
r=0.809215523229 0.424737939943 0.177194385257 0.169944642093
r=0.686222645285 0.319121637623 0.178647221404 0.222598963664
r=0.740649694525 0.370260577939 0.122406605146 0.206508846396
r=0.709185104557 0.230521991706 0.196627761765 0.220960139449
r=0.738135258286 0.406258272094 0.151563471622 0.202800226661
r=0.606678147349 0.300778369251 0.109596875266 0.293564416145
r=0.681398107914 0.386249335535 0.184922842374 0.159894850617
r=0.649463001881 0.282211823361 0.180428665156 0.240653297466
r=0.827904956468 0.46435726111 0.202443608021 0.145195543432
r=0.637274255954 0.383997037288 0.137232423161 0.280371210208
r=0.708034278292 0.365751661607 0.188604958809 0.204908138593
r=0.603720858252 0.3966376281 0.19756417805 0.246541606132
r=0.681382598288 0.275606742329 0.149331014484 0.212130612429
r=0.620776290594 0.442334101783 0.103640844529 0.198535293831
r=0.632892431436 0.350761036337 0.161629814935 0.320535090986
r=0.580253449673 0.343584569379 0.0963740109479 0.265037012056
r=0.678241703701 0.404249803121 0.117796885605 0.269556397906
r=0.874089097194 0.406074722384 0.203620772817 0.11020608916
r=0.653665895523 0.357622118813 0.180235054795 0.173129163658
r=0.49357475142 0.25371703445 0.218485383845 0.234980873332
r=0.544978152413 0.332166923308 0.157303557431 0.215881561622
r=0.666821468332 0.327919554084 0.180159739115 0.218546052186
r=0.593697857301 0.365035757588 0.147730684312 0.182888557969
r=0.652122008443 0.278649320067 0.233479706369 0.22346130922
r=0.548642838688 0.279852224358 0.292333663097 0.224540089059
r=0.646928395972 0.384770373667 0.186491754415 0.211133721267
r=0.70688481053 0.325846474112 0.217024535983 0.190565164927
r=0.794900368835 0.286207533742 0.239993184609 0.220629215399
r=0.582176828239 0.213506213577 0.264163912514 0.239758299577
r=0.800213069766 0.408964745993 0.191034975769 0.219894315176
r=0.70112502405 0.394995866054 0.219660531217 0.180392811033
r=0.631353052633 0.39648701798 0.203351489321 0.141158468898
r=0.662965776004 0.349427257943 0.108527249045 0.173972350157
r=0.714303935636 0.31120111343 0.214335474977 0.232458329178
r=0.688016527843 0.381171753134 0.195276748651 0.278309387102
r=0.61900491458 0.340958228927 0.227360651115 0.253444550222
r=0.672353396541 0.330715918134 0.129072992103 0.284690833263
r=0.683007767222 0.392890389611 0.152675684138 0.212618424449
r=0.761062293116 0.332281012361 0.0988410205462 0.313850987839
r=0.770213400703 0.343562675581 0.144516944115 0.210332279895
r=0.746796390342 0.408609484806 0.187269418619 0.189949799739
r=0.67511939365 0.367783961935 0.210726402856 0.195813014001
r=0.71089603401 0.360190268416 0.166452769105 0.162436316895
r=0.670598909025 0.375160445336 0.183276492948 0.219236225389
r=0.688478072917 0.408011490761 0.292419445771 0.12374682425
r=0.693451110909 0.397272997395 0.168706059693 0.178221555842
r=0.671806735224 0.419123829835 0.118887298352 0.252752003596
r=0.614133831846 0.3409895503 0.198968979357 0.245791808072
r=0.743883793905 0.394726873001 0.228120812781 0.262317051341
r=0.525957206351 0.282195447275 0.206948522232 0.31750119918
r=0.722641918764 0.402060997141 0.180182087696 0.149908972468
r=0.744828692839 0.491030970602 0.10115485738 0.232167108895
r=0.646077853912 0.457969117278 0.123253253722 0.146134947092
r=0.67908097382 0.351500580155 0.175912054059 0.273474321116
r=0.620424211765 0.396921135374 0.102426258994 0.248869156811
r=0.688074086086 0.454210784926 0.187585457698 0.150939494926
r=0.750260182044 0.321943722698 0.176510570928 0.230087217072
r=0.713806799725 0.416879082611 0.172430048149 0.213966801993
r=0.685008774221 0.334327305283 0.179915740775 0.24266773629
r=0.665038864874 0.25156681861 0.300426458078 0.235927127903
r=0.563524664116 0.363897150766 0.166245492085 0.241389804995
r=0.762010663399 0.362799727509 0.154170848804 0.186499890645
r=0.697446253299 0.36053034198 0.174914086719 0.226201835098
r=0.628035924307 0.333480207869 0.178459385413 0.18240642122
r=0.6017736872 0.359678326541 0.16153679607 0.214385109571
r=0.636770451214 0.37315412851 0.121914661821 0.334475321018
r=0.678027953612 0.495832354896 0.215973187864 0.138900538285
r=0.75595538472 0.495060051622 0.158260832384 0.17665887022
r=0.704278332163 0.452539124611 0.166547230898 0.160798352271
r=0.610442347553 0.33205135725 0.179793830465 0.268516412166
r=0.591160389307 0.343487716856 0.1929769891 0.256312214374
r=0.736828148759 0.321843618803 0.245403517455 0.176464422566
r=0.824982833044 0.477377151055 0.100893754627 0.221826134702
r=0.767754593948 0.414574285037 0.149772032901 0.228930861871
r=0.607199974736 0.430799755101 0.185919108465 0.291290893617
r=0.738774388164 0.346026640708 0.255181963663 0.123513811305
r=0.739463374597 0.329858768235 0.265309267854 0.213723414762
r=0.519724246022 0.325703797231 0.165928172773 0.207084710126
r=0.745420474511 0.4577066504 0.222339317675 0.144787917327
r=0.661549301317 0.269611998836 0.182375977336 0.262055775976
r=0.752367963434 0.336680438344 0.179733870982 0.201762378547
r=0.672786506585 0.314098276036 0.211434881572 0.208439730986
r=0.841988510209 0.399670963296 0.163292042457 0.240682662473
r=0.681263234366 0.36971565125 0.188504613784 0.222870599659
r=0.594085058036 0.251266108269 0.240411556117 0.221138504141
r=0.681395838662 0.422612392029 0.145933204394 0.212287726958
r=0.657806796443 0.388526483707 0.193470473016 0.174711242988
r=0.791387094123 0.380731494969 0.22584397342 0.239181133621
r=0.655530229045 0.451260384617 0.168672013681 0.209981961999
r=0.809835781669 0.373621117663 0.167310610496 0.214951212855
r=0.729252091825 0.377518003034 0.0971255493641 0.291871831478
r=0.71374542539 0.380981307374 0.159758915019 0.156001302369
r=0.81297985546 0.427108652613 0.198623280917 0.186826527164
r=0.613482818487 0.395690655124 0.204611628663 0.175557059589
r=0.5926158715 0.404301950138 0.205842714494 0.187244070089
r=0.760523475568 0.388896123155 0.186681688032 0.175709054197
r=0.640257508575 0.329308989526 0.227407486322 0.247516849125
r=0.742685174717 0.385843647577 0.176314622174 0.179325553451
r=0.764092941897 0.414782466031 0.110812364055 0.217786654623
r=0.593486324161 0.354118592822 0.216087610776 0.25027411264
r=0.707215386355 0.448881799403 0.117274572976 0.204423468209
r=0.728118663711 0.424733481943 0.153914665589 0.0800979934314
r=0.567721774389 0.321535415311 0.204734895799 0.278255520169
r=0.60187507332 0.183388951056 0.194688409753 0.352384566675
r=0.510133831727 0.341927263505 0.220663176431 0.219307682766
r=0.70873890151 0.326245459186 0.288184942941 0.165061363838
r=0.641722376924 0.360472394051 0.214021605725 0.189470928011
r=0.717020197989 0.341016297353 0.135476490563 0.218848590668
r=0.740369148435 0.393476917727 0.136605480046 0.219132165002
r=0.597217832998 0.437482911384 0.23028957191 0.134120397364
r=0.641501294433 0.374419457213 0.0805558465748 0.248109707484
r=0.525422978026 0.305975480511 0.119693282342 0.287517055217
r=0.652099759355 0.410643058694 0.183737586304 0.194206191049
r=0.72511366586 0.550306516527 0.119073202511 0.205393863519
r=0.727254612301 0.331721288076 0.121256277505 0.240260428227
r=0.721777916751 0.312177009676 0.177453446168 0.216880447985
r=0.611758363838 0.365293947922 0.1834375181 0.197152691418
r=0.733702534707 0.280286540226 0.169939635841 0.231984441256
r=0.563636477487 0.371418253327 0.143456154806 0.237185748174
r=0.491095184892 0.278998870267 0.213435126255 0.263919064299
r=0.673865434397 0.277754211027 0.252491935554 0.214275320477
r=0.788641848705 0.32580126235 0.206231817334 0.253120774226
r=0.737659678678 0.354534709859 0.217881013072 0.129557758043
r=0.57374433559 0.244336959155 0.200158687029 0.260350687256
r=0.623417052922 0.322586373392 0.142598145298 0.248943204068
r=0.587025495601 0.315164635253 0.217175785853 0.214924684851
r=0.783459353557 0.386449226003 0.147021334954 0.227908847907
r=0.763740347549 0.4205241399 0.194804710427 0.183630493524
r=0.716342651741 0.412105328671 0.101281145186 0.228884347689
r=0.688253325507 0.283546691647 0.253169054577 0.223853898467
r=0.731785762596 0.293406282913 0.207567049341 0.239943581371
r=0.688731544889 0.268743208023 0.182994556735 0.371430318428
r=0.668018982721 0.301732710408 0.110093578969 0.253554109238
r=0.921220775379 0.361233634179 0.218932063167 0.147782080423
r=0.693606938264 0.434462552704 0.143257964356 0.245958716903
r=0.722958285653 0.365369919558 0.118910412485 0.282836788139
r=0.854644939188 0.3253686571 0.162283384398 0.197174568978
r=0.614563025358 0.427870503121 0.122827622972 0.200694495946
r=0.730465593364 0.375050428426 0.0726833588288 0.223671038325
r=0.75330021849 0.400365609791 0.133255215958 0.223549474805
r=0.71575180669 0.392444121727 0.157098306834 0.211484167753
r=0.461875656527 0.382698136377 0.280230065978 0.229800412719
r=0.617234208129 0.354617737734 0.174728682178 0.28013126667
r=0.663932329573 0.450177368131 0.175402994687 0.252612729026
r=0.663125618202 0.272293972593 0.261888939489 0.230931067876
r=0.776111484414 0.358126410384 0.238819825905 0.160161100664
r=0.777534444493 0.379399083734 0.139879451833 0.208305210993
r=0.750945873389 0.379622965263 0.186058296082 0.163132051071
r=0.747687996327 0.399188765616 0.156922090458 0.219109598846
r=0.636163318489 0.377556514315 0.253712672013 0.180913264448
r=0.575696042082 0.313022783912 0.23179467148 0.222919715864
r=0.776951507544 0.391576264117 0.160873916344 0.203666508651
@balllist {Third Position} color=brown
r=0.603253654582 0.184431804963 0.281012428727 0.253543337582
r=0.567486298766 0.234182568708 0.24109339115 0.283630648991
r=0.52603373814 0.180572190968 0.275136992756 0.26915382352
r=0.377810782994 0.239380404901 0.234539669002 0.291540257094
r=0.423721853456 0.23281970573 0.264325417596 0.238529459079
r=0.398902874309 0.255741808803 0.2057306466 0.332796897997
r=0.583263082398 0.280932977303 0.234017719702 0.251031583293
r=0.61090074887 0.202653214043 0.239976113971 0.317394558015
r=0.679796099146 0.226944491454 0.231142838528 0.310769831489
r=0.551691265434 0.246950614592 0.227521271311 0.298006842787
r=0.420592973146 0.250664269175 0.206707869041 0.335919992742
r=0.388179747058 0.27322857488 0.188951456259 0.348868512601
r=0.364377903195 0.224946110739 0.263219276044 0.248615337172
r=0.627201402575 0.225123661073 0.24016587164 0.294544595646
r=0.43222584265 0.229829001478 0.251855287895 0.266460422732
r=0.458494137657 0.261611854729 0.220534220103 0.297319705065
r=0.74533656487 0.24554405639 0.220300613993 0.313854715625
r=0.558650090261 0.217938242613 0.24534183563 0.291378086127
r=0.260718970073 0.223921269982 0.275722945454 0.22463283911
r=0.728439111191 0.241620949704 0.249396853347 0.259585343603
r=0.566941546959 0.222816194416 0.269567184711 0.238049436162
r=0.535589416485 0.179832222788 0.271891959866 0.27638385748
r=0.627834183203 0.192155637181 0.275394623527 0.257055115766
r=0.526044376753 0.222185308264 0.248073511744 0.281667668248
r=0.395216120903 0.234937161976 0.269876286663 0.225310264698
r=0.719161097591 0.202695753309 0.274559445699 0.248185355293
r=0.825784898144 0.206736408624 0.246542921707 0.300177747963
r=0.35549082174 0.151636147719 0.305799193132 0.236765466018
r=0.312180443799 0.21554848011 0.241917154472 0.300617210945
r=0.43417724403 0.199522671798 0.277544550461 0.24538822728
r=0.848205092881 0.23022177043 0.222941287637 0.323895654297
r=0.577951423774 0.203016082457 0.255446311968 0.286091293606
r=0.753098181337 0.230945578855 0.222821812929 0.323410795286
r=0.42884362901 0.237505044412 0.226480192663 0.309534570261
r=0.618533456989 0.24870819171 0.249615811699 0.252060184891
r=0.511834971951 0.199879320056 0.242110470482 0.31589973898
r=0.719656962673 0.264592235093 0.239203902855 0.256999959197
r=0.690770359832 0.249205007408 0.26227701235 0.226240967891
r=0.721608507525 0.197315249146 0.249177112747 0.304330525361
r=0.548048268336 0.246528278344 0.235320268788 0.282831184079
r=0.714751877424 0.198495901323 0.299380968347 0.202742161983
r=0.707727676507 0.241380672232 0.21312060833 0.332378111108
r=0.603669058473 0.201909400578 0.271610380114 0.254869839194
r=0.657652995724 0.230207483392 0.244484845212 0.280822826184
r=0.41937655406 0.210138115283 0.235355944656 0.319149995406
r=0.557215911286 0.230773076477 0.223515524643 0.322195874238
r=0.618508299442 0.263310975315 0.207968701523 0.32075162164
r=0.746308223271 0.218353720976 0.235014543062 0.3116171929
r=0.597476831879 0.23231265207 0.244081039215 0.279525269501
r=0.443736589496 0.208100703256 0.27954171216 0.232815872424
r=0.762857238748 0.233245950208 0.250513287697 0.265727474399
r=0.529020928061 0.239431573777 0.235092828802 0.290382768619
r=0.65806485599 0.260732562643 0.218657095075 0.301953247206
r=0.490628510072 0.257813092475 0.241955105841 0.258276695843
r=0.520583534421 0.207132869389 0.250255280449 0.292356569712
r=0.407907950039 0.200237708259 0.254248948208 0.291264395326
r=0.608508386098 0.242997824112 0.254408634799 0.248184906289
r=0.466191679551 0.263759406537 0.217243427886 0.30175373769
r=0.805529178575 0.216506121761 0.268875481689 0.245742914861
r=0.745080430704 0.210951009203 0.254442399472 0.280164191853
r=0.477733352282 0.237019494832 0.243913366114 0.275153772941
r=0.622066898237 0.208319322257 0.265638516982 0.26040364378
r=0.880000865598 0.247448656986 0.202217656235 0.348116030545
r=0.299721035327 0.214955297376 0.251614147104 0.281816408416
r=0.449746316858 0.221618955628 0.244659750561 0.289061543249
r=0.352187876684 0.202563265475 0.255114029928 0.287208674668
r=0.501833736216 0.188948740519 0.253644666805 0.303761925872
r=0.666463581426 0.197022122573 0.288689074217 0.225599728993
r=0.59038991853 0.256014786595 0.253350937524 0.237283338357
r=0.399540344177 0.212549411046 0.268392812373 0.250664964208
r=0.693180098136 0.206625035084 0.237229234248 0.318916496419
r=0.544136910012 0.249383082902 0.243701441668 0.263214033761
r=0.732504241873 0.199065244697 0.25367462407 0.293585507163
r=0.458580087296 0.182717587871 0.29866406083 0.219954290469
r=0.517889308873 0.215004649107 0.22893865939 0.327118032113
r=0.404817931343 0.221581002628 0.262706920217 0.253005156938
r=0.670536915702 0.204756986948 0.263674657084 0.267893698884
r=0.618402829582 0.201071089824 0.268297780662 0.262333348852
r=0.738282552139 0.211190459619 0.26788031393 0.253048912521
r=0.827172791569 0.268663770471 0.218817608975 0.29370101158
r=0.652863358168 0.214792204299 0.240057016712 0.305093762277
r=0.602396411869 0.21112896298 0.236324887977 0.316221261067
r=0.633524875327 0.246742411781 0.24580086232 0.261655863579
r=0.60659002674 0.22648073348 0.26322769953 0.247063867459
r=0.436737554145 0.198354882383 0.256634957121 0.288375203375
r=0.474982795268 0.253639571237 0.250873760125 0.244612908513
r=0.389182867831 0.20403476217 0.262299032547 0.271367172735
r=0.620361025106 0.206279304762 0.253773182277 0.286174330683
r=0.533106928276 0.216303798086 0.256248595108 0.271199011698
r=0.552833902494 0.205313557853 0.215054116907 0.364578208334
r=0.89949736284 0.231996326668 0.247916972765 0.272169727802
r=0.516737369912 0.231411914839 0.212981452634 0.342625179894
r=0.558804826106 0.209944323113 0.218789090053 0.352477496782
r=0.399794773146 0.205838847258 0.274309638014 0.245541876713
r=0.67144869116 0.196820993007 0.230488010291 0.342202986412
r=0.474525448295 0.247855828066 0.226001014746 0.300142142441
r=0.671389857169 0.196440915444 0.284715940434 0.234127203687
r=0.675477689681 0.235368086094 0.269337109492 0.225957694923
r=0.259956521958 0.224091576443 0.228003676223 0.319901071111
r=0.513403947408 0.219230978703 0.226277814931 0.328213391435
r=0.573252523637 0.200454766808 0.277577451143 0.244390330906
r=0.470634997395 0.198113801259 0.259056745955 0.283772706831
r=0.807296649346 0.237097453631 0.235338203181 0.292226140007
r=0.695424861576 0.250020696071 0.270267277688 0.209444748552
r=0.549412759301 0.251617557065 0.237403777553 0.273574887829
r=0.614307635716 0.223334121466 0.24207297877 0.292519920993
r=0.559953435985 0.181179566013 0.271134157397 0.276552119192
r=0.349200360188 0.208322216657 0.249743320709 0.292191141925
r=0.418779161434 0.211867491928 0.26172116919 0.264690169692
r=0.671649281312 0.210386992433 0.289621884598 0.210369238371
r=0.649360196542 0.254937764724 0.247403766382 0.250254702512
r=0.467140992444 0.212445827394 0.247433153545 0.292687865516
r=0.428586367526 0.267910527502 0.221442724914 0.289204022669
r=0.536934854914 0.172167028777 0.273188836827 0.281455297569
r=0.635249498785 0.248367949157 0.26807066396 0.215490722923
r=0.570500421142 0.214173492441 0.260970569298 0.263885368963
r=0.545491512907 0.22800597336 0.235508966534 0.300976093573
r=0.773103616129 0.202028305132 0.24256499915 0.312841696569
r=0.762574706265 0.154782448548 0.327095901959 0.191025747535
r=0.770299643834 0.246630105117 0.253896122436 0.245577650011
r=0.549841093363 0.213998400331 0.237712578783 0.310576442103
r=0.62373307925 0.218928172396 0.255787663753 0.269496500099
r=0.529241067943 0.1849520935 0.278654966545 0.257737973409
r=0.342562241995 0.248994112067 0.207474272102 0.336057343729
r=0.307261483726 0.276906071799 0.206674841876 0.30974424445
r=0.636948613864 0.198260167046 0.264767554135 0.272204724685
r=0.593253851304 0.247810552614 0.246202220451 0.259785006485
r=0.520851084785 0.223458012765 0.26052502107 0.255491945095
r=0.542930550159 0.226505361341 0.221914986714 0.329664665231
r=0.791239554061 0.203141519171 0.268221983963 0.260414512904
r=0.578099876965 0.208070779402 0.272295378275 0.247338464048
r=0.525576764229 0.199704835003 0.243193719349 0.313907726298
r=0.631808794744 0.239210134804 0.230573731873 0.29964240145
r=0.479071904899 0.219811401218 0.246461085568 0.287266427647
r=0.633094239015 0.251828779284 0.228271299055 0.291628622605
r=0.609172864846 0.244785977059 0.249428199807 0.256357623327
r=0.57730909715 0.21517087448 0.266435065845 0.25195899383
r=0.69113772054 0.20330151998 0.245412630081 0.305873219857
r=0.546703013799 0.267397310416 0.175726975491 0.381148738602
r=0.62170814312 0.239314477456 0.257732307684 0.245220907177
r=0.906579238779 0.233098975598 0.257791228999 0.251318566403
r=0.624556700071 0.217606002648 0.268969987667 0.244454022018
r=0.601706350674 0.170485138191 0.317581276776 0.194352308256
r=0.673467763262 0.231247036362 0.234333264021 0.300086435596
r=0.511047952673 0.259094388706 0.227458790248 0.285988030798
r=0.626482505235 0.178517758848 0.250878814521 0.319724612111
r=0.438666224133 0.252282872806 0.214903017414 0.317911092366
r=0.547754441451 0.225889298619 0.244032971854 0.286044757674
r=0.760984089948 0.219720478202 0.244102023852 0.292075474095
r=0.431137047984 0.237320947517 0.244877533034 0.272923986415
r=0.412642122445 0.232103619532 0.247837568053 0.272221244362
r=0.404805560919 0.2071596781 0.234389827611 0.324060666678
r=0.508734769396 0.234781403836 0.248030832461 0.269156931242
r=0.884270623707 0.191053291777 0.240631828426 0.32768305137
r=0.587847626075 0.291410846747 0.218221051148 0.272147050958
r=0.405762545316 0.218029764197 0.22626355422 0.329443127364
r=0.587887585049 0.220723793196 0.24530043825 0.288675330304
r=0.883626525666 0.244506976416 0.210666668563 0.334159686459
r=0.510490105936 0.245939291999 0.218914027765 0.316232652472
r=0.479363201541 0.191112095644 0.269542350196 0.269803203964
r=0.890936066589 0.209998916498 0.283756327357 0.222488428788
r=0.622270065558 0.185100424247 0.271854483634 0.271190608485
r=0.832526486254 0.226126807393 0.261612552478 0.25064808765
r=0.767699098293 0.210315331684 0.227517765509 0.334649137298
r=0.748866061126 0.236866901385 0.244074086982 0.274984924651
r=0.505537183297 0.239539662599 0.233166332436 0.294127672529
r=0.578573362333 0.268175174836 0.197061403058 0.337702019049
r=0.531270895836 0.18479598029 0.273465179271 0.268273661167
r=0.566425443501 0.192124570318 0.269418487565 0.269038454551
r=0.480112726251 0.215787056183 0.251545018465 0.281122906887
r=0.693296959025 0.200891391221 0.260409838584 0.27828893161
r=0.629204978989 0.250288208139 0.212887239516 0.323937312829
r=0.532224980002 0.220043770905 0.215062693861 0.349830841373
r=0.600111852323 0.257107687864 0.240357131336 0.262178049464
r=0.672095292385 0.25072621717 0.22059467294 0.308084436949
r=0.380064133426 0.216268612349 0.282458122475 0.218815142702
r=0.652735654587 0.171282927612 0.285901104479 0.25691486343
r=0.454217438507 0.248329007929 0.238133103662 0.275404784748
r=0.787594030531 0.195777204328 0.283993904895 0.236234985881
r=0.779436741429 0.231815044856 0.21960432625 0.328976302644
r=0.86948247053 0.230227965449 0.207671801396 0.354428431759
r=0.805549825256 0.282182995449 0.194367875421 0.32908125371
r=0.502766321755 0.200631381984 0.260426766666 0.278515084683
r=0.486852488012 0.199798155731 0.263899234665 0.272403374938
r=0.708462862192 0.218731477353 0.253183632333 0.274901257981
r=0.484288917782 0.210917894813 0.259841454903 0.269399195382
r=0.666431823414 0.210857386044 0.2377878506 0.313566912756
r=0.516136118267 0.148481801895 0.345846340841 0.159825516423
r=0.810580028475 0.213963623772 0.239124692944 0.30778699034
r=0.641844785752 0.235712308454 0.234978230191 0.294331231164
r=0.568240972863 0.243294451331 0.218276054137 0.320153440394
r=0.642105502102 0.229651598895 0.255885990548 0.258576420008
r=0.602211013609 0.218828800772 0.261953610189 0.25726397885
r=0.517758455472 0.198594759947 0.276903601564 0.247598036924
r=0.587934821033 0.206037803906 0.230019114273 0.333923967549
r=0.472076639871 0.178153324423 0.286446905459 0.248952864659
r=0.79197789369 0.203960599181 0.237156215759 0.321726969302
r=0.532073672168 0.290334743317 0.201192093947 0.30728106879
r=0.485002089045 0.209119444561 0.245761620958 0.299357313523
r=0.621268221091 0.20684968903 0.281752278945 0.22964575308
r=0.545397254429 0.249191501089 0.208689872797 0.333428753316
r=0.747439944265 0.242828786803 0.241581496109 0.27400822098
r=0.442196948508 0.241923091801 0.238040708938 0.281995490324
r=0.749000044471 0.23016946238 0.239411357809 0.291007822003
r=0.749890708483 0.262990616366 0.228832222401 0.279344938831
r=0.743395960761 0.213996965193 0.258627887406 0.268747259995
r=0.5321743997 0.249674369422 0.236015284634 0.278295061311
r=0.251277765803 0.218541702925 0.278046978752 0.22536433957
r=0.442771372343 0.272815721796 0.192484672017 0.34221493417
r=0.622433356407 0.251000126808 0.222269338389 0.304461196413
r=0.528119736988 0.19593498964 0.279143993044 0.245777024272
r=0.64016443421 0.188711418008 0.261075288944 0.289138004105
r=0.446499997842 0.200220683046 0.260200142164 0.279379032626
r=0.359354054052 0.210241341535 0.279362276486 0.231034105492
r=0.51921057083 0.195044887285 0.253877160992 0.297200790731
r=0.588198658871 0.234280112563 0.268243315718 0.229233256
r=0.608257498828 0.197721000144 0.292697480442 0.216884038973
r=0.277974229179 0.221709234566 0.270333137741 0.237624489951
r=0.653627411502 0.209735354113 0.246143539028 0.29797756783
r=0.603586953602 0.221226034742 0.232651624038 0.313470717183
r=0.409626296953 0.181575494841 0.305420418827 0.207583667505
r=0.610866797953 0.25233348797 0.214340968264 0.318984575502
r=0.397989709093 0.221935847309 0.240740202474 0.296583747742
r=0.632421221088 0.160855731809 0.279738862104 0.279666543982
r=0.354308452566 0.241245726434 0.227396973901 0.303960325764
r=0.576394729344 0.279133364918 0.211888970097 0.297088694887
r=0.696471536035 0.241298026891 0.221699786454 0.315302400202
r=0.816680605402 0.192262986032 0.243736652647 0.320263708674
r=0.635001413678 0.230590792809 0.218659686723 0.332089833745
r=0.555507196717 0.234554795043 0.26171349215 0.242018220657
r=0.760976826842 0.194787115031 0.264189424104 0.276834036761
r=0.714692429946 0.2135587334 0.261101762185 0.264237742229
r=0.558741459752 0.19108378889 0.249907350581 0.309101509949
r=0.243460144834 0.217858315065 0.235580403799 0.310980877337
r=0.737025977811 0.237024666738 0.250048037579 0.262879258104
r=0.402152887279 0.202459993587 0.240309295081 0.316921416251
r=0.650863667331 0.19476496953 0.263008687576 0.279217655317
r=0.62897006073 0.203679851122 0.263799901997 0.268720344884
r=0.600473117786 0.226969081655 0.249464301696 0.274102314953
r=0.527837192694 0.229785257493 0.257234362357 0.255746017793
r=0.457320826966 0.208957955118 0.244683586268 0.301674872347
r=0.43053232794 0.218035543523 0.281646253171 0.218671950134
r=0.808368419278 0.192582199003 0.254136374155 0.299145052688
r=0.599105732424 0.205511263171 0.239811592114 0.314865552601
r=0.651419149593 0.197105827554 0.259861217799 0.283171736848
r=0.601930279809 0.191358781238 0.272634058575 0.263373101612
r=0.597203527498 0.221753035619 0.232946225699 0.312354512983
r=0.65497071742 0.19473477129 0.257409837526 0.290445553658
r=0.727150518935 0.241890430657 0.230705249451 0.296699070441
r=0.658007992823 0.246941176383 0.249835724807 0.253387374003
r=0.574070749986 0.19978880651 0.269708143754 0.260794905982
r=0.288713602231 0.224377652837 0.260498562036 0.254625223091
r=0.487969417011 0.173890108168 0.269932703901 0.286244484029
r=0.632223310698 0.215333384567 0.22977091873 0.325124777973
r=0.640304429398 0.228305279962 0.259717046113 0.252260627811
r=0.537592906685 0.233409846847 0.21413644633 0.338317260494
r=0.859383929727 0.240526454393 0.228463598421 0.302546348764
r=0.678888502533 0.241178941604 0.248586477055 0.261648104286
r=0.457810022712 0.1975322265 0.309387135621 0.183693502258
r=0.565874101791 0.206895801809 0.276765513386 0.23957317142
r=0.527451771502 0.202741556015 0.25399608101 0.289266281965
r=0.552011056381 0.182033476278 0.264873078325 0.288220367072
r=0.433021234555 0.154360107533 0.30874360473 0.228152683008
r=0.659285740303 0.201234189483 0.226251492231 0.346262826055
r=0.396951425054 0.250713142159 0.257695617362 0.233895623116
r=0.616068473515 0.263032739358 0.230967927562 0.275031405518
r=0.564480900427 0.245802883615 0.248732850143 0.2567314161
r=0.633734728932 0.177464720526 0.277803109103 0.266929061268
r=0.472422539936 0.198894499241 0.213669361259 0.37376677824
r=0.697929365202 0.23198869547 0.256888187029 0.254234930472
r=0.694038671391 0.184795666761 0.284692732479 0.24581886828
r=0.49622442768 0.24419700384 0.243607620362 0.268587755436
r=0.773769623231 0.242225006637 0.172680219851 0.412414553662
r=0.579892945583 0.236124733242 0.256916412325 0.250042442108
r=0.464845116549 0.255622408044 0.231299182328 0.2817792273
r=0.532861204386 0.208645685582 0.23840019086 0.314553932698
r=0.553821224221 0.262368493444 0.218744422277 0.300142662002
r=0.628680482299 0.21821467073 0.245220102879 0.291345123513
r=0.424834367546 0.193671145453 0.240520426474 0.325288001598
r=0.659448424387 0.264061606772 0.209746403126 0.316445586977
r=0.798574587998 0.236452715609 0.219908436665 0.323730411062
r=0.587024601782 0.234684151718 0.217310688791 0.3306944707
r=0.661255289179 0.207399096644 0.257622746006 0.277355411344
r=0.693468314721 0.237989382965 0.210776849088 0.34045691886
r=0.681127409669 0.217082944783 0.243336373876 0.296244307466
r=0.532073133691 0.20314405394 0.253105016151 0.290645913758
r=0.69074942167 0.21306772183 0.237367492027 0.312197294115
r=0.551778315593 0.207325747724 0.255412219188 0.2818498139
r=0.755473179784 0.240432961803 0.201182380466 0.357202277264
r=0.665559446108 0.248629337905 0.231304694469 0.288761273158
r=0.395051286 0.235062440339 0.226136646623 0.312664266416
r=0.349088995851 0.205105851817 0.248680989011 0.297532170161
r=0.438163532503 0.197796697877 0.263579206075 0.275044889973
r=0.303800591146 0.26043540938 0.259154993976 0.221254602668
r=0.645346181484 0.193647897586 0.286438374825 0.233475352764
r=0.447391151958 0.169070907157 0.285362873665 0.260203345513
r=0.72526814786 0.222110841503 0.267792048264 0.242305061968
r=0.444333211919 0.201643329843 0.290351413654 0.217653842849
r=0.770249607899 0.198758830897 0.258949544084 0.283342080936
r=0.445216739469 0.188783749311 0.296584276065 0.218047698559
r=0.598061691072 0.231282012441 0.246071355205 0.276575277149
r=0.63676138725 0.197180811918 0.292528206272 0.217762775538
r=0.360382154901 0.245287915405 0.261983594863 0.230744894869
r=0.61949887314 0.188005912726 0.285810822578 0.240372442118
r=0.458689427067 0.203518346177 0.254514405011 0.287452843802
r=0.571474725204 0.200245811465 0.262714861692 0.274324465152
r=0.459180773072 0.220352920655 0.264591729197 0.250463620951
r=0.592419982806 0.194853680155 0.269761152238 0.265624015368
r=0.720228282831 0.236683567357 0.250839290844 0.261637850956
r=0.505043670024 0.206523185842 0.225619011954 0.34223879025
r=0.371700782598 0.200777966781 0.255044565376 0.289132902467
r=0.509423500603 0.225053069557 0.230047887198 0.314851156048
r=0.588333033632 0.235574683489 0.203036304499 0.358352707514
r=0.521240518489 0.253248822349 0.237714439987 0.271322297677
r=0.782850668061 0.24352750306 0.214704897512 0.327062701917
r=0.627747232716 0.218260979991 0.25116665038 0.27940571925
r=0.428874649009 0.263102093173 0.223207892699 0.290482121429
r=0.400251388658 0.177724282402 0.258301182088 0.305673353423
r=0.74353327625 0.200560377398 0.244713308833 0.310013004937
r=0.744363769827 0.218643708573 0.236271757064 0.3088127773
r=0.647354491624 0.218477044523 0.252669267629 0.276184420219
r=0.559260279407 0.223370119266 0.237594566521 0.301440747692
r=0.460135952156 0.250283014671 0.243807330476 0.262102324376
r=0.274411631724 0.217919005356 0.26393576295 0.254209468744
r=0.356662440228 0.200272823021 0.254222400644 0.291282375691
r=0.428465003904 0.252549196691 0.238902587673 0.269645627962
r=0.770566323154 0.240504460277 0.211185752142 0.33712403544
r=0.65249575333 0.22878253867 0.237492558103 0.296232345124
r=0.573184549458 0.188188832031 0.286647980461 0.238515207047
r=0.525129353325 0.217381953174 0.246303078719 0.290011889387
r=0.351804523965 0.239052531262 0.247233973261 0.266479522215
r=0.525027896621 0.222294357458 0.254106719671 0.2694922032
r=0.505820438258 0.228243189132 0.230479378165 0.310798054539
r=0.873681773148 0.221105632508 0.221168162389 0.336558042715
r=0.51395510112 0.203452094325 0.272866629627 0.250814646421
r=0.553823053376 0.218392544261 0.263491138165 0.254625179408
r=0.451344479953 0.204014245636 0.25824395878 0.279497836803
r=0.825890831111 0.245278075914 0.228979315578 0.29676329293
r=0.573086038331 0.244926723836 0.222973540646 0.309126194873
r=0.635087741728 0.213045449282 0.252932971323 0.281088608072
r=0.198309581451 0.22097652039 0.260742085693 0.257539308224
r=0.655591088206 0.226142408482 0.234931992258 0.303993607001
r=0.583164484738 0.227540789675 0.212961398341 0.346536413643
r=1.0 0.12641055284 0.314596679689 0.244396087782
r=0.72041178144 0.207764567043 0.24978679968 0.292661833597
r=0.466592726307 0.216614219499 0.260111776239 0.263162228024
r=0.566964406374 0.240520398869 0.246437391573 0.266604817986
r=0.396923686723 0.156510258625 0.323952158799 0.195585423777
r=0.597425161998 0.176114388473 0.294665641438 0.234554328651
r=0.522757288313 0.221583157196 0.270759995728 0.236896851348
r=0.651067071806 0.196413227232 0.277439634427 0.248707503913
r=0.415832409781 0.195761475382 0.268626125168 0.266986274282
r=0.420080554127 0.245834486172 0.225293475489 0.303578562849
r=0.48086835567 0.233865562052 0.260388614234 0.245357209479
r=0.719305703085 0.242272882159 0.232008392912 0.293710332017
r=0.38841910383 0.220746988857 0.264758371044 0.249736269054
r=0.402196147921 0.258684952042 0.22971272802 0.281889591918
r=0.418927429891 0.22210278942 0.222676718317 0.332543773946
r=0.512569086885 0.232188765921 0.246358844331 0.275093545417
r=0.36286451116 0.211107970926 0.242283597178 0.304324834718
r=0.411109709903 0.262138742646 0.228307802838 0.281245651678
r=0.769977763966 0.244473064772 0.244466658351 0.266593618526
r=0.457398402494 0.231914549813 0.247351941605 0.273381566977
r=0.379402622154 0.204211653964 0.26483247951 0.266123387016
r=0.736656271507 0.246173721346 0.219792434256 0.314241410142
r=0.497939345373 0.199793563065 0.241021199758 0.318164037419
r=0.437569474608 0.174810953384 0.264777635366 0.295633775885
r=0.55003624718 0.206418806 0.280515855603 0.232549482794
r=0.570410034862 0.254472278685 0.254198888702 0.237129943912
r=0.603860449631 0.172257077303 0.292992305359 0.24175831198
r=0.726542882552 0.184793776182 0.284271325503 0.246663572813
r=0.3577197925 0.249329387421 0.235584767974 0.279501076631
r=0.479437783707 0.222289203807 0.236533184453 0.304644427287
r=0.368456767543 0.231343212265 0.248036574463 0.272583638809
r=0.655511511369 0.221717380693 0.217490245736 0.343302127835
r=0.697992098518 0.244168881502 0.2678553895 0.220120339499
r=0.573778981838 0.244151795553 0.221469755257 0.312908693932
r=0.816936005098 0.204635699173 0.276652968801 0.242058363226
r=0.414291854498 0.222666823857 0.243291269048 0.290750638047
r=0.663338383434 0.225283471754 0.265733400172 0.243249727902
r=0.462142275727 0.202570039503 0.269911946553 0.257606067391
r=0.434718657592 0.201308531736 0.273523376234 0.251644715797
r=0.51634557565 0.230371828064 0.240864160627 0.287899850682
r=0.645371884871 0.261912750106 0.235022879218 0.268041491458
r=0.727227827004 0.235925006682 0.228838176182 0.306398640954
r=0.410093309334 0.204341476216 0.245433455188 0.304791613407
r=0.766604599671 0.228142878293 0.225383704836 0.321089712035
r=0.656474143625 0.166703577119 0.259585319954 0.314125782973
r=0.597511919326 0.207429978691 0.254814191507 0.282941638294
r=0.700527999198 0.213726108591 0.250459602293 0.285354686822
r=0.420534805386 0.170984674764 0.287183076085 0.254649173065
r=0.637426538787 0.163365174506 0.30393629461 0.228762236274
r=0.609460332416 0.204580083781 0.257840047525 0.279739821169
r=0.616495005378 0.247109319612 0.221422967103 0.310044746181
r=0.69349569237 0.264120572879 0.239696815672 0.256485795776
r=0.604857003748 0.220731940451 0.232476295458 0.314315468633
r=0.458383790187 0.211470981552 0.242910866957 0.302707284534
r=0.992863513991 0.208888417992 0.256198414964 0.27871475208
r=0.434613799598 0.206185570218 0.30820895364 0.177396522501
r=0.350821822804 0.239392950456 0.266407068336 0.227792912872
r=0.430097818382 0.165218069474 0.296786300092 0.241209330343
r=0.365992996601 0.209681010873 0.283019055038 0.224280879052
r=0.54780555793 0.180627658383 0.288414881708 0.242542578201
r=0.567963764605 0.225358586241 0.219341268376 0.335958877008
r=0.503627025807 0.193090934048 0.262359646299 0.282189773354
r=0.801835152436 0.19314245933 0.284314928524 0.238227683621
r=0.534276710535 0.190664181749 0.267573095557 0.274189627137
r=0.597243226622 0.237986367229 0.239348012382 0.283317608007
r=0.427983200408 0.210064838189 0.25758466234 0.274765837131
r=0.432366334118 0.204767691655 0.268653152203 0.257926003938
r=0.705540879373 0.160036084121 0.26923768519 0.3014885455
r=0.70368966909 0.231725322042 0.242308727962 0.283657222033
r=0.64422967956 0.187264589298 0.310489822762 0.191755765178
r=0.591994092409 0.225329935671 0.274751368143 0.225167328042
r=0.575257153632 0.227155910018 0.274668053153 0.223507983676
r=0.656092233008 0.212289166496 0.227081920601 0.333546992303
r=0.678710187675 0.174716791207 0.300296558704 0.224690091385
r=0.267714433692 0.258896422529 0.231398621096 0.278306335279
r=0.415620376515 0.20709515608 0.260920269214 0.271064305493
r=0.637965413669 0.203523825942 0.25161795479 0.293240264478
r=0.794479391004 0.213382947399 0.259886187381 0.266844677839
r=0.306916532937 0.319159205994 0.192729539321 0.295381715363
r=0.649740445667 0.240907701071 0.234456994214 0.290178310501
r=0.621834940946 0.190610347464 0.29258045311 0.224228746315
r=0.578866623649 0.254849297238 0.219645425222 0.305859852319
r=0.54191107067 0.200595762224 0.252926468971 0.293551299834
r=0.624316400754 0.234424951795 0.248103037039 0.269368974127
r=0.661997103668 0.216871683628 0.245138082835 0.292852150702
r=0.718210705147 0.259981540443 0.215088767347 0.309840924862
r=0.730657634979 0.180944019919 0.288317868104 0.242420243872
r=0.641294827281 0.25159682464 0.229596711345 0.28920975267
r=0.646014741742 0.179448502426 0.274556575729 0.271438346116
r=0.376611359382 0.149368469508 0.311534349081 0.22756283233
r=0.87098144923 0.23162789362 0.22743021506 0.31351167626
r=0.642834902644 0.203129601578 0.246079991889 0.304710414644
r=0.722763469329 0.181813929418 0.236900657217 0.344384756149
r=0.581325094215 0.184331077012 0.256308725778 0.303051471432
r=0.581768775584 0.181016808614 0.262380570392 0.294222050601
r=0.69205329067 0.21104122224 0.261266906685 0.266424964389
r=0.632252895035 0.215220710406 0.24078737597 0.303204537655
r=0.838329608913 0.236967675945 0.207597132383 0.347838059289
r=0.61921459757 0.198075707601 0.256090082105 0.28974412819
r=0.134297702653 0.21924661292 0.277506156857 0.225741073367
r=0.446203209351 0.185136192548 0.256403503691 0.30205680007
r=0.729970054943 0.232488838328 0.236576092999 0.294358975675
r=0.696091190113 0.218980637088 0.23948753419 0.302044294531
r=0.43451761831 0.211961312336 0.285892976283 0.216252735099
r=0.470824614318 0.209176342593 0.24541776791 0.299988121587
r=0.602899450396 0.250165565445 0.215218105349 0.319398223857
r=0.610015604072 0.183322293849 0.304209976164 0.208257753822
r=0.41966992192 0.220889363213 0.282035810013 0.215039016762
r=0.52006338225 0.205173405235 0.243333733075 0.308159128615
r=0.467550812085 0.247136688637 0.226188789148 0.300485733066
r=0.728634278442 0.248738670879 0.228552335901 0.294156657318
r=0.288543137224 0.156497113224 0.288745830624 0.266011225527
r=0.561976586849 0.196055111144 0.257468557688 0.28900777348
r=0.819161159255 0.255504447377 0.220291243301 0.303913066022
@balllist {Total Position} color=purple
r=0.716847565808 0.226824732708 0.269873823352 0.215547350999
r=0.702683158496 0.273947843883 0.220429682019 0.26100026758
r=0.733481382088 0.257570749007 0.226003008183 0.24774098392
r=0.687310814373 0.295602684911 0.190847935905 0.274829148863
r=0.759403626464 0.277000915333 0.250087758832 0.239679652556
r=0.796205813769 0.297042376988 0.166309512378 0.264629959136
r=0.635153667364 0.332107503045 0.218081161118 0.214811020232
r=0.747068194681 0.26138472497 0.173284786988 0.28409815139
r=0.712251823784 0.286270643339 0.217323185868 0.256895082241
r=0.715470181742 0.293269397308 0.2113505195 0.258448147794
r=0.664181666434 0.316948626845 0.205679082595 0.234972611596
r=0.662750497328 0.314116782835 0.165227134231 0.288160472957
r=0.718904575861 0.230388350401 0.240105115103 0.292170385365
r=0.753460757598 0.278941538915 0.22351501772 0.267549083307
r=0.825840926293 0.282256498809 0.21457043877 0.277654502466
r=0.674649285082 0.303987910391 0.227067158927 0.259709560731
r=0.657424249625 0.297855761931 0.189046843668 0.266894784735
r=0.794098974989 0.285680615623 0.231621626055 0.241132357475
r=0.745594165919 0.294176451026 0.238312323127 0.174916564858
r=0.614311280356 0.298726996306 0.238127516286 0.221996069357
r=0.783816091738 0.285505425133 0.228341438318 0.221476547836
r=0.826586646832 0.246871672017 0.231632172344 0.247461337735
r=0.830442729758 0.255653821567 0.211053046226 0.261047574413
r=0.651826273428 0.239846290579 0.258936284311 0.249940133863
r=0.877048048638 0.260746268754 0.236762616555 0.250886307443
r=0.750068979419 0.251735862627 0.239557947792 0.243965664791
r=0.869579551328 0.276094124102 0.202831101822 0.275299169189
r=0.722293514128 0.221132653897 0.213264947619 0.241198048523
r=0.678419315122 0.264250862549 0.193766402936 0.26232340416
r=0.699188414642 0.258030961466 0.221712345787 0.238323561878
r=0.607076218767 0.281231100738 0.16259673125 0.271410953294
r=0.806653950591 0.306211737508 0.185038284276 0.227495459657
r=0.733404267299 0.298294070261 0.222012521864 0.260076695503
r=0.731688151849 0.321217388573 0.190561744388 0.284175722523
r=0.739144665886 0.280506293386 0.213307178284 0.253375581371
r=0.580185197191 0.296307058081 0.210222232628 0.23059802482
r=0.657409347007 0.307401971151 0.246010391678 0.217738657576
r=0.804147116997 0.250214282815 0.212076277867 0.261905739695
r=0.708719680739 0.256602308785 0.192892658514 0.261824621839
r=0.751199077353 0.336854159215 0.212509649537 0.245096511427
r=0.706695239317 0.255638097379 0.24845146499 0.228064271467
r=0.529640350124 0.277723934633 0.234496871534 0.230954111602
r=0.69749820201 0.272678375876 0.205667167721 0.238063589304
r=0.652071672458 0.289350844465 0.255975079281 0.215501398482
r=0.68506739321 0.290197122163 0.221966387421 0.237694359724
r=0.600951218012 0.264184989492 0.183077961965 0.269621828069
r=0.760461127226 0.320387022309 0.191747948223 0.275652963436
r=0.734844802625 0.317091515627 0.174115849854 0.242245006828
r=0.758584747103 0.30579236813 0.1919548718 0.256634226893
r=0.676334962564 0.262046669914 0.24671683743 0.187437785531
r=0.750311559984 0.314866147594 0.212450708868 0.245454204196
r=0.618459074678 0.266423523633 0.219998361632 0.255093790817
r=0.727183062651 0.30919271007 0.206520620998 0.216851962465
r=0.645607986504 0.230383833241 0.226842508248 0.279225518316
r=0.745734447864 0.300464653564 0.174364610765 0.23090960642
r=0.932821316038 0.329206823191 0.208125850403 0.239092836132
r=0.679580444618 0.309090318027 0.279684097059 0.187730755257
r=0.901128099013 0.343575374726 0.179142945669 0.251329789555
r=0.640091510031 0.242642617922 0.18763313616 0.254865631125
r=0.882348496617 0.256595388407 0.177007545078 0.260004406162
r=0.660352217208 0.271542502937 0.237007045713 0.261429074983
r=0.792754471788 0.286992057293 0.255509351793 0.242676550605
r=0.688374903245 0.2775457446 0.166238710541 0.273654618101
r=0.858932440711 0.306912217343 0.201759553492 0.239815945113
r=0.825977000068 0.320393721366 0.158887494011 0.2276569141
r=0.682375527976 0.273250297611 0.212923005347 0.233462132604
r=0.652274160579 0.266458367275 0.225154501414 0.247736007301
r=0.661224022005 0.228540849819 0.235114798831 0.251316196058
r=0.620577121296 0.31020181381 0.215639418899 0.22474937124
r=0.658898652854 0.290736287661 0.251254338468 0.204741187801
r=0.863903653443 0.283446955902 0.188339779 0.288226086077
r=0.804084270641 0.302227774721 0.210639774449 0.206648193598
r=0.848415810957 0.29281800977 0.233467505734 0.248641535491
r=0.820044942614 0.258640890967 0.240634826435 0.243587484048
r=0.763811754891 0.276233670861 0.1628247773 0.297371264963
r=0.753377856461 0.258169175627 0.231002949044 0.272724290384
r=0.712603847181 0.33629159905 0.202685899969 0.212858086655
r=0.833691519662 0.261747199431 0.228901951975 0.238772874377
r=0.799466375566 0.271753714365 0.212971532459 0.259315881701
r=0.689981333087 0.320199067555 0.191904905553 0.248623534728
r=0.712024738554 0.275614103533 0.204019506484 0.253119177944
r=0.855940018281 0.29253440051 0.216014804562 0.284122450426
r=0.775239217164 0.277214963715 0.19844725519 0.266125740597
r=0.566837744196 0.236153583295 0.238238364508 0.199237678291
r=0.701961192185 0.284976743479 0.213503329982 0.240133372831
r=0.689551062525 0.324770635949 0.18370826516 0.214200317193
r=0.673134476378 0.246198612251 0.230281359851 0.264254327428
r=0.785896259245 0.291772797728 0.175358667171 0.261188531515
r=0.696673955606 0.290167559049 0.19401474554 0.253109021888
r=0.788165889443 0.26570316645 0.222028037381 0.304024642257
r=0.546556904163 0.25588413343 0.235178830352 0.225018835339
r=0.650477830668 0.266064244042 0.180844964124 0.276908360939
r=0.748126993568 0.261887386758 0.188844690107 0.291764764635
r=0.861813910044 0.301893325146 0.232281779305 0.202933010507
r=0.65987534958 0.249634898982 0.21241080187 0.274636321567
r=0.757866916758 0.303876119759 0.181520357718 0.264749262475
r=0.79849931164 0.27580540607 0.212945103927 0.238120733613
r=0.848490396779 0.31493359187 0.180916078856 0.234705815338
r=0.744151532532 0.35274760075 0.153367650904 0.250222328511
r=0.71901734288 0.242085646636 0.22780487585 0.273312217823
r=0.700139726814 0.256461184324 0.252115886237 0.223782264444
r=0.78408439275 0.290712665308 0.191481325013 0.253473352118
r=0.635303357751 0.309672806478 0.209453183055 0.256656760154
r=0.529723523633 0.272351406102 0.25069293597 0.196537756909
r=0.707403257345 0.286585584681 0.21944016698 0.22332327837
r=0.743366638884 0.301721138527 0.206774899601 0.249757506777
r=0.729191207243 0.270349956048 0.244672932176 0.235070904421
r=0.600408392154 0.254624439476 0.246548983254 0.238106119396
r=0.852780999924 0.355925742432 0.217158154068 0.204937826103
r=0.683893674624 0.281070209411 0.234675689143 0.228521078781
r=0.753933594768 0.290604819149 0.217032146304 0.252830762158
r=0.717319016407 0.254947558341 0.192698596381 0.266517658966
r=0.790671039243 0.311000090363 0.174679475869 0.275103267807
r=0.795232179775 0.254948946806 0.191070825644 0.297644111582
r=0.670711720775 0.329526235744 0.229449516328 0.186242780063
r=0.795128914568 0.298957760547 0.238689786089 0.266646407126
r=0.700107628044 0.292249237566 0.228242147057 0.249193391548
r=0.675125880131 0.266567920481 0.207310627499 0.281090148471
r=0.874684468312 0.235040327464 0.223965808406 0.248045552434
r=0.786738451745 0.339501023923 0.201483477866 0.212666845732
r=0.725969426022 0.308736085869 0.20462481308 0.220965160794
r=0.806674105432 0.304562724005 0.207214032418 0.236906791636
r=0.762046135438 0.258585943191 0.23559458444 0.233775245637
r=0.713788329795 0.301868260322 0.192478356262 0.253735009149
r=0.632148896826 0.315478006695 0.189862490242 0.246574028503
r=0.583510609046 0.237611317223 0.234286364357 0.269088797898
r=0.752373652764 0.3419767214 0.186329890826 0.207783606758
r=0.760171262676 0.276104075816 0.224376701598 0.225890503
r=0.717710431294 0.306496945235 0.181833898873 0.25333509581
r=0.650828478702 0.298389730468 0.219989053303 0.213514305811
r=0.802739701257 0.285469732139 0.159462645056 0.226093391032
r=0.621005122969 0.285666559043 0.216810287394 0.231301716404
r=0.600572532602 0.267885739535 0.239113114176 0.260252537129
r=0.912444300518 0.314774379554 0.163617794816 0.274004152896
r=0.706404871732 0.252623897091 0.233226430421 0.288118587216
r=0.645363656677 0.273273478932 0.207090319774 0.274218089179
r=0.653234777661 0.296001527527 0.213005242394 0.249216197943
r=0.645435011304 0.258141769841 0.198844407323 0.253790529377
r=0.832519641134 0.259827927174 0.137018745201 0.386340019366
r=0.707864914294 0.303257744241 0.220472876968 0.22178594398
r=0.864165334451 0.284066946367 0.195841495406 0.284447869529
r=0.771973501814 0.297779873093 0.213168758454 0.224687173029
r=0.924500793803 0.269347740382 0.215617144716 0.238747172871
r=0.78776957393 0.312803560259 0.220819340187 0.256781811867
r=0.641924792706 0.294076931703 0.198367663633 0.248068862011
r=0.784466588773 0.257196447675 0.236552526494 0.247192415626
r=0.678662305514 0.311004415845 0.20974877332 0.239288729728
r=0.758438316723 0.27284212071 0.204758447053 0.242176597851
r=0.678515172836 0.288123248484 0.235737619652 0.231926119503
r=0.730780842636 0.307439566716 0.166537926655 0.231012499398
r=0.830910288379 0.308474715884 0.153246436517 0.236341635403
r=0.811423180414 0.276285997119 0.248126838341 0.247526730457
r=0.628341593837 0.308572811403 0.240632231204 0.184195401231
r=0.75852183918 0.267444858566 0.19627679799 0.255378709508
r=0.703633607741 0.296587537442 0.237763982127 0.258378933211
r=0.76687245395 0.295250086302 0.211954325323 0.28089473812
r=0.693776612628 0.27389912307 0.191633144526 0.246841616817
r=0.608453674019 0.282316170711 0.211023351363 0.22993437185
r=0.721542700803 0.279517118982 0.214529522424 0.256243523218
r=0.80447939921 0.276952396771 0.187065525369 0.257547558755
r=0.87789264085 0.299551840437 0.239950045792 0.225517662468
r=0.867892615014 0.316269570968 0.21229027042 0.25583526734
r=0.694367198035 0.291486248934 0.192002648349 0.223556594605
r=0.651756417838 0.298899051641 0.179632103668 0.238610734883
r=0.824117619733 0.337928949947 0.183781570968 0.215016755115
r=0.736271661995 0.329415066029 0.240716246226 0.209797315907
r=0.808782412726 0.300242814892 0.193407002135 0.275096588983
r=0.593285134717 0.222394239696 0.229335319967 0.247224366217
r=0.719604868275 0.25470407702 0.220664105599 0.228697411462
r=0.761490125566 0.294405783707 0.171700912485 0.27314676304
r=0.753301097597 0.274049571487 0.212372614644 0.253856369373
r=0.787582280679 0.307642916477 0.1853013851 0.26337679029
r=0.748952182906 0.271439649867 0.192830741913 0.264510751535
r=0.75653600807 0.289449083563 0.243915008074 0.262681519816
r=0.758109132679 0.291375219822 0.223854529171 0.271823101586
r=0.804536808461 0.293359134841 0.226575425657 0.189578249368
r=0.944375663617 0.309963679744 0.176965233267 0.262139564645
r=0.67048158065 0.263944326253 0.228549626214 0.257209688339
r=0.731186607765 0.253909640618 0.217485641701 0.242418195467
r=0.796658022955 0.308673061828 0.186949662348 0.287443688782
r=0.709033066785 0.269287209609 0.215092291175 0.297673625363
r=0.601283887924 0.305420049359 0.216077182365 0.2264326189
r=0.724372301507 0.270667475635 0.204748973341 0.266978945467
r=0.870385776898 0.272100577213 0.208129459131 0.260758261573
r=0.733034950702 0.275805596141 0.213901184368 0.266110592092
r=0.887898478394 0.271512622407 0.215387308178 0.257915184104
r=0.806722224435 0.274804047634 0.208050470338 0.284942878796
r=0.902205337094 0.337080175687 0.223055514587 0.159002014219
r=0.726685921105 0.313645676528 0.175002041877 0.231606431631
r=0.695552609356 0.321661996316 0.182450801194 0.265983468346
r=0.757342331411 0.319354766215 0.180002158552 0.242161454996
r=0.739374446998 0.299060461472 0.224352302088 0.240175316105
r=0.632175994326 0.258127168752 0.230857975542 0.2455622676
r=0.502388442832 0.260832771568 0.2279004165 0.22343678215
r=0.717109642506 0.231776304006 0.212699144251 0.278271336732
r=0.582441569572 0.248471897759 0.242832586816 0.211276817489
r=0.747011845782 0.275901880871 0.187735369365 0.261676585493
r=0.622643165774 0.351261082338 0.235461994795 0.205224081751
r=0.682830344698 0.320209495211 0.213769134921 0.238938507814
r=0.72066959273 0.248641495741 0.230204923904 0.225939530998
r=0.577917523758 0.313944338734 0.184387615521 0.253110661008
r=0.668988073915 0.25662408264 0.204540620312 0.290650423181
r=0.618987126899 0.299519228119 0.185880198072 0.253317749514
r=0.813283399001 0.313599243552 0.23100118462 0.243332605851
r=0.612870711822 0.331548446827 0.215939227128 0.20173450696
r=0.821657972342 0.303137426943 0.19127028467 0.265268660554
r=0.636784660303 0.308956511061 0.251461373979 0.205317244128
r=0.713874737369 0.282790608086 0.203630787982 0.181043041338
r=0.694757372411 0.320056746415 0.185968044042 0.227104447123
r=0.840897384534 0.295987787813 0.182442499857 0.279152202677
r=0.655112667083 0.259460398305 0.193313502607 0.2265657997
r=0.790175006314 0.272618499453 0.175863647504 0.243205725628
r=0.717184091407 0.261593078404 0.218235153507 0.24456280568
r=0.805034058956 0.318948599122 0.217578218186 0.193858724343
r=0.785164540078 0.239074909865 0.200754949948 0.289279059038
r=0.680566530065 0.328099403494 0.241276734649 0.205957143526
r=0.753149761774 0.290966706126 0.258694606695 0.216498377877
r=0.588434247415 0.288173280188 0.253802731405 0.185064275549
r=0.742176699577 0.295004663171 0.189487774079 0.22453986588
r=0.71470724682 0.278322852867 0.188356863176 0.277194338284
r=0.8748847733 0.23065034144 0.206937308634 0.24933262537
r=0.868879494755 0.331701341471 0.18610023479 0.262721514925
r=0.75048722888 0.347691315453 0.2099799616 0.216207803496
r=0.807390716379 0.249559872879 0.21503107007 0.251192785181
r=0.578297445146 0.276654619327 0.227212521638 0.214082266175
r=0.654906080785 0.275679946882 0.233980991464 0.259297917615
r=0.673543886197 0.235680877031 0.218202550425 0.312774894142
r=0.733722512721 0.280877218122 0.188652113676 0.256971576709
r=0.776702994971 0.2805311761 0.165431529103 0.255941240644
r=0.682523714758 0.288922421105 0.215021528867 0.237858130247
r=1.0 0.310992000836 0.201895536876 0.230757826314
r=0.782923978365 0.23924426209 0.187176006298 0.259358813816
r=0.772179048069 0.290266693643 0.219184922372 0.24067594286
r=0.613556705006 0.289161036806 0.197485803907 0.24245286015
r=0.877416895856 0.345884684186 0.187466971117 0.22796951255
r=0.567121387972 0.294866412907 0.198712418179 0.198014814778
r=0.909914942087 0.252607231008 0.222655733228 0.267733132729
r=0.540693244631 0.240560072667 0.224933568132 0.229489507712
r=0.731498344803 0.26905265389 0.228986057772 0.281044707246
r=0.651226575756 0.325791872012 0.190931036925 0.220168465404
r=0.739886024305 0.302424487295 0.201251066729 0.248305654145
r=0.688495224859 0.270759005468 0.205804167716 0.238225706489
r=0.668307904187 0.271839795879 0.23612062932 0.222910090557
r=0.783856963804 0.237092878878 0.251126304878 0.272991652078
r=0.706994652746 0.246062521579 0.21919455296 0.27695277896
r=0.761208842554 0.282615163765 0.184418473548 0.236412035183
r=0.591980027414 0.283574392379 0.227778603977 0.24507505818
r=0.816343903755 0.270492119287 0.199464243577 0.257597342001
r=0.764663447738 0.312428676799 0.174844209947 0.233446748549
r=0.83255726392 0.391322334731 0.188124568747 0.179718115931
r=0.832559259105 0.294069340647 0.173748881823 0.210333776706
r=0.816966133985 0.252526574543 0.188122510567 0.274051637161
r=0.809835877253 0.272295476845 0.194705553861 0.23716846613
r=0.766262622049 0.307422708035 0.202354203029 0.228404921172
r=0.668677332511 0.282734137522 0.222612127372 0.210972722872
r=0.557869536399 0.298755780992 0.184236350386 0.204456603932
r=0.690506462643 0.311996130146 0.210057240435 0.262428345479
r=0.778756016018 0.276132898216 0.187080283124 0.267361402381
r=0.94608212353 0.342958113178 0.167207971452 0.227153724076
r=0.877671292873 0.304125905929 0.232808618628 0.273578042955
r=0.711022029379 0.262783132457 0.202096465087 0.257033971574
r=0.818981013219 0.274310744389 0.235453829141 0.242333635074
r=0.640345187004 0.259427098721 0.232204036184 0.203613504022
r=0.842415082417 0.294593707108 0.215507393639 0.262971950232
r=0.721479730545 0.266806450855 0.223730630952 0.240418457393
r=0.780136682932 0.370087503713 0.218025955943 0.197705118796
r=0.746703727619 0.224966408142 0.199759362092 0.291296580516
r=0.734498283909 0.258960069334 0.203686713034 0.25416212405
r=0.739014181143 0.288926436244 0.176853710351 0.301912432348
r=0.579111417251 0.296788913679 0.22249508748 0.21519239668
r=0.768521630115 0.239189657621 0.173217751442 0.248592884757
r=0.698449259798 0.273497831685 0.194510065057 0.266392804508
r=0.587763361508 0.257607146174 0.169434160258 0.288205405032
r=0.944660931786 0.318631026706 0.229127627367 0.246950781725
r=0.72295328002 0.27045090465 0.210006303596 0.248087602058
r=0.714083832867 0.279574670102 0.23333536727 0.240199342332
r=0.658841739195 0.278906808041 0.182479212637 0.290429622321
r=0.716318057646 0.273763309995 0.241153061771 0.236422659159
r=0.739614424166 0.320590085991 0.168679937076 0.255588383607
r=0.687736316486 0.31026318385 0.201586572538 0.267695138812
r=0.756632943373 0.307630638136 0.194535000792 0.255194907498
r=0.72055626243 0.263188263097 0.219744503496 0.292239439265
r=0.801764980634 0.24560854337 0.219311224111 0.283665385072
r=0.837488126637 0.319689532646 0.173931758866 0.267664902943
r=0.918873166107 0.281969162699 0.200532305359 0.281239755872
r=0.745761878647 0.252566445225 0.164035990562 0.307767059117
r=0.725883360226 0.245176940483 0.216844830109 0.306350012097
r=0.545167640366 0.215524731902 0.249329398429 0.242734660423
r=0.69165383442 0.272679943558 0.196992845435 0.297204495994
r=0.61624302824 0.307009215756 0.189227821936 0.234811193356
r=0.767281099432 0.332181896133 0.136678450478 0.228631865712
r=0.743863084509 0.282456264512 0.218417028077 0.221564822596
r=0.788814510884 0.302168378788 0.190698174193 0.238926407913
r=0.76400048074 0.308044362966 0.260965230534 0.210947898974
r=0.612453104387 0.262511319538 0.276470445077 0.20464082649
r=0.846604658519 0.289367481285 0.195387783922 0.220400115537
r=0.84015316956 0.303175737746 0.192095980774 0.25273879674
r=0.716512836824 0.285047000478 0.206579908446 0.222980045177
r=0.611696403787 0.244659570196 0.257367175425 0.231036770415
r=0.809406934908 0.265439288778 0.246182732746 0.215897137416
r=0.856158599231 0.288948188885 0.199298082267 0.274162518737
r=0.783483019111 0.287000728321 0.176103736185 0.218334398696
r=0.729339310338 0.342449016684 0.234234095986 0.198669942929
r=0.876164874321 0.280942061567 0.225880309591 0.274508146968
r=0.787359831672 0.259982709658 0.186509709204 0.284220350263
r=0.83724705299 0.317549951441 0.2172931462 0.231857579146
r=0.699904586941 0.280844419428 0.182021861156 0.233605683923
r=0.812927139353 0.281691394389 0.192230132589 0.237482992632
r=0.673923229002 0.212608173398 0.228754392027 0.273644482165
r=0.827261840648 0.298671889122 0.195969903885 0.255754074561
r=0.698078547824 0.258563802608 0.17000984184 0.272501183991
r=0.679085071119 0.300205212991 0.214729663496 0.23048982749
r=0.642051874568 0.25791168527 0.172690795937 0.292266564512
r=0.849335123028 0.343761573822 0.233847942985 0.230451370532
r=0.678919851229 0.301858038255 0.185833554028 0.283528879399
r=0.777653573345 0.299526139851 0.213308778729 0.240404516433
r=0.655080786568 0.317933403176 0.20458412126 0.251891222736
r=0.695887058525 0.234747759549 0.170774292545 0.27632813371
r=0.744971158293 0.285165876264 0.18749342793 0.233898990844
r=0.68667201263 0.293784453867 0.209272108207 0.280597447762
r=0.657050446624 0.266082735222 0.202263447281 0.231906586289
r=0.708530687651 0.288193075408 0.186856775666 0.269945064097
r=0.854952805379 0.343886468351 0.223814231331 0.210641022474
r=0.667136596401 0.274680793284 0.222490950604 0.226846619265
r=0.534767019392 0.250805080496 0.227248957668 0.215826151956
r=0.568047457235 0.286785435277 0.18891981349 0.218253243224
r=0.67464068637 0.256118882837 0.200018189904 0.2678136039
r=0.617796338785 0.309249786324 0.207398195459 0.200336876487
r=0.679735574165 0.249659940973 0.224941696136 0.233909047633
r=0.557651340989 0.266386930998 0.268674660666 0.240242129221
r=0.722235313087 0.276090105333 0.235189038506 0.246997719557
r=0.695699261225 0.27759563166 0.219113996178 0.24230947411
r=0.748553234121 0.281103478547 0.218676608004 0.28979078958
r=0.543872397876 0.268476461444 0.223236713248 0.26007133448
r=0.881372879594 0.296218188721 0.218099626318 0.251227285438
r=0.776343557246 0.304053780535 0.230416305205 0.224568608563
r=0.699028791079 0.297992114047 0.232168988173 0.197115963113
r=0.622957221424 0.315461806472 0.158883900808 0.224965752616
r=0.72293551542 0.259967769694 0.217993635208 0.283208332953
r=0.789642281878 0.27135600862 0.212628751946 0.27618928001
r=0.685700132828 0.29847082447 0.198285507303 0.254598522056
r=0.697666502242 0.272429183924 0.180361387823 0.280951815418
r=0.731501800709 0.290467550205 0.199053563901 0.263736986112
r=0.869168932546 0.237359162231 0.187994061197 0.269404086108
r=0.792830354745 0.264182183637 0.201539457094 0.25503548946
r=0.806963378313 0.280050191842 0.21719321327 0.249522768066
r=0.71839238348 0.313358008147 0.216340207875 0.223778660472
r=0.802608211173 0.25402028709 0.242126068751 0.200067197681
r=0.806526665074 0.277892393228 0.226093790683 0.214961077966
r=0.731165939935 0.304002345374 0.228992434998 0.204416359437
r=0.805925769042 0.289612936358 0.22162476462 0.207653633414
r=0.747049250569 0.279194569865 0.201796736703 0.257398585003
r=0.641460097643 0.253890801666 0.206632761129 0.275447430453
r=0.758699688386 0.297068650902 0.226399545818 0.268451434741
r=0.590550413491 0.288443671287 0.190704619332 0.265259640471
r=0.771100724638 0.300486451459 0.195810670075 0.22132366832
r=0.839154040549 0.321720783564 0.161595041584 0.275904562538
r=0.71729821482 0.324537638616 0.194601720084 0.209617238157
r=0.769810621414 0.280986533689 0.216296969355 0.258068987676
r=0.741031705694 0.291501579627 0.193732941327 0.242510897302
r=0.69539922613 0.31047459025 0.236949965778 0.219574102871
r=0.744739193258 0.269321305906 0.211935199664 0.263969364936
r=0.753726573143 0.306440862339 0.222545660266 0.255127637275
r=0.729546412342 0.260485801892 0.207334522173 0.268427497132
r=0.64103460783 0.262193380303 0.250353281975 0.268482307374
r=0.61360173368 0.277022426349 0.203539548337 0.253447244139
r=0.801621659275 0.266414410971 0.199320962398 0.253561836117
r=0.755848359785 0.270318607321 0.238755145625 0.231918039199
r=0.656138498024 0.287782872725 0.214370689187 0.200415653314
r=0.702761019757 0.262807024121 0.205068710594 0.221480930783
r=0.765046856861 0.249457254323 0.185114894045 0.278055741529
r=0.765806011768 0.287738811464 0.258330944229 0.236684925948
r=0.837807996948 0.310461002771 0.201773967642 0.266931856861
r=0.749596552796 0.30383323448 0.220214750538 0.238009269804
r=0.685625051799 0.263049214948 0.21166810846 0.279304640137
r=0.603871891095 0.293339716107 0.215015829229 0.233633482164
r=0.678803782424 0.292979990814 0.209739076466 0.264029126887
r=0.959198563109 0.316620816151 0.186437637138 0.233520673108
r=0.814580347587 0.278271844915 0.210076802279 0.271641958757
r=0.691727265703 0.32078629371 0.204739910751 0.243812290834
r=0.773852953531 0.299281987666 0.226503286331 0.219306051152
r=0.72143387981 0.277229412106 0.247797728254 0.273618338656
r=0.575175864763 0.282837737811 0.206940442601 0.210452770924
r=0.773693205167 0.333698375515 0.207692255347 0.222066260593
r=0.640032092942 0.244217909789 0.210358987538 0.273215586918
r=0.812430832434 0.26019765086 0.198298728092 0.26684929389
r=0.695076198872 0.266898231681 0.218703831391 0.25565085349
r=0.936149395391 0.277509668982 0.193320286066 0.27553463745
r=0.780993570607 0.260660337869 0.242258458149 0.242181781904
r=0.584912613461 0.26561352892 0.24880643525 0.224049667375
r=0.779723642314 0.267488858869 0.214915507003 0.241852144028
r=0.787974235368 0.282907508368 0.224618789635 0.197929321806
r=0.834099669227 0.279107132913 0.215538631893 0.28325821124
r=0.708526897178 0.344978616488 0.184617046911 0.243382719548
r=0.811039132937 0.259682211966 0.255494406816 0.263438660472
r=0.80383709292 0.272679199106 0.208890835136 0.280679848634
r=0.775242689044 0.32376057719 0.188840568108 0.219549926569
r=0.870196886045 0.305095807262 0.226733046424 0.253396675973
r=0.709759044371 0.268618735743 0.264162850602 0.192975204733
r=0.658087793521 0.287929313596 0.224349712384 0.212863543719
r=0.85590126811 0.267448375097 0.211916619434 0.234950457085
r=0.689002984866 0.247667447828 0.256097418713 0.241478143088
r=0.786601620128 0.301885797323 0.19665958822 0.235419155715
r=0.82692977463 0.31160627423 0.183384338923 0.26685735538
r=0.720023680366 0.250616869471 0.243753587201 0.251745698809
r=0.831161675515 0.316058742034 0.187554923855 0.206642021365
r=0.788292853062 0.31380355559 0.215672826058 0.174805302614
r=0.62731402926 0.252502874855 0.214941965025 0.263036081783
r=0.637999516176 0.196151902342 0.214425822711 0.297954583699
r=0.603294699944 0.27140821828 0.241059110665 0.215744420037
r=0.790618408984 0.241063104053 0.252632988129 0.237228961922
r=0.691008472228 0.312339187991 0.230875185018 0.204630787129
r=0.810030309241 0.246116190752 0.233692622976 0.219515811364
r=0.774912101415 0.260880661787 0.224642243511 0.227363627271
r=0.688267661906 0.31579188407 0.265639491002 0.174614191474
r=0.685503135767 0.283350676803 0.174414865561 0.25409042616
r=0.654698109206 0.219304991433 0.220901275256 0.23111062535
r=0.685663653494 0.322306514419 0.203820628017 0.220941116189
r=0.863094535552 0.334217907842 0.183657430499 0.235182315294
r=0.797042327789 0.270402890472 0.195806739053 0.260761261844
r=0.777453676429 0.28417996234 0.206247465811 0.231351746731
r=0.552729142687 0.294737572185 0.222661088547 0.236506829088
r=0.690467697651 0.265679811314 0.191657006599 0.27029081529
r=0.654576106592 0.272187995805 0.212190589118 0.208910007814
r=0.502943178968 0.253320979754 0.24931147471 0.250527578454
r=0.704378818934 0.237175279383 0.244519180433 0.259236596409
r=0.79040389041 0.258945239152 0.214530786793 0.287973904254
r=0.712000285172 0.291579874323 0.230800944986 0.221501180168
r=0.543856775482 0.267759228685 0.215525728758 0.251309687232
r=0.709583754639 0.237026261609 0.225071693458 0.222463775503
r=0.625763597141 0.269924320033 0.234137032487 0.238334609926
r=0.855553146942 0.272971760738 0.202383329441 0.261261836997
r=0.8799532843 0.266460711343 0.231091407924 0.247603723985
r=0.763617458146 0.340185939353 0.172639979936 0.226160805507
r=0.69718837939 0.268183637253 0.221125066975 0.254699227262
r=0.777005389966 0.261805243104 0.213759189166 0.269451017304
r=0.779276593099 0.248932390308 0.219755263304 0.306765145446
r=0.735474058697 0.272213390903 0.158303114408 0.258216100645
r=0.878260980001 0.305675626229 0.2055184259 0.256548092403
r=0.776428172799 0.301964550862 0.206136818259 0.262086050538
r=0.761016671612 0.264719767935 0.190959712594 0.290354011365
r=0.838309471519 0.279117528842 0.188382964858 0.267858150976
r=0.646260206113 0.305635273773 0.19910494848 0.222485773427
r=0.792573095258 0.30863268225 0.160207055611 0.23371607175
r=0.798206065738 0.312514302169 0.183233022728 0.242238010858
r=0.7610790394 0.287955840753 0.201506696131 0.248385261314
r=0.602090612015 0.279415038835 0.249142013118 0.205638832186
r=0.677978426731 0.265009936511 0.213691776684 0.270796850671
r=0.720129841711 0.329806065565 0.205426825334 0.266803656136
r=0.698181103054 0.225751886862 0.260424561505 0.230734348723
r=0.775565163914 0.271948900623 0.273404553897 0.232462090337
r=0.838624063381 0.26765614999 0.2101925986 0.268508444538
r=0.704007947705 0.322527477165 0.19039506811 0.246028493479
r=0.759954510101 0.309179170692 0.177443629615 0.274646009813
r=0.765360400668 0.257070253622 0.266831269322 0.219645249204
r=0.623638862082 0.264064023157 0.233092912332 0.233369228126
r=0.795974560042 0.283371421385 0.21757382013 0.280933433598
