# Supplementary material for: Do universal codon-usage patterns minimize the effects of mutation and translation error?
Source: Genome Biol. 2005 Oct 19;6(11):R91. doi: 10.1186/gb-2005-6-11-r91 (PMC1297647; doi:10.1186/gb-2005-6-11-r91)
Supplement: Additional data file 1 — A tar archive containing the used CUTG records, separated for archaea, bacteria, and eukaryotes, the data used to produce the histograms in Figure 1, the kinemages used to produce Figures 2 and 4, and the data used to produce the scatterplots in Figures 3 and 5. [file gb-2005-6-11-r91-S1.tgz › CodeError/data/kinemages_1/bac_mc.kin]

@kinemage 1

@viewid {oblique}
@zoom 1.05
@zslab 467
@center 0.500 0.289 0.204
@matrix
-0.55836 -0.72046 -0.41133  0.82346 -0.42101 -0.38036  0.10085 -0.55108
0.82833

@2viewid {top}
@2zoom 0.82
@2zslab 470
@2center 0.500 0.289 0.204
@2matrix
-0.38337  0.43731 -0.81351  0.87217 -0.11840 -0.47466 -0.30389 -0.89148
-0.33602

@3viewid {side}
@3zoom 0.82
@3zslab 470
@3center 0.500 0.289 0.204
@3matrix
-0.49808 -0.81559 -0.29450  0.86714 -0.46911 -0.16738 -0.00164 -0.33875
0.94088

@4viewid {End-O-Line}
@4zoom 1.43
@4zslab 469
@4center 0.500 0.289 0.204
@4matrix
 0.00348 -0.99984 -0.01766  0.57533 -0.01244  0.81784 -0.81792 -0.01301
0.57519

@perspective
@fontsizelabel 24
@onewidth
@zclipoff
@localrotation  1 0 0 .5 .866 0 .5 .289 .816

@group {Tetrahedron}
@vectorlist  {Edges}  color=white     nobutton
P   {0 0 0} 0 0 0
     0.5 0 0
  {1 0 0} 1 0 0
     0.5  0.5  0
  {0 1 0} 0 1 0
P    0 0 0
    0  0.5  0
  {0 1 0} 0 1 0
   0  0.5  0.5
  {0 0 1} 0 0 1
P    0 0 0
   0 0 0.5
  {0 0 1} 0 0 1
   0.5  0 0.5
  {1 0 0} 1 0 0

@labellist {labels} color=white    nobutton
  {U}  0  0  0
   {A}  1.1    0  0
   {C}  0    1.05   0
   {G}   0  0   1.08


@group  {Lines}
@vectorlist {A=U&C=G} color= green    off
 P   0   0.5   0.5
     .1  .4  .4
     .25 .25 .25
     .4  .1  .1
 L   0.500, 0.000, 0.000

@vectorlist {A=G&C=U} color= red    off
 P   0.5   0   0.5
     .25 .25 .25
 L   0, 0.500, 0.000

@vectorlist {A=C&G=U} color= red    off
 P   0.5   0.5   0
     .25 .25 .25
 L   0.000, 0.000, 0.500

@group {Original Data} recessiveon
@balllist {First Position} color=yellow
r=0.755248114387 0.210157968406 0.261897620476 0.397720455909
r=0.775436218067 0.226075671805 0.255767122368 0.374622424093
r=0.794509403633 0.268967074472 0.21124476558 0.329050004105
r=0.832121280359 0.263864906787 0.212531827095 0.332845561767
r=0.807674302682 0.272291688019 0.212949677155 0.325791739264
r=0.826536646039 0.313752873891 0.158752778886 0.311130745407
r=0.858226118246 0.295733832215 0.163591455437 0.331878263209
r=0.756619408291 0.149044949159 0.298679083911 0.445424308657
r=0.706576596549 0.107650714511 0.312453916646 0.487342438819
r=0.801380345331 0.252489787979 0.249007975102 0.342112429488
r=0.79355933355 0.253392440188 0.23731853406 0.367567933403
r=0.801887449852 0.235523717684 0.263443082151 0.370023419204
r=0.766180536883 0.232597482123 0.248757148343 0.370042864111
r=0.749459840214 0.23815996636 0.246090808633 0.365796653595
r=0.744291568098 0.229516846198 0.247546768918 0.383525184109
r=0.782452155656 0.237887765772 0.237155803416 0.370721505751
r=0.826035199973 0.223493734623 0.254849230417 0.377353092636
r=0.73970332345 0.153943827203 0.278269270582 0.460354702919
r=0.77750583618 0.176265228488 0.270982809265 0.42699956662
r=0.800411945255 0.273500870863 0.205921871112 0.33137596417
r=0.790358184432 0.267786079232 0.196667436905 0.345169323988
r=0.701051015926 0.266143380429 0.149271137026 0.419884877028
r=0.764260783312 0.285383903793 0.163737280296 0.387043422196
r=0.775434460843 0.324537646057 0.160383160175 0.34403776213
r=0.709702847046 0.211917868767 0.26150198899 0.396230963957
r=0.742587794203 0.218471955224 0.247937258638 0.390772528538
r=0.683993750047 0.375950725584 0.157202183753 0.286920815641
r=0.797261556592 0.214389509126 0.251036682616 0.406060606061
r=0.794417843295 0.212633832976 0.267880085653 0.386117059243
r=0.743051267038 0.206051873199 0.262553488778 0.396122609379
r=0.781599504559 0.199592487597 0.274074238129 0.402185949681
r=0.824473855304 0.217719647013 0.265928044996 0.392443269977
r=0.832601569182 0.279121094708 0.207170533131 0.341867346772
r=0.827271567082 0.35011052731 0.154205036491 0.295679992891
r=0.855116900106 0.351641910755 0.151419801644 0.288309965604
r=0.782726451213 0.315484751132 0.153186092424 0.328371589097
r=0.803397627056 0.324231132862 0.156127764492 0.316222679495
r=0.78530093161 0.316857168236 0.153949683899 0.325513736324
r=0.786594699556 0.317456021285 0.152825613009 0.32732628086
r=0.899482360931 0.286660635597 0.186593515627 0.341027811014
r=0.733124457642 0.300921414016 0.167803667937 0.329937095774
r=0.788222904994 0.273894475403 0.197053911936 0.346720124039
r=0.83709549213 0.29340583858 0.194161419576 0.338088151116
r=0.801206862678 0.300994986263 0.170932741412 0.338885180758
r=0.860513995303 0.314258373206 0.162743221691 0.319872408293
r=0.879694149248 0.29262843155 0.168147989946 0.356864742315
r=0.83091187555 0.335920241832 0.149139634926 0.320020927799
r=0.794159831362 0.298854634139 0.187425143304 0.336518317442
r=0.790251302686 0.299397156813 0.186137217815 0.336927980312
r=0.895408499614 0.320030371314 0.160012736357 0.306946213383
r=0.844783815319 0.340209004192 0.164378151771 0.279938027827
r=0.870871266824 0.310790687539 0.179793338902 0.308311843969
r=0.875124111101 0.310415020964 0.190405298657 0.32065382512
r=0.8804829957 0.303804071866 0.182729962102 0.318699969127
r=0.772088137172 0.275849536616 0.190305288025 0.358849718335
r=0.778770786403 0.271249739879 0.211885048766 0.341558268772
r=0.810676872553 0.234283552321 0.229807262644 0.390128496761
r=0.801128045141 0.202358560348 0.268487013124 0.396136695057
r=0.74765792671 0.186984308748 0.288161992818 0.403692109523
r=0.748738785554 0.186357629682 0.289453975543 0.402117243593
r=0.759633443759 0.200545575361 0.259707860715 0.425303971742
r=0.752284357476 0.187324097401 0.290904804111 0.399224565892
r=0.755245516142 0.38887142408 0.0992769569318 0.333228544483
r=0.82948949814 0.398524154578 0.113272053931 0.293282975921
r=0.842380130246 0.399321720151 0.111791846828 0.263838428491
r=0.761046344879 0.403676332436 0.095071084111 0.338448049101
r=0.798929207022 0.397604864348 0.10290441063 0.30281798821
r=0.753358954459 0.217183781045 0.266378836844 0.373267592321
r=0.735644968164 0.218665323657 0.259842246606 0.388432297376
r=0.760878684939 0.234911061579 0.242777850618 0.372973209213
r=0.754365393212 0.22972972973 0.249214403786 0.381921427792
r=0.765500149152 0.236962551064 0.242331916987 0.381525555723
r=0.752227495943 0.230243971528 0.248422200143 0.382589372893
r=0.768360529853 0.392348230217 0.11816257936 0.252732478526
r=0.78252585571 0.386973281513 0.12871045971 0.245290112148
r=0.773893842389 0.395478734574 0.123362871148 0.231324881959
r=0.773933541213 0.394477040959 0.121661038626 0.241656102404
r=0.774474656022 0.215769476407 0.265985429904 0.38210238036
r=0.779594391522 0.195193109197 0.261415207928 0.388533851996
r=0.737640335944 0.214531599001 0.263040336355 0.387334121666
r=0.873015452546 0.312365930599 0.152365930599 0.363154574132
r=0.803939336296 0.391543555782 0.0917303447105 0.363151638648
r=0.86808345647 0.37889761712 0.122706286515 0.284282619636
r=0.816851236915 0.35969533183 0.127777658059 0.29911040499
r=0.816142083768 0.360756873348 0.1377020859 0.249858162916
r=0.811472915755 0.522392372147 0.0470480593277 0.148126745642
r=0.741651793154 0.196921592956 0.26764168793 0.414123243457
r=0.723236338569 0.219811947073 0.255122049128 0.41731383841
r=0.735788649558 0.26827451793 0.196909225775 0.30916150887
r=0.732229436833 0.265200600996 0.19788906411 0.317616380863
r=0.759768238203 0.282927536397 0.191863406648 0.30494175966
r=0.744228407458 0.296743769792 0.172208453807 0.323282390197
r=0.749153180381 0.276171657682 0.204714310379 0.303558068344
r=0.749663157827 0.27549855822 0.205317219211 0.304036433207
r=0.750187995794 0.276259952365 0.204905069752 0.303719632528
r=0.749312528738 0.277045890888 0.204297988838 0.302584154957
r=0.754778286453 0.264795678722 0.233501643964 0.356211836543
r=0.764721045894 0.256964505831 0.237455355732 0.35673535826
r=0.765019108306 0.215096959778 0.274413529733 0.368645538858
r=0.767640491635 0.20446208787 0.279806438915 0.383576687099
r=0.811208031179 0.269509938038 0.23044982699 0.337828920898
r=0.776074427859 0.317140644019 0.180203607392 0.310777913024
r=0.840328079188 0.384985858163 0.10878707275 0.309719722609
r=0.795193543459 0.371878063582 0.104616964661 0.331030297372
r=1.0 0.418208896384 0.0933769902976 0.241025865656
r=0.895461947436 0.376723010759 0.10417618425 0.30241497188
r=0.805200411903 0.347772935048 0.116987349846 0.358881683852
r=0.889796479686 0.367793555828 0.100151373171 0.322987097239
r=0.828824571625 0.3777177394 0.0889578553877 0.322341652013
r=0.903831594559 0.426721983405 0.0956712986104 0.236179146256
r=0.829297060614 0.392627255706 0.0952977319825 0.307902190026
r=0.94344888172 0.321289500389 0.143322398697 0.345573832393
r=0.783955895052 0.221455812421 0.254531757616 0.385164084938
r=0.759497461355 0.226916925393 0.229501498595 0.389030012231
r=0.787786340573 0.222398628267 0.245673641762 0.391991871209
r=0.766157739375 0.21258804052 0.257802180214 0.400083558599
r=0.787519904773 0.22675004266 0.225461971629 0.401360731448
r=0.757044031215 0.229723038137 0.225097567705 0.390053108215
r=0.77504084613 0.245389744769 0.246263508853 0.355070131065
r=0.785210849048 0.231202642316 0.260475357814 0.370312803575
r=0.802873207033 0.294661179576 0.191112688711 0.321050237934
r=0.768908223196 0.280509076247 0.199838722401 0.309255055264
r=0.734968599665 0.191613447053 0.300314334831 0.397843256127
r=0.757114100224 0.212835749941 0.271975279296 0.381079153791
r=0.755418617955 0.284124134393 0.195588612465 0.34644780713
r=0.828042479191 0.237450833489 0.230052444278 0.386589248923
r=0.830255103413 0.270648531441 0.20375845982 0.349070241146
r=0.862915772306 0.358690917012 0.123175778697 0.287246787192
r=0.864888096691 0.306914283286 0.134970889465 0.316624877821
r=0.804095723602 0.353177556184 0.12966959369 0.291524036315
r=0.802801082739 0.238693259403 0.248541399429 0.370484545041
r=0.767711213385 0.244724283718 0.243508555461 0.366732594219
r=0.828264317308 0.333007458598 0.152109055666 0.315342800556
r=0.793235735465 0.306145829982 0.157267994218 0.330394788866
r=0.851541019296 0.321754323928 0.166477727741 0.320027872825
r=0.761964671465 0.320765238279 0.156307639514 0.324239694591
r=0.79349866712 0.263832074289 0.247409751874 0.338598429429
r=0.801958314489 0.254624481957 0.246831092692 0.344475892045
r=0.775437706768 0.268496819551 0.246568463341 0.339917419931
r=0.790761410215 0.265538053704 0.228816031579 0.34394170448
r=0.782265508719 0.255547607437 0.240342878033 0.342399880588
r=0.783453582313 0.252602103572 0.241604181772 0.347273403386
r=0.791166020143 0.25760362069 0.237538291989 0.346482599895
r=0.790275830872 0.257061265167 0.237745136062 0.346606863282
r=0.78213790829 0.327627707943 0.154158866007 0.377534100027
r=0.845550026944 0.33754704631 0.150425462281 0.326215022091
r=0.813488978854 0.261592708403 0.21429046637 0.327123943849
r=0.831934735291 0.3845903751 0.0882107049301 0.310952953052
r=0.88429875378 0.267097728178 0.19477826435 0.360906104128
r=0.760563658164 0.231564425046 0.251016551071 0.382756317498
r=0.751949834906 0.197172145991 0.278155594613 0.380799768438
r=0.77450578522 0.196999422966 0.285112521639 0.400115406809
r=0.78236860091 0.208242761499 0.288214068342 0.369511346839
r=0.750445286245 0.191948436908 0.268982869748 0.410436700789
r=0.835480122036 0.325594680438 0.160249525855 0.317665607934
r=0.786556285785 0.28837504564 0.181444385435 0.321497327978
r=0.851810085249 0.323045319289 0.154310140827 0.317829145121
r=0.78951519298 0.283043709227 0.180871432885 0.329198848892
r=0.83551003589 0.335804299481 0.157935919611 0.306688081707
r=0.814553150531 0.330129636311 0.178793800034 0.297900956287
r=0.850691315568 0.364859142893 0.13741143017 0.302615529244
r=0.810644648283 0.339368468376 0.146093619857 0.297837025262
r=0.810152790862 0.338354817941 0.146418256568 0.299565463973
r=0.790430350179 0.271016670244 0.229090648923 0.338413107248
r=0.799224382183 0.225413130862 0.275480125056 0.366815542653
r=0.758073549351 0.26314043005 0.23935934873 0.354260684895
r=0.786792783731 0.254980676473 0.247594129376 0.343559323726
r=0.857957704713 0.323027226581 0.153853253346 0.325149976927
r=0.828532354646 0.290715216348 0.190461496263 0.337859151066
r=0.89589851174 0.279862206358 0.188843695526 0.356810824272
r=0.913804463674 0.328962850899 0.147167591192 0.336583179246
r=0.83968719332 0.334249504511 0.149139219355 0.317659241478
r=0.805569724255 0.3079536481 0.178355646154 0.318219381852
r=0.804527588091 0.28574430383 0.195752622253 0.333270872958
r=0.810495885315 0.320317016766 0.166289265754 0.310922142995
r=0.853015553153 0.325813274247 0.156116762346 0.315103904388
r=0.843287804186 0.325841698499 0.158568002132 0.321636907406
r=0.79965562089 0.31488540005 0.159077043629 0.326258640472
r=0.885662905229 0.3206415012 0.162448178049 0.321077896574
r=0.758558727167 0.174673966535 0.278174212598 0.428364911417
r=0.793255897819 0.30594581357 0.178232625284 0.313634254485
r=0.780230206624 0.326053897739 0.144504275422 0.282290030663
r=0.768857495873 0.318016276519 0.160795767863 0.290754275811
r=0.764648149211 0.320033195265 0.160453570694 0.286549879394
r=0.800856922581 0.317274089407 0.157889494676 0.340612157404
r=0.789835264225 0.344193177463 0.15479384548 0.318677106719
r=0.794526782508 0.317714915988 0.15995122859 0.341579177942
r=0.863609225326 0.332559260395 0.135302107523 0.35113701091
r=0.834549819746 0.296061973431 0.195923132751 0.310198479063
r=0.817912427529 0.299692992074 0.16681808214 0.339682340779
r=0.7445934258 0.219302413147 0.251820527641 0.391957385495
r=0.763999433147 0.201404734033 0.261720997599 0.416023491597
r=0.701768484442 0.174219843056 0.312549425148 0.398990206217
r=0.797025270872 0.275167785235 0.214418257808 0.298527652047
r=0.79282773441 0.157160936949 0.294798647275 0.434033901118
r=0.887103007322 0.302851483514 0.18280856683 0.329509346759
r=0.922330962228 0.340534811675 0.162175933475 0.360304907875
r=0.785602437465 0.190765820909 0.277167119828 0.396105820651
r=0.759612406859 0.19766029534 0.264942785911 0.418589784568
r=0.760487482048 0.179116833204 0.27787563902 0.419424838269
r=0.765532414098 0.201023866176 0.260472997332 0.415999711587
r=0.737617565738 0.187603732344 0.257866123237 0.421793912946
r=0.745638651263 0.208168436796 0.244246359745 0.398595614929
r=0.779781545996 0.190402700312 0.269273117814 0.415804768867
r=0.778570711209 0.210628034027 0.248969001567 0.403687246055
r=0.737588220753 0.187799005283 0.259812937933 0.418359995969
r=0.737445086611 0.188097479532 0.25762318945 0.421354539681
r=0.752836660463 0.211489614671 0.279097836465 0.383311415755
r=0.814286663682 0.393057480367 0.100772124332 0.321586484525
r=0.759854429172 0.367538816956 0.153656046849 0.344275506367
r=0.770729961325 0.385566782618 0.104411683507 0.306443597813
r=0.87060357907 0.398052916699 0.0971186307608 0.283818795635
r=0.787301196844 0.367360729822 0.134518731258 0.296236854331
r=0.858063341887 0.370048051072 0.136190368551 0.274877474904
r=0.78890742703 0.371174277264 0.148121630032 0.268666662995
r=0.821346759964 0.397420221055 0.0971972475964 0.300390802944
r=0.825284118987 0.356270693182 0.158248803222 0.294206963453
r=0.853923319993 0.409293133295 0.0989844200808 0.254760530871
r=0.853545490705 0.399950401746 0.0878707469497 0.26937555798
r=0.794913602316 0.323338031979 0.180798200276 0.294469836117
r=0.816012387747 0.391780170892 0.122333737075 0.265486024706
r=0.723594702246 0.182667947934 0.290823693852 0.407638271522
r=0.831662897418 0.262866931402 0.194796327242 0.367132050384
r=0.818071428434 0.280336151337 0.189287173785 0.364894513227
r=0.793116812236 0.259630794095 0.212466556206 0.36019984789
r=0.792014512466 0.25756735044 0.21331724321 0.360974189991
r=0.782395494317 0.252332220912 0.247763734744 0.344110690457
r=0.755043424723 0.160011219016 0.291729481471 0.43473687901
r=0.792569851553 0.267702330243 0.211976948133 0.325783011776
r=0.771532862381 0.27761376291 0.20521654836 0.321401189729
r=0.786812244162 0.214410419358 0.257201717937 0.388910227312
r=0.812523193427 0.312383242014 0.157774639236 0.330666442361
r=0.820119608936 0.32865453381 0.157655974809 0.319047873192
r=0.82655665398 0.373583270943 0.155217471147 0.239168820895
r=0.785402438886 0.248397073244 0.248679942672 0.341178245455
r=0.77969455586 0.300765141765 0.190209625607 0.281714303821
r=0.760139999575 0.207496803069 0.258184143223 0.398305626598
r=0.793162957504 0.278862827722 0.188042739181 0.326616499405
r=0.763685361947 0.251550829219 0.263071274845 0.339030256995
r=0.832812290353 0.285714285714 0.211540335943 0.341953929627
r=0.793218225909 0.263987138264 0.250160771704 0.331149517685
r=0.828730068023 0.320036983225 0.18060141769 0.295117333686
r=0.768447847009 0.273452952812 0.216021474993 0.320641424131
r=0.853783584883 0.288057028228 0.215145436309 0.316929359507
r=0.809837429919 0.279737985815 0.211668656352 0.322119573557
r=0.784730102661 0.22643229071 0.235860973387 0.359948107241
r=0.780723388158 0.270046758322 0.25242515179 0.322457952404
r=0.814777350081 0.277924316419 0.228382648664 0.332636912068
r=0.781730660731 0.25792946853 0.24827928759 0.333995600653
r=0.770006143929 0.285235702321 0.243000717875 0.312335486959
r=0.774916810766 0.241568073459 0.249514391665 0.350520925305
r=0.784669971274 0.233399160701 0.245186373735 0.382745001234
r=0.875273352674 0.290731900111 0.186672491081 0.35278271813
r=0.825033783355 0.277666682168 0.215563719791 0.33069339162
r=0.761861950152 0.294790556833 0.175853754276 0.315258229126
r=0.73383804593 0.226788085406 0.26312559061 0.351199754489
r=0.739224283281 0.314371488398 0.173514088825 0.307842849926
r=0.771525121261 0.360880985645 0.128614263421 0.285413449676
r=0.809708572625 0.301430879298 0.191737825987 0.315624278791
r=0.810442386198 0.289859928096 0.203974073167 0.325090524851
r=0.806992477 0.265967123644 0.214995776753 0.331654863232
r=0.770901044138 0.21417874898 0.269862968575 0.370494154373
r=0.775128672322 0.189339506616 0.303474294488 0.383120796122
r=0.791189931784 0.217115689382 0.289864915855 0.354803411063
r=0.795288392599 0.225192965704 0.282684809422 0.357523673112
r=0.783530173411 0.220517641161 0.262037559274 0.369279939838
r=0.779269339998 0.223455951858 0.262398317157 0.373782357666
r=0.771847146952 0.2110702481 0.281495578744 0.373688942164
r=0.799538006473 0.238021211681 0.255673398228 0.359116664245
r=0.792630998685 0.222183790583 0.24644288971 0.381086392579
r=0.739038334571 0.220623718181 0.26152129328 0.391723971529
r=0.793410940366 0.228880229395 0.257995735608 0.364421733696
r=0.782566273506 0.220483766483 0.274932200226 0.367546142275
r=0.772635244155 0.231566707466 0.261982864137 0.359265605875
r=0.795130900713 0.244458895573 0.259307429686 0.348344442638
r=0.765193787058 0.250614250614 0.249098227822 0.349783051911
r=0.765855682168 0.240686320978 0.264148260499 0.361456062186
r=0.80264890589 0.21638497389 0.279274524117 0.369981470043
r=0.773465612475 0.249535747447 0.264856081708 0.351903435469
r=0.773727802497 0.227190086031 0.268162201916 0.363894286657
r=0.747893230844 0.199875915661 0.282413548134 0.394579326839
r=0.74595748407 0.228911009755 0.251563072211 0.37000366215
r=0.750894782655 0.230924802353 0.245047343262 0.383491910278
r=0.778755722848 0.229366192887 0.245531629354 0.389221008967
r=0.749811817406 0.233869172196 0.247695596028 0.375317273011
r=0.771095848416 0.218735788995 0.267192158052 0.372037794957
r=0.744653649667 0.219049196621 0.256438628458 0.383809839324
r=0.722321190007 0.199683519551 0.266114330066 0.411484750576
r=0.72383441179 0.191129595741 0.281630344369 0.406082182665
r=0.754141755765 0.207679113339 0.247877908255 0.41892070194
r=0.764646930279 0.198676932217 0.259635995793 0.402949606211
r=0.827745743353 0.191542064493 0.254954062331 0.41406953702
r=0.771101000719 0.199197823465 0.264129245786 0.395787170785
r=0.738528669936 0.211008627638 0.265585101879 0.394518580313
r=0.710361747153 0.179127647854 0.300215333767 0.42290550353
r=0.725874757768 0.204019582582 0.251816542128 0.408734862149
r=0.799446660632 0.366821341705 0.138940159735 0.287485696871
r=0.778078234611 0.370140151293 0.137688383276 0.28446607635
r=0.796105314129 0.375364088169 0.134074166643 0.280276594858
r=0.760698106812 0.368519399334 0.129612013318 0.314704083713
r=0.769416616591 0.371431237171 0.134260123157 0.288766560926
r=0.726776124959 0.180837543784 0.288397755804 0.401382474195
r=0.786247497898 0.20733140964 0.273729369914 0.378433258523
r=0.775332527497 0.14889943893 0.278993772736 0.453665454097
r=0.828039395147 0.278329197684 0.209961745244 0.319117038875
r=0.784913145549 0.264145638575 0.255710972095 0.328038237155
r=0.789589198686 0.288091523661 0.216068642746 0.329901196048
r=0.785303392747 0.252562402955 0.24246554034 0.347676110024
r=0.782017085499 0.250201244832 0.244787379139 0.348788430169
r=0.783334555859 0.251172861783 0.241645615301 0.345555154577
r=0.803128967995 0.267838584197 0.224634023221 0.339816491968
r=0.805924672162 0.289340931786 0.210142557074 0.327132330154
r=0.791016945816 0.26194134095 0.235989796335 0.347246765674
r=0.783340075164 0.250738331719 0.244426213196 0.349011078868
r=0.815432437134 0.268495181616 0.233802816901 0.3280948851
r=0.810156679158 0.268926688347 0.224742186125 0.342919412235
r=0.790882105298 0.268519626405 0.210637039957 0.338526453593
r=0.77056211481 0.272931755814 0.204282693778 0.358405686266
r=0.849692656127 0.31028741328 0.176134786918 0.292051536174
r=0.79411651867 0.297716962343 0.202817836462 0.312838859588
r=0.809444571576 0.296519366432 0.210856737211 0.306385598296
r=0.810948173178 0.284616806451 0.229939234306 0.310494212241
r=0.782151296921 0.2509202098 0.246111656327 0.346503455044
r=0.78288701864 0.252437798068 0.244534597803 0.344903311997
r=0.803931550322 0.283730256969 0.190028222013 0.322844976977
r=0.70673458196 0.217266554022 0.264641183409 0.365925973157
r=0.741261158012 0.218005023579 0.253685841836 0.393519064497
r=0.753306828337 0.250238616585 0.248161248667 0.339003986301
r=0.741535325584 0.199586088537 0.277017818384 0.397102619757
r=0.787834525876 0.213644614764 0.255067567568 0.40076643808
r=0.832452686868 0.221200199479 0.243863245969 0.382722890231
r=0.790289305533 0.361446309899 0.116518013291 0.310423224904
r=0.80557810969 0.364957716702 0.132135306554 0.285034732709
r=0.866709845872 0.351078955754 0.139390423223 0.303176492611
r=0.847264156698 0.336260528878 0.141668552309 0.314612926272
r=0.849879698401 0.336901969779 0.142297836869 0.313417283841
r=0.846912954365 0.336327663461 0.142427393503 0.313829073971
r=0.852847235721 0.305414847162 0.148864628821 0.345021834061
r=0.925339481221 0.36371124031 0.13690245478 0.291698966408
r=0.848052793903 0.341649725867 0.149665664219 0.305872437179
r=0.93216130037 0.370754403456 0.13260219342 0.268660684613
r=0.912147433241 0.326374984024 0.140842670302 0.326161973331
r=0.750319653247 0.233873259449 0.252912759307 0.391426135672
r=0.709837758804 0.173514083357 0.289551441001 0.40103045331
r=0.845288650097 0.34109021358 0.147191584316 0.297730315588
r=0.823325864442 0.316789532298 0.161898602958 0.320133702626
r=0.822995863498 0.31599532333 0.163255048607 0.319733256626
r=0.812067695638 0.298611486304 0.167125902714 0.338285878942
r=0.883828727536 0.319796141245 0.161856570805 0.320240262104
r=0.825640038185 0.311804793849 0.169705086459 0.322695998707
r=0.84310940487 0.31716401213 0.163041420403 0.326144801022
r=0.820162218628 0.295254847903 0.178054411528 0.335107021743
r=0.817483763215 0.293810574092 0.177175967423 0.335052152048
r=0.930997337175 0.289490696009 0.173279439467 0.342968657681
r=0.817552122538 0.303407625643 0.173427982083 0.330485751458
r=0.820125635096 0.305245217314 0.171596903448 0.33127620492
r=0.817762835067 0.305453086516 0.172671785785 0.329625873463
r=0.818025863593 0.305685864519 0.171583174631 0.330616896622
r=0.879082242985 0.312241075989 0.160632200216 0.334544009988
r=0.85047497067 0.313648861565 0.164555593315 0.340742685903
r=0.830410673368 0.32337143014 0.159571937081 0.307714832133
r=0.762529880216 0.163312027534 0.280514412144 0.439109458546
r=0.762073524818 0.146561249294 0.304638200702 0.439168119429
r=0.755665671447 0.161897977759 0.291780442439 0.43725513475
r=0.756598706317 0.153672080498 0.296242328087 0.437727026011
r=0.754876060618 0.169879313315 0.286038272751 0.428221731773
r=0.744833700572 0.171683848797 0.280733104238 0.422817869416
r=0.788944143874 0.176732381276 0.291801462046 0.417862696384
r=0.775947367348 0.176443850267 0.283368983957 0.424385026738
r=0.763157316694 0.162488413701 0.290219367262 0.436363734345
r=0.744563921464 0.163065949969 0.29951416167 0.431879264007
r=0.749801259801 0.149883391638 0.300120772947 0.438759786773
r=0.785870590884 0.160785354205 0.290395330326 0.434797028389
r=0.795379835859 0.157564441678 0.294797987656 0.436440018671
r=0.750811385173 0.171642320238 0.287831513261 0.414444759609
r=0.783629851625 0.169145256585 0.288265615116 0.426954497127
r=0.753619707753 0.157103284527 0.295787315178 0.434723171565
r=0.748547184648 0.15950952366 0.283458465534 0.440308275479
r=0.762994477644 0.151659154413 0.302155778997 0.435418408762
r=0.780683229912 0.190756464685 0.270551910459 0.420168371285
r=0.784237762844 0.169785916252 0.300480229792 0.414164534805
r=0.767568535762 0.148220939279 0.307060284704 0.435436542057
r=0.76786294808 0.163831867058 0.290566959922 0.430107526882
r=0.762380400014 0.156792232311 0.288351463934 0.44559321526
r=0.778699078351 0.170810412786 0.296725429896 0.419608437649
r=0.782004505708 0.16410281614 0.292770432988 0.420995724185
r=0.743822530814 0.210810960344 0.283213687982 0.348299376184
r=0.769488347467 0.233500167807 0.24839853497 0.36457953335
r=0.797216807172 0.215468258186 0.25798144136 0.362956301353
r=0.760907138173 0.245189406638 0.233702089619 0.338853503185
r=0.758972151636 0.203636418233 0.29024601307 0.367504545182
r=0.772684623989 0.253881278539 0.214872798434 0.344748858447
r=0.778866322537 0.255571503534 0.223693551872 0.334194181217
r=0.814655933477 0.231305370114 0.251459041861 0.383549565436
r=0.787114945373 0.347304959908 0.128679026429 0.341839471605
r=0.751096774981 0.218161344477 0.284329856621 0.341889713576
r=0.766720439188 0.314252526056 0.169825761795 0.353000238682
r=0.837126522238 0.3093745695 0.171304587409 0.357969417275
r=0.756635158013 0.203591639135 0.274639364103 0.405678584279
r=0.739968552308 0.186302789399 0.291367323739 0.407591001539
r=0.700147693106 0.159648390065 0.312013686271 0.410118446888
r=0.788671516698 0.19698738258 0.280862653549 0.384803512868
r=0.814652368546 0.325954001206 0.145835127918 0.343957274528
r=0.809351563718 0.33478533858 0.144790375367 0.313147853846
r=0.782971007399 0.240230460922 0.200734802939 0.380406646627
r=0.75125606374 0.217697811448 0.243615774866 0.358383952134
r=0.739852415349 0.274211961935 0.207062077632 0.339496146007
r=0.738987096786 0.273400827657 0.206880365311 0.338986233261
r=0.887413515778 0.388295519452 0.120772511177 0.259255919021
r=0.779606805401 0.263665164428 0.201329704163 0.366739547544
r=0.814699837109 0.279576506037 0.199846580189 0.327354337565
r=0.780119939782 0.256163199358 0.226057730735 0.340012383858
r=0.855389532423 0.313351594325 0.169511167299 0.312368310156
r=0.823363689583 0.270755597015 0.203491471215 0.355010660981
r=0.801332648052 0.268444398196 0.206357106768 0.344699339416
r=0.839511254245 0.274978376375 0.204744841221 0.339626838008
r=0.79623448471 0.261854100524 0.215316428823 0.345096457665
r=0.794712700907 0.264013304946 0.213748401278 0.340980140374
r=0.767937506389 0.203948430741 0.275799501984 0.38625952901
r=0.696608575911 0.215705190044 0.259502218792 0.393305035694
r=0.777155968725 0.206291242232 0.277596258569 0.381766929336
r=0.783550602297 0.431796048111 0.0886579692807 0.220507902295
r=0.803432036167 0.351955061453 0.143829749787 0.305215452759
r=0.743228553342 0.284575396046 0.21311415327 0.334085891297
r=0.774785718746 0.193946320086 0.281079460903 0.390456214572
r=0.745361237156 0.207701887154 0.279126353099 0.376702749305
r=0.785795482549 0.218254759294 0.265698195953 0.382786803548
r=0.772706437469 0.193290020993 0.28351370088 0.392148373769
r=0.73713842418 0.209807410509 0.284069499686 0.382823948085
r=0.745748239269 0.197593714769 0.286006200676 0.382275225479
r=0.864013903584 0.284581019582 0.20892655839 0.321781971525
r=0.77785743463 0.276981970857 0.212398122993 0.351321313905
r=0.773448707163 0.231697513592 0.245848045511 0.354781910832
r=0.776011491577 0.230773338297 0.243594926898 0.357590200425
r=0.773440850586 0.276284755486 0.221460304655 0.324117492171
r=0.802913723181 0.270565548469 0.225686286124 0.332773905661
r=0.784323647034 0.258492617194 0.22700651866 0.338227885529
r=0.783746125598 0.260397361873 0.226185752851 0.337053543599
r=0.783985520845 0.259541277449 0.226918573799 0.336684709989
r=0.811298349896 0.286512098196 0.195076069321 0.317927434336
r=0.777900529029 0.261205482969 0.204724363501 0.353055138971
r=0.745871094709 0.206022570673 0.266527617416 0.38889716563
r=0.773105374401 0.233703690556 0.245062889733 0.36454746607
r=0.782236334262 0.231582826608 0.226976229961 0.380725999631
r=0.762088452857 0.229125625095 0.226953578825 0.377531949285
r=0.786414200288 0.224947633648 0.246045960961 0.372666282141
r=0.784041531301 0.306349543427 0.168188575069 0.324952219155
r=0.763369172431 0.229421696919 0.227838750528 0.372836639932
r=0.780634672094 0.349301504041 0.126318043141 0.345394208639
r=0.785637458829 0.320793643826 0.16061630306 0.329441201001
r=0.830786700212 0.347552602436 0.13665559247 0.309368770764
r=0.766026771056 0.232665515718 0.233869996387 0.364114505962
r=0.77331903505 0.240336301677 0.212079001045 0.373712750609
r=0.784884841855 0.347161815546 0.125738820118 0.347329095573
r=0.806068502106 0.352117565378 0.121916223097 0.325966211525
r=0.81565203193 0.346332381147 0.134691899612 0.314017547439
r=0.75260170501 0.227174643097 0.232905097389 0.369678608686
@balllist {Second Position} color=red
r=0.923853057902 0.270095980804 0.258798240352 0.20075984803
r=0.904716637635 0.270288412056 0.242812073479 0.205580292216
r=0.885075498236 0.315810000821 0.224135807538 0.159803760571
r=0.888556664276 0.328133688431 0.219087476953 0.161403611461
r=0.879059901728 0.319155478118 0.2171005432 0.163267397766
r=0.880367639224 0.338577590302 0.205989093466 0.151142906002
r=0.90596610754 0.348422043701 0.203440812883 0.160730225108
r=0.950737877676 0.216117076879 0.286914378029 0.220621495771
r=0.959562995006 0.184789859907 0.318879252835 0.228854323935
r=0.895918374761 0.295127407119 0.228039291967 0.188017895351
r=0.920552979084 0.289770227742 0.239078203783 0.191939359074
r=0.929824215111 0.302291408367 0.225742756119 0.204757312761
r=0.925109021328 0.271766769416 0.252586895829 0.194642505008
r=0.915959516799 0.262656587684 0.254608396327 0.194359420687
r=0.931050442423 0.25730265345 0.25808932729 0.188868862243
r=0.921320524228 0.266190310213 0.254025792959 0.187800627396
r=0.932953180446 0.276534874406 0.237855467185 0.200205985009
r=0.976331220489 0.226057552964 0.290221516804 0.206472983231
r=0.947587899027 0.237010641884 0.283045215968 0.20221986806
r=0.89183577237 0.315103259517 0.223463548146 0.169420253794
r=0.89677433553 0.305322344604 0.217874656602 0.178926288223
r=0.905156868444 0.262585034014 0.258907079315 0.21333632354
r=0.93329279121 0.312505256076 0.269237238247 0.172371261178
r=0.975836800834 0.348401666551 0.173324183321 0.150327649193
r=0.904857833529 0.233836942982 0.284706875075 0.205287901314
r=0.91436684838 0.250029771525 0.277589697351 0.20162977833
r=0.879027980641 0.34590079791 0.200503942886 0.158928654752
r=0.944904593636 0.269750132908 0.256353003721 0.199929115719
r=0.929974491392 0.265274803712 0.247787294789 0.205389007852
r=0.928974242392 0.246092044363 0.261680202602 0.199414898262
r=0.940459088059 0.250365432318 0.265547484054 0.209337349398
r=0.957938986704 0.282219743988 0.226992823894 0.210798099302
r=0.928038357614 0.332352412248 0.222309415208 0.158386057842
r=0.906093650323 0.371149595103 0.193772702532 0.137875876165
r=0.911079916684 0.384896580445 0.172396773248 0.137522557957
r=0.915064890977 0.338934431183 0.194690284361 0.143205493417
r=0.889790846068 0.34219453868 0.214745194001 0.147711473222
r=0.913446091846 0.341233173148 0.192931595798 0.14386354947
r=0.915991010879 0.341343714011 0.194285845749 0.143010161895
r=0.897912136863 0.326640791432 0.233344033618 0.178101380337
r=0.890589297668 0.29312483388 0.209621688668 0.152166208913
r=0.929394403638 0.324784001911 0.204735803692 0.155868165205
r=0.933794429357 0.341534058386 0.21100171723 0.155809959931
r=0.928296042968 0.343448768297 0.204833677413 0.148487341477
r=0.906686001404 0.359425837321 0.202424242424 0.152153110048
r=0.930346463277 0.334521677701 0.226223529218 0.163613662127
r=0.906238324625 0.338594349494 0.227270084874 0.146087664225
r=0.928095460468 0.332469212785 0.210479336548 0.150113962434
r=0.928884514009 0.331766931097 0.209206495823 0.149701434323
r=0.895368604801 0.35607916136 0.211046340747 0.160419320074
r=0.879638030707 0.367093991129 0.191870709035 0.140014581688
r=0.905531682633 0.342834053681 0.192568917299 0.160979551811
r=0.927680990552 0.347450932734 0.199580725527 0.164884243787
r=0.911448209335 0.340793944903 0.20355050988 0.161589452164
r=0.927937484247 0.304424859168 0.226876249319 0.166681809922
r=0.911656881143 0.311593201721 0.22958520535 0.163112819096
r=0.945146410877 0.279673908136 0.266526850732 0.177391856734
r=0.910928398682 0.259631844792 0.261956590655 0.211129192468
r=0.911891777554 0.239964509993 0.270674853973 0.206265501672
r=0.911143630329 0.240302232041 0.269279871149 0.206260644773
r=0.90476515061 0.248399995337 0.275550529838 0.234014525361
r=0.909766885058 0.244813629477 0.267864456214 0.204363563329
r=0.982114094547 0.385539138636 0.221251178875 0.121848475322
r=0.965761558134 0.4033656251 0.181015928667 0.118063044665
r=0.925221122168 0.389423807485 0.156874663278 0.119371267274
r=1.0 0.389490824826 0.229097513622 0.124506795265
r=0.956387087068 0.369641038304 0.196888792864 0.118213525109
r=0.90530255448 0.2517489068 0.261418456023 0.207037354009
r=0.916282611736 0.246231078112 0.269369725281 0.198030872137
r=0.908136203787 0.261395918011 0.255364713081 0.192342992002
r=0.92837257394 0.262984888024 0.253411941902 0.189895072036
r=0.928164527824 0.26633694479 0.254518874756 0.189949858593
r=0.929573442898 0.263327875501 0.253539185875 0.187861724432
r=0.88232619497 0.366297356737 0.175384870742 0.122685588614
r=0.867307084108 0.359857670843 0.174464412416 0.1315432759
r=0.838381216459 0.351190011939 0.174113115629 0.132170219404
r=0.867974689946 0.363883684665 0.170568899559 0.128577358448
r=0.909796276192 0.261828731016 0.263409142573 0.198926186121
r=0.901187628631 0.248772807261 0.262619246087 0.200287116792
r=0.894717456184 0.242504270135 0.280370516358 0.201550387597
r=0.972619969124 0.342712933754 0.216277602524 0.157034700315
r=0.972714678098 0.323552385804 0.224995754797 0.158498896247
r=0.925835777265 0.390433469727 0.159655149778 0.136010152951
r=0.920452146588 0.366933943506 0.164583892473 0.139884456477
r=0.837706436914 0.339422531396 0.1775646956 0.142327763779
r=0.831804495697 0.418087258018 0.110324569007 0.0934219397091
r=0.936283077024 0.242866034881 0.27724048097 0.203385917978
r=0.966343975507 0.254519909216 0.278481989841 0.18541277463
r=0.86837717414 0.304452672895 0.22877795496 0.15510329108
r=0.872375402389 0.300388660549 0.235230278271 0.157093365453
r=0.873986068225 0.31250532946 0.227174277609 0.152129794382
r=0.888951269457 0.306725870852 0.243460002754 0.158680985819
r=0.870287032641 0.309368054395 0.226022160164 0.154660732442
r=0.870733885088 0.309277014771 0.22646700446 0.154507561765
r=0.869768730496 0.309068390609 0.227122150391 0.154947941477
r=0.868383727181 0.308655280823 0.226684250005 0.155122410903
r=0.930043906798 0.293917332081 0.228452325035 0.174495068107
r=0.930092721062 0.286609880211 0.228456967666 0.181897341888
r=0.894420559404 0.253831275108 0.251450676983 0.203838714477
r=0.91292055638 0.263721273179 0.247506325106 0.204206801735
r=0.900850183688 0.304932807596 0.230980928623 0.178659370725
r=0.888997239846 0.315923425916 0.232101361071 0.155969901516
r=0.949740424364 0.363770240734 0.174976920882 0.143035748307
r=0.949739368475 0.342887820363 0.187106110826 0.148219037393
r=0.910246952146 0.411539893559 0.164841542741 0.118914124269
r=0.94933232081 0.384851683234 0.185840986783 0.131003954064
r=0.974057198484 0.342191984692 0.201339428085 0.153236951207
r=0.955106185724 0.375434296836 0.184704101492 0.147379802494
r=0.96875872414 0.368311769981 0.165919809947 0.141256070152
r=0.899096375578 0.393182045386 0.150054983505 0.117364790563
r=0.962191776367 0.372924275262 0.165385547981 0.136792228797
r=0.942231258818 0.35001061997 0.230288155193 0.16073914993
r=0.912981820122 0.272446913697 0.247186779039 0.20248128443
r=0.927895498225 0.26862626507 0.265915352876 0.177081569292
r=0.941849676188 0.277807766805 0.266344902042 0.185533293113
r=0.946618427836 0.252880121472 0.272658774328 0.188159621866
r=0.95641397992 0.282401316695 0.265386669015 0.170476751419
r=0.938818530669 0.269815298138 0.265118642641 0.172382688831
r=0.896291794993 0.269763163946 0.262451138193 0.204690733502
r=0.906971777005 0.262871575675 0.2663687585 0.20050514863
r=0.899977857269 0.34185976861 0.214384754468 0.15447416002
r=0.867575979009 0.315316989368 0.212856629473 0.16009781837
r=0.910036891683 0.245026492156 0.263118392532 0.216141529569
r=0.905015609526 0.264582838127 0.261540289993 0.199524601854
r=0.906652155158 0.304334444729 0.214003590664 0.175378302129
r=0.93971485015 0.297855403634 0.243959542986 0.190906536805
r=0.911323118006 0.319830475064 0.221893685525 0.179709573559
r=0.873373880024 0.35280984535 0.202570246134 0.138586364626
r=0.901592742331 0.350558837278 0.206451064553 0.146933831966
r=0.867042782005 0.326425063253 0.21390831969 0.149203750558
r=0.906814002231 0.296395911781 0.25048620019 0.185087102247
r=0.909435746757 0.278546932554 0.250694053819 0.186242310972
r=0.927443499975 0.364333572121 0.19761914795 0.136627196494
r=0.91052845884 0.342759505992 0.206505823299 0.140390129396
r=0.931285951163 0.35839460848 0.195286580483 0.150502854885
r=0.898440530453 0.336378844422 0.215201818728 0.141766396431
r=0.901689873707 0.300558358962 0.228658445553 0.18843868502
r=0.883940963201 0.285919336905 0.238340240574 0.191731527343
r=0.8961330282 0.296507086263 0.226369824796 0.20008927575
r=0.903131827694 0.296391868764 0.228310303535 0.179966381521
r=0.894237443233 0.289333224547 0.225432250091 0.18296210139
r=0.900923850601 0.2894606255 0.226097895558 0.181103796851
r=0.903523404311 0.293450681937 0.227296613798 0.183286730768
r=0.903597538915 0.293125734175 0.226774632129 0.18203130866
r=0.999133457617 0.31874832843 0.199144156191 0.174110724793
r=0.940660371251 0.346833578792 0.182089674358 0.151080019637
r=0.870368500225 0.311090413146 0.239505022953 0.170381212162
r=0.957026315281 0.377332375509 0.168409432922 0.128608098986
r=0.944988760652 0.335169282055 0.216674030877 0.174076812361
r=0.937568668918 0.264102813253 0.242069150859 0.196652844198
r=0.902778472013 0.2548294352 0.2498316925 0.207597490544
r=0.938818227706 0.242989036353 0.262319676861 0.209117137911
r=0.889569437849 0.24730458221 0.274367446309 0.199134857838
r=0.909369163626 0.224933650433 0.313169958295 0.202943508083
r=0.898688338046 0.359024746932 0.21218837831 0.148413042982
r=0.875430229942 0.326550934378 0.210871892323 0.152361254025
r=0.882641785882 0.353224612689 0.220428672846 0.153846928449
r=0.891152198981 0.326924914298 0.208498782776 0.153307141683
r=0.906550968567 0.368132773248 0.211679433325 0.145251626719
r=0.895194567817 0.345917117066 0.184286107231 0.152211033197
r=0.915387623218 0.385504071104 0.184205823855 0.144026974952
r=0.888327198614 0.36081156209 0.175873910434 0.147420265771
r=0.888718368439 0.359805114729 0.176642023448 0.147893620414
r=0.907826530921 0.292766688131 0.23087930171 0.187736996494
r=0.923055984617 0.2836980795 0.237338097365 0.191469405985
r=0.90329940676 0.28203256349 0.239116007433 0.188943456331
r=0.899147370828 0.285675291517 0.23079714125 0.189097602951
r=0.901173508882 0.350992155053 0.217212736502 0.140101522843
r=0.907021480709 0.331653294932 0.220805046973 0.146129054378
r=0.956265448101 0.350004150411 0.204158711712 0.158379679588
r=0.936879086384 0.373844343587 0.218748249005 0.131422648064
r=0.914091179344 0.353850524571 0.199531996228 0.138799092906
r=0.876894183915 0.326556847189 0.215451857565 0.147540080436
r=0.874147252186 0.309803823875 0.232596300902 0.15244267004
r=0.896135809746 0.340311235305 0.201074388129 0.139598188476
r=0.931529485323 0.36738761876 0.19549216101 0.134664450935
r=0.933192494564 0.360235112967 0.206893488496 0.133339255574
r=0.922968914454 0.342204684745 0.207474883161 0.137019002043
r=0.957578563379 0.387409993454 0.184158847916 0.129773074405
r=0.951914786947 0.225116879921 0.273991141732 0.217150590551
r=0.885905748511 0.33046762219 0.216346153846 0.150192049907
r=0.867919981353 0.331064742104 0.191671029342 0.146772866652
r=0.88835245076 0.334024434689 0.202725853799 0.145904337144
r=0.883744576493 0.334270112185 0.200664068493 0.14549203738
r=0.942412461303 0.339740647234 0.207118451765 0.140690972237
r=0.915255691064 0.352132727372 0.218036467174 0.142419098724
r=0.940302967259 0.336416115501 0.213165566919 0.140743124317
r=0.960420161368 0.367874512553 0.230513078912 0.128729790124
r=0.887643126029 0.33053548326 0.211605818687 0.163043135275
r=0.907421974588 0.344193477648 0.214748911375 0.153049716488
r=0.925462187724 0.249441575167 0.265406451574 0.197190216336
r=0.949592372988 0.25311005734 0.274379476598 0.202833277118
r=0.874442160046 0.219417239491 0.314739339376 0.244418760265
r=0.878332175617 0.338310528415 0.209701194874 0.148310008151
r=0.953876995705 0.226353243843 0.27712193199 0.220440258097
r=0.923605167483 0.352040605785 0.198861057236 0.166425948087
r=0.957291896793 0.387127017773 0.228517854231 0.156346812327
r=0.90814950942 0.244384882028 0.272309060217 0.214798396969
r=0.921513115335 0.24595665793 0.292047561209 0.206865690724
r=0.926380931866 0.230387001253 0.288148807593 0.209130906224
r=0.939928893453 0.254055807917 0.285132309467 0.205025596654
r=0.913478572774 0.225276346395 0.285977636126 0.215318803753
r=0.91292548912 0.241399386102 0.271824003788 0.198944729898
r=0.949645719115 0.244147217559 0.276908359055 0.19775816321
r=0.922778166407 0.252963644941 0.276840199047 0.205994247714
r=0.91046883576 0.22518660336 0.286461537073 0.21573649485
r=0.913205470726 0.225314439204 0.285889310794 0.215213497351
r=0.879602500431 0.240186629677 0.325088721154 0.182216137342
r=0.993589823261 0.421104731736 0.216128819376 0.101432059658
r=0.977144293037 0.426153763499 0.251705797024 0.143233224091
r=0.924179297791 0.374523770084 0.182927502623 0.128761526144
r=0.932811128022 0.414147758499 0.158789353851 0.123576980451
r=0.879217355289 0.352134983317 0.225514212105 0.135469020568
r=0.894581695126 0.383840044386 0.190666515972 0.117572718773
r=0.880363500605 0.372402474018 0.174403939042 0.128360329796
r=0.980804915758 0.436236783428 0.205063655326 0.0846100362032
r=0.933783531604 0.408928910352 0.20671039035 0.106265421034
r=0.900463099626 0.402980380842 0.16487305251 0.110461627236
r=0.901385201289 0.386082729888 0.190754885428 0.116139271898
r=0.872742390709 0.358122250224 0.199041049079 0.142052169208
r=0.922792293105 0.400846207413 0.169370195941 0.109693431331
r=0.932650424206 0.247195514879 0.273983936197 0.207519051999
r=0.907949844875 0.320264256494 0.231212453357 0.185039440821
r=0.919552948448 0.323373293731 0.23669629261 0.177077602011
r=0.914825105407 0.305068517336 0.22824455732 0.177141760943
r=0.91578696277 0.304658192687 0.22854385523 0.175727289438
r=0.905889015549 0.287687518537 0.229132137169 0.183059714326
r=0.952823310427 0.225046453739 0.27647863128 0.213687199804
r=0.888545902929 0.322225006264 0.217539463794 0.166424455024
r=0.873735885166 0.309452361046 0.222071781188 0.166869282986
r=0.923908994297 0.258231781836 0.262491707113 0.206868256573
r=0.934414213984 0.343471431338 0.196472270528 0.14070523291
r=0.926670162645 0.356460479266 0.205262315205 0.138976356941
r=0.862074686775 0.406638320314 0.172677317738 0.102659000909
r=0.88799951397 0.285660405823 0.23383872671 0.188127027231
r=0.862504955467 0.341818143411 0.201714665946 0.14105858442
r=0.923961665226 0.244709079284 0.265920716113 0.19793797954
r=0.878327566987 0.324547133398 0.210340392603 0.154388383655
r=0.892008688066 0.289973414356 0.239334092923 0.182997847829
r=0.905279190366 0.310698853114 0.229929497385 0.185256181162
r=0.898198752492 0.299356913183 0.231390675241 0.173191318328
r=0.876822143965 0.341478448466 0.211464799894 0.138290846652
r=0.86500663867 0.308349816332 0.234176320995 0.154987284544
r=0.88772061214 0.328714715575 0.219981372689 0.171077518269
r=0.889568966499 0.314974914366 0.214177870023 0.170257202529
r=0.90867146167 0.275065762663 0.254168209808 0.197105189578
r=0.886758108525 0.287179845069 0.24760974248 0.19628027078
r=0.903152044055 0.300148860045 0.224778668617 0.194928312136
r=0.889682853194 0.289611864046 0.226566380473 0.198360888384
r=0.882100194854 0.286850921273 0.25735821967 0.185929648241
r=0.902056926322 0.274236270528 0.254517629054 0.200364942021
r=0.930891010797 0.29054554431 0.259688965687 0.188471982227
r=0.926812438031 0.332241255577 0.238696995226 0.164654123374
r=0.918197076441 0.312404470694 0.212464927374 0.174690353284
r=0.865357417314 0.30073459317 0.214658217911 0.176021981719
r=0.888440365814 0.26742355876 0.23135648068 0.206191565712
r=0.892154378298 0.310430396539 0.208698552748 0.171397005233
r=0.901842124466 0.343323365769 0.187788507888 0.150060867505
r=0.882438835904 0.323701823217 0.221993999538 0.162289406877
r=0.907055328088 0.315928507919 0.221086813654 0.166939422445
r=0.901916583117 0.312780196219 0.223409784939 0.175946982002
r=0.910344860547 0.268663183447 0.237530849808 0.202161893709
r=0.921910573646 0.258717635567 0.234889628263 0.215998781927
r=0.907057499098 0.286431212739 0.235491661007 0.206701381028
r=0.911361614535 0.282883743137 0.2329513806 0.200445611522
r=0.900440242537 0.271997660379 0.239021537047 0.200990161058
r=0.914924692701 0.27578517128 0.238123133318 0.199300590681
r=0.909467622492 0.26910007201 0.235420142321 0.202054419243
r=0.909469626173 0.291980241174 0.234229260497 0.198300159814
r=0.910435223822 0.270481880355 0.246474333779 0.207955349422
r=0.911586206788 0.263059476415 0.263391241404 0.199390758837
r=0.914579280282 0.283802661569 0.233144621719 0.20355120947
r=0.918423400042 0.273471897405 0.232726154792 0.202070775278
r=0.896516033307 0.273684210526 0.247980416157 0.201101591187
r=0.910423766815 0.290630249824 0.240773857909 0.188153687747
r=0.892701041183 0.287207904229 0.265356265356 0.187673166397
r=0.926359581742 0.283628779979 0.24542610674 0.193857237653
r=0.928627201316 0.290212813746 0.238609691729 0.187029030266
r=0.913277455635 0.295357474466 0.252274837512 0.18556174559
r=0.909707598531 0.274955841344 0.236986945429 0.194546109401
r=0.908952170222 0.245370126854 0.274040707015 0.200660473434
r=0.913480148639 0.258534474149 0.256703399141 0.20125178946
r=0.930087259234 0.256423515352 0.257204908991 0.190947324876
r=0.94102151627 0.255901909352 0.259775513939 0.192124687367
r=0.923343812165 0.258983835775 0.253395377833 0.188293182527
r=0.922668167793 0.259410843313 0.249153655702 0.210297610025
r=0.921491891318 0.251962895478 0.25842305781 0.199320854729
r=0.931391465663 0.236939164756 0.277552150082 0.197054204798
r=0.930704353335 0.233904508401 0.274969223091 0.204212277491
r=0.94202690342 0.24838369178 0.297884505432 0.203962703963
r=0.927496842246 0.243707801122 0.279987796948 0.207508088536
r=0.955086158412 0.260448567826 0.265762925599 0.20379210953
r=0.914819976878 0.237595714246 0.279050851261 0.216812049477
r=0.921460248941 0.244991673436 0.273629409865 0.194275212555
r=0.960704935617 0.22184385798 0.274275126446 0.210326005308
r=0.923125003534 0.235995877351 0.268616335996 0.200644163875
r=0.902914309938 0.34927808732 0.190989172747 0.134271158568
r=0.901501066432 0.344807365273 0.192458804902 0.12883363631
r=0.895333266412 0.346390840839 0.187066819191 0.133330769896
r=0.905646223424 0.329890602704 0.211456139159 0.141333152137
r=0.892565269872 0.331545064378 0.196771785781 0.134679977608
r=0.902015812422 0.225163510121 0.270977341062 0.216267319674
r=0.916659127225 0.258919983511 0.257958136765 0.205881005817
r=0.968926755538 0.234621945455 0.285447109357 0.220667118811
r=0.900041458603 0.323252688172 0.208833057623 0.161833126551
r=0.889829300479 0.295424193435 0.239825683559 0.190412595769
r=0.885281874803 0.29994799792 0.241497659906 0.176755070203
r=0.901698457404 0.287958878232 0.22892831718 0.18221859112
r=0.900388749841 0.285709186789 0.22909559813 0.182760684202
r=0.896466318206 0.282401058583 0.239384097197 0.191050162396
r=0.898232880973 0.300145499896 0.236749116608 0.182646910354
r=0.898412897021 0.306428841982 0.231396990462 0.174761544024
r=0.908815517649 0.292850462459 0.233039773615 0.18009804558
r=0.900935670564 0.286384709578 0.229589180927 0.182396872168
r=0.881530831095 0.294044971584 0.239683716333 0.186162589573
r=0.904197409533 0.303564840828 0.231337226791 0.179910666145
r=0.888007363232 0.30823555909 0.221951168012 0.168506253563
r=0.937202251977 0.29798911332 0.217058797067 0.16941832741
r=0.875756524337 0.325510406343 0.193815659068 0.155361744301
r=0.874999260289 0.30007745362 0.220447755689 0.179729281157
r=0.889910029372 0.317788056258 0.214483783664 0.174037224367
r=0.882439540742 0.310540421894 0.220061920935 0.189471130519
r=0.900961714223 0.289877229674 0.224728814571 0.184330405986
r=0.899101502449 0.290125902996 0.224321632599 0.184541976909
r=0.888204375621 0.297568945883 0.213199980195 0.168341832945
r=0.899995952818 0.242771065132 0.26288774827 0.192112729939
r=0.934139928586 0.249830810207 0.259196804796 0.197076380811
r=0.890702054752 0.28521700073 0.234742574813 0.177306159115
r=0.909908296563 0.233859976781 0.267881479986 0.209328151027
r=0.930176017275 0.254790237999 0.257059298104 0.206459257765
r=0.926559126373 0.273729705768 0.236604421788 0.206294675015
r=0.906400695576 0.359741168241 0.192418677859 0.131908009794
r=0.892596722881 0.373905164603 0.181629417095 0.126812141347
r=0.920646864233 0.374247103088 0.190876782838 0.131956838912
r=0.920539464205 0.361175166466 0.193039817148 0.130936914444
r=0.920224048094 0.362479252831 0.192305605497 0.131346537535
r=0.919565230877 0.361175416891 0.192744030948 0.131177466243
r=0.933015388782 0.353886462882 0.208034934498 0.140174672489
r=0.928806061785 0.391908914729 0.192813307494 0.130927002584
r=0.922605470966 0.366699708226 0.186837418726 0.131457804808
r=0.912563585827 0.408374875374 0.16630109671 0.120505151213
r=0.934750481437 0.37771056107 0.195969837686 0.133855919567
r=0.914562378967 0.258920959688 0.2682174319 0.201964843909
r=0.915610711561 0.245779447356 0.268259365395 0.21176260969
r=0.908111353884 0.35282116672 0.195358622888 0.133331208161
r=0.918606030975 0.343972951375 0.200871666661 0.138868117091
r=0.918277270995 0.345660625969 0.202105119902 0.137357063101
r=0.91091734221 0.331712500225 0.245376123327 0.14526266501
r=0.907867390727 0.356796505278 0.21510738988 0.138012377139
r=0.919647519596 0.343740866689 0.201912794716 0.138879624249
r=0.91640673261 0.351782560953 0.219981136557 0.142183202586
r=0.930262452779 0.340343518229 0.199475673801 0.144834118413
r=0.926958349866 0.338682820877 0.203555806217 0.144021565804
r=0.940398758934 0.371527077845 0.241389377394 0.169025392213
r=0.918738981443 0.337754528003 0.209404559611 0.141275244983
r=0.92118136951 0.339078323032 0.209179222328 0.141592154813
r=0.918766995687 0.338833227459 0.20883252163 0.141502004183
r=0.92015767022 0.338471496067 0.209048737314 0.141587968343
r=0.92512973333 0.347710118608 0.217893422621 0.142642301799
r=0.942705761432 0.349362043931 0.214742500541 0.144907164262
r=0.905803660717 0.339018877593 0.19323682549 0.140676042934
r=0.954587065024 0.2274138037 0.280452953107 0.21888636224
r=0.944551442378 0.219510398507 0.303582390061 0.217447884696
r=0.941983652526 0.225929003918 0.295935731529 0.2255332621
r=0.944306302542 0.225648198405 0.300467621394 0.21620809152
r=0.936772662682 0.22960182296 0.294665962208 0.214766189539
r=0.931107276895 0.219656357388 0.288705612829 0.221626575029
r=0.947054232208 0.238163327316 0.290407335252 0.214927880749
r=0.953924612576 0.246310160428 0.286016042781 0.20628342246
r=0.947647210809 0.227584732671 0.295389191869 0.218102649221
r=0.943493633462 0.225087864379 0.289745710151 0.230308042175
r=0.936098715428 0.215954522739 0.297538730635 0.235965350658
r=0.954066104433 0.232488723799 0.278721146193 0.220880870257
r=0.960941474562 0.227425963384 0.276956589389 0.226388672787
r=0.924514206726 0.221954332719 0.286626010495 0.219578783151
r=0.946184587474 0.235872037468 0.290593919492 0.220758246639
r=0.938998760034 0.217937187466 0.291830053603 0.223297478145
r=0.946915294891 0.222431648499 0.301647137666 0.210075498173
r=0.949298884741 0.225897901328 0.289979808692 0.22330770329
r=0.941187372387 0.245694230027 0.290597259745 0.213189888074
r=0.948151807543 0.232574839549 0.279834836857 0.217988420627
r=0.937718335941 0.221130355266 0.300195171218 0.226262129959
r=0.931837091976 0.229521016618 0.30752688172 0.217008797654
r=0.959054405076 0.227216877941 0.301627258833 0.216218646049
r=0.935156118201 0.236453415342 0.301381729978 0.219235933642
r=0.946218601967 0.231483756819 0.284317098344 0.216051506365
r=0.874830298865 0.265301464791 0.245259139383 0.195803421995
r=0.912246124125 0.281040696911 0.237877748756 0.189330376034
r=0.894622865252 0.279278911008 0.237910313535 0.197645423701
r=0.867503604785 0.280813498715 0.229388758521 0.175081014639
r=0.908074341682 0.25715763727 0.240336370734 0.215741888284
r=0.885886607465 0.296738421396 0.22726679713 0.172080887149
r=0.878848482982 0.300393040508 0.222321682735 0.175254567467
r=0.946805853554 0.283201074862 0.238862997019 0.202250493345
r=0.966093575372 0.344974861826 0.179604472252 0.147073998538
r=0.867452127242 0.273395823318 0.236068941227 0.191449704218
r=0.983321235837 0.324421990612 0.182724162622 0.16152120296
r=0.985654463271 0.335204573633 0.181636589062 0.17543738807
r=0.967925394446 0.287461973766 0.227372346341 0.198030813516
r=0.956994703976 0.271833022713 0.232578821601 0.201026981463
r=0.932206975143 0.245868330581 0.238099201684 0.211640762139
r=0.924215610838 0.249013395587 0.252737479851 0.216330387416
r=0.956637405901 0.338444310449 0.220044792833 0.145102937376
r=0.92807330194 0.344638121807 0.200484819492 0.141388819253
r=0.90387906011 0.287533400134 0.230815798263 0.191779392118
r=0.874019007324 0.26701986077 0.240942647193 0.194296569297
r=0.894442069922 0.267415756164 0.240054706775 0.182689213418
r=0.89234025996 0.266570031619 0.238405671927 0.18460047917
r=0.90083489568 0.404705154799 0.163623948362 0.108034751837
r=0.924106627878 0.298157154969 0.232608986658 0.159341394851
r=0.892877997708 0.318829862959 0.21640486244 0.16527874721
r=0.893358517838 0.307481600022 0.220151384951 0.166201843171
r=0.916623118765 0.350294985251 0.211335861778 0.146052816407
r=0.936916968134 0.325126599147 0.225646321962 0.157349413646
r=0.916554208643 0.317135076922 0.219574437676 0.159570826965
r=0.906969058098 0.323390584456 0.21759545286 0.163622883974
r=0.908248183795 0.314649376953 0.219375489949 0.163144302096
r=0.903229972373 0.314214930864 0.218012938063 0.163645846583
r=0.907627902407 0.258458191337 0.262112571919 0.204271376002
r=0.907526967829 0.245176538684 0.269969129848 0.200077175381
r=0.916286189307 0.263117432251 0.264655006727 0.199884681914
r=0.860768362052 0.374104596036 0.16141247658 0.120331416876
r=0.923688619584 0.348455604118 0.184262708633 0.151922794873
r=0.921834104427 0.314688954111 0.198232563867 0.170489563389
r=0.896659935561 0.250897548132 0.265408184688 0.210780216574
r=0.885360894575 0.245061787528 0.262285659546 0.212817319667
r=0.924680533416 0.275291537925 0.250473437656 0.195330409648
r=0.899176109097 0.250508806317 0.266108487808 0.208836803332
r=0.894760723535 0.27789407578 0.266694578187 0.193165166422
r=0.893400116692 0.253276493799 0.261485343856 0.203600620068
r=0.902883347974 0.32879629243 0.221410379525 0.170765312513
r=0.904869906387 0.309088663868 0.238083477402 0.181094097308
r=0.87754725362 0.268358181313 0.244189276785 0.195840731361
r=0.881478900789 0.26920759104 0.242578841938 0.195260711229
r=0.887062418247 0.303909869634 0.224003764769 0.171958072124
r=0.890953904714 0.302735930394 0.229082341172 0.179596027405
r=0.883361662367 0.293434497232 0.224183881965 0.178318646998
r=0.883749068625 0.294155006479 0.224797457799 0.178201200842
r=0.883024371412 0.29388382694 0.223929135613 0.178213090891
r=0.880081347403 0.306863874715 0.213205728126 0.171385237614
r=0.903137751127 0.289203872391 0.245018002299 0.176142431157
r=0.917585341484 0.249357517971 0.261369138515 0.20162762114
r=0.894928585601 0.274809792576 0.250647829328 0.195117910854
r=0.914555796782 0.272489404828 0.247503224618 0.19767827529
r=0.903752228778 0.261807344547 0.257665302824 0.191140071728
r=0.919840201719 0.278437205914 0.233174463435 0.194438541635
r=0.91263703746 0.320152898705 0.212019537057 0.148906349543
r=0.906989350705 0.275010552976 0.244670747151 0.185257492613
r=0.968262385078 0.340684044318 0.211315099288 0.157308783386
r=0.934203277974 0.323866379878 0.206312277775 0.152407708178
r=0.931848640332 0.356411960133 0.194551495017 0.144673311185
r=0.895967816927 0.267434857671 0.247641225358 0.187658088088
r=0.900486688574 0.267250385553 0.245161932242 0.190463161037
r=0.970367297787 0.34024757444 0.210605553697 0.157243225159
r=0.95483658413 0.349548715575 0.200347141865 0.14422587364
r=0.940845584628 0.345694756172 0.202407671904 0.142062844317
r=0.898383298613 0.262629149578 0.255083813253 0.187061463052
@balllist {Third Position} color=blue
r=0.514009715588 0.110277944411 0.401119776045 0.362977404519
r=0.538890267642 0.132615845882 0.344393976685 0.330364934106
r=0.56357327537 0.275720502504 0.185811642992 0.195007800312
r=0.518671097648 0.278556586379 0.182797272381 0.186601890603
r=0.519423279659 0.282617607871 0.168520036897 0.182663728605
r=0.624717161383 0.296452526174 0.182864960383 0.165013585666
r=0.594909417593 0.310602447942 0.160057713706 0.172921022706
r=0.402468470395 0.0353321296208 0.46560866673 0.450061769457
r=0.354140557501 0.0119728942102 0.519118008497 0.455005091113
r=0.637036626829 0.13439019646 0.352937171756 0.311807041432
r=0.608466353858 0.133091942743 0.354438090082 0.308246759839
r=0.685576115569 0.147908343665 0.333057813289 0.344721495155
r=0.595634434669 0.143039511785 0.359767931833 0.302072630279
r=0.589188202653 0.150819650756 0.347711855843 0.296792132396
r=0.483909276926 0.105519164628 0.395784877978 0.318867308503
r=0.551798446251 0.140153363541 0.360404322063 0.294004879749
r=0.434915340279 0.0472621159238 0.492647479545 0.351604966527
r=0.359740787628 0.0310813608447 0.506562694086 0.433593264785
r=0.43324855426 0.0643809890692 0.439495353205 0.416863292724
r=0.604340147749 0.28805673053 0.217566558845 0.173724807166
r=0.577850007099 0.278620760482 0.22385683843 0.170992836787
r=0.971863043743 0.196486506691 0.239919264409 0.261269342902
r=0.802798073849 0.286785524066 0.11421803605 0.214223642531
r=0.939977395475 0.305994615883 0.244661700681 0.234681534759
r=0.516803763896 0.120906497368 0.439124844296 0.322115964158
r=0.584831582956 0.164781136762 0.379833619707 0.285585478301
r=0.684885955284 0.373104381503 0.164294713266 0.0810508142411
r=0.397892112124 0.0441609073188 0.507708665603 0.393088782562
r=0.478587300585 0.0801927194861 0.438900785153 0.377551748751
r=0.439594199568 0.0675923500131 0.454720111781 0.364422321195
r=0.412133600882 0.0459448086464 0.494474220411 0.389606218994
r=0.567376608403 0.0622090768037 0.51330973623 0.338816427463
r=0.609944732798 0.234914251148 0.244461883042 0.267709712754
r=0.692292355132 0.385801406307 0.0995745531697 0.155515812626
r=0.718795098264 0.37858806472 0.104961979239 0.161476408619
r=0.597677137987 0.380410186339 0.105001389848 0.156795430778
r=0.592268176274 0.372559924365 0.113749698756 0.141482676158
r=0.604804246181 0.379274055785 0.105717750438 0.158214567545
r=0.603396036988 0.381002710651 0.103177943451 0.155616784651
r=0.614602248477 0.184579916538 0.291825955 0.277905856947
r=0.654609354945 0.309958359174 0.147337645078 0.181934969434
r=0.551143612827 0.27929633166 0.190949766264 0.234307318962
r=0.661692085926 0.243354321694 0.255237550086 0.258500286205
r=0.606923552765 0.347018921814 0.1450103224 0.165825869643
r=0.721681539826 0.320765550239 0.14322169059 0.184306220096
r=0.592617559643 0.269529645632 0.2148384235 0.210254809509
r=0.693572949217 0.351267294501 0.12518893152 0.13928612952
r=0.632789117851 0.269310523933 0.211564883814 0.234932857633
r=0.636635428081 0.26975355888 0.210469626919 0.235176569081
r=0.794591404993 0.365298324679 0.111565592241 0.142314098168
r=0.661679102037 0.376359438605 0.0986694209855 0.149371164712
r=0.626904065046 0.247003595685 0.206615697527 0.228307848763
r=0.641707398681 0.217111259646 0.291760345142 0.278240262502
r=0.592447961025 0.246168078584 0.22070058872 0.229260914161
r=0.480120540342 0.271988006542 0.121252044339 0.176494639288
r=0.522554643022 0.168259800159 0.296383382287 0.287772103448
r=0.426826202172 0.0931986865398 0.444259683966 0.317595477313
r=0.507393878073 0.0731660925249 0.43413572289 0.381765538813
r=0.430503026584 0.0510883785503 0.478737464994 0.407022964014
r=0.428806010552 0.0509799697537 0.478494304956 0.406934681213
r=0.542227170361 0.0583229386461 0.472167496299 0.381156666395
r=0.418835558511 0.0532333768496 0.48078049888 0.399788676741
r=0.782472662215 0.430116315624 0.0826784030179 0.111285759195
r=0.827816196093 0.399983479342 0.0932086329615 0.111941223171
r=0.847260465086 0.372248085575 0.0963820469961 0.114566209415
r=0.813442372771 0.461451744222 0.108755558339 0.0899668065385
r=0.837329438766 0.403500108028 0.0979351214544 0.120281490169
r=0.52430372112 0.0982794078199 0.411204925467 0.350202885962
r=0.477311684526 0.0685417536834 0.455322179114 0.368867302887
r=0.509774227788 0.127485686814 0.343953498536 0.30225951663
r=0.456587316731 0.117339125838 0.360018082348 0.314049690796
r=0.466227512826 0.119765551351 0.370499911194 0.297583102209
r=0.452680055295 0.117238952182 0.360215838299 0.313444077966
r=0.616804873712 0.433362380182 0.0568322337026 0.0798207394498
r=0.617739767004 0.419595675057 0.0635609823253 0.079334738269
r=0.618711982349 0.421474810864 0.0628993454484 0.0874495287349
r=0.61130855065 0.431913795618 0.0548201083725 0.0719061669116
r=0.469991064567 0.0843030493283 0.419664216668 0.391476602332
r=0.447966700895 0.0872464573493 0.380800222284 0.388209687876
r=0.465520484876 0.0710813296544 0.41434765471 0.413743266325
r=0.698483031065 0.274952681388 0.182776025237 0.19167192429
r=0.931368738039 0.352657497028 0.129631516386 0.107013075225
r=0.87435037213 0.375387847093 0.0957703332531 0.104899236341
r=0.846978600936 0.36207163385 0.0909890549057 0.102561038442
r=0.599228254534 0.391679913313 0.0528758427167 0.106681932256
r=0.605560858345 0.45502263315 0.0279302706347 0.0406915149764
r=0.429203454339 0.0459271289773 0.484705659273 0.38320149386
r=0.423059166539 0.0401735398107 0.500409146351 0.382466920904
r=0.586969811061 0.296578586208 0.156154370539 0.172286938686
r=0.58490127419 0.295595594353 0.164854159165 0.174864962189
r=0.617056034836 0.304916178251 0.159636516608 0.157919719855
r=0.672447391907 0.303008398733 0.178128872367 0.160711827069
r=0.618465488048 0.289556550074 0.180106827008 0.169646111557
r=0.61653648033 0.289648955467 0.180528524091 0.169407794986
r=0.617551163314 0.289483497788 0.181065668595 0.168854712487
r=0.621759643592 0.289456225341 0.181001871163 0.168745887367
r=0.561491775322 0.111437294504 0.424084077031 0.315230155002
r=0.570886338644 0.117990454818 0.403746957868 0.321536711021
r=0.495778200331 0.132123195953 0.31473491048 0.317710658136
r=0.536325268131 0.0678369420429 0.452160947211 0.404068034468
r=0.606068866495 0.191727689708 0.267482095437 0.280502132454
r=0.717108022158 0.268451919885 0.160672789643 0.212515215226
r=0.885960931622 0.395088338442 0.0823219269204 0.128900452751
r=0.807090276326 0.424116521171 0.0750198403436 0.101909341301
r=0.841834639693 0.396460719683 0.0578527782036 0.0825905078955
r=0.825848233415 0.413601348477 0.0759306227256 0.0997337702232
r=0.822757361759 0.421228872117 0.0790900393324 0.106144360583
r=0.869897962046 0.427982411879 0.0737547754631 0.104072659122
r=0.89134561251 0.443061103283 0.0629502393125 0.100787227353
r=0.812714444597 0.414725582325 0.0707287813656 0.0905728281516
r=0.862912214829 0.453985966438 0.0635884821806 0.103460645284
r=0.779306905471 0.287069596205 0.200717437991 0.204989026031
r=0.518738520154 0.0793822684684 0.447596402844 0.353171053251
r=0.438480021412 0.185583914627 0.313063989355 0.248180852923
r=0.43600486273 0.11424761058 0.407931921379 0.308767027593
r=0.422242918463 0.075129988703 0.459027706327 0.335826580572
r=0.41627550393 0.166381346089 0.352199353763 0.243120654824
r=0.451439933485 0.173914986327 0.34219751933 0.24763673378
r=0.587898348474 0.200367900667 0.352908714647 0.259094044608
r=0.461185932984 0.14901884593 0.436435464024 0.281069878894
r=0.562930708503 0.292753269514 0.203458641612 0.193331188783
r=0.537716098212 0.272979866595 0.201023762151 0.203052003261
r=0.546278350743 0.07202503052 0.456512170613 0.383592303157
r=0.517286647314 0.0919182315189 0.423033040171 0.372189208462
r=0.647221099532 0.195691202873 0.268940754039 0.279097204411
r=0.440270342401 0.0825529125304 0.500468252482 0.323515639633
r=0.566333999661 0.2251790525 0.271141336487 0.226657467639
r=0.788938867765 0.376660858201 0.12372032237 0.0836963624483
r=0.819386048147 0.364221665038 0.10802770813 0.101398155624
r=0.755142943288 0.379818425361 0.110619139753 0.103772882869
r=0.535713414562 0.116274258286 0.380291306327 0.347188314644
r=0.518886379338 0.151657563826 0.306799005643 0.320226452069
r=0.644389152431 0.360515781046 0.143487421516 0.158665880072
r=0.560476427859 0.349865975391 0.144063742374 0.159743013131
r=0.670209688725 0.33209222993 0.163960853241 0.182119790746
r=0.601068463191 0.344786170806 0.154034229829 0.170033886673
r=0.654218971539 0.178017974978 0.280209608552 0.298199516288
r=0.602405393166 0.128040028303 0.331021934701 0.348690993632
r=0.700707024361 0.169233344493 0.281832384778 0.305099877246
r=0.572479656225 0.196612140271 0.252383424763 0.275521000927
r=0.553172912549 0.185048640587 0.26327520244 0.28729412107
r=0.530585340589 0.181142972983 0.267456076094 0.290399608985
r=0.561003061539 0.187051948846 0.260095754466 0.290925295959
r=0.554259273665 0.186008341281 0.261298924048 0.290437560464
r=0.937615212126 0.308103771062 0.233270928056 0.236266381385
r=0.816033601676 0.36716576665 0.0896743577156 0.119743086238
r=0.653799633487 0.289934136119 0.210232186814 0.164260528242
r=0.81893832351 0.459351796231 0.0456117589502 0.0800222322684
r=0.531651243394 0.224649252132 0.270286941724 0.273463030934
r=0.515271325811 0.0936102379058 0.438120599505 0.337799592592
r=0.521281615881 0.0983679032738 0.425291270979 0.344221418506
r=0.40158061443 0.064858626659 0.436872475476 0.408886324293
r=0.469089027388 0.0734936092514 0.372989305278 0.388770541692
r=0.427286675614 0.0996105194223 0.468720918209 0.331403164099
r=0.633133938904 0.349793204305 0.137787628819 0.130064209492
r=0.534988332521 0.334438377535 0.14144704086 0.154525010788
r=0.618389938944 0.329238267384 0.148474671849 0.129820303807
r=0.499658562244 0.331308448718 0.143114564264 0.147735046491
r=0.659468875081 0.352812783132 0.158347747303 0.127666584301
r=0.767578690641 0.311952332132 0.126646352572 0.14994802402
r=0.864654177324 0.285822223258 0.20430301759 0.17506526198
r=0.845422305622 0.262766207258 0.216223213694 0.203289921304
r=0.842142366207 0.259435971026 0.221032108842 0.205539779321
r=0.64411747004 0.186735350934 0.27373542248 0.277598912499
r=0.50495130008 0.101697186244 0.381375614113 0.353595355069
r=0.615957611434 0.161667109105 0.310326519777 0.306167595788
r=0.606318664412 0.161801665052 0.307259055095 0.306656547197
r=0.594921824686 0.293354868482 0.156206737425 0.134102445778
r=0.513237013053 0.235548241103 0.215559212782 0.222690804361
r=0.625506426939 0.170664895825 0.374201045904 0.260977836806
r=0.56988317027 0.266011094302 0.191656861097 0.14005154928
r=0.660844529952 0.331452240585 0.113907814688 0.129509621478
r=0.597073703043 0.264723706683 0.184397553854 0.214588727894
r=0.525851046801 0.232986226946 0.211472057466 0.240182528714
r=0.579063167095 0.316559067258 0.166915590673 0.169589516284
r=0.623344742987 0.345142176117 0.127975291234 0.13511347232
r=0.584151339984 0.327026146694 0.134908649433 0.14993633591
r=0.571610027189 0.338877228332 0.123114488008 0.130059049058
r=0.600409097176 0.333024219943 0.127809295221 0.155247654375
r=0.542604270266 0.0545644685039 0.494924950787 0.401697834646
r=0.667320489448 0.30364508146 0.16317797484 0.175944782429
r=0.692907320863 0.334143544487 0.127664348216 0.150549697106
r=0.67948978699 0.332527673632 0.149439775062 0.150693279984
r=0.681306629692 0.333560183961 0.148454151693 0.150912788174
r=0.592958614241 0.356039511348 0.142862710624 0.144889377753
r=0.734220817326 0.371078136122 0.126594754422 0.140885944259
r=0.58957150948 0.350913785483 0.147612992269 0.15006125503
r=0.608877835303 0.367611619857 0.13354948955 0.133067519607
r=0.677477421384 0.274557445331 0.20011990786 0.192846549494
r=0.55376690098 0.326509194574 0.173866733498 0.141333291564
r=0.485898714137 0.0868099341044 0.437760110116 0.347294206345
r=0.3783059851 0.0359318267495 0.52592210472 0.373246562568
r=0.497299267117 0.0942271427702 0.428249893546 0.369487195085
r=0.621979060278 0.307736330056 0.165218597714 0.160900404072
r=0.390227224629 0.0242328679018 0.514201539451 0.428764082242
r=0.721597654389 0.261667973425 0.19077291297 0.225353856312
r=0.653658817821 0.27231778901 0.236038643405 0.131888961357
r=0.454576106784 0.0869682873085 0.444054997874 0.366764171488
r=0.427594965516 0.0699354343796 0.481365466982 0.364316307614
r=0.408180706563 0.0504335222854 0.479626013237 0.415369854425
r=0.448446263867 0.0887591030355 0.439108803807 0.367834739347
r=0.437371462239 0.0906234728426 0.42296112815 0.373174177327
r=0.483742979053 0.136773612761 0.349374062058 0.334026618492
r=0.402854487609 0.0581758452014 0.476056388874 0.387971336257
r=0.464124703827 0.0890615251168 0.424573524265 0.372909469968
r=0.443865211161 0.0926459551851 0.419414269235 0.373275150283
r=0.437174344296 0.0903747145386 0.423732070922 0.372991635474
r=0.467336583618 0.146115184378 0.451333969844 0.267280358848
r=0.628741022293 0.447634131855 0.0943047581337 0.0785323038342
r=0.586483706678 0.502874335142 0.105356471284 0.0711330790308
r=0.75935826824 0.447904588372 0.0437303296339 0.0521230191596
r=0.830993450277 0.401350396483 0.101397503337 0.0913087854283
r=0.705117523681 0.365692444144 0.124931367994 0.102061071926
r=0.712389922256 0.357465040533 0.129282384813 0.107267253691
r=0.795197488716 0.34130651495 0.123888151481 0.108543953472
r=0.623764258966 0.498022009638 0.0879426502673 0.0550001198782
r=0.645438802608 0.406440456357 0.0995381598094 0.0810223749974
r=0.756135031735 0.442152336988 0.0464252740912 0.048473744951
r=0.79250284867 0.415174585855 0.0719149885924 0.0586400158714
r=0.638961740452 0.257368331126 0.233017242607 0.193075192573
r=0.78477771566 0.419334717276 0.0883138228179 0.0588780821059
r=0.44452189081 0.0432119383964 0.442782337011 0.450906736417
r=0.540038919264 0.198407992381 0.383177905953 0.218898052815
r=0.575498677286 0.198711465537 0.333560112964 0.238495309543
r=0.526823498659 0.193181200853 0.366876723119 0.24700703508
r=0.518760109 0.190764973005 0.369307466589 0.250677419135
r=0.596225938288 0.19736832267 0.263889269665 0.279126280136
r=0.446539962217 0.0377590015076 0.452196473022 0.45573747502
r=0.631394469119 0.305036331746 0.184214482586 0.17464294663
r=0.651088294144 0.306968431997 0.185027438693 0.170228435239
r=0.508267395955 0.0981528684661 0.426009986382 0.333531198715
r=0.628478290431 0.376753448212 0.10599522307 0.151339868194
r=0.672366189991 0.298180071516 0.150611090356 0.170304744623
r=0.560631640442 0.393100817901 0.132041267016 0.0688034731345
r=0.617463385865 0.167798144377 0.28130421664 0.299049558724
r=0.617113879497 0.338663121857 0.131330978509 0.136848871299
r=0.39965963599 0.0484814578005 0.471467391304 0.399808184143
r=0.534007847987 0.307941242344 0.165543916024 0.17685099626
r=0.648373279125 0.17173059881 0.270413976453 0.327763007976
r=0.604728486547 0.181779784918 0.279443776601 0.277981740797
r=0.608724372987 0.171985530547 0.269573954984 0.318810289389
r=0.589707566659 0.31074714921 0.162726192049 0.165235768062
r=0.51164755154 0.282918903645 0.162757841198 0.196595083357
r=0.670896783573 0.241023069208 0.214500644792 0.224695515117
r=0.613780153714 0.253421477673 0.185537461994 0.22089468195
r=0.539249540275 0.180061564311 0.328341838796 0.288302564863
r=0.68461860461 0.225591457883 0.251517900761 0.255495847582
r=0.717686628556 0.191846648037 0.235695071949 0.29325428952
r=0.65763641747 0.184098488611 0.268821400695 0.312034343291
r=0.708248870744 0.252333094042 0.248683895669 0.228164632687
r=0.707555014215 0.190064159162 0.290011183707 0.273706515981
r=0.488664508514 0.132436435448 0.388175759072 0.336213280671
r=0.526176703803 0.196116363485 0.278178206288 0.235077537521
r=0.612379204162 0.199854283898 0.292484769567 0.255116340356
r=0.766103584511 0.320641507318 0.13940447485 0.140694218584
r=0.696755738513 0.205603614608 0.263667964109 0.249570810886
r=0.8576595072 0.36439289061 0.112733737212 0.136949085875
r=0.876596027622 0.397450509408 0.088909450395 0.109935292532
r=0.605126193884 0.301177013616 0.159127625202 0.15718901454
r=0.626312588813 0.240312874502 0.225364998776 0.220610027963
r=0.645422056406 0.242414398025 0.217919563381 0.239328178806
r=0.579800810017 0.104705640891 0.402082583732 0.344789359794
r=0.55110196042 0.0579045507232 0.500292723411 0.376448739627
r=0.623375615537 0.13587653762 0.377669609841 0.341634593616
r=0.601017750106 0.0981141083791 0.441553274449 0.344394047903
r=0.572377389086 0.101869607905 0.41282613691 0.342950847068
r=0.556056616079 0.111539366182 0.39983269206 0.336748279213
r=0.563745226754 0.0958441982476 0.422203672975 0.355565035178
r=0.596005170991 0.146229841639 0.360540462008 0.308746186256
r=0.555227070938 0.124172627938 0.380724785787 0.325713387312
r=0.52923135124 0.102062975027 0.421009771987 0.35776330076
r=0.60833094082 0.144217336961 0.360010293361 0.313506359826
r=0.549713638232 0.102912919837 0.419710794163 0.345707478288
r=0.663781826092 0.142656058752 0.347747858017 0.320073439412
r=0.674300063414 0.144041619249 0.344388446323 0.306237468162
r=0.669775545218 0.176120027184 0.31491452768 0.296565424225
r=0.707008965768 0.148829272917 0.342117736278 0.315954118874
r=0.614314647455 0.133786287832 0.352035487675 0.33485316413
r=0.6677036043 0.150371402043 0.338579387187 0.316991643454
r=0.590656720389 0.117243119553 0.375366371269 0.339055446881
r=0.440472775453 0.0538892328635 0.46075088136 0.413526587193
r=0.563310065205 0.134261078004 0.36875187269 0.318260811666
r=0.511118247453 0.108188545689 0.408645890789 0.318831586689
r=0.535784163298 0.0954675776246 0.433264198133 0.310437381809
r=0.507147184692 0.105958053168 0.405129803625 0.322705615176
r=0.574632945353 0.128442221212 0.392147946036 0.317518063766
r=0.533901489406 0.113397382806 0.401040251781 0.330044724201
r=0.359933346341 0.0553780617678 0.415269279135 0.42267588431
r=0.395878979778 0.0433272334054 0.468946930627 0.411073032773
r=0.512447510456 0.0999912037648 0.448410080486 0.346703610855
r=0.490997787818 0.128637834279 0.413595163738 0.322899188336
r=0.432776266363 0.0857052783282 0.482705818771 0.334804539723
r=0.476655890503 0.108770650436 0.434774072308 0.345104198805
r=0.425264047061 0.0634606518869 0.448096494062 0.38982810584
r=0.434301871868 0.0294456407432 0.477690420151 0.440132204918
r=0.404374986965 0.0543416645195 0.470548827622 0.348003091987
r=0.750255491827 0.361767090442 0.107292151823 0.12848090712
r=0.753638400595 0.36263414062 0.106843370668 0.122969565472
r=0.730456969975 0.379407910126 0.0773324873991 0.106917755326
r=0.709815924265 0.349323911123 0.11269280424 0.122171638241
r=0.697329282831 0.362101138272 0.0821981713006 0.113267400634
r=0.384576221963 0.0356777533244 0.513995226434 0.400080592666
r=0.520821134258 0.111284141743 0.371776668346 0.349104566482
r=0.43056048297 0.0360893602154 0.495509382001 0.431284296196
r=0.587954568968 0.230639991729 0.203534256962 0.253127584781
r=0.681671610739 0.181204751529 0.276375904969 0.314472481901
r=0.632093736643 0.198491939678 0.245709828393 0.269162766511
r=0.543830966638 0.166573008515 0.278875205301 0.309567986009
r=0.536890829069 0.163385743057 0.280425180968 0.312891668008
r=0.63803770466 0.186214363046 0.277853963671 0.290797546012
r=0.668545016415 0.205481485881 0.245360334947 0.274608783443
r=0.660661477207 0.213121104645 0.242390069212 0.259004510864
r=0.577740905352 0.175229426176 0.278018604137 0.298988529292
r=0.536253265889 0.162803920892 0.282124960317 0.3131927677
r=0.666185071664 0.187595749938 0.274623177662 0.277489498394
r=0.616750521886 0.171624298355 0.307560459269 0.287156697485
r=0.631509623112 0.232922529016 0.242461588271 0.222154575975
r=0.622701499031 0.227405641279 0.223266903594 0.217598632417
r=0.654815643273 0.266798810704 0.163567888999 0.194093161546
r=0.669196904764 0.247077047911 0.206469221407 0.230369195589
r=0.715967377407 0.253516127601 0.201550645548 0.231604108434
r=0.709209137712 0.236050460941 0.227282179247 0.252755250572
r=0.536408539533 0.179980170393 0.268365722532 0.295749585201
r=0.544432975381 0.18249785178 0.266429163388 0.293477046396
r=0.638682564829 0.242016141011 0.182106253404 0.235678566124
r=0.593467871004 0.141964484968 0.352185417796 0.317307998852
r=0.494138267317 0.0909166979437 0.43671861352 0.34055617566
r=0.627177067526 0.166807029364 0.281623715681 0.321879737241
r=0.457710044459 0.0545151683408 0.461410327596 0.38660340215
r=0.467658658637 0.0653741427995 0.428575030254 0.381807180315
r=0.514320813931 0.106555106112 0.405330525849 0.327866127334
r=0.548576778882 0.438440013991 0.0567943336831 0.0756383350822
r=0.520045537822 0.426797040169 0.057535487768 0.0874735729387
r=0.682752035579 0.384145687964 0.1087158133 0.11885303881
r=0.636017364182 0.385685556146 0.103146777585 0.121471411537
r=0.641847428151 0.384151258888 0.104735903639 0.122024183862
r=0.638383948549 0.384691091899 0.103687061508 0.121636596862
r=0.55354049217 0.37480349345 0.130698689956 0.121397379913
r=0.72921147505 0.384221576227 0.114599483204 0.109366925065
r=0.661978487514 0.382684262697 0.101549593141 0.111750474622
r=0.707243211295 0.393619142572 0.109737454304 0.101163177135
r=0.587593364235 0.379712861586 0.116985472671 0.104077024667
r=0.576101771297 0.10262655787 0.408029878618 0.357122559169
r=0.496210596913 0.064692868491 0.395002152964 0.427682667894
r=0.665488536305 0.338304112209 0.1155753905 0.135141855276
r=0.613293150049 0.330345938694 0.123052309628 0.136886327093
r=0.610945519334 0.331387814059 0.122632668021 0.13719622526
r=0.733922177199 0.274335008194 0.175716318188 0.183604372648
r=0.599432048681 0.280080087368 0.137582817619 0.148117946851
r=0.596343728345 0.279471583153 0.13563891057 0.155041931569
r=0.633436377972 0.29096688915 0.161373657959 0.177746644682
r=0.594929592112 0.277037049566 0.181438852571 0.176997302257
r=0.599831276349 0.278391561674 0.180163757767 0.17640887743
r=0.649815711112 0.356422429673 0.142479303226 0.13788465415
r=0.593776078563 0.296206510581 0.162770331793 0.157069368486
r=0.600678375911 0.29644735825 0.163967797627 0.158151639752
r=0.600935551998 0.29672681073 0.16398080145 0.158191145932
r=0.603013073362 0.296697188497 0.163676347975 0.158589790699
r=0.54824362182 0.284688723682 0.167186879292 0.14292605414
r=0.624666446006 0.294124007538 0.160215020544 0.176357008249
r=0.601847431132 0.296436774247 0.149574956764 0.151281535097
r=0.424056743248 0.0427140310983 0.493577530576 0.399622026919
r=0.41365066269 0.0362658678518 0.524516905247 0.397647752105
r=0.391943881777 0.0362103763505 0.539158652895 0.388816336222
r=0.408100990735 0.049304830696 0.503665817711 0.393900045927
r=0.405272211144 0.0433970313318 0.513308600212 0.397289530506
r=0.485885860594 0.0714776632302 0.476701030928 0.374158075601
r=0.418332745989 0.0373911955531 0.519830559974 0.399310085971
r=0.379182969459 0.035 0.538663101604 0.393475935829
r=0.394593980247 0.0376225992111 0.536276432929 0.392105868236
r=0.41497003422 0.0474467645235 0.528168286128 0.383295431052
r=0.428710634129 0.0482050641346 0.486006996502 0.404006330168
r=0.443989792172 0.039466702043 0.513597771292 0.40819846113
r=0.419886402201 0.0402468751621 0.556765727919 0.37539546704
r=0.455021940935 0.0496383491703 0.516806126791 0.384945397816
r=0.415677174175 0.0402137194999 0.535927216936 0.38106132996
r=0.412484538555 0.0411555203799 0.520775623269 0.39669748534
r=0.419943428373 0.0588068985016 0.468507523639 0.394799945549
r=0.421173246785 0.0503355020293 0.513736207705 0.392323224083
r=0.425676655498 0.0407902354303 0.542165187186 0.377122732536
r=0.444545154628 0.0468560657062 0.508056191374 0.399084421705
r=0.409542725342 0.0435518432079 0.524573830679 0.395938254924
r=0.394690244105 0.0449657869013 0.548191593353 0.364613880743
r=0.397146037487 0.0302376457191 0.579939464773 0.358836045431
r=0.446069128859 0.0554857712132 0.516546108199 0.375384415472
r=0.417492997393 0.0415786110975 0.527252174768 0.390671843515
r=0.559921177938 0.166562927922 0.315960551613 0.286616318796
r=0.509582430657 0.164932658213 0.331630940742 0.25722665655
r=0.511822750201 0.141805992724 0.347913174999 0.279238032948
r=0.494065475956 0.181584534585 0.300435802883 0.243736730361
r=0.618672912645 0.1197375533 0.355655679976 0.336987677508
r=0.523237658207 0.197521200261 0.296020874103 0.221722113503
r=0.601988072109 0.219247838449 0.258793681171 0.233640460536
r=0.490298729123 0.0825880673469 0.478607717177 0.342906327413
r=0.893604873715 0.352716676717 0.13634786572 0.200552310062
r=0.530081973808 0.165328085272 0.302863467269 0.279654676851
r=0.958943564617 0.25932532421 0.267599649932 0.258730209245
r=1.0 0.254167240667 0.282683565229 0.268942003031
r=0.569448663466 0.0541035621995 0.476072094469 0.404795394328
r=0.53734191107 0.034088360619 0.507845426917 0.413715770507
r=0.54255428801 0.0377531804082 0.506167591421 0.410451388321
r=0.462419611485 0.0685342671336 0.461286198655 0.349730420766
r=0.698300631452 0.293780687398 0.191747781893 0.174045998794
r=0.690566516198 0.314677289151 0.184813282398 0.163549531855
r=0.563873255901 0.164453907816 0.216933867735 0.333896960588
r=0.555058816072 0.181562244062 0.234069296569 0.307042838293
r=0.773007634287 0.235629894111 0.197423264937 0.225458571494
r=0.775457121173 0.23425987818 0.197158028345 0.22767317326
r=0.569766364195 0.404992892451 0.0638434020039 0.0608844282395
r=0.48292683139 0.251929855874 0.234750792022 0.208379813484
r=0.633439143313 0.249663098389 0.20264199971 0.217997802365
r=0.555610298169 0.219349521541 0.23961651204 0.25071310099
r=0.621531850035 0.336599241466 0.132146368872 0.131830313246
r=0.562194322615 0.252898454158 0.235107942431 0.209588219616
r=0.561629199609 0.2495126168 0.235678456221 0.221682565911
r=0.592102305293 0.22565179785 0.260126034845 0.227678240455
r=0.575038944199 0.224958416609 0.250853137974 0.242085758315
r=0.583136266484 0.227181180814 0.247325875933 0.240700248189
r=0.485079927495 0.0848708643885 0.424384066901 0.379282211665
r=0.520213503838 0.126567624928 0.359926683388 0.358527879606
r=0.492855514113 0.0975078480364 0.430777115767 0.361201870716
r=0.699412257983 0.46791376438 0.0512549250308 0.0671979355655
r=0.878038124591 0.359100642398 0.120817811153 0.15793611217
r=0.747163640544 0.185692211611 0.294176374176 0.257012716275
r=0.510148953325 0.0825255730246 0.419490031571 0.384691968347
r=0.552528735067 0.089261423508 0.397681770285 0.384270523997
r=0.49550866508 0.08462075152 0.41408352437 0.375037376657
r=0.499294339891 0.0757738589096 0.425054430443 0.391886662175
r=0.52176792027 0.09069499686 0.372566464308 0.41223571279
r=0.547312335999 0.0992636696731 0.378664036077 0.389110062007
r=0.64128079989 0.235188509874 0.211306417269 0.231013318859
r=0.612516783095 0.197703136577 0.279081254631 0.277846381823
r=0.54078316505 0.176454878404 0.291699043524 0.281044541161
r=0.535102276571 0.181273523664 0.279697981714 0.276240851803
r=0.66498459066 0.238020807072 0.209230407234 0.244172170961
r=0.64713292131 0.208620451359 0.247148564245 0.261311956615
r=0.576470936023 0.208317498017 0.236337369765 0.263077292679
r=0.581984069983 0.209350200177 0.237193839872 0.262947336461
r=0.57971380309 0.208894650636 0.237035494218 0.26312033331
r=0.647494391332 0.251792978578 0.188633103675 0.214510781386
r=0.55381338154 0.208219785606 0.226834804834 0.219686404033
r=0.505375817631 0.102089463295 0.399996275466 0.364818056538
r=0.572784181784 0.145208429472 0.357471631583 0.312401642351
r=0.614919890839 0.194472084024 0.282107978625 0.250635710337
r=0.55815325095 0.177653179775 0.301964944183 0.274486033237
r=0.632950608015 0.167602683586 0.314592756747 0.285510458092
r=0.670661480513 0.312805266511 0.133191760459 0.148948821406
r=0.582240501419 0.201298016041 0.255804136767 0.264140987759
r=0.971558021625 0.382968474014 0.101107959107 0.114275009367
r=0.740349278055 0.314867652869 0.13243492384 0.143716254774
r=0.755291702348 0.344673311185 0.127530454042 0.145603543743
r=0.598622905786 0.20114827157 0.293170594612 0.238687919059
r=0.518798116805 0.181831749664 0.265285309189 0.285458434904
r=0.965795767454 0.380785100926 0.100869856139 0.114865618378
r=0.885725875897 0.3886600324 0.0933348761861 0.111594538301
r=0.844674601239 0.35275964089 0.11224750051 0.128060599878
r=0.527493726282 0.189705188848 0.289552281464 0.266730497163
@balllist {Total Position} color=green
{Achromobacter denitrificans} r=0.921247159538 0.19684396454 0.307271878958 0.320485902819
{Acidithiobacillus ferrooxidans} r=0.913841662945 0.209659976581 0.280991057511 0.303522550138
{Acinetobacter baumannii} r=0.9057098891 0.286832525933 0.207064072037 0.227953854996
{Acinetobacter calcoaceticus} r=0.919896781424 0.290185060532 0.204805525476 0.22695035461
{Acinetobacter sp. ADP1} r=0.905160519674 0.291354924669 0.199523419084 0.223907621878
{Actinobacillus actinomycetemcomitans} r=0.912919422044 0.316260996789 0.182535610912 0.209095745692
{Actinobacillus pleuropneumoniae} r=0.941539835165 0.318252774619 0.175696660675 0.221843170341
{Actinoplanes teichomyceticus} r=0.940539800732 0.133498051886 0.350400709557 0.372035857962
{Actinosynnema pretiosum subsp. auranticum} r=0.930707709411 0.101471156209 0.383483725993 0.390400617956
{Aeromonas hydrophila} r=0.916396785443 0.227335797186 0.276661479608 0.280645788757
{Aeromonas salmonicida} r=0.931740487901 0.225418203558 0.276944942642 0.289251350772
{Aeromonas salmonicida subsp. salmonicida} r=0.941767343131 0.228574489905 0.274081217186 0.306500742373
{Agrobacterium rhizogenes} r=0.9262645678 0.215801254441 0.287037325335 0.288919333133
{Agrobacterium tumefaciens} r=0.914188371514 0.217212068267 0.282803686934 0.285649402226
{Agrobacterium tumefaciens str. C58} r=0.92280485228 0.197446221426 0.300473658062 0.297087118285
{Agrobacterium vitis} r=0.928338505168 0.214743813175 0.283861972813 0.284175670965
{Allochromatium vinosum} r=0.949855560525 0.182430241651 0.328450725716 0.309721348057
{Amycolatopsis mediterranei} r=0.953583254728 0.137027580337 0.35835116049 0.366806983645
{Amycolatopsis orientalis} r=0.945114344264 0.159218953147 0.331174459479 0.348694242468
{Anabaena sp.} r=0.91285026023 0.29222028697 0.215650659368 0.22484034171
{Anabaena variabilis} r=0.913067633425 0.283909728106 0.212799643979 0.231696149666
{Anaplasma marginale} r=0.893750037108 0.241738307044 0.216032493584 0.29816351449
{Anaplasma phagocytophilum} r=0.933213875579 0.294891561312 0.182397518198 0.257879441968
{Aquifex aeolicus VF5} r=0.968979058969 0.326311309497 0.192789681392 0.243015648694
{Arthrobacter aurescens} r=0.892849326691 0.188887103039 0.328444569454 0.307878276476
{Arthrobacter nicotinovorans} r=0.910800529357 0.211094287837 0.301786858565 0.292662595056
{Aster yellows phytoplasma} r=0.867007637225 0.364985301666 0.174000279968 0.175633428211
{Azoarcus evansii} r=0.949171390735 0.176100183118 0.338366117313 0.333026168114
{Azoarcus sp. EbN1} r=0.937936149515 0.186033785391 0.318189388532 0.323019271949
{Azorhizobium caulinodans} r=0.920554096842 0.173245422525 0.326317934387 0.319986609612
{Azospirillum brasilense} r=0.941035063915 0.16530090952 0.344698647531 0.333709839357
{Azotobacter vinelandii} r=0.968665613522 0.187382822601 0.335410201707 0.314019265581
{Bacillus amyloliquefaciens} r=0.949666886438 0.282129252702 0.224647277127 0.255987705789
{Bacillus anthracis} r=0.932512957439 0.369020509573 0.149184097397 0.196357227227
{Bacillus anthracis str. A2012} r=0.945232231954 0.371708851974 0.14292618471 0.19576964406
{Bacillus anthracis str. Ames} r=0.92418882524 0.344943122885 0.150959255544 0.209457504431
{Bacillus cereus} r=0.912211417011 0.346328531969 0.16154088575 0.201805609625
{Bacillus cereus ATCC 10987} r=0.923876256826 0.345788132389 0.150866343378 0.209197284446
{Bacillus cereus ATCC 14579} r=0.926142192667 0.346600815315 0.150096467403 0.208651075802
{Bacillus circulans} r=0.948923130999 0.265960447856 0.237254501415 0.265678349432
{Bacillus firmus} r=0.89089274821 0.301334869023 0.174921000561 0.221346091374
{Bacillus halodurans} r=0.936086596141 0.292658269658 0.197579827298 0.245631869402
{Bacillus licheniformis} r=0.955705909093 0.292764739554 0.220133562297 0.250799465751
{Bacillus megaterium} r=0.939837039908 0.330487558791 0.173592247075 0.217732797293
{Bacillus pumilus} r=0.943753032714 0.331483253589 0.169463051568 0.218777246146
{Bacillus sp.} r=0.966221097121 0.298893251628 0.203069980888 0.243577737984
{Bacillus sphaericus} r=0.933787676056 0.341927295276 0.16719955044 0.201798240515
{Bacillus subtilis} r=0.937641671672 0.300211456952 0.203156454555 0.240521712503
{Bacillus subtilis subsp. subtilis str. 168} r=0.937004404164 0.300305882263 0.201937780186 0.240601994572
{Bacillus thuringiensis} r=0.947121568258 0.347135952451 0.160874889782 0.203226543875
{Bacillus thuringiensis serovar israelensis} r=0.918473714291 0.361220811309 0.151639427264 0.189774591409
{Bacteroides fragilis} r=0.945489255818 0.300209445635 0.192992651243 0.232533081514
{Bacteroides thetaiotaomicron} r=0.963183750925 0.291659071115 0.227248789775 0.254592777136
{Bacteroides thetaiotaomicron VPI-5482} r=0.952624365518 0.296922031785 0.202327020234 0.236516778484
{Bartonella henselae} r=0.929345617699 0.284087467442 0.179477860561 0.234008722515
{Bdellovibrio bacteriovorus HD100} r=0.919865075228 0.250367580586 0.245951212135 0.264147730439
{Bifidobacterium longum NCC2705} r=0.953838393397 0.202385382332 0.313531265781 0.295038610269
{Bordetella bronchiseptica} r=0.92633521993 0.178385499222 0.321526442223 0.329677142112
{Bordetella bronchiseptica RB50} r=0.909435974134 0.159345732431 0.345858103928 0.33899352507
{Bordetella parapertussis} r=0.90921913469 0.159213277159 0.345742717216 0.338437523193
{Bordetella pertussis} r=0.908870922275 0.169089503115 0.33580862895 0.346825054499
{Bordetella pertussis Tohama I} r=0.909263996839 0.161790367909 0.346516586402 0.334458935321
{Borrelia afzelii} r=0.965961014563 0.401508959447 0.134402179608 0.188787593
{Borrelia burgdorferi} r=0.977960753976 0.400624419674 0.12916553852 0.174429081253
{Borrelia burgdorferi B31} r=0.952508179569 0.38699787107 0.121682852367 0.165925301726
{Borrelia garinii} r=0.981146689222 0.418206300495 0.144308052024 0.184307216968
{Borrelia hermsii} r=0.961433818946 0.390248670226 0.132576108316 0.180437667829
{Bradyrhizobium japonicum} r=0.907131579031 0.189070698555 0.313000739444 0.310169277431
{Bradyrhizobium japonicum USDA 110} r=0.909181737465 0.177812718484 0.328178050334 0.3184434908
{Brucella melitensis} r=0.911492282094 0.207930888801 0.280698687412 0.289191905948
{Brucella melitensis 16M} r=0.923843910912 0.203351247864 0.287548142679 0.295288730208
{Brucella melitensis biovar Abortus} r=0.927309495006 0.207688349068 0.289116900979 0.289686172175
{Brucella suis 1330} r=0.924013583697 0.203603599737 0.287392408106 0.294631725097
{Buchnera aphidicola} r=0.895771858608 0.397335989045 0.116793227935 0.151746268863
{Buchnera aphidicola str. APS} r=0.889284657146 0.388808875804 0.122245284817 0.152056042106
{Buchnera aphidicola str. Bp} r=0.865349857418 0.389381185792 0.120125110742 0.150314876699
{Buchnera aphidicola str. Sg} r=0.886989515193 0.396758173748 0.115683348853 0.147379875921
{Burkholderia cepacia} r=0.916737044948 0.187300418917 0.316352929715 0.324168389604
{Burkholderia mallei} r=0.911893323834 0.177070791269 0.301611558766 0.325676885555
{Burkholderia pseudomallei} r=0.893927375498 0.176039066264 0.319252835808 0.334209258529
{Butyrivibrio fibrisolvens} r=0.995867563393 0.310010515247 0.183806519453 0.237287066246
{Campylobacter fetus} r=0.975702232323 0.355917812871 0.148785871965 0.209554536707
{Campylobacter jejuni} r=0.961346841303 0.38157297798 0.126043923182 0.175064002976
{Campylobacter jejuni subsp. jejuni NCTC 11168} r=0.940883650911 0.362900303062 0.127783535146 0.180518633303
{Candidatus Blochmannia floridanus} r=0.878159844185 0.363953106019 0.122714208072 0.166289286317
{Candidatus Carsonella ruddii} r=0.872396726259 0.465167421105 0.0617676329898 0.0940800667758
{Caulobacter crescentus CB15} r=0.925385181507 0.161904918938 0.343195942724 0.333570218432
{Caulobacter vibrioides} r=0.941500845214 0.1715017987 0.344671061773 0.328397844648
{Chlamydia muridarum} r=0.874955578671 0.289768592344 0.193947183758 0.212183912879
{Chlamydia trachomatis} r=0.876736205 0.287061618633 0.199324500515 0.216524902835
{Chlamydophila caviae GPIC} r=0.886927284181 0.300116348036 0.192891400288 0.204997091299
{Chlamydophila pneumoniae} r=0.893362690675 0.302159346459 0.197932442976 0.214225067695
{Chlamydophila pneumoniae AR39} r=0.880847916768 0.29169875405 0.203614432517 0.209288304114
{Chlamydophila pneumoniae CWL029} r=0.881323128767 0.291474842819 0.204104249254 0.209317263319
{Chlamydophila pneumoniae J138} r=0.880790733602 0.291603946921 0.204364296246 0.209174095497
{Chlamydophila pneumoniae TW-183} r=0.87952898911 0.291719132351 0.203994703335 0.208817484409
{Chlorobium tepidum} r=0.925992111062 0.223383435103 0.295346015344 0.281979019884
{Chlorobium tepidum TLS} r=0.929264517387 0.22052161362 0.289886427089 0.286723137057
{Chloroflexus aurantiacus} r=0.902655520205 0.200350476946 0.280199705732 0.296731637157
{Chromobacterium violaceum ATCC 12472} r=0.917351145378 0.178673434364 0.326491237078 0.330617174434
{Citrobacter freundii} r=0.922905500148 0.255390145114 0.24297095035 0.265663474692
{Citrobacter rodentium} r=0.903873150301 0.30050532994 0.190992586035 0.226421009922
{Clostridium acetobutylicum} r=0.970112175673 0.381281479113 0.122028640184 0.193885307889
{Clostridium beijerinckii} r=0.955145331868 0.379627468372 0.12224763861 0.193719558689
{Clostridium botulinum} r=0.991680715109 0.408736503209 0.105357103747 0.14751016594
{Clostridium difficile} r=0.986913438684 0.39172534749 0.12198259792 0.177717565389
{Clostridium pasteurianum} r=0.976267247571 0.370397930619 0.132472272421 0.206087665214
{Clostridium perfringens} r=0.989672698133 0.390403421514 0.119536750042 0.191479852952
{Clostridium perfringens str. 13} r=0.980424777628 0.396363537554 0.105942634883 0.188128316506
{Clostridium tetani} r=0.952671580982 0.411543203706 0.10548502116 0.148038921657
{Clostridium tetani E88} r=0.975548950525 0.406512499136 0.108090587381 0.182718354702
{Clostridium thermocellum} r=0.99663777133 0.319456572188 0.191442663961 0.237100669451
{Comamonas testosteroni} r=0.922457931083 0.191094998195 0.316438313166 0.313605474206
{Corynebacterium diphtheriae} r=0.924991639098 0.227042368363 0.269493613609 0.271430811482
{Corynebacterium efficiens} r=0.944204038469 0.204818001884 0.306650155061 0.295430730639
{Corynebacterium efficiens YS-314} r=0.94070776482 0.180199383565 0.329829553623 0.308023253679
{Corynebacterium glutamicum} r=0.954641384856 0.225177568482 0.281015998136 0.271652712564
{Corynebacterium glutamicum ATCC 13032} r=0.932311576324 0.224484440867 0.277471243226 0.270024176942
{Corynebacterium jeikeium} r=0.907913032905 0.23850693646 0.287207787231 0.272951636392
{Corynebacterium striatum} r=0.918019387305 0.21436435464 0.321093193446 0.283962610366
{Coxiella burnetii} r=0.919286858999 0.309758072567 0.202985361597 0.222951862246
{Coxiella burnetii RSA 493} r=0.884541640986 0.289601977404 0.204573038008 0.224134958965
{Deinococcus radiodurans R1} r=0.904910980751 0.16955498991 0.339981632659 0.332525696284
{Delftia acidovorans} r=0.908063958529 0.189778939862 0.318849536487 0.317597654702
{Desulfitobacterium hafniense} r=0.909704388415 0.261383260665 0.22617765239 0.26697443789
{Desulfovibrio vulgaris} r=0.955489326608 0.205953049884 0.324826746582 0.300337141787
{Dichelobacter nodosus} r=0.936343337077 0.271886019668 0.232264493944 0.251812427448
{Ehrlichia canis} r=0.920618070486 0.362720540187 0.149822115734 0.169843171422
{Ehrlichia chaffeensis} r=0.942151715133 0.340564928534 0.149816554049 0.188318955137
{Ehrlichia ruminantium} r=0.896996259597 0.353140348266 0.151399017711 0.181500223248
{Enterobacter aerogenes} r=0.924067163183 0.217121143157 0.293106301982 0.300919987311
{Enterobacter cloacae} r=0.914688681694 0.224976260033 0.267000538308 0.291067119087
{Enterococcus faecalis} r=0.948110190396 0.352618937255 0.164405208377 0.203545292374
{Enterococcus faecalis V583} r=0.923930177287 0.332923770455 0.16927918663 0.210175977131
{Enterococcus faecium} r=0.958531630743 0.337413720779 0.175241720488 0.217550172818
{Enterococcus hirae} r=0.905423492202 0.333976751169 0.175181229357 0.212013325898
{Erwinia amylovora} r=0.918245803166 0.24746946941 0.252092601993 0.275078876912
{Erwinia chrysanthemi} r=0.907543533143 0.222861282388 0.272064422656 0.294966137673
{Erwinia pyrifoliae} r=0.908774914732 0.244745750102 0.251590224305 0.281702190976
{Escherichia coli} r=0.91781355277 0.252847354246 0.236503253293 0.266476362309
{Escherichia coli CFT073} r=0.908445880104 0.243309824191 0.243016776855 0.270885367683
{Escherichia coli K12} r=0.913552670507 0.241068567352 0.245052717808 0.272925603074
{Escherichia coli O157:H7} r=0.918142619695 0.246035417158 0.241643553417 0.273564875541
{Escherichia coli O157:H7 EDL933} r=0.91786258372 0.245398446874 0.24193956408 0.273025244135
{Eubacterium acidaminophilum} r=0.988164839872 0.318159935812 0.195524650085 0.262637068735
{Francisella tularensis subsp. tularensis} r=0.964593873269 0.350515463918 0.140729831451 0.199012709322
{Fremyella diplosiphon} r=0.90165845728 0.287539085889 0.221342558712 0.220588561418
{Fusobacterium nucleatum subsp. nucleatum ATCC 25586} r=0.972272010425 0.407091515613 0.100743965601 0.173194428102
{Geobacillus stearothermophilus} r=0.977955098789 0.275638754121 0.227246412317 0.269481982475
{Geobacter sulfurreducens PCA} r=0.932998443984 0.196425825402 0.310402100478 0.305736251429
{Gloeobacter violaceus PCC 7421} r=0.904810728297 0.183456494821 0.317759519364 0.310872892496
{Gluconacetobacter diazotrophicus} r=0.937494542169 0.168282361993 0.328101557992 0.339372956338
{Gluconacetobacter xylinus} r=0.904423547884 0.17634698432 0.311856939976 0.319138915457
{Gordonia westfalica} r=0.908450859756 0.172164202254 0.350291248751 0.31492779099
{Haemophilus ducreyi} r=0.92925395788 0.344804210558 0.170075177661 0.198714286802
{Haemophilus ducreyi 35000HP} r=0.89589480507 0.316454785851 0.177921106206 0.209461197597
{Haemophilus influenzae} r=0.922584765812 0.335169399788 0.174404495174 0.200498792459
{Haemophilus influenzae Rd KW20} r=0.908089485907 0.313759024081 0.177494926642 0.210080345689
{Haemophilus influenzae biotype aegyptius} r=0.935223237497 0.352249951953 0.17598770008 0.193202097576
{Helicobacter hepaticus ATCC 51449} r=0.921046340543 0.329333028503 0.163242086612 0.200020004501
{Helicobacter pylori} r=0.948080809739 0.345395145752 0.175306757205 0.207235922059
{Helicobacter pylori 26695} r=0.915358051551 0.320982079242 0.179396914662 0.216182404113
{Helicobacter pylori J99} r=0.915463287374 0.319198634565 0.181364129619 0.217666287902
{IncN plasmid R46} r=0.921688879104 0.250172903103 0.244568457704 0.267916338747
{Klebsiella aerogenes} r=0.934596457716 0.203602798869 0.298064612178 0.303960101236
{Klebsiella oxytoca} r=0.907857084183 0.235613367549 0.262933958647 0.283123912338
{Klebsiella pneumoniae} r=0.913886117843 0.234152544348 0.261883441907 0.279771157958
{Lactobacillus acidophilus} r=0.937942965727 0.322458083372 0.175757575758 0.199784648516
{Lactobacillus casei} r=0.932242097396 0.285972250794 0.208941918672 0.235559669935
{Lactobacillus delbrueckii} r=0.990619449309 0.266843750865 0.255734484381 0.258722780222
{Lactobacillus helveticus} r=0.981696294513 0.322939429596 0.185857567098 0.202685792197
{Lactobacillus johnsonii NCC 533} r=0.94208825855 0.339850756556 0.15419301009 0.195322651954
{Lactobacillus plantarum} r=0.903489993412 0.299744733991 0.192735019191 0.226782730061
{Lactobacillus plantarum WCFS1} r=0.900607704836 0.276178118217 0.213273660207 0.241965357237
{Lactobacillus sakei} r=0.919020642663 0.325729106443 0.178093081519 0.206703282585
{Lactococcus lactis} r=0.958825655805 0.346114356375 0.159861404863 0.194960609214
{Lactococcus lactis subsp. cremoris} r=0.956650928006 0.337700986053 0.166790046687 0.20163749963
{Lactococcus lactis subsp. lactis} r=0.935173324946 0.331989104376 0.163222138266 0.197778897191
{Lactococcus lactis subsp. lactis bv. diacetylactis} r=0.98813310236 0.347025238199 0.158138773729 0.202032875118
{Lechevalieria aerocolonigenes} r=0.943077784952 0.151451771654 0.349030101706 0.349071112205
{Legionella pneumophila} r=0.906702526599 0.313352839073 0.18591891799 0.213257028941
{Leptospira interrogans} r=0.889570417658 0.33042072811 0.15461321766 0.19320419814
{Leptospira interrogans serovar Copenhageni str. Fiocruz L1-130} r=0.900818835077 0.328189461613 0.170987132241 0.195783964313
{Leptospira interrogans serovar Lai str. 56601} r=0.896116174413 0.32928783047 0.169857263627 0.194318234982
{Listeria innocua} r=0.949963165619 0.33768474933 0.169290219022 0.208730835798
{Listeria ivanovii} r=0.927623097046 0.355801346986 0.166475022359 0.200660716567
{Listeria monocytogenes} r=0.946376508916 0.335014938991 0.173576595926 0.210794519096
{Listeria seeligeri} r=0.983257345816 0.356015130935 0.166454891995 0.204311440214
{Listonella anguillarum} r=0.921199860659 0.300384967341 0.202549619766 0.222029387944
{Mannheimia haemolytica} r=0.929460285128 0.323465221432 0.185144575671 0.211355116277
{Mesorhizobium loti} r=0.918821510613 0.185184640806 0.318329029777 0.312147269392
{Methylobacterium extorquens} r=0.941867783726 0.163482206041 0.354007526306 0.330701110428
{Micrococcus sp. 28} r=0.867890458025 0.162621408439 0.351846219356 0.337632053856
{Microcystis aeruginosa} r=0.902011177949 0.307071547902 0.196446016799 0.202579354757
{Micromonospora echinospora} r=0.954275829429 0.135915682898 0.362040706239 0.361079413819
{Microscilla sp. PRE1} r=0.964614689744 0.305520020908 0.190814179012 0.240429717053
{Moraxella catarrhalis} r=1.0 0.333326539486 0.20891081037 0.216180227186
{Mycobacterium avium} r=0.918957069342 0.174039663415 0.331177059306 0.325889463036
{Mycobacterium avium subsp. paratuberculosis} r=0.920269714928 0.171184129216 0.346118604701 0.329923927635
{Mycobacterium avium subsp. paratuberculosis str. k10} r=0.923968343313 0.153312452247 0.348550153283 0.347975199639
{Mycobacterium bovis} r=0.935805161855 0.181279592376 0.328238036869 0.329620015863
{Mycobacterium bovis AF2122/97} r=0.907453698148 0.167834517194 0.322268295838 0.336762298009
{Mycobacterium leprae} r=0.909952475718 0.19544714522 0.288481475197 0.310522321107
{Mycobacterium smegmatis} r=0.947117148314 0.164241921024 0.340745955247 0.333844756112
{Mycobacterium tuberculosis} r=0.92750863613 0.184217734695 0.316794241626 0.327530321245
{Mycobacterium tuberculosis CDC1551} r=0.905288178656 0.16854385461 0.321896248081 0.335790547034
{Mycobacterium tuberculosis H37Rv} r=0.907197193713 0.167928877758 0.322414857055 0.336519890835
{Mycobacterium ulcerans} r=0.887704865592 0.199263809575 0.351840175821 0.277602637315
{Mycoplasma agalactiae} r=0.992006579146 0.420598781319 0.13706856728 0.167183616006
{Mycoplasma bovis} r=0.962307149467 0.432188971866 0.170239438385 0.186213936496
{Mycoplasma capricolum} r=0.928268195509 0.402665047025 0.110356505255 0.162442714372
{Mycoplasma fermentans} r=0.966932617248 0.404517023894 0.119101829316 0.166234853838
{Mycoplasma gallisepticum} r=0.900191474248 0.361729385761 0.161654770452 0.177922315609
{Mycoplasma gallisepticum R} r=0.93403386201 0.370451045331 0.152046423112 0.166572482456
{Mycoplasma genitalium} r=0.902222878608 0.361627755411 0.148804573518 0.168523648754
{Mycoplasma hominis} r=0.984849470308 0.443893004707 0.130067851063 0.146666986342
{Mycoplasma hyopneumoniae} r=0.95181453924 0.390546686631 0.154832451127 0.160498253162
{Mycoplasma mycoides subsp. mycoides SC} r=0.937355305078 0.418141950375 0.103427582227 0.137898634353
{Mycoplasma penetrans} r=0.93818524844 0.400402572496 0.116846873657 0.14805161525
{Mycoplasma pneumoniae} r=0.897371485032 0.31294287111 0.204285497321 0.209865732633
{Mycoplasma pulmonis} r=0.941861478788 0.40398703186 0.126672585278 0.144685846048
{Myxococcus xanthus} r=0.917089996114 0.157691800403 0.335863322353 0.355354686646
{Neisseria gonorrhoeae} r=0.934121433333 0.260513060093 0.269728895517 0.25702318134
{Neisseria meningitidis} r=0.938563289483 0.267473636868 0.25318119312 0.26015580826
{Neisseria meningitidis MC58} r=0.926786311597 0.252626837428 0.269195945548 0.261449547971
{Neisseria meningitidis Z2491} r=0.92707920457 0.250996838711 0.270389521676 0.262459632855
{Nitrosomonas europaea ATCC 19718} r=0.91734939523 0.245796020706 0.246928380526 0.26876556164
{Nonomuraea sp. ATCC 39727} r=0.941898797824 0.140938891421 0.340134861924 0.368053851278
{Nostoc punctiforme} r=0.908147228655 0.298321222751 0.204576964838 0.222283471143
{Nostoc sp. PCC 7120} r=0.890746731806 0.298011518651 0.20410525608 0.219499635984
{Novosphingobium aromaticivorans} r=0.931294561758 0.19026502322 0.315234470477 0.3097698942
{Oceanobacillus iheyensis HTE831} r=0.948085579702 0.344202707188 0.153414044278 0.207570514488
{Oenococcus oeni} r=0.945161621137 0.327765028197 0.171176460123 0.209442991585
{Onion yellows phytoplasma} r=0.899038750058 0.391107469719 0.153312018634 0.136877098313
{Pantoea agglomerans} r=0.905359645759 0.233951874481 0.254607628674 0.276118277137
{Parachlamydia sp. UWE25} r=0.884859981604 0.327082135677 0.174418423354 0.186540586513
{Paracoccus denitrificans} r=0.922020783271 0.166895780051 0.33185741688 0.332017263427
{Pasteurella multocida} r=0.900113773252 0.303783734488 0.187975682602 0.219285293107
{Pectobacterium atrosepticum} r=0.901615995399 0.237751614128 0.257606448074 0.283263704266
{Pectobacterium carotovorum} r=0.933019112205 0.259397641249 0.240304536643 0.268397283862
{Pectobacterium carotovorum subsp. carotovorum} r=0.915255050432 0.245109860665 0.250375133976 0.274383708467
{Pediococcus pentosaceus} r=0.910755664522 0.324087526967 0.184930803211 0.1995479828
{Photobacterium damselae subsp. piscicida (causative agent of fish} r=0.882315672346 0.288240557596 0.204318545729 0.224074597344
{Photorhabdus luminescens} r=0.927330827051 0.285931604337 0.216542484597 0.237567464298
{Photorhabdus luminescens subsp. laumondii TTO1} r=0.914261675248 0.282711459284 0.20379466279 0.237757152679
{Pirellula sp. 1} r=0.919701149318 0.227186539228 0.272790340664 0.281785287227
{Plasmid ColIb-P9} r=0.90346741158 0.260939353758 0.250517598344 0.258078023589
{Plasmid F} r=0.92657135941 0.256639941501 0.22961879641 0.273606504575
{Plasmid R100} r=0.90572730828 0.243879940396 0.247889022919 0.281463610776
{Plasmid R64} r=0.896820741698 0.274806572545 0.249680944405 0.242143255962
{Plasmid Ti} r=0.913001173792 0.23528950105 0.264681068142 0.274864127769
{Plasmid pSB102} r=0.935580123955 0.218793713486 0.297683699498 0.302476754711
{Porphyromonas gingivalis} r=0.961722479723 0.273029839725 0.234515897532 0.250838126341
{Porphyromonas gingivalis W83} r=0.940065108765 0.26330847892 0.240171138911 0.25350002842
{Prochlorococcus marinus} r=0.882397258389 0.305388885774 0.176638815679 0.210658143143
{Prochlorococcus marinus str. MIT 9313} r=0.889863702339 0.233271752925 0.252716678466 0.268987377029
{Prochlorococcus marinus subsp. marinus str. CCMP1375} r=0.895514901515 0.329731591849 0.164982126261 0.205396313678
{Prochlorococcus marinus subsp. pastoris str. CCMP1986} r=0.913040380464 0.367218286941 0.135104073902 0.181803203238
{Proteus mirabilis} r=0.908931104456 0.308769905377 0.190953150242 0.211700900069
{Proteus vulgaris} r=0.927361055233 0.282033770172 0.216808628532 0.23754665842
{Providencia rettgeri} r=0.922641810319 0.273720572629 0.218775041691 0.24897667468
{Pseudomonas aeruginosa} r=0.916830383628 0.195849191106 0.303158800705 0.305815135959
{Pseudomonas aeruginosa PAO1} r=0.926433829072 0.168653897635 0.346218882054 0.325189439226
{Pseudomonas alcaligenes} r=0.921210632216 0.21314114658 0.301008728901 0.301046461902
{Pseudomonas chlororaphis} r=0.925500314435 0.20206360574 0.319063154823 0.300787777513
{Pseudomonas fluorescens} r=0.913538304532 0.198128303148 0.304628411077 0.304406982655
{Pseudomonas putida} r=0.922671096066 0.20359349644 0.300118047512 0.303277075854
{Pseudomonas putida KT2440} r=0.91636762918 0.192004839453 0.313039798013 0.310436132195
{Pseudomonas resinovorans} r=0.9254292617 0.225410431498 0.283481040244 0.288721003438
{Pseudomonas sp.} r=0.923629681605 0.205612766292 0.291214003092 0.304918376438
{Pseudomonas sp. ADP} r=0.907213198547 0.195248723207 0.315307435557 0.316292677042
{Pseudomonas sp. ND6} r=0.927315332287 0.218966742641 0.283716883562 0.293826434331
{Pseudomonas stutzeri} r=0.926236394539 0.198956194575 0.309123049727 0.305108131947
{Pseudomonas syringae} r=0.907884423821 0.215968992248 0.28590371277 0.293480212158
{Pseudomonas syringae pv. glycinea} r=0.925316392412 0.226376921548 0.281489911306 0.280911866183
{Pseudomonas syringae pv. maculicola} r=0.902765163487 0.237980727342 0.276456340286 0.278007214177
{Pseudomonas syringae pv. phaseolicola} r=0.927918435098 0.224381457958 0.283897367839 0.290422472904
{Pseudomonas syringae pv. syringae} r=0.940594625214 0.213461358489 0.289973234507 0.297287888146
{Pseudomonas syringae pv. tomato} r=0.920459393936 0.231754874652 0.285236768802 0.284818941504
{Pseudomonas syringae pv. tomato str. DC3000} r=0.917345461023 0.206463015643 0.293505172871 0.29916528098
{Ralstonia solanacearum} r=0.907432348731 0.166378425126 0.339068378836 0.336255462489
{Rhizobium etli} r=0.911061219284 0.207235520636 0.292339448014 0.296505421092
{Rhizobium leguminosarum} r=0.924407011455 0.198512287798 0.303632714347 0.297756940614
{Rhizobium leguminosarum bv. trifolii} r=0.941475434394 0.193578559954 0.312857113809 0.297261026048
{Rhizobium leguminosarum bv. viciae} r=0.919091342071 0.199603687046 0.302073592495 0.295438690238
{Rhizobium sp.} r=0.925882581636 0.202196284506 0.302831253263 0.299951156249
{Rhizobium sp. NGR234} r=0.9162941612 0.194803158302 0.305300646016 0.304391806085
{Rhodobacter capsulatus} r=0.915123336538 0.164000248692 0.319645253094 0.343738279895
{Rhodobacter sphaeroides} r=0.915373128789 0.156120445849 0.341848832696 0.340455830977
{Rhodococcus equi} r=0.934198951506 0.185351336295 0.331390831391 0.323195672252
{Rhodococcus erythropolis} r=0.926735675867 0.190340855873 0.317739652159 0.311118961028
{Rhodococcus rhodochrous} r=0.966600704301 0.179231970216 0.3344742689 0.317555395424
{Rhodococcus sp. DK17} r=0.919394055781 0.181854729382 0.325984723118 0.319234473022
{Rhodopseudomonas palustris CGA009} r=0.913500476415 0.173153650987 0.329103668602 0.326207299569
{Rhodospirillum centenum} r=0.933354886115 0.143472382192 0.350726960122 0.357787904585
{Rhodospirillum rubrum} r=0.910533580718 0.164785708151 0.330327235249 0.31912737267
{Rickettsia conorii} r=0.921761934999 0.359288839822 0.145740494768 0.18341258752
{Rickettsia montanensis} r=0.913948461984 0.359193885729 0.145663519615 0.178756426044
{Rickettsia prowazekii} r=0.914993995441 0.367054279712 0.132824491078 0.17350837336
{Rickettsia rickettsii} r=0.911120970852 0.349244637721 0.151253652239 0.192736291364
{Rickettsia typhi} r=0.904218268212 0.355025813274 0.13774336008 0.178904646389
{Rubrivivax gelatinosus} r=0.895204511589 0.147226269076 0.357790107767 0.339243462178
{Ruegeria sp. PR1b} r=0.925897622772 0.192511844965 0.301154725009 0.311139610274
{Saccharopolyspora erythraea} r=0.96003690627 0.1398702482 0.353316754698 0.368538956368
{Salmonella enterica} r=0.927535145598 0.277407292528 0.207443019943 0.244692583402
{Salmonella enterica subsp. enterica serovar Choleraesuis} r=0.907029385073 0.246924861179 0.257304186875 0.277641104941
{Salmonella enterica subsp. enterica serovar Dublin} r=0.904811961977 0.262177153753 0.234425377015 0.258606344254
{Salmonella enterica subsp. enterica serovar Typhi} r=0.914809206576 0.235698096567 0.250089687607 0.279820895718
{Salmonella enterica subsp. enterica serovar Typhi Ty2} r=0.912750850957 0.233098724892 0.251436052746 0.281480260793
{Salmonella enterica subsp. enterica serovar Typhimurium} r=0.911060176304 0.239929427804 0.25296122539 0.275800954329
{Salmonella enteritidis} r=0.918887284754 0.257821856658 0.235581158258 0.265690728588
{Salmonella typhi} r=0.919849781314 0.269630292804 0.227976538916 0.253632795014
{Salmonella typhimurium} r=0.922099041044 0.243340409862 0.249016058029 0.275444446849
{Salmonella typhimurium LT2} r=0.913567991272 0.233308987396 0.252046784813 0.281533572912
{Serratia entomophila} r=0.910549324695 0.250045301046 0.249369903632 0.263915657689
{Serratia marcescens} r=0.925103906073 0.248038609177 0.254546624062 0.269995591955
{Shewanella oneidensis MR-1} r=0.907216148454 0.269892571504 0.225016598747 0.24306242771
{Shewanella violacea} r=0.936724642875 0.266108836805 0.214869464813 0.248474215364
{Shigella boydii} r=0.917140872461 0.300865543442 0.177839444995 0.213835480674
{Shigella dysenteriae} r=0.898999606282 0.281623821291 0.209911604519 0.240979112111
{Shigella flexneri} r=0.915158132374 0.289274516764 0.208963722141 0.237342310366
{Shigella flexneri 2a} r=0.910112261417 0.277069229762 0.225761111496 0.250906864444
{Shigella flexneri 2a str. 2457T} r=0.913209747795 0.240259203289 0.246402064477 0.27552781541
{Shigella flexneri 2a str. 301} r=0.91214162723 0.241687184281 0.245095131263 0.274307445101
{Shigella sonnei} r=0.911569507521 0.274438447954 0.195111485204 0.242288458682
{Sinorhizobium fredii} r=0.888920902159 0.200667368041 0.293238116492 0.291782233983
{Sinorhizobium meliloti} r=0.924180878894 0.18625084391 0.316533753384 0.310383873656
{Sodalis glossinidius} r=0.897194129242 0.234087548893 0.254842513054 0.279396627552
{Sphingomonas elodea} r=0.906238750381 0.162653744553 0.335436541988 0.331011390978
{Sphingomonas paucimobilis} r=0.935905202229 0.177936331854 0.313567298642 0.329677625387
{Sphingomonas sp.} r=0.947813576931 0.200495003786 0.295266064535 0.305627897527
{Spiroplasma citri} r=0.919877816314 0.386542497377 0.121910341611 0.17265652326
{Spiroplasma kunkelii} r=0.914416137266 0.388553307158 0.123766737139 0.166440148998
{Staphylococcus aureus} r=0.955660799409 0.369823915602 0.14632767312 0.184662123444
{Staphylococcus aureus subsp. aureus MW2} r=0.949037840627 0.361040417164 0.145951715681 0.189007084084
{Staphylococcus aureus subsp. aureus Mu50} r=0.949683530746 0.361177493832 0.146446448668 0.188929335079
{Staphylococcus aureus subsp. aureus N315} r=0.948230077545 0.360731390751 0.146286161986 0.188881045692
{Staphylococcus carnosus} r=0.959333662953 0.344701601164 0.162532751092 0.202197962154
{Staphylococcus epidermidis} r=0.980657045348 0.379947243755 0.148105081826 0.177330964686
{Staphylococcus epidermidis ATCC 12228} r=0.950998725041 0.36367789893 0.146017558695 0.183026905537
{Staphylococcus warneri} r=0.97076242769 0.390916140467 0.136213581478 0.16344300432
{Staphylococcus xylosus} r=0.979742830068 0.36126613556 0.151265993553 0.188031639188
{Stenotrophomonas maltophilia} r=0.913339637201 0.198473592335 0.309720023275 0.31683784625
{Stigmatella aurantiaca} r=0.900615332253 0.161328799735 0.317604319787 0.346825243631
{Streptococcus agalactiae} r=0.939525413489 0.344071830836 0.152708532568 0.188734459675
{Streptococcus agalactiae 2603V/R} r=0.939827859809 0.330369474122 0.161940859749 0.19862938227
{Streptococcus agalactiae NEM316} r=0.939464182299 0.331014587786 0.162664278843 0.198095514996
{Streptococcus gordonii} r=0.931520803038 0.301552998241 0.19607278141 0.222384305533
{Streptococcus mutans} r=0.951118720287 0.318890911297 0.171515592768 0.202123528698
{Streptococcus mutans UA159} r=0.941199776276 0.311672414564 0.169085597248 0.205539184842
{Streptococcus pneumoniae} r=0.944667486828 0.319971154078 0.181465404973 0.215358216097
{Streptococcus pneumoniae R6} r=0.94722248602 0.304211805233 0.1863229793 0.218979480804
{Streptococcus pneumoniae TIGR4} r=0.94398580791 0.303628318881 0.186965177136 0.218494198427
{Streptococcus pyogenes} r=0.990352808109 0.339146734509 0.185716040029 0.216626234682
{Streptococcus pyogenes M1 GAS} r=0.937939576757 0.312456221409 0.181867624496 0.209610121642
{Streptococcus pyogenes MGAS315} r=0.940600604993 0.313590299532 0.181581307801 0.210339999828
{Streptococcus pyogenes MGAS8232} r=0.938081255167 0.313671041568 0.181828369622 0.209773007859
{Streptococcus pyogenes SSI-1} r=0.939199626585 0.313618183028 0.18143608664 0.210264885221
{Streptococcus salivarius} r=0.961868929856 0.31487997276 0.181904167376 0.206704121976
{Streptococcus suis} r=0.966215510623 0.319044971011 0.1798377048 0.220668952805
{Streptococcus thermophilus} r=0.932616975459 0.319609027327 0.167461239778 0.199890803388
{Streptomyces antibioticus} r=0.94540494135 0.144479954111 0.351514965276 0.352539282568
{Streptomyces atroolivaceus} r=0.937828033898 0.134112505218 0.377579165337 0.351421252077
{Streptomyces aureofaciens} r=0.933742506559 0.141345786009 0.375624942288 0.350534911024
{Streptomyces avermitilis} r=0.935863373735 0.142875036533 0.366791922397 0.34927838782
{Streptomyces avermitilis MA-4680} r=0.929773692127 0.147626055869 0.364670945057 0.346759150606
{Streptomyces carzinostaticus subsp. neocarzinostaticus} r=0.92303403113 0.154272623139 0.348713249332 0.339534173349
{Streptomyces clavuligerus} r=0.948252567357 0.150762301382 0.367346452424 0.344033554368
{Streptomyces coelicolor} r=0.948852738437 0.152584670232 0.369349376114 0.341381461676
{Streptomyces coelicolor A3(2)} r=0.940297449466 0.142565248528 0.37396166402 0.348857417267
{Streptomyces collinus} r=0.931488022776 0.145200192957 0.37247605265 0.348494245745
{Streptomyces fradiae} r=0.927841108161 0.13801432617 0.361222166694 0.359577155867
{Streptomyces galilaeus} r=0.952605263241 0.144246926683 0.36090474927 0.354625453259
{Streptomyces glaucescens} r=0.960488456876 0.141745760075 0.376173434988 0.346074719499
{Streptomyces globisporus} r=0.919873523355 0.147745000709 0.363754550182 0.339656313525
{Streptomyces griseus} r=0.945903301533 0.148410337851 0.371595583848 0.342924691242
{Streptomyces griseus subsp. griseus} r=0.931059186694 0.138731997458 0.369464330683 0.351572711684
{Streptomyces hygroscopicus} r=0.935300845714 0.146916023553 0.351204375613 0.348394573067
{Streptomyces lavendulae} r=0.941656480165 0.14263085259 0.368623931798 0.350349778711
{Streptomyces lividans} r=0.941379205263 0.159080310048 0.367771452464 0.336826997298
{Streptomyces peucetius} r=0.947756214406 0.149738940502 0.362790419341 0.343745792379
{Streptomyces rochei} r=0.934540015989 0.137634379251 0.377276428867 0.352545642313
{Streptomyces sp.} r=0.930212454348 0.146106223526 0.382095144998 0.33724340176
{Streptomyces venezuelae} r=0.948427324953 0.13808225199 0.38997272918 0.340215968913
{Streptomyces violaceoruber} r=0.936482399808 0.154249866447 0.371551089358 0.338076262254
{Streptomyces viridochromogenes} r=0.945424437688 0.145721728019 0.368113235366 0.342573024688
{Synechococcus elongatus PCC 7942} r=0.882037411118 0.214225117686 0.281477792993 0.276906372325
{Synechococcus sp.} r=0.917243393987 0.22649117431 0.272635741489 0.270378855311
{Synechococcus sp. PCC 6301} r=0.913176408962 0.212184387306 0.281268309965 0.279946586001
{Synechococcus sp. PCC 7002} r=0.881611509252 0.235862479979 0.254508883674 0.252557082728
{Synechococcus sp. WH 8102} r=0.91166225659 0.193510536268 0.295412687927 0.306744703658
{Synechocystis sp.} r=0.899050752146 0.249380300065 0.246053489889 0.246183953033
{Synechocystis sp. PCC 6803} r=0.896456843058 0.258404127497 0.234936305259 0.247696403073
{Thauera aromatica} r=0.95680045772 0.199031504108 0.322976585352 0.309568795398
{Thermoanaerobacter tengcongensis} r=0.965209073536 0.348332166151 0.1482104548 0.229821926735
{Thermosynechococcus elongatus BP-1} r=0.878722217881 0.218961751022 0.274420755039 0.270998031548
{Thermotoga maritima} r=0.971831590858 0.299333280293 0.206716524783 0.257750550296
{Thermotoga neapolitana} r=0.996267922849 0.299582127933 0.2118749139 0.267449602792
{Thermus aquaticus} r=0.954398901088 0.181719058367 0.326027934971 0.336168264041
{Thermus thermophilus} r=0.94084109475 0.164074724244 0.343930524085 0.340777917836
{Thermus thermophilus HB27} r=0.910040005613 0.147756633685 0.352093493125 0.344070199116
{Thiocapsa roseopersicina} r=0.931764985593 0.171511681767 0.331628777352 0.316954773683
{Treponema denticola} r=0.965573513696 0.319392999684 0.185875900881 0.221035403566
{Treponema denticola ATCC 35405} r=0.942898663089 0.331366916513 0.176696159086 0.206028734985
{Treponema pallidum} r=0.915815649786 0.23073925629 0.216161489646 0.302027666444
{Treponema pallidum subsp. pallidum str. Nichols} r=0.883773047168 0.222093305427 0.239542572876 0.286574453241
{Tropheryma whipplei TW08/27} r=0.896751837744 0.259085870737 0.214846683114 0.24921464364
{Tropheryma whipplei str. Twist} r=0.894954842743 0.258076912485 0.214148021861 0.250419961897
{Ureaplasma urealyticum} r=0.946883417232 0.3993311889 0.116079953847 0.142725033033
{Vibrio alginolyticus} r=0.928953855194 0.27125072509 0.222896494281 0.24482025196
{Vibrio cholerae} r=0.918382782911 0.282689822461 0.206297814113 0.23687696238
{Vibrio cholerae O1 biovar eltor str. N16961} r=0.907137170351 0.260998106973 0.228608542575 0.25230910934
{Vibrio fischeri} r=0.948646036436 0.333415273681 0.170997799316 0.196750479936
{Vibrio harveyi} r=0.952870331589 0.28292688344 0.221415245203 0.240649431414
{Vibrio parahaemolyticus} r=0.930931901077 0.278364030639 0.220536666888 0.241984244097
{Vibrio vulnificus} r=0.936294821404 0.274673586227 0.227488776309 0.243642654146
{Vibrio vulnificus CMCP6} r=0.923324181222 0.267153964696 0.228515018915 0.250108839359
{Vibrio vulnificus YJ016} r=0.919223994928 0.268469805541 0.226362405091 0.248442078382
{Wautersia eutropha} r=0.913180854706 0.182425828822 0.320765380268 0.323271038892
{Wautersia metallidurans} r=0.890661613189 0.195816451219 0.296466010676 0.31730336356
{Wautersia oxalatica} r=0.922518523126 0.188972174173 0.324342793687 0.314284493989
{Wigglesworthia glossinidia endosymbiont of Glossina brevipalpis} r=0.885436787597 0.424604802842 0.100441790297 0.136012418246
{Wolbachia endosymbiont of Drosophila melanogaster} r=0.939216958927 0.35317043599 0.149636756524 0.205024786601
{Wolinella succinogenes} r=0.917701563973 0.261652187256 0.235174363771 0.253862723654
{Xanthomonas axonopodis pv. citri str. 306} r=0.907514427519 0.175789813747 0.321992559054 0.328642799831
{Xanthomonas campestris} r=0.890187192177 0.18067503273 0.313031260976 0.324596864323
{Xanthomonas campestris pv. campestris} r=0.931439788725 0.19272234958 0.31008505266 0.317718196618
{Xanthomonas campestris pv. campestris str. ATCC 33913} r=0.908614015812 0.173190895406 0.324892206377 0.330957279759
{Xanthomonas citri} r=0.89422401329 0.192798827716 0.307776847394 0.329408275766
{Xanthomonas oryzae pv. oryzae} r=0.896161299909 0.183377959414 0.30871852687 0.324995302518
{Xenorhabdus nematophila} r=0.941474070646 0.282855273962 0.213881118394 0.241186867633
{Xylella fastidiosa} r=0.915280834472 0.261257923767 0.243187618342 0.270087264345
{Xylella fastidiosa 9a5c} r=0.893316337655 0.225503524436 0.260578788607 0.277222394451
{Xylella fastidiosa Temecula1} r=0.896970100119 0.227084817667 0.255290583517 0.276363921152
{Yersinia enterocolitica} r=0.901223410025 0.272738477397 0.218231492219 0.246749245085
{Yersinia pestis} r=0.913323810238 0.260640643408 0.23397239718 0.257893963227
{Yersinia pestis CO92} r=0.901308500239 0.253414870815 0.229175923463 0.259874608402
{Yersinia pestis KIM} r=0.901450102847 0.25463418951 0.229392350174 0.259400693634
{Yersinia pestis biovar Mediaevails str. 91001} r=0.900978200631 0.254106585008 0.22929440121 0.259339378063
{Yersinia pseudotuberculosis} r=0.908029897564 0.28172298383 0.198971633707 0.234607817779
{Zymomonas mobilis} r=0.913582131051 0.252876380322 0.225525723545 0.249627991387
{uncultured Acidobacteria bacterium} r=0.913604079959 0.18582318398 0.309297677133 0.318447614436
{uncultured bacterium} r=0.906183848176 0.217907304202 0.284394116881 0.290689006425
{uncultured bacterium 442} r=0.923789971215 0.232848105153 0.252195811068 0.276346661753
{uncultured bacterium 443} r=0.909030680651 0.222862049806 0.262194608611 0.28105268475
{uncultured bacterium 463} r=0.929128172597 0.223662507716 0.264604393714 0.284205093956
{uncultured bacterium 560} r=0.923379792476 0.313102569548 0.171133290861 0.207602463368
{uncultured bacterium 561} r=0.911992157789 0.235243421978 0.242771211482 0.274078373435
{uncultured bacterium 562} r=0.965323522006 0.357651340791 0.146247033845 0.205659333797
{uncultured bacterium 578} r=0.940215584965 0.319842558858 0.166454501558 0.208521721317
{uncultured bacterium 580} r=0.952978370383 0.349545957918 0.152912513843 0.199881875231
{uncultured bacterium 581} r=0.904886627562 0.23374954832 0.258227272119 0.263486837703
{uncultured bacterium 582} r=0.909916593114 0.229806145631 0.240842080825 0.28321144885
{uncultured marine gamma proteobacterium EB000-45B06} r=0.968175485681 0.356064830304 0.145738076651 0.206479313037
{uncultured marine gamma proteobacterium EBAC20E09} r=0.96293633001 0.363442104451 0.138532747049 0.193928874489
{uncultured marine gamma proteobacterium EBAC31A08} r=0.955426559139 0.348262259403 0.149782357342 0.194713663878
{uncultured proteobacterium} r=0.901844876602 0.226502993841 0.259180397369 0.274490189634
@group {Shuffled Data} recessiveon
@balllist {First Position} color=pinktint
r=0.7225070652 0.221155768846 0.287392521496 0.251799640072
r=0.810505269225 0.255230125523 0.207705904728 0.28778555926
r=0.475530750101 0.221610969702 0.312874620248 0.205353477297
r=0.748849622157 0.252216921771 0.200386315081 0.262225994322
r=0.872699965696 0.236983704007 0.257840524751 0.299861637799
r=0.975718239609 0.188308727128 0.228476695358 0.346586482738
r=0.689303462175 0.267586173166 0.243351307729 0.262340584229
r=0.529512749668 0.295200988311 0.211080490354 0.171357977763
r=0.797323042711 0.348758821671 0.269723675433 0.178785857238
r=0.72867421191 0.275335537833 0.267768916553 0.160425987162
r=0.607542128216 0.27406855944 0.202395858008 0.244221853744
r=0.523759271024 0.179730908757 0.232538917206 0.327225972356
r=0.74475167056 0.262041909269 0.236738591193 0.239987130388
r=0.514065762422 0.270802569945 0.23275864879 0.297600537198
r=0.699902217356 0.334243989506 0.184571567266 0.23905912858
r=0.705711902 0.252701289648 0.29414430115 0.211188567445
r=0.602570375693 0.193053727756 0.214567717572 0.280254048178
r=0.98502103306 0.250555517218 0.324463460079 0.224732592644
r=0.749277158263 0.170968363269 0.260581692108 0.341551499976
r=0.610624927365 0.195247574023 0.28877830306 0.240880816123
r=0.61431271237 0.264088936815 0.207553467355 0.263421397212
r=0.655282264188 0.251356806459 0.268116917097 0.275009344397
r=0.76992926886 0.239508872256 0.256426428952 0.262873882208
r=0.554983179423 0.237430611272 0.23620269043 0.171316339289
r=0.684016980784 0.170450435971 0.289287579861 0.330393378069
r=0.607228679709 0.26828396931 0.265527976727 0.245572548953
r=0.620507902084 0.346040782045 0.186085576968 0.284961037749
r=0.720237434984 0.206875775297 0.159489633174 0.273577884104
r=0.681626469347 0.207708779443 0.215417558887 0.270092790864
r=0.801889429132 0.211990219195 0.289756353157 0.211378918872
r=0.817976362792 0.0894201807229 0.284129163714 0.282003012048
r=0.841625705627 0.304439003103 0.180081458495 0.153292280838
r=0.774333850175 0.220053296712 0.270685173378 0.262837804699
r=0.556322817423 0.32894926852 0.283871899403 0.190651278007
r=0.632559812567 0.315564604445 0.270047660913 0.19018092638
r=0.773373717611 0.185327474409 0.245458468438 0.283467069142
r=0.445779693938 0.333908014015 0.144949298333 0.327456759913
r=0.599775455073 0.240405942774 0.247511936654 0.275685528875
r=0.760069746849 0.318397238195 0.205156190582 0.250609997875
r=0.724622765827 0.256515014445 0.261709516444 0.269997373566
r=0.673841729477 0.195003100913 0.265571010897 0.290644103836
r=0.63665903075 0.288454955269 0.239487104251 0.291398798572
r=0.663046869994 0.24596451059 0.278156840298 0.236599885518
r=0.812210770785 0.226735793117 0.18990112227 0.336991447154
r=0.582452102436 0.204848484848 0.331993620415 0.241020733652
r=0.620148237176 0.285514794066 0.269414644565 0.214871280948
r=0.688478004934 0.285664457621 0.225526101616 0.290605743518
r=0.54378847776 0.281660126233 0.28661118314 0.216210171565
r=0.533601197743 0.247742601952 0.252523406276 0.247468433962
r=0.713722292569 0.311443127266 0.203899284805 0.276633682767
r=0.812359167913 0.272100370618 0.22437572149 0.256364299168
r=0.836734204086 0.232502814804 0.27252751244 0.226010605455
r=0.627547219705 0.256486601446 0.229962933706 0.239837151364
r=0.636572761054 0.225351276184 0.26365577636 0.277039076583
r=0.578062586058 0.247092495003 0.223741595493 0.249727421407
r=0.703011642585 0.301915853896 0.191851480386 0.24929980589
r=0.84135458427 0.311948345953 0.179552931542 0.199686114783
r=0.659578572594 0.265380307289 0.194031743348 0.300462835767
r=0.513363301825 0.120710020122 0.240672721396 0.359968151874
r=0.717168519009 0.188083926356 0.223832291868 0.272913913604
r=0.580085894619 0.189214394796 0.275060910924 0.205185297443
r=0.888643807383 0.194370243589 0.199901324263 0.29101832487
r=0.785718406633 0.166865765483 0.209305249921 0.230619302106
r=1.0 0.178400157864 0.251784001579 0.291217893708
r=0.501956224545 0.28152067303 0.263126994433 0.188175459439
r=0.42291203579 0.271246946828 0.135905304691 0.31975324106
r=0.558939549866 0.309762646995 0.213802895151 0.275440600019
r=0.664606846267 0.254456891523 0.244336011513 0.277913318942
r=0.818222719908 0.292210191092 0.218443666718 0.274699669927
r=0.622206213448 0.243214894454 0.2962283117 0.264761155544
r=0.611804661559 0.211681994009 0.299915252104 0.233523456707
r=0.616562910478 0.299782766112 0.227398794967 0.222220704166
r=0.74136204893 0.21927608976 0.320660862624 0.198760936229
r=0.770804171567 0.297315241296 0.337109423628 0.227013569028
r=0.599172690829 0.310481949401 0.178589204588 0.273925383092
r=0.692351683394 0.347932253013 0.142753436246 0.249869509656
r=0.625296226922 0.29652108552 0.28294647565 0.196304564883
r=0.703577257929 0.267663264091 0.289388510624 0.18350093634
r=0.570690955032 0.216124849495 0.253913124016 0.283134203946
r=0.532003582708 0.322756536592 0.218473262383 0.242031270529
r=0.649798616843 0.243217665615 0.232429022082 0.259621451104
r=0.735882663255 0.289047376465 0.289047376465 0.254168789268
r=0.529455244219 0.212467998512 0.277985164438 0.221855101639
r=0.5516821611 0.240082906102 0.17306844651 0.254816762235
r=0.567188891554 0.222927006292 0.162026506923 0.300055712584
r=0.346455682599 0.106472117885 0.11215448329 0.540161802947
r=0.779396756172 0.285393230637 0.254730350835 0.104585045735
r=0.712306341129 0.224659945344 0.347558245457 0.223625499853
r=0.576680132997 0.237570985402 0.276968446595 0.233000291299
r=0.602588554877 0.283205642407 0.272275961407 0.235247662449
r=0.722670971499 0.237998055813 0.217001404135 0.223510451427
r=0.646778806135 0.233202533388 0.244802423241 0.27681398871
r=0.673279587811 0.238234093108 0.257313868053 0.267621112174
r=0.731922514833 0.210224234037 0.197763724479 0.226640679704
r=0.703328079354 0.285517522967 0.178528751276 0.235266417149
r=0.844351211359 0.167854986203 0.273772032202 0.250210539713
r=0.684325874184 0.2521723814 0.198626115547 0.288633161109
r=0.738512198695 0.234667657006 0.241491513638 0.208988906097
r=0.630521038346 0.274909487675 0.246590289143 0.244755244755
r=0.570114774848 0.167260195044 0.325082647103 0.271015468343
r=0.715843741534 0.241796089161 0.256618652933 0.219200128752
r=0.721762253649 0.207369702335 0.249972335952 0.302700011066
r=0.564135015052 0.217330475802 0.326836292394 0.274864325857
r=0.889298003379 0.213995611783 0.263946594463 0.243826151907
r=0.68570975622 0.205260737204 0.292614818546 0.246764055279
r=0.511863416283 0.273476267742 0.205044187842 0.220718662865
r=0.72564933578 0.248006803444 0.385670245562 0.158233230573
r=0.777757546883 0.210725870396 0.176645282203 0.256714481367
r=0.872191254425 0.290673219131 0.182319991615 0.271444375866
r=0.686705501186 0.358742377287 0.200639808058 0.145606318105
r=0.409152240663 0.31386282906 0.176820625886 0.213139403211
r=0.75360015986 0.249097302528 0.233686545678 0.288037193496
r=0.508297502017 0.316728659541 0.230990159612 0.284264795894
r=0.738564886587 0.263875112563 0.293080924156 0.221913094902
r=0.85183602514 0.296764360334 0.274156161687 0.207442923824
r=0.506740418775 0.282364666769 0.197884221455 0.224053444246
r=0.577586746018 0.290404971734 0.244838082866 0.250667429968
r=0.662099625629 0.269732681895 0.198367315975 0.293359888307
r=0.553343042368 0.162152218901 0.276799264199 0.252149919522
r=0.676465646976 0.257366750858 0.260022019299 0.247393303543
r=0.790917517314 0.263724196071 0.279353529079 0.284411709243
r=0.498576140074 0.269803399101 0.222305393158 0.204868129268
r=0.466291035366 0.230744396369 0.258933836048 0.289940662553
r=0.72828186248 0.260993582125 0.287877347278 0.181720941288
r=0.657957043237 0.17460887407 0.249089510131 0.300230828418
r=0.861750934346 0.261472185803 0.202097771118 0.293734781794
r=0.627607579271 0.294598856692 0.200703068533 0.26404494382
r=0.851164513897 0.171966891745 0.247604007841 0.25789588325
r=0.991031131236 0.241064978114 0.248204496197 0.22990948111
r=0.477440095809 0.374944188123 0.155082601578 0.273850275339
r=0.796794541381 0.227376174122 0.268485951918 0.226983076096
r=0.586576359525 0.283282829199 0.2627969008 0.20631089982
r=0.797707293074 0.334853145674 0.268138721504 0.198790611437
r=0.409377629539 0.300752675563 0.183847725629 0.330367807528
r=0.928703753317 0.255556364468 0.26111012886 0.204626056931
r=0.586822289033 0.297087461931 0.261313430275 0.262471582379
r=0.567983369753 0.292347197755 0.247021587889 0.262025618823
r=0.611478127622 0.270888507025 0.210189022541 0.257818659658
r=0.67560938155 0.221013279768 0.236803928133 0.281943979467
r=0.601332880911 0.190185352437 0.225444597648 0.309216427249
r=0.726783712854 0.261546012332 0.229788114127 0.275526900164
r=0.595998754001 0.29508892982 0.248616087585 0.23376522428
r=0.652819866463 0.216756853368 0.342462646198 0.226556158516
r=0.627187358865 0.222530767861 0.254512712666 0.245095417135
r=0.737450985301 0.157635731479 0.256967103504 0.344637603637
r=0.546900477628 0.209826542301 0.310055637375 0.235272459499
r=0.611268381284 0.234981039186 0.261592708403 0.211496241102
r=0.817666889541 0.195834391276 0.340522179629 0.249151581959
r=0.760342759596 0.245394451906 0.257565085768 0.240162216788
r=0.429555441936 0.259793249488 0.178005205092 0.302803973938
r=0.689543670215 0.236188524561 0.332690104671 0.189642770482
r=0.485921631485 0.329659549913 0.146047316792 0.308136180035
r=0.674095925392 0.197808886184 0.218959220937 0.281627684549
r=0.686400709114 0.188191500362 0.183124806121 0.335883914107
r=0.582394785433 0.307520051185 0.244613029271 0.195142014944
r=0.589209674285 0.232287482989 0.239635542869 0.242369801175
r=0.675096202697 0.264101544209 0.295620125571 0.27968461279
r=0.870045137765 0.238100060766 0.335084326667 0.21764229289
r=0.670693971223 0.177003541718 0.258421876287 0.350836010213
r=0.734782150054 0.219679785095 0.26862829851 0.243819145022
r=0.629550872117 0.19982014109 0.313480872024 0.176477329231
r=0.610677813454 0.302001609637 0.269084333335 0.25091671032
r=0.85910204377 0.223020116213 0.234195341402 0.235418420049
r=0.606887125449 0.252271589039 0.251699220147 0.231237032267
r=0.642791951759 0.210808396606 0.315676641358 0.222108083966
r=0.804315175879 0.206110078754 0.294863286435 0.227435625166
r=0.726738163369 0.250300421756 0.196950178256 0.296520433673
r=0.860512346977 0.315689893862 0.270189201661 0.241808952469
r=0.799118403259 0.221970787904 0.287903723514 0.21847356511
r=0.684194098582 0.154644309787 0.316551838632 0.307960488088
r=0.600655673433 0.235809940046 0.189387572141 0.254384490391
r=0.654173412818 0.184501745768 0.270621836478 0.236943720193
r=0.52478290128 0.26031623602 0.264338053 0.252841900354
r=0.581268377543 0.349909883759 0.241245077184 0.190711745006
r=0.571357342427 0.2830025053 0.256817305839 0.249831374061
r=0.575074396947 0.33014402256 0.212651492262 0.260050525397
r=0.476913373559 0.244129578633 0.291241005597 0.260563797341
r=0.671198606855 0.303498166961 0.164777656508 0.251000475751
r=0.773168918306 0.25152738381 0.165502945669 0.361117172158
r=0.666586553338 0.244248277559 0.171690452756 0.342796505906
r=0.760555698948 0.288216642607 0.303728861621 0.181081150753
r=0.76415439881 0.243325106574 0.213895744522 0.240769825244
r=0.609092670958 0.236773921557 0.260000121195 0.266601798364
r=0.725623325605 0.349101083987 0.210061233349 0.182653107854
r=0.61471872645 0.321648962199 0.236588486972 0.227158855193
r=0.812161036502 0.239117341072 0.268247275913 0.294091879757
r=0.447883277339 0.275142669944 0.266075568547 0.253230427467
r=0.535944386702 0.257547211147 0.306489068045 0.245191254436
r=0.756089756261 0.206793726926 0.290729229119 0.274983433782
r=0.881414236029 0.275946868832 0.30534757683 0.245684659002
r=0.904904616296 0.206281938939 0.298063766993 0.19502352366
r=0.557434791414 0.168508561338 0.319140493244 0.275232634273
r=0.589010790266 0.22008637995 0.350994586045 0.203297037533
r=0.69306074566 0.245564746891 0.272514437334 0.282087300349
r=0.736190707185 0.353555053009 0.167700574701 0.177908255358
r=0.652419990376 0.284240498494 0.225601452565 0.290017744398
r=0.755156154737 0.265000815262 0.261923202348 0.263940975053
r=0.511374871295 0.278185121709 0.205146708246 0.25466798964
r=0.526078055925 0.302723262801 0.250878987407 0.188167231349
r=0.699022337127 0.203695083671 0.240467463097 0.358386338993
r=0.741167509233 0.246953637609 0.278282500541 0.173408320715
r=0.414372024839 0.202503070516 0.265412996724 0.287831000047
r=0.768183815383 0.300516255285 0.264799030281 0.205875210703
r=0.710191272487 0.208245338532 0.276637605819 0.317936499341
r=0.631369670691 0.288550210765 0.258495274908 0.210848690518
r=0.769291872035 0.226046114304 0.218094698103 0.282323401708
r=0.820643574258 0.195592671168 0.273853011965 0.26170635725
r=0.725800613219 0.23143160815 0.179225739043 0.24807695772
r=0.670168180277 0.292747310764 0.122418003036 0.261664356893
r=0.775097303747 0.35308655241 0.29909203245 0.178853489497
r=0.428690058007 0.317707470598 0.238749930981 0.217878637292
r=0.454875632749 0.222383606815 0.195100887179 0.302426002983
r=0.813818743621 0.26016809562 0.245090171897 0.192613084428
r=0.61013058999 0.179720598258 0.311503145753 0.175110709258
r=0.41583451279 0.212191642754 0.220403487418 0.288719866496
r=0.363335066521 0.144261430387 0.317940971972 0.348318108801
r=0.523787790841 0.401105042283 0.231109892659 0.17507750058
r=0.56189148924 0.220600115407 0.153046739758 0.227968840162
r=0.586524832148 0.166235988493 0.223517012201 0.393209999008
r=0.534738789141 0.193605570031 0.261518801703 0.301571198724
r=0.451980575206 0.332014297077 0.290519110624 0.164215063416
r=0.708247729876 0.239641519227 0.306568892954 0.20150154934
r=0.539201402228 0.285465293875 0.271054570284 0.222000610928
r=0.608446066322 0.288918010032 0.202800347932 0.257891816984
r=0.78873207474 0.307628580353 0.251300403363 0.194872064755
r=0.730282119838 0.23238199631 0.225863113677 0.250180418162
r=0.699005666134 0.18457257363 0.28808131058 0.286288061372
r=0.524615854031 0.277740770606 0.316060722925 0.189706552607
r=0.812231726392 0.214031571035 0.215935855675 0.254572788775
r=0.631280686177 0.237366876618 0.232100173905 0.239953394117
r=0.64838533777 0.226037920318 0.304444987604 0.226334718391
r=0.788482629725 0.24644713394 0.243433677551 0.193586942276
r=0.464740700883 0.232534557293 0.216256604579 0.295938517372
r=0.913216049737 0.28287494173 0.253794032198 0.25069100121
r=0.767264353834 0.198555480124 0.282265972694 0.242437957306
r=0.683198330342 0.272051578793 0.258541266505 0.225420330048
r=0.432229404585 0.290680946292 0.283631713555 0.189450127877
r=0.659248246409 0.176439268869 0.27348354901 0.324750985396
r=0.636236299985 0.258323838461 0.2632611723 0.222686416002
r=0.753446667896 0.184833815264 0.18100003249 0.333831508496
r=0.677520274407 0.213504823151 0.314308681672 0.246623794212
r=0.822139621889 0.210276053362 0.291022762295 0.247567472373
r=0.694601717591 0.316120372987 0.253955919751 0.204012432891
r=0.73004714245 0.19704112337 0.242498925347 0.2648015475
r=0.691982526167 0.199542632574 0.268690683333 0.27505052239
r=0.634024365128 0.210855819979 0.275834128132 0.211697219062
r=0.842024568662 0.258566543374 0.221543722521 0.268232256264
r=0.573378949307 0.244443864093 0.249510328798 0.248047844141
r=0.788318222652 0.224579578514 0.238593628042 0.313808273611
r=0.743822942075 0.176477626226 0.271775544389 0.30527638191
r=0.688432365834 0.216375301666 0.22820648655 0.279180646301
r=0.646106653946 0.275549247099 0.300234509998 0.213527524068
r=0.705868612908 0.220797320769 0.291043922327 0.219185205987
r=0.788166877327 0.272791393449 0.253724286534 0.244477514765
r=0.577519284457 0.332361352549 0.211349744855 0.20181685639
r=0.591535965346 0.286701366417 0.2426308609 0.199455195695
r=0.75761932022 0.22556388078 0.257484025467 0.292716692568
r=0.668043848005 0.202982916248 0.194146915366 0.311147332042
r=0.808084894396 0.234918070621 0.247057465959 0.260673897992
r=0.601397733992 0.259693568548 0.266046415731 0.242310219966
r=0.588288821531 0.277564810604 0.23055681892 0.248391917354
r=0.697725993353 0.250736087814 0.274730523446 0.198552402864
r=0.890007935281 0.250997457703 0.29929896496 0.308991541044
r=0.557517353875 0.223454833597 0.25469775866 0.285223756698
r=0.732496347143 0.301344791915 0.142078459457 0.223243415294
r=0.676292679081 0.17548829145 0.284167867811 0.231033402269
r=0.956010794833 0.302130624454 0.226542494885 0.230620903285
r=0.646493613225 0.307000545668 0.250523304962 0.225780372933
r=0.777397363936 0.276957721924 0.252898445445 0.250515763475
r=0.5665618315 0.204983884915 0.273060294002 0.260482666457
r=0.43125854159 0.30033779708 0.189226685969 0.263059476415
r=0.759724717853 0.260569075803 0.225204029116 0.289978678038
r=0.722312811015 0.228477002976 0.277051286274 0.230244737969
r=0.698267393534 0.219779681763 0.270575275398 0.254541003672
r=0.531954474175 0.261908632743 0.276594591665 0.212106432558
r=0.678078683484 0.245334309164 0.20210152125 0.303622771708
r=0.809405920569 0.195326571239 0.242582235283 0.306664138781
r=0.715950003386 0.282351619967 0.193317985288 0.299556404065
r=0.554746465892 0.252274837512 0.220844939647 0.238997214485
r=0.728132740047 0.200082925535 0.253028561323 0.30302597327
r=0.734664206602 0.292306707589 0.316778826319 0.218572852653
r=0.897535516498 0.268928321737 0.242647401538 0.224975863102
r=0.624217991195 0.259480143409 0.24047389226 0.181294815223
r=0.709163086892 0.275391935582 0.283139144757 0.218904410419
r=0.601911188384 0.214387496104 0.287838981164 0.225542147215
r=0.664823874058 0.297913192865 0.238542771967 0.222121166187
r=0.522019503073 0.137223786649 0.361543813152 0.272897134338
r=0.325155361331 0.242805484859 0.256619916608 0.221632581843
r=0.668330461681 0.210820163034 0.212996173682 0.361151222758
r=0.60980540316 0.238817785988 0.322118133439 0.18949289704
r=0.680869137086 0.192077649949 0.305477725415 0.235077352901
r=0.610297628038 0.23252567105 0.156233111151 0.347595027923
r=0.944034523235 0.190166325414 0.282837348891 0.270355930777
r=0.622700991471 0.219382862017 0.27469884808 0.278010656748
r=0.646639750404 0.205117932796 0.356152035655 0.238770093645
r=0.530601558718 0.168384437001 0.264158721979 0.178742592115
r=0.658046352794 0.305368201342 0.20036167509 0.266429191607
r=0.9345265866 0.244414472527 0.189761332317 0.27613909576
r=0.548302463913 0.258163745951 0.209461646175 0.249614683367
r=0.720664461101 0.194944621866 0.250152884419 0.198647822246
r=0.533669521363 0.386965851838 0.20796790446 0.23101324874
r=0.859085122892 0.219646012213 0.269303493382 0.210222869719
r=0.891628286021 0.239240293745 0.202522175911 0.264355180995
r=0.626163144514 0.219166820807 0.237601989436 0.331586410999
r=0.70831116296 0.298636958919 0.230864006066 0.209582644058
r=0.665365062608 0.257889927602 0.223167217263 0.275883882758
r=0.645134160024 0.232501300052 0.303016120645 0.27514300572
r=0.809838213696 0.245945839896 0.235523859706 0.321541982208
r=0.540454328539 0.230608351736 0.286380509172 0.278248699123
r=0.679269431144 0.232792012511 0.282689763022 0.256104895946
r=0.706872355214 0.278706535618 0.207411586543 0.283576328058
r=0.655839864322 0.211571571227 0.280895974657 0.26713956131
r=0.744426868701 0.230801410818 0.246121333208 0.316337644165
r=0.638548665233 0.274668199175 0.22887437158 0.252896297816
r=0.729753247253 0.292216456635 0.240375586854 0.193278972078
r=0.588440059263 0.241212761006 0.271554488544 0.231098851827
r=0.694839429349 0.291893946326 0.213930278225 0.243978350073
r=0.702116996564 0.27536101489 0.230509694543 0.252283053669
r=0.695065703465 0.233894945491 0.224380574827 0.276788899901
r=0.530443848252 0.245122266072 0.252093091875 0.302917419688
r=0.707902943458 0.245729624207 0.277025378233 0.239495984738
r=0.625756314256 0.267022480996 0.313486287285 0.20733116148
r=0.702722619361 0.278045059796 0.22997718502 0.279829556205
r=0.532624219859 0.268154974105 0.258340279715 0.197899124877
r=0.58413486693 0.274471456157 0.222062682577 0.279992078031
r=0.839912677393 0.259699684382 0.298785347658 0.284917269742
r=0.483759875594 0.243365142156 0.253820410724 0.318651786121
r=0.642096773103 0.316545954747 0.278760316658 0.200325641458
r=0.445601226043 0.237544798344 0.328958659331 0.277674019484
r=0.65807258485 0.189945542557 0.21828358209 0.374243646632
r=0.66672950157 0.220590679891 0.297279326204 0.277109768937
r=0.696873598506 0.125349772648 0.344744665967 0.291579223505
r=0.765358534398 0.20601781939 0.377718212021 0.163583509514
r=0.781930720359 0.252909057913 0.247180253702 0.273952303311
r=0.61905417813 0.210058908327 0.181528921523 0.306608054957
r=0.535032334823 0.28235386964 0.155429284522 0.229128902502
r=0.6976162199 0.18891351484 0.275926192988 0.224817645675
r=0.701158103952 0.249082969432 0.211135371179 0.324628820961
r=0.526112247379 0.310626614987 0.271915374677 0.225710594315
r=0.584611760801 0.193287523171 0.256220493607 0.329956373941
r=0.621235066999 0.189032901296 0.227251578598 0.195147889664
r=0.479422038133 0.278958803732 0.214672176543 0.257402121587
r=0.862158628791 0.27621483376 0.293874071368 0.262858766695
r=0.746006974816 0.25826664093 0.251852291793 0.186506109965
r=0.72142689349 0.272394007013 0.235071724578 0.223041122091
r=0.671850988156 0.145988118888 0.248948126847 0.363466704323
r=0.92791587879 0.281071860492 0.224945639903 0.291051539249
r=0.639649441987 0.308228429413 0.199056314946 0.254164640625
r=0.766726491319 0.158070622497 0.349151801966 0.228853294503
r=0.599623409837 0.273268668058 0.173507982299 0.311137739787
r=0.71098228467 0.238853185271 0.244851278274 0.258995418386
r=0.756601642661 0.207418370022 0.286099435926 0.271609427723
r=0.548780749625 0.176051349709 0.307410055761 0.317484616237
r=0.515015946247 0.27617594517 0.321156238922 0.247276923184
r=0.511317575206 0.24808759649 0.215930993019 0.290729796764
r=0.535222136017 0.293080980796 0.264513706623 0.224091409388
r=0.614151614299 0.314528561929 0.270586989713 0.228859491729
r=0.796793298687 0.245426854859 0.282898013314 0.254506928499
r=0.526233470935 0.234975313546 0.229357017195 0.367913285285
r=0.796147960659 0.248694738793 0.2661806049 0.267663505206
r=0.485471342522 0.211716369426 0.30892270527 0.319688332129
r=0.566154321529 0.321584413988 0.251874500645 0.186881568435
r=0.778346395115 0.183882927787 0.285731824097 0.340904068554
r=0.866010113407 0.223910720646 0.303019510072 0.263326605722
r=0.708040884731 0.307010145714 0.126679470586 0.263362698843
r=0.815189928834 0.206855290433 0.280009911746 0.231767994232
r=0.658170360482 0.279633447881 0.300801832761 0.232210767468
r=0.452535335221 0.224365046739 0.198806055515 0.300041108867
r=0.790420909477 0.346737967914 0.170267379679 0.260935828877
r=0.731175539608 0.25024861144 0.241119326306 0.244362052984
r=0.563784641973 0.150971676659 0.242040520984 0.27651436841
r=0.559286001192 0.226740796269 0.161356821589 0.254081292687
r=0.612426135163 0.201711329265 0.281706022818 0.201180684532
r=0.723320933084 0.163476998081 0.390384316166 0.190757740781
r=0.620396705439 0.30655226209 0.315132605304 0.187491136009
r=0.638867732522 0.210435648628 0.222588589963 0.20673458676
r=0.846920081845 0.297945821492 0.205669676584 0.324819225096
r=0.617517023944 0.325144765914 0.225049476958 0.121603367575
r=0.704111362373 0.219820113806 0.239644306663 0.325120841916
r=0.554100694112 0.190237842532 0.265462176766 0.353917406407
r=0.717968867446 0.363179390512 0.183474709394 0.306988016696
r=0.634063445104 0.18262839673 0.287993557985 0.252944628697
r=0.589365513464 0.380351906158 0.280938416422 0.177174975562
r=0.570921616065 0.176271389613 0.341035092451 0.191495100243
r=0.822905201788 0.180621128774 0.327890154632 0.286524884134
r=0.80311489896 0.308104388853 0.280041283727 0.302354155404
r=0.713933343841 0.220576234145 0.227962432743 0.259595833852
r=0.770711607329 0.278078533802 0.229691672382 0.283608877734
r=0.749184152903 0.24257041246 0.268282712668 0.259493929608
r=0.738850060702 0.224494356911 0.270220136328 0.193787015309
r=0.53723140957 0.263625990249 0.258413363107 0.22406789655
r=0.743502648717 0.232159165036 0.258708414873 0.291585127202
r=0.603705443269 0.256500087457 0.291307837145 0.242209498136
r=0.672965467755 0.277742788764 0.209094344376 0.250451358274
r=0.617983734691 0.336298447156 0.259973651968 0.172392690662
r=0.706241125024 0.222623139633 0.267010995735 0.247911787315
r=0.796722247916 0.218014161827 0.269517065797 0.229525021879
r=0.444675003117 0.235914037746 0.218797355008 0.259677641548
r=0.48301887396 0.291125576527 0.194563475189 0.274083281541
r=0.682560626236 0.261354409138 0.359134180387 0.173682053344
r=0.906989909784 0.207508721133 0.37752883139 0.20297982583
r=0.661491528889 0.290033905842 0.340559168473 0.199266299817
r=0.677083873414 0.21651305022 0.233697992937 0.230596950642
r=0.650965350018 0.183303396266 0.275605391892 0.249611891417
r=0.609777391333 0.25661740147 0.261022044088 0.234823814295
r=0.595058840685 0.239116957867 0.290998384748 0.237166143416
r=0.695289150307 0.219620117382 0.263952526166 0.320777847587
r=0.676024411796 0.298718709396 0.240238232931 0.246194056194
r=0.592394474845 0.193385469678 0.175318121889 0.264628453389
r=0.781626784941 0.195082771853 0.281335058677 0.277363794565
r=0.61547352843 0.2311663361 0.2597217711 0.232147670023
r=0.63667419237 0.285134910303 0.230120219479 0.181067618955
r=0.700026193769 0.313737884534 0.263555274617 0.19254811069
r=0.710094214332 0.207855810235 0.236373933902 0.261660447761
r=0.687667542758 0.274601411437 0.239166928903 0.28406134697
r=0.680413948769 0.284937600395 0.231706412949 0.268429506981
r=0.658377580694 0.217492986989 0.256166743043 0.291787958714
r=0.664121453968 0.271723602792 0.23451692552 0.168856353757
r=0.666303932901 0.247851989088 0.218871901213 0.302969396687
r=0.658599800217 0.312415589427 0.241944819603 0.23885780436
r=0.706382511829 0.267730155679 0.274072650394 0.287526427061
r=0.584695568642 0.277388609028 0.213631397596 0.231690255731
r=0.648137062451 0.254436654836 0.319227948725 0.179038455897
r=0.460995836877 0.241096115335 0.175953427413 0.317036055345
r=0.526278209075 0.229452782828 0.22795807965 0.2533700143
r=0.52927998957 0.320988600441 0.287134783025 0.167027493055
r=0.568201717135 0.29764277883 0.226776637098 0.305815807834
r=0.717984171941 0.246031867563 0.241547272353 0.258379643293
r=0.639562410012 0.245394599121 0.216767845928 0.229380364245
r=0.660882631651 0.257891770011 0.281813697858 0.247392897407
r=0.827777909294 0.247380067638 0.219782055029 0.285499561605
r=0.739240669612 0.245122252408 0.301000246975 0.207088169918
r=0.64860506931 0.242114473831 0.230633271197 0.287044828359
r=0.656459674732 0.306525065718 0.194983042366 0.23888676145
r=0.607207823575 0.278665747884 0.240211320078 0.215118461375
r=0.626402021849 0.266906233341 0.207284406447 0.237618549305
r=0.627323108998 0.26756233624 0.324747846866 0.230160190458
r=0.752812582363 0.274924223145 0.200693340804 0.307020020637
r=0.654922078305 0.266254495835 0.26721319886 0.236327187271
r=0.599878439772 0.224245773273 0.248818397724 0.255931525854
r=0.636694118314 0.292728471643 0.297700257342 0.160270063665
r=0.758005969019 0.263492122612 0.243994189728 0.25175984208
r=0.624441327422 0.25751659508 0.241146332517 0.248500230734
r=0.641722569006 0.233757140225 0.190012898471 0.292684724526
r=0.633334298237 0.23700560691 0.24852250341 0.276253977875
r=0.574052064142 0.26292462281 0.222306548071 0.217388664582
r=0.821867445551 0.22841367594 0.257676789127 0.272839244001
r=0.66143301127 0.278651329675 0.249577880962 0.250738708316
r=0.869324224055 0.255044693036 0.201198950918 0.296258630841
r=0.49206415716 0.231201439796 0.252447214784 0.221149203283
r=0.876897128143 0.293776301218 0.186445182724 0.302281284607
r=0.670228389016 0.204842012286 0.265909182158 0.292608503634
r=0.681263369317 0.189119944281 0.311924779862 0.243594846028
r=0.617529030954 0.201460912234 0.300490688079 0.273670123787
r=0.707841124305 0.177134922472 0.144549872715 0.330178199491
r=0.677932612456 0.26576208937 0.196209957152 0.217226076311
r=0.718193415026 0.252754476471 0.247209797505 0.206782228446
@balllist {Second Position} color=greentint
r=0.800801329955 0.276044791042 0.22025594881 0.23275344931
r=0.824632057043 0.27145190522 0.294654643904 0.238158100821
r=0.722235143741 0.225593234256 0.241727563839 0.210403152968
r=0.760197581463 0.242120050338 0.236208258948 0.283678187831
r=0.876391655245 0.31046940658 0.224761709542 0.204109869837
r=0.959077435566 0.320213190446 0.210273803416 0.248845693439
r=0.820212633126 0.257180587653 0.232016433733 0.262817455951
r=0.690667706341 0.271633564573 0.0782096360354 0.357198517533
r=0.770882381835 0.359221937432 0.171728520768 0.172465854429
r=0.725005055851 0.275131297413 0.305689554561 0.218274654736
r=0.683097664774 0.238096849514 0.275726709756 0.277012622246
r=0.835400200989 0.22831427653 0.229967396795 0.233411397346
r=0.768033033693 0.293831927017 0.207263027888 0.269473072412
r=0.81808468531 0.21239206329 0.263706210048 0.243434155755
r=0.763632434245 0.26045974669 0.213444101446 0.268031482402
r=0.755347448909 0.255907981875 0.229487626351 0.278738236319
r=0.757989000453 0.175201693655 0.234651255936 0.265262916977
r=0.726665847022 0.320612794148 0.115575184597 0.321289075978
r=0.865698150537 0.180647180623 0.191361294361 0.336904704579
r=0.731968939894 0.2611346106 0.236128390147 0.241726797711
r=0.772374231177 0.252381319161 0.248196359342 0.256797350381
r=0.83565469001 0.289736114226 0.238782985722 0.23827465052
r=0.791535527996 0.269727805343 0.251030190901 0.267835617974
r=0.622537198856 0.233522849917 0.266078024901 0.244508974208
r=0.787848204426 0.208683248282 0.399284767148 0.217884839474
r=0.784817036216 0.261359963253 0.25554175669 0.238478419898
r=0.943915647788 0.306145303532 0.212402594373 0.187858709346
r=0.780544019373 0.298103845472 0.208222576644 0.190926811979
r=0.705947900566 0.235367594575 0.235688793719 0.287152034261
r=0.738280375555 0.421622565715 0.247052659156 0.142345646668
r=0.740382825378 0.244474220411 0.228450566974 0.25581369596
r=0.656042992674 0.218543929403 0.2031128782 0.301626745539
r=0.73779288186 0.24359540275 0.19938855919 0.290761358249
r=0.708589069871 0.244326449907 0.251902291637 0.249902802617
r=0.713254122468 0.273255903629 0.243826446408 0.297672481607
r=0.786589381706 0.244944473632 0.276650061957 0.182214357873
r=0.877568805457 0.159779767532 0.262091466919 0.241402962386
r=0.696850095866 0.176356736341 0.208381983216 0.359772479464
r=0.756111420377 0.270078504663 0.32957207448 0.244515432303
r=0.796391620987 0.270785303645 0.24422914174 0.247439227245
r=0.781206784685 0.288296270045 0.23828298042 0.267342960929
r=0.851851881506 0.242736395347 0.225879044277 0.257811566771
r=0.737516048604 0.243755008586 0.239725243274 0.291024613623
r=0.851123248934 0.259565683064 0.232541173183 0.230212812194
r=0.721238190698 0.225964912281 0.246762360447 0.278149920255
r=0.753176673181 0.240992952077 0.265028175262 0.23345216777
r=0.899022526909 0.275898151378 0.199046622486 0.217184048366
r=0.721215171567 0.302406363203 0.257003649201 0.187017896175
r=0.756388709529 0.201692171362 0.274582505798 0.23486241826
r=0.803647500336 0.252361124718 0.241633192907 0.233780738709
r=0.862825754517 0.277993802783 0.14955343581 0.335196549001
r=0.767541199413 0.303808157484 0.234200777249 0.209957142338
r=0.756451873884 0.276386947803 0.264112535699 0.228291912256
r=0.736885863331 0.228658978657 0.27813968221 0.251926327375
r=0.690100467541 0.19621115755 0.273668907868 0.313692531347
r=0.753938476192 0.224411785776 0.263645683018 0.247765519406
r=0.704755955555 0.287622241632 0.203215766504 0.268297125988
r=0.921025094383 0.240251917915 0.138829596128 0.295876746201
r=0.910346789231 0.299492153152 0.219398881894 0.245852013758
r=0.800481049577 0.225189907092 0.215296954836 0.160834752636
r=0.636166558557 0.202445763048 0.171553141138 0.333080752148
r=0.755983600476 0.260534508128 0.347749887571 0.254903005244
r=0.650912078442 0.319962276014 0.233134234517 0.147312165986
r=0.957884949376 0.346667645669 0.155821925666 0.283099826074
r=0.679605456404 0.288381752292 0.312241270543 0.195186193114
r=0.742942077914 0.265453748356 0.214724118494 0.287906306758
r=0.863390422147 0.215284422359 0.183524182845 0.190530571931
r=0.808060409028 0.228914123673 0.218831564202 0.252072502459
r=0.765030171865 0.296711560993 0.178801378797 0.270478386941
r=0.860833831374 0.251999475547 0.26865084568 0.214544818845
r=0.715315308896 0.240263431702 0.267647071163 0.27238686995
r=0.779400194691 0.245569931551 0.274971650294 0.205511456014
r=0.704168192076 0.274782884868 0.235633491203 0.286026519484
r=0.762699637298 0.317872110876 0.177293663637 0.304170297523
r=0.780599895309 0.258972349596 0.18209977867 0.323062830275
r=0.795774375706 0.301555684879 0.190653891612 0.300997726168
r=0.694310157811 0.192389243524 0.246317466372 0.299258444866
r=0.717054781198 0.255539559 0.216083393771 0.295526136327
r=0.797515499294 0.178892284894 0.212790589979 0.273779753635
r=0.712616134983 0.189068453554 0.251898567862 0.308579687295
r=0.727031184004 0.298675078864 0.262586750789 0.182776025237
r=0.793565166988 0.242859568687 0.149533027679 0.366717609102
r=0.715818389104 0.355633355944 0.232940198245 0.250865407759
r=0.777240736518 0.200173569958 0.1855533375 0.161653185283
r=0.787118402041 0.220274269475 0.234667538986 0.300750842078
r=0.912764211051 0.284888760474 0.363671385919 0.12650486372
r=0.572771432546 0.19659347137 0.208250031947 0.391209144534
r=0.786148073763 0.273232564962 0.268415445661 0.293056863623
r=0.703479808377 0.252835662225 0.237027427168 0.235636999198
r=0.755575497896 0.225654079694 0.243651670744 0.277011908162
r=0.733649459049 0.273908668687 0.273868875384 0.189390537153
r=0.775690386811 0.260945890128 0.27423241085 0.20284317775
r=0.809758930161 0.234616554623 0.242339451176 0.255310519089
r=0.64661348259 0.208592238095 0.266550148037 0.326958808643
r=0.730013436422 0.256849268459 0.223553589656 0.279929227628
r=0.717324207664 0.282031146338 0.240665170097 0.297674720883
r=0.787539502745 0.249765147957 0.33554485674 0.229156881165
r=0.723811812223 0.324575681912 0.198514491608 0.204774171118
r=0.748226331725 0.243564945693 0.268313247037 0.212964340624
r=0.942901875719 0.291061134611 0.255802411384 0.182566666762
r=0.722601465433 0.271586062606 0.273211555484 0.255298945844
r=0.835103440018 0.261923204603 0.25340267788 0.266902733208
r=0.850764750976 0.251219370596 0.335313217773 0.177878879806
r=0.793074413931 0.271322533962 0.273983474161 0.263059614397
r=0.73571842917 0.257079655709 0.272246435533 0.209224906371
r=0.762525969042 0.195938814411 0.280659745743 0.153420816333
r=0.774506150261 0.272403529287 0.24928244924 0.230041458488
r=0.678857388526 0.236545808405 0.231053124775 0.422186981907
r=0.953708388142 0.334512233466 0.282176753502 0.180443921696
r=0.580855798275 0.337948615415 0.263470958712 0.185244426672
r=0.620012139993 0.224884449344 0.327858894463 0.232087461035
r=0.840242574218 0.253958888915 0.253557690038 0.268968446888
r=0.781232890614 0.194053392344 0.317882197844 0.250765101935
r=0.749190080525 0.287751837964 0.195169549615 0.25806083088
r=0.781060567895 0.293049249039 0.167465786048 0.250944654368
r=0.744313122575 0.228896517249 0.244646897367 0.269260308938
r=0.70347656341 0.221118860332 0.244491294511 0.287762774747
r=0.823938400003 0.242064553942 0.260512916972 0.222989554501
r=0.704371964856 0.222166015176 0.296757875374 0.252011956772
r=0.768069702345 0.295706236643 0.214299591995 0.212097662069
r=0.932312955688 0.293762687047 0.196337256381 0.23846657275
r=0.701321616397 0.203528823988 0.329230688322 0.237367318497
r=0.77362390499 0.274069245015 0.181704840839 0.273940521372
r=0.70692370057 0.228642738293 0.177608747326 0.315949607797
r=0.823971440319 0.247704539626 0.249192100539 0.275403949731
r=0.866186483291 0.286383217831 0.196525566586 0.264890428919
r=0.753881234482 0.258492673632 0.267625993824 0.239831789211
r=0.685434853162 0.223317360052 0.246623829231 0.308919625354
r=0.84727115 0.279609876333 0.236284050827 0.291721558795
r=0.797085752185 0.251823187974 0.307597856824 0.207880637
r=0.759745194436 0.27353415815 0.220610750197 0.263251541358
r=0.734598841892 0.266226343198 0.238264593275 0.228121427664
r=0.802873519052 0.294618852977 0.212983017993 0.301331591589
r=0.863132994449 0.201923146771 0.358941044738 0.191035139042
r=0.712650557402 0.335170721053 0.202275587357 0.235525371551
r=0.8483907719 0.245871402222 0.207609488268 0.209067902029
r=0.738818927972 0.218909557792 0.253889104536 0.25450120928
r=0.845750322317 0.258455473567 0.270999696755 0.1917416355
r=0.762195397686 0.31743109028 0.265762749693 0.251646021649
r=0.811910704985 0.219290104985 0.292854881441 0.199512563145
r=0.740202249859 0.239790726254 0.261960284285 0.295019818644
r=0.724556443841 0.2009151047 0.273278395545 0.289584994173
r=0.759204904163 0.296273556365 0.255652428984 0.185499783564
r=0.716494777361 0.23459404047 0.244460606031 0.266581570124
r=0.839801190274 0.304305964162 0.221877507355 0.220165819738
r=0.682406012903 0.277614138439 0.213181148748 0.297209949272
r=0.683277181355 0.275231188876 0.217350808329 0.258598895616
r=0.75590269428 0.225546052998 0.229096094181 0.454112660007
r=0.73634425177 0.260334320575 0.242008373326 0.300236675518
r=0.807510943279 0.232527358245 0.31098102759 0.182392678906
r=0.710610887787 0.255639471295 0.284546599396 0.231440632995
r=0.768797629305 0.210155799192 0.230755914599 0.189497980381
r=0.820412423481 0.274932614555 0.185418659247 0.239913920529
r=0.859702380007 0.302864233275 0.201702685003 0.31861579292
r=0.65232190601 0.195119164591 0.333363800471 0.293741288303
r=0.70737354867 0.212583396953 0.247709695622 0.290439223952
r=0.844410609293 0.266246418915 0.175773992639 0.272590414525
r=0.812863205466 0.321433075621 0.249097114205 0.206756069877
r=0.851321425094 0.320525492134 0.253809406144 0.27151799687
r=0.733186961054 0.266983285525 0.147977937893 0.350327037869
r=0.603705598698 0.209017030269 0.261162517869 0.258346152651
r=0.762224839815 0.217158489029 0.258914719347 0.297355338395
r=0.737127134693 0.285679686601 0.207612554519 0.286472871268
r=0.746274282001 0.231093940044 0.250626028475 0.205265793804
r=0.710297593721 0.2163019205 0.26391246092 0.207235372934
r=0.731557126583 0.263582868773 0.218409875232 0.290991947615
r=0.872242444484 0.281231379677 0.260899234715 0.268275795494
r=0.833150548216 0.289847715736 0.217720350715 0.256575911398
r=0.780798933564 0.305286977988 0.214256325859 0.221216484948
r=0.756207619176 0.279281148834 0.232215489333 0.268863617498
r=0.673078942271 0.203087353617 0.31531910125 0.191768924749
r=0.671826687835 0.234632279148 0.349225961433 0.197797154658
r=0.781199442738 0.251446201311 0.165959634915 0.248269149542
r=0.724064100048 0.235961579287 0.332566839823 0.253710796186
r=0.782470978745 0.174551936789 0.19081229524 0.301069570245
r=0.806657928951 0.321973511935 0.26364689294 0.248090609998
r=0.753556359924 0.160433508039 0.271978916822 0.246202362974
r=0.850209419588 0.279418184871 0.205660034142 0.271205888115
r=0.94676875476 0.237999127209 0.203142046694 0.271383373336
r=0.775306078861 0.232006643701 0.224132627953 0.296751968504
r=0.773441528204 0.275739843267 0.224421272427 0.231014126624
r=0.728884392666 0.323648193852 0.216500885 0.22037743375
r=0.753262764175 0.275870636214 0.200860312978 0.258342343621
r=0.694574489796 0.265186751923 0.219278060117 0.317811201525
r=0.749167435941 0.264656527557 0.201642553081 0.348903954166
r=0.930414622133 0.326835678695 0.152110825166 0.238624541423
r=0.724038668137 0.227635129372 0.336714636851 0.27201982647
r=0.768326246387 0.237611181703 0.232879113175 0.267318056347
r=0.853879078508 0.25633460604 0.241567006406 0.244406929412
r=0.846613119006 0.333369881896 0.21299458037 0.266705303719
r=0.806834805659 0.319790783602 0.302377698801 0.169559264794
r=0.721092055938 0.255510803357 0.167655403663 0.337433781076
r=0.728571822696 0.213334144413 0.242654662692 0.231887584403
r=0.838926214514 0.234743249571 0.264328945771 0.232852955968
r=0.759915000033 0.241478038963 0.225627087699 0.308616361335
r=0.777811949006 0.249040564519 0.231708826806 0.276441216523
r=0.851369271536 0.329202674058 0.192422142508 0.226928093918
r=0.765645904264 0.176462250171 0.31255234978 0.190778707009
r=0.68052366648 0.195614651921 0.25039953973 0.32659975708
r=0.954979657992 0.259961377229 0.197901667999 0.196825495914
r=0.753142485805 0.248503857524 0.302112625279 0.178671858101
r=0.708692559689 0.186638549817 0.29781522625 0.299814206175
r=0.750866422565 0.292282181623 0.22478594355 0.277578914106
r=0.833270921988 0.333288207794 0.300707568455 0.21194563275
r=0.675149586928 0.238986197556 0.33723159801 0.230099067156
r=0.825185002303 0.224930178835 0.202055757671 0.339151137066
r=0.780515074229 0.289202239549 0.239089406285 0.290044547744
r=0.777060628434 0.222442398804 0.26367746933 0.261245518906
r=0.651183059123 0.25757275787 0.271761367386 0.201280274533
r=0.748623301697 0.239939827003 0.168215763176 0.314726266588
r=0.621368920297 0.146706421512 0.490917122191 0.198663795483
r=0.656871564643 0.147522964591 0.30925649682 0.285074978409
r=0.760530375068 0.299679013389 0.207691008151 0.204882375301
r=0.640097698771 0.226723656676 0.267075597385 0.221487014566
r=0.803599265332 0.138852324486 0.328958456107 0.18454895438
r=0.775531838731 0.130163753626 0.295283991465 0.288882495385
r=0.709077712378 0.284232058879 0.346253611422 0.199666800228
r=0.598917658491 0.283577611079 0.252339873053 0.214177726486
r=0.88721439679 0.215278742188 0.274427140165 0.1654176173
r=0.747148017465 0.239171756866 0.237217547307 0.251057195336
r=0.665196813723 0.147383324697 0.343846019294 0.282344166152
r=0.749233417657 0.256101007713 0.2433722681 0.239189307242
r=0.770911839437 0.246048431052 0.24074173899 0.165926964105
r=0.735841905631 0.244227963755 0.226557416721 0.258585853974
r=0.750608471472 0.302438850484 0.179751055941 0.295836672054
r=0.726465207598 0.313726758396 0.152689932667 0.228763420728
r=0.780077515401 0.254764759101 0.259626096948 0.262928466928
r=0.664217471151 0.155102899415 0.194825228763 0.327455036287
r=0.763449485967 0.303783512904 0.206564770734 0.236281633676
r=0.802464180101 0.28240320631 0.253760709218 0.182140094193
r=0.789462964818 0.288330598135 0.333408987744 0.176123467998
r=0.737847677515 0.337730117154 0.226287003112 0.12985248637
r=0.692246153292 0.189571436196 0.352297592998 0.197790468058
r=1.0 0.355393576396 0.134555710943 0.145366878087
r=0.705582232401 0.29139322622 0.221750773176 0.276985743381
r=0.693459676074 0.194030053429 0.230327135449 0.354198321245
r=0.661116839972 0.212563938619 0.24675511509 0.304731457801
r=0.756341728408 0.245744924823 0.290998727266 0.255647840309
r=0.761442147632 0.254209393594 0.312444613242 0.213318141537
r=0.821685730076 0.2798661425 0.275545014458 0.215731505247
r=0.779461820498 0.245618971061 0.276245980707 0.248834405145
r=0.763021222559 0.245454145203 0.220006163871 0.267379914586
r=0.691456214708 0.258900819441 0.264410850523 0.288217010455
r=0.773423397846 0.245687061184 0.216406361943 0.316019487033
r=0.783310119725 0.271618641136 0.249856950762 0.255290220894
r=0.696328940175 0.251125430693 0.262320316784 0.201247362255
r=0.754680838822 0.282224858678 0.285888757066 0.257415032452
r=0.806775712898 0.236165156303 0.292758089368 0.196599723173
r=0.890201036305 0.312353650749 0.260058184914 0.185340239835
r=0.810845108065 0.250957166786 0.240129217516 0.277698013879
r=0.714537874438 0.223497557243 0.217611395609 0.309376655483
r=0.718555191715 0.229079239694 0.223216489756 0.295791162676
r=0.761729241573 0.233756643473 0.290399076414 0.24794325356
r=0.837171765277 0.292858360849 0.237940442419 0.203855276008
r=0.755200864733 0.214097459766 0.242023215387 0.300229910839
r=0.688135332523 0.253589236393 0.231064784008 0.224504647396
r=0.745450001022 0.250369236346 0.304915952938 0.227796652
r=0.73600586044 0.277075827022 0.27816654003 0.27922048743
r=0.835137531045 0.31901684745 0.148926840526 0.273413339488
r=0.759776768497 0.239565480716 0.302797572259 0.254191203948
r=0.726782704232 0.226171138977 0.235462283152 0.280098759015
r=0.660081049529 0.275077662966 0.234653645979 0.254358247984
r=0.998649705037 0.336045403224 0.197253761174 0.216596559589
r=0.777184998142 0.261338766886 0.280431665535 0.200173571806
r=0.683884123959 0.268719662608 0.242460412191 0.231240550649
r=0.694998804135 0.215353763239 0.260621252951 0.25811869399
r=0.789095920431 0.328658030559 0.250251849485 0.22371112975
r=0.741455621993 0.177858832896 0.277809521467 0.225812240863
r=0.751327872161 0.271640273137 0.240273136714 0.338500653785
r=0.687761468455 0.210738149517 0.270466158321 0.322081597359
r=0.741094510426 0.162836289058 0.251025455423 0.254493907588
r=0.872304849653 0.280273509301 0.28053084332 0.246121608705
r=0.734674457582 0.289721883681 0.258704173392 0.219341875556
r=0.801297572287 0.239277845777 0.196242350061 0.264088127295
r=0.692630267349 0.271446377283 0.262233783125 0.223649271121
r=0.774931861741 0.200324115218 0.274034188928 0.238642898217
r=0.871169438454 0.258839700446 0.214759692862 0.271068347711
r=0.864592403958 0.305845359088 0.208535010388 0.216620809703
r=0.696510790335 0.207103064067 0.235933147632 0.304038997214
r=0.780852148075 0.301786942841 0.172087200136 0.328441194041
r=0.753648357835 0.262532169721 0.163011839978 0.405811557841
r=0.762005290595 0.354283050904 0.22843825948 0.233924826048
r=0.659000080892 0.295504688362 0.232763375621 0.22296148189
r=0.770767576496 0.257945464528 0.22558409077 0.218263893125
r=0.783786004353 0.259317807365 0.239324041502 0.213385581333
r=0.773583923157 0.305391339498 0.208276489313 0.242837653479
r=0.752377405059 0.228196123903 0.266672188173 0.220877919496
r=0.653372230571 0.077315090582 0.270326047063 0.310710396323
r=0.914959801662 0.207446348361 0.201483946099 0.239114955914
r=0.61046262248 0.229339842547 0.274310595065 0.263975018692
r=0.677799789992 0.200017662313 0.31816247722 0.264653698247
r=0.880067247864 0.228787605837 0.190100882724 0.230994415421
r=0.761294676588 0.278826466216 0.275376546153 0.296244355314
r=0.737340429242 0.225103258807 0.315162501294 0.275744451309
r=0.786054797464 0.232961089689 0.10936952276 0.394261104712
r=0.664028599595 0.178433393455 0.310538521 0.182118010822
r=0.826277187578 0.312923703231 0.230966057742 0.267340566835
r=0.797403095279 0.309681580953 0.252155046033 0.25479387791
r=0.811647182255 0.244827464665 0.215008283106 0.164870658579
r=0.687928629141 0.274750288782 0.209553577495 0.239009308962
r=0.77122862469 0.222056353797 0.254105243516 0.207874603471
r=0.750379990399 0.272527200025 0.158426583181 0.253091968631
r=0.862431718152 0.330005038245 0.228400433594 0.165468175087
r=0.710192686881 0.162751505436 0.407238424071 0.317611032328
r=0.737968559009 0.244244554728 0.262286324786 0.253170664461
r=0.832221944959 0.267660082941 0.219020172911 0.287059815843
r=0.860213128426 0.25605824233 0.309828393136 0.232865314613
r=0.948473410517 0.312342696346 0.217759407389 0.243810854443
r=0.802190511142 0.198314251779 0.296240746535 0.233310348389
r=0.725095794371 0.267629014796 0.299001563816 0.199711295561
r=0.821284365688 0.283130920213 0.237046055171 0.22196157615
r=0.765739620129 0.227721152853 0.235873420337 0.236407148514
r=0.879821908185 0.260005914471 0.194326435521 0.32616624472
r=0.770787713246 0.208881370755 0.286457138177 0.272452019438
r=0.726598171572 0.287422782308 0.272053372869 0.215468248085
r=0.717806773987 0.222767079282 0.311130408132 0.252541247382
r=0.761286452839 0.287098022931 0.219725645592 0.288735844143
r=0.828181925271 0.281973997931 0.256691709029 0.167079040893
r=0.778220857347 0.235004955401 0.257522299306 0.245232903865
r=0.839260727818 0.195699479954 0.301294581935 0.233541105743
r=0.786407506786 0.25861284884 0.267098141 0.225620036381
r=0.70253082497 0.256220974562 0.283819689933 0.243005013747
r=0.822792337216 0.321397726575 0.24388145629 0.243030414647
r=0.689813098091 0.177742427372 0.270666121138 0.293126579012
r=0.815301035728 0.248180422835 0.230306481161 0.233054414022
r=0.907827793842 0.297478241464 0.234769024771 0.231963528549
r=0.742773193625 0.195940130057 0.292806730206 0.249584182137
r=0.783819201813 0.282241311549 0.164392790972 0.288978721015
r=0.786908282077 0.193125031548 0.271414870526 0.258341325526
r=0.927126490381 0.226326139572 0.304684348528 0.217451593384
r=0.816403088505 0.243253726381 0.174821299939 0.267412866404
r=0.827203697363 0.231462049668 0.233079748164 0.309505071703
r=0.702760583357 0.191596194503 0.186575052854 0.366958622773
r=0.7993718425 0.2777362578 0.227857507249 0.267660478682
r=0.740648217816 0.176390650941 0.361131944992 0.166993793905
r=0.740358830838 0.264298591535 0.228922972203 0.225910470878
r=0.723343788278 0.303879599339 0.265952682753 0.223354003952
r=0.827094780368 0.269737991266 0.280786026201 0.29096069869
r=0.755696433912 0.244105297158 0.231895994832 0.242393410853
r=0.772730149191 0.209545090528 0.264832300085 0.24875254112
r=0.628750486424 0.184712529079 0.162047191758 0.369557992689
r=0.755810801726 0.196182848379 0.264090657351 0.31005836493
r=0.896074742605 0.338732594487 0.215564486664 0.211951447246
r=0.701745362877 0.255237642727 0.220359619297 0.260568085643
r=0.773081100853 0.262460949952 0.234682817979 0.256786738923
r=0.917388567276 0.220076575724 0.255811378523 0.251069524723
r=0.898026701017 0.345626602579 0.221325241953 0.267994506769
r=0.810203227944 0.288652367317 0.206944369406 0.23869468907
r=0.684303166601 0.261019293775 0.276410629778 0.204943574809
r=0.847870810911 0.240957807111 0.250361894021 0.175247824338
r=0.80999922369 0.244842672688 0.251092048783 0.304517243872
r=0.842283795173 0.32754150211 0.28178304735 0.205792958807
r=0.829369255509 0.225903806579 0.300808381927 0.165839149453
r=0.778402742267 0.212486879879 0.29378297408 0.241121761676
r=0.692250688995 0.188588020824 0.284149234169 0.268936999426
r=0.699032916282 0.221221982132 0.160203860015 0.329205579094
r=0.811508325948 0.226870168322 0.214887791758 0.283943875447
r=0.805692115512 0.376498501266 0.275739154926 0.158550620291
r=0.852544276459 0.228817887748 0.264230179899 0.291215027524
r=0.758164602064 0.26021810992 0.241681856097 0.259322190985
r=0.7821166343 0.183756851477 0.237726819359 0.284435822589
r=0.710579785535 0.221605924651 0.253641447975 0.245160100793
r=0.939783556116 0.202470105827 0.273749601002 0.290937216097
r=0.779064174231 0.332304404606 0.279275000989 0.226957932645
r=0.782231563438 0.131368210096 0.256928729489 0.375015656966
r=0.797262879851 0.335542280804 0.215234800865 0.221174526504
r=0.753167356331 0.221764032073 0.284581901489 0.228957617411
r=0.771417179665 0.157000125114 0.218788539563 0.297646070529
r=0.862559249934 0.322112299465 0.14871657754 0.301818181818
r=0.694138477775 0.233680024143 0.32667651053 0.192343342459
r=0.648591021991 0.131796568121 0.334401488526 0.302305147819
r=0.687304855845 0.187697817758 0.227469598534 0.312822755289
r=0.736499854844 0.218758291324 0.255903422659 0.2436322632
r=0.679174093162 0.303148176962 0.164981069447 0.284943726985
r=0.842367611151 0.351155864416 0.256346617501 0.127747837186
r=0.672041431247 0.23821380025 0.191445836642 0.156467437385
r=0.894542232545 0.24941540454 0.265028600209 0.230780300032
r=0.609767251989 0.224840050681 0.28497680604 0.219007528875
r=0.993797649455 0.259978381024 0.344598315352 0.108849503375
r=0.900544884023 0.261204650714 0.224515148591 0.202672713238
r=0.939706097493 0.207351555137 0.311386383017 0.25743907365
r=0.748287838948 0.205543954469 0.314689705059 0.275068582893
r=0.81402439371 0.263098729228 0.203079178886 0.21935483871
r=0.659277579299 0.177829722197 0.342593425035 0.256105966616
r=0.858699918178 0.384653701217 0.162862216832 0.279832806341
r=0.980330482778 0.29257384381 0.205976311004 0.222588096525
r=0.735632072588 0.241054262279 0.261497710832 0.26317827849
r=0.843115724989 0.269410923524 0.220805183056 0.270519910697
r=0.837030897641 0.34631893063 0.255733148019 0.175734783142
r=0.719331811678 0.291026930383 0.222974634037 0.249011062689
r=0.709469180812 0.276682809113 0.259830149431 0.20589535982
r=0.868725465285 0.249510763209 0.231245923027 0.270711024136
r=0.807955803088 0.230350546861 0.299821142561 0.169689923278
r=0.680880350951 0.242515850023 0.285048494773 0.254482092623
r=0.685550872527 0.241555634933 0.226136018835 0.263006620295
r=0.813658707541 0.238630842047 0.231519735506 0.243482128396
r=0.691481857323 0.30186967937 0.244181716923 0.248672129843
r=0.649525779111 0.212012673922 0.235741837719 0.303898608624
r=0.794996387759 0.184521278336 0.259461581237 0.238134179451
r=0.747314603235 0.261509075021 0.341162004779 0.21845782648
r=0.73926300832 0.192857811713 0.184280110762 0.386237330761
r=0.738218387151 0.276916235896 0.299205158135 0.15246512145
r=0.69763611232 0.260444482729 0.22848651908 0.270479800155
r=0.771988064267 0.236745085683 0.190609037238 0.251932493256
r=0.775783922923 0.238289078156 0.245595357381 0.230189545758
r=0.759354641095 0.232735576486 0.262549481299 0.243780712531
r=0.825586816089 0.274280920055 0.19909358383 0.268860045666
r=0.771078740349 0.271729742315 0.263126469241 0.283539997146
r=0.644512901884 0.187428870823 0.307286633942 0.19162039244
r=0.828763834724 0.309669358797 0.199589487305 0.257730578734
r=0.668639958351 0.254790913677 0.23888224684 0.276314607363
r=0.689281915388 0.26247948173 0.24589248684 0.227973626841
r=0.759412327783 0.242098609355 0.305028796179 0.248209018121
r=0.837319652426 0.283448827292 0.256130063966 0.212586620469
r=0.834504348814 0.2373703498 0.302563102804 0.243781241106
r=0.859626299998 0.266650191524 0.254639812183 0.215198319535
r=0.779103415316 0.270136426501 0.235632345798 0.240960378809
r=0.636378252901 0.260718387811 0.277227488621 0.246490481812
r=0.875019800047 0.278706009331 0.193707666551 0.17489185583
r=0.760538410593 0.274503183484 0.238471927455 0.275612579587
r=0.923873532303 0.291370363252 0.221026330963 0.221923249407
r=0.714802226485 0.272934453217 0.248043582506 0.119011483911
r=0.652538810895 0.285110439705 0.305887184301 0.234733507377
r=0.781009557524 0.193056040157 0.306480696888 0.24652479483
r=0.670798563387 0.23877091033 0.269966897342 0.303702031185
r=0.758297260289 0.319436727656 0.205651882364 0.234696810039
r=0.847248518404 0.25588059404 0.207191268813 0.275216784611
r=0.836841277083 0.271822988301 0.230617333103 0.308802279675
r=0.728628487763 0.267531923802 0.193374502826 0.314684948713
r=0.728534753989 0.256887683202 0.255601747463 0.299200253664
r=0.886806013295 0.323994822763 0.21460481817 0.207214730074
r=0.783323231953 0.307421585577 0.204186218819 0.228081007656
r=0.779780498502 0.222649440166 0.21287531991 0.266573260272
r=0.72702317519 0.206327798772 0.212047472222 0.302047273887
r=0.715640820922 0.228732135554 0.288845190675 0.237908760371
r=0.741458335985 0.249807491066 0.267590709552 0.271486958754
r=0.78321721707 0.251658992062 0.21786207567 0.256715312222
r=0.82496988891 0.266950877237 0.246058980172 0.264609183575
r=0.813502634253 0.266431381137 0.186088698407 0.24795643874
r=0.757365149423 0.220518729278 0.206116114468 0.277964587203
r=0.701216156542 0.303360623691 0.267869543144 0.14983631621
r=0.812685622414 0.28984319714 0.189020075236 0.223397519461
r=0.734814189818 0.197886715653 0.20496846639 0.321755232923
r=0.742180549429 0.255242306984 0.224212271973 0.286014372582
r=0.711328584749 0.254836591403 0.221195130575 0.278122947921
r=0.710575758403 0.252694210862 0.226435141617 0.268085364743
r=0.805976830975 0.277850923763 0.286005521342 0.215544701635
r=0.772723806129 0.2396053187 0.246728577459 0.247942169692
r=0.793141264473 0.301557565701 0.188727720388 0.345019536477
r=0.664919123356 0.190729116369 0.202229928449 0.266274527018
r=0.948996030284 0.372491694352 0.203233665559 0.221439645626
r=0.808213641849 0.254225719677 0.264222909222 0.238567470992
r=0.747648435961 0.282846624546 0.266504154022 0.248843341127
r=0.751804385716 0.161927065908 0.207929073269 0.364224378276
r=0.786990459215 0.325480212914 0.229854200417 0.285651469567
r=0.712135339907 0.238038155478 0.221816976127 0.311416037543
r=0.673201052076 0.26348657416 0.3125741315 0.2445517813
@balllist {Third Position} color=bluetint
r=0.614392798605 0.192361527694 0.158368326335 0.350279944011
r=0.257570000459 0.187546148166 0.249546908912 0.269885664422
r=0.515030825469 0.319566466869 0.235979965514 0.209376796124
r=0.560585340835 0.206239573883 0.214931663203 0.340015803799
r=0.502482370831 0.242108229989 0.302782617608 0.187608896177
r=0.40540384315 0.221626859716 0.35608694826 0.186912158696
r=0.310073163072 0.241015859042 0.242018512405 0.254747319125
r=0.87302169464 0.254490164402 0.261066235864 0.285831036777
r=0.277301348114 0.299287244128 0.389382395281 0.19918542186
r=0.490330346799 0.236529858004 0.20817934254 0.220920054464
r=0.511768633122 0.271530574261 0.283069946872 0.199519474806
r=0.358602115059 0.258254121321 0.247738439638 0.258070441291
r=0.402296207627 0.289649303069 0.224118068313 0.221305435335
r=0.514064052127 0.242710503069 0.233844127819 0.272184681381
r=0.552198394557 0.25230097642 0.203919941083 0.213008578845
r=0.682778601154 0.2353433252 0.223945625654 0.267828511677
r=0.483333089453 0.316759169194 0.285632545631 0.204440121302
r=0.404452449406 0.102035746325 0.280891587882 0.26798702643
r=0.315205683907 0.238527471469 0.282804449367 0.171955506332
r=0.363662292552 0.290445384424 0.208161234138 0.235705399353
r=0.639259150306 0.226937790444 0.274718221264 0.238953503299
r=0.283301785882 0.229692756223 0.214039022202 0.300441055543
r=0.448008746478 0.267345050879 0.278614077874 0.270512712696
r=0.515068877634 0.218058785438 0.216193486114 0.301730492757
r=0.413857348741 0.203941817013 0.245750793587 0.256559649616
r=0.280174867005 0.282982596417 0.251424780116 0.236930300607
r=0.397916145905 0.3088050021 0.172927068266 0.295693154776
r=0.404372500302 0.185787701577 0.246783625731 0.310685805423
r=0.652508565064 0.325517487509 0.196502498216 0.236688079943
r=0.46207426677 0.239586062353 0.205222251332 0.247576630862
r=0.305598389251 0.192062367116 0.368400070872 0.252713058115
r=0.301252529718 0.276086113266 0.191500193949 0.189003103181
r=0.529189876347 0.215442967613 0.255546291301 0.237284810437
r=0.628269979259 0.237183830799 0.184508403408 0.278484387323
r=0.464609844154 0.273255903629 0.23697808215 0.220659232181
r=0.280676382556 0.286962660375 0.205706693094 0.227971270321
r=0.538626747693 0.298018278553 0.244053908756 0.18981146766
r=0.620843485377 0.307901942434 0.243794806703 0.300407822257
r=0.487167141954 0.249799373966 0.270753122391 0.229631890134
r=0.375168949603 0.23462806782 0.314238188344 0.204832637815
r=0.662409524579 0.275804022327 0.261938513334 0.190396030832
r=0.675831135625 0.249818615319 0.241579541892 0.210386988726
r=0.560993820638 0.226994848311 0.270772753291 0.253474527762
r=0.53418803973 0.24832746069 0.185368579545 0.29079676513
r=0.558233763788 0.222009569378 0.309792663477 0.207464114833
r=0.486897013009 0.21475627988 0.299742069033 0.265537465705
r=0.469702645763 0.197331705616 0.257179397744 0.314818044413
r=0.417692563951 0.2649329511 0.258198018242 0.308854220215
r=0.616678437159 0.25790558503 0.229241974466 0.218419682651
r=0.290277389813 0.26661604781 0.262070147938 0.193303615166
r=0.823712705913 0.348836502825 0.294853879337 0.174038519959
r=0.420527262213 0.187129989467 0.266053463117 0.254612646642
r=0.549084749324 0.231755483989 0.300388892265 0.248647991736
r=0.547969056868 0.254622998431 0.313467678204 0.192590468231
r=0.725583785047 0.23128293658 0.191168453571 0.324005088134
r=0.48139004336 0.242737085214 0.29664520883 0.20272197262
r=0.692059708611 0.243337334747 0.266355583996 0.228335925689
r=0.742550884388 0.23490500243 0.224824059006 0.216962191179
r=0.371721985735 0.258425057607 0.333661672931 0.258580265283
r=0.459493994963 0.271073397971 0.193915599418 0.249509147637
r=0.594082814917 0.269162168779 0.261864515452 0.269033935254
r=0.273254239835 0.249556177494 0.293801329939 0.268793579964
r=0.359033224953 0.305438541339 0.283747249293 0.187676831185
r=0.341850139119 0.264046000854 0.31105645017 0.210385986811
r=0.7112641045 0.270938954814 0.228757131608 0.360017866435
r=0.695043830233 0.311173044404 0.321757374585 0.217354543746
r=0.543485617305 0.222753788697 0.2621377203 0.297879564184
r=0.710780284712 0.296830891463 0.210601164093 0.222770063995
r=0.495733420613 0.1523989463 0.278663107087 0.205057924839
r=0.624621807795 0.338403041825 0.234474017744 0.232551024868
r=0.423808050169 0.331851993254 0.215365590676 0.269662980273
r=0.568568445121 0.244572568415 0.284740344022 0.265681144372
r=0.239491064731 0.195106406264 0.26363474443 0.285139174716
r=0.852340657178 0.256799037304 0.15375741732 0.326619361799
r=0.743744843206 0.31133444175 0.327383536837 0.1705143547
r=0.588707362311 0.325439917446 0.274965652542 0.269710041457
r=0.805979347271 0.134029639768 0.248331220481 0.331955304756
r=0.52092429793 0.301945205183 0.276052435025 0.229765860945
r=0.46928601686 0.210567750301 0.361026210985 0.190886357321
r=0.664264353699 0.370608330049 0.21970831691 0.151123374064
r=0.269460302174 0.296214511041 0.263596214511 0.215394321767
r=0.820341703633 0.219765664799 0.165427067414 0.331193751061
r=0.392329489788 0.344351327104 0.182963173672 0.276654777795
r=0.199944405836 0.30346336714 0.292316492868 0.173428907822
r=0.584410938413 0.288340736122 0.218188880995 0.275245723165
r=0.414122002717 0.270104979293 0.176249638833 0.177597996725
r=0.902348261523 0.278026983466 0.130331872725 0.311109553862
r=0.485429825267 0.220985347929 0.165820068243 0.284487949482
r=0.639416468474 0.244805415161 0.231306551829 0.278812340273
r=0.590137598201 0.283796704457 0.271727118076 0.234063054897
r=0.349954917478 0.207470908254 0.242642502658 0.250777390583
r=0.469818504164 0.285660195511 0.259672311717 0.227178851714
r=0.500833533208 0.175258777327 0.337606779048 0.257275500221
r=0.578421474336 0.236173520866 0.220460046424 0.260132434265
r=0.537785128144 0.228907791766 0.225488941817 0.301237155495
r=0.406835621015 0.246140556583 0.263411582798 0.242636525865
r=0.447985310668 0.343882104274 0.218647252231 0.191991545326
r=0.431100811071 0.285007427542 0.271729511046 0.236567211353
r=0.258640488682 0.254079254079 0.243019391956 0.184347567326
r=0.470277599767 0.342206784621 0.249214175084 0.232475819126
r=0.500048560047 0.274595638529 0.21326144685 0.266886617848
r=0.409762864574 0.189000774593 0.294013500055 0.258658846962
r=0.164889976611 0.210264872233 0.292737252927 0.254967631997
r=0.303689574443 0.189206853088 0.169833341114 0.296391391625
r=0.316115396085 0.253279747695 0.199960577323 0.187005847697
r=0.271263882614 0.280076875817 0.372154570803 0.205627057767
r=0.453345068617 0.206760922717 0.314712448177 0.221005634102
r=0.688296147754 0.303020255172 0.238693865782 0.185900670367
r=0.693112175714 0.231535675606 0.327205925167 0.200694064352
r=0.1164904963 0.176597020894 0.226232130361 0.232880135959
r=0.608060119341 0.293737391917 0.217185238513 0.245328603818
r=0.477639822379 0.242040922285 0.268708847615 0.181861090789
r=0.564480848759 0.266443806206 0.273671076793 0.187767785677
r=0.562634651599 0.209115223849 0.190298778275 0.332783624316
r=0.403922116093 0.164576255041 0.287460705554 0.270123519512
r=0.702961125173 0.319886011106 0.192755344788 0.251373156696
r=0.657692867181 0.236405070816 0.278537103602 0.204175772155
r=0.383244934766 0.222504249021 0.287430224347 0.244039549799
r=0.363910285231 0.278132904116 0.225707059094 0.25707059094
r=0.570915274934 0.258014377307 0.261058221618 0.227446408911
r=0.529366342023 0.261161828488 0.255571208306 0.232487715056
r=0.481456689469 0.299524055781 0.257448132598 0.250288809614
r=0.252779738708 0.277576964281 0.188613355701 0.341429081578
r=0.766033195559 0.216829094367 0.342690753506 0.239077727597
r=0.396785341382 0.244524236984 0.241908181585 0.255963067453
r=0.304516741119 0.147405881251 0.332599737779 0.28230942124
r=0.470279570111 0.287305342007 0.244365595637 0.244595571325
r=0.399743604093 0.136952733609 0.308375081682 0.239326944021
r=0.604546741786 0.287599337045 0.269389316221 0.243784794526
r=0.514217603678 0.314518529543 0.28263134395 0.148273552612
r=0.587106661351 0.292692514586 0.267410104688 0.273906566806
r=0.396063829656 0.255611402442 0.180453992851 0.279345321261
r=0.576904803887 0.235485230289 0.316113943787 0.22034469681
r=0.389621070397 0.286381999712 0.207507246046 0.303037787364
r=0.510602549758 0.238489459288 0.276117773086 0.257501222036
r=0.43636941777 0.214987346116 0.27769913782 0.280916226998
r=0.507664741308 0.228524081096 0.263488698456 0.225582992446
r=0.531876187179 0.252097442636 0.23832002426 0.308126958455
r=0.496879176408 0.242327865194 0.258397500279 0.305546255998
r=0.340024368596 0.293200237734 0.287792678447 0.2008869931
r=0.732061766855 0.216504847614 0.311502150103 0.1918939312
r=0.67871392592 0.254373735326 0.268214725002 0.251822311989
r=0.396235171566 0.255579392898 0.223577711287 0.273798630603
r=0.408651784611 0.239589997661 0.243939974049 0.248064074346
r=0.416121793833 0.258999732549 0.236747793528 0.291093875368
r=0.522173673066 0.282236949763 0.362624774996 0.143307151039
r=0.642714668331 0.236112035127 0.268910917437 0.261659237576
r=0.882756377116 0.176449277606 0.21863640023 0.313979699895
r=0.467698091677 0.248378050861 0.234763740086 0.267613952044
r=0.228233302125 0.297847494141 0.198795808264 0.314384558753
r=0.348514657357 0.189299315177 0.233521525719 0.282081929571
r=0.337368202644 0.371956145413 0.357991921523 0.0912867859204
r=0.284719731994 0.245869924354 0.229740892096 0.297039387879
r=0.566251376668 0.321062971771 0.236480198532 0.201530348464
r=0.647453945212 0.224459017892 0.188355460092 0.238214930421
r=0.528501136647 0.259200633983 0.163352225578 0.32307606134
r=0.683961129353 0.253226123164 0.254958134664 0.198113920035
r=0.294496398234 0.220071007907 0.336785000439 0.278849350878
r=0.281282277834 0.346635367762 0.276871756857 0.187834609999
r=0.60404065613 0.206973354719 0.286621632725 0.186686647353
r=0.231118698971 0.185128426254 0.224023401081 0.329969233638
r=0.911960953081 0.264813376444 0.210200120823 0.17931195045
r=0.470580931127 0.246292921281 0.214375816143 0.22785188235
r=0.437437532707 0.18072547757 0.282750232525 0.304285612077
r=0.357684267499 0.302143814203 0.21706118803 0.237740062528
r=0.584468554665 0.295128749668 0.268383328909 0.160251305194
r=0.493849382692 0.262849895643 0.283045560915 0.201470651874
r=0.517284695918 0.221504383941 0.301061375173 0.198154130134
r=0.550437432303 0.19711307687 0.288006583008 0.244702736063
r=0.340392478523 0.232173985225 0.333734539719 0.195733377604
r=0.47936956676 0.13304757102 0.240880820306 0.260379895781
r=0.227752845465 0.220471130522 0.260727187758 0.28300947943
r=0.418393511822 0.238591078545 0.272675518337 0.300809872734
r=0.541336321204 0.252355803183 0.228730617426 0.260855107815
r=0.730659387157 0.227645018308 0.285820967431 0.272644054731
r=0.529225946237 0.365465639373 0.162575116662 0.220599590425
r=0.637827746812 0.176231085843 0.292144147345 0.212119866157
r=1.0 0.194440713066 0.279345422998 0.271538913609
r=0.426536686269 0.222998036221 0.280056731399 0.201887409993
r=0.436698557869 0.286970964567 0.163939468504 0.250246062992
r=0.464469376931 0.236678954424 0.26552510827 0.244715405238
r=0.392062107904 0.231745319472 0.301859746217 0.2483733453
r=0.402305191761 0.248036420897 0.301190916245 0.232897405643
r=0.926434896193 0.251055100222 0.235928732998 0.231196694183
r=0.73906912072 0.210711671957 0.350990165468 0.24847675179
r=0.435198643215 0.341345890598 0.236324809725 0.224880906751
r=0.40423236816 0.369909629446 0.176751777559 0.263251246424
r=0.606351484442 0.190159050081 0.233054374973 0.276694562503
r=0.415456042635 0.267804739516 0.233110346786 0.207188160677
r=0.408176127095 0.250916324677 0.261097709971 0.213276526425
r=0.440204751489 0.17330039776 0.302566182043 0.201031210836
r=0.51088414773 0.35467550247 0.209162516617 0.17565127676
r=0.256100565661 0.143378551007 0.311515298984 0.243445465053
r=0.510038050687 0.236425437456 0.234101590275 0.216880842134
r=0.573589864243 0.278221539866 0.252183655263 0.279445631652
r=0.543845918703 0.280526554698 0.253456031032 0.26538191722
r=0.782111417386 0.256460948965 0.248899396706 0.288296918311
r=0.380909639272 0.184284112728 0.267335025708 0.263430537479
r=0.621122145307 0.246755737391 0.19948219651 0.319056446973
r=0.373940912471 0.252812907551 0.278621359777 0.227740676455
r=0.316535631644 0.257336505876 0.29901218545 0.247133895739
r=0.471876812514 0.320417727338 0.247034884563 0.240098683433
r=0.754556319722 0.257608440535 0.234313449563 0.265766310405
r=0.365026884614 0.193245609285 0.25157488132 0.331456110901
r=0.501047693315 0.262550789037 0.311194132059 0.213032428895
r=0.911241796938 0.235854916357 0.255853021373 0.229626281935
r=0.440863472649 0.283455475529 0.230161089565 0.269111462448
r=0.387159764596 0.194501990596 0.263028949217 0.274486137883
r=0.529853749712 0.142546030489 0.252359268792 0.301458457071
r=0.71478485574 0.25025519798 0.269650244453 0.154354483426
r=0.698863160573 0.359615703164 0.219976809674 0.27430843134
r=0.556356963135 0.261600062809 0.25700714454 0.310041611054
r=0.631378835918 0.177851923808 0.382945474511 0.22597879799
r=0.516945274159 0.222959713132 0.196512786791 0.189337662382
r=0.342474425951 0.123431019954 0.252881856284 0.391260526417
r=0.449797225745 0.296314944017 0.305593516987 0.118487616582
r=0.348493703105 0.204011050423 0.273835382442 0.333937873004
r=0.653065381359 0.399177726486 0.210233698788 0.207414887478
r=0.295086646877 0.191481499851 0.239113183216 0.258357305823
r=0.495971483557 0.281794170831 0.259639343329 0.239175316447
r=0.80208981678 0.387905570645 0.162911428751 0.31329806369
r=0.604411012378 0.118130103443 0.378989614541 0.261635465753
r=0.339104036712 0.200210830204 0.321168670153 0.279116429782
r=0.421186053294 0.270199558465 0.2215051014 0.249086222681
r=0.61554424521 0.194512161997 0.212374882862 0.300586709402
r=0.239699890102 0.240042959947 0.184971167135 0.261366344183
r=0.50479222242 0.281248520164 0.235845294559 0.194687795188
r=0.720567051384 0.317042386846 0.157136346107 0.328541878484
r=0.356427915637 0.27376597344 0.278175895765 0.219493861188
r=0.159278788023 0.252271937698 0.265497918247 0.235400350188
r=0.369646173221 0.246743950557 0.289570166556 0.253762352037
r=0.365654719688 0.234482313427 0.243034621983 0.205132167596
r=0.473189872244 0.279073490954 0.222447563644 0.235203074131
r=0.307224065732 0.21269652922 0.424328893033 0.191771082011
r=0.418267767658 0.212302934299 0.26904654145 0.253300143321
r=0.633059116763 0.271808652696 0.244155816722 0.262079537927
r=0.627440510649 0.339114450128 0.237819693095 0.292982736573
r=0.313542046274 0.217402791431 0.194067102177 0.31351230287
r=0.380549387886 0.219711355868 0.195720977339 0.278516267882
r=0.3543950314 0.279606225024 0.203970239449 0.258390461029
r=0.399095577274 0.204220257235 0.237459807074 0.259003215434
r=0.730716220322 0.251970237309 0.216968256065 0.249284550698
r=0.696077004297 0.227112178582 0.208674766883 0.229584628426
r=0.437385021402 0.21371256627 0.250902708124 0.28628026938
r=0.285212711104 0.212601077291 0.288598585633 0.253013787346
r=0.289940432597 0.289255459047 0.19803517973 0.238306086898
r=0.473198137785 0.206853234699 0.262300230302 0.261846604787
r=0.369331212145 0.273562978246 0.196939228539 0.279177874696
r=0.460490659246 0.198857588874 0.255020222806 0.26779252111
r=0.461067912615 0.238274706868 0.234146925102 0.217157214645
r=0.400745851483 0.236682559303 0.28594973218 0.225498852198
r=0.773634864809 0.222414218711 0.253949642064 0.264379165638
r=0.462356770553 0.230085182065 0.273300258978 0.221546174088
r=0.569319229013 0.247962299834 0.301993520284 0.209494799175
r=0.588674074465 0.241967139573 0.223854651489 0.307295463467
r=0.501496995779 0.281970411019 0.295643692515 0.179879614353
r=0.240842699401 0.248703334503 0.308099290835 0.170369313471
r=0.425833708207 0.304157781645 0.203589548763 0.196070982132
r=0.545846480543 0.220355411955 0.262543272559 0.290030002308
r=0.533245706676 0.264512969859 0.242129814569 0.218973493293
r=0.512968211361 0.278961730882 0.21129231369 0.213631342993
r=0.745699146049 0.264216250184 0.275389328374 0.187133539759
r=0.406576736924 0.264589795855 0.223998280116 0.2325574912
r=0.402654463914 0.218285412422 0.318126933816 0.24617010037
r=0.398923655406 0.212063340495 0.323744728257 0.211386965863
r=0.345267227259 0.303795617388 0.162674688225 0.279008167784
r=0.495580726942 0.214469252173 0.348848149184 0.208362734264
r=0.41432297494 0.163452292031 0.240473166084 0.28397512736
r=0.644333384256 0.247217782943 0.275083539154 0.244210373384
r=0.622858220784 0.314676519142 0.237575662291 0.234635641852
r=0.709867055123 0.270690071179 0.321148510074 0.163620460852
r=0.581207205372 0.229836041468 0.25854716565 0.292257922212
r=0.199104017036 0.273175444953 0.325856143703 0.217310627271
r=0.540912282236 0.208629130967 0.323929008568 0.224100367197
r=0.363591117948 0.197312090175 0.227009158402 0.303256922994
r=0.365826689467 0.239949814418 0.261906006587 0.212713680799
r=0.408885041845 0.212768982842 0.275571144184 0.21798274718
r=0.591136396916 0.202032680106 0.201516087372 0.292155651637
r=0.63893696953 0.192246982358 0.280733519034 0.336908077994
r=0.579584258995 0.226515574688 0.267476907018 0.272165596579
r=0.437691530242 0.262198193996 0.2138293834 0.292527245638
r=0.427540577804 0.217877950528 0.237140859606 0.262622765256
r=0.508783833311 0.338538793896 0.195520775878 0.241496598639
r=0.431107533872 0.18410297078 0.241566522296 0.315073506985
r=0.457599824362 0.201451663179 0.213385581333 0.396758249098
r=0.708126956385 0.18826739427 0.240462836643 0.288514981557
r=0.352434166697 0.274218982939 0.250985588869 0.261898293855
r=0.663984405678 0.317334825484 0.204677412562 0.282022586837
r=0.505470301106 0.200798536017 0.22725004159 0.233977707536
r=0.598532882703 0.281831376171 0.146633240973 0.241280731847
r=0.45553447367 0.231970391541 0.289758267167 0.314429306594
r=0.359894666157 0.288776796974 0.266393442623 0.250315258512
r=0.411425724152 0.220121728887 0.254648977646 0.256948924354
r=0.491974891379 0.161923608868 0.32237383922 0.289379945368
r=0.604671507139 0.3279082578 0.226801542391 0.160899394061
r=0.130250064175 0.379824787426 0.218474619943 0.184488533883
r=0.408726348296 0.270468567617 0.123533030883 0.25699918925
r=0.527196175694 0.230340702516 0.20266228816 0.249516214156
r=0.255550525525 0.241177771156 0.149365068684 0.265405455635
r=0.299813901955 0.148297886798 0.31205408711 0.263097098593
r=0.460397253664 0.226628102258 0.264508303788 0.143870125023
r=0.568998916981 0.224450574998 0.271256315675 0.223272682186
r=0.518950975271 0.210934518084 0.258584100521 0.265622375914
r=0.461967496164 0.285981462071 0.175082721911 0.305608648293
r=0.665793806604 0.306193134822 0.276020126827 0.204094292804
r=0.494426392841 0.285232304773 0.210374639769 0.22822801715
r=0.470263757524 0.258866354654 0.269838793552 0.265730629225
r=0.653310459254 0.224152452115 0.203984652208 0.30750657242
r=0.406970774726 0.297858299337 0.240197478136 0.215218817683
r=0.464517019247 0.215277276555 0.274269216889 0.286851918682
r=0.495772326338 0.249606556403 0.270629806693 0.243667785135
r=0.509571700169 0.22246134775 0.314529458352 0.247890912847
r=0.502040138922 0.211449550284 0.264804810436 0.268238088712
r=0.567615842296 0.207293356808 0.297345119565 0.201128803094
r=0.526656474921 0.280306399802 0.24966641957 0.238942426489
r=0.444438892534 0.24099708842 0.245673778186 0.289080723979
r=0.697434156078 0.287447124487 0.26220342204 0.232560758451
r=0.515393959266 0.230959557335 0.259660803455 0.252867875298
r=0.396074166228 0.223825569871 0.292447968285 0.242973240833
r=0.527637187811 0.26293659868 0.242356065356 0.260391694021
r=0.468053235536 0.21955277519 0.237837747904 0.275150849638
r=0.553019168016 0.279579954252 0.244622351609 0.253067165731
r=0.639099802254 0.316368003189 0.212332367082 0.258031285031
r=0.539292320417 0.268713631975 0.272755260427 0.286406608079
r=0.469130010683 0.238302718225 0.186636629202 0.328043768877
r=0.428994937099 0.27264322377 0.336245098352 0.197086109606
r=0.638785183317 0.228021842243 0.24881836283 0.284002499556
r=0.568465177727 0.228342035821 0.231991465948 0.310313850991
r=0.31581333579 0.268790066125 0.200191812629 0.329564383423
r=0.331298635226 0.250050423558 0.232704719645 0.275312626059
r=0.404942526812 0.273729705768 0.275059566687 0.228071147559
r=0.47828876936 0.224335431969 0.159802378454 0.267401189227
r=0.902010486723 0.229839927514 0.142026578073 0.251774388402
r=0.257828064098 0.214805150637 0.290194156305 0.240791258036
r=0.173361615498 0.225579231319 0.211933957587 0.324703869339
r=0.413957512888 0.328949607499 0.213891293464 0.295428593977
r=0.295623182778 0.237618501848 0.296681568741 0.213865000873
r=0.448216067915 0.278689956332 0.243930131004 0.25
r=0.923323378904 0.279247416021 0.260868863049 0.211304909561
r=0.143907555029 0.310723666157 0.242985668924 0.180880137542
r=0.664886691658 0.197474243935 0.264539714191 0.205117979395
r=0.498717091501 0.403612661356 0.212669876028 0.11391811869
r=0.625053660879 0.243819266837 0.271424511834 0.260017050298
r=0.619927311861 0.159363910377 0.324325528219 0.215266744866
r=0.326996327291 0.268128785464 0.170283710551 0.257073637233
r=0.383213157641 0.284002541826 0.220925455812 0.300530830875
r=0.462278619377 0.24655513181 0.273628470772 0.288521436282
r=0.467767707021 0.223819042988 0.315828335765 0.216831451366
r=0.273818374736 0.232813978886 0.26694575901 0.205627957772
r=0.411970734121 0.322410609598 0.18271951752 0.235145153027
r=0.530857226369 0.245384824567 0.276910526008 0.242381475273
r=0.297677565026 0.307857281792 0.168132806752 0.267333632143
r=0.347176411236 0.250282832962 0.231714890946 0.263392182732
r=0.178652924607 0.259330057068 0.222061961727 0.310493316558
r=0.396073032704 0.238214819411 0.224230157303 0.240486312082
r=0.922226588719 0.264327810437 0.256926933596 0.198708297596
r=0.751421719124 0.231268597666 0.283730269292 0.193841084451
r=0.299795135568 0.246991805924 0.263514257096 0.259904983782
r=0.450631131686 0.271323988423 0.144061063504 0.302366494524
r=0.608239856099 0.199017578547 0.392010874602 0.214603478637
r=0.314776294977 0.256750821262 0.203128574435 0.34064310094
r=0.758765825208 0.218210312827 0.340805727982 0.19628480118
r=0.824292588219 0.180224421146 0.282981805682 0.327227637685
r=0.388710182239 0.235901697732 0.234556175551 0.20863508647
r=0.706273853237 0.23887102835 0.271232933907 0.251764018204
r=0.554862072636 0.18162118709 0.28731385128 0.368985175157
r=0.703763309954 0.241237113402 0.339931271478 0.244352806415
r=0.608243689137 0.33946987435 0.254499633595 0.210352285117
r=0.812551085851 0.31 0.27949197861 0.187005347594
r=0.336084258141 0.141638105092 0.29004332737 0.319679822954
r=0.569538817949 0.186220798015 0.270002067397 0.203121769692
r=0.362031467006 0.313301682492 0.224096285191 0.147551224388
r=0.405752204951 0.34219952242 0.15302467498 0.252586893075
r=0.497262618827 0.192572999326 0.220113064675 0.356672371765
r=0.369793286801 0.19181676358 0.26180683591 0.273826407602
r=0.264588905961 0.212508243274 0.268064546519 0.223894055422
r=0.527211768395 0.19793502896 0.260243911213 0.336187358348
r=0.687468639406 0.294589472141 0.308160294872 0.228148985853
r=0.373969860192 0.212294262813 0.256653953621 0.306377597846
r=0.159029360914 0.243318216905 0.323656406793 0.217821304516
r=0.908101761061 0.223822988196 0.208294062205 0.263722454109
r=0.426024328075 0.237426469585 0.284663363769 0.155604689569
r=0.674630949177 0.223704789834 0.256451612903 0.256744868035
r=0.395287463038 0.235458059876 0.227097006203 0.205040606551
r=0.248926758338 0.219885649933 0.283254645471 0.300103954606
r=0.636122688848 0.195163906227 0.202732589571 0.227945151619
r=0.453125991866 0.220707636555 0.316921863978 0.27529496383
r=0.571788680104 0.255461032234 0.239891435992 0.263880579592
r=0.506295422454 0.239463679843 0.302702039815 0.223030699424
r=0.458360780656 0.265348083585 0.201609118337 0.247580735278
r=0.268126372147 0.311698451089 0.140766866309 0.298668930613
r=0.63543880462 0.215133724723 0.262165688193 0.231702544031
r=0.372999769098 0.27713471412 0.277657739228 0.234845990541
r=0.571678088781 0.300541629928 0.276903052442 0.21623210312
r=0.694996430359 0.206844855156 0.176910776448 0.337280417062
r=0.469744578325 0.236539415738 0.281829657376 0.22668516
r=0.435994012655 0.28478956162 0.212696316334 0.251423343146
r=0.60428335045 0.246762639482 0.230713596914 0.297182807549
r=0.509293476692 0.332929900886 0.0979032416342 0.265938307546
r=0.0973396436291 0.135177981765 0.269868765998 0.318719985152
r=0.694461962167 0.153994331078 0.244575209835 0.139498001608
r=0.500200880056 0.172975376577 0.313323328331 0.248513145462
r=0.451000107865 0.243001119821 0.241924369024 0.299035231286
r=0.381615913877 0.333297301524 0.245198378109 0.212638655385
r=0.556964864743 0.24415497662 0.264341182365 0.210796593186
r=0.701077877846 0.254350941851 0.258352102102 0.248646373646
r=0.641916326608 0.235917219609 0.262634659883 0.281782031046
r=0.714833412625 0.260944670177 0.270479244745 0.224702772124
r=0.534781400577 0.219548123049 0.228652657708 0.285770728921
r=0.422667695737 0.156173307751 0.313685243853 0.289009861229
r=0.406835373353 0.300813401428 0.234393680762 0.219124263136
r=0.445883477558 0.251917182518 0.246853007717 0.28616146699
r=0.740742539738 0.190827363394 0.29603876949 0.268682399213
r=0.35565243799 0.21901652452 0.293443496802 0.241704424307
r=0.468163629532 0.298324279394 0.230184033389 0.26116656031
r=0.54783834944 0.241838625973 0.226121339429 0.269689855431
r=0.553093695818 0.221646173263 0.258005962175 0.282448957719
r=0.583657944819 0.286202702279 0.23408676466 0.264325219507
r=0.381981415005 0.25890436571 0.264581403452 0.224425709842
r=0.685273668349 0.200318348447 0.287912405943 0.255981092032
r=0.700542476197 0.231084630662 0.240374143123 0.309372797745
r=0.161045139758 0.21730941305 0.234735494332 0.196442607634
r=0.184668071094 0.235284972573 0.212625033 0.265421958875
r=0.610407921828 0.351798369197 0.215002389616 0.239473228972
r=0.328148971914 0.401127101266 0.202580475638 0.246818804211
r=0.572289910321 0.375706485296 0.19114857745 0.196493917042
r=0.885860266344 0.213445629423 0.241677464368 0.288547792285
r=0.709582947272 0.283162895978 0.274802741847 0.168940402145
r=0.790523888243 0.31222524597 0.191647477496 0.240841532342
r=0.603116248898 0.158451944758 0.222308342728 0.304555383315
r=0.451823070066 0.201703477934 0.2784852407 0.273475011482
r=0.44177449407 0.19671523833 0.248332921709 0.334959249197
r=0.448649045491 0.276915065941 0.265079563191 0.243875238045
r=0.75206812995 0.272655567032 0.258023028208 0.214921802651
r=0.579390378673 0.246245034931 0.289035670067 0.272592816686
r=0.601536707263 0.339421222711 0.232715330293 0.228871733107
r=0.578678262661 0.246073176434 0.255954413574 0.258706343741
r=0.462476934579 0.240183844587 0.302902805412 0.199381317641
r=0.530243033868 0.261289455568 0.244336798805 0.262259644652
r=0.562802817181 0.322959531592 0.163954664096 0.282843840384
r=0.380026147138 0.203767353108 0.264327437605 0.246681099628
r=0.410896965998 0.251126671384 0.222540876755 0.243025811017
r=0.693023714169 0.276596499947 0.249014944446 0.24510430348
r=0.524829098055 0.217763036669 0.230772065598 0.280597014925
r=0.479404296431 0.264130928929 0.254331464363 0.232762539779
r=0.66387116571 0.2457120306 0.255547797577 0.270513949182
r=0.449982922836 0.189806753026 0.23695052028 0.268804417074
r=0.487845961321 0.278809624314 0.254590544534 0.219396369776
r=0.651208819215 0.182037146069 0.26002248033 0.257292726008
r=0.478755027752 0.254773714938 0.329133927396 0.225099863922
r=0.480050735204 0.197785160576 0.272292358804 0.264274640089
r=0.316341939044 0.270205163207 0.227606696913 0.255590797768
r=0.286717597858 0.255310681061 0.231903885379 0.254614198299
r=0.496712741961 0.23318835731 0.277573324412 0.169120107059
r=0.3499941873 0.218213376533 0.252881277482 0.295533441333
r=0.798130465322 0.201923076923 0.301137522954 0.299658233014
r=0.456423174458 0.31307429584 0.256026980294 0.201537648084
@balllist {Total Position} color=lilactint
r=0.802155664165 0.229854029194 0.22200559888 0.278277677798
r=0.843445706852 0.238076059636 0.250635819181 0.265276441501
r=0.66367423878 0.255590223609 0.263527383201 0.208377808797
r=0.782378974547 0.233525515331 0.217175412411 0.295306661984
r=0.903222165335 0.263187113525 0.261794950634 0.230526801271
r=0.993488619863 0.243382925763 0.264945815678 0.260781444957
r=0.800308359107 0.255260873287 0.239128751289 0.259968453102
r=0.664862546149 0.273774905762 0.183452120751 0.271462510691
r=0.802296277785 0.335756001077 0.276944863827 0.183479044509
r=0.750450959613 0.262332231083 0.260545937885 0.199873565454
r=0.681138647467 0.261231994405 0.253730838212 0.240251316932
r=0.755681989129 0.222099768869 0.236748251213 0.272902603664
r=0.784296062304 0.281841046452 0.222706562464 0.243588546045
r=0.742564621242 0.241968378768 0.243436328886 0.271073124778
r=0.768157088438 0.282334904205 0.200645203265 0.240033063276
r=0.766140379017 0.247984198908 0.249192517718 0.252585105147
r=0.730606150752 0.228338196868 0.24495050638 0.249985695485
r=0.836733684322 0.224401352564 0.240310077519 0.271336231684
r=0.851849981137 0.196714338454 0.244915811945 0.283470570296
r=0.713835252486 0.248942523016 0.244355975782 0.239437671062
r=0.746515960387 0.24780268214 0.24348934932 0.253057416964
r=0.799126497994 0.256928558969 0.240312975007 0.271241683487
r=0.809541562034 0.258860576159 0.262023565909 0.267074070959
r=0.621834184891 0.229670748876 0.239491400481 0.239185268751
r=0.777638724692 0.194358500422 0.311441046865 0.268279289053
r=0.747941565151 0.27087550966 0.257498171178 0.240327089819
r=0.863410273062 0.320330362559 0.190471746535 0.25617096729
r=0.784679172267 0.230255774115 0.204831945183 0.258396833835
r=0.723652419806 0.256197953842 0.21586961694 0.264644301689
r=0.783850504067 0.291066282421 0.247343754548 0.200433732134
r=0.788641337968 0.17531892275 0.293659933853 0.263509922041
r=0.738526869578 0.266356348591 0.191564843548 0.214640709853
r=0.775128759324 0.226363889025 0.24187334129 0.263627991128
r=0.682976425555 0.270153183075 0.240094198149 0.239679489316
r=0.709679142843 0.287358803901 0.250284063157 0.236170880056
r=0.805085194087 0.239078202805 0.242605074496 0.231217565778
r=0.760825577161 0.263902020033 0.217031558003 0.252890396653
r=0.689427522597 0.241554873849 0.233229575524 0.311955276866
r=0.782373327286 0.279425038941 0.268493795818 0.241585773438
r=0.796670223254 0.253976128637 0.273392282176 0.240756412875
r=0.772933076448 0.253034464428 0.255264168217 0.249461031866
r=0.809192342136 0.260336655312 0.235648563473 0.253199118023
r=0.737904209845 0.238904789162 0.262884945621 0.260366342301
r=0.865901412068 0.24487631229 0.202603624999 0.286000341493
r=0.699545352522 0.217607655502 0.296182881446 0.24221158958
r=0.73325895362 0.247088008674 0.27806162962 0.237953638141
r=0.856354329096 0.252964771538 0.227250707282 0.274202612099
r=0.684657998805 0.282999813512 0.267270950194 0.237360762651
r=0.708056745996 0.235780119448 0.25211596218 0.233583511624
r=0.796869969533 0.276806766598 0.235867541883 0.234572678881
r=0.877830798282 0.299643558742 0.222927678879 0.255199789376
r=0.815156536049 0.241146987252 0.257593917602 0.230193464812
r=0.73882466162 0.254876344413 0.26482145389 0.238925685119
r=0.728388306166 0.236211084424 0.285087712258 0.240518624063
r=0.678862196212 0.224862196378 0.229526318978 0.295808346962
r=0.761598681215 0.256354908295 0.250714124078 0.233262432639
r=0.777113758426 0.280969307444 0.216374760681 0.23210638882
r=0.865372093908 0.246845742545 0.185895132828 0.271100591049
r=0.803911560093 0.22620907696 0.26457775874 0.288133476972
r=0.798089823327 0.228115743806 0.211014948707 0.227752604626
r=0.640703327868 0.220274108874 0.236159522505 0.269099994948
r=0.822728986663 0.234820309737 0.280484180591 0.271571636693
r=0.716945436796 0.264088860945 0.242062244577 0.188536099759
r=1.0 0.263037934795 0.239554125805 0.261567902198
r=0.645839018663 0.280280460045 0.268041798861 0.247793172996
r=0.662589891689 0.282624579863 0.22412893259 0.275004697188
r=0.789221805812 0.249266952684 0.219821599432 0.254616912045
r=0.788937065647 0.26006730222 0.224589579936 0.250918628465
r=0.808193718532 0.247106899462 0.225302717534 0.250078660569
r=0.809829355571 0.277872470609 0.266451058374 0.237285666419
r=0.703571982305 0.261265806322 0.260975971314 0.258524435643
r=0.751171372404 0.263308422026 0.262370263094 0.231137768184
r=0.737069993424 0.229721793631 0.273309699419 0.256642210143
r=0.795348063878 0.290662129826 0.222720168195 0.28593440945
r=0.748460760031 0.293596246916 0.229357506698 0.255834189356
r=0.788208845282 0.32497595178 0.202790993466 0.273525759094
r=0.698718319687 0.207646656271 0.259198387501 0.275839438168
r=0.73694007122 0.275049342758 0.26050811314 0.236264311204
r=0.746880840962 0.20186162823 0.275909974993 0.249266771634
r=0.678037792214 0.294144440065 0.230026715718 0.233911443963
r=0.722376963739 0.279369085174 0.252870662461 0.219263932702
r=0.804403683595 0.25055753665 0.201335823852 0.31736004981
r=0.675786149552 0.304150893854 0.231296178785 0.249791762398
r=0.722973988461 0.2479066144 0.216979425626 0.19663295178
r=0.74007284864 0.243847337296 0.204960975635 0.292017425942
r=0.74996081056 0.220488619217 0.217358502681 0.281421554464
r=0.668251952499 0.253337895158 0.197770751835 0.26896791471
r=0.786936957768 0.239625952745 0.260597919787 0.267056770986
r=0.686460715948 0.245070687596 0.248434141864 0.249149876924
r=0.730364706149 0.264218808853 0.262551583409 0.248774208503
r=0.75252020806 0.239792544251 0.244504260726 0.221226126387
r=0.757482783853 0.259936206343 0.259569048603 0.235612006058
r=0.790247482396 0.216036475019 0.279086699425 0.260069043828
r=0.698784677029 0.218329997666 0.22825797298 0.271243974204
r=0.745993331019 0.257091527731 0.209190427583 0.272144266757
r=0.782995324003 0.232008896375 0.259282928366 0.263507262153
r=0.777981729677 0.281939877877 0.250939408173 0.236593862533
r=0.752157812287 0.281416922153 0.237245172098 0.216776762856
r=0.730325689912 0.257517895816 0.252640976045 0.214022384235
r=0.84670968048 0.266842704759 0.276699744524 0.228685984744
r=0.744607869054 0.262659263432 0.247697218422 0.247128564148
r=0.822794469969 0.219431227177 0.265796171296 0.276087197079
r=0.777277812042 0.226271572877 0.318295587698 0.235903612553
r=0.848866069335 0.224841666278 0.235921136579 0.267759052643
r=0.741056171472 0.238540046869 0.254940610467 0.214331603116
r=0.700393771368 0.249830652657 0.285952834796 0.193255512322
r=0.782994960684 0.242390418483 0.31655504766 0.203093441055
r=0.737844411904 0.250097311324 0.21546409092 0.28826737788
r=0.958757639116 0.285573709401 0.263900890095 0.217527453972
r=0.632222693587 0.291096004532 0.230114299044 0.187910293579
r=0.572246280878 0.277494890107 0.240621586287 0.230185156022
r=0.837942776473 0.248365704576 0.25198436111 0.246288910391
r=0.71594016294 0.25907528603 0.274181144749 0.240932561169
r=0.771372711141 0.253580724792 0.226183084015 0.270919183366
r=0.82931940044 0.251463288138 0.243027551096 0.242837032568
r=0.691851039916 0.277049065041 0.211762154537 0.24822896996
r=0.6870053479 0.249309634294 0.25595549366 0.247535325623
r=0.794683353467 0.244767161619 0.248770152431 0.253462997536
r=0.675576078839 0.220817046064 0.266421399555 0.253744155745
r=0.763569176727 0.270362454936 0.245126610971 0.228979124841
r=0.914520655124 0.272882903869 0.243753997922 0.251788665683
r=0.65660015172 0.257618759623 0.269661404693 0.230841419126
r=0.692445581069 0.260796868555 0.209750677529 0.301770088501
r=0.741527555728 0.235488471595 0.269392282703 0.245582758894
r=0.793490946106 0.222279216893 0.246729930751 0.277199281867
r=0.889898726282 0.231753761628 0.243741025161 0.280311543985
r=0.736034339678 0.280132290777 0.237564885998 0.249490768119
r=0.763258281642 0.177412328469 0.267534306251 0.268714150875
r=0.92436603081 0.269424730497 0.251292621081 0.255138611477
r=0.715794979335 0.313761968547 0.248437267451 0.210001488317
r=0.798554923997 0.264534282286 0.252168935601 0.254713728087
r=0.707979101221 0.268373524947 0.227171828975 0.237925882915
r=0.828394670902 0.288319076314 0.265745227761 0.240155633279
r=0.736673022235 0.263019274015 0.250098672138 0.274813577978
r=0.809542568669 0.276405514937 0.246501163101 0.232550883506
r=0.786871157665 0.252648736756 0.248874018788 0.250818570469
r=0.706100487102 0.246593612214 0.25479979696 0.247369940183
r=0.794616225702 0.26048047441 0.239836247852 0.252562417871
r=0.758260879888 0.260257411747 0.253654726035 0.279712085705
r=0.765386305817 0.234225231719 0.268697385845 0.236538661164
r=0.763465949932 0.239280528733 0.267750182838 0.254146883336
r=0.70798074626 0.250125923282 0.263369736044 0.258390843481
r=0.747202532093 0.256203267543 0.27389759549 0.228618190894
r=0.709360064592 0.232238268664 0.247637764249 0.253247020535
r=0.831390309893 0.240313809396 0.238530801462 0.285299099581
r=0.660390920605 0.256559210167 0.29528718704 0.225263186603
r=0.684248211522 0.248774754396 0.24928481139 0.243918124764
r=0.806846948663 0.19927657396 0.262751558013 0.339081313954
r=0.768610091963 0.251368941114 0.244779066393 0.269337614783
r=0.703067684682 0.263389367292 0.229260680315 0.266527070533
r=0.725503852267 0.227042437011 0.283586076596 0.234388444349
r=0.69685133527 0.303923831506 0.244931717638 0.196306982112
r=0.794992200791 0.239537141698 0.211372924094 0.272860330986
r=0.829884318883 0.270706235136 0.207102563219 0.285343351831
r=0.653299406932 0.242366077889 0.255444096611 0.242366077889
r=0.691889091442 0.234690504641 0.21689915469 0.285295028822
r=0.817117532208 0.261191362096 0.242117417625 0.250129649117
r=0.855877211217 0.259868048098 0.30698881377 0.234415904548
r=0.815063724961 0.281388133871 0.263034346429 0.270062872361
r=0.759638887185 0.23121214178 0.234409289709 0.260277610081
r=0.63022097409 0.197988532538 0.266222263658 0.254930905173
r=0.741917857844 0.261324491703 0.246066391169 0.242527999722
r=0.802425209938 0.251664241365 0.218727904021 0.249914391222
r=0.72339353379 0.221363668885 0.261691827049 0.246929479383
r=0.709674852291 0.243084710436 0.265550096769 0.222361173143
r=0.781660924676 0.254940565732 0.260552163525 0.226226292658
r=0.851128841377 0.264793899025 0.246964991295 0.25542229368
r=0.869571012811 0.275680664513 0.262990309183 0.232179664667
r=0.813334664155 0.241456947587 0.26338887746 0.228130928707
r=0.754961446054 0.222033147948 0.294167289228 0.257519161064
r=0.671500645738 0.190648288228 0.248529164565 0.23551110364
r=0.685323150953 0.213201718479 0.293524995223 0.239250118094
r=0.719533249506 0.250117838625 0.234324402084 0.26730697421
r=0.700867373489 0.279409088743 0.267514178144 0.235092549669
r=0.740213240131 0.228399820132 0.244483522837 0.274514999679
r=0.755437907422 0.339194391289 0.212957833954 0.242913575273
r=0.687309268187 0.193598057505 0.285121356588 0.239628675491
r=0.823974804906 0.259119021633 0.216594371216 0.264581759158
r=0.917131078048 0.237508182413 0.216233907921 0.278129318496
r=0.763446860016 0.254408628609 0.186587516404 0.296598179134
r=0.794157850832 0.266878480099 0.264558414106 0.218936894205
r=0.763760980408 0.266239539966 0.24408545858 0.236506868098
r=0.728478449985 0.253560326223 0.254017116806 0.252613849209
r=0.734259480968 0.288447645378 0.221756008822 0.243887001187
r=0.732009060994 0.265672387238 0.263073735174 0.274846520383
r=0.919119021183 0.302432970122 0.218894303601 0.252532442644
r=0.654144337468 0.290895809587 0.259847327652 0.262833833454
r=0.716920476629 0.228439147643 0.257474185398 0.263067957762
r=0.847338594169 0.243644357494 0.255135527437 0.24219284129
r=0.884423375487 0.286744358468 0.259813289057 0.241888829715
r=0.865389881597 0.233124373434 0.301002549279 0.188537999763
r=0.690398721699 0.259564955722 0.231986137841 0.262772564036
r=0.702801280614 0.192266358457 0.301721515907 0.226210028996
r=0.817090623476 0.238911144639 0.256981657793 0.24394036615
r=0.778096107446 0.29108487728 0.215170439221 0.255323416115
r=0.761819910325 0.271269205904 0.236922103468 0.277280292714
r=0.850147508889 0.283554812762 0.234414913854 0.259721995761
r=0.703825752775 0.212977161536 0.261678027911 0.236292411376
r=0.653396825515 0.248364550704 0.233586907882 0.277941145134
r=0.897128809868 0.238823122817 0.238996830291 0.260984170454
r=0.771712417648 0.25093133367 0.293135770423 0.199738024852
r=0.633204071293 0.236519782557 0.270087702512 0.275914629885
r=0.785032869421 0.283468959148 0.241299474465 0.249740145072
r=0.817047865072 0.244926385204 0.276306685198 0.287112747664
r=0.683548857473 0.263362399119 0.302307001659 0.217993395523
r=0.838601120133 0.228943736499 0.225334492382 0.28370027357
r=0.818934629472 0.256083462082 0.247701169272 0.273620789147
r=0.783927666246 0.216125332517 0.235310719197 0.26126953817
r=0.680501596608 0.230955366374 0.215512879738 0.254801029499
r=0.785290617128 0.281093859131 0.245652680027 0.215978079837
r=0.580956261286 0.274676531758 0.316547954282 0.230283621372
r=0.612306283601 0.210502211405 0.25378817618 0.299180864149
r=0.805410280359 0.245899677606 0.27857555152 0.207824752573
r=0.652499099943 0.209801322689 0.258363843309 0.195311795402
r=0.697269985102 0.158158329065 0.267414599936 0.288176449098
r=0.661713005261 0.190246709343 0.306272826808 0.251896073589
r=0.668662077207 0.296449383862 0.283732962174 0.236227391271
r=0.609736854357 0.301118484324 0.205206770533 0.216520484709
r=0.811608690339 0.190998743511 0.245685778527 0.272328307377
r=0.700486506658 0.238190499243 0.252791897446 0.263934570169
r=0.620308971538 0.28910106414 0.26575885289 0.253285764419
r=0.76175153002 0.204624210128 0.309643591865 0.234108774112
r=0.716260489793 0.243908185043 0.277654993142 0.222348001605
r=0.716526946216 0.267781844084 0.216954288684 0.255187964546
r=0.78993250157 0.268193197612 0.214475447389 0.263765148737
r=0.748681556254 0.262050571551 0.187841404493 0.246770061024
r=0.778540708794 0.240195284299 0.261184234029 0.247968107829
r=0.643003174904 0.249962018955 0.222674099265 0.281901155792
r=0.803247517119 0.26386035246 0.233558840725 0.236782761213
r=0.766576744281 0.257347340209 0.25045293379 0.219164612833
r=0.766172542086 0.253704156337 0.309141380635 0.218740179476
r=0.77776535931 0.272886521507 0.237585100882 0.176190532081
r=0.638860236995 0.233726494814 0.26366725374 0.242977353187
r=0.999304452519 0.283655015782 0.270892878724 0.195942987103
r=0.749124986471 0.234083880214 0.25768776244 0.257574614669
r=0.715333687783 0.245963428306 0.244341406225 0.280566063073
r=0.608544931807 0.280786445013 0.25606884058 0.262388107417
r=0.746302776156 0.213195661708 0.252849792818 0.297970376192
r=0.742952667684 0.244081529308 0.257142254294 0.238173608474
r=0.82349596724 0.248102060929 0.220171762132 0.269317824924
r=0.769488045079 0.221114683816 0.276004823151 0.251487138264
r=0.811238076838 0.235900145291 0.24266572741 0.254743979219
r=0.718626967465 0.267377790336 0.242347179052 0.240604690591
r=0.783519177756 0.218813583608 0.236602665138 0.289033767971
r=0.775496385418 0.227920783667 0.26904873991 0.261118176876
r=0.696219133115 0.250412236573 0.245396541549 0.217083556071
r=0.808787221443 0.249214878917 0.256577569963 0.262497964501
r=0.752833449257 0.251390666214 0.246402548902 0.241275147337
r=0.883766533307 0.245263606046 0.251224011921 0.255647011519
r=0.814210779343 0.221903166627 0.248683895669 0.266710536811
r=0.728522000991 0.225518472737 0.243922538113 0.271352051327
r=0.721972360414 0.242347568502 0.259133547272 0.257899284127
r=0.767667658239 0.228213048769 0.28491441924 0.229558211211
r=0.848676790359 0.271204018044 0.264552749746 0.219275863316
r=0.721650322347 0.262808650629 0.225742537244 0.269780743565
r=0.679081104982 0.274087004609 0.256446445808 0.201279819148
r=0.77095671194 0.241545483876 0.29016642308 0.230294219346
r=0.736759447071 0.261405508305 0.225301001386 0.262146267202
r=0.853670612764 0.258096776675 0.219509193015 0.274705746596
r=0.732101444655 0.254590673041 0.270324600853 0.238491639069
r=0.704725060089 0.260899226821 0.225770471921 0.247374006454
r=0.69875218448 0.263343333654 0.261591165933 0.213348063536
r=0.991878766374 0.28387755226 0.24018366875 0.252715197277
r=0.727580701022 0.234359670968 0.284418786004 0.243855809624
r=0.722241716942 0.260709265006 0.236094533302 0.221956977269
r=0.710261766969 0.231545890692 0.235821269662 0.256053421348
r=0.871120247116 0.281752635729 0.275214164518 0.220898255767
r=0.733103075901 0.216103890198 0.256268664171 0.245189247052
r=0.78699333759 0.265271926001 0.256085040438 0.277742263548
r=0.67202382048 0.243466184524 0.260367371538 0.272399968556
r=0.664324133712 0.244621385772 0.253800217155 0.227057948285
r=0.863429177955 0.256892875524 0.254760679362 0.276119402985
r=0.751109509241 0.26379144387 0.28720386779 0.222299080265
r=0.793367017412 0.222562219502 0.263582211342 0.247576499388
r=0.66029633413 0.243555700067 0.255279177731 0.246337542224
r=0.766119842484 0.2285360796 0.246013905588 0.251659783575
r=0.877089628098 0.222311751509 0.244304357443 0.265238411224
r=0.843522373213 0.263409886387 0.201123027683 0.269444288468
r=0.674278464173 0.217208294646 0.245837202105 0.293314763231
r=0.789865828441 0.242795147688 0.230864222826 0.301210921297
r=0.771474125873 0.272345690435 0.231206683232 0.305637218711
r=0.83190451542 0.280363107723 0.236075506875 0.240507818135
r=0.670135146422 0.297841208555 0.222919347919 0.215250965251
r=0.774580495194 0.239146790297 0.250096585941 0.250747270176
r=0.747789398616 0.225052322216 0.246849534666 0.278561992549
r=0.765259029518 0.263857308878 0.229094032641 0.251157933741
r=0.697904429399 0.213212964497 0.293067196731 0.251891115896
r=0.567663984124 0.212485133642 0.243874458744 0.271455188334
r=0.861009621127 0.206355015804 0.21391005379 0.278081295403
r=0.633083146075 0.249996334902 0.247687323159 0.231582882526
r=0.701429471938 0.208021901268 0.3044661566 0.271386785914
r=0.815550414392 0.25003002462 0.204242478833 0.276301567285
r=0.846852266089 0.229704840172 0.270954290897 0.274516403482
r=0.723291699197 0.202136576564 0.304078396198 0.281045017808
r=0.766349187751 0.255329093428 0.230774366935 0.264643530806
r=0.63707992932 0.242214205961 0.264390620974 0.181783045607
r=0.795265040264 0.29625349073 0.184953587905 0.263589649231
r=0.870022091928 0.261478918665 0.214859555503 0.260149729275
r=0.746239800098 0.248056327257 0.191278332655 0.22663026586
r=0.71973086068 0.205997599148 0.257253516342 0.233584743267
r=0.716220885588 0.278550102631 0.242193817254 0.194252659078
r=0.812837737673 0.238874595745 0.232995464079 0.228862506845
r=0.900207626448 0.260059950025 0.229835570009 0.231815243999
r=0.705385402375 0.222633262771 0.273307711806 0.318268697207
r=0.754835794533 0.283024882823 0.25639015256 0.222282533774
r=0.802951076863 0.270260771772 0.217520676648 0.263723905251
r=0.815077388264 0.249141965679 0.294227769111 0.257912983186
r=0.933644560379 0.260813662786 0.219089306435 0.290953136357
r=0.739096064102 0.242260300951 0.274272911281 0.242259288398
r=0.733544269173 0.238566101287 0.285320181242 0.24755603673
r=0.809414747609 0.270481337411 0.238362482802 0.249735229781
r=0.75421315496 0.22058469061 0.277099617782 0.250479207557
r=0.862404319866 0.234085625191 0.235084193055 0.303580659199
r=0.752633875779 0.230280975579 0.270892209774 0.242159040116
r=0.752390476672 0.286648546248 0.254031793098 0.215896548884
r=0.697695111482 0.23499230957 0.276119558287 0.257573607729
r=0.766760353112 0.288813031248 0.231953115286 0.255091650889
r=0.812818563063 0.262764856719 0.248954069009 0.22407665662
r=0.774499532019 0.230908490254 0.258116947473 0.2549983482
r=0.762823120481 0.234586114902 0.265247913055 0.265616739817
r=0.785403577279 0.241298416079 0.260653755712 0.246755623586
r=0.701182273333 0.26760780327 0.280642776276 0.234467780319
r=0.810951159903 0.305270263187 0.228730336131 0.260297085294
r=0.660907770627 0.238203677818 0.267253887093 0.259144103989
r=0.763637933493 0.253651532406 0.21300193098 0.28036342031
r=0.912839843534 0.276607049872 0.289933156927 0.237988969299
r=0.682208574274 0.222442371485 0.265148501253 0.284079489271
r=0.762803475294 0.275709767372 0.225048191193 0.266539404488
r=0.695454104683 0.233153298672 0.266855114162 0.288526576145
r=0.863622859804 0.222107368563 0.251890883421 0.289002622025
r=0.791345115122 0.245858037347 0.24905339761 0.257531260967
r=0.809890157004 0.193715751428 0.245875597528 0.289495161478
r=0.752940843466 0.209151313802 0.235439947649 0.260772173563
r=0.816455846383 0.248483488783 0.255077305752 0.260801346676
r=0.720125553863 0.204009596862 0.251531608034 0.266101906067
r=0.694830333658 0.291867356225 0.19941451673 0.250155989119
r=0.736279996804 0.243470538676 0.279520148161 0.2206788835
r=0.810859469638 0.265836972344 0.245283842795 0.288529839884
r=0.709115917342 0.277993109388 0.254893410853 0.226469638243
r=0.730212825756 0.237852093285 0.254679487538 0.253196350868
r=0.650387565365 0.190406558103 0.217946161515 0.256607953916
r=0.687864432169 0.292918104489 0.230477569974 0.227126201735
r=0.914835341909 0.286255565028 0.260287689955 0.244942421413
r=0.74199852365 0.224289398011 0.26551247977 0.220780313491
r=0.778922417573 0.267661247476 0.213346084369 0.245633832749
r=0.862248167283 0.216689078813 0.241894987061 0.305022353307
r=0.93615639328 0.291084531627 0.239966450876 0.2825224941
r=0.778797191068 0.273566613239 0.240609673372 0.236563593687
r=0.732395763588 0.217301298386 0.297502730251 0.213141609028
r=0.790499120005 0.278879028256 0.202196464613 0.240510239051
r=0.80349911822 0.243026894175 0.257617951022 0.268631379177
r=0.837976804402 0.280939051308 0.245338430009 0.248245339558
r=0.759803482653 0.217412663084 0.279977776211 0.248905316141
r=0.71115131439 0.249330960706 0.279000391576 0.266297333806
r=0.653519290701 0.224963478909 0.24143679483 0.266717702757
r=0.673189244402 0.259543591122 0.227214833411 0.250668428693
r=0.774865169165 0.257555775972 0.256401683588 0.235548150542
r=0.826360724819 0.289639054016 0.274050475112 0.224320844191
r=0.769525151014 0.245039063239 0.212549420199 0.320498269111
r=0.797529558839 0.235976809087 0.299957778533 0.247196391609
r=0.705562965139 0.217408014055 0.249926033021 0.314922418552
r=0.689380723457 0.253800217155 0.282107225534 0.209442156802
r=0.919329521186 0.188859151587 0.280821076927 0.319689640779
r=0.832515337007 0.264038940995 0.272283562204 0.232973208279
r=0.785728262104 0.22574979472 0.218280377994 0.296714124671
r=0.830127586425 0.241339586109 0.26085285463 0.273975898631
r=0.748917679717 0.247544864452 0.308438335242 0.235173730431
r=0.690999548982 0.240278348734 0.224031409558 0.269346488171
r=0.87011629653 0.32628342246 0.19949197861 0.249919786096
r=0.728019889426 0.208522246892 0.285946388069 0.252128406132
r=0.643438988604 0.156329680932 0.282148025636 0.260647095307
r=0.66581112113 0.242580098839 0.204307568438 0.238151757455
r=0.718114938098 0.25422304767 0.230211373485 0.232466613602
r=0.717214348106 0.21973272479 0.258492816763 0.27745794651
r=0.793147133895 0.283174963362 0.277762019572 0.196355126932
r=0.680806801598 0.220385897384 0.227366324375 0.195698693189
r=0.907358342694 0.248432084997 0.243647396002 0.297262294492
r=0.636376549449 0.281524762912 0.27272885929 0.189586627434
r=0.92554441366 0.230697585881 0.280298858545 0.246782647713
r=0.808066332742 0.231586903384 0.27121124405 0.258137141387
r=0.900064069645 0.264784644615 0.234385051539 0.276049848152
r=0.733774148741 0.208532940261 0.295782208938 0.22787263372
r=0.767238247801 0.289051808407 0.246823069404 0.217758227436
r=0.650887423377 0.196519723895 0.303575174563 0.21754722447
r=0.870939607294 0.261720159975 0.258002338979 0.288820548361
r=0.953068543983 0.265280712963 0.229583394767 0.250962467849
r=0.752307887352 0.227446044326 0.268794002517 0.266023025391
r=0.846923484966 0.267650163186 0.230129430477 0.272669789341
r=0.834626263499 0.276117674311 0.275572633501 0.219419804058
r=0.749550337622 0.260289790293 0.231601296234 0.230126271092
r=0.672392967163 0.284002416817 0.219670126282 0.242877395661
r=0.856224554386 0.232267884323 0.250706675364 0.26466623179
r=0.763900435466 0.254661782813 0.289595572978 0.215581803985
r=0.702424676396 0.273600089572 0.257015297197 0.240388518005
r=0.688763887905 0.261566312415 0.22100681575 0.25755990934
r=0.803612438606 0.232597799139 0.260120129539 0.239359691903
r=0.749574312374 0.268224467605 0.242131699684 0.243206831623
r=0.604453976224 0.23156311705 0.228417596547 0.286919685907
r=0.716170194929 0.26952558525 0.183976099353 0.25938525618
r=0.74507952194 0.219347155308 0.323388317055 0.236953288326
r=0.822972786272 0.184786954641 0.268794717329 0.242905052733
r=0.737059792021 0.246641839438 0.31769588498 0.200081522243
r=0.713740710153 0.23998621759 0.234702960347 0.266703994028
r=0.755178404012 0.251115261158 0.237137602413 0.238061013352
r=0.746246568138 0.246353818749 0.256986194611 0.225269984413
r=0.731897493551 0.242067825401 0.270633322717 0.243197743198
r=0.810408892915 0.243272752348 0.24189358996 0.2904733081
r=0.767394102099 0.277131040629 0.257947982305 0.251478941821
r=0.649802907383 0.200120821183 0.237085804513 0.24733985825
r=0.838752236905 0.220308479467 0.264869929945 0.274701411509
r=0.672474841098 0.262256883735 0.244332566234 0.24252884684
r=0.694325983831 0.26651052485 0.240955238012 0.231734237595
r=0.767789644226 0.248887952428 0.288207613429 0.236479842675
r=0.819676283174 0.236773720682 0.261982498223 0.238650497512
r=0.811679878971 0.27009868021 0.257304688365 0.263003049462
r=0.827573537283 0.264475472631 0.237489188187 0.251105893982
r=0.76483570005 0.236425195585 0.249935017006 0.271732431747
r=0.668994095394 0.272881564294 0.248610392934 0.226557351692
r=0.831219961446 0.261820788043 0.225720323738 0.23409565412
r=0.753888122234 0.262412373786 0.256109717667 0.25681715866
r=0.882528221194 0.263395049864 0.24515770816 0.272940824738
r=0.69061974103 0.255877491765 0.232136824811 0.182381449092
r=0.669453778774 0.258277355705 0.279246722009 0.22639797405
r=0.700474131327 0.26198350823 0.232478837972 0.267678026383
r=0.642899368332 0.289783598141 0.233501817543 0.267963616566
r=0.707328161184 0.338710604464 0.22797841428 0.199406073379
r=0.7857636952 0.255656334097 0.225215123426 0.289860128243
r=0.826683949776 0.267005917281 0.248989115767 0.245374108371
r=0.726922518266 0.275050589631 0.20059660875 0.2616356151
r=0.731554817798 0.22441046599 0.253241262683 0.283716178129
r=0.894597055724 0.257692789445 0.237624037966 0.255396434387
r=0.793481395349 0.249753025438 0.251173129168 0.256709475591
r=0.76063097356 0.247226326646 0.236196051433 0.265831108892
r=0.730996551855 0.261836143841 0.221684514265 0.251951945996
r=0.704306607027 0.251214306123 0.272697393607 0.241873346144
r=0.7288191083 0.285378315706 0.235863482097 0.245992413722
r=0.757552232546 0.255098168246 0.266188112037 0.24852728214
r=0.826971248617 0.26068631499 0.249885042129 0.257003507285
r=0.787033312732 0.26465844418 0.232546232024 0.248847756888
r=0.730322124512 0.255908011381 0.206296392096 0.272246651147
r=0.701671052509 0.266618816147 0.276632412697 0.185595826501
r=0.819586701838 0.268153997045 0.218518380573 0.239394390853
r=0.724798843452 0.243999936893 0.231709914451 0.271786589045
r=0.733457619144 0.235587494626 0.214999078681 0.286432037344
r=0.708810928307 0.251991042414 0.241349699449 0.262379821859
r=0.690780888075 0.253776954757 0.234763162422 0.251995992836
r=0.836982009467 0.232023784243 0.260210943583 0.252396120903
r=0.76061257139 0.265688757563 0.250299000985 0.239359082595
r=0.84678616468 0.246213134936 0.216649717212 0.299523631108
r=0.629331880088 0.225568090368 0.261270356876 0.237507864741
r=0.954281797941 0.288017718715 0.220657069029 0.262665190107
r=0.785717391384 0.243090965057 0.252579596097 0.262255590798
r=0.747377378741 0.242425749963 0.270110939754 0.249017461818
r=0.731563280337 0.198858778484 0.261997695253 0.269004869707
r=0.78422226064 0.24027617064 0.209095116871 0.303787703464
r=0.7285915632 0.235241107257 0.239721485411 0.276100115623
r=0.710839675765 0.276438448824 0.271936969766 0.217623885943
@group {Random Data} recessiveon
@balllist {First Position} color=white
r=0.714404098948 0.233613355179 0.262619380114 0.264178582079
r=0.609153760075 0.218151939244 0.258593360669 0.275784737208
r=0.785805809933 0.246903328506 0.25939914771 0.200537276779
r=0.579970350232 0.230871744644 0.294894621328 0.21884208798
r=0.668286355486 0.248317279861 0.260119918579 0.254689101787
r=0.72965213086 0.252365998238 0.229077373358 0.285485308703
r=0.832220557176 0.286925706412 0.198910173623 0.322659570443
r=0.697333611659 0.319410129258 0.184880513181 0.260122796197
r=0.682814121514 0.237428951657 0.214045156549 0.250021743939
r=0.642722723129 0.217228050034 0.273323248259 0.289464433125
r=0.645390355832 0.26073725547 0.271672866906 0.222471477233
r=0.730555068935 0.247435207878 0.256528437976 0.239770878659
r=0.633451966778 0.268270730365 0.243179141622 0.260650742392
r=0.663737191948 0.279361009761 0.252496241216 0.248517606439
r=0.700666150599 0.227731802999 0.262444647318 0.275036747814
r=0.754835976303 0.279666072964 0.206543029277 0.283602964431
r=0.709386312926 0.246843689769 0.225297216347 0.266536936881
r=0.712146031187 0.26771941558 0.232545789246 0.252726802954
r=0.764002371004 0.266584513588 0.200935092127 0.240080008782
r=0.474365715941 0.240908985602 0.241033359847 0.273260151601
r=0.63611086805 0.323244803667 0.248927474393 0.22558772531
r=0.5811513386 0.267318027815 0.233735728952 0.243835761004
r=0.755595789327 0.250017503935 0.221141427602 0.283661587377
r=0.750099396921 0.242303328368 0.263284121704 0.223919574716
r=0.793722032917 0.229831938539 0.25674950746 0.214744526541
r=0.646415243723 0.292973288141 0.243760532625 0.248608261262
r=0.818986880634 0.259129575858 0.173178794951 0.285241619273
r=0.639798721234 0.210293380483 0.251026422982 0.265880642145
r=0.675513029337 0.273579156449 0.249011637575 0.277535745757
r=0.640477642783 0.24833948224 0.286371434898 0.248644956005
r=0.616441860855 0.215800724298 0.365522930325 0.220692790925
r=0.660119321747 0.290490850179 0.176446774695 0.288174783659
r=0.739868159602 0.265579917589 0.277319298232 0.199833364248
r=0.647949212804 0.279307335461 0.252414143855 0.247448927367
r=0.73097815499 0.25570652766 0.261312079715 0.24648001533
r=0.655632993022 0.234161265704 0.287011644325 0.265117569011
r=0.849827002547 0.218992145895 0.301689905384 0.229730025866
r=0.676719712208 0.309158463939 0.269189193404 0.201986594714
r=0.787432635277 0.245985483546 0.233539100498 0.29279199413
r=0.742487872943 0.198542926553 0.244786598211 0.286681341826
r=0.684725634343 0.247556304264 0.249696084884 0.246802043409
r=0.748933134137 0.29571177222 0.228293741122 0.23580346892
r=0.4037473633 0.299958704738 0.254493907065 0.259602975893
r=0.792681087783 0.252246646661 0.275327029732 0.243706091018
r=0.683197254336 0.279942659667 0.216921617276 0.23784673503
r=0.538767787983 0.27291961563 0.236158540187 0.224494144777
r=0.878639673357 0.199029474325 0.293329184513 0.239270859748
r=0.734980591466 0.25239589402 0.227850766271 0.244055429151
r=0.846494409655 0.246011519877 0.29042196741 0.262828434853
r=0.793360607302 0.272588087668 0.245480347832 0.203609148867
r=0.742787767673 0.195963511201 0.29325468075 0.288622495142
r=0.644188963736 0.240543818236 0.316080006986 0.209040166105
r=0.620151429131 0.247141038803 0.271251773112 0.176680074664
r=0.717253108973 0.246201080321 0.240246803455 0.241136473192
r=0.720443863215 0.285602339856 0.259520116812 0.228512559905
r=0.72315076696 0.240549673912 0.253771254837 0.220352326824
r=0.693796512032 0.332573259161 0.225592990779 0.227454722109
r=0.69498920156 0.260703889621 0.246399111434 0.252595331837
r=0.767274957512 0.250592702672 0.291462234342 0.235272892503
r=0.692059106446 0.272398433689 0.24365119146 0.255151223398
r=0.602508423308 0.264896194901 0.227232168855 0.25475036492
r=0.671961401959 0.270621956537 0.290278214951 0.205471659047
r=0.712483240543 0.239549823163 0.271289187854 0.23549053359
r=0.52607168363 0.281144205011 0.275009251633 0.227088901763
r=0.642949931081 0.299415430447 0.164195219103 0.287564025124
r=0.767738503023 0.241135567435 0.203795593493 0.305276413221
r=0.740154527388 0.24990341139 0.276567767158 0.240168541199
r=0.709788095065 0.250343224577 0.259757192696 0.255879459408
r=0.783287087571 0.255978145366 0.218445607308 0.249345417649
r=0.653589909081 0.248134539029 0.219256068487 0.270405524197
r=0.81078843366 0.265019213931 0.246546016891 0.237716221869
r=0.649901150535 0.2521775886 0.299297049216 0.272484606287
r=0.721427827818 0.241715673265 0.285703525525 0.255428647189
r=0.535042983529 0.258232094368 0.2260850689 0.243113408025
r=0.735602066002 0.250489346042 0.239315289459 0.250141653286
r=0.767632408079 0.235838543257 0.324164460014 0.195244578176
r=0.76981059202 0.248681241824 0.24646105521 0.237061525474
r=0.648201790507 0.237348738362 0.241813723032 0.266971263518
r=0.624161802095 0.213734156416 0.31796472025 0.238980311999
r=0.543292664403 0.282264308332 0.33933158748 0.200542474629
r=0.645581029357 0.192613770002 0.368527204535 0.203955763962
r=0.570974434426 0.277941380096 0.199291878922 0.282622127931
r=0.687949388441 0.235481657359 0.285952583411 0.230923745145
r=0.721655007514 0.30326185127 0.224593652117 0.216805733282
r=0.568773518076 0.196304926136 0.297786986645 0.201949451209
r=0.685976632649 0.264877490979 0.220897486187 0.232554014854
r=0.83673424021 0.230703556244 0.245035354188 0.24740088645
r=0.673877960027 0.267612222262 0.270039575943 0.272180049556
r=0.721700852371 0.221944588975 0.25315143725 0.280626677105
r=0.822954405907 0.245127484931 0.29746758328 0.182796720233
r=0.705442030324 0.258491893372 0.260876401501 0.235407466051
r=0.691780772477 0.232034498442 0.234240998429 0.308312059731
r=0.598860648105 0.328482558765 0.240058086732 0.229888211004
r=0.652144122758 0.262332076687 0.274550886137 0.209348959738
r=0.723957342477 0.241487643008 0.295990206048 0.191153798403
r=0.710017303686 0.285707668137 0.199201769291 0.235805903832
r=0.611674259579 0.220259753691 0.219773026368 0.327499242341
r=0.833834780139 0.221358293628 0.190841452709 0.348151956384
r=0.659617725452 0.268981665178 0.252851420191 0.293240242949
r=0.570170328362 0.17991254444 0.301896268959 0.229272577681
r=0.727666961987 0.242686244843 0.231573174934 0.263399192061
r=0.82638907649 0.272024207116 0.27727586485 0.225913136137
r=0.774385553232 0.196258164359 0.323539726654 0.250041955193
r=0.84944726676 0.248497470354 0.239426077131 0.237985335997
r=0.548474337241 0.264340046998 0.291854228508 0.207057970772
r=0.719812619332 0.27429359388 0.247948312261 0.233352178176
r=0.547151928273 0.174279078965 0.291899104734 0.288650495574
r=0.839093061343 0.225196596351 0.181302284938 0.345391839867
r=0.605181139979 0.267061329804 0.263969040061 0.258306334273
r=0.71461329029 0.273564096876 0.256719702307 0.212471093047
r=0.725787910979 0.281191306693 0.27175056085 0.221553489292
r=0.773962985459 0.229108293395 0.218597248503 0.262418772151
r=0.73522723363 0.244211675582 0.256514907584 0.250418039218
r=0.682302571255 0.238699451597 0.283444006347 0.223295789898
r=0.851785974649 0.280946635405 0.249273106018 0.218108647065
r=0.809552785259 0.208279533656 0.215705097525 0.318158754635
r=0.667272455163 0.220798058241 0.284361774902 0.253870897466
r=0.760130120527 0.284983311969 0.241448855287 0.249298155949
r=0.64090862568 0.227929525056 0.257565645064 0.232780621889
r=0.769673315647 0.243324095087 0.2518453591 0.224069451266
r=0.786335854026 0.218333092689 0.236689491385 0.264295614178
r=0.832448197909 0.245784674351 0.263229307177 0.282536790692
r=0.69149856539 0.285452532614 0.268487427609 0.277150996032
r=0.646830936634 0.231062161606 0.300762468804 0.259296037032
r=0.681663805899 0.208212414271 0.231689824847 0.298630184607
r=0.636731170661 0.298029113365 0.227861308248 0.244807877758
r=0.822344586026 0.275857147873 0.204253269018 0.284373302023
r=0.545264609758 0.276049008997 0.2423326766 0.242910438178
r=0.643337495659 0.305433493411 0.223741854249 0.201468915381
r=0.64582567 0.240415139019 0.275092314035 0.227684847752
r=0.614311841748 0.229597637249 0.289529486309 0.200580384302
r=0.738424778843 0.225157101982 0.271890435581 0.278753553094
r=0.5454115115 0.241974523667 0.226443306896 0.265078780779
r=0.611545681392 0.292004162639 0.164718889549 0.27773864963
r=0.549856457835 0.24025078997 0.246377221817 0.224945879121
r=0.764779557531 0.262563915293 0.221988783579 0.243730844703
r=0.716381724375 0.195595390371 0.320667902781 0.235021729883
r=0.655500888934 0.260177864151 0.26437893884 0.255594842433
r=0.765285412635 0.207695450875 0.243827713204 0.286761904281
r=0.685657321479 0.234873035511 0.264302547685 0.263116750457
r=0.637855860671 0.266980946491 0.230657774231 0.288127471955
r=0.752654222415 0.249942509465 0.197543619841 0.321209273105
r=0.723775073646 0.223969611443 0.207921331745 0.243489424464
r=0.70648811132 0.223022817847 0.2471781367 0.287393052504
r=0.578581678505 0.260843753718 0.25512909194 0.234020338659
r=0.63840765052 0.253605569465 0.263028218893 0.206779352719
r=0.793343730991 0.262858901727 0.204277970919 0.294318923023
r=0.726808699844 0.297948543115 0.212410847572 0.285564772371
r=0.660874439919 0.245473410149 0.24579333284 0.288743102136
r=0.769721048713 0.31443761308 0.230826532562 0.1624038296
r=0.590209358641 0.241939221882 0.296635523894 0.214480940358
r=0.721652342985 0.274070877203 0.24435951646 0.231808455761
r=0.565611276176 0.218014271755 0.295268949218 0.22981299979
r=0.725218992366 0.261886865 0.191815362618 0.279640147618
r=0.827094995799 0.252717213983 0.256825098434 0.262041858504
r=0.87044616696 0.234480731688 0.267736336268 0.247606086793
r=0.729932239932 0.248562226415 0.219439454835 0.286193205254
r=0.78144544453 0.23337555649 0.239457587622 0.219724867604
r=0.85778587344 0.233880428177 0.217172745845 0.281864910052
r=0.669827160727 0.310478069631 0.22552567304 0.180991331037
r=0.779613549676 0.191505238455 0.276742202761 0.249033179244
r=0.777028290857 0.245511174365 0.261659773098 0.284800013299
r=0.565462042826 0.296682209939 0.240060522939 0.227813397649
r=0.72928507206 0.174822391508 0.326141391064 0.220152604809
r=0.742610562964 0.258342296247 0.249544501489 0.195544662172
r=0.610260074783 0.282698694109 0.241578087051 0.251152071863
r=0.643319994712 0.211253082385 0.246384674001 0.251057981208
r=0.711066791981 0.250654544157 0.228120452742 0.253431643561
r=0.587815226362 0.269248941796 0.290078165175 0.21882931364
r=0.792967342292 0.234232659507 0.229795241017 0.263142079144
r=0.839853985723 0.296071348934 0.175457577866 0.229991468298
r=0.631906385971 0.251459393993 0.260393828101 0.261728464505
r=0.710920968711 0.198095371413 0.212806923755 0.298711613725
r=0.544318005648 0.242869501725 0.242026827958 0.249584524085
r=0.647630290052 0.241306636204 0.283573899215 0.213953927573
r=0.777762682771 0.271842730718 0.210700878471 0.238356916306
r=0.644802305254 0.165711064767 0.261792877212 0.302477083409
r=0.702924541397 0.172508799832 0.269869637315 0.291810278077
r=0.645902060871 0.280489223033 0.22064992064 0.261210657737
r=0.464256724841 0.308526766036 0.223847031226 0.224293862217
r=0.519816380802 0.256878942042 0.31296910008 0.222716201226
r=0.778227500638 0.248518658212 0.232133857733 0.261790701577
r=0.68313164086 0.296002373358 0.221898712665 0.283036775425
r=0.779115866159 0.258323677329 0.207698928762 0.292961771107
r=0.6404352338 0.296926342945 0.246145648831 0.224990428071
r=0.683353188396 0.244932484987 0.257100573607 0.200009710747
r=0.51202413993 0.262959745881 0.235090902857 0.266176525373
r=0.693945891311 0.234992957699 0.215951356212 0.261575512226
r=0.73613032174 0.214898929939 0.233118471865 0.277962494486
r=0.647212910727 0.224663144639 0.26150123988 0.276875257789
r=0.651417415543 0.272334919627 0.243129793291 0.218849388212
r=0.730785297326 0.244400167974 0.224111837058 0.26042308135
r=0.807976886323 0.292264709519 0.205547177796 0.255531901845
r=0.77325049523 0.294191797168 0.203593065298 0.278949707558
r=0.682198036825 0.272675194514 0.219015507117 0.259955155036
r=0.751319364578 0.221382992899 0.240165420856 0.315241402766
r=0.599249084121 0.263778839899 0.241735265379 0.251694860714
r=0.622243665254 0.184620828524 0.28160851735 0.24896681616
r=0.778424853458 0.217665398033 0.316955107148 0.202688189981
r=0.686173157791 0.24552439869 0.223027954261 0.245300682927
r=0.594902586674 0.274686400385 0.265145771652 0.231009860621
r=0.692340934856 0.228569768617 0.252340254731 0.238925213111
r=0.712356971431 0.264380435355 0.201995686266 0.266392153669
r=0.722499983333 0.306519061787 0.271148374351 0.168195655417
r=0.760846391534 0.245858914507 0.248400122572 0.261602652696
r=0.630382526051 0.220292300662 0.250680582111 0.254452163271
r=0.611247396097 0.323331217191 0.254828112159 0.223037608476
r=0.723885691416 0.256821698611 0.218676405209 0.268790391566
r=0.781946443544 0.291218750057 0.247394056423 0.210699453316
r=0.679644855285 0.329843508059 0.246009013026 0.231197102025
r=0.745619679054 0.261381563662 0.281956690669 0.250183101926
r=0.715440832546 0.22090301261 0.231445455654 0.30920801484
r=0.615503308452 0.302637172883 0.229428645011 0.164404231077
r=0.761449533125 0.23345474077 0.279813157483 0.281199516029
r=0.812407937822 0.295237312472 0.22020532124 0.232954543855
r=0.805304805396 0.264939107242 0.218803266874 0.251448656981
r=0.712561731549 0.282177794709 0.268577284742 0.194488290004
r=0.614144931148 0.323621534737 0.231140599108 0.199890634502
r=0.643591154035 0.23772840131 0.314313854628 0.237396099501
r=0.839961498041 0.174818321225 0.27397994132 0.254343704266
r=0.550777221695 0.241400832204 0.283263547151 0.225320091809
r=0.646053012134 0.214968734216 0.289397832627 0.196761708679
r=0.592674101901 0.266868982804 0.264472116797 0.23474746909
r=0.647376569396 0.206253727212 0.250021560134 0.354437077845
r=0.832773088535 0.236054783163 0.265557559574 0.306333488875
r=0.567087946238 0.260480264197 0.279134597491 0.255013600965
r=0.6627273648 0.275535846577 0.23245630579 0.278732915415
r=0.719385852812 0.276590425649 0.218641801699 0.225852658226
r=0.702187541293 0.246476668222 0.216957763479 0.311131565315
r=0.658170802829 0.345675518057 0.231802680153 0.17307182851
r=0.713624794712 0.289930129376 0.24352313791 0.235084719553
r=0.71190606657 0.24999057526 0.260205637165 0.238088839757
r=0.603453521758 0.271161432411 0.30698345641 0.209505242002
r=0.635444761389 0.320720973997 0.210825755021 0.224796107729
r=0.740123374951 0.218628543268 0.254077364845 0.270154791089
r=0.697050719595 0.242464621635 0.244788972444 0.229693693265
r=0.630155497797 0.255225378174 0.225405808213 0.24051456284
r=0.68807312477 0.2672268671 0.191191409542 0.291560840364
r=0.792361771381 0.231437127453 0.246590193102 0.231820485828
r=0.798508556079 0.286621343566 0.25219330644 0.212821119927
r=0.549073740997 0.203817134701 0.313738738053 0.278874602603
r=0.763341283253 0.250054842916 0.252806293014 0.246076647923
r=0.739980558834 0.191091284598 0.20820666133 0.325947750759
r=0.638352683083 0.240723577887 0.270389197647 0.210257642894
r=0.603029954915 0.295684187566 0.214420653569 0.301252376018
r=0.650330284444 0.24252375632 0.27825549144 0.237043625851
r=0.777053132058 0.237427142529 0.286113158152 0.214135932391
r=0.73321857599 0.253566589621 0.236212570635 0.264824845862
r=0.745249042891 0.18291011283 0.30051901357 0.267991642615
r=0.625579952178 0.316242864413 0.254080360506 0.185667896259
r=0.771040501163 0.240766160483 0.264332090556 0.250818853459
r=0.81952966144 0.216343337225 0.229410541922 0.287408297099
r=0.619149106251 0.209594443319 0.288746239946 0.252227427311
r=0.714989517923 0.24855039467 0.22492616306 0.261810327327
r=0.667094287496 0.276176211276 0.232952169154 0.237512553908
r=0.663485948001 0.251151760481 0.25743175805 0.218342150449
r=0.703665228737 0.235263135877 0.248022092098 0.248449907553
r=0.692443601554 0.227939538978 0.253107660378 0.289053980593
r=0.68940205481 0.270489871233 0.20383935683 0.234969220812
r=0.870570278526 0.285403593577 0.246633115935 0.231560526433
r=0.524393154913 0.280182337441 0.250382406373 0.239917029992
r=0.646956333762 0.217110146325 0.259791244139 0.282968750031
r=0.751384638867 0.23445056727 0.210719019324 0.281559817094
r=0.787857035961 0.252525017641 0.253748813228 0.211656544137
r=0.754676264995 0.212582937287 0.262981306953 0.274910386809
r=0.645909074286 0.256404348831 0.238128337702 0.21793458638
r=0.769496097107 0.229771037027 0.230502214433 0.260468432825
r=0.730495492251 0.232123817372 0.282034419518 0.248566970079
r=0.738578994561 0.251665144126 0.252432095714 0.27535845305
r=0.726105375788 0.270098655251 0.186188597167 0.283776893447
r=0.729612105423 0.241475273283 0.252040989709 0.228875191077
r=0.657251443454 0.266548706672 0.274970875261 0.256287641188
r=0.555431961135 0.310140566951 0.199565455061 0.248906081208
r=0.735099221934 0.227323943142 0.245392165714 0.289546950525
r=0.63202131955 0.266693654077 0.290976699762 0.236012277962
r=0.629977520267 0.263736100709 0.261256091202 0.239999008806
r=0.710449931262 0.22717424398 0.2156170862 0.284728305841
r=0.558422041477 0.185557415186 0.290757286259 0.272692836691
r=0.917562616845 0.273790740912 0.266030823269 0.219558960658
r=0.612886540016 0.262672149954 0.17090053969 0.263797817811
r=0.425405959913 0.172061298811 0.27156028573 0.27019061049
r=0.640606966332 0.233993479148 0.259657401413 0.322709360469
r=0.683175036699 0.27395998921 0.230117023522 0.278077069057
r=0.612876717808 0.233790347377 0.304442649709 0.268741701428
r=0.507433300372 0.311105527844 0.200672747343 0.264840092453
r=0.718356337058 0.283849558649 0.268909568488 0.232632712061
r=0.678591538332 0.264672083863 0.292284706949 0.22455425232
r=0.673298281013 0.279702085642 0.28096742587 0.201611629756
r=0.717944783992 0.279016249756 0.200716899293 0.286130807609
r=0.662844812842 0.253552236828 0.279363185928 0.222140074544
r=0.876494980611 0.22628500799 0.274644216562 0.240816311946
r=0.587374004023 0.228997603288 0.293299435222 0.204833193162
r=0.895392360329 0.215138652514 0.274949785588 0.249937740923
r=0.766524655519 0.244503169926 0.280839327401 0.249021034772
r=0.779719140363 0.231190450022 0.306697017366 0.238894366392
r=0.7162708917 0.278772467158 0.225381673323 0.218767053442
r=0.67537964989 0.297061964535 0.225069512129 0.296467990764
r=0.798897025342 0.283791856208 0.228001856955 0.296500906234
r=0.554017652694 0.27250761514 0.238862399977 0.241788574766
r=0.605718985948 0.239950960356 0.245083399775 0.261927308933
r=0.804617023193 0.269343874065 0.229040538805 0.265956097751
r=0.865080628872 0.235024422929 0.262526100018 0.287239747818
r=0.811583941092 0.19003966239 0.254396070659 0.276594249275
r=0.793829419661 0.172175527252 0.322042871628 0.280382612078
r=0.524873692192 0.268861917853 0.219570459344 0.266443527559
r=0.695164163397 0.220724696929 0.250077193322 0.319330891505
r=0.649485455474 0.229463409166 0.288979007608 0.264021573307
r=0.680212518072 0.262730890363 0.219248419913 0.231131677801
r=0.706764003615 0.224238300289 0.231143825912 0.312222133341
r=0.717463001307 0.275494385064 0.272030343766 0.213030105889
r=0.762733139255 0.24070863391 0.208281514632 0.32940746438
r=0.704437549269 0.256426721476 0.274703976473 0.249848761834
r=0.797992049051 0.22435182315 0.317931655502 0.230475401151
r=0.813467304271 0.268664962056 0.19591419823 0.294715516822
r=0.654930433689 0.324991804128 0.239521458287 0.247676852885
r=0.706774371067 0.311826069185 0.335080228167 0.161870203235
r=0.741979641866 0.245957057659 0.229934067519 0.246299022532
r=0.619150063973 0.25975477374 0.20289399373 0.282471575006
r=0.645122773113 0.256500644473 0.279272602504 0.243060244918
r=0.572627969236 0.25842347476 0.281250528152 0.23764676784
r=0.735905175494 0.251625871944 0.269328544743 0.254221205553
r=0.741534376414 0.250947227106 0.225336461247 0.253025081866
r=0.62047681317 0.271494775159 0.232654814187 0.236130183991
r=0.695611609678 0.256327678866 0.259478481859 0.234487138536
r=0.641115891372 0.307179668711 0.268785545191 0.208750068781
r=0.699587201968 0.24091330227 0.245089995804 0.267947939063
r=0.756156144462 0.276179241362 0.257493681726 0.198885541686
r=0.841434813667 0.243227292632 0.224931983891 0.276168876047
r=0.619486465164 0.250857604727 0.236981357974 0.26898520665
r=0.71512731133 0.26882986192 0.24834935173 0.200711391367
r=0.654158903603 0.282174138569 0.283402611467 0.184762945513
r=0.589370386969 0.266108894483 0.231432740989 0.217826828334
r=0.653331550932 0.279801268997 0.230680806063 0.247197722409
r=0.631748071151 0.22704465479 0.208648816783 0.291496872895
r=0.619526877198 0.233855933221 0.293547589345 0.229067615235
r=0.683321983703 0.243825430618 0.263706459979 0.32306847247
r=0.509990776118 0.218223337431 0.252886156583 0.305521400903
r=0.652392376905 0.211231427285 0.231982569434 0.281006984581
r=0.761289243363 0.223607440067 0.239824864716 0.251017946779
r=0.703751572627 0.199528599331 0.267578288323 0.273060732342
r=0.672382464276 0.24658078926 0.247718447879 0.193523997194
r=0.777238268059 0.229787505667 0.28616949391 0.213821308104
r=0.640551897406 0.26893530742 0.182479766712 0.312183946951
r=0.686014134166 0.248838689286 0.254096772576 0.257976932539
r=0.855720218085 0.199205466181 0.237385704003 0.247821096087
r=0.713859963276 0.228753440983 0.266894843848 0.23536151894
r=0.588982628589 0.275677296449 0.210994103479 0.265561710601
r=0.702570399033 0.233367580159 0.238136485314 0.269281788899
r=0.467748586645 0.26194628667 0.232436842984 0.212604161075
r=0.626122742318 0.265914139592 0.244211075508 0.25552942187
r=0.783587387785 0.222716305118 0.229704112826 0.241491163658
r=0.69073043781 0.270131226715 0.245382736725 0.234564548759
r=0.822215432039 0.241352717365 0.327147269876 0.198492616878
r=0.741227316845 0.30722881576 0.271188478313 0.197421691359
r=0.602126488284 0.272906319094 0.244032873859 0.250122067781
r=0.600161432161 0.245270907617 0.248206670233 0.227122344059
r=0.553237903815 0.196442765721 0.25433090662 0.248734899531
r=0.524239665751 0.267183391109 0.250928033936 0.198113722866
r=0.765356448072 0.24515364783 0.255130935509 0.213556576908
r=0.510428222238 0.274200978342 0.246622409246 0.254806063569
r=0.73532492688 0.247941132196 0.223500100793 0.240548701803
r=0.658384169423 0.248530112273 0.244527131138 0.255163191732
r=0.575854785181 0.258493062255 0.202415128441 0.224773863037
r=0.685379807942 0.249389266485 0.266423457733 0.211519122589
r=0.593506098797 0.270693031851 0.272875301959 0.208864834404
r=0.73565616865 0.310006122606 0.185644952078 0.251294056113
r=0.624131849333 0.25011485116 0.230781845761 0.294998077769
r=0.633085551438 0.271865826153 0.23512269593 0.230632521066
r=0.742174089162 0.283292712 0.211926678169 0.209734537855
r=0.784730521275 0.235938007935 0.272306268225 0.216184377376
r=0.721317392086 0.207155038616 0.252003021101 0.298735852817
r=0.70756027465 0.239592410089 0.248803466402 0.213108201847
r=0.804421844935 0.224204102792 0.238505317558 0.272848475544
r=0.625001801025 0.220046156489 0.310700615183 0.211404000917
r=0.738113342157 0.262678478058 0.258294567836 0.239300339746
r=0.777968371256 0.218646465065 0.261365141601 0.198328475246
r=0.558874799945 0.267964596639 0.260203551093 0.243856112254
r=0.704017185016 0.203640238366 0.251751113777 0.282186015904
r=0.601720547741 0.270613799933 0.209107757797 0.251954146098
r=0.604498874119 0.216584401373 0.248332064988 0.274984269874
r=0.668525397542 0.258366827074 0.223061914224 0.28549141704
r=0.604391232151 0.2577008843 0.282962136962 0.228253908126
r=0.820486018364 0.246938481875 0.237616089541 0.237561846039
r=0.747482110527 0.211240325533 0.272590196852 0.250282592686
r=0.747378914252 0.221423063714 0.299583930122 0.287024631412
r=0.605267922636 0.202477330148 0.296864969372 0.273218270844
r=0.77116225771 0.24849113375 0.217012066261 0.24716315821
r=0.793480518958 0.265215512571 0.231302122194 0.224614097024
r=0.637571285708 0.274106135349 0.215987085453 0.244109297837
r=0.784942766471 0.277246112252 0.223604033973 0.249487995565
r=0.783651087811 0.199185829859 0.233582043223 0.280667621975
r=0.769436529026 0.252031913031 0.268464890432 0.259647707797
r=0.747582911256 0.216867921926 0.261862599465 0.234701697998
r=0.635863667716 0.244944489321 0.172193462439 0.311565300207
r=0.662860312865 0.253754140909 0.308199653559 0.148017326298
r=0.650440581538 0.285457264559 0.300352806842 0.180640365699
r=0.503323826351 0.327860090627 0.243310140868 0.225556332105
r=0.695057161817 0.258158720315 0.252515833806 0.296327189206
r=0.734292128565 0.217992984577 0.265934770264 0.22685121306
r=0.784228750881 0.199415115541 0.275554953942 0.240608608597
r=0.650033265185 0.211162042551 0.261092699767 0.26833391453
r=0.762274846775 0.270020282148 0.271043842357 0.26253695916
r=0.823383877988 0.252925286575 0.240947444192 0.21247095645
r=0.803839759376 0.239848390224 0.249930207762 0.260051083249
r=0.663211208631 0.265991215143 0.264422090411 0.248531251878
r=0.70906687441 0.163726808213 0.303349976224 0.255208666845
r=0.649567369486 0.255584941912 0.252758092811 0.293049013537
r=0.805783512443 0.220222986809 0.24824286547 0.272560042965
r=0.758412251537 0.240159215303 0.278590619484 0.27128853781
r=0.716770880322 0.220055696681 0.284185391272 0.274358679857
r=0.642052505905 0.258930440928 0.230168058673 0.213632812931
r=0.620966874077 0.226835905948 0.216421347921 0.213589633586
r=0.619229545074 0.23343824156 0.278424056053 0.243296990042
r=0.802100294845 0.262109834853 0.250370303235 0.218850770226
r=0.661580854184 0.30900031969 0.221375399438 0.210599216001
r=1.0 0.257627889273 0.24817259845 0.204865474552
r=0.682816738275 0.213171984267 0.278759186561 0.260238447576
r=0.526794793147 0.219085200008 0.24281194324 0.305486157058
r=0.742856513816 0.238871174172 0.264405224188 0.221177792548
r=0.668201190624 0.30579668845 0.244609366746 0.225149203998
r=0.720492478336 0.245837214529 0.218546582536 0.235605106577
r=0.85952637475 0.218237248527 0.269385080929 0.221357147077
r=0.721988547772 0.279791145488 0.278626976886 0.25076932857
r=0.587142238551 0.278781679884 0.271603720819 0.234448165152
r=0.770714892461 0.263537177161 0.226398361421 0.265966856071
r=0.820335613017 0.219387379605 0.286995105142 0.265119491362
r=0.633527232656 0.22478594852 0.280320158021 0.275710857817
r=0.590458466619 0.225939035607 0.227179382867 0.279387104687
r=0.675904625343 0.226279756068 0.286102949529 0.230780628294
r=0.721284181616 0.245410747339 0.26743860238 0.211069600489
r=0.540377479596 0.20807239172 0.267313937982 0.208450557801
r=0.747552983786 0.244978406474 0.297569377897 0.187406292714
r=0.703644598761 0.230969114111 0.213091404973 0.298538915923
r=0.772002007414 0.265813863053 0.253540220128 0.202086164675
r=0.718965256407 0.296037867576 0.305628180357 0.202001790929
r=0.544231267542 0.268632547949 0.272208906916 0.243915747484
r=0.677988448034 0.282884209163 0.266254262985 0.235006992859
r=0.773071862776 0.209827478676 0.2629016382 0.304477765562
r=0.81695077056 0.229040616418 0.264592431242 0.250058760578
r=0.609168120375 0.235662467828 0.248871844097 0.25858662306
r=0.601154693451 0.309465120215 0.204518536725 0.229728845495
r=0.812822013591 0.218236106668 0.29522941586 0.231790836492
r=0.762480498063 0.246759471647 0.248478932244 0.229734815475
r=0.787841388261 0.250376959625 0.25256561212 0.239504929455
r=0.657854283195 0.250603567975 0.29727976508 0.169295383075
r=0.773144235394 0.239688022673 0.279189632481 0.20988743938
r=0.605397736548 0.234117798625 0.263429075047 0.234834587483
r=0.623567771408 0.216257629545 0.257229915346 0.206751393026
r=0.64419982576 0.24310411022 0.277785349933 0.289642970587
r=0.783081600694 0.270967628155 0.231957649982 0.283461321157
r=0.677426235575 0.253538698107 0.233311468457 0.228953844046
r=0.564075990631 0.241267416346 0.235008669034 0.264323843904
r=0.742069579305 0.308063326664 0.215101715528 0.245469732358
r=0.669403216009 0.20947528822 0.254161831933 0.275356794207
r=0.791796867334 0.23530477378 0.251998454969 0.252009449735
r=0.760955058688 0.26778519988 0.255553681962 0.271046389113
r=0.74033962652 0.284973579845 0.278612323127 0.218078967889
@balllist {Second Position} color=gray
r=0.791661819028 0.220417292991 0.299736278165 0.297312615931
r=0.833840397022 0.213810294589 0.276607385678 0.238905340651
r=0.84390431634 0.310276896578 0.20494399596 0.210470130245
r=0.733301945202 0.250141944521 0.267473576095 0.211778415154
r=0.844011595944 0.248441532907 0.201961669388 0.246452233557
r=0.829432385795 0.268312791489 0.26622483525 0.255079197696
r=0.968579347537 0.288660421048 0.225104664507 0.259405871259
r=0.898646612875 0.23791848218 0.257991527903 0.229386220483
r=0.753844103642 0.27431289819 0.246390961977 0.2278592442
r=0.773778409267 0.212662009369 0.257634816693 0.303006152279
r=0.787890466664 0.231003011465 0.288221170749 0.251545639044
r=0.792178807161 0.270526323478 0.216166915119 0.303356922343
r=0.824350361932 0.209100802369 0.258902894418 0.310974419675
r=0.937853239778 0.255695919722 0.191939993205 0.232226384439
r=0.814357009967 0.231809614176 0.284335900434 0.256386609399
r=0.83569694634 0.213154510704 0.18595529821 0.323526198211
r=0.863826937567 0.264098220139 0.244179360703 0.241504109004
r=0.845473654235 0.226162801335 0.271440803931 0.240540630299
r=0.821453671217 0.272953964982 0.222685879364 0.190489584139
r=0.754057222737 0.212207862748 0.311845932002 0.218071884833
r=0.841150004749 0.241447268483 0.265619016596 0.285908140478
r=0.795538682394 0.194024716141 0.293150835482 0.248691944566
r=0.883364689479 0.29700265905 0.240512475986 0.239217462172
r=0.782417073308 0.234024575923 0.246308476832 0.28452079067
r=0.742995642304 0.294641261368 0.291939569528 0.224261762131
r=0.836234549696 0.215661078677 0.22795713501 0.325030356869
r=0.86476506164 0.294132276052 0.25492626101 0.188315309754
r=0.826528581862 0.218256390106 0.293036309583 0.221713382754
r=0.87343775771 0.26157540982 0.265362207942 0.246201005632
r=0.829251393692 0.231372278695 0.255860591098 0.2046791404
r=0.810991995736 0.24300296238 0.289317805703 0.256663546476
r=0.875546738106 0.263603230089 0.270413284614 0.222218240348
r=0.767547327924 0.243036356446 0.244081275362 0.251658065353
r=0.858786057555 0.256651204592 0.283321819543 0.221851183018
r=0.824798646208 0.264014666473 0.270164445799 0.235568068857
r=0.880616276854 0.245546765778 0.264103026232 0.249113719964
r=0.811504126462 0.214039463585 0.242553402545 0.300159617171
r=0.784729450502 0.228049620011 0.284772908248 0.271418422293
r=0.898704906626 0.278909037841 0.196294654556 0.279401235683
r=0.799109877989 0.283769650872 0.195024916977 0.300079710082
r=0.795870496935 0.244893487528 0.226978900398 0.258617044205
r=0.857614272057 0.284900816716 0.232666381324 0.247254453939
r=0.828573288258 0.214758182418 0.272202198438 0.20935228497
r=0.877833705839 0.292318459366 0.247579191474 0.214925949552
r=0.752921021191 0.272424303887 0.25472681386 0.275792734634
r=0.718600523068 0.211702117909 0.260401881895 0.271224856622
r=0.868182790329 0.300753073138 0.218332102807 0.22419740257
r=0.819120085403 0.262303096612 0.227990369436 0.270901016532
r=0.907704575415 0.265887543436 0.148963746948 0.289909948235
r=0.828805755623 0.281870732953 0.147818334227 0.274816695886
r=0.841660179562 0.257330244069 0.284400629274 0.21080688229
r=0.82800350882 0.266286727283 0.263189151593 0.200263418304
r=0.68749625031 0.237729772113 0.272578812936 0.265513866425
r=0.843127244432 0.196678579387 0.238791686331 0.276465565054
r=0.799408023745 0.240038697212 0.251456350307 0.295335404958
r=0.791267106325 0.224349616014 0.242156963207 0.243536152694
r=0.84675683205 0.277090850002 0.267245873604 0.265354753866
r=0.864959473232 0.263129978841 0.248724342793 0.222815804635
r=0.902599337284 0.290282182266 0.201504713663 0.267226758596
r=0.82347361499 0.229125882729 0.252665466243 0.302676339353
r=0.806173897874 0.191630872075 0.183226065763 0.31390480197
r=0.828936262196 0.254219299677 0.259170696956 0.238982344557
r=0.811631982432 0.257408755137 0.268450391541 0.245579973732
r=0.777960036432 0.240184474118 0.259488178083 0.249619903141
r=0.856518843471 0.210929383087 0.267259466685 0.289004049385
r=0.919751797691 0.28713156024 0.213508658166 0.286145028414
r=0.789975983445 0.254901759818 0.235815569611 0.277414830996
r=0.827511451612 0.196502722083 0.274284423925 0.293781227825
r=0.842114267429 0.275700349159 0.220576317582 0.241608488579
r=0.857301100005 0.265153783539 0.266033444342 0.217422695444
r=0.876826166344 0.290350920791 0.161379223512 0.288164939126
r=0.890571666359 0.221877173765 0.260148092112 0.269068270261
r=0.818714481274 0.274820697575 0.264452666397 0.237951490206
r=0.781808929063 0.20566483997 0.268667820241 0.294203589417
r=0.872109167368 0.27120027749 0.241944131745 0.191033357649
r=0.827584430782 0.266160285842 0.249630912086 0.275079086891
r=0.797453261219 0.253515725182 0.284828143535 0.259898189601
r=0.820721701869 0.208217140941 0.283935215283 0.258427484113
r=0.83516206424 0.245920679645 0.263467962662 0.199769704711
r=0.806656335553 0.220014435105 0.304084227564 0.205117967591
r=0.731365439286 0.253569735565 0.269547713214 0.262845451153
r=0.859361025517 0.188040374288 0.244601613686 0.286332821186
r=0.873049441053 0.264224268496 0.258073341006 0.181653489215
r=0.781775627716 0.26089284205 0.294304552116 0.215961611659
r=0.681412159531 0.223950825152 0.258028783757 0.296738764853
r=0.838858087777 0.239288487061 0.23760598868 0.224649377052
r=0.824803344366 0.259814187518 0.254390333225 0.243723516408
r=0.903866851383 0.258951509576 0.237891210009 0.201462275338
r=0.846959539659 0.259856245597 0.235998274056 0.243623660122
r=0.740434328434 0.30456735648 0.217791235723 0.259632651109
r=0.788060885638 0.27091201123 0.21774227859 0.27663450936
r=0.88736605171 0.228796349217 0.243092898916 0.288172689605
r=0.816011416497 0.260141696245 0.261724116899 0.241855164998
r=0.809085064478 0.248745946242 0.282198698273 0.223574905938
r=0.762034353903 0.235977257178 0.240345075443 0.262677914514
r=0.816671028078 0.249336742178 0.272400171772 0.232351086359
r=0.867570782944 0.224498282965 0.267050488232 0.24183797954
r=1.0 0.30140944379 0.243176107426 0.207492259622
r=0.919481665096 0.222013980446 0.222974629271 0.270608836373
r=0.717857018115 0.189756369461 0.289056809651 0.285011099154
r=0.812874841616 0.225141709581 0.262239187523 0.26128518896
r=0.854534762902 0.250239973534 0.235744959158 0.298513595663
r=0.889519196395 0.329184611095 0.20918818793 0.233537995983
r=0.811076641219 0.29399264123 0.229566155406 0.275375371181
r=0.754765696251 0.221005096908 0.219987953769 0.324579456504
r=0.821150294801 0.291347533678 0.278818510962 0.222951560658
r=0.81742666995 0.20125292485 0.298902104292 0.228588955025
r=0.925864924981 0.272249668325 0.279754636904 0.242818693602
r=0.846940182278 0.23571191999 0.286986437594 0.266492004147
r=0.789894897884 0.217204177722 0.251373165489 0.275459297336
r=0.793632870513 0.274937878324 0.257892635463 0.233932485325
r=0.786986051265 0.230941501722 0.268601650047 0.267619241153
r=0.735362316917 0.243790232524 0.313087393048 0.244219061679
r=0.775181611282 0.253243197939 0.253809057402 0.239057293007
r=0.811875667843 0.259799090345 0.213184652616 0.291672793478
r=0.902289110287 0.295657288529 0.245397163042 0.237410209804
r=0.733754153838 0.188249720153 0.312430581512 0.269242712212
r=0.871592215599 0.310410250378 0.230538653141 0.217857309324
r=0.776371413434 0.244128404065 0.285008200867 0.194544654537
r=0.791377452274 0.258593394647 0.235221600749 0.280734485982
r=0.79784149628 0.269426386933 0.283571309428 0.254789590372
r=0.971448201804 0.288202718991 0.176864898799 0.231592711168
r=0.973559700589 0.317645646298 0.233063282548 0.151572699073
r=0.831167481831 0.255683538698 0.238808350983 0.288148188569
r=0.815672470829 0.274155635126 0.271965934484 0.250692973068
r=0.852612799166 0.245079184609 0.250055922524 0.240224713703
r=0.943702257634 0.262937535818 0.250531589096 0.20733519742
r=0.78924668801 0.19341063272 0.259561983609 0.282044454582
r=0.718432209352 0.226661618218 0.315960492579 0.241186040367
r=0.820921701039 0.263276730212 0.248706393783 0.215668708146
r=0.708666892639 0.220165718138 0.295670428156 0.258472792218
r=0.841439047791 0.208800534708 0.247872086882 0.282600309412
r=0.772889300477 0.161241407593 0.323557059393 0.200667021098
r=0.837214669021 0.24912311539 0.267938430695 0.249372383177
r=0.75180440515 0.193485543439 0.253642953595 0.265656847554
r=0.830881420094 0.292719872879 0.246878420141 0.22875658321
r=0.778546689296 0.277600189356 0.316236771236 0.187373881444
r=0.801168751034 0.27750844002 0.251707517834 0.223397659977
r=0.878223890922 0.31649231578 0.225244344182 0.212849475255
r=0.878757672588 0.257357457689 0.250977430516 0.224914879552
r=0.801648061727 0.230430467778 0.280687585962 0.208117315787
r=0.875769028136 0.250728703708 0.249633782551 0.266023084819
r=0.738970405252 0.274328743497 0.296325685588 0.250000570543
r=0.843993806687 0.218348786597 0.233193922803 0.294260134806
r=0.689753640196 0.224124350676 0.253239051818 0.291802556225
r=0.742403214242 0.237146568617 0.293325066931 0.25139413102
r=0.885437897771 0.261853908419 0.300234525657 0.206956501981
r=0.846030828187 0.271113747158 0.268918164158 0.220570117329
r=0.887246242427 0.24088455343 0.264858015488 0.24906357552
r=0.734229541749 0.269625084665 0.207250506477 0.268376091278
r=0.767380385078 0.188070425555 0.292641263742 0.25384536967
r=0.813895597725 0.24262431981 0.27387180627 0.2397249881
r=0.772546672685 0.179904375559 0.323849986921 0.267538543833
r=0.823855903148 0.301676295709 0.227001069419 0.258184807523
r=0.923254996114 0.293621657513 0.219506550667 0.203566286915
r=0.835670471929 0.278188045179 0.26944424095 0.23775183068
r=0.865797622499 0.216856274276 0.248313241651 0.286052501893
r=0.778320703756 0.280022307684 0.280850919248 0.187555099815
r=0.955725117105 0.30586909524 0.250425966636 0.233585418559
r=0.775438816452 0.248315640875 0.260440903983 0.245554868596
r=0.767203412055 0.245263556583 0.245245686934 0.322022942308
r=0.931756408364 0.28439594635 0.212741793451 0.197880657845
r=0.744644911052 0.227038027003 0.304774718604 0.248015724237
r=0.777044162128 0.227800250727 0.234144659058 0.32464604779
r=0.727658159437 0.245118788585 0.285220190054 0.261315411236
r=0.86651529144 0.225048441873 0.251034641462 0.26524337426
r=0.806012549096 0.200470567256 0.259622620656 0.264754728546
r=0.822523562556 0.28745478762 0.204735685775 0.273065209802
r=0.787390186468 0.230175278948 0.228752725145 0.248342098885
r=0.829031003032 0.25731912177 0.214539866536 0.301970001586
r=0.849190748334 0.226410149724 0.204911864538 0.322955744843
r=0.835504866057 0.212794815497 0.308921774097 0.210612829812
r=0.852224086423 0.243106882662 0.256543394292 0.235598598713
r=0.785670080493 0.199728989437 0.276173226099 0.252606538604
r=0.8040595096 0.234738102819 0.217294174958 0.306862162106
r=0.784969920221 0.224374605917 0.276358930559 0.230354274405
r=0.855318880812 0.229676859312 0.253255041498 0.257008506615
r=0.78450380886 0.234342605658 0.211886026688 0.315639492287
r=0.859726374471 0.238183036045 0.238752472476 0.249995677071
r=0.7594118215 0.193674046145 0.252006886446 0.231835653496
r=0.772607086074 0.220341617893 0.226113461868 0.256094009004
r=0.928384797947 0.257752961055 0.217362423228 0.237064789187
r=0.878007308195 0.244665149165 0.245045515853 0.24867624595
r=0.870816808915 0.297506875261 0.233892326785 0.282850555842
r=0.810256640739 0.268459609918 0.250340409333 0.216063408139
r=0.771086780245 0.243510421865 0.219805267208 0.242526084746
r=0.807380718272 0.18407293623 0.252240128781 0.282158686639
r=0.805141388915 0.238971757344 0.251151552029 0.304783206391
r=0.765942644493 0.217529746031 0.209532204747 0.336505632685
r=0.877763286433 0.268268510314 0.290960423974 0.21037411988
r=0.807728761973 0.213363019551 0.254566098769 0.289292015233
r=0.848999583106 0.26964855047 0.269447078667 0.200844463078
r=0.894707064732 0.305028761409 0.211316131972 0.238287022797
r=0.872287400566 0.283546769128 0.196521107648 0.262968021594
r=0.875960450182 0.239987701313 0.222096777668 0.270437061806
r=0.959345818223 0.257940876168 0.249263362382 0.214340220867
r=0.857609545468 0.226717138162 0.230370469502 0.253953264248
r=0.748003235579 0.229454205844 0.201554569014 0.293057098614
r=0.773468569966 0.256942031521 0.218706382225 0.272523743411
r=0.795087966037 0.238755608472 0.23497576292 0.251783992765
r=0.79623372776 0.224629157393 0.26836236114 0.218763160564
r=0.8015059049 0.211027241169 0.257030780058 0.268011296035
r=0.822618564289 0.293030166136 0.220147252558 0.230027046396
r=0.793411846034 0.263070801936 0.26115265185 0.261991181078
r=0.892641928065 0.277317672582 0.224267606753 0.260464081936
r=0.814952956995 0.240096225647 0.27438182118 0.213063093879
r=0.84712891353 0.239063281608 0.220615173786 0.262764531333
r=0.828980500072 0.214678420269 0.244398635134 0.278620720774
r=0.82945306498 0.297959700012 0.266229058736 0.218553649526
r=0.894460483855 0.263433471575 0.310695201721 0.151786484322
r=0.910329579884 0.316093631434 0.242236731497 0.177608063551
r=0.920903489309 0.23655452955 0.246810925984 0.248134588146
r=0.709878693821 0.246292213936 0.226507660112 0.258628481228
r=0.871436102967 0.252956125649 0.244109489033 0.239610489247
r=0.888903186453 0.277507650536 0.186829288564 0.287169223547
r=0.8012407938 0.317578045183 0.234677681787 0.259999725027
r=0.809076384398 0.329976283457 0.164835159873 0.226073095899
r=0.794644227897 0.243046231763 0.271177406505 0.219717078289
r=0.775521820081 0.243647124602 0.245027264691 0.252060352483
r=0.853297271182 0.271380772957 0.178167769967 0.232758116697
r=0.829056371276 0.185862987542 0.307329969056 0.209566654538
r=0.742872100263 0.208058146387 0.284960960521 0.267419072075
r=0.730025199498 0.172182654375 0.311181246842 0.282287422066
r=0.975251450955 0.214806518975 0.246281613143 0.27032470796
r=0.95289912353 0.288490126336 0.265390460901 0.187411393656
r=0.811488280071 0.187060186238 0.235847783814 0.311872250412
r=0.846017446459 0.268486873464 0.283438403005 0.265805068004
r=0.75382661689 0.234883446709 0.247828956988 0.277871554639
r=0.95641350203 0.288030557208 0.258454595056 0.240127875445
r=0.760853380406 0.228634541136 0.260867645199 0.244243081303
r=0.881004946346 0.253423316284 0.24441094279 0.239802183427
r=0.80426535185 0.237447979905 0.229209470447 0.253724832558
r=0.833484587156 0.238326272757 0.212529810455 0.290350000658
r=0.810144633049 0.23595064742 0.241180631039 0.2826823837
r=0.850949697272 0.246854621206 0.209919975037 0.299536805929
r=0.796583634993 0.21961305693 0.284546015271 0.259990171589
r=0.76774799965 0.253936988123 0.254197727396 0.252935774958
r=0.863811944251 0.243740565869 0.242675730065 0.256050325866
r=0.830583341513 0.272321964357 0.219176202705 0.253835333782
r=0.84353027521 0.294826083613 0.177452699691 0.237294551523
r=0.838036139063 0.185387186896 0.249650645424 0.286035796512
r=0.846729478173 0.273338611884 0.263129955988 0.213026523045
r=0.859288894281 0.224874811934 0.277606166041 0.264504545234
r=0.760461172601 0.20544187901 0.230693038891 0.333094058806
r=0.889451574126 0.213610719959 0.262523810028 0.276563002874
r=0.828289528813 0.233732545818 0.241457131501 0.206052096171
r=0.79771213367 0.273207530003 0.238767022637 0.26092991613
r=0.876294771204 0.251371217651 0.187899112135 0.267707098842
r=0.864134940066 0.237625500966 0.275714011221 0.245387022122
r=0.750866379718 0.274068778534 0.260995703736 0.259123591739
r=0.858147257251 0.261764769227 0.215768056382 0.200509909257
r=0.929937924472 0.288969275305 0.22701907889 0.222118561702
r=0.792932523745 0.265115985576 0.261975430249 0.231186311005
r=0.815438836477 0.263678447452 0.240963577915 0.284669143144
r=0.778780051008 0.224797564715 0.315218216249 0.196463101497
r=0.790819288412 0.238686855542 0.250128288042 0.228991144965
r=0.76688675047 0.199538375861 0.276681423813 0.270364407225
r=0.849342089413 0.210205286351 0.282684342625 0.278878487426
r=0.834941761552 0.240066154322 0.228890461626 0.271100947376
r=0.852176648734 0.273918544072 0.246835248469 0.242123837694
r=0.807297843803 0.226226858899 0.284779134164 0.271733133003
r=0.902027366691 0.254353356058 0.297988704691 0.236316377165
r=0.811436904826 0.228142720496 0.280776407579 0.25212895603
r=0.739446470122 0.260972612339 0.240082584996 0.290147854377
r=0.890234540897 0.283260336647 0.2670414162 0.162961650776
r=0.75429229788 0.211635046611 0.288398694429 0.256765959988
r=0.843501303911 0.284809014738 0.187997516276 0.288207276554
r=0.828956365673 0.277873471969 0.240458251928 0.273432852884
r=0.868417420464 0.224182234185 0.282376304356 0.259842676453
r=0.821173829938 0.203430427029 0.276179034307 0.343126322924
r=0.797025417593 0.223378073041 0.228539835654 0.27704837839
r=0.870382980918 0.249561968505 0.233618757431 0.240756732869
r=0.806892405915 0.2073212053 0.217326988358 0.30661898567
r=0.888066907179 0.260583272917 0.284965799036 0.19797994987
r=0.805624896283 0.22033980978 0.209826780172 0.306559058558
r=0.841546535617 0.214628858123 0.246979861235 0.261674142134
r=0.834333062031 0.249647484614 0.227987177254 0.266265127152
r=0.790386246868 0.21185360096 0.284812780107 0.289851490405
r=0.828592979453 0.258556505102 0.24926482544 0.30477060046
r=0.791933537657 0.249184122743 0.267569473023 0.213124569835
r=0.760818911347 0.183762645481 0.283739485993 0.213755753202
r=0.932197985257 0.282703327855 0.259711144114 0.185900457177
r=0.829603895913 0.205974029974 0.282814363794 0.27400837384
r=0.910114202439 0.240584045493 0.323902166407 0.213097927985
r=0.804608038877 0.180152724783 0.299173248264 0.294579360603
r=0.758612496628 0.264603707247 0.254433274859 0.261980990436
r=0.86456496256 0.250985888573 0.242822720051 0.246513405804
r=0.81879476452 0.295351309895 0.246529120439 0.211663910503
r=0.940277456404 0.24225097145 0.208589339902 0.249039432261
r=0.821151418156 0.25403745086 0.298271380061 0.20534046657
r=0.87141700125 0.296419121802 0.215445220987 0.249539055198
r=0.71947624731 0.251354444979 0.288906887432 0.217373799781
r=0.885138790502 0.292905020723 0.18092498746 0.251388042522
r=0.839670506871 0.220906473877 0.261771503407 0.278471404065
r=0.835612815648 0.282689039085 0.280054054405 0.246785908178
r=0.811729814556 0.22459063097 0.242835749067 0.25515249504
r=0.912339674558 0.287617288465 0.209840759932 0.270886298265
r=0.996298493372 0.292380286022 0.241521371204 0.198934182959
r=0.783583874861 0.242755618776 0.245897634552 0.246898697923
r=0.816155447459 0.265559990569 0.251552848942 0.24264216448
r=0.911807897611 0.314688885836 0.21186427252 0.237277494816
r=0.90096326398 0.314470315862 0.209313468297 0.240045044922
r=0.85582678769 0.282293184052 0.233043376152 0.240718269092
r=0.889507634613 0.270198811228 0.259204478608 0.193782692282
r=0.843908577714 0.208514983318 0.273088506418 0.256110479656
r=0.959190874881 0.218010520032 0.253549511122 0.25579220683
r=0.833471154933 0.205349853863 0.257452081296 0.296651412281
r=0.843930166943 0.208139299277 0.220729004884 0.2613045206
r=0.859144425425 0.201362375569 0.241482779588 0.28076389066
r=0.815778991284 0.28173827306 0.170583429754 0.286803500391
r=0.938668064331 0.276208839058 0.241362468703 0.232572786157
r=0.827975948585 0.201001436582 0.211355805421 0.29381651661
r=0.841690101127 0.309870091864 0.174119561971 0.260535228958
r=0.848570871967 0.283264526619 0.259909716013 0.282929781251
r=0.923080119212 0.227348727105 0.212206751991 0.235317254199
r=0.765958035161 0.235324649207 0.249629421332 0.229178108777
r=0.829140861008 0.241054044397 0.275797375039 0.269275626767
r=0.797013927831 0.216963824652 0.283900843858 0.266470961438
r=0.829323145053 0.258737658724 0.233614178171 0.274536464241
r=0.755958931982 0.193986454506 0.288174511653 0.29087771376
r=0.927314772778 0.293929521129 0.25414013678 0.154813947622
r=0.844535244134 0.253803106894 0.264704372568 0.24059386039
r=0.790500419756 0.238416958895 0.232467361627 0.246007156543
r=0.834074595488 0.291732882899 0.257088783381 0.166364033536
r=0.774473163902 0.252021002393 0.272428244074 0.241178567952
r=0.866721058736 0.274698768936 0.247361012317 0.221672438544
r=0.794567109537 0.266863682664 0.266504406539 0.217267310523
r=0.882286184976 0.254998439398 0.224966543152 0.288232671636
r=0.804352869462 0.219169305606 0.189687374572 0.299737777173
r=0.800355083915 0.251930831126 0.240770122225 0.256672042765
r=0.754093810746 0.284542832571 0.235213998372 0.242958519295
r=0.794339794928 0.211659745965 0.227481574809 0.296869366194
r=0.840954255917 0.280164234966 0.283618360162 0.195958258334
r=0.886686438566 0.21433118126 0.288750110568 0.189015028502
r=0.759933607525 0.245053822061 0.22255144503 0.256045946582
r=0.912101228476 0.276906629681 0.256603523306 0.20082895422
r=0.86869352417 0.239232392239 0.268557406588 0.263551979815
r=0.818107365903 0.195348822197 0.29258615593 0.234504757995
r=0.767609271515 0.239182345106 0.265697194889 0.229980946074
r=0.856958818656 0.267641735033 0.223775570946 0.23838968529
r=0.727890883435 0.258153373589 0.254477225166 0.218879535964
r=0.75680762153 0.237573836419 0.302480244819 0.251145397788
r=0.944938915183 0.238139717568 0.191201544814 0.256927631166
r=0.835224955426 0.192568127728 0.278031194469 0.271005488269
r=0.852359090993 0.336549564091 0.241620890824 0.195529625882
r=0.867614533659 0.307149445391 0.272498260339 0.168079556556
r=0.887358222436 0.201869319709 0.27374544263 0.259016436415
r=0.801648275983 0.271216631157 0.228949635239 0.236590153191
r=0.757986692585 0.186861437666 0.311514353212 0.208268167568
r=0.804637207734 0.207844450412 0.268565623663 0.282321298117
r=0.747156851971 0.267865344362 0.28210124576 0.236741613889
r=0.768526001901 0.241822953835 0.256051412307 0.258050475689
r=0.810137450008 0.281067738691 0.241378882624 0.251239305255
r=0.830790847427 0.290818961413 0.230061573737 0.249796022498
r=0.838288485036 0.234508802958 0.249640737111 0.225290623012
r=0.752004310275 0.209370809427 0.288913142318 0.222039854752
r=0.748364883618 0.235674412912 0.207834244141 0.290241270434
r=0.761181730928 0.215392448109 0.248818829533 0.238279859824
r=0.703601380177 0.271365164347 0.261656672523 0.232945222773
r=0.816585247365 0.220138784328 0.297764303047 0.23346781812
r=0.792319892616 0.248074790346 0.25279298497 0.25866632496
r=0.811002950173 0.235213290002 0.237813467173 0.270505685835
r=0.739819715783 0.213758210207 0.264445522361 0.26384964041
r=0.774089231198 0.234301409935 0.281521021404 0.243597483162
r=0.796593113859 0.181805810077 0.26005553907 0.244960719734
r=0.849570350153 0.260076646262 0.207314071902 0.252122512804
r=0.856724884602 0.210557386359 0.259106456994 0.261846188206
r=0.816479828029 0.217465304441 0.243790467721 0.251651850106
r=0.724335182389 0.254809070657 0.252338356094 0.313883514825
r=0.793406281969 0.294653492613 0.249228970604 0.23189550942
r=0.860404636915 0.239032316086 0.233871472267 0.301439576136
r=0.791822642174 0.257428905395 0.173242640461 0.2987184926
r=0.836545415992 0.226526136381 0.254108458633 0.248895139998
r=0.747867239339 0.242588929104 0.214756740433 0.273957782926
r=0.836121725529 0.29524358551 0.181366614104 0.250229044718
r=0.762001588743 0.278597870635 0.207285767465 0.264467289378
r=0.801817541474 0.213542209902 0.238337781352 0.220287249321
r=0.831663688872 0.249888018809 0.220474523968 0.247278326546
r=0.775111022763 0.203651440599 0.275955846456 0.247775129961
r=0.80191921334 0.234974969791 0.243545173722 0.287382770401
r=0.862941095999 0.275146233711 0.28603553945 0.225156190978
r=0.76170649254 0.20587904266 0.278445607357 0.302516858988
r=0.816808018543 0.311288631089 0.255256585619 0.176798021242
r=0.88773888751 0.291507425209 0.248920467199 0.171052864593
r=0.853055901241 0.257393099791 0.245682739259 0.229046489617
r=0.820263422788 0.220231315761 0.223530706117 0.31820982688
r=0.794536589879 0.264136876276 0.245349400775 0.278328327118
r=0.76479696124 0.286556439268 0.225317224537 0.244719478521
r=0.862111818988 0.223780826632 0.279378999826 0.216779337251
r=0.853215905621 0.27674845853 0.232666532727 0.254560018182
r=0.840379716257 0.269572930461 0.233700075248 0.300763029824
r=0.878889414533 0.271122389918 0.203649833073 0.286596785022
r=0.832030689547 0.294487676408 0.189813339886 0.246457708429
r=0.840575626989 0.233282839837 0.303948198539 0.232390903446
r=0.700816776498 0.2428920358 0.238483475447 0.238672380725
r=0.743749539816 0.25048094018 0.239682380703 0.255849608902
r=0.796100899074 0.208236871742 0.261154961595 0.268932799991
r=0.908463758712 0.25614341043 0.246502558375 0.234810092762
r=0.872803716929 0.286307069375 0.225828602691 0.215126764299
r=0.787105971211 0.277566247633 0.262956142461 0.202932747046
r=0.776627569427 0.235294775377 0.306224340701 0.249900417968
r=0.897448545045 0.305058059239 0.277368905734 0.20636738246
r=0.818349382585 0.310733799999 0.251737805255 0.215115870267
r=0.82393906853 0.269679116053 0.23607197632 0.269708496559
r=0.87036345069 0.239364158726 0.251190882849 0.205710428789
r=0.818651029082 0.230371833208 0.225549078031 0.290741213017
r=0.841907480226 0.187690078231 0.270794065481 0.25553064996
r=0.877298487619 0.350303210135 0.227827515854 0.191124548596
r=0.887967916251 0.258255023131 0.264234544893 0.238323085939
r=0.861985057369 0.28379293378 0.251826896811 0.245726546951
r=0.772592540477 0.252280465462 0.280037166688 0.211595106167
r=0.728188708907 0.221973743288 0.276174622695 0.266672186041
r=0.769818321088 0.188771478654 0.308573458276 0.241198311856
r=0.843390115951 0.263842003254 0.256956938162 0.179865453399
r=0.81158423437 0.243604817783 0.298241436131 0.208062843384
r=0.847264523572 0.265107684979 0.2166597771 0.29396962482
r=0.835337360983 0.238816630296 0.28963897617 0.232236152547
r=0.840280507809 0.209518718351 0.31810642961 0.216276805317
r=0.799593837374 0.227696062675 0.243098764751 0.221610912479
r=0.825420993669 0.225214313387 0.282104627109 0.240478410142
r=0.7778506926 0.2708295859 0.218233502327 0.29977314293
r=0.793337452846 0.315964937056 0.272728767645 0.207606800424
r=0.836068149305 0.263067083385 0.274650365485 0.254100071241
r=0.774730080579 0.233799471175 0.242804751238 0.251609269011
r=0.877310233834 0.240278144017 0.210720093107 0.250916378992
r=0.864245332804 0.305632948376 0.244502742487 0.247038728304
r=0.810509032668 0.251251335524 0.268136993172 0.27718727092
r=0.820132166648 0.223875308476 0.234277662022 0.30324759873
r=0.802424795228 0.214733261538 0.251492665507 0.260352647237
r=0.749676995305 0.262942645991 0.217810763605 0.253747944689
r=0.683284514701 0.205140061135 0.284644824126 0.245186037116
r=0.748570159586 0.266992513593 0.256505807077 0.18174458061
r=0.899222162263 0.222346097816 0.227493959564 0.244325299646
r=0.735328922423 0.297025111986 0.209116893963 0.285632097474
r=0.877188048904 0.266380056616 0.213644225886 0.220654088307
r=0.818936298088 0.232337504944 0.238701014522 0.227513759831
r=0.844845305098 0.220578972491 0.266649740363 0.234042220953
r=0.836001143363 0.239925064194 0.253473332379 0.317234266727
r=0.829728725179 0.26417641314 0.223973305239 0.244077759131
r=0.814752542361 0.215834357679 0.277557439079 0.233408832558
r=0.868575420513 0.263565541461 0.261172419996 0.220794263027
r=0.84516113444 0.309269037078 0.23016075754 0.251279515396
r=0.773230135494 0.215457726955 0.258075575184 0.3050701168
r=0.811375233894 0.264531862294 0.227928206239 0.243041611336
r=0.754200461347 0.23657388766 0.235736533706 0.245463539002
r=0.787710422782 0.288097155684 0.195476928336 0.235573834317
r=0.725626495348 0.250015579861 0.295898555341 0.222490929338
r=0.714543424604 0.230471783252 0.217704140527 0.267593947977
r=0.941601467802 0.229472336726 0.23801220466 0.227152408092
r=0.890130038348 0.283626277917 0.290197200379 0.206723785412
r=0.806248368897 0.309687476502 0.261978269777 0.182697343988
r=0.81203239642 0.179306166656 0.235527411048 0.264177420095
r=0.82100339709 0.255697427146 0.235689410973 0.224518353469
r=0.792772592409 0.22685705979 0.22675674083 0.287618701914
r=0.852046047573 0.307083867638 0.263536621454 0.212459576472
r=0.887047906891 0.263639960597 0.251660461942 0.252786294626
r=0.835576588275 0.269259807176 0.209079244479 0.269683104832
@balllist {Third Position} color=brown
r=0.522378413649 0.270789215759 0.206425145077 0.266651380997
r=0.653041175022 0.214754779013 0.286174715969 0.266878867931
r=0.263917093098 0.281740734994 0.252061783599 0.23865157464
r=0.419814079386 0.235918211023 0.243893804705 0.238486973911
r=0.56806242613 0.258488873189 0.224401172271 0.308602585472
r=0.577934696026 0.222727740593 0.283792578022 0.262807937076
r=0.650706182879 0.26494781778 0.238793244192 0.247267275009
r=0.663677026781 0.247918797485 0.183245032866 0.304602432696
r=0.686681210197 0.287968093366 0.250528949507 0.223902958598
r=0.768907629382 0.220597433458 0.232906264074 0.295463693545
r=0.589439736555 0.231615685705 0.3305663261 0.205869553159
r=0.625926253807 0.224024493737 0.240589061329 0.273218171136
r=0.771306620771 0.23639744767 0.25108904523 0.269936885753
r=0.635440113108 0.269343640569 0.258355612295 0.254516564462
r=0.587104003191 0.236134834738 0.240015545738 0.260578248095
r=0.800276204109 0.224285701642 0.228192444687 0.256110460448
r=0.550807893561 0.2789443716 0.221683894694 0.22790079868
r=0.616007853476 0.225662128262 0.284600349327 0.249245217662
r=0.407612291702 0.193522598709 0.270351779003 0.291736416544
r=0.477220887616 0.297869827011 0.176111459918 0.24621679969
r=0.609917092238 0.269415300584 0.230571516598 0.255764410518
r=0.495766353485 0.269233899984 0.293561684515 0.22269543514
r=0.64950980606 0.266424600633 0.229591950861 0.207007706576
r=0.582638904259 0.226923836824 0.222121686787 0.303445930182
r=0.432945476494 0.261863568752 0.283992770218 0.195963907107
r=0.667848617481 0.231106617261 0.289227834188 0.272323560133
r=0.399618802926 0.254676803107 0.264726585937 0.223789869426
r=0.237980492781 0.206917528025 0.210808537466 0.292437195637
r=0.525543178978 0.259364414698 0.238136346235 0.246039649503
r=0.430193399416 0.235990770481 0.219873977315 0.248454092656
r=0.519182477578 0.246346122816 0.263051212215 0.228704553289
r=0.738945765766 0.27309495306 0.267668468331 0.184563371061
r=0.595149710394 0.246070715304 0.268602749928 0.192134277506
r=0.465561831673 0.298699561174 0.224628748291 0.291966366551
r=0.461835159959 0.259549478744 0.216018157664 0.266490391282
r=0.449866207597 0.278132209267 0.261263709136 0.217729087177
r=0.583615980861 0.208127209835 0.262777925456 0.232722588465
r=0.773267207932 0.22192220628 0.265981831147 0.289716280991
r=0.63002624485 0.280903668098 0.280506149951 0.230758743518
r=0.610315783344 0.287919273903 0.262846359681 0.238446958547
r=0.55429874698 0.221035798562 0.223226165209 0.269016741472
r=0.66138649838 0.302844369543 0.194906141922 0.187753129728
r=0.576730304034 0.235293640925 0.276216601653 0.250109282693
r=0.546781627864 0.212837101909 0.19571498861 0.280012092619
r=0.62193461253 0.228771915505 0.261309688706 0.298457780801
r=0.716369812353 0.283317168793 0.266125359713 0.191942252167
r=0.469140441142 0.280745778936 0.217140754222 0.264100936619
r=0.505255292327 0.211309137719 0.243040985766 0.287787444834
r=0.659105446314 0.223196500784 0.274333248905 0.217258170507
r=0.657382053438 0.284451398437 0.230189603482 0.293640486615
r=0.424458478919 0.283532622257 0.23750684964 0.208852992612
r=0.338360566663 0.292139472752 0.244760591026 0.26267227166
r=0.507554075358 0.266522662516 0.212914388951 0.279098046263
r=0.612270744446 0.22523404488 0.273348454774 0.239568177091
r=0.7860354663 0.272282728194 0.282357896313 0.237356114592
r=0.339867701415 0.196370235725 0.322568397016 0.316463396076
r=0.602615262725 0.252792868164 0.176663693917 0.289092591548
r=0.464145116069 0.275491638785 0.261984506102 0.225580906334
r=0.673007250789 0.271298005003 0.233988180018 0.244126878666
r=0.795332382065 0.320228015584 0.217957066895 0.161599093863
r=0.671248691248 0.220924851385 0.212984734998 0.255429927744
r=0.631343913526 0.278557846694 0.212261629057 0.255009502393
r=0.544555407228 0.23624406642 0.238346260997 0.245712864286
r=0.57636613814 0.294010065023 0.255055331791 0.228856628527
r=0.695803948823 0.216974621238 0.197137584097 0.317945673385
r=0.539187039339 0.213130985668 0.253833619328 0.286711497463
r=0.414728411348 0.211176977721 0.274444538042 0.215612719719
r=0.751005310479 0.217072206661 0.204569130251 0.301630954507
r=0.660141821578 0.215169865728 0.296796553446 0.238258945976
r=0.547478810469 0.24361772594 0.234947693784 0.280843323241
r=0.793790611095 0.272068549444 0.258083332158 0.25808757862
r=0.772640069851 0.237233996268 0.236623639763 0.280550718407
r=0.493758559794 0.21635654489 0.230528205914 0.287544499105
r=0.564448761094 0.326490750847 0.244291238817 0.21133539346
r=0.403209790615 0.212926907201 0.268219198155 0.221271910293
r=0.627238682948 0.216145824527 0.255114803602 0.263274314766
r=0.673459269947 0.223849632019 0.2434160667 0.231171121427
r=0.538896661378 0.303250970536 0.277515755115 0.203659415886
r=0.572078936135 0.258442700473 0.255081938832 0.201780041682
r=0.494552814596 0.255321979853 0.33498601214 0.249901310925
r=0.459417287506 0.253161092915 0.293434748682 0.19802403755
r=0.712579440614 0.267209922203 0.266204704273 0.222201361927
r=0.254204177729 0.258489622757 0.267516121275 0.256538673066
r=0.625644656293 0.238729914975 0.254760421488 0.29457276908
r=0.516874305102 0.289314729239 0.222613314284 0.19716797399
r=0.681236000276 0.217061379809 0.262532677648 0.259729011436
r=0.589607539837 0.246791354485 0.234582630311 0.238773581812
r=0.499879343636 0.226805422441 0.271285653617 0.273977536135
r=0.514080904299 0.241395246331 0.223371263789 0.254269858923
r=0.647391122108 0.266522246878 0.296017153486 0.216104655885
r=0.598322218548 0.30706688926 0.206474437123 0.215004447806
r=0.612141932077 0.257159034231 0.252007145463 0.226617013317
r=0.729756510056 0.254972131951 0.27773017071 0.288794555032
r=0.543283993811 0.259336033298 0.331897852801 0.179781354679
r=0.479591920088 0.258878671413 0.214201185548 0.302850402866
r=0.665835907237 0.219794966697 0.230773648243 0.298497400324
r=0.631597748493 0.250279163127 0.212644123815 0.253902435166
r=0.344173424317 0.21109412519 0.291260180227 0.250548551698
r=0.62616394707 0.250814037676 0.242359247854 0.279023775133
r=0.452065696281 0.238461251516 0.217556662842 0.301450454447
r=0.626805868768 0.23573411154 0.282936899621 0.258071481017
r=0.715761196129 0.262676089573 0.207821105256 0.266733520087
r=0.296395714002 0.232794740907 0.216189584132 0.259018680042
r=0.663493343741 0.189646006813 0.269801196755 0.25344345544
r=0.80684978159 0.319234179096 0.227162266911 0.238959776396
r=0.857721902621 0.280825894428 0.221837879823 0.264392278337
r=0.525531815775 0.275273072371 0.203920236824 0.274688740587
r=0.418193694265 0.235037902061 0.226342935818 0.261802782366
r=0.550540050248 0.270580378339 0.20528636346 0.275591992578
r=0.85327262477 0.19999668873 0.247957777719 0.284415630625
r=0.641816309069 0.177101572703 0.281446148964 0.320376178153
r=0.450473351813 0.229276059004 0.247940097721 0.24701481824
r=0.436493791536 0.224357627645 0.286405087363 0.214605905015
r=0.525934474455 0.247995546763 0.250570108669 0.26290821773
r=0.892124292477 0.238871529628 0.238084456562 0.245872651676
r=0.447644774225 0.274405640552 0.23321080374 0.213303022896
r=0.567178115228 0.263393390541 0.260458546775 0.170553791661
r=0.720827397252 0.275444513745 0.207263661447 0.234173809887
r=0.677919669238 0.259749690719 0.23505306912 0.271669279002
r=0.657244750576 0.267501005488 0.258562179429 0.22306634795
r=0.49241587512 0.227277832799 0.308941197298 0.270128824327
r=0.547477035344 0.302829160146 0.261026805198 0.177817004647
r=0.54403491327 0.282196038134 0.229397855897 0.268181099232
r=0.632715625155 0.266012097425 0.18668771477 0.210639372209
r=0.622519896976 0.295925871082 0.247995468288 0.219669210858
r=0.574910964787 0.251699388779 0.311030118978 0.205378701044
r=0.626471226453 0.240160696517 0.252829638794 0.272334995421
r=0.575388245 0.26085742684 0.274274505119 0.260401240215
r=0.65581330085 0.274096879419 0.224987216447 0.271115175883
r=0.444822490391 0.283883616045 0.266706727971 0.222036132605
r=0.354682433892 0.232396874163 0.238468009285 0.25291391517
r=0.575240518251 0.178202526473 0.244222662217 0.266646041435
r=0.648672158809 0.246235474744 0.289664185549 0.212895860493
r=0.593371884512 0.294443191982 0.287720160162 0.170035214572
r=0.584841630028 0.34061110197 0.199717677747 0.209316328466
r=0.585318437983 0.233544707664 0.244079004571 0.253113580994
r=0.301551301138 0.224481793652 0.208058579907 0.268853461659
r=0.380335272079 0.218906804621 0.284456883151 0.250975726787
r=0.397772357124 0.252274678092 0.2216773489 0.246933425629
r=0.608495547796 0.284258437355 0.276862614944 0.203836393462
r=0.443536499583 0.262327695972 0.283643664254 0.187844005458
r=0.464845953795 0.252388442059 0.236249525272 0.210156911803
r=0.342410518608 0.228422605297 0.242152776465 0.278995416248
r=0.740251658847 0.262079407795 0.251565297657 0.209424850673
r=0.663592633143 0.242391254808 0.262179034825 0.23424308644
r=0.583598067688 0.250321255541 0.251328165755 0.316586977943
r=0.432127469102 0.207668987698 0.280551955708 0.282663688947
r=0.696972539021 0.237729444298 0.231262138586 0.251573838078
r=0.910772601455 0.291750042429 0.206943197421 0.251218282325
r=0.784327388821 0.253899939336 0.278792574015 0.187739488724
r=0.579355182885 0.190973298245 0.27651343975 0.266416945313
r=0.76337888828 0.263681469682 0.253309075548 0.199047329115
r=0.486364461424 0.31851049825 0.233601623747 0.180844419153
r=0.543956206644 0.258937942891 0.258801003153 0.265194505779
r=0.519827163248 0.239401451878 0.261676921679 0.277285019205
r=0.456705244312 0.229884877371 0.28638636127 0.207676776867
r=0.677714305552 0.256822266914 0.21941858623 0.274432367758
r=0.446213496602 0.220606198422 0.301307754713 0.239318314253
r=0.569771829948 0.210525098207 0.243233703164 0.28472883903
r=0.593007508111 0.234213440262 0.302187081651 0.22731244858
r=0.551217487501 0.237896461894 0.266164736908 0.283365941021
r=0.582959554806 0.261403763738 0.263241407613 0.183203112737
r=0.671229833426 0.316818319778 0.206208111454 0.206591044922
r=0.52964800138 0.260522216922 0.201793645275 0.231996620653
r=0.789014317716 0.213520253128 0.242919967846 0.234386210652
r=0.506873814889 0.26646779657 0.256891879643 0.248014676875
r=0.597732489328 0.280519350562 0.233610014155 0.226381703993
r=0.648084128894 0.28967016155 0.226727850575 0.242580609594
r=0.76343380981 0.249943720663 0.252230243521 0.241320012017
r=0.601497882867 0.275513539826 0.263957138284 0.206194372486
r=0.971332714533 0.152162461242 0.286077787234 0.289342936806
r=0.520726692631 0.216415810475 0.268376041051 0.285239105929
r=0.35865738972 0.204095462648 0.26325169652 0.263712359563
r=0.381339940433 0.259409896852 0.244978104924 0.228098785053
r=0.70222413564 0.268358498873 0.222726992567 0.263659975474
r=0.659337852373 0.235835439334 0.233583805884 0.272211945907
r=0.420128912922 0.305988779719 0.205429051447 0.280516334436
r=0.378992186213 0.263294086354 0.268303150659 0.235362046011
r=0.604344999273 0.256751181809 0.271360150492 0.309500222868
r=0.883735293336 0.287154685541 0.255792964038 0.213439404285
r=0.593458129862 0.312336886103 0.232321751831 0.218216536055
r=0.538845458509 0.279008375062 0.30708455212 0.197594345564
r=0.595181065954 0.21000302467 0.255640637225 0.280678106627
r=0.588066536597 0.265711295201 0.277938252959 0.239105314592
r=0.644412503802 0.268028333064 0.212272914731 0.25376313391
r=0.450529450468 0.205189165043 0.235643744786 0.292693040259
r=0.523980317175 0.235777478405 0.262079162194 0.275668153085
r=0.434212014366 0.216303587551 0.282030373416 0.296160709702
r=0.740756934632 0.244514027783 0.232083281902 0.287868553092
r=0.302832821318 0.337365698147 0.226608817624 0.202571015029
r=0.758440760453 0.308922991779 0.237818285666 0.237577407017
r=0.456914411717 0.25223165621 0.293405094267 0.211954811353
r=0.782787369272 0.242065911758 0.270505907044 0.252800241193
r=0.885135447394 0.323677830764 0.218668776632 0.172769987787
r=0.703879870352 0.227458183082 0.218694684618 0.31653761651
r=0.443084872225 0.228556094066 0.281156810896 0.252599088376
r=0.720188000625 0.259519501264 0.218665536907 0.276062717829
r=0.592043293454 0.315961532598 0.242385059697 0.238400092097
r=0.601560022026 0.227605853431 0.224893681152 0.261862339516
r=0.6652003914 0.222619844315 0.251328983678 0.284021288939
r=0.650906630046 0.274923295474 0.276031421601 0.212098290174
r=0.628070628664 0.222623717679 0.224024773816 0.229286012602
r=0.469618775928 0.272140103282 0.249765973207 0.192579204421
r=0.770482710177 0.26845878602 0.24053153008 0.249464893157
r=0.773182267164 0.234974836753 0.260786182057 0.283558069538
r=0.465223479771 0.331063430823 0.244896895476 0.250680944185
r=0.834087406674 0.296689510776 0.198855806073 0.265058330599
r=0.700777003599 0.218013841341 0.256318958194 0.259229495424
r=0.633706253744 0.237519094594 0.261533305214 0.26247717228
r=0.673958954236 0.169791545113 0.242668092038 0.316499148488
r=0.535336220668 0.229458313255 0.234977133158 0.272455314715
r=0.631896391764 0.222507290931 0.319955900344 0.189573307781
r=0.52171233581 0.226918431553 0.251811422002 0.249167365199
r=0.520773586382 0.235726648743 0.247767722129 0.252192200771
r=0.872194747163 0.231337902361 0.266081913984 0.253329018681
r=0.751631507718 0.238340042217 0.278762786854 0.231317748202
r=0.653909789803 0.278871940104 0.235229670779 0.245435078118
r=0.779032296541 0.245671157001 0.245038212654 0.223332796218
r=0.591781926035 0.32371298808 0.227610545966 0.245219608405
r=0.550862897688 0.153737494762 0.293711196914 0.256716826851
r=0.397067365439 0.277005097586 0.262533184067 0.232443300857
r=0.650046265962 0.260465537672 0.217496497038 0.262453042218
r=0.708694292192 0.222826468667 0.28546899192 0.227386301891
r=0.448031138268 0.253624173565 0.260865534895 0.265978348526
r=0.436590330649 0.247804913863 0.257483700378 0.235206508267
r=0.59838562721 0.246372862173 0.255938273815 0.235546189202
r=0.787262952719 0.244431990962 0.228945997305 0.279073081477
r=0.669228519122 0.191973597738 0.244568023106 0.290598048403
r=0.583683550724 0.249549036321 0.251623242786 0.287936363348
r=0.876955752944 0.226166649731 0.220815960891 0.304327683452
r=0.609579054375 0.222192003872 0.297657800706 0.246287875222
r=0.758887898341 0.268989442812 0.266182514692 0.22393412835
r=0.863679733458 0.238597901292 0.212588654108 0.291088624017
r=0.834101197073 0.250286906936 0.246774010079 0.237251192766
r=0.588216296483 0.290699431338 0.277574172129 0.192805383494
r=0.56932631341 0.278822922859 0.248161128224 0.239370455421
r=0.617033724093 0.256296764353 0.261700460327 0.233480791687
r=0.659805380561 0.270026466132 0.248999392856 0.211969169336
r=0.576466818421 0.252149733705 0.207576653001 0.276035651528
r=0.538843763453 0.167892858412 0.280544509082 0.252832995109
r=0.545019425867 0.272781250479 0.263292394621 0.27007208006
r=0.430614531411 0.238051394552 0.259290621985 0.259366842396
r=0.518806335652 0.210812750163 0.279609058854 0.2657008886
r=0.85698816308 0.239434249794 0.234334548577 0.291658673026
r=0.785882075861 0.229102786466 0.267758108651 0.279525205272
r=0.402138428926 0.279322621598 0.248629310341 0.248051076557
r=0.628731783551 0.231407933914 0.258230620008 0.290425026988
r=0.707213053047 0.252244223449 0.232366888698 0.270133324302
r=0.352127919712 0.256377443891 0.244027669306 0.220655754866
r=0.532243743539 0.282635238476 0.236107910401 0.209790394925
r=0.466887802566 0.260135852591 0.299273723676 0.228480929754
r=0.523494992934 0.291331892127 0.213001693825 0.228704988347
r=0.352359561655 0.253518275101 0.264550580304 0.227425288719
r=0.617207010483 0.233294523369 0.303403794075 0.278129456265
r=0.447732838614 0.284597964187 0.246612716604 0.249368518514
r=0.61828554583 0.247954402726 0.269070546823 0.25464069218
r=0.488023900102 0.241731497069 0.255563682881 0.240390303792
r=0.603442476839 0.227530819453 0.268562547152 0.235601305055
r=0.918888910218 0.240877971803 0.228316090277 0.239642853741
r=0.807713241829 0.277199462996 0.266411319147 0.196803122111
r=0.600829744804 0.233065322918 0.307531953037 0.266353200609
r=0.560417791599 0.296310912708 0.203662911559 0.244765240189
r=0.494079475569 0.297707546947 0.228451947583 0.193131159086
r=0.645392258529 0.194302708295 0.247801984569 0.264158035741
r=0.492242612871 0.21704896902 0.245862009416 0.267212969882
r=0.474384075564 0.302818380199 0.208212155907 0.244628018766
r=0.455090539377 0.234361156667 0.246152144245 0.270806787523
r=0.526779005002 0.297801349645 0.219472531825 0.231546534006
r=0.50458946779 0.196074579243 0.299791562348 0.260050902608
r=0.744500813156 0.273556032731 0.239767145293 0.253624338705
r=0.456730688383 0.285056716195 0.247912861401 0.242299319433
r=0.570624117983 0.209023475381 0.222296536369 0.26758657108
r=0.801256314058 0.265522670552 0.274614101158 0.275519141993
r=0.530972102627 0.217574438644 0.246381050753 0.247562149719
r=0.628622561914 0.236986594963 0.255532320535 0.269466939003
r=0.911541178945 0.219301142135 0.253419547868 0.268358354124
r=0.577750459821 0.251770888925 0.217211959717 0.266773051389
r=0.502570143768 0.333311721023 0.233722859429 0.187065140148
r=0.827145225185 0.234001982321 0.242747375416 0.22700210535
r=0.596367820508 0.260616871233 0.241665571975 0.275488583047
r=0.522273714703 0.207898856462 0.324205788644 0.203171308591
r=0.749262570779 0.249097891397 0.179542676056 0.343616251321
r=0.629848289424 0.255592402821 0.308478439242 0.224162581253
r=0.335763516767 0.27869859852 0.207772693967 0.263967565611
r=0.78928451464 0.336692840142 0.218350274699 0.228218206879
r=0.368349284778 0.248304624973 0.268147699657 0.243253838155
r=0.534821383861 0.284892113233 0.240328271038 0.256554953066
r=0.548955661952 0.261159224765 0.264750404952 0.254195082102
r=0.730712180331 0.245658940897 0.246540563785 0.218156644132
r=0.511099873804 0.21929326358 0.22690184733 0.245175660992
r=0.661677891677 0.282645977084 0.205907163925 0.235752038069
r=0.558819847865 0.250752625956 0.248124417411 0.242575554638
r=0.71825544531 0.226052298875 0.262328062228 0.280554930914
r=0.58909507429 0.210453217973 0.333271929192 0.186411445014
r=0.532140975315 0.218891088734 0.231577926602 0.259984324075
r=0.574751021122 0.245965538236 0.201776794403 0.264558548407
r=0.858292164264 0.26628488966 0.206251600006 0.274207038233
r=0.591129214998 0.224990473555 0.27096899467 0.30015944402
r=0.571163843506 0.243544973561 0.244592956059 0.238294681774
r=0.624854389381 0.277249273924 0.232720414061 0.237561602192
r=0.795729669205 0.233881250575 0.269209138349 0.295050392861
r=0.477725322362 0.256404174593 0.25606637466 0.271767164313
r=0.46441125331 0.245346093329 0.266831752556 0.224147453586
r=0.325431802163 0.152379516677 0.306779499552 0.282830502938
r=0.769645048911 0.282417074685 0.227812038833 0.281057848107
r=0.615321530062 0.257071310998 0.216804395622 0.30027301631
r=0.492159175223 0.280147369417 0.238598240371 0.267620395632
r=0.822326785285 0.227973387409 0.301841271133 0.217943600291
r=0.539428880375 0.258783658788 0.232333254252 0.265283987251
r=0.7170370872 0.23303822886 0.265745161205 0.315468391722
r=0.467874107834 0.247243825761 0.250341752983 0.276744584699
r=0.834900989384 0.231209585264 0.300393500658 0.256910334912
r=0.525005931153 0.226110962251 0.248644006249 0.306780635605
r=0.723880071881 0.233178929579 0.240040941791 0.259920100003
r=0.809541112071 0.262166326408 0.280221082111 0.235556283417
r=0.68514375212 0.237066224377 0.272889363523 0.249947551983
r=0.454429143389 0.267251553758 0.216340186945 0.244259491917
r=0.412683868081 0.290678361107 0.244895238774 0.188973671867
r=0.589875522382 0.255013032358 0.236181723831 0.26718174476
r=0.634712123211 0.233318522542 0.268327673275 0.273680560895
r=0.324538215613 0.255706522836 0.210353702025 0.260882609223
r=0.536405455424 0.287742346124 0.235130079401 0.223564117681
r=0.603789297656 0.230393842427 0.268090375821 0.22803152764
r=0.381915177628 0.280106197238 0.243688857076 0.278608374297
r=0.779398403989 0.278054941059 0.231363801654 0.203859629111
r=0.506931680055 0.197033554252 0.218146996734 0.29700331506
r=0.659804199534 0.222745888519 0.304594523285 0.225165834473
r=0.802152397805 0.228625338874 0.263971264637 0.266206879458
r=0.617834704481 0.255963116976 0.205284461605 0.247390992774
r=0.608688749713 0.276935895753 0.23282866249 0.223298407203
r=0.726419618223 0.284605197105 0.234111633848 0.220988781321
r=0.53065467867 0.253478120882 0.216807152709 0.27079919038
r=0.460325663249 0.235786745997 0.2105533455 0.286077367329
r=0.454228011884 0.245585857621 0.273763741142 0.264491647989
r=0.732180792666 0.301091691045 0.277040344413 0.184331947489
r=0.364668814279 0.222983652857 0.276704737045 0.287197961521
r=0.716702774877 0.313489475031 0.191590003001 0.272903681589
r=0.303777022516 0.246982774048 0.237168666336 0.252006052527
r=0.629227628642 0.270839082277 0.231875278908 0.201659947467
r=0.447165481161 0.265163294109 0.271703540877 0.182334273564
r=0.607968397358 0.271276739451 0.263724581029 0.247630302853
r=0.580393987187 0.283140782953 0.248630803476 0.24728844065
r=0.639925145243 0.269594199445 0.203395883333 0.26677628146
r=0.654945976962 0.230482056355 0.213090897963 0.296811933392
r=0.571068768838 0.254579621103 0.278697595311 0.2107577651
r=0.415807482909 0.229531122936 0.259936712182 0.251491136877
r=0.535775365639 0.295749271576 0.286358934845 0.197218960059
r=0.424545761273 0.265271630925 0.240740541084 0.262224492661
r=0.489670976138 0.247443491087 0.244169544669 0.311185487384
r=0.760207904907 0.252633965545 0.222214526911 0.258794869795
r=0.367658615274 0.215134042579 0.249796229593 0.243988727367
r=0.602241586305 0.171729000157 0.299461729601 0.260817218294
r=0.568934590943 0.257952941367 0.301620277521 0.223749946369
r=0.717460135618 0.300847448816 0.269583381237 0.172852681313
r=0.80777425378 0.242541138616 0.255914988154 0.286726306565
r=0.479987011923 0.246188664258 0.308162997108 0.226565190385
r=0.389523804986 0.292786977021 0.195623965506 0.275393858302
r=0.581200010219 0.283148166292 0.290381870839 0.211678245044
r=0.628481096193 0.216403268414 0.292844873117 0.274927458348
r=0.495208693395 0.270095209376 0.22023782357 0.21029014058
r=0.613187609049 0.255185414999 0.235882391164 0.265614253872
r=0.393102612653 0.241082105708 0.26382115657 0.241711682786
r=0.778801578162 0.241835597703 0.213943262639 0.280342317834
r=0.635381140565 0.246998708155 0.264612365878 0.223478867428
r=0.704484367446 0.233226424066 0.274644066436 0.215116982924
r=0.607339907008 0.258129747283 0.324141027075 0.200631483402
r=0.84159455022 0.229202274797 0.261054556684 0.193340777872
r=0.567884421522 0.226570563385 0.238838139454 0.269515948175
r=0.735598566057 0.242508592036 0.267633284527 0.19939084633
r=0.485708125496 0.22131735032 0.274335648051 0.222751259893
r=0.77323263602 0.239877621059 0.257763637529 0.256632407373
r=0.667722780336 0.254346008622 0.217290625439 0.260186629751
r=0.370741826589 0.260590425242 0.255780185501 0.202731533143
r=0.703691953703 0.252471403991 0.245133210474 0.252365587546
r=0.689923292405 0.253269484856 0.227968049945 0.238925043588
r=0.480934040178 0.214392034777 0.257847012351 0.272326166368
r=0.639354340891 0.228804763157 0.237775047439 0.269703797304
r=0.407811244982 0.202793041417 0.286047216921 0.258875645143
r=0.351120567981 0.249643294124 0.220257622475 0.260869969638
r=0.688469211462 0.291881482368 0.213526942489 0.25688903559
r=0.604854295312 0.27071716553 0.2741311524 0.247618087562
r=0.558520811418 0.216249027145 0.255233456773 0.280831960965
r=0.235990788395 0.209354258988 0.238028728284 0.242791003611
r=0.281908488851 0.264452783081 0.160035907986 0.284346781682
r=0.552654412385 0.306701700919 0.211796830753 0.215227848671
r=0.762623369841 0.238984350105 0.219343668967 0.268163113002
r=0.571237553618 0.19039421644 0.278588281374 0.228268208093
r=0.577927070908 0.248012505767 0.23269181371 0.239917772104
r=0.588779015981 0.252487295581 0.212219416557 0.313478878011
r=0.59661368125 0.223717914952 0.296637045377 0.257086463215
r=0.788474176063 0.241517372509 0.251825900367 0.286634932718
r=0.7238294893 0.232562032949 0.278226879236 0.262670331453
r=0.445417086742 0.269577890107 0.24255442488 0.240318355524
r=0.387565423022 0.241867749941 0.239663440546 0.289852275948
r=0.627700960678 0.272867664537 0.254061639633 0.232337009754
r=0.685659822383 0.221216096229 0.256501219092 0.245119033033
r=0.875398955751 0.378611233749 0.21018997297 0.194629519794
r=0.715165341395 0.210610538963 0.229498277859 0.258130024459
r=0.534758989018 0.223994230063 0.240977054559 0.280976636965
r=0.484707154726 0.271109404812 0.22303473591 0.288036039954
r=0.338488405679 0.191695193655 0.271560323877 0.290053330396
r=0.54669592205 0.249248363411 0.300634174501 0.217921758557
r=0.57309087336 0.223201114589 0.273928759912 0.26072818448
r=0.502095779094 0.226827125586 0.252476481829 0.258893108122
r=0.740470937234 0.251745804589 0.297792078839 0.211340211427
r=0.498059541273 0.248309890721 0.217880510548 0.30455685519
r=0.647185915254 0.214001205146 0.304756331674 0.263548152038
r=0.39796983633 0.28072264603 0.218618008067 0.236610738735
r=0.551571936727 0.263741698214 0.275555462478 0.24812325763
r=0.380895647812 0.227814830817 0.27060751063 0.250145962375
r=0.409254562841 0.245720305595 0.210301271224 0.288820005315
r=0.716068258718 0.279728625456 0.251977841882 0.223290535099
r=0.555551501925 0.251583463656 0.292289415926 0.224661474661
r=0.462536257213 0.176286997032 0.273651234035 0.235818303459
r=0.466839995853 0.248375119898 0.260154291748 0.269050863934
r=0.830533344052 0.246119935304 0.207929127851 0.234405939597
r=0.452422808389 0.263945786716 0.295707386738 0.176257357429
r=0.377533257603 0.254234593865 0.232051316401 0.243311845221
r=0.716125275559 0.257854148234 0.245304319469 0.220204102543
r=1.0 0.181813631581 0.268218256055 0.278534717578
r=0.463417986171 0.300308554414 0.228217276893 0.214104045627
r=0.233072012448 0.256436971792 0.248899864914 0.222140174649
r=0.6911639711 0.221468319294 0.283253074319 0.26449021514
r=0.549166049229 0.299007677876 0.230979363631 0.183001238653
r=0.463350922808 0.233222575563 0.291989166928 0.211531351803
r=0.648478869878 0.24439263195 0.244854648965 0.210080651623
r=0.50540686774 0.2544497652 0.222474822495 0.29731755181
r=0.684435324643 0.267628408157 0.266427912214 0.257955337244
r=0.471431329955 0.275903168164 0.279020944677 0.180404156741
r=0.613836267513 0.239482143434 0.257467699722 0.275133643657
r=0.393805200217 0.301584662859 0.239621002803 0.234542948279
r=0.408839870188 0.26466843325 0.221165990682 0.233178321751
r=0.561470738425 0.295886441608 0.216471194159 0.227574475741
r=0.818251494555 0.195830873609 0.285474028416 0.268002442959
r=0.369189258509 0.241112881361 0.28197930158 0.233666709177
r=0.5595370315 0.249382233596 0.226613859855 0.262913098922
r=0.476738550923 0.228580068805 0.231115022028 0.286635540383
r=0.539808600722 0.203073720816 0.341688754181 0.255800939732
r=0.509203038076 0.262117475646 0.284538541173 0.189417269814
r=0.482163064054 0.222783607714 0.269250462964 0.23626534273
r=0.62550487226 0.319820667321 0.205885432269 0.261636830067
r=0.552264966498 0.198387286615 0.253911444508 0.295204740837
r=0.828528992708 0.264823550517 0.247862407102 0.224522163302
r=0.489129579905 0.273820862153 0.290462334983 0.18373405062
r=0.491855039209 0.25413202995 0.240524623745 0.2595820235
r=0.476234246606 0.258089066619 0.24629102894 0.244853541491
r=0.599494087881 0.276273911955 0.271313777311 0.274814089609
r=0.607943490814 0.257278380149 0.296175880401 0.221239593238
r=0.785463105202 0.249108175518 0.292758107472 0.239519946192
r=0.51062002061 0.236359183458 0.227691186248 0.274875756971
r=0.71563505375 0.241371131728 0.194090832566 0.276748226622
r=0.532505101193 0.283579375439 0.213708692356 0.258804114737
r=0.435577571358 0.230016085421 0.276517160082 0.232276813733
r=0.625996297618 0.210856553037 0.261518581773 0.277494673576
r=0.496349509593 0.257135633414 0.201528433173 0.269948473767
r=0.659135216086 0.248983683401 0.26461223051 0.266462026404
r=0.852731943008 0.230252363831 0.273262489328 0.283537161769
@balllist {Total Position} color=purple
r=0.813749766688 0.24160662131 0.256260267785 0.276047526336
r=0.808126682344 0.215572337615 0.273791820772 0.26052298193
r=0.872369067962 0.279640320026 0.238801642423 0.216552993888
r=0.724314677941 0.238977300063 0.268754000709 0.223035825681
r=0.834970638473 0.251749228652 0.228827586746 0.269914640272
r=0.846346028768 0.247802176773 0.25969826221 0.267790814492
r=0.981080156829 0.280177981747 0.220936027441 0.276444238903
r=0.884758271735 0.268415802975 0.208705691317 0.264703816459
r=0.778081795099 0.266569981071 0.236988356011 0.233927982246
r=0.779057998279 0.216829164287 0.254621443009 0.295978092983
r=0.787725153784 0.24111865088 0.296820121252 0.226628889812
r=0.821041888953 0.247328675031 0.237761471475 0.272115324046
r=0.811414868047 0.237922993468 0.25105702709 0.280520682607
r=0.900217755934 0.26813352335 0.234263948906 0.24508685178
r=0.825692020283 0.231892083971 0.262265364497 0.264000535103
r=0.862301345025 0.239035428437 0.206896924058 0.28774654103
r=0.863106695057 0.263295427169 0.230386823915 0.245313948189
r=0.851960291525 0.239848115059 0.262862314168 0.247504216972
r=0.850690227139 0.244353692426 0.231324250165 0.240768669822
r=0.702599874577 0.250328891787 0.242996917256 0.245849612041
r=0.822190859675 0.278035790911 0.248372669196 0.255753425435
r=0.769441349193 0.24352554798 0.27348274965 0.23840771357
r=0.894257256005 0.27114825454 0.230415284816 0.243295585375
r=0.820495949214 0.234417247039 0.243904761774 0.270628765189
r=0.806222977187 0.262112256219 0.277560615735 0.211656731926
r=0.823053706007 0.246580328026 0.253648500607 0.281987392755
r=0.900336083592 0.269312885006 0.230943880633 0.232448932818
r=0.808646872145 0.211822432871 0.251623756677 0.260010406845
r=0.857684897992 0.264839660322 0.250836730584 0.256592133631
r=0.813152043617 0.238567510472 0.254035334437 0.23392606302
r=0.792969896059 0.235049936498 0.305963982748 0.23535363023
r=0.85638342082 0.275729677776 0.23817617588 0.231652131689
r=0.806601738818 0.25156232978 0.263334441174 0.214541902369
r=0.83698142145 0.278219367076 0.253454903896 0.253755492312
r=0.842130566849 0.259756890959 0.249164894393 0.249512825156
r=0.854840365272 0.252613413583 0.270792793231 0.243986792051
r=0.875928931187 0.213719606438 0.269007077795 0.254204077167
r=0.798732618931 0.253043430077 0.273314644266 0.254373765999
r=0.915970724283 0.268599396495 0.236779968335 0.267650657777
r=0.829909797155 0.256743950443 0.234219291623 0.275069336818
r=0.806697666097 0.237828530118 0.233300383497 0.258145276362
r=0.873951679637 0.294485652826 0.218622088123 0.223603684196
r=0.731484832024 0.25000350936 0.267637569052 0.239688181185
r=0.902109174293 0.252467402646 0.239540403272 0.246214711063
r=0.776774548011 0.260379626353 0.244319373281 0.270699083489
r=0.703157487358 0.255979634111 0.254228593932 0.229220417855
r=0.9245016198 0.2601761088 0.242934013847 0.242523066313
r=0.840069954675 0.24200270945 0.232960707158 0.267581296839
r=0.943361164304 0.245031854699 0.237906321088 0.256665517865
r=0.869209477831 0.279636739686 0.207829428514 0.257355443789
r=0.857675047735 0.245608792509 0.271720719888 0.236094123348
r=0.812451560652 0.266323339424 0.274676583202 0.223991952023
r=0.707248946353 0.250464491144 0.252248325 0.240430662451
r=0.852054099919 0.222704568196 0.250795648186 0.252390071779
r=0.824542172354 0.265974588421 0.264444787811 0.253734693152
r=0.814305142865 0.220423175217 0.27283220502 0.260117291865
r=0.846266940364 0.287485659109 0.223167519433 0.260634022507
r=0.857796389927 0.266441835749 0.25236932011 0.233664014269
r=0.912170276678 0.270724296647 0.242318376008 0.248875509922
r=0.831636073446 0.273917444001 0.238091241533 0.239808885538
r=0.786556673365 0.22581730612 0.207814323205 0.274695031545
r=0.826427651671 0.26779970097 0.253903513655 0.233154501999
r=0.827396736157 0.244400881573 0.259361946797 0.24226112387
r=0.738753402864 0.271779581384 0.263184253836 0.23518847781
r=0.836450972239 0.242439811591 0.209530756628 0.298171249298
r=0.922762224302 0.247132704448 0.223712623663 0.292710979699
r=0.820273216212 0.23866071631 0.262275958271 0.244398697305
r=0.840149038792 0.221306051107 0.24620358229 0.28376388058
r=0.875074602038 0.248949453418 0.245272826112 0.243070950734
r=0.838916276007 0.252302016169 0.240079068871 0.256223847627
r=0.910769800246 0.275812894722 0.22200285752 0.261322913205
r=0.863783813393 0.237096252877 0.265356260364 0.274034531652
r=0.834893190384 0.244297638577 0.260228132612 0.260308212167
r=0.744460068382 0.263462561728 0.246348042653 0.249550796967
r=0.876317015993 0.244872176911 0.249826206453 0.220815640409
r=0.858962761369 0.239381551209 0.276303391901 0.244532659945
r=0.839094577842 0.242015533009 0.258235088482 0.242710278834
r=0.811188995717 0.249605616613 0.26775489781 0.243019387839
r=0.813326807059 0.239365845511 0.278838207248 0.213510019464
r=0.763976836281 0.25253357443 0.326133942395 0.218520584382
r=0.746435940658 0.233114866161 0.310503222144 0.221608417555
r=0.813425522258 0.244397225529 0.23669939896 0.263718770348
r=0.858451353426 0.252731849537 0.270514015231 0.223038635809
r=0.810600014571 0.267628202765 0.257886208574 0.242446704674
r=0.685072908151 0.236523493509 0.259476361562 0.231952063351
r=0.838930932473 0.240409119283 0.240345384172 0.23897746778
r=0.880768697508 0.245769699415 0.244669439241 0.243299328223
r=0.8782045612 0.251123051426 0.25973881319 0.249206620343
r=0.855107881456 0.241065360301 0.237506991698 0.25950673205
r=0.817291866755 0.272072362763 0.270425324163 0.219511342409
r=0.809004127829 0.278823597954 0.228364372405 0.242348807739
r=0.874245413038 0.23932996063 0.243113680936 0.274367254218
r=0.792914497099 0.281198795654 0.259837458114 0.253512643678
r=0.804438259756 0.256804685409 0.296215812404 0.204235073452
r=0.795732193082 0.2454478572 0.250178822346 0.252227371927
r=0.831561135276 0.25161312567 0.234125196435 0.255551463505
r=0.832477120195 0.231679066594 0.233155879472 0.274413219016
r=1.0 0.244620620869 0.241759246787 0.268730922568
r=0.885735864994 0.247269894433 0.239395099105 0.280957618152
r=0.710408511099 0.202710055139 0.269503247151 0.271911377094
r=0.834599880107 0.234520688654 0.258916420693 0.260918620679
r=0.899601786138 0.261646756741 0.240280643088 0.263720083962
r=0.900853183292 0.252745838787 0.249639166238 0.247532877072
r=0.876472369445 0.244045372799 0.246264476431 0.25560138754
r=0.733109141494 0.268193107668 0.246334816396 0.256865734557
r=0.840493614605 0.282155673995 0.249534901016 0.240232005724
r=0.773285588354 0.216935025395 0.264907148617 0.263976063729
r=0.950594968079 0.244161388912 0.229133285887 0.283337771945
r=0.814695718328 0.257784542711 0.252080613705 0.266796777
r=0.816628502018 0.230254987776 0.252016881838 0.257448673669
r=0.82058816054 0.244410252573 0.270363115093 0.25862071759
r=0.83045829533 0.229775284707 0.245046332091 0.259017610515
r=0.780391695454 0.237453178584 0.285335795998 0.236414335304
r=0.790946665981 0.246646065433 0.262607724139 0.241753766878
r=0.880651548485 0.259872418459 0.233514071732 0.251884697406
r=0.924014758863 0.259447487579 0.231437688102 0.256290662445
r=0.757038505777 0.224147056311 0.285750301063 0.231222467113
r=0.888437357346 0.290279358697 0.226417056625 0.233776425054
r=0.779133039859 0.24393587328 0.259208971684 0.232998185143
r=0.834573755352 0.256472831741 0.248543046426 0.242623428399
r=0.842945403407 0.238345770807 0.276400666037 0.263071342959
r=0.981915197032 0.278938851163 0.233707003725 0.230648835502
r=0.93395028081 0.295098072349 0.243649522018 0.232301598112
r=0.819204903719 0.25091926591 0.242086178186 0.252694532604
r=0.820389702933 0.259431306826 0.250550409206 0.256330789511
r=0.830044060006 0.264935895584 0.262982449917 0.230137097502
r=0.959820755002 0.259651793403 0.235871498969 0.254681164954
r=0.753409431391 0.243439022852 0.258723055109 0.261785377658
r=0.738953863497 0.268730663683 0.254896521091 0.23792337721
r=0.809345792979 0.262525161759 0.26350181193 0.221796562834
r=0.71822509735 0.227386743183 0.274555974583 0.237322363897
r=0.857834878737 0.204053387721 0.254661728227 0.27599996798
r=0.742850150378 0.216483802001 0.279888183946 0.226213887457
r=0.810608893156 0.278523490004 0.240125826802 0.232382082459
r=0.728794134928 0.258115811793 0.233245951053 0.233306351714
r=0.859769267188 0.262942831945 0.237648736097 0.241867002969
r=0.80251475083 0.23255912446 0.281654417974 0.230416357662
r=0.798052174688 0.252197702931 0.266847779942 0.243322743065
r=0.890957334908 0.258820814915 0.230249802096 0.248848268388
r=0.865998317899 0.258829643519 0.264047531048 0.23062267449
r=0.79297736719 0.253246370081 0.264996341482 0.228029597733
r=0.885623261674 0.251019885077 0.227808975888 0.265796423242
r=0.777764466634 0.242240320079 0.248799931266 0.257495137085
r=0.850456004947 0.234483670746 0.243979119053 0.263692679327
r=0.696174331962 0.242453119734 0.256849059528 0.253355327108
r=0.75320578045 0.247024464541 0.269227150526 0.258253487227
r=0.906288217646 0.244127265948 0.261688150761 0.261313037984
r=0.858482677035 0.26893057819 0.237530383438 0.252569575926
r=0.86698096842 0.259369335336 0.239198181916 0.263008319994
r=0.795941873738 0.279320879027 0.238956537685 0.206173136534
r=0.753829917052 0.206994315227 0.288596742462 0.244914418447
r=0.83488057252 0.260125555565 0.257180132759 0.223526924325
r=0.747704096955 0.238809715188 0.284240186629 0.226065320925
r=0.840453278392 0.274167034533 0.225872478397 0.26767315364
r=0.94579657442 0.261913441125 0.246002856927 0.247631054874
r=0.898604985334 0.247517884746 0.27452231283 0.23101156478
r=0.873247878778 0.240746922535 0.229057094239 0.282226024969
r=0.82693300927 0.244668020866 0.273872087194 0.215532760557
r=0.980008633943 0.250091540541 0.236944138548 0.266726389214
r=0.78757512729 0.264335716923 0.262717886225 0.217952882738
r=0.819754571353 0.224888418977 0.262717542201 0.284807354191
r=0.934999420145 0.263770294818 0.245880991387 0.221961261294
r=0.730284743041 0.280179518907 0.250347784332 0.227473388936
r=0.808771565058 0.221048286385 0.254026565132 0.258931757751
r=0.781873000117 0.23899377932 0.259228219796 0.23041542802
r=0.829712883041 0.258071644184 0.249834869386 0.254803374333
r=0.799849724155 0.230747666734 0.246539102937 0.247398137915
r=0.835829078199 0.275926497776 0.219861329697 0.256359154319
r=0.769319708681 0.249789313803 0.257020377947 0.236163808181
r=0.868546351703 0.255688440367 0.236097415279 0.257102151072
r=0.903689119517 0.224881319967 0.222149076546 0.280763383316
r=0.81565445488 0.226890006655 0.27923054775 0.252526800082
r=0.853131139703 0.215099238908 0.244200671522 0.266007524
r=0.748187327522 0.234002796005 0.25439271966 0.243429949247
r=0.801265124544 0.248134412632 0.24119835558 0.261492021717
r=0.832927309986 0.244017591989 0.240214538305 0.246974378872
r=0.83288329405 0.233792234599 0.240158990052 0.280000641487
r=0.802935791166 0.223381830615 0.250019604887 0.280937272125
r=0.838623314783 0.258474480296 0.243587514536 0.273568852558
r=0.707796867629 0.26311849924 0.243882293903 0.223189639999
r=0.733004006926 0.263185815346 0.25713477126 0.232342248762
r=0.932508139407 0.26175999811 0.252193611027 0.232149945443
r=0.864422189991 0.250223515731 0.240861621914 0.270797042667
r=0.892922784934 0.273847282597 0.239843169502 0.271639213847
r=0.802395337191 0.277804761975 0.236252990965 0.231605656707
r=0.787511674597 0.231210690631 0.237516528534 0.245076278584
r=0.753885664455 0.227603386839 0.249803397944 0.274667788366
r=0.814982534194 0.230089434198 0.249711093886 0.287506476106
r=0.805944070229 0.225647567918 0.224911319505 0.300778893421
r=0.848082803793 0.276765784367 0.259690160493 0.229940130899
r=0.80586176936 0.264873643653 0.245171392575 0.248572936821
r=0.859028071826 0.255426791551 0.262321336664 0.224407451927
r=0.922228800935 0.279786460895 0.229123072271 0.248873055278
r=0.895535891468 0.300472132353 0.206260983192 0.238229238979
r=0.863984875732 0.246707026303 0.219935656468 0.28230994445
r=0.943685214117 0.235959987711 0.256861864711 0.260726904003
r=0.822197795015 0.250005159775 0.230257090596 0.26057028093
r=0.751582615569 0.243345522322 0.24184938202 0.260141335624
r=0.824361346526 0.234071094328 0.253518390175 0.245691424303
r=0.808011431199 0.235633283826 0.23644423362 0.260368654877
r=0.776648764285 0.258079617751 0.269846518131 0.220623770453
r=0.814234204871 0.220740242489 0.244465269535 0.245407507249
r=0.834164677334 0.276516901591 0.223969637344 0.229666134829
r=0.820854336215 0.279349549914 0.257610852094 0.226550576551
r=0.904137423195 0.252717141281 0.244484637127 0.26854160139
r=0.799982982567 0.263817319044 0.256653099589 0.239398733778
r=0.820424096387 0.286361336525 0.224766364006 0.25028682347
r=0.845509724057 0.22983798674 0.239797999512 0.268880202588
r=0.865374088551 0.275565848221 0.258385473458 0.230576758374
r=0.875738549662 0.254356174916 0.266457435595 0.233160911612
r=0.908333103875 0.268977836117 0.253056851775 0.233415493397
r=0.906374385494 0.226654944364 0.26607076066 0.248971970256
r=0.721538832809 0.258615939457 0.235915909042 0.224066692501
r=0.886342414417 0.240712505054 0.257230122882 0.257667402016
r=0.920792919835 0.26802762179 0.224372174596 0.257817595361
r=0.855157602738 0.273619064881 0.244081245172 0.24758871007
r=0.826964323163 0.297008672757 0.222880705131 0.221998821341
r=0.783843326538 0.270779641167 0.249118739422 0.214313503003
r=0.778421801468 0.268362837998 0.262317221762 0.244892020129
r=0.901471364812 0.199978862981 0.248619636067 0.247939549272
r=0.781166125754 0.234756305777 0.284375566758 0.222443349068
r=0.757028614395 0.227830806092 0.263951763396 0.242211274324
r=0.729997042136 0.220626035282 0.287040785186 0.248140397682
r=0.918499387618 0.224894806584 0.252389569391 0.29691337811
r=0.967623163073 0.257449941121 0.262810573617 0.242983796933
r=0.776987632526 0.231304437536 0.256973551707 0.26747734686
r=0.837114990858 0.262818237001 0.248280235367 0.274537021632
r=0.790675753433 0.234482490032 0.237012927264 0.264774087089
r=0.926119951397 0.26135208725 0.24234520044 0.279731934702
r=0.776702357184 0.266825569641 0.237828762081 0.240547531088
r=0.877396196452 0.255181816511 0.261863960469 0.240391592734
r=0.824634323558 0.252142665993 0.251865874101 0.238582600222
r=0.808455344261 0.24936186882 0.244033973658 0.263647955559
r=0.802887995728 0.268986176118 0.232926798713 0.248243228065
r=0.865279781936 0.25206086527 0.247190504004 0.254165660171
r=0.811703630808 0.246966867141 0.259165371979 0.243018106758
r=0.768552173235 0.25515304355 0.247101331979 0.242310376495
r=0.856958624301 0.2603312997 0.227622177488 0.253193445189
r=0.869119892532 0.251969608505 0.224447682936 0.253897157046
r=0.879922407779 0.249780095197 0.236730171738 0.234316222186
r=0.788696407281 0.220661857359 0.275560592699 0.278327493058
r=0.868521401378 0.253814949784 0.258408956996 0.239490004455
r=0.870247110335 0.208926282232 0.255140628742 0.285384394865
r=0.76923513078 0.228533235564 0.245138928372 0.278336791575
r=0.846727697185 0.246132564664 0.24823419075 0.285780194721
r=0.815585853737 0.251859641245 0.256113977761 0.230382266193
r=0.841268248661 0.247347535482 0.261036933599 0.25516362517
r=0.882145501479 0.25239401024 0.218826190489 0.267555089669
r=0.873463819006 0.225637685896 0.273420231366 0.244678139867
r=0.754034691465 0.290982293808 0.250394658214 0.218193960974
r=0.879696454787 0.254222260767 0.259791290205 0.226603230824
r=0.947890938062 0.265548168219 0.223143771546 0.246077282383
r=0.779173036142 0.242742901332 0.271757416833 0.236946342345
r=0.831842276251 0.248507788497 0.25643117835 0.274869642245
r=0.787190293306 0.261857246726 0.264927700669 0.227781391306
r=0.79648169493 0.24593100625 0.258876864305 0.233991329198
r=0.792135846584 0.225511002936 0.260089066264 0.25306820619
r=0.847621537982 0.221891881594 0.268118183385 0.267844591025
r=0.840284186684 0.250477999119 0.220348636244 0.24857100731
r=0.914555075452 0.278840533549 0.25329322785 0.223495828746
r=0.759103414315 0.246491506419 0.280897831191 0.259334454535
r=0.868214104439 0.255924805031 0.253814286796 0.254683455795
r=0.840278363631 0.253433611571 0.239982458162 0.242273310737
r=0.804269483828 0.235933446091 0.247211127598 0.255320811418
r=0.896843719098 0.237630747651 0.25862824419 0.235028335823
r=0.762863050685 0.256952591881 0.244913062679 0.239776188378
r=0.868707344147 0.249647069477 0.221550624984 0.273160832301
r=0.845680899214 0.269266212995 0.247321734424 0.25118211899
r=0.876003768554 0.223973985851 0.278199987473 0.265084010704
r=0.841330783615 0.24902837167 0.234044925589 0.293509185025
r=0.822050848002 0.249970020839 0.242831228921 0.249407629633
r=0.8496860411 0.241711383519 0.24362872302 0.254876981712
r=0.772150661626 0.260994814268 0.230502181526 0.27701473629
r=0.888930138778 0.235160551568 0.258913005168 0.245029683371
r=0.795994327795 0.241340019607 0.25211193349 0.270679425174
r=0.824010162098 0.232555366989 0.253885166769 0.256677168355
r=0.843060285662 0.24286420584 0.22027207439 0.272588828127
r=0.757932375583 0.243574245723 0.269764308598 0.249869822415
r=0.914674367614 0.255449742778 0.252681008042 0.250443888823
r=0.779260379667 0.257491047977 0.226711861563 0.250803656898
r=0.690745655707 0.187907600251 0.293168520122 0.229039224094
r=0.88952386358 0.255264899467 0.232970407194 0.284075356322
r=0.830809839965 0.245175474002 0.273803275519 0.258749341383
r=0.859208364255 0.251024330463 0.278705836694 0.248602398341
r=0.753571774232 0.27598369759 0.239398756769 0.262545886645
r=0.790000522559 0.265585963623 0.263830181001 0.245955846884
r=0.852635555688 0.266850028556 0.258478566013 0.242540870396
r=0.818753748927 0.2787375401 0.264082317087 0.222490207454
r=0.92209065904 0.255642054034 0.218615600993 0.251108961334
r=0.816284151054 0.242294317089 0.26817880444 0.224218734035
r=0.928380745482 0.268450035625 0.231998867158 0.242035801738
r=0.718884300126 0.243701558074 0.276776913355 0.221594182527
r=0.945350469035 0.24469865737 0.239400945092 0.260626904787
r=0.866610303219 0.225287620592 0.29196092 0.237967961284
r=0.867684073553 0.24425685928 0.272776332791 0.248554866215
r=0.829162715422 0.249776212121 0.223331405598 0.24615936563
r=0.889076692772 0.28365471422 0.213720624022 0.280520442421
r=0.988170437459 0.267054205262 0.246830740943 0.265198177737
r=0.752442244605 0.252936069159 0.243117663529 0.242327318154
r=0.7941364737 0.26092007495 0.243118887592 0.247377025202
r=0.933239790768 0.272638003492 0.236704649891 0.266094661809
r=0.942914691881 0.268632971128 0.242635314325 0.266350652351
r=0.892245735279 0.239226313257 0.251423733122 0.247153323984
r=0.908016119903 0.198251285052 0.296008949929 0.252331935766
r=0.787092868268 0.253264658619 0.240157001532 0.26787061844
r=0.925998950357 0.231935509319 0.240143700022 0.291798704882
r=0.820036360784 0.238320210816 0.261676443092 0.27609779374
r=0.842204808448 0.232947859017 0.247272898643 0.236793266231
r=0.858754116688 0.228128111549 0.234986619917 0.28609000375
r=0.834170028181 0.263423628994 0.236119644908 0.271767332668
r=0.933442709765 0.254720432909 0.233328578773 0.279574945079
r=0.83962668918 0.229545914441 0.262151094184 0.266858537785
r=0.878277489912 0.253444292422 0.246898407907 0.265930421905
r=0.890975957657 0.261702806085 0.231954952011 0.279188466025
r=0.888867882407 0.271502285881 0.243983097463 0.239516796834
r=0.794984096548 0.26140564759 0.285866337674 0.213665287999
r=0.848951137464 0.251420885272 0.240690543167 0.253278047072
r=0.782782689026 0.255798986499 0.243896692121 0.245972069437
r=0.81678449863 0.256750445185 0.249689501502 0.261592817973
r=0.740309279089 0.228576150603 0.27925090436 0.267401680832
r=0.914297774056 0.267087305303 0.244607461183 0.223305920799
r=0.860627939877 0.264164226708 0.241723637739 0.239061019979
r=0.781003665461 0.246768525494 0.244404183878 0.236722956058
r=0.835281045988 0.276055586334 0.253418707439 0.226486515457
r=0.779111853607 0.279085204054 0.257525863639 0.217929421948
r=0.861170922986 0.237548541819 0.236866001618 0.262207897556
r=0.83211070205 0.255262937515 0.276197537183 0.213772895561
r=0.925455946509 0.242283690302 0.237956597227 0.276869475714
r=0.790573525869 0.241996675769 0.210651064717 0.272037992199
r=0.821174967251 0.265898862933 0.240649378815 0.226893947112
r=0.768698905872 0.283774056082 0.250909414562 0.21623674871
r=0.77190587739 0.243748920443 0.225240489502 0.261831794969
r=0.826259434465 0.265250749987 0.241617503908 0.243077782691
r=0.850791499701 0.228987231224 0.257054222831 0.248334516462
r=0.760737828805 0.260000482109 0.264379792929 0.223148503102
r=0.885653644874 0.247905237718 0.265671573443 0.270365129404
r=0.798664260688 0.2569817349 0.237677855391 0.280659020769
r=0.807942129428 0.217854341177 0.2539124639 0.255839265035
r=0.814571162519 0.244542955817 0.245799112838 0.227552946773
r=0.855031747978 0.244111209491 0.254352466715 0.231261563732
r=0.755204021579 0.258670300767 0.255306751358 0.22001127867
r=0.81196549452 0.250167375013 0.279093514068 0.237418382181
r=0.897130056142 0.258889741478 0.192359064953 0.278629286526
r=0.836066522705 0.22396295779 0.248406288336 0.275264784733
r=0.906582606223 0.263444883792 0.25256806338 0.218036162357
r=0.865687741474 0.25514466977 0.266443272123 0.218310737458
r=0.837270892158 0.257765295911 0.257032826984 0.240599035692
r=0.815430090828 0.25661861408 0.235942220545 0.256032144917
r=0.703197016864 0.232083738474 0.262706913622 0.244019272009
r=0.794841736931 0.24213085185 0.244997075361 0.265548529927
r=0.804799026478 0.23523856402 0.25386719606 0.240740501638
r=0.790152350813 0.227894393569 0.266965292878 0.251144080914
r=0.865108941025 0.260124465807 0.290048810007 0.224493956167
r=0.853066318215 0.299631741996 0.256944477762 0.206690131723
r=0.810685707821 0.249985420222 0.249862866375 0.254046332452
r=0.745285708115 0.233610127101 0.281760936553 0.225242463066
r=0.725170085551 0.241634718551 0.219263038755 0.271456676089
r=0.726366845817 0.25524133517 0.263376244769 0.216023942578
r=0.770958308887 0.244307360197 0.269877493716 0.240476419343
r=0.759449587437 0.254811657349 0.254874845288 0.23285467409
r=0.822657304935 0.250400445847 0.237391825642 0.254943093545
r=0.806137421456 0.241608502661 0.24872058496 0.255793520118
r=0.731849402065 0.238028956722 0.226934637813 0.256321940427
r=0.792595928198 0.243563128192 0.270852281672 0.22619849106
r=0.777067583337 0.228575088665 0.269191635822 0.222980845687
r=0.862977461102 0.276070838717 0.239033350352 0.234682684106
r=0.83178318621 0.229958170772 0.250314286479 0.250061681282
r=0.803260685503 0.238633897993 0.239250434369 0.250600106449
r=0.778728759109 0.260203458231 0.243966106264 0.241002966337
r=0.839180439855 0.250636283623 0.265290295627 0.22361038223
r=0.867602739565 0.228688325254 0.247879376966 0.285602612109
r=0.813242145572 0.250455774702 0.213112244101 0.257337774733
r=0.875024709329 0.237106888139 0.249464653898 0.241491716228
r=0.75381977594 0.238368829861 0.25686352203 0.245909123796
r=0.855388105306 0.270397182808 0.222543077295 0.242818142684
r=0.8146584951 0.237212123492 0.242165973806 0.245040643664
r=0.767806509102 0.236770523232 0.245438793295 0.244615719626
r=0.836848287174 0.218773766197 0.252757618222 0.262779995864
r=0.76051110852 0.241302844885 0.235107075576 0.253533081899
r=0.784471929955 0.247813617844 0.235134727066 0.273085358621
r=0.848821441361 0.268076742105 0.261076202025 0.25275523186
r=0.75455472871 0.226609651369 0.272213733697 0.270534242693
r=0.865121939916 0.255860457317 0.243633801148 0.219050290298
r=0.889992804949 0.255733511275 0.227182190679 0.235227412987
r=0.868869743234 0.261839288142 0.252354500045 0.243766323234
r=0.798553890467 0.220564332004 0.246579781485 0.286530403575
r=0.836265851182 0.234340742155 0.24698324947 0.25125323114
r=0.823249327899 0.266594819202 0.229770386814 0.236417115883
r=0.837190768111 0.250124752521 0.235861833945 0.258122504366
r=0.882687706918 0.259237495245 0.250969204026 0.253711492321
r=0.87555206796 0.236758710943 0.239702672946 0.289355194839
r=0.896869905258 0.251905445299 0.25011386758 0.269638274757
r=0.852838025749 0.260311162814 0.23141012141 0.240492587317
r=0.818979699953 0.240031693033 0.238601700508 0.277936159867
r=0.733060984503 0.256504613749 0.26691492288 0.206342238926
r=0.759619627866 0.252384766989 0.265512135546 0.227203002544
r=0.747200084367 0.304902732039 0.238218358478 0.229706217296
r=0.891496582871 0.241637556569 0.242838890013 0.263089102143
r=0.877955928018 0.242764761338 0.244246809171 0.240984871441
r=0.83456004671 0.249363589329 0.253848610771 0.243859131865
r=0.778358899541 0.212717337195 0.279625788115 0.269429220964
r=0.905248577475 0.274775568266 0.283015640864 0.228942033392
r=0.87134645647 0.262286733721 0.25553800312 0.229438337066
r=0.867559216525 0.245451543954 0.246159555304 0.26288422931
r=0.853839472729 0.252367059486 0.271135017366 0.221860630698
r=0.830568186617 0.214136177381 0.248926521601 0.283502245017
r=0.827896738123 0.219092075096 0.276102829989 0.270709271845
r=0.904504864693 0.283749614325 0.231562796464 0.233431776765
r=0.89728464279 0.254051978882 0.272793542285 0.252578293793
r=0.862320663247 0.243887820426 0.268873266237 0.256743729727
r=0.773588514145 0.252310403995 0.240168832195 0.238015974804
r=0.738712992551 0.242846091564 0.248191270832 0.234517451575
r=0.7654264521 0.224597727957 0.293095643418 0.236385592186
r=0.880149239154 0.234079611713 0.260326158477 0.211511509028
r=0.808569077769 0.266993419124 0.259923709106 0.229237641106
r=0.956748672934 0.256285169852 0.224253834467 0.244413679656
r=0.832546955512 0.238644800427 0.288035183156 0.222910652517
r=0.780416529716 0.227612837408 0.26432322975 0.255024935866
r=0.831674044597 0.241473795027 0.250936102803 0.220997602523
r=0.827147010226 0.237608211139 0.264977416636 0.248054110573
r=0.805446504901 0.272325118281 0.221665787252 0.249827431711
r=0.862259868844 0.263546385791 0.263671237829 0.217034707384
r=0.849713236768 0.254775516056 0.27884347223 0.256453204984
r=0.757555912403 0.270529609645 0.248462611896 0.223019557605
r=0.893020161256 0.245679298914 0.243035873819 0.242804862289
r=0.903487996011 0.256470986644 0.258784165531 0.240746290429
r=0.798450666708 0.243495683081 0.256977324563 0.283405226849
r=0.792313654446 0.23914758408 0.242628319034 0.28019668022
r=0.807202633481 0.238972061923 0.272205519904 0.223845810757
r=0.787744225055 0.249278512254 0.247572355236 0.246650396278
r=0.674930480298 0.238265705238 0.263859921637 0.229393181065
r=0.793665693991 0.258879784439 0.258413725219 0.200776398358
r=0.886124936388 0.249733884512 0.219018852899 0.256812897103
r=0.797929904607 0.25288994955 0.249377047502 0.251906901702
r=0.873641926283 0.267843601851 0.267083902608 0.218774196138
r=0.773739853321 0.250117428829 0.245841260431 0.244780868745
r=0.837840774589 0.24401441682 0.254673008459 0.251894918065
r=0.865720948322 0.217608754562 0.286021241587 0.292504324007
r=0.876315096044 0.251778168402 0.257701425885 0.227851263174
r=0.792612783337 0.224760144407 0.265226582047 0.242753599449
r=0.829421825251 0.297617109666 0.22385879633 0.237386646196
r=0.886251334572 0.241964143454 0.259767205969 0.259425030908
r=0.821381426583 0.242346916373 0.251472304843 0.253109031859
r=0.852953902386 0.262909894691 0.256985384447 0.22209353047
r=0.767199450628 0.247103161862 0.257846974177 0.224780315192
r=0.830996066045 0.261958081659 0.240319196586 0.230104938396
r=0.730026637766 0.253469096814 0.276880469233 0.244046535477
r=0.728702387614 0.234669264315 0.257036645424 0.231861644747
r=0.897841537532 0.240561540821 0.269518554022 0.25210510829
r=0.906952202786 0.263651029843 0.24994867887 0.255020287847
r=0.81341368179 0.268199102112 0.2297935236 0.229466471552
r=0.77550857525 0.234717652814 0.228081590813 0.262435126245
r=0.843027327856 0.264592279744 0.242436095528 0.234088299854
r=0.800024409061 0.215729633682 0.247479051512 0.280156723232
r=0.883040624332 0.266508091611 0.239021169865 0.244805833325
r=0.89884478659 0.260136281293 0.257275458138 0.263431570048
r=0.857776934809 0.261495250284 0.253651352311 0.25709974483
