# Supplementary material for: Do universal codon-usage patterns minimize the effects of mutation and translation error?
Source: Genome Biol. 2005 Oct 19;6(11):R91. doi: 10.1186/gb-2005-6-11-r91 (PMC1297647; doi:10.1186/gb-2005-6-11-r91)
Supplement: Additional data file 1 — A tar archive containing the used CUTG records, separated for archaea, bacteria, and eukaryotes, the data used to produce the histograms in Figure 1, the kinemages used to produce Figures 2 and 4, and the data used to produce the scatterplots in Figures 3 and 5. [file gb-2005-6-11-r91-S1.tgz › CodeError/data/kinemages_1/bac_mp_AGCU.kin]

@kinemage 1

@viewid {oblique}
@zoom 1.05
@zslab 467
@center 0.500 0.289 0.204
@matrix
-0.55836 -0.72046 -0.41133  0.82346 -0.42101 -0.38036  0.10085 -0.55108
0.82833

@2viewid {top}
@2zoom 0.82
@2zslab 470
@2center 0.500 0.289 0.204
@2matrix
-0.38337  0.43731 -0.81351  0.87217 -0.11840 -0.47466 -0.30389 -0.89148
-0.33602

@3viewid {side}
@3zoom 0.82
@3zslab 470
@3center 0.500 0.289 0.204
@3matrix
-0.49808 -0.81559 -0.29450  0.86714 -0.46911 -0.16738 -0.00164 -0.33875
0.94088

@4viewid {End-O-Line}
@4zoom 1.43
@4zslab 469
@4center 0.500 0.289 0.204
@4matrix
 0.00348 -0.99984 -0.01766  0.57533 -0.01244  0.81784 -0.81792 -0.01301
0.57519

@perspective
@fontsizelabel 24
@onewidth
@zclipoff
@localrotation  1 0 0 .5 .866 0 .5 .289 .816

@group {Tetrahedron}
@vectorlist  {Edges}  color=white     nobutton
P   {0 0 0} 0 0 0
     0.5 0 0
  {1 0 0} 1 0 0
     0.5  0.5  0
  {0 1 0} 0 1 0
P    0 0 0
    0  0.5  0
  {0 1 0} 0 1 0
   0  0.5  0.5
  {0 0 1} 0 0 1
P    0 0 0
   0 0 0.5
  {0 0 1} 0 0 1
   0.5  0 0.5
  {1 0 0} 1 0 0

@labellist {labels} color=white    nobutton
  {U}  0  0  0
   {A}  1.1    0  0
   {C}  0    1.05   0
   {G}   0  0   1.08


@group  {Lines}
@vectorlist {A=U&C=G} color= green    off
 P   0   0.5   0.5
     .1  .4  .4
     .25 .25 .25
     .4  .1  .1
 L   0.500, 0.000, 0.000

@vectorlist {A=G&C=U} color= red    off
 P   0.5   0   0.5
     .25 .25 .25
 L   0, 0.500, 0.000

@vectorlist {A=C&G=U} color= red    off
 P   0.5   0.5   0
     .25 .25 .25
 L   0.000, 0.000, 0.500

@group {Original Data} recessiveon
@balllist {First Position} color=yellow
r=0.755248114387 0.210157968406 0.261897620476 0.397720455909
r=0.775436218067 0.226075671805 0.255767122368 0.374622424093
r=0.794509403633 0.268967074472 0.21124476558 0.329050004105
r=0.832121280359 0.263864906787 0.212531827095 0.332845561767
r=0.807674302682 0.272291688019 0.212949677155 0.325791739264
r=0.826536646039 0.313752873891 0.158752778886 0.311130745407
r=0.858226118246 0.295733832215 0.163591455437 0.331878263209
r=0.756619408291 0.149044949159 0.298679083911 0.445424308657
r=0.706576596549 0.107650714511 0.312453916646 0.487342438819
r=0.801380345331 0.252489787979 0.249007975102 0.342112429488
r=0.79355933355 0.253392440188 0.23731853406 0.367567933403
r=0.801887449852 0.235523717684 0.263443082151 0.370023419204
r=0.766180536883 0.232597482123 0.248757148343 0.370042864111
r=0.749459840214 0.23815996636 0.246090808633 0.365796653595
r=0.744291568098 0.229516846198 0.247546768918 0.383525184109
r=0.782452155656 0.237887765772 0.237155803416 0.370721505751
r=0.826035199973 0.223493734623 0.254849230417 0.377353092636
r=0.73970332345 0.153943827203 0.278269270582 0.460354702919
r=0.77750583618 0.176265228488 0.270982809265 0.42699956662
r=0.800411945255 0.273500870863 0.205921871112 0.33137596417
r=0.790358184432 0.267786079232 0.196667436905 0.345169323988
r=0.701051015926 0.266143380429 0.149271137026 0.419884877028
r=0.764260783312 0.285383903793 0.163737280296 0.387043422196
r=0.775434460843 0.324537646057 0.160383160175 0.34403776213
r=0.709702847046 0.211917868767 0.26150198899 0.396230963957
r=0.742587794203 0.218471955224 0.247937258638 0.390772528538
r=0.683993750047 0.375950725584 0.157202183753 0.286920815641
r=0.797261556592 0.214389509126 0.251036682616 0.406060606061
r=0.794417843295 0.212633832976 0.267880085653 0.386117059243
r=0.743051267038 0.206051873199 0.262553488778 0.396122609379
r=0.781599504559 0.199592487597 0.274074238129 0.402185949681
r=0.824473855304 0.217719647013 0.265928044996 0.392443269977
r=0.832601569182 0.279121094708 0.207170533131 0.341867346772
r=0.827271567082 0.35011052731 0.154205036491 0.295679992891
r=0.855116900106 0.351641910755 0.151419801644 0.288309965604
r=0.782726451213 0.315484751132 0.153186092424 0.328371589097
r=0.803397627056 0.324231132862 0.156127764492 0.316222679495
r=0.78530093161 0.316857168236 0.153949683899 0.325513736324
r=0.786594699556 0.317456021285 0.152825613009 0.32732628086
r=0.899482360931 0.286660635597 0.186593515627 0.341027811014
r=0.733124457642 0.300921414016 0.167803667937 0.329937095774
r=0.788222904994 0.273894475403 0.197053911936 0.346720124039
r=0.83709549213 0.29340583858 0.194161419576 0.338088151116
r=0.801206862678 0.300994986263 0.170932741412 0.338885180758
r=0.860513995303 0.314258373206 0.162743221691 0.319872408293
r=0.879694149248 0.29262843155 0.168147989946 0.356864742315
r=0.83091187555 0.335920241832 0.149139634926 0.320020927799
r=0.794159831362 0.298854634139 0.187425143304 0.336518317442
r=0.790251302686 0.299397156813 0.186137217815 0.336927980312
r=0.895408499614 0.320030371314 0.160012736357 0.306946213383
r=0.844783815319 0.340209004192 0.164378151771 0.279938027827
r=0.870871266824 0.310790687539 0.179793338902 0.308311843969
r=0.875124111101 0.310415020964 0.190405298657 0.32065382512
r=0.8804829957 0.303804071866 0.182729962102 0.318699969127
r=0.772088137172 0.275849536616 0.190305288025 0.358849718335
r=0.778770786403 0.271249739879 0.211885048766 0.341558268772
r=0.810676872553 0.234283552321 0.229807262644 0.390128496761
r=0.801128045141 0.202358560348 0.268487013124 0.396136695057
r=0.74765792671 0.186984308748 0.288161992818 0.403692109523
r=0.748738785554 0.186357629682 0.289453975543 0.402117243593
r=0.759633443759 0.200545575361 0.259707860715 0.425303971742
r=0.752284357476 0.187324097401 0.290904804111 0.399224565892
r=0.755245516142 0.38887142408 0.0992769569318 0.333228544483
r=0.82948949814 0.398524154578 0.113272053931 0.293282975921
r=0.842380130246 0.399321720151 0.111791846828 0.263838428491
r=0.761046344879 0.403676332436 0.095071084111 0.338448049101
r=0.798929207022 0.397604864348 0.10290441063 0.30281798821
r=0.753358954459 0.217183781045 0.266378836844 0.373267592321
r=0.735644968164 0.218665323657 0.259842246606 0.388432297376
r=0.760878684939 0.234911061579 0.242777850618 0.372973209213
r=0.754365393212 0.22972972973 0.249214403786 0.381921427792
r=0.765500149152 0.236962551064 0.242331916987 0.381525555723
r=0.752227495943 0.230243971528 0.248422200143 0.382589372893
r=0.768360529853 0.392348230217 0.11816257936 0.252732478526
r=0.78252585571 0.386973281513 0.12871045971 0.245290112148
r=0.773893842389 0.395478734574 0.123362871148 0.231324881959
r=0.773933541213 0.394477040959 0.121661038626 0.241656102404
r=0.774474656022 0.215769476407 0.265985429904 0.38210238036
r=0.779594391522 0.195193109197 0.261415207928 0.388533851996
r=0.737640335944 0.214531599001 0.263040336355 0.387334121666
r=0.873015452546 0.312365930599 0.152365930599 0.363154574132
r=0.803939336296 0.391543555782 0.0917303447105 0.363151638648
r=0.86808345647 0.37889761712 0.122706286515 0.284282619636
r=0.816851236915 0.35969533183 0.127777658059 0.29911040499
r=0.816142083768 0.360756873348 0.1377020859 0.249858162916
r=0.811472915755 0.522392372147 0.0470480593277 0.148126745642
r=0.741651793154 0.196921592956 0.26764168793 0.414123243457
r=0.723236338569 0.219811947073 0.255122049128 0.41731383841
r=0.735788649558 0.26827451793 0.196909225775 0.30916150887
r=0.732229436833 0.265200600996 0.19788906411 0.317616380863
r=0.759768238203 0.282927536397 0.191863406648 0.30494175966
r=0.744228407458 0.296743769792 0.172208453807 0.323282390197
r=0.749153180381 0.276171657682 0.204714310379 0.303558068344
r=0.749663157827 0.27549855822 0.205317219211 0.304036433207
r=0.750187995794 0.276259952365 0.204905069752 0.303719632528
r=0.749312528738 0.277045890888 0.204297988838 0.302584154957
r=0.754778286453 0.264795678722 0.233501643964 0.356211836543
r=0.764721045894 0.256964505831 0.237455355732 0.35673535826
r=0.765019108306 0.215096959778 0.274413529733 0.368645538858
r=0.767640491635 0.20446208787 0.279806438915 0.383576687099
r=0.811208031179 0.269509938038 0.23044982699 0.337828920898
r=0.776074427859 0.317140644019 0.180203607392 0.310777913024
r=0.840328079188 0.384985858163 0.10878707275 0.309719722609
r=0.795193543459 0.371878063582 0.104616964661 0.331030297372
r=1.0 0.418208896384 0.0933769902976 0.241025865656
r=0.895461947436 0.376723010759 0.10417618425 0.30241497188
r=0.805200411903 0.347772935048 0.116987349846 0.358881683852
r=0.889796479686 0.367793555828 0.100151373171 0.322987097239
r=0.828824571625 0.3777177394 0.0889578553877 0.322341652013
r=0.903831594559 0.426721983405 0.0956712986104 0.236179146256
r=0.829297060614 0.392627255706 0.0952977319825 0.307902190026
r=0.94344888172 0.321289500389 0.143322398697 0.345573832393
r=0.783955895052 0.221455812421 0.254531757616 0.385164084938
r=0.759497461355 0.226916925393 0.229501498595 0.389030012231
r=0.787786340573 0.222398628267 0.245673641762 0.391991871209
r=0.766157739375 0.21258804052 0.257802180214 0.400083558599
r=0.787519904773 0.22675004266 0.225461971629 0.401360731448
r=0.757044031215 0.229723038137 0.225097567705 0.390053108215
r=0.77504084613 0.245389744769 0.246263508853 0.355070131065
r=0.785210849048 0.231202642316 0.260475357814 0.370312803575
r=0.802873207033 0.294661179576 0.191112688711 0.321050237934
r=0.768908223196 0.280509076247 0.199838722401 0.309255055264
r=0.734968599665 0.191613447053 0.300314334831 0.397843256127
r=0.757114100224 0.212835749941 0.271975279296 0.381079153791
r=0.755418617955 0.284124134393 0.195588612465 0.34644780713
r=0.828042479191 0.237450833489 0.230052444278 0.386589248923
r=0.830255103413 0.270648531441 0.20375845982 0.349070241146
r=0.862915772306 0.358690917012 0.123175778697 0.287246787192
r=0.864888096691 0.306914283286 0.134970889465 0.316624877821
r=0.804095723602 0.353177556184 0.12966959369 0.291524036315
r=0.802801082739 0.238693259403 0.248541399429 0.370484545041
r=0.767711213385 0.244724283718 0.243508555461 0.366732594219
r=0.828264317308 0.333007458598 0.152109055666 0.315342800556
r=0.793235735465 0.306145829982 0.157267994218 0.330394788866
r=0.851541019296 0.321754323928 0.166477727741 0.320027872825
r=0.761964671465 0.320765238279 0.156307639514 0.324239694591
r=0.79349866712 0.263832074289 0.247409751874 0.338598429429
r=0.801958314489 0.254624481957 0.246831092692 0.344475892045
r=0.775437706768 0.268496819551 0.246568463341 0.339917419931
r=0.790761410215 0.265538053704 0.228816031579 0.34394170448
r=0.782265508719 0.255547607437 0.240342878033 0.342399880588
r=0.783453582313 0.252602103572 0.241604181772 0.347273403386
r=0.791166020143 0.25760362069 0.237538291989 0.346482599895
r=0.790275830872 0.257061265167 0.237745136062 0.346606863282
r=0.78213790829 0.327627707943 0.154158866007 0.377534100027
r=0.845550026944 0.33754704631 0.150425462281 0.326215022091
r=0.813488978854 0.261592708403 0.21429046637 0.327123943849
r=0.831934735291 0.3845903751 0.0882107049301 0.310952953052
r=0.88429875378 0.267097728178 0.19477826435 0.360906104128
r=0.760563658164 0.231564425046 0.251016551071 0.382756317498
r=0.751949834906 0.197172145991 0.278155594613 0.380799768438
r=0.77450578522 0.196999422966 0.285112521639 0.400115406809
r=0.78236860091 0.208242761499 0.288214068342 0.369511346839
r=0.750445286245 0.191948436908 0.268982869748 0.410436700789
r=0.835480122036 0.325594680438 0.160249525855 0.317665607934
r=0.786556285785 0.28837504564 0.181444385435 0.321497327978
r=0.851810085249 0.323045319289 0.154310140827 0.317829145121
r=0.78951519298 0.283043709227 0.180871432885 0.329198848892
r=0.83551003589 0.335804299481 0.157935919611 0.306688081707
r=0.814553150531 0.330129636311 0.178793800034 0.297900956287
r=0.850691315568 0.364859142893 0.13741143017 0.302615529244
r=0.810644648283 0.339368468376 0.146093619857 0.297837025262
r=0.810152790862 0.338354817941 0.146418256568 0.299565463973
r=0.790430350179 0.271016670244 0.229090648923 0.338413107248
r=0.799224382183 0.225413130862 0.275480125056 0.366815542653
r=0.758073549351 0.26314043005 0.23935934873 0.354260684895
r=0.786792783731 0.254980676473 0.247594129376 0.343559323726
r=0.857957704713 0.323027226581 0.153853253346 0.325149976927
r=0.828532354646 0.290715216348 0.190461496263 0.337859151066
r=0.89589851174 0.279862206358 0.188843695526 0.356810824272
r=0.913804463674 0.328962850899 0.147167591192 0.336583179246
r=0.83968719332 0.334249504511 0.149139219355 0.317659241478
r=0.805569724255 0.3079536481 0.178355646154 0.318219381852
r=0.804527588091 0.28574430383 0.195752622253 0.333270872958
r=0.810495885315 0.320317016766 0.166289265754 0.310922142995
r=0.853015553153 0.325813274247 0.156116762346 0.315103904388
r=0.843287804186 0.325841698499 0.158568002132 0.321636907406
r=0.79965562089 0.31488540005 0.159077043629 0.326258640472
r=0.885662905229 0.3206415012 0.162448178049 0.321077896574
r=0.758558727167 0.174673966535 0.278174212598 0.428364911417
r=0.793255897819 0.30594581357 0.178232625284 0.313634254485
r=0.780230206624 0.326053897739 0.144504275422 0.282290030663
r=0.768857495873 0.318016276519 0.160795767863 0.290754275811
r=0.764648149211 0.320033195265 0.160453570694 0.286549879394
r=0.800856922581 0.317274089407 0.157889494676 0.340612157404
r=0.789835264225 0.344193177463 0.15479384548 0.318677106719
r=0.794526782508 0.317714915988 0.15995122859 0.341579177942
r=0.863609225326 0.332559260395 0.135302107523 0.35113701091
r=0.834549819746 0.296061973431 0.195923132751 0.310198479063
r=0.817912427529 0.299692992074 0.16681808214 0.339682340779
r=0.7445934258 0.219302413147 0.251820527641 0.391957385495
r=0.763999433147 0.201404734033 0.261720997599 0.416023491597
r=0.701768484442 0.174219843056 0.312549425148 0.398990206217
r=0.797025270872 0.275167785235 0.214418257808 0.298527652047
r=0.79282773441 0.157160936949 0.294798647275 0.434033901118
r=0.887103007322 0.302851483514 0.18280856683 0.329509346759
r=0.922330962228 0.340534811675 0.162175933475 0.360304907875
r=0.785602437465 0.190765820909 0.277167119828 0.396105820651
r=0.759612406859 0.19766029534 0.264942785911 0.418589784568
r=0.760487482048 0.179116833204 0.27787563902 0.419424838269
r=0.765532414098 0.201023866176 0.260472997332 0.415999711587
r=0.737617565738 0.187603732344 0.257866123237 0.421793912946
r=0.745638651263 0.208168436796 0.244246359745 0.398595614929
r=0.779781545996 0.190402700312 0.269273117814 0.415804768867
r=0.778570711209 0.210628034027 0.248969001567 0.403687246055
r=0.737588220753 0.187799005283 0.259812937933 0.418359995969
r=0.737445086611 0.188097479532 0.25762318945 0.421354539681
r=0.752836660463 0.211489614671 0.279097836465 0.383311415755
r=0.814286663682 0.393057480367 0.100772124332 0.321586484525
r=0.759854429172 0.367538816956 0.153656046849 0.344275506367
r=0.770729961325 0.385566782618 0.104411683507 0.306443597813
r=0.87060357907 0.398052916699 0.0971186307608 0.283818795635
r=0.787301196844 0.367360729822 0.134518731258 0.296236854331
r=0.858063341887 0.370048051072 0.136190368551 0.274877474904
r=0.78890742703 0.371174277264 0.148121630032 0.268666662995
r=0.821346759964 0.397420221055 0.0971972475964 0.300390802944
r=0.825284118987 0.356270693182 0.158248803222 0.294206963453
r=0.853923319993 0.409293133295 0.0989844200808 0.254760530871
r=0.853545490705 0.399950401746 0.0878707469497 0.26937555798
r=0.794913602316 0.323338031979 0.180798200276 0.294469836117
r=0.816012387747 0.391780170892 0.122333737075 0.265486024706
r=0.723594702246 0.182667947934 0.290823693852 0.407638271522
r=0.831662897418 0.262866931402 0.194796327242 0.367132050384
r=0.818071428434 0.280336151337 0.189287173785 0.364894513227
r=0.793116812236 0.259630794095 0.212466556206 0.36019984789
r=0.792014512466 0.25756735044 0.21331724321 0.360974189991
r=0.782395494317 0.252332220912 0.247763734744 0.344110690457
r=0.755043424723 0.160011219016 0.291729481471 0.43473687901
r=0.792569851553 0.267702330243 0.211976948133 0.325783011776
r=0.771532862381 0.27761376291 0.20521654836 0.321401189729
r=0.786812244162 0.214410419358 0.257201717937 0.388910227312
r=0.812523193427 0.312383242014 0.157774639236 0.330666442361
r=0.820119608936 0.32865453381 0.157655974809 0.319047873192
r=0.82655665398 0.373583270943 0.155217471147 0.239168820895
r=0.785402438886 0.248397073244 0.248679942672 0.341178245455
r=0.77969455586 0.300765141765 0.190209625607 0.281714303821
r=0.760139999575 0.207496803069 0.258184143223 0.398305626598
r=0.793162957504 0.278862827722 0.188042739181 0.326616499405
r=0.763685361947 0.251550829219 0.263071274845 0.339030256995
r=0.832812290353 0.285714285714 0.211540335943 0.341953929627
r=0.793218225909 0.263987138264 0.250160771704 0.331149517685
r=0.828730068023 0.320036983225 0.18060141769 0.295117333686
r=0.768447847009 0.273452952812 0.216021474993 0.320641424131
r=0.853783584883 0.288057028228 0.215145436309 0.316929359507
r=0.809837429919 0.279737985815 0.211668656352 0.322119573557
r=0.784730102661 0.22643229071 0.235860973387 0.359948107241
r=0.780723388158 0.270046758322 0.25242515179 0.322457952404
r=0.814777350081 0.277924316419 0.228382648664 0.332636912068
r=0.781730660731 0.25792946853 0.24827928759 0.333995600653
r=0.770006143929 0.285235702321 0.243000717875 0.312335486959
r=0.774916810766 0.241568073459 0.249514391665 0.350520925305
r=0.784669971274 0.233399160701 0.245186373735 0.382745001234
r=0.875273352674 0.290731900111 0.186672491081 0.35278271813
r=0.825033783355 0.277666682168 0.215563719791 0.33069339162
r=0.761861950152 0.294790556833 0.175853754276 0.315258229126
r=0.73383804593 0.226788085406 0.26312559061 0.351199754489
r=0.739224283281 0.314371488398 0.173514088825 0.307842849926
r=0.771525121261 0.360880985645 0.128614263421 0.285413449676
r=0.809708572625 0.301430879298 0.191737825987 0.315624278791
r=0.810442386198 0.289859928096 0.203974073167 0.325090524851
r=0.806992477 0.265967123644 0.214995776753 0.331654863232
r=0.770901044138 0.21417874898 0.269862968575 0.370494154373
r=0.775128672322 0.189339506616 0.303474294488 0.383120796122
r=0.791189931784 0.217115689382 0.289864915855 0.354803411063
r=0.795288392599 0.225192965704 0.282684809422 0.357523673112
r=0.783530173411 0.220517641161 0.262037559274 0.369279939838
r=0.779269339998 0.223455951858 0.262398317157 0.373782357666
r=0.771847146952 0.2110702481 0.281495578744 0.373688942164
r=0.799538006473 0.238021211681 0.255673398228 0.359116664245
r=0.792630998685 0.222183790583 0.24644288971 0.381086392579
r=0.739038334571 0.220623718181 0.26152129328 0.391723971529
r=0.793410940366 0.228880229395 0.257995735608 0.364421733696
r=0.782566273506 0.220483766483 0.274932200226 0.367546142275
r=0.772635244155 0.231566707466 0.261982864137 0.359265605875
r=0.795130900713 0.244458895573 0.259307429686 0.348344442638
r=0.765193787058 0.250614250614 0.249098227822 0.349783051911
r=0.765855682168 0.240686320978 0.264148260499 0.361456062186
r=0.80264890589 0.21638497389 0.279274524117 0.369981470043
r=0.773465612475 0.249535747447 0.264856081708 0.351903435469
r=0.773727802497 0.227190086031 0.268162201916 0.363894286657
r=0.747893230844 0.199875915661 0.282413548134 0.394579326839
r=0.74595748407 0.228911009755 0.251563072211 0.37000366215
r=0.750894782655 0.230924802353 0.245047343262 0.383491910278
r=0.778755722848 0.229366192887 0.245531629354 0.389221008967
r=0.749811817406 0.233869172196 0.247695596028 0.375317273011
r=0.771095848416 0.218735788995 0.267192158052 0.372037794957
r=0.744653649667 0.219049196621 0.256438628458 0.383809839324
r=0.722321190007 0.199683519551 0.266114330066 0.411484750576
r=0.72383441179 0.191129595741 0.281630344369 0.406082182665
r=0.754141755765 0.207679113339 0.247877908255 0.41892070194
r=0.764646930279 0.198676932217 0.259635995793 0.402949606211
r=0.827745743353 0.191542064493 0.254954062331 0.41406953702
r=0.771101000719 0.199197823465 0.264129245786 0.395787170785
r=0.738528669936 0.211008627638 0.265585101879 0.394518580313
r=0.710361747153 0.179127647854 0.300215333767 0.42290550353
r=0.725874757768 0.204019582582 0.251816542128 0.408734862149
r=0.799446660632 0.366821341705 0.138940159735 0.287485696871
r=0.778078234611 0.370140151293 0.137688383276 0.28446607635
r=0.796105314129 0.375364088169 0.134074166643 0.280276594858
r=0.760698106812 0.368519399334 0.129612013318 0.314704083713
r=0.769416616591 0.371431237171 0.134260123157 0.288766560926
r=0.726776124959 0.180837543784 0.288397755804 0.401382474195
r=0.786247497898 0.20733140964 0.273729369914 0.378433258523
r=0.775332527497 0.14889943893 0.278993772736 0.453665454097
r=0.828039395147 0.278329197684 0.209961745244 0.319117038875
r=0.784913145549 0.264145638575 0.255710972095 0.328038237155
r=0.789589198686 0.288091523661 0.216068642746 0.329901196048
r=0.785303392747 0.252562402955 0.24246554034 0.347676110024
r=0.782017085499 0.250201244832 0.244787379139 0.348788430169
r=0.783334555859 0.251172861783 0.241645615301 0.345555154577
r=0.803128967995 0.267838584197 0.224634023221 0.339816491968
r=0.805924672162 0.289340931786 0.210142557074 0.327132330154
r=0.791016945816 0.26194134095 0.235989796335 0.347246765674
r=0.783340075164 0.250738331719 0.244426213196 0.349011078868
r=0.815432437134 0.268495181616 0.233802816901 0.3280948851
r=0.810156679158 0.268926688347 0.224742186125 0.342919412235
r=0.790882105298 0.268519626405 0.210637039957 0.338526453593
r=0.77056211481 0.272931755814 0.204282693778 0.358405686266
r=0.849692656127 0.31028741328 0.176134786918 0.292051536174
r=0.79411651867 0.297716962343 0.202817836462 0.312838859588
r=0.809444571576 0.296519366432 0.210856737211 0.306385598296
r=0.810948173178 0.284616806451 0.229939234306 0.310494212241
r=0.782151296921 0.2509202098 0.246111656327 0.346503455044
r=0.78288701864 0.252437798068 0.244534597803 0.344903311997
r=0.803931550322 0.283730256969 0.190028222013 0.322844976977
r=0.70673458196 0.217266554022 0.264641183409 0.365925973157
r=0.741261158012 0.218005023579 0.253685841836 0.393519064497
r=0.753306828337 0.250238616585 0.248161248667 0.339003986301
r=0.741535325584 0.199586088537 0.277017818384 0.397102619757
r=0.787834525876 0.213644614764 0.255067567568 0.40076643808
r=0.832452686868 0.221200199479 0.243863245969 0.382722890231
r=0.790289305533 0.361446309899 0.116518013291 0.310423224904
r=0.80557810969 0.364957716702 0.132135306554 0.285034732709
r=0.866709845872 0.351078955754 0.139390423223 0.303176492611
r=0.847264156698 0.336260528878 0.141668552309 0.314612926272
r=0.849879698401 0.336901969779 0.142297836869 0.313417283841
r=0.846912954365 0.336327663461 0.142427393503 0.313829073971
r=0.852847235721 0.305414847162 0.148864628821 0.345021834061
r=0.925339481221 0.36371124031 0.13690245478 0.291698966408
r=0.848052793903 0.341649725867 0.149665664219 0.305872437179
r=0.93216130037 0.370754403456 0.13260219342 0.268660684613
r=0.912147433241 0.326374984024 0.140842670302 0.326161973331
r=0.750319653247 0.233873259449 0.252912759307 0.391426135672
r=0.709837758804 0.173514083357 0.289551441001 0.40103045331
r=0.845288650097 0.34109021358 0.147191584316 0.297730315588
r=0.823325864442 0.316789532298 0.161898602958 0.320133702626
r=0.822995863498 0.31599532333 0.163255048607 0.319733256626
r=0.812067695638 0.298611486304 0.167125902714 0.338285878942
r=0.883828727536 0.319796141245 0.161856570805 0.320240262104
r=0.825640038185 0.311804793849 0.169705086459 0.322695998707
r=0.84310940487 0.31716401213 0.163041420403 0.326144801022
r=0.820162218628 0.295254847903 0.178054411528 0.335107021743
r=0.817483763215 0.293810574092 0.177175967423 0.335052152048
r=0.930997337175 0.289490696009 0.173279439467 0.342968657681
r=0.817552122538 0.303407625643 0.173427982083 0.330485751458
r=0.820125635096 0.305245217314 0.171596903448 0.33127620492
r=0.817762835067 0.305453086516 0.172671785785 0.329625873463
r=0.818025863593 0.305685864519 0.171583174631 0.330616896622
r=0.879082242985 0.312241075989 0.160632200216 0.334544009988
r=0.85047497067 0.313648861565 0.164555593315 0.340742685903
r=0.830410673368 0.32337143014 0.159571937081 0.307714832133
r=0.762529880216 0.163312027534 0.280514412144 0.439109458546
r=0.762073524818 0.146561249294 0.304638200702 0.439168119429
r=0.755665671447 0.161897977759 0.291780442439 0.43725513475
r=0.756598706317 0.153672080498 0.296242328087 0.437727026011
r=0.754876060618 0.169879313315 0.286038272751 0.428221731773
r=0.744833700572 0.171683848797 0.280733104238 0.422817869416
r=0.788944143874 0.176732381276 0.291801462046 0.417862696384
r=0.775947367348 0.176443850267 0.283368983957 0.424385026738
r=0.763157316694 0.162488413701 0.290219367262 0.436363734345
r=0.744563921464 0.163065949969 0.29951416167 0.431879264007
r=0.749801259801 0.149883391638 0.300120772947 0.438759786773
r=0.785870590884 0.160785354205 0.290395330326 0.434797028389
r=0.795379835859 0.157564441678 0.294797987656 0.436440018671
r=0.750811385173 0.171642320238 0.287831513261 0.414444759609
r=0.783629851625 0.169145256585 0.288265615116 0.426954497127
r=0.753619707753 0.157103284527 0.295787315178 0.434723171565
r=0.748547184648 0.15950952366 0.283458465534 0.440308275479
r=0.762994477644 0.151659154413 0.302155778997 0.435418408762
r=0.780683229912 0.190756464685 0.270551910459 0.420168371285
r=0.784237762844 0.169785916252 0.300480229792 0.414164534805
r=0.767568535762 0.148220939279 0.307060284704 0.435436542057
r=0.76786294808 0.163831867058 0.290566959922 0.430107526882
r=0.762380400014 0.156792232311 0.288351463934 0.44559321526
r=0.778699078351 0.170810412786 0.296725429896 0.419608437649
r=0.782004505708 0.16410281614 0.292770432988 0.420995724185
r=0.743822530814 0.210810960344 0.283213687982 0.348299376184
r=0.769488347467 0.233500167807 0.24839853497 0.36457953335
r=0.797216807172 0.215468258186 0.25798144136 0.362956301353
r=0.760907138173 0.245189406638 0.233702089619 0.338853503185
r=0.758972151636 0.203636418233 0.29024601307 0.367504545182
r=0.772684623989 0.253881278539 0.214872798434 0.344748858447
r=0.778866322537 0.255571503534 0.223693551872 0.334194181217
r=0.814655933477 0.231305370114 0.251459041861 0.383549565436
r=0.787114945373 0.347304959908 0.128679026429 0.341839471605
r=0.751096774981 0.218161344477 0.284329856621 0.341889713576
r=0.766720439188 0.314252526056 0.169825761795 0.353000238682
r=0.837126522238 0.3093745695 0.171304587409 0.357969417275
r=0.756635158013 0.203591639135 0.274639364103 0.405678584279
r=0.739968552308 0.186302789399 0.291367323739 0.407591001539
r=0.700147693106 0.159648390065 0.312013686271 0.410118446888
r=0.788671516698 0.19698738258 0.280862653549 0.384803512868
r=0.814652368546 0.325954001206 0.145835127918 0.343957274528
r=0.809351563718 0.33478533858 0.144790375367 0.313147853846
r=0.782971007399 0.240230460922 0.200734802939 0.380406646627
r=0.75125606374 0.217697811448 0.243615774866 0.358383952134
r=0.739852415349 0.274211961935 0.207062077632 0.339496146007
r=0.738987096786 0.273400827657 0.206880365311 0.338986233261
r=0.887413515778 0.388295519452 0.120772511177 0.259255919021
r=0.779606805401 0.263665164428 0.201329704163 0.366739547544
r=0.814699837109 0.279576506037 0.199846580189 0.327354337565
r=0.780119939782 0.256163199358 0.226057730735 0.340012383858
r=0.855389532423 0.313351594325 0.169511167299 0.312368310156
r=0.823363689583 0.270755597015 0.203491471215 0.355010660981
r=0.801332648052 0.268444398196 0.206357106768 0.344699339416
r=0.839511254245 0.274978376375 0.204744841221 0.339626838008
r=0.79623448471 0.261854100524 0.215316428823 0.345096457665
r=0.794712700907 0.264013304946 0.213748401278 0.340980140374
r=0.767937506389 0.203948430741 0.275799501984 0.38625952901
r=0.696608575911 0.215705190044 0.259502218792 0.393305035694
r=0.777155968725 0.206291242232 0.277596258569 0.381766929336
r=0.783550602297 0.431796048111 0.0886579692807 0.220507902295
r=0.803432036167 0.351955061453 0.143829749787 0.305215452759
r=0.743228553342 0.284575396046 0.21311415327 0.334085891297
r=0.774785718746 0.193946320086 0.281079460903 0.390456214572
r=0.745361237156 0.207701887154 0.279126353099 0.376702749305
r=0.785795482549 0.218254759294 0.265698195953 0.382786803548
r=0.772706437469 0.193290020993 0.28351370088 0.392148373769
r=0.73713842418 0.209807410509 0.284069499686 0.382823948085
r=0.745748239269 0.197593714769 0.286006200676 0.382275225479
r=0.864013903584 0.284581019582 0.20892655839 0.321781971525
r=0.77785743463 0.276981970857 0.212398122993 0.351321313905
r=0.773448707163 0.231697513592 0.245848045511 0.354781910832
r=0.776011491577 0.230773338297 0.243594926898 0.357590200425
r=0.773440850586 0.276284755486 0.221460304655 0.324117492171
r=0.802913723181 0.270565548469 0.225686286124 0.332773905661
r=0.784323647034 0.258492617194 0.22700651866 0.338227885529
r=0.783746125598 0.260397361873 0.226185752851 0.337053543599
r=0.783985520845 0.259541277449 0.226918573799 0.336684709989
r=0.811298349896 0.286512098196 0.195076069321 0.317927434336
r=0.777900529029 0.261205482969 0.204724363501 0.353055138971
r=0.745871094709 0.206022570673 0.266527617416 0.38889716563
r=0.773105374401 0.233703690556 0.245062889733 0.36454746607
r=0.782236334262 0.231582826608 0.226976229961 0.380725999631
r=0.762088452857 0.229125625095 0.226953578825 0.377531949285
r=0.786414200288 0.224947633648 0.246045960961 0.372666282141
r=0.784041531301 0.306349543427 0.168188575069 0.324952219155
r=0.763369172431 0.229421696919 0.227838750528 0.372836639932
r=0.780634672094 0.349301504041 0.126318043141 0.345394208639
r=0.785637458829 0.320793643826 0.16061630306 0.329441201001
r=0.830786700212 0.347552602436 0.13665559247 0.309368770764
r=0.766026771056 0.232665515718 0.233869996387 0.364114505962
r=0.77331903505 0.240336301677 0.212079001045 0.373712750609
r=0.784884841855 0.347161815546 0.125738820118 0.347329095573
r=0.806068502106 0.352117565378 0.121916223097 0.325966211525
r=0.81565203193 0.346332381147 0.134691899612 0.314017547439
r=0.75260170501 0.227174643097 0.232905097389 0.369678608686
@balllist {Second Position} color=red
r=0.923853057902 0.270095980804 0.258798240352 0.20075984803
r=0.904716637635 0.270288412056 0.242812073479 0.205580292216
r=0.885075498236 0.315810000821 0.224135807538 0.159803760571
r=0.888556664276 0.328133688431 0.219087476953 0.161403611461
r=0.879059901728 0.319155478118 0.2171005432 0.163267397766
r=0.880367639224 0.338577590302 0.205989093466 0.151142906002
r=0.90596610754 0.348422043701 0.203440812883 0.160730225108
r=0.950737877676 0.216117076879 0.286914378029 0.220621495771
r=0.959562995006 0.184789859907 0.318879252835 0.228854323935
r=0.895918374761 0.295127407119 0.228039291967 0.188017895351
r=0.920552979084 0.289770227742 0.239078203783 0.191939359074
r=0.929824215111 0.302291408367 0.225742756119 0.204757312761
r=0.925109021328 0.271766769416 0.252586895829 0.194642505008
r=0.915959516799 0.262656587684 0.254608396327 0.194359420687
r=0.931050442423 0.25730265345 0.25808932729 0.188868862243
r=0.921320524228 0.266190310213 0.254025792959 0.187800627396
r=0.932953180446 0.276534874406 0.237855467185 0.200205985009
r=0.976331220489 0.226057552964 0.290221516804 0.206472983231
r=0.947587899027 0.237010641884 0.283045215968 0.20221986806
r=0.89183577237 0.315103259517 0.223463548146 0.169420253794
r=0.89677433553 0.305322344604 0.217874656602 0.178926288223
r=0.905156868444 0.262585034014 0.258907079315 0.21333632354
r=0.93329279121 0.312505256076 0.269237238247 0.172371261178
r=0.975836800834 0.348401666551 0.173324183321 0.150327649193
r=0.904857833529 0.233836942982 0.284706875075 0.205287901314
r=0.91436684838 0.250029771525 0.277589697351 0.20162977833
r=0.879027980641 0.34590079791 0.200503942886 0.158928654752
r=0.944904593636 0.269750132908 0.256353003721 0.199929115719
r=0.929974491392 0.265274803712 0.247787294789 0.205389007852
r=0.928974242392 0.246092044363 0.261680202602 0.199414898262
r=0.940459088059 0.250365432318 0.265547484054 0.209337349398
r=0.957938986704 0.282219743988 0.226992823894 0.210798099302
r=0.928038357614 0.332352412248 0.222309415208 0.158386057842
r=0.906093650323 0.371149595103 0.193772702532 0.137875876165
r=0.911079916684 0.384896580445 0.172396773248 0.137522557957
r=0.915064890977 0.338934431183 0.194690284361 0.143205493417
r=0.889790846068 0.34219453868 0.214745194001 0.147711473222
r=0.913446091846 0.341233173148 0.192931595798 0.14386354947
r=0.915991010879 0.341343714011 0.194285845749 0.143010161895
r=0.897912136863 0.326640791432 0.233344033618 0.178101380337
r=0.890589297668 0.29312483388 0.209621688668 0.152166208913
r=0.929394403638 0.324784001911 0.204735803692 0.155868165205
r=0.933794429357 0.341534058386 0.21100171723 0.155809959931
r=0.928296042968 0.343448768297 0.204833677413 0.148487341477
r=0.906686001404 0.359425837321 0.202424242424 0.152153110048
r=0.930346463277 0.334521677701 0.226223529218 0.163613662127
r=0.906238324625 0.338594349494 0.227270084874 0.146087664225
r=0.928095460468 0.332469212785 0.210479336548 0.150113962434
r=0.928884514009 0.331766931097 0.209206495823 0.149701434323
r=0.895368604801 0.35607916136 0.211046340747 0.160419320074
r=0.879638030707 0.367093991129 0.191870709035 0.140014581688
r=0.905531682633 0.342834053681 0.192568917299 0.160979551811
r=0.927680990552 0.347450932734 0.199580725527 0.164884243787
r=0.911448209335 0.340793944903 0.20355050988 0.161589452164
r=0.927937484247 0.304424859168 0.226876249319 0.166681809922
r=0.911656881143 0.311593201721 0.22958520535 0.163112819096
r=0.945146410877 0.279673908136 0.266526850732 0.177391856734
r=0.910928398682 0.259631844792 0.261956590655 0.211129192468
r=0.911891777554 0.239964509993 0.270674853973 0.206265501672
r=0.911143630329 0.240302232041 0.269279871149 0.206260644773
r=0.90476515061 0.248399995337 0.275550529838 0.234014525361
r=0.909766885058 0.244813629477 0.267864456214 0.204363563329
r=0.982114094547 0.385539138636 0.221251178875 0.121848475322
r=0.965761558134 0.4033656251 0.181015928667 0.118063044665
r=0.925221122168 0.389423807485 0.156874663278 0.119371267274
r=1.0 0.389490824826 0.229097513622 0.124506795265
r=0.956387087068 0.369641038304 0.196888792864 0.118213525109
r=0.90530255448 0.2517489068 0.261418456023 0.207037354009
r=0.916282611736 0.246231078112 0.269369725281 0.198030872137
r=0.908136203787 0.261395918011 0.255364713081 0.192342992002
r=0.92837257394 0.262984888024 0.253411941902 0.189895072036
r=0.928164527824 0.26633694479 0.254518874756 0.189949858593
r=0.929573442898 0.263327875501 0.253539185875 0.187861724432
r=0.88232619497 0.366297356737 0.175384870742 0.122685588614
r=0.867307084108 0.359857670843 0.174464412416 0.1315432759
r=0.838381216459 0.351190011939 0.174113115629 0.132170219404
r=0.867974689946 0.363883684665 0.170568899559 0.128577358448
r=0.909796276192 0.261828731016 0.263409142573 0.198926186121
r=0.901187628631 0.248772807261 0.262619246087 0.200287116792
r=0.894717456184 0.242504270135 0.280370516358 0.201550387597
r=0.972619969124 0.342712933754 0.216277602524 0.157034700315
r=0.972714678098 0.323552385804 0.224995754797 0.158498896247
r=0.925835777265 0.390433469727 0.159655149778 0.136010152951
r=0.920452146588 0.366933943506 0.164583892473 0.139884456477
r=0.837706436914 0.339422531396 0.1775646956 0.142327763779
r=0.831804495697 0.418087258018 0.110324569007 0.0934219397091
r=0.936283077024 0.242866034881 0.27724048097 0.203385917978
r=0.966343975507 0.254519909216 0.278481989841 0.18541277463
r=0.86837717414 0.304452672895 0.22877795496 0.15510329108
r=0.872375402389 0.300388660549 0.235230278271 0.157093365453
r=0.873986068225 0.31250532946 0.227174277609 0.152129794382
r=0.888951269457 0.306725870852 0.243460002754 0.158680985819
r=0.870287032641 0.309368054395 0.226022160164 0.154660732442
r=0.870733885088 0.309277014771 0.22646700446 0.154507561765
r=0.869768730496 0.309068390609 0.227122150391 0.154947941477
r=0.868383727181 0.308655280823 0.226684250005 0.155122410903
r=0.930043906798 0.293917332081 0.228452325035 0.174495068107
r=0.930092721062 0.286609880211 0.228456967666 0.181897341888
r=0.894420559404 0.253831275108 0.251450676983 0.203838714477
r=0.91292055638 0.263721273179 0.247506325106 0.204206801735
r=0.900850183688 0.304932807596 0.230980928623 0.178659370725
r=0.888997239846 0.315923425916 0.232101361071 0.155969901516
r=0.949740424364 0.363770240734 0.174976920882 0.143035748307
r=0.949739368475 0.342887820363 0.187106110826 0.148219037393
r=0.910246952146 0.411539893559 0.164841542741 0.118914124269
r=0.94933232081 0.384851683234 0.185840986783 0.131003954064
r=0.974057198484 0.342191984692 0.201339428085 0.153236951207
r=0.955106185724 0.375434296836 0.184704101492 0.147379802494
r=0.96875872414 0.368311769981 0.165919809947 0.141256070152
r=0.899096375578 0.393182045386 0.150054983505 0.117364790563
r=0.962191776367 0.372924275262 0.165385547981 0.136792228797
r=0.942231258818 0.35001061997 0.230288155193 0.16073914993
r=0.912981820122 0.272446913697 0.247186779039 0.20248128443
r=0.927895498225 0.26862626507 0.265915352876 0.177081569292
r=0.941849676188 0.277807766805 0.266344902042 0.185533293113
r=0.946618427836 0.252880121472 0.272658774328 0.188159621866
r=0.95641397992 0.282401316695 0.265386669015 0.170476751419
r=0.938818530669 0.269815298138 0.265118642641 0.172382688831
r=0.896291794993 0.269763163946 0.262451138193 0.204690733502
r=0.906971777005 0.262871575675 0.2663687585 0.20050514863
r=0.899977857269 0.34185976861 0.214384754468 0.15447416002
r=0.867575979009 0.315316989368 0.212856629473 0.16009781837
r=0.910036891683 0.245026492156 0.263118392532 0.216141529569
r=0.905015609526 0.264582838127 0.261540289993 0.199524601854
r=0.906652155158 0.304334444729 0.214003590664 0.175378302129
r=0.93971485015 0.297855403634 0.243959542986 0.190906536805
r=0.911323118006 0.319830475064 0.221893685525 0.179709573559
r=0.873373880024 0.35280984535 0.202570246134 0.138586364626
r=0.901592742331 0.350558837278 0.206451064553 0.146933831966
r=0.867042782005 0.326425063253 0.21390831969 0.149203750558
r=0.906814002231 0.296395911781 0.25048620019 0.185087102247
r=0.909435746757 0.278546932554 0.250694053819 0.186242310972
r=0.927443499975 0.364333572121 0.19761914795 0.136627196494
r=0.91052845884 0.342759505992 0.206505823299 0.140390129396
r=0.931285951163 0.35839460848 0.195286580483 0.150502854885
r=0.898440530453 0.336378844422 0.215201818728 0.141766396431
r=0.901689873707 0.300558358962 0.228658445553 0.18843868502
r=0.883940963201 0.285919336905 0.238340240574 0.191731527343
r=0.8961330282 0.296507086263 0.226369824796 0.20008927575
r=0.903131827694 0.296391868764 0.228310303535 0.179966381521
r=0.894237443233 0.289333224547 0.225432250091 0.18296210139
r=0.900923850601 0.2894606255 0.226097895558 0.181103796851
r=0.903523404311 0.293450681937 0.227296613798 0.183286730768
r=0.903597538915 0.293125734175 0.226774632129 0.18203130866
r=0.999133457617 0.31874832843 0.199144156191 0.174110724793
r=0.940660371251 0.346833578792 0.182089674358 0.151080019637
r=0.870368500225 0.311090413146 0.239505022953 0.170381212162
r=0.957026315281 0.377332375509 0.168409432922 0.128608098986
r=0.944988760652 0.335169282055 0.216674030877 0.174076812361
r=0.937568668918 0.264102813253 0.242069150859 0.196652844198
r=0.902778472013 0.2548294352 0.2498316925 0.207597490544
r=0.938818227706 0.242989036353 0.262319676861 0.209117137911
r=0.889569437849 0.24730458221 0.274367446309 0.199134857838
r=0.909369163626 0.224933650433 0.313169958295 0.202943508083
r=0.898688338046 0.359024746932 0.21218837831 0.148413042982
r=0.875430229942 0.326550934378 0.210871892323 0.152361254025
r=0.882641785882 0.353224612689 0.220428672846 0.153846928449
r=0.891152198981 0.326924914298 0.208498782776 0.153307141683
r=0.906550968567 0.368132773248 0.211679433325 0.145251626719
r=0.895194567817 0.345917117066 0.184286107231 0.152211033197
r=0.915387623218 0.385504071104 0.184205823855 0.144026974952
r=0.888327198614 0.36081156209 0.175873910434 0.147420265771
r=0.888718368439 0.359805114729 0.176642023448 0.147893620414
r=0.907826530921 0.292766688131 0.23087930171 0.187736996494
r=0.923055984617 0.2836980795 0.237338097365 0.191469405985
r=0.90329940676 0.28203256349 0.239116007433 0.188943456331
r=0.899147370828 0.285675291517 0.23079714125 0.189097602951
r=0.901173508882 0.350992155053 0.217212736502 0.140101522843
r=0.907021480709 0.331653294932 0.220805046973 0.146129054378
r=0.956265448101 0.350004150411 0.204158711712 0.158379679588
r=0.936879086384 0.373844343587 0.218748249005 0.131422648064
r=0.914091179344 0.353850524571 0.199531996228 0.138799092906
r=0.876894183915 0.326556847189 0.215451857565 0.147540080436
r=0.874147252186 0.309803823875 0.232596300902 0.15244267004
r=0.896135809746 0.340311235305 0.201074388129 0.139598188476
r=0.931529485323 0.36738761876 0.19549216101 0.134664450935
r=0.933192494564 0.360235112967 0.206893488496 0.133339255574
r=0.922968914454 0.342204684745 0.207474883161 0.137019002043
r=0.957578563379 0.387409993454 0.184158847916 0.129773074405
r=0.951914786947 0.225116879921 0.273991141732 0.217150590551
r=0.885905748511 0.33046762219 0.216346153846 0.150192049907
r=0.867919981353 0.331064742104 0.191671029342 0.146772866652
r=0.88835245076 0.334024434689 0.202725853799 0.145904337144
r=0.883744576493 0.334270112185 0.200664068493 0.14549203738
r=0.942412461303 0.339740647234 0.207118451765 0.140690972237
r=0.915255691064 0.352132727372 0.218036467174 0.142419098724
r=0.940302967259 0.336416115501 0.213165566919 0.140743124317
r=0.960420161368 0.367874512553 0.230513078912 0.128729790124
r=0.887643126029 0.33053548326 0.211605818687 0.163043135275
r=0.907421974588 0.344193477648 0.214748911375 0.153049716488
r=0.925462187724 0.249441575167 0.265406451574 0.197190216336
r=0.949592372988 0.25311005734 0.274379476598 0.202833277118
r=0.874442160046 0.219417239491 0.314739339376 0.244418760265
r=0.878332175617 0.338310528415 0.209701194874 0.148310008151
r=0.953876995705 0.226353243843 0.27712193199 0.220440258097
r=0.923605167483 0.352040605785 0.198861057236 0.166425948087
r=0.957291896793 0.387127017773 0.228517854231 0.156346812327
r=0.90814950942 0.244384882028 0.272309060217 0.214798396969
r=0.921513115335 0.24595665793 0.292047561209 0.206865690724
r=0.926380931866 0.230387001253 0.288148807593 0.209130906224
r=0.939928893453 0.254055807917 0.285132309467 0.205025596654
r=0.913478572774 0.225276346395 0.285977636126 0.215318803753
r=0.91292548912 0.241399386102 0.271824003788 0.198944729898
r=0.949645719115 0.244147217559 0.276908359055 0.19775816321
r=0.922778166407 0.252963644941 0.276840199047 0.205994247714
r=0.91046883576 0.22518660336 0.286461537073 0.21573649485
r=0.913205470726 0.225314439204 0.285889310794 0.215213497351
r=0.879602500431 0.240186629677 0.325088721154 0.182216137342
r=0.993589823261 0.421104731736 0.216128819376 0.101432059658
r=0.977144293037 0.426153763499 0.251705797024 0.143233224091
r=0.924179297791 0.374523770084 0.182927502623 0.128761526144
r=0.932811128022 0.414147758499 0.158789353851 0.123576980451
r=0.879217355289 0.352134983317 0.225514212105 0.135469020568
r=0.894581695126 0.383840044386 0.190666515972 0.117572718773
r=0.880363500605 0.372402474018 0.174403939042 0.128360329796
r=0.980804915758 0.436236783428 0.205063655326 0.0846100362032
r=0.933783531604 0.408928910352 0.20671039035 0.106265421034
r=0.900463099626 0.402980380842 0.16487305251 0.110461627236
r=0.901385201289 0.386082729888 0.190754885428 0.116139271898
r=0.872742390709 0.358122250224 0.199041049079 0.142052169208
r=0.922792293105 0.400846207413 0.169370195941 0.109693431331
r=0.932650424206 0.247195514879 0.273983936197 0.207519051999
r=0.907949844875 0.320264256494 0.231212453357 0.185039440821
r=0.919552948448 0.323373293731 0.23669629261 0.177077602011
r=0.914825105407 0.305068517336 0.22824455732 0.177141760943
r=0.91578696277 0.304658192687 0.22854385523 0.175727289438
r=0.905889015549 0.287687518537 0.229132137169 0.183059714326
r=0.952823310427 0.225046453739 0.27647863128 0.213687199804
r=0.888545902929 0.322225006264 0.217539463794 0.166424455024
r=0.873735885166 0.309452361046 0.222071781188 0.166869282986
r=0.923908994297 0.258231781836 0.262491707113 0.206868256573
r=0.934414213984 0.343471431338 0.196472270528 0.14070523291
r=0.926670162645 0.356460479266 0.205262315205 0.138976356941
r=0.862074686775 0.406638320314 0.172677317738 0.102659000909
r=0.88799951397 0.285660405823 0.23383872671 0.188127027231
r=0.862504955467 0.341818143411 0.201714665946 0.14105858442
r=0.923961665226 0.244709079284 0.265920716113 0.19793797954
r=0.878327566987 0.324547133398 0.210340392603 0.154388383655
r=0.892008688066 0.289973414356 0.239334092923 0.182997847829
r=0.905279190366 0.310698853114 0.229929497385 0.185256181162
r=0.898198752492 0.299356913183 0.231390675241 0.173191318328
r=0.876822143965 0.341478448466 0.211464799894 0.138290846652
r=0.86500663867 0.308349816332 0.234176320995 0.154987284544
r=0.88772061214 0.328714715575 0.219981372689 0.171077518269
r=0.889568966499 0.314974914366 0.214177870023 0.170257202529
r=0.90867146167 0.275065762663 0.254168209808 0.197105189578
r=0.886758108525 0.287179845069 0.24760974248 0.19628027078
r=0.903152044055 0.300148860045 0.224778668617 0.194928312136
r=0.889682853194 0.289611864046 0.226566380473 0.198360888384
r=0.882100194854 0.286850921273 0.25735821967 0.185929648241
r=0.902056926322 0.274236270528 0.254517629054 0.200364942021
r=0.930891010797 0.29054554431 0.259688965687 0.188471982227
r=0.926812438031 0.332241255577 0.238696995226 0.164654123374
r=0.918197076441 0.312404470694 0.212464927374 0.174690353284
r=0.865357417314 0.30073459317 0.214658217911 0.176021981719
r=0.888440365814 0.26742355876 0.23135648068 0.206191565712
r=0.892154378298 0.310430396539 0.208698552748 0.171397005233
r=0.901842124466 0.343323365769 0.187788507888 0.150060867505
r=0.882438835904 0.323701823217 0.221993999538 0.162289406877
r=0.907055328088 0.315928507919 0.221086813654 0.166939422445
r=0.901916583117 0.312780196219 0.223409784939 0.175946982002
r=0.910344860547 0.268663183447 0.237530849808 0.202161893709
r=0.921910573646 0.258717635567 0.234889628263 0.215998781927
r=0.907057499098 0.286431212739 0.235491661007 0.206701381028
r=0.911361614535 0.282883743137 0.2329513806 0.200445611522
r=0.900440242537 0.271997660379 0.239021537047 0.200990161058
r=0.914924692701 0.27578517128 0.238123133318 0.199300590681
r=0.909467622492 0.26910007201 0.235420142321 0.202054419243
r=0.909469626173 0.291980241174 0.234229260497 0.198300159814
r=0.910435223822 0.270481880355 0.246474333779 0.207955349422
r=0.911586206788 0.263059476415 0.263391241404 0.199390758837
r=0.914579280282 0.283802661569 0.233144621719 0.20355120947
r=0.918423400042 0.273471897405 0.232726154792 0.202070775278
r=0.896516033307 0.273684210526 0.247980416157 0.201101591187
r=0.910423766815 0.290630249824 0.240773857909 0.188153687747
r=0.892701041183 0.287207904229 0.265356265356 0.187673166397
r=0.926359581742 0.283628779979 0.24542610674 0.193857237653
r=0.928627201316 0.290212813746 0.238609691729 0.187029030266
r=0.913277455635 0.295357474466 0.252274837512 0.18556174559
r=0.909707598531 0.274955841344 0.236986945429 0.194546109401
r=0.908952170222 0.245370126854 0.274040707015 0.200660473434
r=0.913480148639 0.258534474149 0.256703399141 0.20125178946
r=0.930087259234 0.256423515352 0.257204908991 0.190947324876
r=0.94102151627 0.255901909352 0.259775513939 0.192124687367
r=0.923343812165 0.258983835775 0.253395377833 0.188293182527
r=0.922668167793 0.259410843313 0.249153655702 0.210297610025
r=0.921491891318 0.251962895478 0.25842305781 0.199320854729
r=0.931391465663 0.236939164756 0.277552150082 0.197054204798
r=0.930704353335 0.233904508401 0.274969223091 0.204212277491
r=0.94202690342 0.24838369178 0.297884505432 0.203962703963
r=0.927496842246 0.243707801122 0.279987796948 0.207508088536
r=0.955086158412 0.260448567826 0.265762925599 0.20379210953
r=0.914819976878 0.237595714246 0.279050851261 0.216812049477
r=0.921460248941 0.244991673436 0.273629409865 0.194275212555
r=0.960704935617 0.22184385798 0.274275126446 0.210326005308
r=0.923125003534 0.235995877351 0.268616335996 0.200644163875
r=0.902914309938 0.34927808732 0.190989172747 0.134271158568
r=0.901501066432 0.344807365273 0.192458804902 0.12883363631
r=0.895333266412 0.346390840839 0.187066819191 0.133330769896
r=0.905646223424 0.329890602704 0.211456139159 0.141333152137
r=0.892565269872 0.331545064378 0.196771785781 0.134679977608
r=0.902015812422 0.225163510121 0.270977341062 0.216267319674
r=0.916659127225 0.258919983511 0.257958136765 0.205881005817
r=0.968926755538 0.234621945455 0.285447109357 0.220667118811
r=0.900041458603 0.323252688172 0.208833057623 0.161833126551
r=0.889829300479 0.295424193435 0.239825683559 0.190412595769
r=0.885281874803 0.29994799792 0.241497659906 0.176755070203
r=0.901698457404 0.287958878232 0.22892831718 0.18221859112
r=0.900388749841 0.285709186789 0.22909559813 0.182760684202
r=0.896466318206 0.282401058583 0.239384097197 0.191050162396
r=0.898232880973 0.300145499896 0.236749116608 0.182646910354
r=0.898412897021 0.306428841982 0.231396990462 0.174761544024
r=0.908815517649 0.292850462459 0.233039773615 0.18009804558
r=0.900935670564 0.286384709578 0.229589180927 0.182396872168
r=0.881530831095 0.294044971584 0.239683716333 0.186162589573
r=0.904197409533 0.303564840828 0.231337226791 0.179910666145
r=0.888007363232 0.30823555909 0.221951168012 0.168506253563
r=0.937202251977 0.29798911332 0.217058797067 0.16941832741
r=0.875756524337 0.325510406343 0.193815659068 0.155361744301
r=0.874999260289 0.30007745362 0.220447755689 0.179729281157
r=0.889910029372 0.317788056258 0.214483783664 0.174037224367
r=0.882439540742 0.310540421894 0.220061920935 0.189471130519
r=0.900961714223 0.289877229674 0.224728814571 0.184330405986
r=0.899101502449 0.290125902996 0.224321632599 0.184541976909
r=0.888204375621 0.297568945883 0.213199980195 0.168341832945
r=0.899995952818 0.242771065132 0.26288774827 0.192112729939
r=0.934139928586 0.249830810207 0.259196804796 0.197076380811
r=0.890702054752 0.28521700073 0.234742574813 0.177306159115
r=0.909908296563 0.233859976781 0.267881479986 0.209328151027
r=0.930176017275 0.254790237999 0.257059298104 0.206459257765
r=0.926559126373 0.273729705768 0.236604421788 0.206294675015
r=0.906400695576 0.359741168241 0.192418677859 0.131908009794
r=0.892596722881 0.373905164603 0.181629417095 0.126812141347
r=0.920646864233 0.374247103088 0.190876782838 0.131956838912
r=0.920539464205 0.361175166466 0.193039817148 0.130936914444
r=0.920224048094 0.362479252831 0.192305605497 0.131346537535
r=0.919565230877 0.361175416891 0.192744030948 0.131177466243
r=0.933015388782 0.353886462882 0.208034934498 0.140174672489
r=0.928806061785 0.391908914729 0.192813307494 0.130927002584
r=0.922605470966 0.366699708226 0.186837418726 0.131457804808
r=0.912563585827 0.408374875374 0.16630109671 0.120505151213
r=0.934750481437 0.37771056107 0.195969837686 0.133855919567
r=0.914562378967 0.258920959688 0.2682174319 0.201964843909
r=0.915610711561 0.245779447356 0.268259365395 0.21176260969
r=0.908111353884 0.35282116672 0.195358622888 0.133331208161
r=0.918606030975 0.343972951375 0.200871666661 0.138868117091
r=0.918277270995 0.345660625969 0.202105119902 0.137357063101
r=0.91091734221 0.331712500225 0.245376123327 0.14526266501
r=0.907867390727 0.356796505278 0.21510738988 0.138012377139
r=0.919647519596 0.343740866689 0.201912794716 0.138879624249
r=0.91640673261 0.351782560953 0.219981136557 0.142183202586
r=0.930262452779 0.340343518229 0.199475673801 0.144834118413
r=0.926958349866 0.338682820877 0.203555806217 0.144021565804
r=0.940398758934 0.371527077845 0.241389377394 0.169025392213
r=0.918738981443 0.337754528003 0.209404559611 0.141275244983
r=0.92118136951 0.339078323032 0.209179222328 0.141592154813
r=0.918766995687 0.338833227459 0.20883252163 0.141502004183
r=0.92015767022 0.338471496067 0.209048737314 0.141587968343
r=0.92512973333 0.347710118608 0.217893422621 0.142642301799
r=0.942705761432 0.349362043931 0.214742500541 0.144907164262
r=0.905803660717 0.339018877593 0.19323682549 0.140676042934
r=0.954587065024 0.2274138037 0.280452953107 0.21888636224
r=0.944551442378 0.219510398507 0.303582390061 0.217447884696
r=0.941983652526 0.225929003918 0.295935731529 0.2255332621
r=0.944306302542 0.225648198405 0.300467621394 0.21620809152
r=0.936772662682 0.22960182296 0.294665962208 0.214766189539
r=0.931107276895 0.219656357388 0.288705612829 0.221626575029
r=0.947054232208 0.238163327316 0.290407335252 0.214927880749
r=0.953924612576 0.246310160428 0.286016042781 0.20628342246
r=0.947647210809 0.227584732671 0.295389191869 0.218102649221
r=0.943493633462 0.225087864379 0.289745710151 0.230308042175
r=0.936098715428 0.215954522739 0.297538730635 0.235965350658
r=0.954066104433 0.232488723799 0.278721146193 0.220880870257
r=0.960941474562 0.227425963384 0.276956589389 0.226388672787
r=0.924514206726 0.221954332719 0.286626010495 0.219578783151
r=0.946184587474 0.235872037468 0.290593919492 0.220758246639
r=0.938998760034 0.217937187466 0.291830053603 0.223297478145
r=0.946915294891 0.222431648499 0.301647137666 0.210075498173
r=0.949298884741 0.225897901328 0.289979808692 0.22330770329
r=0.941187372387 0.245694230027 0.290597259745 0.213189888074
r=0.948151807543 0.232574839549 0.279834836857 0.217988420627
r=0.937718335941 0.221130355266 0.300195171218 0.226262129959
r=0.931837091976 0.229521016618 0.30752688172 0.217008797654
r=0.959054405076 0.227216877941 0.301627258833 0.216218646049
r=0.935156118201 0.236453415342 0.301381729978 0.219235933642
r=0.946218601967 0.231483756819 0.284317098344 0.216051506365
r=0.874830298865 0.265301464791 0.245259139383 0.195803421995
r=0.912246124125 0.281040696911 0.237877748756 0.189330376034
r=0.894622865252 0.279278911008 0.237910313535 0.197645423701
r=0.867503604785 0.280813498715 0.229388758521 0.175081014639
r=0.908074341682 0.25715763727 0.240336370734 0.215741888284
r=0.885886607465 0.296738421396 0.22726679713 0.172080887149
r=0.878848482982 0.300393040508 0.222321682735 0.175254567467
r=0.946805853554 0.283201074862 0.238862997019 0.202250493345
r=0.966093575372 0.344974861826 0.179604472252 0.147073998538
r=0.867452127242 0.273395823318 0.236068941227 0.191449704218
r=0.983321235837 0.324421990612 0.182724162622 0.16152120296
r=0.985654463271 0.335204573633 0.181636589062 0.17543738807
r=0.967925394446 0.287461973766 0.227372346341 0.198030813516
r=0.956994703976 0.271833022713 0.232578821601 0.201026981463
r=0.932206975143 0.245868330581 0.238099201684 0.211640762139
r=0.924215610838 0.249013395587 0.252737479851 0.216330387416
r=0.956637405901 0.338444310449 0.220044792833 0.145102937376
r=0.92807330194 0.344638121807 0.200484819492 0.141388819253
r=0.90387906011 0.287533400134 0.230815798263 0.191779392118
r=0.874019007324 0.26701986077 0.240942647193 0.194296569297
r=0.894442069922 0.267415756164 0.240054706775 0.182689213418
r=0.89234025996 0.266570031619 0.238405671927 0.18460047917
r=0.90083489568 0.404705154799 0.163623948362 0.108034751837
r=0.924106627878 0.298157154969 0.232608986658 0.159341394851
r=0.892877997708 0.318829862959 0.21640486244 0.16527874721
r=0.893358517838 0.307481600022 0.220151384951 0.166201843171
r=0.916623118765 0.350294985251 0.211335861778 0.146052816407
r=0.936916968134 0.325126599147 0.225646321962 0.157349413646
r=0.916554208643 0.317135076922 0.219574437676 0.159570826965
r=0.906969058098 0.323390584456 0.21759545286 0.163622883974
r=0.908248183795 0.314649376953 0.219375489949 0.163144302096
r=0.903229972373 0.314214930864 0.218012938063 0.163645846583
r=0.907627902407 0.258458191337 0.262112571919 0.204271376002
r=0.907526967829 0.245176538684 0.269969129848 0.200077175381
r=0.916286189307 0.263117432251 0.264655006727 0.199884681914
r=0.860768362052 0.374104596036 0.16141247658 0.120331416876
r=0.923688619584 0.348455604118 0.184262708633 0.151922794873
r=0.921834104427 0.314688954111 0.198232563867 0.170489563389
r=0.896659935561 0.250897548132 0.265408184688 0.210780216574
r=0.885360894575 0.245061787528 0.262285659546 0.212817319667
r=0.924680533416 0.275291537925 0.250473437656 0.195330409648
r=0.899176109097 0.250508806317 0.266108487808 0.208836803332
r=0.894760723535 0.27789407578 0.266694578187 0.193165166422
r=0.893400116692 0.253276493799 0.261485343856 0.203600620068
r=0.902883347974 0.32879629243 0.221410379525 0.170765312513
r=0.904869906387 0.309088663868 0.238083477402 0.181094097308
r=0.87754725362 0.268358181313 0.244189276785 0.195840731361
r=0.881478900789 0.26920759104 0.242578841938 0.195260711229
r=0.887062418247 0.303909869634 0.224003764769 0.171958072124
r=0.890953904714 0.302735930394 0.229082341172 0.179596027405
r=0.883361662367 0.293434497232 0.224183881965 0.178318646998
r=0.883749068625 0.294155006479 0.224797457799 0.178201200842
r=0.883024371412 0.29388382694 0.223929135613 0.178213090891
r=0.880081347403 0.306863874715 0.213205728126 0.171385237614
r=0.903137751127 0.289203872391 0.245018002299 0.176142431157
r=0.917585341484 0.249357517971 0.261369138515 0.20162762114
r=0.894928585601 0.274809792576 0.250647829328 0.195117910854
r=0.914555796782 0.272489404828 0.247503224618 0.19767827529
r=0.903752228778 0.261807344547 0.257665302824 0.191140071728
r=0.919840201719 0.278437205914 0.233174463435 0.194438541635
r=0.91263703746 0.320152898705 0.212019537057 0.148906349543
r=0.906989350705 0.275010552976 0.244670747151 0.185257492613
r=0.968262385078 0.340684044318 0.211315099288 0.157308783386
r=0.934203277974 0.323866379878 0.206312277775 0.152407708178
r=0.931848640332 0.356411960133 0.194551495017 0.144673311185
r=0.895967816927 0.267434857671 0.247641225358 0.187658088088
r=0.900486688574 0.267250385553 0.245161932242 0.190463161037
r=0.970367297787 0.34024757444 0.210605553697 0.157243225159
r=0.95483658413 0.349548715575 0.200347141865 0.14422587364
r=0.940845584628 0.345694756172 0.202407671904 0.142062844317
r=0.898383298613 0.262629149578 0.255083813253 0.187061463052
@balllist {Third Position} color=blue
r=0.514009715588 0.110277944411 0.401119776045 0.362977404519
r=0.538890267642 0.132615845882 0.344393976685 0.330364934106
r=0.56357327537 0.275720502504 0.185811642992 0.195007800312
r=0.518671097648 0.278556586379 0.182797272381 0.186601890603
r=0.519423279659 0.282617607871 0.168520036897 0.182663728605
r=0.624717161383 0.296452526174 0.182864960383 0.165013585666
r=0.594909417593 0.310602447942 0.160057713706 0.172921022706
r=0.402468470395 0.0353321296208 0.46560866673 0.450061769457
r=0.354140557501 0.0119728942102 0.519118008497 0.455005091113
r=0.637036626829 0.13439019646 0.352937171756 0.311807041432
r=0.608466353858 0.133091942743 0.354438090082 0.308246759839
r=0.685576115569 0.147908343665 0.333057813289 0.344721495155
r=0.595634434669 0.143039511785 0.359767931833 0.302072630279
r=0.589188202653 0.150819650756 0.347711855843 0.296792132396
r=0.483909276926 0.105519164628 0.395784877978 0.318867308503
r=0.551798446251 0.140153363541 0.360404322063 0.294004879749
r=0.434915340279 0.0472621159238 0.492647479545 0.351604966527
r=0.359740787628 0.0310813608447 0.506562694086 0.433593264785
r=0.43324855426 0.0643809890692 0.439495353205 0.416863292724
r=0.604340147749 0.28805673053 0.217566558845 0.173724807166
r=0.577850007099 0.278620760482 0.22385683843 0.170992836787
r=0.971863043743 0.196486506691 0.239919264409 0.261269342902
r=0.802798073849 0.286785524066 0.11421803605 0.214223642531
r=0.939977395475 0.305994615883 0.244661700681 0.234681534759
r=0.516803763896 0.120906497368 0.439124844296 0.322115964158
r=0.584831582956 0.164781136762 0.379833619707 0.285585478301
r=0.684885955284 0.373104381503 0.164294713266 0.0810508142411
r=0.397892112124 0.0441609073188 0.507708665603 0.393088782562
r=0.478587300585 0.0801927194861 0.438900785153 0.377551748751
r=0.439594199568 0.0675923500131 0.454720111781 0.364422321195
r=0.412133600882 0.0459448086464 0.494474220411 0.389606218994
r=0.567376608403 0.0622090768037 0.51330973623 0.338816427463
r=0.609944732798 0.234914251148 0.244461883042 0.267709712754
r=0.692292355132 0.385801406307 0.0995745531697 0.155515812626
r=0.718795098264 0.37858806472 0.104961979239 0.161476408619
r=0.597677137987 0.380410186339 0.105001389848 0.156795430778
r=0.592268176274 0.372559924365 0.113749698756 0.141482676158
r=0.604804246181 0.379274055785 0.105717750438 0.158214567545
r=0.603396036988 0.381002710651 0.103177943451 0.155616784651
r=0.614602248477 0.184579916538 0.291825955 0.277905856947
r=0.654609354945 0.309958359174 0.147337645078 0.181934969434
r=0.551143612827 0.27929633166 0.190949766264 0.234307318962
r=0.661692085926 0.243354321694 0.255237550086 0.258500286205
r=0.606923552765 0.347018921814 0.1450103224 0.165825869643
r=0.721681539826 0.320765550239 0.14322169059 0.184306220096
r=0.592617559643 0.269529645632 0.2148384235 0.210254809509
r=0.693572949217 0.351267294501 0.12518893152 0.13928612952
r=0.632789117851 0.269310523933 0.211564883814 0.234932857633
r=0.636635428081 0.26975355888 0.210469626919 0.235176569081
r=0.794591404993 0.365298324679 0.111565592241 0.142314098168
r=0.661679102037 0.376359438605 0.0986694209855 0.149371164712
r=0.626904065046 0.247003595685 0.206615697527 0.228307848763
r=0.641707398681 0.217111259646 0.291760345142 0.278240262502
r=0.592447961025 0.246168078584 0.22070058872 0.229260914161
r=0.480120540342 0.271988006542 0.121252044339 0.176494639288
r=0.522554643022 0.168259800159 0.296383382287 0.287772103448
r=0.426826202172 0.0931986865398 0.444259683966 0.317595477313
r=0.507393878073 0.0731660925249 0.43413572289 0.381765538813
r=0.430503026584 0.0510883785503 0.478737464994 0.407022964014
r=0.428806010552 0.0509799697537 0.478494304956 0.406934681213
r=0.542227170361 0.0583229386461 0.472167496299 0.381156666395
r=0.418835558511 0.0532333768496 0.48078049888 0.399788676741
r=0.782472662215 0.430116315624 0.0826784030179 0.111285759195
r=0.827816196093 0.399983479342 0.0932086329615 0.111941223171
r=0.847260465086 0.372248085575 0.0963820469961 0.114566209415
r=0.813442372771 0.461451744222 0.108755558339 0.0899668065385
r=0.837329438766 0.403500108028 0.0979351214544 0.120281490169
r=0.52430372112 0.0982794078199 0.411204925467 0.350202885962
r=0.477311684526 0.0685417536834 0.455322179114 0.368867302887
r=0.509774227788 0.127485686814 0.343953498536 0.30225951663
r=0.456587316731 0.117339125838 0.360018082348 0.314049690796
r=0.466227512826 0.119765551351 0.370499911194 0.297583102209
r=0.452680055295 0.117238952182 0.360215838299 0.313444077966
r=0.616804873712 0.433362380182 0.0568322337026 0.0798207394498
r=0.617739767004 0.419595675057 0.0635609823253 0.079334738269
r=0.618711982349 0.421474810864 0.0628993454484 0.0874495287349
r=0.61130855065 0.431913795618 0.0548201083725 0.0719061669116
r=0.469991064567 0.0843030493283 0.419664216668 0.391476602332
r=0.447966700895 0.0872464573493 0.380800222284 0.388209687876
r=0.465520484876 0.0710813296544 0.41434765471 0.413743266325
r=0.698483031065 0.274952681388 0.182776025237 0.19167192429
r=0.931368738039 0.352657497028 0.129631516386 0.107013075225
r=0.87435037213 0.375387847093 0.0957703332531 0.104899236341
r=0.846978600936 0.36207163385 0.0909890549057 0.102561038442
r=0.599228254534 0.391679913313 0.0528758427167 0.106681932256
r=0.605560858345 0.45502263315 0.0279302706347 0.0406915149764
r=0.429203454339 0.0459271289773 0.484705659273 0.38320149386
r=0.423059166539 0.0401735398107 0.500409146351 0.382466920904
r=0.586969811061 0.296578586208 0.156154370539 0.172286938686
r=0.58490127419 0.295595594353 0.164854159165 0.174864962189
r=0.617056034836 0.304916178251 0.159636516608 0.157919719855
r=0.672447391907 0.303008398733 0.178128872367 0.160711827069
r=0.618465488048 0.289556550074 0.180106827008 0.169646111557
r=0.61653648033 0.289648955467 0.180528524091 0.169407794986
r=0.617551163314 0.289483497788 0.181065668595 0.168854712487
r=0.621759643592 0.289456225341 0.181001871163 0.168745887367
r=0.561491775322 0.111437294504 0.424084077031 0.315230155002
r=0.570886338644 0.117990454818 0.403746957868 0.321536711021
r=0.495778200331 0.132123195953 0.31473491048 0.317710658136
r=0.536325268131 0.0678369420429 0.452160947211 0.404068034468
r=0.606068866495 0.191727689708 0.267482095437 0.280502132454
r=0.717108022158 0.268451919885 0.160672789643 0.212515215226
r=0.885960931622 0.395088338442 0.0823219269204 0.128900452751
r=0.807090276326 0.424116521171 0.0750198403436 0.101909341301
r=0.841834639693 0.396460719683 0.0578527782036 0.0825905078955
r=0.825848233415 0.413601348477 0.0759306227256 0.0997337702232
r=0.822757361759 0.421228872117 0.0790900393324 0.106144360583
r=0.869897962046 0.427982411879 0.0737547754631 0.104072659122
r=0.89134561251 0.443061103283 0.0629502393125 0.100787227353
r=0.812714444597 0.414725582325 0.0707287813656 0.0905728281516
r=0.862912214829 0.453985966438 0.0635884821806 0.103460645284
r=0.779306905471 0.287069596205 0.200717437991 0.204989026031
r=0.518738520154 0.0793822684684 0.447596402844 0.353171053251
r=0.438480021412 0.185583914627 0.313063989355 0.248180852923
r=0.43600486273 0.11424761058 0.407931921379 0.308767027593
r=0.422242918463 0.075129988703 0.459027706327 0.335826580572
r=0.41627550393 0.166381346089 0.352199353763 0.243120654824
r=0.451439933485 0.173914986327 0.34219751933 0.24763673378
r=0.587898348474 0.200367900667 0.352908714647 0.259094044608
r=0.461185932984 0.14901884593 0.436435464024 0.281069878894
r=0.562930708503 0.292753269514 0.203458641612 0.193331188783
r=0.537716098212 0.272979866595 0.201023762151 0.203052003261
r=0.546278350743 0.07202503052 0.456512170613 0.383592303157
r=0.517286647314 0.0919182315189 0.423033040171 0.372189208462
r=0.647221099532 0.195691202873 0.268940754039 0.279097204411
r=0.440270342401 0.0825529125304 0.500468252482 0.323515639633
r=0.566333999661 0.2251790525 0.271141336487 0.226657467639
r=0.788938867765 0.376660858201 0.12372032237 0.0836963624483
r=0.819386048147 0.364221665038 0.10802770813 0.101398155624
r=0.755142943288 0.379818425361 0.110619139753 0.103772882869
r=0.535713414562 0.116274258286 0.380291306327 0.347188314644
r=0.518886379338 0.151657563826 0.306799005643 0.320226452069
r=0.644389152431 0.360515781046 0.143487421516 0.158665880072
r=0.560476427859 0.349865975391 0.144063742374 0.159743013131
r=0.670209688725 0.33209222993 0.163960853241 0.182119790746
r=0.601068463191 0.344786170806 0.154034229829 0.170033886673
r=0.654218971539 0.178017974978 0.280209608552 0.298199516288
r=0.602405393166 0.128040028303 0.331021934701 0.348690993632
r=0.700707024361 0.169233344493 0.281832384778 0.305099877246
r=0.572479656225 0.196612140271 0.252383424763 0.275521000927
r=0.553172912549 0.185048640587 0.26327520244 0.28729412107
r=0.530585340589 0.181142972983 0.267456076094 0.290399608985
r=0.561003061539 0.187051948846 0.260095754466 0.290925295959
r=0.554259273665 0.186008341281 0.261298924048 0.290437560464
r=0.937615212126 0.308103771062 0.233270928056 0.236266381385
r=0.816033601676 0.36716576665 0.0896743577156 0.119743086238
r=0.653799633487 0.289934136119 0.210232186814 0.164260528242
r=0.81893832351 0.459351796231 0.0456117589502 0.0800222322684
r=0.531651243394 0.224649252132 0.270286941724 0.273463030934
r=0.515271325811 0.0936102379058 0.438120599505 0.337799592592
r=0.521281615881 0.0983679032738 0.425291270979 0.344221418506
r=0.40158061443 0.064858626659 0.436872475476 0.408886324293
r=0.469089027388 0.0734936092514 0.372989305278 0.388770541692
r=0.427286675614 0.0996105194223 0.468720918209 0.331403164099
r=0.633133938904 0.349793204305 0.137787628819 0.130064209492
r=0.534988332521 0.334438377535 0.14144704086 0.154525010788
r=0.618389938944 0.329238267384 0.148474671849 0.129820303807
r=0.499658562244 0.331308448718 0.143114564264 0.147735046491
r=0.659468875081 0.352812783132 0.158347747303 0.127666584301
r=0.767578690641 0.311952332132 0.126646352572 0.14994802402
r=0.864654177324 0.285822223258 0.20430301759 0.17506526198
r=0.845422305622 0.262766207258 0.216223213694 0.203289921304
r=0.842142366207 0.259435971026 0.221032108842 0.205539779321
r=0.64411747004 0.186735350934 0.27373542248 0.277598912499
r=0.50495130008 0.101697186244 0.381375614113 0.353595355069
r=0.615957611434 0.161667109105 0.310326519777 0.306167595788
r=0.606318664412 0.161801665052 0.307259055095 0.306656547197
r=0.594921824686 0.293354868482 0.156206737425 0.134102445778
r=0.513237013053 0.235548241103 0.215559212782 0.222690804361
r=0.625506426939 0.170664895825 0.374201045904 0.260977836806
r=0.56988317027 0.266011094302 0.191656861097 0.14005154928
r=0.660844529952 0.331452240585 0.113907814688 0.129509621478
r=0.597073703043 0.264723706683 0.184397553854 0.214588727894
r=0.525851046801 0.232986226946 0.211472057466 0.240182528714
r=0.579063167095 0.316559067258 0.166915590673 0.169589516284
r=0.623344742987 0.345142176117 0.127975291234 0.13511347232
r=0.584151339984 0.327026146694 0.134908649433 0.14993633591
r=0.571610027189 0.338877228332 0.123114488008 0.130059049058
r=0.600409097176 0.333024219943 0.127809295221 0.155247654375
r=0.542604270266 0.0545644685039 0.494924950787 0.401697834646
r=0.667320489448 0.30364508146 0.16317797484 0.175944782429
r=0.692907320863 0.334143544487 0.127664348216 0.150549697106
r=0.67948978699 0.332527673632 0.149439775062 0.150693279984
r=0.681306629692 0.333560183961 0.148454151693 0.150912788174
r=0.592958614241 0.356039511348 0.142862710624 0.144889377753
r=0.734220817326 0.371078136122 0.126594754422 0.140885944259
r=0.58957150948 0.350913785483 0.147612992269 0.15006125503
r=0.608877835303 0.367611619857 0.13354948955 0.133067519607
r=0.677477421384 0.274557445331 0.20011990786 0.192846549494
r=0.55376690098 0.326509194574 0.173866733498 0.141333291564
r=0.485898714137 0.0868099341044 0.437760110116 0.347294206345
r=0.3783059851 0.0359318267495 0.52592210472 0.373246562568
r=0.497299267117 0.0942271427702 0.428249893546 0.369487195085
r=0.621979060278 0.307736330056 0.165218597714 0.160900404072
r=0.390227224629 0.0242328679018 0.514201539451 0.428764082242
r=0.721597654389 0.261667973425 0.19077291297 0.225353856312
r=0.653658817821 0.27231778901 0.236038643405 0.131888961357
r=0.454576106784 0.0869682873085 0.444054997874 0.366764171488
r=0.427594965516 0.0699354343796 0.481365466982 0.364316307614
r=0.408180706563 0.0504335222854 0.479626013237 0.415369854425
r=0.448446263867 0.0887591030355 0.439108803807 0.367834739347
r=0.437371462239 0.0906234728426 0.42296112815 0.373174177327
r=0.483742979053 0.136773612761 0.349374062058 0.334026618492
r=0.402854487609 0.0581758452014 0.476056388874 0.387971336257
r=0.464124703827 0.0890615251168 0.424573524265 0.372909469968
r=0.443865211161 0.0926459551851 0.419414269235 0.373275150283
r=0.437174344296 0.0903747145386 0.423732070922 0.372991635474
r=0.467336583618 0.146115184378 0.451333969844 0.267280358848
r=0.628741022293 0.447634131855 0.0943047581337 0.0785323038342
r=0.586483706678 0.502874335142 0.105356471284 0.0711330790308
r=0.75935826824 0.447904588372 0.0437303296339 0.0521230191596
r=0.830993450277 0.401350396483 0.101397503337 0.0913087854283
r=0.705117523681 0.365692444144 0.124931367994 0.102061071926
r=0.712389922256 0.357465040533 0.129282384813 0.107267253691
r=0.795197488716 0.34130651495 0.123888151481 0.108543953472
r=0.623764258966 0.498022009638 0.0879426502673 0.0550001198782
r=0.645438802608 0.406440456357 0.0995381598094 0.0810223749974
r=0.756135031735 0.442152336988 0.0464252740912 0.048473744951
r=0.79250284867 0.415174585855 0.0719149885924 0.0586400158714
r=0.638961740452 0.257368331126 0.233017242607 0.193075192573
r=0.78477771566 0.419334717276 0.0883138228179 0.0588780821059
r=0.44452189081 0.0432119383964 0.442782337011 0.450906736417
r=0.540038919264 0.198407992381 0.383177905953 0.218898052815
r=0.575498677286 0.198711465537 0.333560112964 0.238495309543
r=0.526823498659 0.193181200853 0.366876723119 0.24700703508
r=0.518760109 0.190764973005 0.369307466589 0.250677419135
r=0.596225938288 0.19736832267 0.263889269665 0.279126280136
r=0.446539962217 0.0377590015076 0.452196473022 0.45573747502
r=0.631394469119 0.305036331746 0.184214482586 0.17464294663
r=0.651088294144 0.306968431997 0.185027438693 0.170228435239
r=0.508267395955 0.0981528684661 0.426009986382 0.333531198715
r=0.628478290431 0.376753448212 0.10599522307 0.151339868194
r=0.672366189991 0.298180071516 0.150611090356 0.170304744623
r=0.560631640442 0.393100817901 0.132041267016 0.0688034731345
r=0.617463385865 0.167798144377 0.28130421664 0.299049558724
r=0.617113879497 0.338663121857 0.131330978509 0.136848871299
r=0.39965963599 0.0484814578005 0.471467391304 0.399808184143
r=0.534007847987 0.307941242344 0.165543916024 0.17685099626
r=0.648373279125 0.17173059881 0.270413976453 0.327763007976
r=0.604728486547 0.181779784918 0.279443776601 0.277981740797
r=0.608724372987 0.171985530547 0.269573954984 0.318810289389
r=0.589707566659 0.31074714921 0.162726192049 0.165235768062
r=0.51164755154 0.282918903645 0.162757841198 0.196595083357
r=0.670896783573 0.241023069208 0.214500644792 0.224695515117
r=0.613780153714 0.253421477673 0.185537461994 0.22089468195
r=0.539249540275 0.180061564311 0.328341838796 0.288302564863
r=0.68461860461 0.225591457883 0.251517900761 0.255495847582
r=0.717686628556 0.191846648037 0.235695071949 0.29325428952
r=0.65763641747 0.184098488611 0.268821400695 0.312034343291
r=0.708248870744 0.252333094042 0.248683895669 0.228164632687
r=0.707555014215 0.190064159162 0.290011183707 0.273706515981
r=0.488664508514 0.132436435448 0.388175759072 0.336213280671
r=0.526176703803 0.196116363485 0.278178206288 0.235077537521
r=0.612379204162 0.199854283898 0.292484769567 0.255116340356
r=0.766103584511 0.320641507318 0.13940447485 0.140694218584
r=0.696755738513 0.205603614608 0.263667964109 0.249570810886
r=0.8576595072 0.36439289061 0.112733737212 0.136949085875
r=0.876596027622 0.397450509408 0.088909450395 0.109935292532
r=0.605126193884 0.301177013616 0.159127625202 0.15718901454
r=0.626312588813 0.240312874502 0.225364998776 0.220610027963
r=0.645422056406 0.242414398025 0.217919563381 0.239328178806
r=0.579800810017 0.104705640891 0.402082583732 0.344789359794
r=0.55110196042 0.0579045507232 0.500292723411 0.376448739627
r=0.623375615537 0.13587653762 0.377669609841 0.341634593616
r=0.601017750106 0.0981141083791 0.441553274449 0.344394047903
r=0.572377389086 0.101869607905 0.41282613691 0.342950847068
r=0.556056616079 0.111539366182 0.39983269206 0.336748279213
r=0.563745226754 0.0958441982476 0.422203672975 0.355565035178
r=0.596005170991 0.146229841639 0.360540462008 0.308746186256
r=0.555227070938 0.124172627938 0.380724785787 0.325713387312
r=0.52923135124 0.102062975027 0.421009771987 0.35776330076
r=0.60833094082 0.144217336961 0.360010293361 0.313506359826
r=0.549713638232 0.102912919837 0.419710794163 0.345707478288
r=0.663781826092 0.142656058752 0.347747858017 0.320073439412
r=0.674300063414 0.144041619249 0.344388446323 0.306237468162
r=0.669775545218 0.176120027184 0.31491452768 0.296565424225
r=0.707008965768 0.148829272917 0.342117736278 0.315954118874
r=0.614314647455 0.133786287832 0.352035487675 0.33485316413
r=0.6677036043 0.150371402043 0.338579387187 0.316991643454
r=0.590656720389 0.117243119553 0.375366371269 0.339055446881
r=0.440472775453 0.0538892328635 0.46075088136 0.413526587193
r=0.563310065205 0.134261078004 0.36875187269 0.318260811666
r=0.511118247453 0.108188545689 0.408645890789 0.318831586689
r=0.535784163298 0.0954675776246 0.433264198133 0.310437381809
r=0.507147184692 0.105958053168 0.405129803625 0.322705615176
r=0.574632945353 0.128442221212 0.392147946036 0.317518063766
r=0.533901489406 0.113397382806 0.401040251781 0.330044724201
r=0.359933346341 0.0553780617678 0.415269279135 0.42267588431
r=0.395878979778 0.0433272334054 0.468946930627 0.411073032773
r=0.512447510456 0.0999912037648 0.448410080486 0.346703610855
r=0.490997787818 0.128637834279 0.413595163738 0.322899188336
r=0.432776266363 0.0857052783282 0.482705818771 0.334804539723
r=0.476655890503 0.108770650436 0.434774072308 0.345104198805
r=0.425264047061 0.0634606518869 0.448096494062 0.38982810584
r=0.434301871868 0.0294456407432 0.477690420151 0.440132204918
r=0.404374986965 0.0543416645195 0.470548827622 0.348003091987
r=0.750255491827 0.361767090442 0.107292151823 0.12848090712
r=0.753638400595 0.36263414062 0.106843370668 0.122969565472
r=0.730456969975 0.379407910126 0.0773324873991 0.106917755326
r=0.709815924265 0.349323911123 0.11269280424 0.122171638241
r=0.697329282831 0.362101138272 0.0821981713006 0.113267400634
r=0.384576221963 0.0356777533244 0.513995226434 0.400080592666
r=0.520821134258 0.111284141743 0.371776668346 0.349104566482
r=0.43056048297 0.0360893602154 0.495509382001 0.431284296196
r=0.587954568968 0.230639991729 0.203534256962 0.253127584781
r=0.681671610739 0.181204751529 0.276375904969 0.314472481901
r=0.632093736643 0.198491939678 0.245709828393 0.269162766511
r=0.543830966638 0.166573008515 0.278875205301 0.309567986009
r=0.536890829069 0.163385743057 0.280425180968 0.312891668008
r=0.63803770466 0.186214363046 0.277853963671 0.290797546012
r=0.668545016415 0.205481485881 0.245360334947 0.274608783443
r=0.660661477207 0.213121104645 0.242390069212 0.259004510864
r=0.577740905352 0.175229426176 0.278018604137 0.298988529292
r=0.536253265889 0.162803920892 0.282124960317 0.3131927677
r=0.666185071664 0.187595749938 0.274623177662 0.277489498394
r=0.616750521886 0.171624298355 0.307560459269 0.287156697485
r=0.631509623112 0.232922529016 0.242461588271 0.222154575975
r=0.622701499031 0.227405641279 0.223266903594 0.217598632417
r=0.654815643273 0.266798810704 0.163567888999 0.194093161546
r=0.669196904764 0.247077047911 0.206469221407 0.230369195589
r=0.715967377407 0.253516127601 0.201550645548 0.231604108434
r=0.709209137712 0.236050460941 0.227282179247 0.252755250572
r=0.536408539533 0.179980170393 0.268365722532 0.295749585201
r=0.544432975381 0.18249785178 0.266429163388 0.293477046396
r=0.638682564829 0.242016141011 0.182106253404 0.235678566124
r=0.593467871004 0.141964484968 0.352185417796 0.317307998852
r=0.494138267317 0.0909166979437 0.43671861352 0.34055617566
r=0.627177067526 0.166807029364 0.281623715681 0.321879737241
r=0.457710044459 0.0545151683408 0.461410327596 0.38660340215
r=0.467658658637 0.0653741427995 0.428575030254 0.381807180315
r=0.514320813931 0.106555106112 0.405330525849 0.327866127334
r=0.548576778882 0.438440013991 0.0567943336831 0.0756383350822
r=0.520045537822 0.426797040169 0.057535487768 0.0874735729387
r=0.682752035579 0.384145687964 0.1087158133 0.11885303881
r=0.636017364182 0.385685556146 0.103146777585 0.121471411537
r=0.641847428151 0.384151258888 0.104735903639 0.122024183862
r=0.638383948549 0.384691091899 0.103687061508 0.121636596862
r=0.55354049217 0.37480349345 0.130698689956 0.121397379913
r=0.72921147505 0.384221576227 0.114599483204 0.109366925065
r=0.661978487514 0.382684262697 0.101549593141 0.111750474622
r=0.707243211295 0.393619142572 0.109737454304 0.101163177135
r=0.587593364235 0.379712861586 0.116985472671 0.104077024667
r=0.576101771297 0.10262655787 0.408029878618 0.357122559169
r=0.496210596913 0.064692868491 0.395002152964 0.427682667894
r=0.665488536305 0.338304112209 0.1155753905 0.135141855276
r=0.613293150049 0.330345938694 0.123052309628 0.136886327093
r=0.610945519334 0.331387814059 0.122632668021 0.13719622526
r=0.733922177199 0.274335008194 0.175716318188 0.183604372648
r=0.599432048681 0.280080087368 0.137582817619 0.148117946851
r=0.596343728345 0.279471583153 0.13563891057 0.155041931569
r=0.633436377972 0.29096688915 0.161373657959 0.177746644682
r=0.594929592112 0.277037049566 0.181438852571 0.176997302257
r=0.599831276349 0.278391561674 0.180163757767 0.17640887743
r=0.649815711112 0.356422429673 0.142479303226 0.13788465415
r=0.593776078563 0.296206510581 0.162770331793 0.157069368486
r=0.600678375911 0.29644735825 0.163967797627 0.158151639752
r=0.600935551998 0.29672681073 0.16398080145 0.158191145932
r=0.603013073362 0.296697188497 0.163676347975 0.158589790699
r=0.54824362182 0.284688723682 0.167186879292 0.14292605414
r=0.624666446006 0.294124007538 0.160215020544 0.176357008249
r=0.601847431132 0.296436774247 0.149574956764 0.151281535097
r=0.424056743248 0.0427140310983 0.493577530576 0.399622026919
r=0.41365066269 0.0362658678518 0.524516905247 0.397647752105
r=0.391943881777 0.0362103763505 0.539158652895 0.388816336222
r=0.408100990735 0.049304830696 0.503665817711 0.393900045927
r=0.405272211144 0.0433970313318 0.513308600212 0.397289530506
r=0.485885860594 0.0714776632302 0.476701030928 0.374158075601
r=0.418332745989 0.0373911955531 0.519830559974 0.399310085971
r=0.379182969459 0.035 0.538663101604 0.393475935829
r=0.394593980247 0.0376225992111 0.536276432929 0.392105868236
r=0.41497003422 0.0474467645235 0.528168286128 0.383295431052
r=0.428710634129 0.0482050641346 0.486006996502 0.404006330168
r=0.443989792172 0.039466702043 0.513597771292 0.40819846113
r=0.419886402201 0.0402468751621 0.556765727919 0.37539546704
r=0.455021940935 0.0496383491703 0.516806126791 0.384945397816
r=0.415677174175 0.0402137194999 0.535927216936 0.38106132996
r=0.412484538555 0.0411555203799 0.520775623269 0.39669748534
r=0.419943428373 0.0588068985016 0.468507523639 0.394799945549
r=0.421173246785 0.0503355020293 0.513736207705 0.392323224083
r=0.425676655498 0.0407902354303 0.542165187186 0.377122732536
r=0.444545154628 0.0468560657062 0.508056191374 0.399084421705
r=0.409542725342 0.0435518432079 0.524573830679 0.395938254924
r=0.394690244105 0.0449657869013 0.548191593353 0.364613880743
r=0.397146037487 0.0302376457191 0.579939464773 0.358836045431
r=0.446069128859 0.0554857712132 0.516546108199 0.375384415472
r=0.417492997393 0.0415786110975 0.527252174768 0.390671843515
r=0.559921177938 0.166562927922 0.315960551613 0.286616318796
r=0.509582430657 0.164932658213 0.331630940742 0.25722665655
r=0.511822750201 0.141805992724 0.347913174999 0.279238032948
r=0.494065475956 0.181584534585 0.300435802883 0.243736730361
r=0.618672912645 0.1197375533 0.355655679976 0.336987677508
r=0.523237658207 0.197521200261 0.296020874103 0.221722113503
r=0.601988072109 0.219247838449 0.258793681171 0.233640460536
r=0.490298729123 0.0825880673469 0.478607717177 0.342906327413
r=0.893604873715 0.352716676717 0.13634786572 0.200552310062
r=0.530081973808 0.165328085272 0.302863467269 0.279654676851
r=0.958943564617 0.25932532421 0.267599649932 0.258730209245
r=1.0 0.254167240667 0.282683565229 0.268942003031
r=0.569448663466 0.0541035621995 0.476072094469 0.404795394328
r=0.53734191107 0.034088360619 0.507845426917 0.413715770507
r=0.54255428801 0.0377531804082 0.506167591421 0.410451388321
r=0.462419611485 0.0685342671336 0.461286198655 0.349730420766
r=0.698300631452 0.293780687398 0.191747781893 0.174045998794
r=0.690566516198 0.314677289151 0.184813282398 0.163549531855
r=0.563873255901 0.164453907816 0.216933867735 0.333896960588
r=0.555058816072 0.181562244062 0.234069296569 0.307042838293
r=0.773007634287 0.235629894111 0.197423264937 0.225458571494
r=0.775457121173 0.23425987818 0.197158028345 0.22767317326
r=0.569766364195 0.404992892451 0.0638434020039 0.0608844282395
r=0.48292683139 0.251929855874 0.234750792022 0.208379813484
r=0.633439143313 0.249663098389 0.20264199971 0.217997802365
r=0.555610298169 0.219349521541 0.23961651204 0.25071310099
r=0.621531850035 0.336599241466 0.132146368872 0.131830313246
r=0.562194322615 0.252898454158 0.235107942431 0.209588219616
r=0.561629199609 0.2495126168 0.235678456221 0.221682565911
r=0.592102305293 0.22565179785 0.260126034845 0.227678240455
r=0.575038944199 0.224958416609 0.250853137974 0.242085758315
r=0.583136266484 0.227181180814 0.247325875933 0.240700248189
r=0.485079927495 0.0848708643885 0.424384066901 0.379282211665
r=0.520213503838 0.126567624928 0.359926683388 0.358527879606
r=0.492855514113 0.0975078480364 0.430777115767 0.361201870716
r=0.699412257983 0.46791376438 0.0512549250308 0.0671979355655
r=0.878038124591 0.359100642398 0.120817811153 0.15793611217
r=0.747163640544 0.185692211611 0.294176374176 0.257012716275
r=0.510148953325 0.0825255730246 0.419490031571 0.384691968347
r=0.552528735067 0.089261423508 0.397681770285 0.384270523997
r=0.49550866508 0.08462075152 0.41408352437 0.375037376657
r=0.499294339891 0.0757738589096 0.425054430443 0.391886662175
r=0.52176792027 0.09069499686 0.372566464308 0.41223571279
r=0.547312335999 0.0992636696731 0.378664036077 0.389110062007
r=0.64128079989 0.235188509874 0.211306417269 0.231013318859
r=0.612516783095 0.197703136577 0.279081254631 0.277846381823
r=0.54078316505 0.176454878404 0.291699043524 0.281044541161
r=0.535102276571 0.181273523664 0.279697981714 0.276240851803
r=0.66498459066 0.238020807072 0.209230407234 0.244172170961
r=0.64713292131 0.208620451359 0.247148564245 0.261311956615
r=0.576470936023 0.208317498017 0.236337369765 0.263077292679
r=0.581984069983 0.209350200177 0.237193839872 0.262947336461
r=0.57971380309 0.208894650636 0.237035494218 0.26312033331
r=0.647494391332 0.251792978578 0.188633103675 0.214510781386
r=0.55381338154 0.208219785606 0.226834804834 0.219686404033
r=0.505375817631 0.102089463295 0.399996275466 0.364818056538
r=0.572784181784 0.145208429472 0.357471631583 0.312401642351
r=0.614919890839 0.194472084024 0.282107978625 0.250635710337
r=0.55815325095 0.177653179775 0.301964944183 0.274486033237
r=0.632950608015 0.167602683586 0.314592756747 0.285510458092
r=0.670661480513 0.312805266511 0.133191760459 0.148948821406
r=0.582240501419 0.201298016041 0.255804136767 0.264140987759
r=0.971558021625 0.382968474014 0.101107959107 0.114275009367
r=0.740349278055 0.314867652869 0.13243492384 0.143716254774
r=0.755291702348 0.344673311185 0.127530454042 0.145603543743
r=0.598622905786 0.20114827157 0.293170594612 0.238687919059
r=0.518798116805 0.181831749664 0.265285309189 0.285458434904
r=0.965795767454 0.380785100926 0.100869856139 0.114865618378
r=0.885725875897 0.3886600324 0.0933348761861 0.111594538301
r=0.844674601239 0.35275964089 0.11224750051 0.128060599878
r=0.527493726282 0.189705188848 0.289552281464 0.266730497163
@balllist {Total Position} color=green
{Achromobacter denitrificans} r=0.921247159538 0.19684396454 0.307271878958 0.320485902819
{Acidithiobacillus ferrooxidans} r=0.913841662945 0.209659976581 0.280991057511 0.303522550138
{Acinetobacter baumannii} r=0.9057098891 0.286832525933 0.207064072037 0.227953854996
{Acinetobacter calcoaceticus} r=0.919896781424 0.290185060532 0.204805525476 0.22695035461
{Acinetobacter sp. ADP1} r=0.905160519674 0.291354924669 0.199523419084 0.223907621878
{Actinobacillus actinomycetemcomitans} r=0.912919422044 0.316260996789 0.182535610912 0.209095745692
{Actinobacillus pleuropneumoniae} r=0.941539835165 0.318252774619 0.175696660675 0.221843170341
{Actinoplanes teichomyceticus} r=0.940539800732 0.133498051886 0.350400709557 0.372035857962
{Actinosynnema pretiosum subsp. auranticum} r=0.930707709411 0.101471156209 0.383483725993 0.390400617956
{Aeromonas hydrophila} r=0.916396785443 0.227335797186 0.276661479608 0.280645788757
{Aeromonas salmonicida} r=0.931740487901 0.225418203558 0.276944942642 0.289251350772
{Aeromonas salmonicida subsp. salmonicida} r=0.941767343131 0.228574489905 0.274081217186 0.306500742373
{Agrobacterium rhizogenes} r=0.9262645678 0.215801254441 0.287037325335 0.288919333133
{Agrobacterium tumefaciens} r=0.914188371514 0.217212068267 0.282803686934 0.285649402226
{Agrobacterium tumefaciens str. C58} r=0.92280485228 0.197446221426 0.300473658062 0.297087118285
{Agrobacterium vitis} r=0.928338505168 0.214743813175 0.283861972813 0.284175670965
{Allochromatium vinosum} r=0.949855560525 0.182430241651 0.328450725716 0.309721348057
{Amycolatopsis mediterranei} r=0.953583254728 0.137027580337 0.35835116049 0.366806983645
{Amycolatopsis orientalis} r=0.945114344264 0.159218953147 0.331174459479 0.348694242468
{Anabaena sp.} r=0.91285026023 0.29222028697 0.215650659368 0.22484034171
{Anabaena variabilis} r=0.913067633425 0.283909728106 0.212799643979 0.231696149666
{Anaplasma marginale} r=0.893750037108 0.241738307044 0.216032493584 0.29816351449
{Anaplasma phagocytophilum} r=0.933213875579 0.294891561312 0.182397518198 0.257879441968
{Aquifex aeolicus VF5} r=0.968979058969 0.326311309497 0.192789681392 0.243015648694
{Arthrobacter aurescens} r=0.892849326691 0.188887103039 0.328444569454 0.307878276476
{Arthrobacter nicotinovorans} r=0.910800529357 0.211094287837 0.301786858565 0.292662595056
{Aster yellows phytoplasma} r=0.867007637225 0.364985301666 0.174000279968 0.175633428211
{Azoarcus evansii} r=0.949171390735 0.176100183118 0.338366117313 0.333026168114
{Azoarcus sp. EbN1} r=0.937936149515 0.186033785391 0.318189388532 0.323019271949
{Azorhizobium caulinodans} r=0.920554096842 0.173245422525 0.326317934387 0.319986609612
{Azospirillum brasilense} r=0.941035063915 0.16530090952 0.344698647531 0.333709839357
{Azotobacter vinelandii} r=0.968665613522 0.187382822601 0.335410201707 0.314019265581
{Bacillus amyloliquefaciens} r=0.949666886438 0.282129252702 0.224647277127 0.255987705789
{Bacillus anthracis} r=0.932512957439 0.369020509573 0.149184097397 0.196357227227
{Bacillus anthracis str. A2012} r=0.945232231954 0.371708851974 0.14292618471 0.19576964406
{Bacillus anthracis str. Ames} r=0.92418882524 0.344943122885 0.150959255544 0.209457504431
{Bacillus cereus} r=0.912211417011 0.346328531969 0.16154088575 0.201805609625
{Bacillus cereus ATCC 10987} r=0.923876256826 0.345788132389 0.150866343378 0.209197284446
{Bacillus cereus ATCC 14579} r=0.926142192667 0.346600815315 0.150096467403 0.208651075802
{Bacillus circulans} r=0.948923130999 0.265960447856 0.237254501415 0.265678349432
{Bacillus firmus} r=0.89089274821 0.301334869023 0.174921000561 0.221346091374
{Bacillus halodurans} r=0.936086596141 0.292658269658 0.197579827298 0.245631869402
{Bacillus licheniformis} r=0.955705909093 0.292764739554 0.220133562297 0.250799465751
{Bacillus megaterium} r=0.939837039908 0.330487558791 0.173592247075 0.217732797293
{Bacillus pumilus} r=0.943753032714 0.331483253589 0.169463051568 0.218777246146
{Bacillus sp.} r=0.966221097121 0.298893251628 0.203069980888 0.243577737984
{Bacillus sphaericus} r=0.933787676056 0.341927295276 0.16719955044 0.201798240515
{Bacillus subtilis} r=0.937641671672 0.300211456952 0.203156454555 0.240521712503
{Bacillus subtilis subsp. subtilis str. 168} r=0.937004404164 0.300305882263 0.201937780186 0.240601994572
{Bacillus thuringiensis} r=0.947121568258 0.347135952451 0.160874889782 0.203226543875
{Bacillus thuringiensis serovar israelensis} r=0.918473714291 0.361220811309 0.151639427264 0.189774591409
{Bacteroides fragilis} r=0.945489255818 0.300209445635 0.192992651243 0.232533081514
{Bacteroides thetaiotaomicron} r=0.963183750925 0.291659071115 0.227248789775 0.254592777136
{Bacteroides thetaiotaomicron VPI-5482} r=0.952624365518 0.296922031785 0.202327020234 0.236516778484
{Bartonella henselae} r=0.929345617699 0.284087467442 0.179477860561 0.234008722515
{Bdellovibrio bacteriovorus HD100} r=0.919865075228 0.250367580586 0.245951212135 0.264147730439
{Bifidobacterium longum NCC2705} r=0.953838393397 0.202385382332 0.313531265781 0.295038610269
{Bordetella bronchiseptica} r=0.92633521993 0.178385499222 0.321526442223 0.329677142112
{Bordetella bronchiseptica RB50} r=0.909435974134 0.159345732431 0.345858103928 0.33899352507
{Bordetella parapertussis} r=0.90921913469 0.159213277159 0.345742717216 0.338437523193
{Bordetella pertussis} r=0.908870922275 0.169089503115 0.33580862895 0.346825054499
{Bordetella pertussis Tohama I} r=0.909263996839 0.161790367909 0.346516586402 0.334458935321
{Borrelia afzelii} r=0.965961014563 0.401508959447 0.134402179608 0.188787593
{Borrelia burgdorferi} r=0.977960753976 0.400624419674 0.12916553852 0.174429081253
{Borrelia burgdorferi B31} r=0.952508179569 0.38699787107 0.121682852367 0.165925301726
{Borrelia garinii} r=0.981146689222 0.418206300495 0.144308052024 0.184307216968
{Borrelia hermsii} r=0.961433818946 0.390248670226 0.132576108316 0.180437667829
{Bradyrhizobium japonicum} r=0.907131579031 0.189070698555 0.313000739444 0.310169277431
{Bradyrhizobium japonicum USDA 110} r=0.909181737465 0.177812718484 0.328178050334 0.3184434908
{Brucella melitensis} r=0.911492282094 0.207930888801 0.280698687412 0.289191905948
{Brucella melitensis 16M} r=0.923843910912 0.203351247864 0.287548142679 0.295288730208
{Brucella melitensis biovar Abortus} r=0.927309495006 0.207688349068 0.289116900979 0.289686172175
{Brucella suis 1330} r=0.924013583697 0.203603599737 0.287392408106 0.294631725097
{Buchnera aphidicola} r=0.895771858608 0.397335989045 0.116793227935 0.151746268863
{Buchnera aphidicola str. APS} r=0.889284657146 0.388808875804 0.122245284817 0.152056042106
{Buchnera aphidicola str. Bp} r=0.865349857418 0.389381185792 0.120125110742 0.150314876699
{Buchnera aphidicola str. Sg} r=0.886989515193 0.396758173748 0.115683348853 0.147379875921
{Burkholderia cepacia} r=0.916737044948 0.187300418917 0.316352929715 0.324168389604
{Burkholderia mallei} r=0.911893323834 0.177070791269 0.301611558766 0.325676885555
{Burkholderia pseudomallei} r=0.893927375498 0.176039066264 0.319252835808 0.334209258529
{Butyrivibrio fibrisolvens} r=0.995867563393 0.310010515247 0.183806519453 0.237287066246
{Campylobacter fetus} r=0.975702232323 0.355917812871 0.148785871965 0.209554536707
{Campylobacter jejuni} r=0.961346841303 0.38157297798 0.126043923182 0.175064002976
{Campylobacter jejuni subsp. jejuni NCTC 11168} r=0.940883650911 0.362900303062 0.127783535146 0.180518633303
{Candidatus Blochmannia floridanus} r=0.878159844185 0.363953106019 0.122714208072 0.166289286317
{Candidatus Carsonella ruddii} r=0.872396726259 0.465167421105 0.0617676329898 0.0940800667758
{Caulobacter crescentus CB15} r=0.925385181507 0.161904918938 0.343195942724 0.333570218432
{Caulobacter vibrioides} r=0.941500845214 0.1715017987 0.344671061773 0.328397844648
{Chlamydia muridarum} r=0.874955578671 0.289768592344 0.193947183758 0.212183912879
{Chlamydia trachomatis} r=0.876736205 0.287061618633 0.199324500515 0.216524902835
{Chlamydophila caviae GPIC} r=0.886927284181 0.300116348036 0.192891400288 0.204997091299
{Chlamydophila pneumoniae} r=0.893362690675 0.302159346459 0.197932442976 0.214225067695
{Chlamydophila pneumoniae AR39} r=0.880847916768 0.29169875405 0.203614432517 0.209288304114
{Chlamydophila pneumoniae CWL029} r=0.881323128767 0.291474842819 0.204104249254 0.209317263319
{Chlamydophila pneumoniae J138} r=0.880790733602 0.291603946921 0.204364296246 0.209174095497
{Chlamydophila pneumoniae TW-183} r=0.87952898911 0.291719132351 0.203994703335 0.208817484409
{Chlorobium tepidum} r=0.925992111062 0.223383435103 0.295346015344 0.281979019884
{Chlorobium tepidum TLS} r=0.929264517387 0.22052161362 0.289886427089 0.286723137057
{Chloroflexus aurantiacus} r=0.902655520205 0.200350476946 0.280199705732 0.296731637157
{Chromobacterium violaceum ATCC 12472} r=0.917351145378 0.178673434364 0.326491237078 0.330617174434
{Citrobacter freundii} r=0.922905500148 0.255390145114 0.24297095035 0.265663474692
{Citrobacter rodentium} r=0.903873150301 0.30050532994 0.190992586035 0.226421009922
{Clostridium acetobutylicum} r=0.970112175673 0.381281479113 0.122028640184 0.193885307889
{Clostridium beijerinckii} r=0.955145331868 0.379627468372 0.12224763861 0.193719558689
{Clostridium botulinum} r=0.991680715109 0.408736503209 0.105357103747 0.14751016594
{Clostridium difficile} r=0.986913438684 0.39172534749 0.12198259792 0.177717565389
{Clostridium pasteurianum} r=0.976267247571 0.370397930619 0.132472272421 0.206087665214
{Clostridium perfringens} r=0.989672698133 0.390403421514 0.119536750042 0.191479852952
{Clostridium perfringens str. 13} r=0.980424777628 0.396363537554 0.105942634883 0.188128316506
{Clostridium tetani} r=0.952671580982 0.411543203706 0.10548502116 0.148038921657
{Clostridium tetani E88} r=0.975548950525 0.406512499136 0.108090587381 0.182718354702
{Clostridium thermocellum} r=0.99663777133 0.319456572188 0.191442663961 0.237100669451
{Comamonas testosteroni} r=0.922457931083 0.191094998195 0.316438313166 0.313605474206
{Corynebacterium diphtheriae} r=0.924991639098 0.227042368363 0.269493613609 0.271430811482
{Corynebacterium efficiens} r=0.944204038469 0.204818001884 0.306650155061 0.295430730639
{Corynebacterium efficiens YS-314} r=0.94070776482 0.180199383565 0.329829553623 0.308023253679
{Corynebacterium glutamicum} r=0.954641384856 0.225177568482 0.281015998136 0.271652712564
{Corynebacterium glutamicum ATCC 13032} r=0.932311576324 0.224484440867 0.277471243226 0.270024176942
{Corynebacterium jeikeium} r=0.907913032905 0.23850693646 0.287207787231 0.272951636392
{Corynebacterium striatum} r=0.918019387305 0.21436435464 0.321093193446 0.283962610366
{Coxiella burnetii} r=0.919286858999 0.309758072567 0.202985361597 0.222951862246
{Coxiella burnetii RSA 493} r=0.884541640986 0.289601977404 0.204573038008 0.224134958965
{Deinococcus radiodurans R1} r=0.904910980751 0.16955498991 0.339981632659 0.332525696284
{Delftia acidovorans} r=0.908063958529 0.189778939862 0.318849536487 0.317597654702
{Desulfitobacterium hafniense} r=0.909704388415 0.261383260665 0.22617765239 0.26697443789
{Desulfovibrio vulgaris} r=0.955489326608 0.205953049884 0.324826746582 0.300337141787
{Dichelobacter nodosus} r=0.936343337077 0.271886019668 0.232264493944 0.251812427448
{Ehrlichia canis} r=0.920618070486 0.362720540187 0.149822115734 0.169843171422
{Ehrlichia chaffeensis} r=0.942151715133 0.340564928534 0.149816554049 0.188318955137
{Ehrlichia ruminantium} r=0.896996259597 0.353140348266 0.151399017711 0.181500223248
{Enterobacter aerogenes} r=0.924067163183 0.217121143157 0.293106301982 0.300919987311
{Enterobacter cloacae} r=0.914688681694 0.224976260033 0.267000538308 0.291067119087
{Enterococcus faecalis} r=0.948110190396 0.352618937255 0.164405208377 0.203545292374
{Enterococcus faecalis V583} r=0.923930177287 0.332923770455 0.16927918663 0.210175977131
{Enterococcus faecium} r=0.958531630743 0.337413720779 0.175241720488 0.217550172818
{Enterococcus hirae} r=0.905423492202 0.333976751169 0.175181229357 0.212013325898
{Erwinia amylovora} r=0.918245803166 0.24746946941 0.252092601993 0.275078876912
{Erwinia chrysanthemi} r=0.907543533143 0.222861282388 0.272064422656 0.294966137673
{Erwinia pyrifoliae} r=0.908774914732 0.244745750102 0.251590224305 0.281702190976
{Escherichia coli} r=0.91781355277 0.252847354246 0.236503253293 0.266476362309
{Escherichia coli CFT073} r=0.908445880104 0.243309824191 0.243016776855 0.270885367683
{Escherichia coli K12} r=0.913552670507 0.241068567352 0.245052717808 0.272925603074
{Escherichia coli O157:H7} r=0.918142619695 0.246035417158 0.241643553417 0.273564875541
{Escherichia coli O157:H7 EDL933} r=0.91786258372 0.245398446874 0.24193956408 0.273025244135
{Eubacterium acidaminophilum} r=0.988164839872 0.318159935812 0.195524650085 0.262637068735
{Francisella tularensis subsp. tularensis} r=0.964593873269 0.350515463918 0.140729831451 0.199012709322
{Fremyella diplosiphon} r=0.90165845728 0.287539085889 0.221342558712 0.220588561418
{Fusobacterium nucleatum subsp. nucleatum ATCC 25586} r=0.972272010425 0.407091515613 0.100743965601 0.173194428102
{Geobacillus stearothermophilus} r=0.977955098789 0.275638754121 0.227246412317 0.269481982475
{Geobacter sulfurreducens PCA} r=0.932998443984 0.196425825402 0.310402100478 0.305736251429
{Gloeobacter violaceus PCC 7421} r=0.904810728297 0.183456494821 0.317759519364 0.310872892496
{Gluconacetobacter diazotrophicus} r=0.937494542169 0.168282361993 0.328101557992 0.339372956338
{Gluconacetobacter xylinus} r=0.904423547884 0.17634698432 0.311856939976 0.319138915457
{Gordonia westfalica} r=0.908450859756 0.172164202254 0.350291248751 0.31492779099
{Haemophilus ducreyi} r=0.92925395788 0.344804210558 0.170075177661 0.198714286802
{Haemophilus ducreyi 35000HP} r=0.89589480507 0.316454785851 0.177921106206 0.209461197597
{Haemophilus influenzae} r=0.922584765812 0.335169399788 0.174404495174 0.200498792459
{Haemophilus influenzae Rd KW20} r=0.908089485907 0.313759024081 0.177494926642 0.210080345689
{Haemophilus influenzae biotype aegyptius} r=0.935223237497 0.352249951953 0.17598770008 0.193202097576
{Helicobacter hepaticus ATCC 51449} r=0.921046340543 0.329333028503 0.163242086612 0.200020004501
{Helicobacter pylori} r=0.948080809739 0.345395145752 0.175306757205 0.207235922059
{Helicobacter pylori 26695} r=0.915358051551 0.320982079242 0.179396914662 0.216182404113
{Helicobacter pylori J99} r=0.915463287374 0.319198634565 0.181364129619 0.217666287902
{IncN plasmid R46} r=0.921688879104 0.250172903103 0.244568457704 0.267916338747
{Klebsiella aerogenes} r=0.934596457716 0.203602798869 0.298064612178 0.303960101236
{Klebsiella oxytoca} r=0.907857084183 0.235613367549 0.262933958647 0.283123912338
{Klebsiella pneumoniae} r=0.913886117843 0.234152544348 0.261883441907 0.279771157958
{Lactobacillus acidophilus} r=0.937942965727 0.322458083372 0.175757575758 0.199784648516
{Lactobacillus casei} r=0.932242097396 0.285972250794 0.208941918672 0.235559669935
{Lactobacillus delbrueckii} r=0.990619449309 0.266843750865 0.255734484381 0.258722780222
{Lactobacillus helveticus} r=0.981696294513 0.322939429596 0.185857567098 0.202685792197
{Lactobacillus johnsonii NCC 533} r=0.94208825855 0.339850756556 0.15419301009 0.195322651954
{Lactobacillus plantarum} r=0.903489993412 0.299744733991 0.192735019191 0.226782730061
{Lactobacillus plantarum WCFS1} r=0.900607704836 0.276178118217 0.213273660207 0.241965357237
{Lactobacillus sakei} r=0.919020642663 0.325729106443 0.178093081519 0.206703282585
{Lactococcus lactis} r=0.958825655805 0.346114356375 0.159861404863 0.194960609214
{Lactococcus lactis subsp. cremoris} r=0.956650928006 0.337700986053 0.166790046687 0.20163749963
{Lactococcus lactis subsp. lactis} r=0.935173324946 0.331989104376 0.163222138266 0.197778897191
{Lactococcus lactis subsp. lactis bv. diacetylactis} r=0.98813310236 0.347025238199 0.158138773729 0.202032875118
{Lechevalieria aerocolonigenes} r=0.943077784952 0.151451771654 0.349030101706 0.349071112205
{Legionella pneumophila} r=0.906702526599 0.313352839073 0.18591891799 0.213257028941
{Leptospira interrogans} r=0.889570417658 0.33042072811 0.15461321766 0.19320419814
{Leptospira interrogans serovar Copenhageni str. Fiocruz L1-130} r=0.900818835077 0.328189461613 0.170987132241 0.195783964313
{Leptospira interrogans serovar Lai str. 56601} r=0.896116174413 0.32928783047 0.169857263627 0.194318234982
{Listeria innocua} r=0.949963165619 0.33768474933 0.169290219022 0.208730835798
{Listeria ivanovii} r=0.927623097046 0.355801346986 0.166475022359 0.200660716567
{Listeria monocytogenes} r=0.946376508916 0.335014938991 0.173576595926 0.210794519096
{Listeria seeligeri} r=0.983257345816 0.356015130935 0.166454891995 0.204311440214
{Listonella anguillarum} r=0.921199860659 0.300384967341 0.202549619766 0.222029387944
{Mannheimia haemolytica} r=0.929460285128 0.323465221432 0.185144575671 0.211355116277
{Mesorhizobium loti} r=0.918821510613 0.185184640806 0.318329029777 0.312147269392
{Methylobacterium extorquens} r=0.941867783726 0.163482206041 0.354007526306 0.330701110428
{Micrococcus sp. 28} r=0.867890458025 0.162621408439 0.351846219356 0.337632053856
{Microcystis aeruginosa} r=0.902011177949 0.307071547902 0.196446016799 0.202579354757
{Micromonospora echinospora} r=0.954275829429 0.135915682898 0.362040706239 0.361079413819
{Microscilla sp. PRE1} r=0.964614689744 0.305520020908 0.190814179012 0.240429717053
{Moraxella catarrhalis} r=1.0 0.333326539486 0.20891081037 0.216180227186
{Mycobacterium avium} r=0.918957069342 0.174039663415 0.331177059306 0.325889463036
{Mycobacterium avium subsp. paratuberculosis} r=0.920269714928 0.171184129216 0.346118604701 0.329923927635
{Mycobacterium avium subsp. paratuberculosis str. k10} r=0.923968343313 0.153312452247 0.348550153283 0.347975199639
{Mycobacterium bovis} r=0.935805161855 0.181279592376 0.328238036869 0.329620015863
{Mycobacterium bovis AF2122/97} r=0.907453698148 0.167834517194 0.322268295838 0.336762298009
{Mycobacterium leprae} r=0.909952475718 0.19544714522 0.288481475197 0.310522321107
{Mycobacterium smegmatis} r=0.947117148314 0.164241921024 0.340745955247 0.333844756112
{Mycobacterium tuberculosis} r=0.92750863613 0.184217734695 0.316794241626 0.327530321245
{Mycobacterium tuberculosis CDC1551} r=0.905288178656 0.16854385461 0.321896248081 0.335790547034
{Mycobacterium tuberculosis H37Rv} r=0.907197193713 0.167928877758 0.322414857055 0.336519890835
{Mycobacterium ulcerans} r=0.887704865592 0.199263809575 0.351840175821 0.277602637315
{Mycoplasma agalactiae} r=0.992006579146 0.420598781319 0.13706856728 0.167183616006
{Mycoplasma bovis} r=0.962307149467 0.432188971866 0.170239438385 0.186213936496
{Mycoplasma capricolum} r=0.928268195509 0.402665047025 0.110356505255 0.162442714372
{Mycoplasma fermentans} r=0.966932617248 0.404517023894 0.119101829316 0.166234853838
{Mycoplasma gallisepticum} r=0.900191474248 0.361729385761 0.161654770452 0.177922315609
{Mycoplasma gallisepticum R} r=0.93403386201 0.370451045331 0.152046423112 0.166572482456
{Mycoplasma genitalium} r=0.902222878608 0.361627755411 0.148804573518 0.168523648754
{Mycoplasma hominis} r=0.984849470308 0.443893004707 0.130067851063 0.146666986342
{Mycoplasma hyopneumoniae} r=0.95181453924 0.390546686631 0.154832451127 0.160498253162
{Mycoplasma mycoides subsp. mycoides SC} r=0.937355305078 0.418141950375 0.103427582227 0.137898634353
{Mycoplasma penetrans} r=0.93818524844 0.400402572496 0.116846873657 0.14805161525
{Mycoplasma pneumoniae} r=0.897371485032 0.31294287111 0.204285497321 0.209865732633
{Mycoplasma pulmonis} r=0.941861478788 0.40398703186 0.126672585278 0.144685846048
{Myxococcus xanthus} r=0.917089996114 0.157691800403 0.335863322353 0.355354686646
{Neisseria gonorrhoeae} r=0.934121433333 0.260513060093 0.269728895517 0.25702318134
{Neisseria meningitidis} r=0.938563289483 0.267473636868 0.25318119312 0.26015580826
{Neisseria meningitidis MC58} r=0.926786311597 0.252626837428 0.269195945548 0.261449547971
{Neisseria meningitidis Z2491} r=0.92707920457 0.250996838711 0.270389521676 0.262459632855
{Nitrosomonas europaea ATCC 19718} r=0.91734939523 0.245796020706 0.246928380526 0.26876556164
{Nonomuraea sp. ATCC 39727} r=0.941898797824 0.140938891421 0.340134861924 0.368053851278
{Nostoc punctiforme} r=0.908147228655 0.298321222751 0.204576964838 0.222283471143
{Nostoc sp. PCC 7120} r=0.890746731806 0.298011518651 0.20410525608 0.219499635984
{Novosphingobium aromaticivorans} r=0.931294561758 0.19026502322 0.315234470477 0.3097698942
{Oceanobacillus iheyensis HTE831} r=0.948085579702 0.344202707188 0.153414044278 0.207570514488
{Oenococcus oeni} r=0.945161621137 0.327765028197 0.171176460123 0.209442991585
{Onion yellows phytoplasma} r=0.899038750058 0.391107469719 0.153312018634 0.136877098313
{Pantoea agglomerans} r=0.905359645759 0.233951874481 0.254607628674 0.276118277137
{Parachlamydia sp. UWE25} r=0.884859981604 0.327082135677 0.174418423354 0.186540586513
{Paracoccus denitrificans} r=0.922020783271 0.166895780051 0.33185741688 0.332017263427
{Pasteurella multocida} r=0.900113773252 0.303783734488 0.187975682602 0.219285293107
{Pectobacterium atrosepticum} r=0.901615995399 0.237751614128 0.257606448074 0.283263704266
{Pectobacterium carotovorum} r=0.933019112205 0.259397641249 0.240304536643 0.268397283862
{Pectobacterium carotovorum subsp. carotovorum} r=0.915255050432 0.245109860665 0.250375133976 0.274383708467
{Pediococcus pentosaceus} r=0.910755664522 0.324087526967 0.184930803211 0.1995479828
{Photobacterium damselae subsp. piscicida (causative agent of fish} r=0.882315672346 0.288240557596 0.204318545729 0.224074597344
{Photorhabdus luminescens} r=0.927330827051 0.285931604337 0.216542484597 0.237567464298
{Photorhabdus luminescens subsp. laumondii TTO1} r=0.914261675248 0.282711459284 0.20379466279 0.237757152679
{Pirellula sp. 1} r=0.919701149318 0.227186539228 0.272790340664 0.281785287227
{Plasmid ColIb-P9} r=0.90346741158 0.260939353758 0.250517598344 0.258078023589
{Plasmid F} r=0.92657135941 0.256639941501 0.22961879641 0.273606504575
{Plasmid R100} r=0.90572730828 0.243879940396 0.247889022919 0.281463610776
{Plasmid R64} r=0.896820741698 0.274806572545 0.249680944405 0.242143255962
{Plasmid Ti} r=0.913001173792 0.23528950105 0.264681068142 0.274864127769
{Plasmid pSB102} r=0.935580123955 0.218793713486 0.297683699498 0.302476754711
{Porphyromonas gingivalis} r=0.961722479723 0.273029839725 0.234515897532 0.250838126341
{Porphyromonas gingivalis W83} r=0.940065108765 0.26330847892 0.240171138911 0.25350002842
{Prochlorococcus marinus} r=0.882397258389 0.305388885774 0.176638815679 0.210658143143
{Prochlorococcus marinus str. MIT 9313} r=0.889863702339 0.233271752925 0.252716678466 0.268987377029
{Prochlorococcus marinus subsp. marinus str. CCMP1375} r=0.895514901515 0.329731591849 0.164982126261 0.205396313678
{Prochlorococcus marinus subsp. pastoris str. CCMP1986} r=0.913040380464 0.367218286941 0.135104073902 0.181803203238
{Proteus mirabilis} r=0.908931104456 0.308769905377 0.190953150242 0.211700900069
{Proteus vulgaris} r=0.927361055233 0.282033770172 0.216808628532 0.23754665842
{Providencia rettgeri} r=0.922641810319 0.273720572629 0.218775041691 0.24897667468
{Pseudomonas aeruginosa} r=0.916830383628 0.195849191106 0.303158800705 0.305815135959
{Pseudomonas aeruginosa PAO1} r=0.926433829072 0.168653897635 0.346218882054 0.325189439226
{Pseudomonas alcaligenes} r=0.921210632216 0.21314114658 0.301008728901 0.301046461902
{Pseudomonas chlororaphis} r=0.925500314435 0.20206360574 0.319063154823 0.300787777513
{Pseudomonas fluorescens} r=0.913538304532 0.198128303148 0.304628411077 0.304406982655
{Pseudomonas putida} r=0.922671096066 0.20359349644 0.300118047512 0.303277075854
{Pseudomonas putida KT2440} r=0.91636762918 0.192004839453 0.313039798013 0.310436132195
{Pseudomonas resinovorans} r=0.9254292617 0.225410431498 0.283481040244 0.288721003438
{Pseudomonas sp.} r=0.923629681605 0.205612766292 0.291214003092 0.304918376438
{Pseudomonas sp. ADP} r=0.907213198547 0.195248723207 0.315307435557 0.316292677042
{Pseudomonas sp. ND6} r=0.927315332287 0.218966742641 0.283716883562 0.293826434331
{Pseudomonas stutzeri} r=0.926236394539 0.198956194575 0.309123049727 0.305108131947
{Pseudomonas syringae} r=0.907884423821 0.215968992248 0.28590371277 0.293480212158
{Pseudomonas syringae pv. glycinea} r=0.925316392412 0.226376921548 0.281489911306 0.280911866183
{Pseudomonas syringae pv. maculicola} r=0.902765163487 0.237980727342 0.276456340286 0.278007214177
{Pseudomonas syringae pv. phaseolicola} r=0.927918435098 0.224381457958 0.283897367839 0.290422472904
{Pseudomonas syringae pv. syringae} r=0.940594625214 0.213461358489 0.289973234507 0.297287888146
{Pseudomonas syringae pv. tomato} r=0.920459393936 0.231754874652 0.285236768802 0.284818941504
{Pseudomonas syringae pv. tomato str. DC3000} r=0.917345461023 0.206463015643 0.293505172871 0.29916528098
{Ralstonia solanacearum} r=0.907432348731 0.166378425126 0.339068378836 0.336255462489
{Rhizobium etli} r=0.911061219284 0.207235520636 0.292339448014 0.296505421092
{Rhizobium leguminosarum} r=0.924407011455 0.198512287798 0.303632714347 0.297756940614
{Rhizobium leguminosarum bv. trifolii} r=0.941475434394 0.193578559954 0.312857113809 0.297261026048
{Rhizobium leguminosarum bv. viciae} r=0.919091342071 0.199603687046 0.302073592495 0.295438690238
{Rhizobium sp.} r=0.925882581636 0.202196284506 0.302831253263 0.299951156249
{Rhizobium sp. NGR234} r=0.9162941612 0.194803158302 0.305300646016 0.304391806085
{Rhodobacter capsulatus} r=0.915123336538 0.164000248692 0.319645253094 0.343738279895
{Rhodobacter sphaeroides} r=0.915373128789 0.156120445849 0.341848832696 0.340455830977
{Rhodococcus equi} r=0.934198951506 0.185351336295 0.331390831391 0.323195672252
{Rhodococcus erythropolis} r=0.926735675867 0.190340855873 0.317739652159 0.311118961028
{Rhodococcus rhodochrous} r=0.966600704301 0.179231970216 0.3344742689 0.317555395424
{Rhodococcus sp. DK17} r=0.919394055781 0.181854729382 0.325984723118 0.319234473022
{Rhodopseudomonas palustris CGA009} r=0.913500476415 0.173153650987 0.329103668602 0.326207299569
{Rhodospirillum centenum} r=0.933354886115 0.143472382192 0.350726960122 0.357787904585
{Rhodospirillum rubrum} r=0.910533580718 0.164785708151 0.330327235249 0.31912737267
{Rickettsia conorii} r=0.921761934999 0.359288839822 0.145740494768 0.18341258752
{Rickettsia montanensis} r=0.913948461984 0.359193885729 0.145663519615 0.178756426044
{Rickettsia prowazekii} r=0.914993995441 0.367054279712 0.132824491078 0.17350837336
{Rickettsia rickettsii} r=0.911120970852 0.349244637721 0.151253652239 0.192736291364
{Rickettsia typhi} r=0.904218268212 0.355025813274 0.13774336008 0.178904646389
{Rubrivivax gelatinosus} r=0.895204511589 0.147226269076 0.357790107767 0.339243462178
{Ruegeria sp. PR1b} r=0.925897622772 0.192511844965 0.301154725009 0.311139610274
{Saccharopolyspora erythraea} r=0.96003690627 0.1398702482 0.353316754698 0.368538956368
{Salmonella enterica} r=0.927535145598 0.277407292528 0.207443019943 0.244692583402
{Salmonella enterica subsp. enterica serovar Choleraesuis} r=0.907029385073 0.246924861179 0.257304186875 0.277641104941
{Salmonella enterica subsp. enterica serovar Dublin} r=0.904811961977 0.262177153753 0.234425377015 0.258606344254
{Salmonella enterica subsp. enterica serovar Typhi} r=0.914809206576 0.235698096567 0.250089687607 0.279820895718
{Salmonella enterica subsp. enterica serovar Typhi Ty2} r=0.912750850957 0.233098724892 0.251436052746 0.281480260793
{Salmonella enterica subsp. enterica serovar Typhimurium} r=0.911060176304 0.239929427804 0.25296122539 0.275800954329
{Salmonella enteritidis} r=0.918887284754 0.257821856658 0.235581158258 0.265690728588
{Salmonella typhi} r=0.919849781314 0.269630292804 0.227976538916 0.253632795014
{Salmonella typhimurium} r=0.922099041044 0.243340409862 0.249016058029 0.275444446849
{Salmonella typhimurium LT2} r=0.913567991272 0.233308987396 0.252046784813 0.281533572912
{Serratia entomophila} r=0.910549324695 0.250045301046 0.249369903632 0.263915657689
{Serratia marcescens} r=0.925103906073 0.248038609177 0.254546624062 0.269995591955
{Shewanella oneidensis MR-1} r=0.907216148454 0.269892571504 0.225016598747 0.24306242771
{Shewanella violacea} r=0.936724642875 0.266108836805 0.214869464813 0.248474215364
{Shigella boydii} r=0.917140872461 0.300865543442 0.177839444995 0.213835480674
{Shigella dysenteriae} r=0.898999606282 0.281623821291 0.209911604519 0.240979112111
{Shigella flexneri} r=0.915158132374 0.289274516764 0.208963722141 0.237342310366
{Shigella flexneri 2a} r=0.910112261417 0.277069229762 0.225761111496 0.250906864444
{Shigella flexneri 2a str. 2457T} r=0.913209747795 0.240259203289 0.246402064477 0.27552781541
{Shigella flexneri 2a str. 301} r=0.91214162723 0.241687184281 0.245095131263 0.274307445101
{Shigella sonnei} r=0.911569507521 0.274438447954 0.195111485204 0.242288458682
{Sinorhizobium fredii} r=0.888920902159 0.200667368041 0.293238116492 0.291782233983
{Sinorhizobium meliloti} r=0.924180878894 0.18625084391 0.316533753384 0.310383873656
{Sodalis glossinidius} r=0.897194129242 0.234087548893 0.254842513054 0.279396627552
{Sphingomonas elodea} r=0.906238750381 0.162653744553 0.335436541988 0.331011390978
{Sphingomonas paucimobilis} r=0.935905202229 0.177936331854 0.313567298642 0.329677625387
{Sphingomonas sp.} r=0.947813576931 0.200495003786 0.295266064535 0.305627897527
{Spiroplasma citri} r=0.919877816314 0.386542497377 0.121910341611 0.17265652326
{Spiroplasma kunkelii} r=0.914416137266 0.388553307158 0.123766737139 0.166440148998
{Staphylococcus aureus} r=0.955660799409 0.369823915602 0.14632767312 0.184662123444
{Staphylococcus aureus subsp. aureus MW2} r=0.949037840627 0.361040417164 0.145951715681 0.189007084084
{Staphylococcus aureus subsp. aureus Mu50} r=0.949683530746 0.361177493832 0.146446448668 0.188929335079
{Staphylococcus aureus subsp. aureus N315} r=0.948230077545 0.360731390751 0.146286161986 0.188881045692
{Staphylococcus carnosus} r=0.959333662953 0.344701601164 0.162532751092 0.202197962154
{Staphylococcus epidermidis} r=0.980657045348 0.379947243755 0.148105081826 0.177330964686
{Staphylococcus epidermidis ATCC 12228} r=0.950998725041 0.36367789893 0.146017558695 0.183026905537
{Staphylococcus warneri} r=0.97076242769 0.390916140467 0.136213581478 0.16344300432
{Staphylococcus xylosus} r=0.979742830068 0.36126613556 0.151265993553 0.188031639188
{Stenotrophomonas maltophilia} r=0.913339637201 0.198473592335 0.309720023275 0.31683784625
{Stigmatella aurantiaca} r=0.900615332253 0.161328799735 0.317604319787 0.346825243631
{Streptococcus agalactiae} r=0.939525413489 0.344071830836 0.152708532568 0.188734459675
{Streptococcus agalactiae 2603V/R} r=0.939827859809 0.330369474122 0.161940859749 0.19862938227
{Streptococcus agalactiae NEM316} r=0.939464182299 0.331014587786 0.162664278843 0.198095514996
{Streptococcus gordonii} r=0.931520803038 0.301552998241 0.19607278141 0.222384305533
{Streptococcus mutans} r=0.951118720287 0.318890911297 0.171515592768 0.202123528698
{Streptococcus mutans UA159} r=0.941199776276 0.311672414564 0.169085597248 0.205539184842
{Streptococcus pneumoniae} r=0.944667486828 0.319971154078 0.181465404973 0.215358216097
{Streptococcus pneumoniae R6} r=0.94722248602 0.304211805233 0.1863229793 0.218979480804
{Streptococcus pneumoniae TIGR4} r=0.94398580791 0.303628318881 0.186965177136 0.218494198427
{Streptococcus pyogenes} r=0.990352808109 0.339146734509 0.185716040029 0.216626234682
{Streptococcus pyogenes M1 GAS} r=0.937939576757 0.312456221409 0.181867624496 0.209610121642
{Streptococcus pyogenes MGAS315} r=0.940600604993 0.313590299532 0.181581307801 0.210339999828
{Streptococcus pyogenes MGAS8232} r=0.938081255167 0.313671041568 0.181828369622 0.209773007859
{Streptococcus pyogenes SSI-1} r=0.939199626585 0.313618183028 0.18143608664 0.210264885221
{Streptococcus salivarius} r=0.961868929856 0.31487997276 0.181904167376 0.206704121976
{Streptococcus suis} r=0.966215510623 0.319044971011 0.1798377048 0.220668952805
{Streptococcus thermophilus} r=0.932616975459 0.319609027327 0.167461239778 0.199890803388
{Streptomyces antibioticus} r=0.94540494135 0.144479954111 0.351514965276 0.352539282568
{Streptomyces atroolivaceus} r=0.937828033898 0.134112505218 0.377579165337 0.351421252077
{Streptomyces aureofaciens} r=0.933742506559 0.141345786009 0.375624942288 0.350534911024
{Streptomyces avermitilis} r=0.935863373735 0.142875036533 0.366791922397 0.34927838782
{Streptomyces avermitilis MA-4680} r=0.929773692127 0.147626055869 0.364670945057 0.346759150606
{Streptomyces carzinostaticus subsp. neocarzinostaticus} r=0.92303403113 0.154272623139 0.348713249332 0.339534173349
{Streptomyces clavuligerus} r=0.948252567357 0.150762301382 0.367346452424 0.344033554368
{Streptomyces coelicolor} r=0.948852738437 0.152584670232 0.369349376114 0.341381461676
{Streptomyces coelicolor A3(2)} r=0.940297449466 0.142565248528 0.37396166402 0.348857417267
{Streptomyces collinus} r=0.931488022776 0.145200192957 0.37247605265 0.348494245745
{Streptomyces fradiae} r=0.927841108161 0.13801432617 0.361222166694 0.359577155867
{Streptomyces galilaeus} r=0.952605263241 0.144246926683 0.36090474927 0.354625453259
{Streptomyces glaucescens} r=0.960488456876 0.141745760075 0.376173434988 0.346074719499
{Streptomyces globisporus} r=0.919873523355 0.147745000709 0.363754550182 0.339656313525
{Streptomyces griseus} r=0.945903301533 0.148410337851 0.371595583848 0.342924691242
{Streptomyces griseus subsp. griseus} r=0.931059186694 0.138731997458 0.369464330683 0.351572711684
{Streptomyces hygroscopicus} r=0.935300845714 0.146916023553 0.351204375613 0.348394573067
{Streptomyces lavendulae} r=0.941656480165 0.14263085259 0.368623931798 0.350349778711
{Streptomyces lividans} r=0.941379205263 0.159080310048 0.367771452464 0.336826997298
{Streptomyces peucetius} r=0.947756214406 0.149738940502 0.362790419341 0.343745792379
{Streptomyces rochei} r=0.934540015989 0.137634379251 0.377276428867 0.352545642313
{Streptomyces sp.} r=0.930212454348 0.146106223526 0.382095144998 0.33724340176
{Streptomyces venezuelae} r=0.948427324953 0.13808225199 0.38997272918 0.340215968913
{Streptomyces violaceoruber} r=0.936482399808 0.154249866447 0.371551089358 0.338076262254
{Streptomyces viridochromogenes} r=0.945424437688 0.145721728019 0.368113235366 0.342573024688
{Synechococcus elongatus PCC 7942} r=0.882037411118 0.214225117686 0.281477792993 0.276906372325
{Synechococcus sp.} r=0.917243393987 0.22649117431 0.272635741489 0.270378855311
{Synechococcus sp. PCC 6301} r=0.913176408962 0.212184387306 0.281268309965 0.279946586001
{Synechococcus sp. PCC 7002} r=0.881611509252 0.235862479979 0.254508883674 0.252557082728
{Synechococcus sp. WH 8102} r=0.91166225659 0.193510536268 0.295412687927 0.306744703658
{Synechocystis sp.} r=0.899050752146 0.249380300065 0.246053489889 0.246183953033
{Synechocystis sp. PCC 6803} r=0.896456843058 0.258404127497 0.234936305259 0.247696403073
{Thauera aromatica} r=0.95680045772 0.199031504108 0.322976585352 0.309568795398
{Thermoanaerobacter tengcongensis} r=0.965209073536 0.348332166151 0.1482104548 0.229821926735
{Thermosynechococcus elongatus BP-1} r=0.878722217881 0.218961751022 0.274420755039 0.270998031548
{Thermotoga maritima} r=0.971831590858 0.299333280293 0.206716524783 0.257750550296
{Thermotoga neapolitana} r=0.996267922849 0.299582127933 0.2118749139 0.267449602792
{Thermus aquaticus} r=0.954398901088 0.181719058367 0.326027934971 0.336168264041
{Thermus thermophilus} r=0.94084109475 0.164074724244 0.343930524085 0.340777917836
{Thermus thermophilus HB27} r=0.910040005613 0.147756633685 0.352093493125 0.344070199116
{Thiocapsa roseopersicina} r=0.931764985593 0.171511681767 0.331628777352 0.316954773683
{Treponema denticola} r=0.965573513696 0.319392999684 0.185875900881 0.221035403566
{Treponema denticola ATCC 35405} r=0.942898663089 0.331366916513 0.176696159086 0.206028734985
{Treponema pallidum} r=0.915815649786 0.23073925629 0.216161489646 0.302027666444
{Treponema pallidum subsp. pallidum str. Nichols} r=0.883773047168 0.222093305427 0.239542572876 0.286574453241
{Tropheryma whipplei TW08/27} r=0.896751837744 0.259085870737 0.214846683114 0.24921464364
{Tropheryma whipplei str. Twist} r=0.894954842743 0.258076912485 0.214148021861 0.250419961897
{Ureaplasma urealyticum} r=0.946883417232 0.3993311889 0.116079953847 0.142725033033
{Vibrio alginolyticus} r=0.928953855194 0.27125072509 0.222896494281 0.24482025196
{Vibrio cholerae} r=0.918382782911 0.282689822461 0.206297814113 0.23687696238
{Vibrio cholerae O1 biovar eltor str. N16961} r=0.907137170351 0.260998106973 0.228608542575 0.25230910934
{Vibrio fischeri} r=0.948646036436 0.333415273681 0.170997799316 0.196750479936
{Vibrio harveyi} r=0.952870331589 0.28292688344 0.221415245203 0.240649431414
{Vibrio parahaemolyticus} r=0.930931901077 0.278364030639 0.220536666888 0.241984244097
{Vibrio vulnificus} r=0.936294821404 0.274673586227 0.227488776309 0.243642654146
{Vibrio vulnificus CMCP6} r=0.923324181222 0.267153964696 0.228515018915 0.250108839359
{Vibrio vulnificus YJ016} r=0.919223994928 0.268469805541 0.226362405091 0.248442078382
{Wautersia eutropha} r=0.913180854706 0.182425828822 0.320765380268 0.323271038892
{Wautersia metallidurans} r=0.890661613189 0.195816451219 0.296466010676 0.31730336356
{Wautersia oxalatica} r=0.922518523126 0.188972174173 0.324342793687 0.314284493989
{Wigglesworthia glossinidia endosymbiont of Glossina brevipalpis} r=0.885436787597 0.424604802842 0.100441790297 0.136012418246
{Wolbachia endosymbiont of Drosophila melanogaster} r=0.939216958927 0.35317043599 0.149636756524 0.205024786601
{Wolinella succinogenes} r=0.917701563973 0.261652187256 0.235174363771 0.253862723654
{Xanthomonas axonopodis pv. citri str. 306} r=0.907514427519 0.175789813747 0.321992559054 0.328642799831
{Xanthomonas campestris} r=0.890187192177 0.18067503273 0.313031260976 0.324596864323
{Xanthomonas campestris pv. campestris} r=0.931439788725 0.19272234958 0.31008505266 0.317718196618
{Xanthomonas campestris pv. campestris str. ATCC 33913} r=0.908614015812 0.173190895406 0.324892206377 0.330957279759
{Xanthomonas citri} r=0.89422401329 0.192798827716 0.307776847394 0.329408275766
{Xanthomonas oryzae pv. oryzae} r=0.896161299909 0.183377959414 0.30871852687 0.324995302518
{Xenorhabdus nematophila} r=0.941474070646 0.282855273962 0.213881118394 0.241186867633
{Xylella fastidiosa} r=0.915280834472 0.261257923767 0.243187618342 0.270087264345
{Xylella fastidiosa 9a5c} r=0.893316337655 0.225503524436 0.260578788607 0.277222394451
{Xylella fastidiosa Temecula1} r=0.896970100119 0.227084817667 0.255290583517 0.276363921152
{Yersinia enterocolitica} r=0.901223410025 0.272738477397 0.218231492219 0.246749245085
{Yersinia pestis} r=0.913323810238 0.260640643408 0.23397239718 0.257893963227
{Yersinia pestis CO92} r=0.901308500239 0.253414870815 0.229175923463 0.259874608402
{Yersinia pestis KIM} r=0.901450102847 0.25463418951 0.229392350174 0.259400693634
{Yersinia pestis biovar Mediaevails str. 91001} r=0.900978200631 0.254106585008 0.22929440121 0.259339378063
{Yersinia pseudotuberculosis} r=0.908029897564 0.28172298383 0.198971633707 0.234607817779
{Zymomonas mobilis} r=0.913582131051 0.252876380322 0.225525723545 0.249627991387
{uncultured Acidobacteria bacterium} r=0.913604079959 0.18582318398 0.309297677133 0.318447614436
{uncultured bacterium} r=0.906183848176 0.217907304202 0.284394116881 0.290689006425
{uncultured bacterium 442} r=0.923789971215 0.232848105153 0.252195811068 0.276346661753
{uncultured bacterium 443} r=0.909030680651 0.222862049806 0.262194608611 0.28105268475
{uncultured bacterium 463} r=0.929128172597 0.223662507716 0.264604393714 0.284205093956
{uncultured bacterium 560} r=0.923379792476 0.313102569548 0.171133290861 0.207602463368
{uncultured bacterium 561} r=0.911992157789 0.235243421978 0.242771211482 0.274078373435
{uncultured bacterium 562} r=0.965323522006 0.357651340791 0.146247033845 0.205659333797
{uncultured bacterium 578} r=0.940215584965 0.319842558858 0.166454501558 0.208521721317
{uncultured bacterium 580} r=0.952978370383 0.349545957918 0.152912513843 0.199881875231
{uncultured bacterium 581} r=0.904886627562 0.23374954832 0.258227272119 0.263486837703
{uncultured bacterium 582} r=0.909916593114 0.229806145631 0.240842080825 0.28321144885
{uncultured marine gamma proteobacterium EB000-45B06} r=0.968175485681 0.356064830304 0.145738076651 0.206479313037
{uncultured marine gamma proteobacterium EBAC20E09} r=0.96293633001 0.363442104451 0.138532747049 0.193928874489
{uncultured marine gamma proteobacterium EBAC31A08} r=0.955426559139 0.348262259403 0.149782357342 0.194713663878
{uncultured proteobacterium} r=0.901844876602 0.226502993841 0.259180397369 0.274490189634
@group {Rekeyed Data} recessiveon
@balllist {First Position} color=gold
r=0.786658055756 0.261897620476 0.397720455909 0.130223955209
r=0.790666151989 0.255767122368 0.374622424093 0.143534781733
r=0.877828270539 0.21124476558 0.329050004105 0.190738155842
r=0.853045756837 0.212531827095 0.332845561767 0.190757704352
r=0.867864331987 0.212949677155 0.325791739264 0.188966895562
r=0.872623429415 0.158752778886 0.311130745407 0.216363601816
r=0.860633641258 0.163591455437 0.331878263209 0.20879644914
r=0.791767465977 0.298679083911 0.445424308657 0.106851658272
r=0.793988256009 0.312453916646 0.487342438819 0.0925529300235
r=0.766831353724 0.249007975102 0.342112429488 0.15638980743
r=0.776809692372 0.23731853406 0.367567933403 0.141721092349
r=0.76095648322 0.263443082151 0.370023419204 0.131009780962
r=0.798873448121 0.248757148343 0.370042864111 0.148602505423
r=0.818466311696 0.246090808633 0.365796653595 0.149952571412
r=0.7903177525 0.247546768918 0.383525184109 0.139411200774
r=0.80981562953 0.237155803416 0.370721505751 0.154234925061
r=0.687692840747 0.254849230417 0.377353092636 0.144303942324
r=0.777294822713 0.278269270582 0.460354702919 0.107432199296
r=0.815738801978 0.270982809265 0.42699956662 0.125752395628
r=0.851664346489 0.205921871112 0.33137596417 0.189201293854
r=0.836657375601 0.196667436905 0.345169323988 0.190377159876
r=0.893979988023 0.149271137026 0.419884877028 0.164700605517
r=0.976969075587 0.163737280296 0.387043422196 0.163835393715
r=0.822669915892 0.160383160175 0.34403776213 0.171041431638
r=0.81070072187 0.26150198899 0.396230963957 0.130349178286
r=0.830361057627 0.247937258638 0.390772528538 0.1428182576
r=0.871381724552 0.157202183753 0.286920815641 0.179926275022
r=0.724619872411 0.251036682616 0.406060606061 0.128513202197
r=0.749488253414 0.267880085653 0.386117059243 0.133369022127
r=0.763454481816 0.262553488778 0.396122609379 0.135272028644
r=0.737421190466 0.274074238129 0.402185949681 0.124147324592
r=0.647645608737 0.265928044996 0.392443269977 0.123909038014
r=0.85189284549 0.207170533131 0.341867346772 0.17184102539
r=0.929631515409 0.154205036491 0.295679992891 0.200004443309
r=0.883937498415 0.151419801644 0.288309965604 0.208628321997
r=0.944572824376 0.153186092424 0.328371589097 0.202957567347
r=0.947319070819 0.156127764492 0.316222679495 0.20341842315
r=0.939035336338 0.153949683899 0.325513736324 0.203679411541
r=0.942852653998 0.152825613009 0.32732628086 0.202392084846
r=0.821468920985 0.186593515627 0.341027811014 0.185718037762
r=0.951523919371 0.167803667937 0.329937095774 0.201337822273
r=0.8723427031 0.197053911936 0.346720124039 0.182331488621
r=0.834241908007 0.194161419576 0.338088151116 0.174344590727
r=0.900260995016 0.170932741412 0.338885180758 0.189187091567
r=0.881757160003 0.162743221691 0.319872408293 0.20312599681
r=0.865983550287 0.168147989946 0.356864742315 0.182358836189
r=0.953867233785 0.149139634926 0.320020927799 0.194919195442
r=0.874332966531 0.187425143304 0.336518317442 0.177201905115
r=0.875360330079 0.186137217815 0.336927980312 0.17753764506
r=0.907482571242 0.160012736357 0.306946213383 0.213010678946
r=0.917991414544 0.164378151771 0.279938027827 0.21547481621
r=0.828546390716 0.179793338902 0.308311843969 0.20110412959
r=0.792868244415 0.190405298657 0.32065382512 0.178525855259
r=0.832698291544 0.182729962102 0.318699969127 0.194765996904
r=0.907168239719 0.190305288025 0.358849718335 0.174995457023
r=0.824665881657 0.211885048766 0.341558268772 0.175306942582
r=0.770560586751 0.229807262644 0.390128496761 0.145780688274
r=0.765228344849 0.268487013124 0.396136695057 0.133017731471
r=0.763802101776 0.288161992818 0.403692109523 0.121161588911
r=0.761593145252 0.289453975543 0.402117243593 0.122071151183
r=0.746853174053 0.259707860715 0.425303971742 0.114442592182
r=0.754496005205 0.290904804111 0.399224565892 0.122546532596
r=1.0 0.0992769569318 0.333228544483 0.178623074505
r=0.914448895195 0.113272053931 0.293282975921 0.19492081557
r=0.893780364954 0.111791846828 0.263838428491 0.225048004531
r=0.999003680843 0.095071084111 0.338448049101 0.162804534352
r=0.985213370758 0.10290441063 0.30281798821 0.196672736813
r=0.786891524338 0.266378836844 0.373267592321 0.143169789791
r=0.780539129519 0.259842246606 0.388432297376 0.133060132361
r=0.812425225063 0.242777850618 0.372973209213 0.149337878589
r=0.798606160646 0.249214403786 0.381921427792 0.139134438692
r=0.788211953834 0.242331916987 0.381525555723 0.139179976227
r=0.799788448458 0.248422200143 0.382589372893 0.138744455436
r=0.973566036262 0.11816257936 0.252732478526 0.236756711897
r=0.953900919073 0.12871045971 0.245290112148 0.239026146629
r=0.975978171229 0.123362871148 0.231324881959 0.24983351232
r=0.960334269396 0.121661038626 0.241656102404 0.24220581801
r=0.797598179792 0.265985429904 0.38210238036 0.136142713328
r=0.821331740923 0.261415207928 0.388533851996 0.154857830879
r=0.840363047626 0.263040336355 0.387334121666 0.135093942977
r=0.867480757597 0.152365930599 0.363154574132 0.172113564669
r=0.96151146654 0.0917303447105 0.363151638648 0.153574460859
r=0.860054359909 0.122706286515 0.284282619636 0.214113476729
r=0.878251110718 0.127777658059 0.29911040499 0.213416605121
r=0.963456675294 0.1377020859 0.249858162916 0.251682877836
r=0.947361591399 0.0470480593277 0.148126745642 0.282432822884
r=0.760298004957 0.26764168793 0.414123243457 0.121313475657
r=0.75844403247 0.255122049128 0.41731383841 0.107752165388
r=0.924188966646 0.196909225775 0.30916150887 0.225654747426
r=0.928185234135 0.19788906411 0.317616380863 0.219293954031
r=0.917613227658 0.191863406648 0.30494175966 0.220267297296
r=0.935548705663 0.172208453807 0.323282390197 0.207765386204
r=0.898528696161 0.204714310379 0.303558068344 0.215555963594
r=0.898514265346 0.205317219211 0.304036433207 0.215147789362
r=0.898784974741 0.204905069752 0.303719632528 0.215115345356
r=0.89917208624 0.204297988838 0.302584154957 0.216071965317
r=0.740300176806 0.233501643964 0.356211836543 0.14549084077
r=0.754574353806 0.237455355732 0.35673535826 0.148844780176
r=0.812733013203 0.274413529733 0.368645538858 0.141843971631
r=0.747758270506 0.279806438915 0.383576687099 0.132154786116
r=0.832108605801 0.23044982699 0.337828920898 0.162211314074
r=0.936390009836 0.180203607392 0.310777913024 0.191877835565
r=0.935332979607 0.10878707275 0.309719722609 0.196507346478
r=0.970917643456 0.104616964661 0.331030297372 0.192474674385
r=0.904654199489 0.0933769902976 0.241025865656 0.247388247662
r=0.934103285769 0.10417618425 0.30241497188 0.21668583311
r=0.96331418742 0.116987349846 0.358881683852 0.176358031253
r=0.930716680587 0.100151373171 0.322987097239 0.209067973762
r=0.943271250813 0.0889578553877 0.322341652013 0.2109827532
r=0.92207497928 0.0956712986104 0.236179146256 0.241427571728
r=0.952287872373 0.0952977319825 0.307902190026 0.204172822286
r=0.889331165622 0.143322398697 0.345573832393 0.18981426852
r=0.735411243412 0.254531757616 0.385164084938 0.138848345026
r=0.848140733426 0.229501498595 0.389030012231 0.154551563781
r=0.779437033907 0.245673641762 0.391991871209 0.139935858762
r=0.766265762616 0.257802180214 0.400083558599 0.129526220667
r=0.807960949782 0.225461971629 0.401360731448 0.146427254262
r=0.832350611003 0.225097567705 0.390053108215 0.155126285943
r=0.822994306772 0.246263508853 0.355070131065 0.153276615314
r=0.772080716951 0.260475357814 0.370312803575 0.138009196296
r=0.859992584484 0.191112688711 0.321050237934 0.193175893778
r=0.872358524008 0.199838722401 0.309255055264 0.210397146088
r=0.746697982629 0.300314334831 0.397843256127 0.110228961989
r=0.78150237169 0.271975279296 0.381079153791 0.134109816972
r=0.831822847489 0.195588612465 0.34644780713 0.173839446012
r=0.69672391821 0.230052444278 0.386589248923 0.14590747331
r=0.802989765924 0.20375845982 0.349070241146 0.176522767593
r=0.922999698006 0.123175778697 0.287246787192 0.230886517099
r=0.908256009864 0.134970889465 0.316624877821 0.241489949428
r=0.971832505724 0.12966959369 0.291524036315 0.225628813812
r=0.786197762448 0.248541399429 0.370484545041 0.142280796127
r=0.839579594046 0.243508555461 0.366732594219 0.145034566602
r=0.904566313221 0.152109055666 0.315342800556 0.19954068518
r=0.920192749533 0.157267994218 0.330394788866 0.206191386934
r=0.870910870094 0.166477727741 0.320027872825 0.191740075506
r=0.940339512374 0.156307639514 0.324239694591 0.198687427615
r=0.81211660385 0.247409751874 0.338598429429 0.150159744409
r=0.811401581379 0.246831092692 0.344475892045 0.154068533306
r=0.801456195099 0.246568463341 0.339917419931 0.145017297177
r=0.841250653172 0.228816031579 0.34394170448 0.161704210238
r=0.830699296666 0.240342878033 0.342399880588 0.161709633942
r=0.828534694376 0.241604181772 0.347273403386 0.15852031127
r=0.83367450671 0.237538291989 0.346482599895 0.158375487427
r=0.832954971801 0.237745136062 0.346606863282 0.158586735489
r=0.870339108457 0.154158866007 0.377534100027 0.140679326023
r=0.901652121979 0.150425462281 0.326215022091 0.185812469318
r=0.86765010674 0.21429046637 0.327123943849 0.196992881378
r=0.962210256891 0.0882107049301 0.310952953052 0.216245966918
r=0.813343502463 0.19477826435 0.360906104128 0.177217903344
r=0.74417638134 0.251016551071 0.382756317498 0.134662706385
r=0.751948132082 0.278155594613 0.380799768438 0.143872490958
r=0.777010802058 0.285112521639 0.400115406809 0.117772648586
r=0.824654385701 0.288214068342 0.369511346839 0.13403182332
r=0.826526662157 0.268982869748 0.410436700789 0.128631992555
r=0.890201428392 0.160249525855 0.317665607934 0.196490185773
r=0.907887957959 0.181444385435 0.321497327978 0.208683240947
r=0.885222424894 0.154310140827 0.317829145121 0.204815394763
r=0.895005451982 0.180871432885 0.329198848892 0.206886008996
r=0.879008584153 0.157935919611 0.306688081707 0.199571699201
r=0.864147612705 0.178793800034 0.297900956287 0.193175607369
r=0.810674715944 0.13741143017 0.302615529244 0.195113897694
r=0.813901355677 0.146093619857 0.297837025262 0.216700886505
r=0.811972578821 0.146418256568 0.299565463973 0.215661461518
r=0.828840203387 0.229090648923 0.338413107248 0.161479573585
r=0.756459445249 0.275480125056 0.366815542653 0.132291201429
r=0.823290623756 0.23935934873 0.354260684895 0.143239536324
r=0.809707977209 0.247594129376 0.343559323726 0.153865870424
r=0.876589296133 0.153853253346 0.325149976927 0.197969543147
r=0.861738767343 0.190461496263 0.337859151066 0.180964136323
r=0.723027246511 0.188843695526 0.356810824272 0.174483273844
r=0.833543771313 0.147167591192 0.336583179246 0.187286378663
r=0.901653011266 0.149139219355 0.317659241478 0.198952034656
r=0.899099430532 0.178355646154 0.318219381852 0.195471323894
r=0.900574558141 0.195752622253 0.333270872958 0.185232200959
r=0.896556162175 0.166289265754 0.310922142995 0.202471574484
r=0.884286788988 0.156116762346 0.315103904388 0.202966059019
r=0.900011469338 0.158568002132 0.321636907406 0.193953391964
r=0.916007950364 0.159077043629 0.326258640472 0.199778915848
r=0.851993167341 0.162448178049 0.321077896574 0.195832424176
r=0.761095575853 0.278174212598 0.428364911417 0.118786909449
r=0.903789856914 0.178232625284 0.313634254485 0.202187306661
r=0.922008607124 0.144504275422 0.282290030663 0.247151796176
r=0.91150117508 0.160795767863 0.290754275811 0.230433679807
r=0.911649565612 0.160453570694 0.286549879394 0.232963354648
r=0.920191493648 0.157889494676 0.340612157404 0.184224258513
r=0.94233570584 0.15479384548 0.318677106719 0.182335870339
r=0.927859381243 0.15995122859 0.341579177942 0.180754677481
r=0.942705423103 0.135302107523 0.35113701091 0.181001621172
r=0.851636189856 0.195923132751 0.310198479063 0.197816414755
r=0.869904731396 0.16681808214 0.339682340779 0.193806585007
r=0.782400144038 0.251820527641 0.391957385495 0.136919673716
r=0.724886399834 0.261720997599 0.416023491597 0.12085077677
r=0.820508498975 0.312549425148 0.398990206217 0.114240525579
r=0.863087578477 0.214418257808 0.298527652047 0.21188630491
r=0.742885854719 0.294798647275 0.434033901118 0.114006514658
r=0.826668573545 0.18280856683 0.329509346759 0.184830602897
r=0.768892678545 0.162175933475 0.360304907875 0.136984346975
r=0.778144466755 0.277167119828 0.396105820651 0.135961238612
r=0.779363770982 0.264942785911 0.418589784568 0.118807134181
r=0.796709023069 0.27787563902 0.419424838269 0.123582689507
r=0.799397093481 0.260472997332 0.415999711587 0.122503424904
r=0.824813366607 0.257866123237 0.421793912946 0.132736231473
r=0.856525870344 0.244246359745 0.398595614929 0.14898958853
r=0.774965841223 0.269273117814 0.415804768867 0.124519413007
r=0.808984197069 0.248969001567 0.403687246055 0.136715718351
r=0.828105349801 0.259812937933 0.418359995969 0.134028060814
r=0.824480597986 0.25762318945 0.421354539681 0.132924791337
r=0.840308323681 0.279097836465 0.383311415755 0.126101133109
r=0.960098026373 0.100772124332 0.321586484525 0.184583910777
r=0.933066390668 0.153656046849 0.344275506367 0.134529629829
r=0.959608145001 0.104411683507 0.306443597813 0.203577936061
r=0.86018150448 0.0971186307608 0.283818795635 0.221009656905
r=0.951872969906 0.134518731258 0.296236854331 0.201883684588
r=0.895305587165 0.136190368551 0.274877474904 0.218884105473
r=0.87115693715 0.148121630032 0.268666662995 0.212037429709
r=0.975275436536 0.0971972475964 0.300390802944 0.204991728404
r=0.905936994984 0.158248803222 0.294206963453 0.191273540142
r=0.933818798606 0.0989844200808 0.254760530871 0.236961915753
r=0.956069110136 0.0878707469497 0.26937555798 0.242803293324
r=0.818659736948 0.180798200276 0.294469836117 0.201393931628
r=0.899693594472 0.122333737075 0.265486024706 0.220400067327
r=0.79453900656 0.290823693852 0.407638271522 0.118870086691
r=0.743223669475 0.194796327242 0.367132050384 0.175204690972
r=0.788630322764 0.189287173785 0.364894513227 0.165482161651
r=0.771229255269 0.212466556206 0.36019984789 0.167702801809
r=0.772003862799 0.21331724321 0.360974189991 0.168141216359
r=0.834072438043 0.247763734744 0.344110690457 0.155793353887
r=0.794027254102 0.291729481471 0.43473687901 0.113522420503
r=0.862250569967 0.211976948133 0.325783011776 0.194537709847
r=0.885099159153 0.20521654836 0.321401189729 0.195768499002
r=0.767588257369 0.257201717937 0.388910227312 0.139477635392
r=0.935839103265 0.157774639236 0.330666442361 0.199175676389
r=0.885604440067 0.157655974809 0.319047873192 0.194641618189
r=0.860172311279 0.155217471147 0.239168820895 0.232030437014
r=0.824241262139 0.248679942672 0.341178245455 0.161744738629
r=0.896147842782 0.190209625607 0.281714303821 0.227310928808
r=0.774945645992 0.258184143223 0.398305626598 0.13601342711
r=0.887722797657 0.188042739181 0.326616499405 0.206477933692
r=0.847788610947 0.263071274845 0.339030256995 0.146347638942
r=0.816573949012 0.211540335943 0.341953929627 0.160791448715
r=0.843625315962 0.250160771704 0.331149517685 0.154702572347
r=0.902394793879 0.18060141769 0.295117333686 0.204244265399
r=0.918520088797 0.216021474993 0.320641424131 0.189884148064
r=0.836418503498 0.215145436309 0.316929359507 0.179868175956
r=0.861731315524 0.211668656352 0.322119573557 0.186473784277
r=0.833181563804 0.235860973387 0.359948107241 0.177758628662
r=0.858244787071 0.25242515179 0.322457952404 0.155070137483
r=0.838140091436 0.228382648664 0.332636912068 0.161056122849
r=0.826902996514 0.24827928759 0.333995600653 0.159795643227
r=0.890484365712 0.243000717875 0.312335486959 0.159428092845
r=0.839885215219 0.249514391665 0.350520925305 0.158396609571
r=0.797909407918 0.245186373735 0.382745001234 0.13866946433
r=0.817620269262 0.186672491081 0.35278271813 0.169812890678
r=0.795356669192 0.215563719791 0.33069339162 0.176076206421
r=0.906613829034 0.175853754276 0.315258229126 0.214097459766
r=0.81145865719 0.26312559061 0.351199754489 0.158886569495
r=0.93562177664 0.173514088825 0.307842849926 0.20427157285
r=0.945707389294 0.128614263421 0.285413449676 0.225091301257
r=0.88670605557 0.191737825987 0.315624278791 0.191207015924
r=0.851252583373 0.203974073167 0.325090524851 0.181075473886
r=0.853159103542 0.214995776753 0.331654863232 0.187382236372
r=0.750525215405 0.269862968575 0.370494154373 0.145464128072
r=0.676599940942 0.303474294488 0.383120796122 0.124065402773
r=0.750284677466 0.289864915855 0.354803411063 0.138215983699
r=0.712920145189 0.282684809422 0.357523673112 0.134598551763
r=0.748287477135 0.262037559274 0.369279939838 0.148164859727
r=0.751130545642 0.262398317157 0.373782357666 0.140363373319
r=0.733139894062 0.281495578744 0.373688942164 0.133745230992
r=0.76203801495 0.255673398228 0.359116664245 0.147188725846
r=0.774233003205 0.24644288971 0.381086392579 0.150286927128
r=0.785122492744 0.26152129328 0.391723971529 0.12613101701
r=0.761988284155 0.257995735608 0.364421733696 0.148702301301
r=0.731353313963 0.274932200226 0.367546142275 0.137037891015
r=0.798051624234 0.261982864137 0.359265605875 0.147184822521
r=0.784680966207 0.259307429686 0.348344442638 0.147889232103
r=0.848991028715 0.249098227822 0.349783051911 0.150504469653
r=0.79402482393 0.264148260499 0.361456062186 0.133709356337
r=0.772154030253 0.279274524117 0.369981470043 0.13435903195
r=0.805033364163 0.264856081708 0.351903435469 0.133704735376
r=0.768361077072 0.268162201916 0.363894286657 0.140753425396
r=0.78691084253 0.282413548134 0.394579326839 0.123131209366
r=0.808771845525 0.251563072211 0.37000366215 0.149522255884
r=0.785757618009 0.245047343262 0.383491910278 0.140535944107
r=0.763296989102 0.245531629354 0.389221008967 0.135881168792
r=0.784708868105 0.247695596028 0.375317273011 0.143117958766
r=0.769474828605 0.267192158052 0.372037794957 0.142034257996
r=0.791393784335 0.256438628458 0.383809839324 0.140702335597
r=0.827746345624 0.266114330066 0.411484750576 0.122717399806
r=0.779046305791 0.281630344369 0.406082182665 0.121157877225
r=0.816715476884 0.247877908255 0.41892070194 0.125522276466
r=0.810907612355 0.259635995793 0.402949606211 0.138737465779
r=0.737817769233 0.254954062331 0.41406953702 0.139434336156
r=0.801370525683 0.264129245786 0.395787170785 0.140885759964
r=0.796754149804 0.265585101879 0.394518580313 0.12888769017
r=0.769842881243 0.300215333767 0.42290550353 0.097751514848
r=0.755986709502 0.251816542128 0.408734862149 0.135429013141
r=0.940203005438 0.138940159735 0.287485696871 0.206752801688
r=0.954137710811 0.137688383276 0.28446607635 0.207705389081
r=0.96051675611 0.134074166643 0.280276594858 0.21028515033
r=0.96552038789 0.129612013318 0.314704083713 0.187164503635
r=0.97825618953 0.134260123157 0.288766560926 0.205542078746
r=0.742145048518 0.288397755804 0.401382474195 0.129382226217
r=0.794737306214 0.273729369914 0.378433258523 0.140505961923
r=0.76671962918 0.278993772736 0.453665454097 0.118441334238
r=0.853091210476 0.209961745244 0.319117038875 0.192592018197
r=0.840622000007 0.255710972095 0.328038237155 0.152105152175
r=0.86941735177 0.216068642746 0.329901196048 0.165938637546
r=0.82918646126 0.24246554034 0.347676110024 0.157295946681
r=0.828665676047 0.244787379139 0.348788430169 0.15622294586
r=0.841273767711 0.241645615301 0.345555154577 0.161626368339
r=0.856282892128 0.224634023221 0.339816491968 0.167710900615
r=0.860825156575 0.210142557074 0.327132330154 0.173384180986
r=0.8351663953 0.235989796335 0.347246765674 0.154822097041
r=0.828234789544 0.244426213196 0.349011078868 0.155824376217
r=0.840113278369 0.233802816901 0.3280948851 0.169607116383
r=0.809266053627 0.224742186125 0.342919412235 0.163411713292
r=0.83843033803 0.210637039957 0.338526453593 0.182316880046
r=0.845301147985 0.204282693778 0.358405686266 0.164379864141
r=0.872943297464 0.176134786918 0.292051536174 0.221526263627
r=0.876898866724 0.202817836462 0.312838859588 0.186626341607
r=0.860660476417 0.210856737211 0.306385598296 0.186238298061
r=0.838724340506 0.229939234306 0.310494212241 0.174949747002
r=0.823163009726 0.246111656327 0.346503455044 0.156464678828
r=0.82460346301 0.244534597803 0.344903311997 0.158124292132
r=0.895351149751 0.190028222013 0.322844976977 0.203396544041
r=0.841013124918 0.264641183409 0.365925973157 0.152166289412
r=0.771743316395 0.253685841836 0.393519064497 0.134790070088
r=0.848259640497 0.248161248667 0.339003986301 0.162596148448
r=0.767620495753 0.277017818384 0.397102619757 0.126293473323
r=0.768525023777 0.255067567568 0.40076643808 0.130521379589
r=0.742939552389 0.243863245969 0.382722890231 0.152213664321
r=0.9740666513 0.116518013291 0.310423224904 0.211612451906
r=0.947034553053 0.132135306554 0.285034732709 0.217872244035
r=0.909937608034 0.139390423223 0.303176492611 0.206354128412
r=0.928388970789 0.141668552309 0.314612926272 0.20745799254
r=0.924177370662 0.142297836869 0.313417283841 0.207382909512
r=0.926876028882 0.142427393503 0.313829073971 0.207415869064
r=0.90866913693 0.148864628821 0.345021834061 0.200698689956
r=0.88937444984 0.13690245478 0.291698966408 0.207687338501
r=0.907479475797 0.149665664219 0.305872437179 0.202812172735
r=0.85913749499 0.13260219342 0.268660684613 0.227982718511
r=0.884544666697 0.140842670302 0.326161973331 0.206620372343
r=0.802271295638 0.252912759307 0.391426135672 0.121787845573
r=0.805966542892 0.289551441001 0.40103045331 0.135904022331
r=0.916631498476 0.147191584316 0.297730315588 0.213987886516
r=0.904054245756 0.161898602958 0.320133702626 0.201178162118
r=0.905315314025 0.163255048607 0.319733256626 0.201016371436
r=0.91997323527 0.167125902714 0.338285878942 0.19597673204
r=0.875903694859 0.161856570805 0.320240262104 0.198107025846
r=0.877320090101 0.169705086459 0.322695998707 0.195794120984
r=0.892927532281 0.163041420403 0.326144801022 0.193649766444
r=0.850581124749 0.178054411528 0.335107021743 0.191583718826
r=0.858853419262 0.177175967423 0.335052152048 0.193961306437
r=0.874720358445 0.173279439467 0.342968657681 0.194261206843
r=0.881231617121 0.173427982083 0.330485751458 0.192678640816
r=0.880258512929 0.171596903448 0.33127620492 0.191881674317
r=0.880334425942 0.172671785785 0.329625873463 0.192249254236
r=0.881561883809 0.171583174631 0.330616896622 0.192114064228
r=0.86664755921 0.160632200216 0.334544009988 0.192582713807
r=0.883819300685 0.164555593315 0.340742685903 0.181052859217
r=0.880951544943 0.159571937081 0.307714832133 0.209341800646
r=0.755314872691 0.280514412144 0.439109458546 0.117064101776
r=0.76149674328 0.304638200702 0.439168119429 0.109632430574
r=0.740017046275 0.291780442439 0.43725513475 0.109066445051
r=0.772581633962 0.296242328087 0.437727026011 0.112358565404
r=0.766985291105 0.286038272751 0.428221731773 0.115860682161
r=0.783220688323 0.280733104238 0.422817869416 0.124765177549
r=0.751366027562 0.291801462046 0.417862696384 0.113603460294
r=0.736249828508 0.283368983957 0.424385026738 0.115802139037
r=0.747316307273 0.290219367262 0.436363734345 0.110928484692
r=0.734495536682 0.29951416167 0.431879264007 0.105540624354
r=0.772596983984 0.300120772947 0.438759786773 0.111236048642
r=0.740507602747 0.290395330326 0.434797028389 0.114022287079
r=0.701606014297 0.294797987656 0.436440018671 0.111197551994
r=0.757677360985 0.287831513261 0.414444759609 0.126081406893
r=0.734324113035 0.288265615116 0.426954497127 0.115634631172
r=0.753757007988 0.295787315178 0.434723171565 0.11238622873
r=0.804999673895 0.283458465534 0.440308275479 0.116723735327
r=0.748541092502 0.302155778997 0.435418408762 0.110766657829
r=0.738733920604 0.270551910459 0.420168371285 0.11852325357
r=0.745759367766 0.300480229792 0.414164534805 0.115569319151
r=0.754791322601 0.307060284704 0.435436542057 0.10928223396
r=0.748205670567 0.290566959922 0.430107526882 0.115493646139
r=0.714623821734 0.288351463934 0.44559321526 0.109263088495
r=0.758945526571 0.296725429896 0.419608437649 0.112855719669
r=0.741064497472 0.292770432988 0.420995724185 0.122131026687
r=0.804863974182 0.283213687982 0.348299376184 0.15767597549
r=0.778654515906 0.24839853497 0.36457953335 0.153521763873
r=0.761275399017 0.25798144136 0.362956301353 0.163593999101
r=0.811103318421 0.233702089619 0.338853503185 0.182255000559
r=0.765946178777 0.29024601307 0.367504545182 0.138613023515
r=0.803542647067 0.214872798434 0.344748858447 0.186497064579
r=0.82503667045 0.223693551872 0.334194181217 0.186540763377
r=0.702735688508 0.251459041861 0.383549565436 0.133686022589
r=0.921157263702 0.128679026429 0.341839471605 0.182176542058
r=0.793455826728 0.284329856621 0.341889713576 0.155619085326
r=0.82018240097 0.169825761795 0.353000238682 0.162921473466
r=0.787165904673 0.171304587409 0.357969417275 0.161351425816
r=0.687717421819 0.274639364103 0.405678584279 0.116090412482
r=0.675903241779 0.291367323739 0.407591001539 0.114738885323
r=0.683465443423 0.312013686271 0.410118446888 0.118219476777
r=0.723623331727 0.280862653549 0.384803512868 0.137346451003
r=0.895930796102 0.145835127918 0.343957274528 0.184253596348
r=0.88774176989 0.144790375367 0.313147853846 0.207276432207
r=0.872738021652 0.200734802939 0.380406646627 0.178628089512
r=0.871585224285 0.243615774866 0.358383952134 0.180302461552
r=0.913705670742 0.207062077632 0.339496146007 0.179229814426
r=0.911525950479 0.206880365311 0.338986233261 0.180732573772
r=0.897780220792 0.120772511177 0.259255919021 0.23167605035
r=0.873062588009 0.201329704163 0.366739547544 0.168265583865
r=0.858218366817 0.199846580189 0.327354337565 0.193222576209
r=0.839266399001 0.226057730735 0.340012383858 0.177766686049
r=0.893119311234 0.169511167299 0.312368310156 0.20476892822
r=0.843373173148 0.203491471215 0.355010660981 0.170742270789
r=0.847600318206 0.206357106768 0.344699339416 0.18049915562
r=0.817331558467 0.204744841221 0.339626838008 0.180649944396
r=0.832127332497 0.215316428823 0.345096457665 0.177733012987
r=0.834487933847 0.213748401278 0.340980140374 0.181258153402
r=0.779179751982 0.275799501984 0.38625952901 0.133992538265
r=0.847354674917 0.259502218792 0.393305035694 0.13148755547
r=0.777035252174 0.277596258569 0.381766929336 0.134345569864
r=0.989486571941 0.0886579692807 0.220507902295 0.259038080313
r=0.909192677387 0.143829749787 0.305215452759 0.198999736001
r=0.774201147877 0.21311415327 0.334085891297 0.168224559387
r=0.783998554844 0.281079460903 0.390456214572 0.134518004439
r=0.800688074399 0.279126353099 0.376702749305 0.136469010442
r=0.765847563758 0.265698195953 0.382786803548 0.133260241204
r=0.782515414254 0.28351370088 0.392148373769 0.131047904358
r=0.817327074018 0.284069499686 0.382823948085 0.123299141721
r=0.810028269564 0.286006200676 0.382275225479 0.134124859076
r=0.841214020114 0.20892655839 0.321781971525 0.184710450503
r=0.837504652921 0.212398122993 0.351321313905 0.159298592245
r=0.832344025633 0.245848045511 0.354781910832 0.167672530065
r=0.835481730783 0.243594926898 0.357590200425 0.16804153438
r=0.871297871233 0.221460304655 0.324117492171 0.178137447688
r=0.842439253006 0.225686286124 0.332773905661 0.170974259746
r=0.849026269858 0.22700651866 0.338227885529 0.176272978617
r=0.850217565766 0.226185752851 0.337053543599 0.176363341677
r=0.848969315329 0.226918573799 0.336684709989 0.176855438764
r=0.872126782877 0.195076069321 0.317927434336 0.200484398147
r=0.865227635106 0.204724363501 0.353055138971 0.181015014559
r=0.802241807161 0.266527617416 0.38889716563 0.138552646281
r=0.80575017277 0.245062889733 0.36454746607 0.15668595364
r=0.829746419488 0.226976229961 0.380725999631 0.1607149438
r=0.853891288108 0.226953578825 0.377531949285 0.166388846795
r=0.793611211584 0.246045960961 0.372666282141 0.156340123251
r=0.919101526283 0.168188575069 0.324952219155 0.200509662349
r=0.859776690838 0.227838750528 0.372836639932 0.169902912621
r=0.94263246511 0.126318043141 0.345394208639 0.178986244179
r=0.909154679446 0.16061630306 0.329441201001 0.189148852114
r=0.904595827376 0.13665559247 0.309368770764 0.20642303433
r=0.837013109886 0.233869996387 0.364114505962 0.169349981933
r=0.869117810569 0.212079001045 0.373712750609 0.173871946669
r=0.941073622181 0.125738820118 0.347329095573 0.179770268763
r=0.947328031281 0.121916223097 0.325966211525 0.2
r=0.932353123656 0.134691899612 0.314017547439 0.204958171802
r=0.860530677052 0.232905097389 0.369678608686 0.170241650828
@balllist {Second Position} color=orange
r=0.926800459124 0.258798240352 0.20075984803 0.270345930814
r=0.924584158623 0.242812073479 0.205580292216 0.28131922225
r=0.960758245812 0.224135807538 0.159803760571 0.30025043107
r=0.966482023543 0.219087476953 0.161403611461 0.291375223155
r=0.953767718832 0.2171005432 0.163267397766 0.300476580916
r=0.952980912566 0.205989093466 0.151142906002 0.30429041023
r=0.95951266954 0.203440812883 0.160730225108 0.287406918308
r=0.925764957517 0.286914378029 0.220621495771 0.276347049321
r=0.928932625428 0.318879252835 0.228854323935 0.267476563323
r=0.929103334328 0.228039291967 0.188017895351 0.288815405563
r=0.908897928104 0.239078203783 0.191939359074 0.279212209401
r=0.912436766702 0.225742756119 0.204757312761 0.267208522753
r=0.931447718663 0.252586895829 0.194642505008 0.281003829747
r=0.925872031113 0.254608396327 0.194359420687 0.288375595302
r=0.916743448311 0.25808932729 0.188868862243 0.295739157017
r=0.930806824287 0.254025792959 0.187800627396 0.291983269432
r=0.928975944173 0.237855467185 0.200205985009 0.285403673399
r=0.92598137882 0.290221516804 0.206472983231 0.277247947002
r=0.938727742057 0.283045215968 0.20221986806 0.277724274089
r=0.953727712595 0.223463548146 0.169420253794 0.292012938542
r=0.948045426463 0.217874656602 0.178926288223 0.29787671057
r=0.903363566371 0.258907079315 0.21333632354 0.265171563131
r=0.924705995236 0.269237238247 0.172371261178 0.245886244499
r=0.882900128085 0.173324183321 0.150327649193 0.327946500935
r=0.919564525689 0.284706875075 0.205287901314 0.276168280628
r=0.933078767581 0.277589697351 0.20162977833 0.270750752794
r=0.869520297785 0.200503942886 0.158928654752 0.294666604451
r=0.918953705319 0.256353003721 0.199929115719 0.273967747652
r=0.924183283785 0.247787294789 0.205389007852 0.281548893647
r=0.926238619882 0.261680202602 0.199414898262 0.292812854773
r=0.922227483297 0.265547484054 0.209337349398 0.274749734231
r=0.907197115752 0.226992823894 0.210798099302 0.279989332816
r=0.938155956593 0.222309415208 0.158386057842 0.286952114702
r=0.920512566362 0.193772702532 0.137875876165 0.2972018262
r=0.922751653576 0.172396773248 0.137522557957 0.30518408835
r=0.932217444338 0.194690284361 0.143205493417 0.323169791039
r=0.939369114442 0.214745194001 0.147711473222 0.295348794097
r=0.932367588033 0.192931595798 0.14386354947 0.321971681585
r=0.931007382678 0.194285845749 0.143010161895 0.321360278346
r=0.947574241262 0.233344033618 0.178101380337 0.261913794613
r=0.928258435204 0.209621688668 0.152166208913 0.345087268539
r=0.939540523124 0.204735803692 0.155868165205 0.314612029192
r=0.927845119785 0.21100171723 0.155809959931 0.291654264453
r=0.933980851409 0.204833677413 0.148487341477 0.303230212812
r=0.946398615115 0.202424242424 0.152153110048 0.285996810207
r=0.935453278498 0.226223529218 0.163613662127 0.275641130953
r=0.923848567915 0.227270084874 0.146087664225 0.288047901407
r=0.922160147362 0.210479336548 0.150113962434 0.306937488233
r=0.921029393661 0.209206495823 0.149701434323 0.309325138757
r=0.958133112572 0.211046340747 0.160419320074 0.272455177819
r=0.943849381776 0.191870709035 0.140014581688 0.301020718148
r=0.935452295879 0.192568917299 0.160979551811 0.303617477209
r=0.918069723644 0.199580725527 0.164884243787 0.288084097952
r=0.938149823587 0.20355050988 0.161589452164 0.294066093053
r=0.926221256071 0.226876249319 0.166681809922 0.302017081592
r=0.941541096876 0.22958520535 0.163112819096 0.295708773833
r=0.932837764279 0.266526850732 0.177391856734 0.276407384399
r=0.932875919001 0.261956590655 0.211129192468 0.267282372086
r=0.92744008745 0.270674853973 0.206265501672 0.283095134362
r=0.929006265284 0.269279871149 0.206260644773 0.284157252036
r=0.903896423383 0.275550529838 0.234014525361 0.242034949464
r=0.931255831071 0.267864456214 0.204363563329 0.28295835098
r=0.877394781875 0.221251178875 0.121848475322 0.271361207168
r=0.880247905496 0.181015928667 0.118063044665 0.297555401567
r=0.893763807027 0.156874663278 0.119371267274 0.334330261964
r=0.851290547932 0.229097513622 0.124506795265 0.256904866287
r=0.8765500067 0.196888792864 0.118213525109 0.315256643724
r=0.933186468094 0.261418456023 0.207037354009 0.279795283167
r=0.918846430046 0.269369725281 0.198030872137 0.28636832447
r=0.925180705401 0.255364713081 0.192342992002 0.290896376907
r=0.916718805243 0.253411941902 0.189895072036 0.293708098039
r=0.91236788266 0.254518874756 0.189949858593 0.289194321861
r=0.916024344081 0.253539185875 0.187861724432 0.295271214192
r=0.916583601995 0.175384870742 0.122685588614 0.335632183908
r=0.92038756212 0.174464412416 0.1315432759 0.334134640841
r=0.923477167589 0.174113115629 0.132170219404 0.342526653028
r=0.917585852166 0.170568899559 0.128577358448 0.336970057327
r=0.931766887777 0.263409142573 0.198926186121 0.275835940291
r=0.960459580144 0.262619246087 0.200287116792 0.28832082986
r=0.928749516167 0.280370516358 0.201550387597 0.27557482591
r=0.904720768869 0.216277602524 0.157034700315 0.283974763407
r=0.815364099917 0.224995754797 0.158498896247 0.292952963152
r=0.898636481217 0.159655149778 0.136010152951 0.313901227544
r=0.90336757429 0.164583892473 0.139884456477 0.328597707544
r=0.94664187834 0.1775646956 0.142327763779 0.340685009226
r=0.844462764493 0.110324569007 0.0934219397091 0.378166233266
r=0.919301827495 0.27724048097 0.203385917978 0.27650756617
r=0.890761396987 0.278481989841 0.18541277463 0.281585326314
r=1.0 0.22877795496 0.15510329108 0.311666081065
r=0.9962930562 0.235230278271 0.157093365453 0.307287695727
r=0.985464537261 0.227174277609 0.152129794382 0.308190598548
r=0.963606882818 0.243460002754 0.158680985819 0.291133140576
r=0.984225942452 0.226022160164 0.154660732442 0.309949053
r=0.984492522734 0.22646700446 0.154507561765 0.309748419004
r=0.984165180756 0.227122150391 0.154947941477 0.308861517523
r=0.984290249398 0.226684250005 0.155122410903 0.309538058269
r=0.90459218553 0.228452325035 0.174495068107 0.303135274777
r=0.910992623598 0.228456967666 0.181897341888 0.303035810234
r=0.92907838722 0.251450676983 0.203838714477 0.290879333433
r=0.930746573364 0.247506325106 0.204206801735 0.284565599979
r=0.927614594299 0.230980928623 0.178659370725 0.285426893055
r=0.930855377631 0.232101361071 0.155969901516 0.296005311497
r=0.872576943342 0.174976920882 0.143035748307 0.318217090077
r=0.873325889653 0.187106110826 0.148219037393 0.321787031418
r=0.917109399342 0.164841542741 0.118914124269 0.304704439431
r=0.914194925751 0.185840986783 0.131003954064 0.29830337592
r=0.877098030147 0.201339428085 0.153236951207 0.303231636016
r=0.906777330872 0.184704101492 0.147379802494 0.292481799178
r=0.888965648303 0.165919809947 0.141256070152 0.32451234992
r=0.890169802184 0.150054983505 0.117364790563 0.339398180546
r=0.875000672856 0.165385547981 0.136792228797 0.32489794796
r=0.930979250724 0.230288155193 0.16073914993 0.258962074906
r=0.925238876305 0.247186779039 0.20248128443 0.277885022835
r=0.942296918319 0.265915352876 0.177081569292 0.288376812763
r=0.934884566396 0.266344902042 0.185533293113 0.27031403804
r=0.921570696438 0.272658774328 0.188159621866 0.286301482334
r=0.936504183933 0.265386669015 0.170476751419 0.281735262871
r=0.940723118458 0.265118642641 0.172382688831 0.292683370389
r=0.933353354284 0.262451138193 0.204690733502 0.26309496436
r=0.924238021222 0.2663687585 0.20050514863 0.270254517194
r=0.950819305583 0.214384754468 0.15447416002 0.289281316902
r=0.969505312442 0.212856629473 0.16009781837 0.311728562789
r=0.910943384054 0.263118392532 0.216141529569 0.275713585742
r=0.932556904514 0.261540289993 0.199524601854 0.274352270026
r=0.916556117715 0.214003590664 0.175378302129 0.306283662478
r=0.929328928639 0.243959542986 0.190906536805 0.267278516576
r=0.939831547115 0.221893685525 0.179709573559 0.278566265852
r=0.939416069963 0.202570246134 0.138586364626 0.30603354389
r=0.988832987378 0.206451064553 0.146933831966 0.296056266202
r=0.935216366251 0.21390831969 0.149203750558 0.310462866498
r=0.93153211375 0.25048620019 0.185087102247 0.268030785782
r=0.920838876836 0.250694053819 0.186242310972 0.284516702655
r=0.928461916778 0.19761914795 0.136627196494 0.301420083435
r=0.949783832948 0.206505823299 0.140390129396 0.310344541312
r=0.924709945036 0.195286580483 0.150502854885 0.295815956152
r=0.933550505988 0.215201818728 0.141766396431 0.30665294042
r=0.916411055209 0.228658445553 0.18843868502 0.282344510465
r=0.925680278413 0.238340240574 0.191731527343 0.284008895178
r=0.903308349444 0.226369824796 0.20008927575 0.27703381319
r=0.923391475459 0.228310303535 0.179966381521 0.29533144618
r=0.927464679882 0.225432250091 0.18296210139 0.302272423972
r=0.925974317311 0.226097895558 0.181103796851 0.303337682091
r=0.924268629952 0.227296613798 0.183286730768 0.295965973497
r=0.924526953459 0.226774632129 0.18203130866 0.298068325036
r=0.841908188421 0.199144156191 0.174110724793 0.307996790586
r=0.891692055641 0.182089674358 0.151080019637 0.319996727213
r=0.979835834882 0.239505022953 0.170381212162 0.27902335174
r=0.895313557122 0.168409432922 0.128608098986 0.325650092583
r=0.947091078402 0.216674030877 0.174076812361 0.274079874706
r=0.906731367946 0.242069150859 0.196652844198 0.297175191689
r=0.945069205088 0.2498316925 0.207597490544 0.287741381756
r=0.91290113564 0.262319676861 0.209117137911 0.285574148875
r=0.936317052413 0.274367446309 0.199134857838 0.279193113642
r=0.939560669285 0.313169958295 0.202943508083 0.25895288319
r=0.934529080946 0.21218837831 0.148413042982 0.280373831776
r=0.962856629348 0.210871892323 0.152361254025 0.310215919275
r=0.946185933464 0.220428672846 0.153846928449 0.272499786016
r=0.96197347899 0.208498782776 0.153307141683 0.311269161243
r=0.935259926456 0.211679433325 0.145251626719 0.274936166708
r=0.909674108617 0.184286107231 0.152211033197 0.317585742506
r=0.898478892322 0.184205823855 0.144026974952 0.286263130089
r=0.926734305717 0.175873910434 0.147420265771 0.315894261704
r=0.926200929047 0.176642023448 0.147893620414 0.315659241409
r=0.919253909509 0.23087930171 0.187736996494 0.288617013665
r=0.920955840406 0.237338097365 0.191469405985 0.287494417151
r=0.902494738943 0.239116007433 0.188943456331 0.289907972746
r=0.920889873541 0.23079714125 0.189097602951 0.294429964282
r=0.933244512916 0.217212736502 0.140101522843 0.291693585602
r=0.935724688171 0.220805046973 0.146129054378 0.301412603717
r=0.93373069296 0.204158711712 0.158379679588 0.287457458288
r=0.924129246724 0.218748249005 0.131422648064 0.275984759343
r=0.919936950648 0.199531996228 0.138799092906 0.307818386295
r=0.936214624949 0.215451857565 0.147540080436 0.310451214809
r=0.942597370268 0.232596300902 0.15244267004 0.305157205183
r=0.932892534532 0.201074388129 0.139598188476 0.31901618809
r=0.936025004705 0.19549216101 0.134664450935 0.302455769295
r=0.928574472677 0.206893488496 0.133339255574 0.299532142963
r=0.934919356773 0.207474883161 0.137019002043 0.313301430051
r=0.934713005324 0.184158847916 0.129773074405 0.298658084224
r=0.921493986069 0.273991141732 0.217150590551 0.283741387795
r=0.947900599835 0.216346153846 0.150192049907 0.302994174057
r=0.968777000708 0.191671029342 0.146772866652 0.330491361903
r=0.965274412566 0.202725853799 0.145904337144 0.317345374368
r=0.965889580089 0.200664068493 0.14549203738 0.319573781943
r=0.914331678533 0.207118451765 0.140690972237 0.312449928764
r=0.905773379504 0.218036467174 0.142419098724 0.287411706729
r=0.911828485996 0.213165566919 0.140743124317 0.309675193263
r=0.919115174515 0.230513078912 0.128729790124 0.272882618411
r=0.949050036849 0.211605818687 0.163043135275 0.294815562778
r=0.943108408021 0.214748911375 0.153049716488 0.28800789449
r=0.920706055094 0.265406451574 0.197190216336 0.287961756923
r=0.918361879439 0.274379476598 0.202833277118 0.269677188945
r=0.936457656598 0.314739339376 0.244418760265 0.221424660867
r=0.985760495276 0.209701194874 0.148310008151 0.30367826856
r=0.931983542368 0.27712193199 0.220440258097 0.27608456607
r=0.929110436636 0.198861057236 0.166425948087 0.282672388891
r=0.865852116475 0.228517854231 0.156346812327 0.228008315669
r=0.943527531006 0.272309060217 0.214798396969 0.268507660786
r=0.921695740585 0.292047561209 0.206865690724 0.255130090136
r=0.935027280881 0.288148807593 0.209130906224 0.27233328493
r=0.924488065736 0.285132309467 0.205025596654 0.255786285961
r=0.931502510762 0.285977636126 0.215318803753 0.273427213725
r=0.940216197649 0.271824003788 0.198944729898 0.287831880212
r=0.929439258217 0.276908359055 0.19775816321 0.281186260176
r=0.93129795008 0.276840199047 0.205994247714 0.264201908298
r=0.933981305752 0.286461537073 0.21573649485 0.272615364717
r=0.931413184208 0.285889310794 0.215213497351 0.273582752651
r=0.941255985382 0.325088721154 0.182216137342 0.252508511826
r=0.892918553335 0.216128819376 0.101432059658 0.26133438923
r=0.873316722732 0.251705797024 0.143233224091 0.178907215387
r=0.886992098189 0.182927502623 0.128761526144 0.313787201148
r=0.89908085644 0.158789353851 0.123576980451 0.303485907199
r=0.913426952619 0.225514212105 0.135469020568 0.28688178401
r=0.926073581739 0.190666515972 0.117572718773 0.307920720869
r=0.904725118031 0.174403939042 0.128360329796 0.324833257145
r=0.917107557188 0.205063655326 0.0846100362032 0.274089525043
r=0.926274173594 0.20671039035 0.106265421034 0.278095278264
r=0.909253466829 0.16487305251 0.110461627236 0.321684939411
r=0.928077114639 0.190754885428 0.116139271898 0.307023112786
r=0.937774279923 0.199041049079 0.142052169208 0.300784531488
r=0.90641659452 0.169370195941 0.109693431331 0.320090165314
r=0.932308025374 0.273983936197 0.207519051999 0.271301496924
r=0.945018832582 0.231212453357 0.185039440821 0.263483849328
r=0.925126049509 0.23669629261 0.177077602011 0.262852811649
r=0.934946493758 0.22824455732 0.177141760943 0.289545164401
r=0.937116789797 0.22854385523 0.175727289438 0.291070662645
r=0.924861827194 0.229132137169 0.183059714326 0.300120629968
r=0.927714555909 0.27647863128 0.213687199804 0.284787715177
r=0.965772714542 0.217539463794 0.166424455024 0.293811074919
r=0.956592527647 0.222071781188 0.166869282986 0.30160657478
r=0.930368000936 0.262491707113 0.206868256573 0.272408254478
r=0.932884612903 0.196472270528 0.14070523291 0.319351065224
r=0.924530059705 0.205262315205 0.138976356941 0.299300848588
r=0.940546662101 0.172677317738 0.102659000909 0.318025361039
r=0.936299911648 0.23383872671 0.188127027231 0.292373840235
r=0.980344239353 0.201714665946 0.14105858442 0.315408606223
r=0.927389769227 0.265920716113 0.19793797954 0.291432225064
r=0.966020254817 0.210340392603 0.154388383655 0.310724090344
r=0.923913638578 0.239334092923 0.182997847829 0.287694644892
r=0.912787453024 0.229929497385 0.185256181162 0.274115468339
r=0.924721357513 0.231390675241 0.173191318328 0.296061093248
r=0.944185551494 0.211464799894 0.138290846652 0.308765904988
r=0.960705916125 0.234176320995 0.154987284544 0.302486578129
r=0.939537186942 0.219981372689 0.171077518269 0.280226393466
r=0.942762225222 0.214177870023 0.170257202529 0.300590013083
r=0.973398467908 0.254168209808 0.197105189578 0.273660837951
r=0.923293174647 0.24760974248 0.19628027078 0.268930141671
r=0.914711757124 0.224778668617 0.194928312136 0.280144159202
r=0.92652278986 0.226566380473 0.198360888384 0.285460867097
r=0.923059325616 0.25735821967 0.185929648241 0.269861210816
r=0.940777988783 0.254517629054 0.200364942021 0.270881158397
r=0.93038888523 0.259688965687 0.188471982227 0.261293507776
r=0.928347250613 0.238696995226 0.164654123374 0.264407625823
r=0.930203001678 0.212464927374 0.174690353284 0.300440248647
r=0.953256657313 0.214658217911 0.176021981719 0.3085852072
r=0.937063356772 0.23135648068 0.206191565712 0.295028394848
r=0.93192345357 0.208698552748 0.171397005233 0.309474045481
r=0.922566334208 0.187788507888 0.150060867505 0.318827258838
r=0.938582303281 0.221993999538 0.162289406877 0.292014770367
r=0.932279215689 0.221086813654 0.166939422445 0.296045255982
r=0.957689148528 0.223409784939 0.175946982002 0.28786303684
r=0.935686243267 0.237530849808 0.202161893709 0.291644073036
r=0.926879471403 0.234889628263 0.215998781927 0.290393954243
r=0.937413004593 0.235491661007 0.206701381028 0.271375745227
r=0.924212434485 0.2329513806 0.200445611522 0.283719264741
r=0.935853526406 0.239021537047 0.200990161058 0.287990641516
r=0.92534948565 0.238123133318 0.199300590681 0.286791104721
r=0.925231104138 0.235420142321 0.202054419243 0.293425366425
r=0.92903633198 0.234229260497 0.198300159814 0.275490338515
r=0.935182306271 0.246474333779 0.207955349422 0.275088436444
r=0.913837483973 0.263391241404 0.199390758837 0.274158523344
r=0.932340017215 0.233144621719 0.20355120947 0.279501507242
r=0.92285041057 0.232726154792 0.202070775278 0.291731172524
r=0.932447857252 0.247980416157 0.201101591187 0.27723378213
r=0.92980235354 0.240773857909 0.188153687747 0.28044220452
r=0.937619320782 0.265356265356 0.187673166397 0.259762664018
r=0.913570661645 0.24542610674 0.193857237653 0.277087875628
r=0.933655733405 0.238609691729 0.187029030266 0.28414846426
r=0.917640676686 0.252274837512 0.18556174559 0.266805942433
r=0.924321740069 0.236986945429 0.194546109401 0.293511103826
r=0.925374651862 0.274040707015 0.200660473434 0.279928692697
r=0.931399164696 0.256703399141 0.20125178946 0.283510337251
r=0.916081545226 0.257204908991 0.190947324876 0.295424250781
r=0.911437121953 0.259775513939 0.192124687367 0.292197889343
r=0.918195762652 0.253395377833 0.188293182527 0.299327603865
r=0.928001467691 0.249153655702 0.210297610025 0.281137890961
r=0.92475168625 0.25842305781 0.199320854729 0.290293191983
r=0.916897377397 0.277552150082 0.197054204798 0.288454480364
r=0.921773050175 0.274969223091 0.204212277491 0.286913991016
r=0.923509866798 0.297884505432 0.203962703963 0.249769098826
r=0.940584579986 0.279987796948 0.207508088536 0.268796313394
r=0.946704929597 0.265762925599 0.20379210953 0.269996397046
r=0.941091018261 0.279050851261 0.216812049477 0.266541385017
r=0.921244380409 0.273629409865 0.194275212555 0.287103704145
r=0.8954076948 0.274275126446 0.210326005308 0.293555010266
r=0.921934238086 0.268616335996 0.200644163875 0.294743622778
r=0.901954110507 0.190989172747 0.134271158568 0.325461581365
r=0.899439935243 0.192458804902 0.12883363631 0.333900193514
r=0.896478201236 0.187066819191 0.133330769896 0.333211570073
r=0.877211884298 0.211456139159 0.141333152137 0.317320106
r=0.892092757774 0.196771785781 0.134679977608 0.337003172234
r=0.934640427027 0.270977341062 0.216267319674 0.287591829144
r=0.938675776172 0.257958136765 0.205881005817 0.277240873906
r=0.945152350185 0.285447109357 0.220667118811 0.259263826376
r=0.952486643166 0.208833057623 0.161833126551 0.306081127654
r=0.924707276564 0.239825683559 0.190412595769 0.274337527237
r=0.920483823063 0.241497659906 0.176755070203 0.281799271971
r=0.925694631379 0.22892831718 0.18221859112 0.300894213468
r=0.925333871423 0.22909559813 0.182760684202 0.302434530879
r=0.93428865907 0.239384097197 0.191050162396 0.287164681824
r=0.934940242822 0.236749116608 0.182646910354 0.280458473142
r=0.925922222374 0.231396990462 0.174761544024 0.287412623532
r=0.91963493494 0.233039773615 0.18009804558 0.294011718346
r=0.925013921724 0.229589180927 0.182396872168 0.301629237327
r=0.93782551911 0.239683716333 0.186162589573 0.280108722511
r=0.927657323193 0.231337226791 0.179910666145 0.285187266236
r=0.945217216276 0.221951168012 0.168506253563 0.301307019334
r=0.910833834345 0.217058797067 0.16941832741 0.315533762203
r=0.951574511901 0.193815659068 0.155361744301 0.325312190287
r=0.92721517934 0.220447755689 0.179729281157 0.299745509534
r=0.934254292299 0.214483783664 0.174037224367 0.293690935711
r=0.931404402191 0.220061920935 0.189471130519 0.279926526651
r=0.92492556159 0.224728814571 0.184330405986 0.301063549769
r=0.925637693961 0.224321632599 0.184541976909 0.301010487495
r=0.948629564376 0.213199980195 0.168341832945 0.320889240976
r=0.941579678178 0.26288774827 0.192112729939 0.302228456658
r=0.916441523356 0.259196804796 0.197076380811 0.293896004185
r=0.937887721087 0.234742574813 0.177306159115 0.302734265342
r=0.918455786256 0.267881479986 0.209328151027 0.288930392206
r=0.914531120282 0.257059298104 0.206459257765 0.281691206132
r=0.934409158111 0.236604421788 0.206294675015 0.283371197429
r=0.91378396187 0.192418677859 0.131908009794 0.315932144106
r=0.921307898954 0.181629417095 0.126812141347 0.317653276956
r=0.922372282392 0.190876782838 0.131956838912 0.302919275161
r=0.929539326494 0.193039817148 0.130936914444 0.314848101942
r=0.929232840797 0.192305605497 0.131346537535 0.313868604138
r=0.929374171147 0.192744030948 0.131177466243 0.314903085918
r=0.946505176449 0.208034934498 0.140174672489 0.297903930131
r=0.923280077519 0.192813307494 0.130927002584 0.284350775194
r=0.920211100549 0.186837418726 0.131457804808 0.315005068239
r=0.932905021628 0.16630109671 0.120505151213 0.304818876703
r=0.941835258692 0.195969837686 0.133855919567 0.292463681677
r=0.897161031742 0.2682174319 0.201964843909 0.270896764503
r=0.955930870802 0.268259365395 0.21176260969 0.274198577559
r=0.93131710201 0.195358622888 0.133331208161 0.318489002231
r=0.932986440428 0.200871666661 0.138868117091 0.316287264873
r=0.935053420661 0.202105119902 0.137357063101 0.314877191029
r=0.957535999577 0.245376123327 0.14526266501 0.277648711438
r=0.938546727968 0.21510738988 0.138012377139 0.290083727703
r=0.930013724186 0.201912794716 0.138879624249 0.315466714346
r=0.937553332443 0.219981136557 0.142183202586 0.286053099904
r=0.935295872979 0.199475673801 0.144834118413 0.315346689557
r=0.940432919933 0.203555806217 0.144021565804 0.313739807103
r=0.978330598505 0.241389377394 0.169025392213 0.218058152548
r=0.934741408074 0.209404559611 0.141275244983 0.311565667403
r=0.932739430155 0.209179222328 0.141592154813 0.310150299827
r=0.933016009868 0.20883252163 0.141502004183 0.310832246728
r=0.932449154291 0.209048737314 0.141587968343 0.310891798276
r=0.933749753706 0.217893422621 0.142642301799 0.291754156972
r=0.920436379267 0.214742500541 0.144907164262 0.290988291266
r=0.930749129389 0.19323682549 0.140676042934 0.327068253983
r=0.929457483755 0.280452953107 0.21888636224 0.273246880954
r=0.942677039068 0.303582390061 0.217447884696 0.259459326737
r=0.928104175479 0.295935731529 0.2255332621 0.252602002454
r=0.941306474681 0.300467621394 0.21620809152 0.257676088681
r=0.933738933462 0.294665962208 0.214766189539 0.260966025293
r=0.934794589509 0.288705612829 0.221626575029 0.270011454754
r=0.931002029833 0.290407335252 0.214927880749 0.256501456684
r=0.934966106093 0.286016042781 0.20628342246 0.261390374332
r=0.931477474465 0.295389191869 0.218102649221 0.258923426239
r=0.921346170233 0.289745710151 0.230308042175 0.254858383295
r=0.9343012277 0.297538730635 0.235965350658 0.250541395969
r=0.932021977722 0.278721146193 0.220880870257 0.267909259751
r=0.927977647475 0.276956589389 0.226388672787 0.269228774441
r=0.940220507461 0.286626010495 0.219578783151 0.271840873635
r=0.935411336831 0.290593919492 0.220758246639 0.252775796401
r=0.931417636091 0.291830053603 0.223297478145 0.266935280786
r=0.939023191749 0.301647137666 0.210075498173 0.265845715662
r=0.937356502334 0.289979808692 0.22330770329 0.26081458669
r=0.926846872716 0.290597259745 0.213189888074 0.250518622154
r=0.932985062005 0.279834836857 0.217988420627 0.269601902967
r=0.940513383844 0.300195171218 0.226262129959 0.252412343556
r=0.943328200184 0.30752688172 0.217008797654 0.245943304008
r=0.934422387527 0.301627258833 0.216218646049 0.254937217178
r=0.937923146243 0.301381729978 0.219235933642 0.242928921038
r=0.944854923236 0.284317098344 0.216051506365 0.268147638473
r=0.958038554197 0.245259139383 0.195803421995 0.29363597383
r=0.933476427572 0.237877748756 0.189330376034 0.291751178299
r=0.958620635763 0.237910313535 0.197645423701 0.285165351756
r=0.955422834981 0.229388758521 0.175081014639 0.314716728126
r=0.932138231341 0.240336370734 0.215741888284 0.286764103712
r=0.956930930451 0.22726679713 0.172080887149 0.303913894325
r=0.957897534836 0.222321682735 0.175254567467 0.302030709291
r=0.91355629016 0.238862997019 0.202250493345 0.275685434773
r=0.878400126997 0.179604472252 0.147073998538 0.328346667384
r=0.950004679305 0.236068941227 0.191449704218 0.299085531238
r=0.874923162989 0.182724162622 0.16152120296 0.331332643806
r=0.880229050709 0.181636589062 0.17543738807 0.307721449235
r=0.912214818064 0.227372346341 0.198030813516 0.287134866377
r=0.920571934178 0.232578821601 0.201026981463 0.294561174223
r=0.935044701305 0.238099201684 0.211640762139 0.304391705597
r=0.935222895205 0.252737479851 0.216330387416 0.281918737146
r=0.91063182326 0.220044792833 0.145102937376 0.296407959342
r=0.926329485183 0.200484819492 0.141388819253 0.313488239447
r=0.950589662583 0.230815798263 0.191779392118 0.289871409486
r=0.971977718155 0.240942647193 0.194296569297 0.297740922741
r=0.927619250172 0.240054706775 0.182689213418 0.309840323643
r=0.928712212886 0.238405671927 0.18460047917 0.310423817285
r=0.918673127645 0.163623948362 0.108034751837 0.323636145003
r=0.929603916836 0.232608986658 0.159341394851 0.309892463522
r=0.951705176521 0.21640486244 0.16527874721 0.299486527391
r=0.949958835323 0.220151384951 0.166201843171 0.306165171856
r=0.949670058149 0.211335861778 0.146052816407 0.292316336564
r=0.937678264579 0.225646321962 0.157349413646 0.291877665245
r=0.945733117949 0.219574437676 0.159570826965 0.303719658437
r=0.942634035821 0.21759545286 0.163622883974 0.29539107871
r=0.946990118154 0.219375489949 0.163144302096 0.302830831001
r=0.948774447525 0.218012938063 0.163645846583 0.30412628449
r=0.935654019323 0.262112571919 0.204271376002 0.275157860743
r=0.917380341869 0.269969129848 0.200077175381 0.284777156087
r=0.939124653356 0.264655006727 0.199884681914 0.272342879108
r=0.907741886014 0.16141247658 0.120331416876 0.344151510508
r=0.900305606065 0.184262708633 0.151922794873 0.315358892376
r=0.909172588228 0.198232563867 0.170489563389 0.316588918633
r=0.940982675167 0.265408184688 0.210780216574 0.272914050606
r=0.930428119521 0.262285659546 0.212817319667 0.27983523326
r=0.926391711503 0.250473437656 0.195330409648 0.278904614771
r=0.937758515622 0.266108487808 0.208836803332 0.274545902543
r=0.931938720745 0.266694578187 0.193165166422 0.262246179611
r=0.939282903872 0.261485343856 0.203600620068 0.281637542277
r=0.947129056922 0.221410379525 0.170765312513 0.279028015532
r=0.920320422509 0.238083477402 0.181094097308 0.271733761423
r=0.949837833264 0.244189276785 0.195840731361 0.291611810541
r=0.949627538784 0.242578841938 0.195260711229 0.292952855794
r=0.937586259383 0.224003764769 0.171958072124 0.300128293473
r=0.934713485754 0.229082341172 0.179596027405 0.288585701029
r=0.942088927529 0.224183881965 0.178318646998 0.304062973804
r=0.941600799559 0.224797457799 0.178201200842 0.302846334879
r=0.942296882499 0.223929135613 0.178213090891 0.303973946556
r=0.947946331254 0.213205728126 0.171385237614 0.308545159546
r=0.948367403204 0.245018002299 0.176142431157 0.289635694153
r=0.932988854545 0.261369138515 0.20162762114 0.287645722373
r=0.941506748967 0.250647829328 0.195117910854 0.279424467242
r=0.938505408336 0.247503224618 0.19767827529 0.282329095264
r=0.948797921112 0.257665302824 0.191140071728 0.289387280901
r=0.938418010636 0.233174463435 0.194438541635 0.293949789017
r=0.935440205126 0.212019537057 0.148906349543 0.318921214695
r=0.95320966734 0.244670747151 0.185257492613 0.29506120726
r=0.883612653319 0.211315099288 0.157308783386 0.290692073008
r=0.909371998867 0.206312277775 0.152407708178 0.317413634169
r=0.918056688769 0.194551495017 0.144673311185 0.304363233666
r=0.949550816743 0.247641225358 0.187658088088 0.297265828883
r=0.944683202975 0.245161932242 0.190463161037 0.297124521168
r=0.88519421987 0.210605553697 0.157243225159 0.291903646705
r=0.905567663067 0.200347141865 0.14422587364 0.305878268919
r=0.916084574159 0.202407671904 0.142062844317 0.309834727607
r=0.956064633229 0.255083813253 0.187061463052 0.295225574117
@balllist {Third Position} color=cyan
r=0.773785439835 0.401119776045 0.362977404519 0.125624875025
r=0.787330515 0.344393976685 0.330364934106 0.192625243327
r=0.71765261701 0.185811642992 0.195007800312 0.343460054192
r=0.703923399005 0.182797272381 0.186601890603 0.352044250637
r=0.723052978284 0.168520036897 0.182663728605 0.366198626627
r=0.565826122378 0.182864960383 0.165013585666 0.355668927777
r=0.552720802471 0.160057713706 0.172921022706 0.356418815646
r=0.881351672053 0.46560866673 0.450061769457 0.0489974341918
r=0.890081170892 0.519118008497 0.455005091113 0.0139040061796
r=0.789263244647 0.352937171756 0.311807041432 0.200865590352
r=0.731870469123 0.354438090082 0.308246759839 0.204223207336
r=0.770134675952 0.333057813289 0.344721495155 0.17431234789
r=0.769995836844 0.359767931833 0.302072630279 0.195119926104
r=0.780131045627 0.347711855843 0.296792132396 0.204676361005
r=0.798935599578 0.395784877978 0.318867308503 0.179828648891
r=0.763831624926 0.360404322063 0.294004879749 0.205437434646
r=0.790601102224 0.492647479545 0.351604966527 0.108485438004
r=0.828883628931 0.506562694086 0.433593264785 0.0287626802843
r=0.815921297021 0.439495353205 0.416863292724 0.0792603650022
r=0.682965803151 0.217566558845 0.173724807166 0.320651903459
r=0.664648290595 0.22385683843 0.170992836787 0.326529564302
r=0.472461652313 0.239919264409 0.261269342902 0.302324885998
r=0.490598849789 0.11421803605 0.214223642531 0.384772797354
r=0.588065764413 0.244661700681 0.234681534759 0.214662148678
r=0.787884972338 0.439124844296 0.322115964158 0.117852694178
r=0.742980047531 0.379833619707 0.285585478301 0.16979976523
r=0.5413458553 0.164294713266 0.0810508142411 0.38155009099
r=0.748819504461 0.507708665603 0.393088782562 0.0550416445153
r=0.816041686995 0.438900785153 0.377551748751 0.10335474661
r=0.831351130644 0.454720111781 0.364422321195 0.113265217012
r=0.813602866548 0.494474220411 0.389606218994 0.069974751949
r=0.801903484828 0.51330973623 0.338816427463 0.0856647595035
r=0.671523612392 0.244461883042 0.267709712754 0.252914153056
r=0.539119737199 0.0995745531697 0.155515812626 0.359108227897
r=0.539774414653 0.104961979239 0.161476408619 0.354973547422
r=0.572377217058 0.105001389848 0.156795430778 0.357792993035
r=0.545172305378 0.113749698756 0.141482676158 0.372207700721
r=0.572952561584 0.105717750438 0.158214567545 0.356793626232
r=0.568633708389 0.103177943451 0.155616784651 0.360202561247
r=0.569417702581 0.291825955 0.277905856947 0.245688271515
r=0.655456143152 0.147337645078 0.181934969434 0.360769026313
r=0.694529843064 0.190949766264 0.234307318962 0.295446583113
r=0.640769636123 0.255237550086 0.258500286205 0.242907842015
r=0.59718735384 0.1450103224 0.165825869643 0.342144886143
r=0.547863455424 0.14322169059 0.184306220096 0.351706539075
r=0.543862316821 0.2148384235 0.210254809509 0.305377121359
r=0.514880456075 0.12518893152 0.13928612952 0.38425764446
r=0.650420711831 0.211564883814 0.234932857633 0.284191734619
r=0.650477291008 0.210469626919 0.235176569081 0.284600245119
r=0.523234120444 0.111565592241 0.142314098168 0.380821984912
r=0.578809417802 0.0986694209855 0.149371164712 0.375599975697
r=0.62316219899 0.206615697527 0.228307848763 0.318072858025
r=0.620089395786 0.291760345142 0.278240262502 0.212888132709
r=0.615754492487 0.22070058872 0.229260914161 0.303870418535
r=0.657326289921 0.121252044339 0.176494639288 0.430265309831
r=0.703099545496 0.296383382287 0.287772103448 0.247584714106
r=0.706860634765 0.444259683966 0.317595477313 0.144946152181
r=0.782963503772 0.43413572289 0.381765538813 0.110932645772
r=0.874494950912 0.478737464994 0.407022964014 0.063151192441
r=0.881135841912 0.478494304956 0.406934681213 0.063591044077
r=0.691818951417 0.472167496299 0.381156666395 0.0883528986605
r=0.882356438559 0.48078049888 0.399788676741 0.0661974475294
r=0.349350578744 0.0826784030179 0.111285759195 0.375919522163
r=0.414567572416 0.0932086329615 0.111941223171 0.394866664525
r=0.449230352409 0.0963820469961 0.114566209415 0.416803658014
r=0.321419017438 0.108755558339 0.0899668065385 0.3398258909
r=0.401519199037 0.0979351214544 0.120281490169 0.378283280348
r=0.812126516202 0.411204925467 0.350202885962 0.140312780751
r=0.807655936801 0.455322179114 0.368867302887 0.107268764315
r=0.777493983947 0.343953498536 0.30225951663 0.22630129802
r=0.800087584253 0.360018082348 0.314049690796 0.208593101018
r=0.769857507341 0.370499911194 0.297583102209 0.212151435247
r=0.801556373753 0.360215838299 0.313444077966 0.209101131552
r=0.477853187061 0.0568322337026 0.0798207394498 0.429984646666
r=0.512100736631 0.0635609823253 0.079334738269 0.437508604348
r=0.504481441467 0.0628993454484 0.0874495287349 0.428176314953
r=0.491380776252 0.0548201083725 0.0719061669116 0.441359929098
r=0.799068894187 0.419664216668 0.391476602332 0.104556131672
r=0.822719089548 0.380800222284 0.388209687876 0.143743632491
r=0.790923819778 0.41434765471 0.413743266325 0.10082774931
r=0.510447975087 0.182776025237 0.19167192429 0.350599369085
r=0.340962619905 0.129631516386 0.107013075225 0.41069791136
r=0.461171210507 0.0957703332531 0.104899236341 0.423942583313
r=0.495978113412 0.0909890549057 0.102561038442 0.444378272803
r=0.55267622417 0.0528758427167 0.106681932256 0.448762311714
r=0.247709358756 0.0279302706347 0.0406915149764 0.476355581239
r=0.802139644524 0.484705659273 0.38320149386 0.0861657178896
r=0.777934224295 0.500409146351 0.382466920904 0.0769503929349
r=0.703397653228 0.156154370539 0.172286938686 0.374980104567
r=0.697504614269 0.164854159165 0.174864962189 0.364685284293
r=0.680581023419 0.159636516608 0.157919719855 0.377527585286
r=0.59005691512 0.178128872367 0.160711827069 0.358150901831
r=0.722150267235 0.180106827008 0.169646111557 0.360690511361
r=0.723664250762 0.180528524091 0.169407794986 0.360414725455
r=0.720723648463 0.181065668595 0.168854712487 0.36059612113
r=0.720189965798 0.181001871163 0.168745887367 0.360796016128
r=0.77181667245 0.424084077031 0.315230155002 0.149248473462
r=0.783843581853 0.403746957868 0.321536711021 0.156725876292
r=0.867242404939 0.31473491048 0.317710658136 0.235431235431
r=0.855988461544 0.452160947211 0.404068034468 0.0759340762778
r=0.733392069226 0.267482095437 0.280502132454 0.260288082401
r=0.617871427399 0.160672789643 0.212515215226 0.358360075246
r=0.418687276894 0.0823219269204 0.128900452751 0.393689281886
r=0.409442862942 0.0750198403436 0.101909341301 0.398954297185
r=0.366266045309 0.0578527782036 0.0825905078955 0.463095994218
r=0.390328151271 0.0759306227256 0.0997337702232 0.410734258574
r=0.428766546098 0.0790900393324 0.106144360583 0.393536727969
r=0.36911177096 0.0737547754631 0.104072659122 0.394190153536
r=0.359206467446 0.0629502393125 0.100787227353 0.393201430052
r=0.399895622168 0.0707287813656 0.0905728281516 0.423972808158
r=0.379934138519 0.0635884821806 0.103460645284 0.378964906097
r=0.453706138409 0.200717437991 0.204989026031 0.307223939773
r=0.771905000258 0.447596402844 0.353171053251 0.119850275437
r=0.738536687814 0.313063989355 0.248180852923 0.253171243095
r=0.736235946422 0.407931921379 0.308767027593 0.169053440447
r=0.803591038717 0.459027706327 0.335826580572 0.130015724398
r=0.711340155705 0.352199353763 0.243120654824 0.238298645324
r=0.734500128839 0.34219751933 0.24763673378 0.236250760563
r=0.722033102537 0.352908714647 0.259094044608 0.187629340078
r=0.772109192919 0.436435464024 0.281069878894 0.133475811152
r=0.634795668511 0.203458641612 0.193331188783 0.31045690009
r=0.704783104472 0.201023762151 0.203052003261 0.322944367993
r=0.885269113135 0.456512170613 0.383592303157 0.0878704957106
r=0.81172104133 0.423033040171 0.372189208462 0.112859519848
r=0.670285465286 0.268940754039 0.279097204411 0.256270838677
r=0.68178656695 0.500468252482 0.323515639633 0.0934631953549
r=0.645332400566 0.271141336487 0.226657467639 0.277022143373
r=0.462385237816 0.12372032237 0.0836963624483 0.415922456981
r=0.488729717528 0.10802770813 0.101398155624 0.426352471208
r=0.487957284714 0.110619139753 0.103772882869 0.405789552017
r=0.737101003613 0.380291306327 0.347188314644 0.156246120743
r=0.764442878747 0.306799005643 0.320226452069 0.221316978462
r=0.537895278306 0.143487421516 0.158665880072 0.337330917365
r=0.569061728038 0.144063742374 0.159743013131 0.346327269105
r=0.570009329724 0.163960853241 0.182119790746 0.321827126083
r=0.559981212717 0.154034229829 0.170033886673 0.331145712692
r=0.770929062709 0.280209608552 0.298199516288 0.243572900182
r=0.771312051472 0.331021934701 0.348690993632 0.192247043364
r=0.753762419233 0.281832384778 0.305099877246 0.243834393483
r=0.749916483759 0.252383424763 0.275521000927 0.275483434039
r=0.798646191125 0.26327520244 0.28729412107 0.264382035903
r=0.804430645959 0.267456076094 0.290399608985 0.261001341938
r=0.775592638371 0.260095754466 0.290925295959 0.261927000729
r=0.781013735342 0.261298924048 0.290437560464 0.262255174207
r=0.535677580521 0.233270928056 0.236266381385 0.222358919497
r=0.557020300576 0.0896743577156 0.119743086238 0.423416789396
r=0.686170472092 0.210232186814 0.164260528242 0.335573148826
r=0.36063073851 0.0456117589502 0.0800222322684 0.41501421255
r=0.609467031696 0.270286941724 0.273463030934 0.231600775211
r=0.806963282872 0.438120599505 0.337799592592 0.130469569998
r=0.864718160613 0.425291270979 0.344221418506 0.132119407241
r=0.871992787045 0.436872475476 0.408886324293 0.0893825735718
r=0.872939769571 0.372989305278 0.388770541692 0.164746543779
r=0.7670162985 0.468720918209 0.331403164099 0.10026539827
r=0.534374332495 0.137787628819 0.130064209492 0.382354957384
r=0.646451059749 0.14144704086 0.154525010788 0.369589570817
r=0.50832853326 0.148474671849 0.129820303807 0.39246675696
r=0.64599885943 0.143114564264 0.147735046491 0.377841940526
r=0.519523987644 0.158347747303 0.127666584301 0.361172885265
r=0.647022172058 0.126646352572 0.14994802402 0.411453291276
r=0.4696143784 0.20430301759 0.17506526198 0.334809497172
r=0.535954882686 0.216223213694 0.203289921304 0.317720657743
r=0.536428417726 0.221032108842 0.205539779321 0.313992140811
r=0.734983360759 0.27373542248 0.277598912499 0.261930314087
r=0.856788779414 0.381375614113 0.353595355069 0.163331844573
r=0.762834311544 0.310326519777 0.306167595788 0.22183877533
r=0.798850434403 0.307259055095 0.306656547197 0.224282732656
r=0.535157080391 0.156206737425 0.134102445778 0.416335948316
r=0.654608283009 0.215559212782 0.222690804361 0.326201741754
r=0.613951216154 0.374201045904 0.260977836806 0.194156221466
r=0.492209238834 0.191656861097 0.14005154928 0.402280495321
r=0.54154847571 0.113907814688 0.129509621478 0.425130323249
r=0.634438710085 0.184397553854 0.214588727894 0.33629001157
r=0.6784844196 0.211472057466 0.240182528714 0.315359186874
r=0.609964316836 0.166915590673 0.169589516284 0.346935825785
r=0.554835957129 0.127975291234 0.13511347232 0.391769060328
r=0.558294839735 0.134908649433 0.14993633591 0.388128867964
r=0.58156720851 0.123114488008 0.130059049058 0.407949234601
r=0.566429362364 0.127809295221 0.155247654375 0.38391883046
r=0.846105644062 0.494924950787 0.401697834646 0.048812746063
r=0.623778394247 0.16317797484 0.175944782429 0.35723216127
r=0.560738203151 0.127664348216 0.150549697106 0.387642410191
r=0.594573947816 0.149439775062 0.150693279984 0.367339271322
r=0.596889129325 0.148454151693 0.150912788174 0.367072876172
r=0.571116671364 0.142862710624 0.144889377753 0.356208400275
r=0.526729655509 0.126594754422 0.140885944259 0.361441165197
r=0.57357989104 0.147612992269 0.15006125503 0.351411967217
r=0.453466998561 0.13354948955 0.133067519607 0.365771370985
r=0.659706869386 0.20011990786 0.192846549494 0.332476097315
r=0.563250292605 0.173866733498 0.141333291564 0.358290780364
r=0.790064143874 0.437760110116 0.347294206345 0.128135749435
r=0.767882224955 0.52592210472 0.373246562568 0.0648995059622
r=0.761573961846 0.428249893546 0.369487195085 0.108035768599
r=0.738998829939 0.165218597714 0.160900404072 0.366144668158
r=0.870193799599 0.514201539451 0.428764082242 0.0328015104048
r=0.594966650563 0.19077291297 0.225353856312 0.322205257294
r=0.450933450932 0.236038643405 0.131888961357 0.359754606229
r=0.810044801982 0.444054997874 0.366764171488 0.10221254333
r=0.741952584777 0.481365466982 0.364316307614 0.0843827910247
r=0.818896845775 0.479626013237 0.415369854425 0.0545706100525
r=0.7335350354 0.439108803807 0.367834739347 0.104297353811
r=0.771022310068 0.42296112815 0.373174177327 0.11324122168
r=0.773395284793 0.349374062058 0.334026618492 0.179825706689
r=0.81939363787 0.476056388874 0.387971336257 0.0777964296673
r=0.726195434411 0.424573524265 0.372909469968 0.113455480651
r=0.77469369495 0.419414269235 0.373275150283 0.114664625297
r=0.770758292414 0.423732070922 0.372991635474 0.112901579065
r=0.780291156027 0.451333969844 0.267280358848 0.135270486931
r=0.346000912249 0.0943047581337 0.0785323038342 0.379528806177
r=0.361201814278 0.105356471284 0.0711330790308 0.320636114544
r=0.405910143227 0.0437303296339 0.0521230191596 0.456242062835
r=0.369395003629 0.101397503337 0.0913087854283 0.405943314752
r=0.473115683579 0.124931367994 0.102061071926 0.407315115935
r=0.503860497631 0.129282384813 0.107267253691 0.405985320963
r=0.56175764645 0.123888151481 0.108543953472 0.426261380097
r=0.349854668199 0.0879426502673 0.0550001198782 0.359035220216
r=0.530053881105 0.0995381598094 0.0810223749974 0.412999008836
r=0.399116946491 0.0464252740912 0.048473744951 0.46294864397
r=0.354607554715 0.0719149885924 0.0586400158714 0.454270409682
r=0.624576497443 0.233017242607 0.193075192573 0.316539233694
r=0.472496557539 0.0883138228179 0.0588780821059 0.4334733778
r=0.849534379173 0.442782337011 0.450906736417 0.0630989881757
r=0.589200283485 0.383177905953 0.218898052815 0.19951604885
r=0.574261069657 0.333560112964 0.238495309543 0.229233111957
r=0.686812524776 0.366876723119 0.24700703508 0.192935040947
r=0.692414355665 0.369307466589 0.250677419135 0.189250141271
r=0.81535377057 0.263889269665 0.279126280136 0.259616127529
r=0.886947374914 0.452196473022 0.45573747502 0.0543070504505
r=0.706000098748 0.184214482586 0.17464294663 0.336106239038
r=0.701224684891 0.185027438693 0.170228435239 0.33777569407
r=0.768308065646 0.426009986382 0.333531198715 0.142305946437
r=0.582233581521 0.10599522307 0.151339868194 0.365911460524
r=0.554091941758 0.150611090356 0.170304744623 0.380904093505
r=0.580158028 0.132041267016 0.0688034731345 0.406054441949
r=0.800697582387 0.28130421664 0.299049558724 0.251848080259
r=0.68798116019 0.131330978509 0.136848871299 0.393157028335
r=0.814329193622 0.471467391304 0.399808184143 0.0802429667519
r=0.666529971193 0.165543916024 0.17685099626 0.349663845373
r=0.828761666484 0.270413976453 0.327763007976 0.230092416762
r=0.6552197979 0.279443776601 0.277981740797 0.260794697683
r=0.813390332844 0.269573954984 0.318810289389 0.23963022508
r=0.642171291268 0.162726192049 0.165235768062 0.361290890679
r=0.739069558194 0.162757841198 0.196595083357 0.3577281718
r=0.684883177502 0.214500644792 0.224695515117 0.319780770884
r=0.716330776382 0.185537461994 0.22089468195 0.340146378383
r=0.723618179561 0.328341838796 0.288302564863 0.20329403203
r=0.756394983301 0.251517900761 0.255495847582 0.267394793775
r=0.714402356831 0.235695071949 0.29325428952 0.279203990494
r=0.780346212576 0.268821400695 0.312034343291 0.235045767402
r=0.735794003701 0.248683895669 0.228164632687 0.270818377602
r=0.752652861712 0.290011183707 0.273706515981 0.24621814115
r=0.711641877906 0.388175759072 0.336213280671 0.143174524809
r=0.575238863146 0.278178206288 0.235077537521 0.290627892706
r=0.720789167827 0.292484769567 0.255116340356 0.252544606179
r=0.626195455658 0.13940447485 0.140694218584 0.399259799249
r=0.848242363005 0.263667964109 0.249570810886 0.281157610397
r=0.617922523234 0.112733737212 0.136949085875 0.385924286304
r=0.490041205393 0.088909450395 0.109935292532 0.403704747665
r=0.644873186974 0.159127625202 0.15718901454 0.382506346642
r=0.683028459008 0.225364998776 0.220610027963 0.313712098759
r=0.699553366795 0.217919563381 0.239328178806 0.300337859788
r=0.851315578415 0.402082583732 0.344789359794 0.148422415584
r=0.935642850335 0.500292723411 0.376448739627 0.0653539862388
r=0.852873749419 0.377669609841 0.341634593616 0.144819258924
r=0.863994406351 0.441553274449 0.344394047903 0.115938569269
r=0.819941165339 0.41282613691 0.342950847068 0.142353408118
r=0.817195581715 0.39983269206 0.336748279213 0.151879662544
r=0.886483088523 0.422203672975 0.355565035178 0.1263870936
r=0.773756420416 0.360540462008 0.308746186256 0.184483510097
r=0.746913161129 0.380724785787 0.325713387312 0.169389198962
r=0.781217910779 0.421009771987 0.35776330076 0.119163952226
r=0.789270938464 0.360010293361 0.313506359826 0.182266009852
r=0.863496175629 0.419710794163 0.345707478288 0.131668807712
r=0.796485647305 0.347747858017 0.320073439412 0.189522643819
r=0.798848242394 0.344388446323 0.306237468162 0.205332466266
r=0.724894840041 0.31491452768 0.296565424225 0.212400020911
r=0.800446758624 0.342117736278 0.315954118874 0.193098871931
r=0.861142855748 0.352035487675 0.33485316413 0.179325060363
r=0.778671142461 0.338579387187 0.316991643454 0.194057567317
r=0.851993151268 0.375366371269 0.339055446881 0.168335062297
r=0.85146932544 0.46075088136 0.413526587193 0.0718332985838
r=0.782648682492 0.36875187269 0.318260811666 0.17872623764
r=0.789945960512 0.408645890789 0.318831586689 0.164333976834
r=0.783008301157 0.433264198133 0.310437381809 0.160830842433
r=0.807352992425 0.405129803625 0.322705615176 0.166206528031
r=0.817264743502 0.392147946036 0.317518063766 0.161891768986
r=0.810204478535 0.401040251781 0.330044724201 0.155517641213
r=0.829403373746 0.415269279135 0.42267588431 0.106676774787
r=0.867256428025 0.468946930627 0.411073032773 0.0766528031941
r=0.68916052315 0.448410080486 0.346703610855 0.104895104895
r=0.767249964903 0.413595163738 0.322899188336 0.134867813647
r=0.755287718286 0.482705818771 0.334804539723 0.0967843631778
r=0.771940993979 0.434774072308 0.345104198805 0.111351078451
r=0.825413425735 0.448096494062 0.38982810584 0.0986147482116
r=0.931890945488 0.477690420151 0.440132204918 0.052731734188
r=0.805690741117 0.470548827622 0.348003091987 0.127106415872
r=0.531700180563 0.107292151823 0.12848090712 0.402459850615
r=0.53944958832 0.106843370668 0.122969565472 0.407552923239
r=0.526796835663 0.0773324873991 0.106917755326 0.436341847149
r=0.490396607617 0.11269280424 0.122171638241 0.415811646395
r=0.53288902181 0.0821981713006 0.113267400634 0.442433289793
r=0.887395042342 0.513995226434 0.400080592666 0.0502464275751
r=0.827099110794 0.371776668346 0.349104566482 0.167834623429
r=0.785100617828 0.495509382001 0.431284296196 0.0371169615883
r=0.721753109236 0.203534256962 0.253127584781 0.312698166529
r=0.77568037542 0.276375904969 0.314472481901 0.227946861601
r=0.687621312359 0.245709828393 0.269162766511 0.286635465419
r=0.800579207184 0.278875205301 0.309567986009 0.244983800176
r=0.81078576319 0.280425180968 0.312891668008 0.243297407967
r=0.767921958219 0.277853963671 0.290797546012 0.245134127271
r=0.707982255436 0.245360334947 0.274608783443 0.27454939573
r=0.682125151086 0.242390069212 0.259004510864 0.285484315278
r=0.766144410379 0.278018604137 0.298988529292 0.247763440395
r=0.807798992537 0.282124960317 0.3131927677 0.241878351092
r=0.732802436575 0.274623177662 0.277489498394 0.260291574005
r=0.715022619487 0.307560459269 0.287156697485 0.233658544891
r=0.712868331126 0.242461588271 0.222154575975 0.302461306738
r=0.71790128032 0.223266903594 0.217598632417 0.331728822709
r=0.653873552453 0.163567888999 0.194093161546 0.375540138751
r=0.685952370857 0.206469221407 0.230369195589 0.316084535094
r=0.698573183702 0.201550645548 0.231604108434 0.313329118417
r=0.72141460535 0.227282179247 0.252755250572 0.28391210924
r=0.811902269142 0.268365722532 0.295749585201 0.255904521874
r=0.807305532736 0.266429163388 0.293477046396 0.257595938437
r=0.688432615387 0.182106253404 0.235678566124 0.340199039461
r=0.868591190095 0.352185417796 0.317307998852 0.188542098384
r=0.808692376176 0.43671861352 0.34055617566 0.131808512877
r=0.823375690389 0.281623715681 0.321879737241 0.229689517714
r=0.860186386252 0.461410327596 0.38660340215 0.0974711019131
r=0.78133821925 0.428575030254 0.381807180315 0.124243646632
r=0.757765088502 0.405330525849 0.327866127334 0.160248240705
r=0.448621564429 0.0567943336831 0.0756383350822 0.429127317244
r=0.501493385073 0.057535487768 0.0874735729387 0.428193899124
r=0.503342601822 0.1087158133 0.11885303881 0.388285459926
r=0.526613822864 0.103146777585 0.121471411537 0.389696254732
r=0.527181966492 0.104735903639 0.122024183862 0.38908865361
r=0.529089355955 0.103687061508 0.121636596862 0.38998524973
r=0.525706313717 0.130698689956 0.121397379913 0.373100436681
r=0.472862100537 0.114599483204 0.109366925065 0.391812015504
r=0.551919647179 0.101549593141 0.111750474622 0.40401566954
r=0.485154370175 0.109737454304 0.101163177135 0.395480225989
r=0.495032353499 0.116985472671 0.104077024667 0.399224641077
r=0.749455679967 0.408029878618 0.357122559169 0.132221004344
r=0.859349419083 0.395002152964 0.427682667894 0.11262231065
r=0.551639448695 0.1155753905 0.135141855276 0.410978642015
r=0.594368937032 0.123052309628 0.136886327093 0.409715424584
r=0.596918264848 0.122632668021 0.13719622526 0.40878329266
r=0.553920169576 0.175716318188 0.183604372648 0.366344300971
r=0.557793059323 0.137582817619 0.148117946851 0.434219148162
r=0.618681039739 0.13563891057 0.155041931569 0.429847574708
r=0.551583830785 0.161373657959 0.177746644682 0.369912808209
r=0.640441836075 0.181438852571 0.176997302257 0.364526795606
r=0.635974823891 0.180163757767 0.17640887743 0.365035803128
r=0.472596383544 0.142479303226 0.13788465415 0.363213612951
r=0.622310302095 0.162770331793 0.157069368486 0.38395378914
r=0.613905175022 0.163967797627 0.158151639752 0.381433204372
r=0.618432259979 0.16398080145 0.158191145932 0.381101241888
r=0.615042699218 0.163676347975 0.158589790699 0.381036672828
r=0.554001254243 0.167186879292 0.14292605414 0.405198342886
r=0.56037168383 0.160215020544 0.176357008249 0.369303963669
r=0.602383212913 0.149574956764 0.151281535097 0.402706733893
r=0.826103588365 0.493577530576 0.399622026919 0.0640864114068
r=0.851571457515 0.524516905247 0.397647752105 0.0415694747956
r=0.79763036496 0.539158652895 0.388816336222 0.0358146345324
r=0.825980348118 0.503665817711 0.393900045927 0.0531293056657
r=0.808531149039 0.513308600212 0.397289530506 0.0460048379495
r=0.820656096977 0.476701030928 0.374158075601 0.0776632302405
r=0.810210133579 0.519830559974 0.399310085971 0.0434681585015
r=0.802350374597 0.538663101604 0.393475935829 0.0328609625668
r=0.811992797735 0.536276432929 0.392105868236 0.0339950996242
r=0.821760853298 0.528168286128 0.383295431052 0.0410895182965
r=0.813508991082 0.486006996502 0.404006330168 0.0617816091954
r=0.83626699526 0.513597771292 0.40819846113 0.0387370655346
r=0.8498728916 0.556765727919 0.37539546704 0.0275919298792
r=0.843687800318 0.516806126791 0.384945397816 0.0486101262232
r=0.791182174702 0.535927216936 0.38106132996 0.0427977336043
r=0.84835049309 0.520775623269 0.39669748534 0.0413713710113
r=0.8176487036 0.468507523639 0.394799945549 0.0778856323103
r=0.847670453852 0.513736207705 0.392323224083 0.0436050661826
r=0.741803157695 0.542165187186 0.377122732536 0.0399218448475
r=0.868758028388 0.508056191374 0.399084421705 0.0460033212154
r=0.835908048833 0.524573830679 0.395938254924 0.0359360711897
r=0.780151197025 0.548191593353 0.364613880743 0.0422287390029
r=0.796868266578 0.579939464773 0.358836045431 0.0309868440768
r=0.785791742034 0.516546108199 0.375384415472 0.0525837051154
r=0.846075624472 0.527252174768 0.390671843515 0.0404973706197
r=0.903948194844 0.315960551613 0.286616318796 0.230860201668
r=0.796876772117 0.331630940742 0.25722665655 0.246209744495
r=0.809510637559 0.347913174999 0.279238032948 0.23104279933
r=0.810856448871 0.300435802883 0.243736730361 0.274242932171
r=0.897020958576 0.355655679976 0.336987677508 0.187619089217
r=0.731005138016 0.296020874103 0.221722113503 0.284735812133
r=0.753556880704 0.258793681171 0.233640460536 0.288318019844
r=0.75518885862 0.478607717177 0.342906327413 0.0958978880631
r=0.490169817683 0.13634786572 0.200552310062 0.310383147502
r=0.922451600636 0.302863467269 0.279654676851 0.252153770609
r=0.623673111219 0.267599649932 0.258730209245 0.214344816612
r=0.588351620972 0.282683565229 0.268942003031 0.194207191073
r=0.843597462644 0.476072094469 0.404795394328 0.065028949004
r=0.910651517994 0.507845426917 0.413715770507 0.0443504419578
r=1.0 0.506167591421 0.410451388321 0.0456278398492
r=0.85456059541 0.461286198655 0.349730420766 0.120449113446
r=0.511470881059 0.191747781893 0.174045998794 0.340425531915
r=0.532464171713 0.184813282398 0.163549531855 0.336959896596
r=0.658055651773 0.216933867735 0.333896960588 0.284715263861
r=0.802467808768 0.234069296569 0.307042838293 0.277325621076
r=0.719680566209 0.197423264937 0.225458571494 0.341488269458
r=0.72007017405 0.197158028345 0.22767317326 0.340908920216
r=0.473597486717 0.0638434020039 0.0608844282395 0.470279277306
r=0.700080362995 0.234750792022 0.208379813484 0.304939538619
r=0.679461383919 0.20264199971 0.217997802365 0.329697099536
r=0.768936868459 0.23961651204 0.25071310099 0.290320865429
r=0.582304172686 0.132146368872 0.131830313246 0.399424076415
r=0.672913048832 0.235107942431 0.209588219616 0.302405383795
r=0.704344927706 0.235678456221 0.221682565911 0.293126361069
r=0.682612971915 0.260126034845 0.227678240455 0.28654392685
r=0.728750471588 0.250853137974 0.242085758315 0.282102687101
r=0.727026698245 0.247325875933 0.240700248189 0.284792695063
r=0.823779779956 0.424384066901 0.379282211665 0.111462857046
r=0.804565378427 0.359926683388 0.358527879606 0.154977812078
r=0.822194148617 0.430777115767 0.361201870716 0.110513165481
r=0.383414911026 0.0512549250308 0.0671979355655 0.413633375024
r=0.52867433535 0.120817811153 0.15793611217 0.362145434279
r=0.743492452951 0.294176374176 0.257012716275 0.263118697938
r=0.832206279069 0.419490031571 0.384691968347 0.113292427057
r=0.845314498173 0.397681770285 0.384270523997 0.128786282211
r=0.80589259779 0.41408352437 0.375037376657 0.126258347453
r=0.842410745508 0.425054430443 0.391886662175 0.107285048472
r=0.812394157408 0.372566464308 0.41223571279 0.124502826041
r=0.870329806109 0.378664036077 0.389110062007 0.132962232244
r=0.665850478703 0.211306417269 0.231013318859 0.322491753998
r=0.653139543923 0.279081254631 0.277846381823 0.24536922697
r=0.791580622594 0.291699043524 0.281044541161 0.250801536911
r=0.78857942327 0.279697981714 0.276240851803 0.26278764282
r=0.743009096908 0.209230407234 0.244172170961 0.308576614733
r=0.728673696973 0.247148564245 0.261311956615 0.282919027781
r=0.766134130487 0.236337369765 0.263077292679 0.292267839538
r=0.761063719874 0.237193839872 0.262947336461 0.29050862349
r=0.765701706287 0.237035494218 0.26312033331 0.290949521835
r=0.682071541503 0.188633103675 0.214510781386 0.34506313636
r=0.676135714189 0.226834804834 0.219686404033 0.345259005526
r=0.831448441679 0.399996275466 0.364818056538 0.1330962047
r=0.756800301983 0.357471631583 0.312401642351 0.184918296593
r=0.716391119288 0.282107978625 0.250635710337 0.272784227013
r=0.732800718568 0.301964944183 0.274486033237 0.245895842804
r=0.793667991052 0.314592756747 0.285510458092 0.232294101576
r=0.618797973789 0.133191760459 0.148948821406 0.405054151625
r=0.749022787037 0.255804136767 0.264140987759 0.278756859434
r=0.444905839209 0.101107959107 0.114275009367 0.401648557512
r=0.589135756923 0.13243492384 0.143716254774 0.408981168518
r=0.495597891995 0.127530454042 0.145603543743 0.38219269103
r=0.77106647377 0.293170594612 0.238687919059 0.266993214759
r=0.705694568498 0.265285309189 0.285458434904 0.267424506243
r=0.444669077679 0.100869856139 0.114865618378 0.403479424557
r=0.452065468383 0.0933348761861 0.111594538301 0.406410553113
r=0.498544169404 0.11224750051 0.128060599878 0.406932258723
r=0.76415586228 0.289552281464 0.266730497163 0.254012032525
@balllist {Total Position} color=gray
r=0.904705245107 0.307271878958 0.320485902819 0.175398253683
r=0.904719223883 0.280991057511 0.303522550138 0.20582641577
r=0.957864686457 0.207064072037 0.227953854996 0.278149547035
r=0.953217510717 0.204805525476 0.22695035461 0.278059059381
r=0.949818139711 0.199523419084 0.223907621878 0.285214034368
r=0.94895864761 0.182535610912 0.209095745692 0.292107646608
r=0.94918701492 0.175696660675 0.221843170341 0.284207394365
r=0.907048364302 0.350400709557 0.372035857962 0.144065380595
r=0.910057306878 0.383483725993 0.390400617956 0.124644499842
r=0.89976609948 0.276661479608 0.280645788757 0.215356934449
r=0.888703432079 0.276944942642 0.289251350772 0.208385503029
r=0.886225384506 0.274081217186 0.306500742373 0.190843550535
r=0.911939825404 0.287037325335 0.288919333133 0.208242087091
r=0.914891357033 0.282803686934 0.285649402226 0.214334842573
r=0.899417672608 0.300473658062 0.297087118285 0.204993002227
r=0.915122923695 0.283861972813 0.284175670965 0.217218543046
r=0.872977838187 0.328450725716 0.309721348057 0.179397684576
r=0.901664610886 0.35835116049 0.366806983645 0.137814275527
r=0.923143640485 0.331174459479 0.348694242468 0.160912344906
r=0.943829125631 0.215650659368 0.22484034171 0.267288711952
r=0.934677326682 0.212799643979 0.231696149666 0.271594478249
r=0.921314745346 0.216032493584 0.29816351449 0.244065684882
r=0.964054509764 0.182397518198 0.257879441968 0.264831478523
r=0.884758263989 0.192789681392 0.243015648694 0.237883360417
r=0.908079920691 0.328444569454 0.307878276476 0.174790051031
r=0.923346555036 0.301786858565 0.292662595056 0.194456258542
r=0.891540519305 0.174000279968 0.175633428211 0.285380990154
r=0.878123024071 0.338366117313 0.333026168114 0.152507531455
r=0.89089746716 0.318189388532 0.323019271949 0.172757554128
r=0.897197008046 0.326317934387 0.319986609612 0.180450033476
r=0.885464857472 0.344698647531 0.333709839357 0.156290603591
r=0.84480101985 0.335410201707 0.314019265581 0.163187710111
r=0.933187170485 0.224647277127 0.255987705789 0.237235764383
r=0.945820124999 0.149184097397 0.196357227227 0.285438165802
r=0.931922395506 0.14292618471 0.19576964406 0.289595319256
r=0.959224698783 0.150959255544 0.209457504431 0.294640117141
r=0.964676038722 0.16154088575 0.201805609625 0.290324972656
r=0.957464240597 0.150866343378 0.209197284446 0.294148239786
r=0.957775910846 0.150096467403 0.208651075802 0.29465164148
r=0.92805940023 0.237254501415 0.265678349432 0.231106701297
r=0.959902683003 0.174921000561 0.221346091374 0.302398039042
r=0.941314549394 0.197579827298 0.245631869402 0.264130033642
r=0.919845578588 0.220133562297 0.250799465751 0.236302232398
r=0.945767242425 0.173592247075 0.217732797293 0.278187396841
r=0.947349998944 0.169463051568 0.218777246146 0.280276448698
r=0.934539864948 0.203069980888 0.243577737984 0.254459029501
r=0.95597088035 0.16719955044 0.201798240515 0.28907491377
r=0.929637368868 0.203156454555 0.240521712503 0.256110375989
r=0.929216748499 0.201937780186 0.240601994572 0.257154342979
r=0.963704336353 0.160874889782 0.203226543875 0.288762613892
r=0.958231549454 0.151639427264 0.189774591409 0.297365170018
r=0.922874232528 0.192992651243 0.232533081514 0.274264821608
r=0.898982409886 0.227248789775 0.254592777136 0.226499361974
r=0.926017493015 0.202327020234 0.236516778484 0.264234169498
r=0.943566687151 0.179477860561 0.234008722515 0.302425949482
r=0.926682613676 0.245951212135 0.264147730439 0.23953347684
r=0.902549671986 0.313531265781 0.295038610269 0.189044741618
r=0.901710372058 0.321526442223 0.329677142112 0.170410916443
r=0.898660645888 0.345858103928 0.33899352507 0.155802638571
r=0.89906043288 0.345742717216 0.338437523193 0.156606482432
r=0.874699932605 0.33580862895 0.346825054499 0.148276813436
r=0.898207565903 0.346516586402 0.334458935321 0.157234110368
r=0.937954235026 0.134402179608 0.188787593 0.275301267945
r=0.911810613931 0.12916553852 0.174429081253 0.295780960554
r=0.914440424905 0.121682852367 0.165925301726 0.325393974837
r=0.919541039932 0.144308052024 0.184307216968 0.253178430513
r=0.933029145342 0.132576108316 0.180437667829 0.296737553628
r=0.909593403748 0.313000739444 0.310169277431 0.18775928457
r=0.89765206585 0.328178050334 0.3184434908 0.175565740382
r=0.91234976556 0.280698687412 0.289191905948 0.222178517839
r=0.90221335587 0.287548142679 0.295288730208 0.21381187925
r=0.895376973102 0.289116900979 0.289686172175 0.213508577778
r=0.90215878155 0.287392408106 0.294631725097 0.21437226706
r=0.957231137995 0.116793227935 0.151746268863 0.334124514157
r=0.953596900734 0.122245284817 0.152056042106 0.336889797273
r=0.963055739792 0.120125110742 0.150314876699 0.340178826767
r=0.953610997978 0.115683348853 0.147379875921 0.340178601479
r=0.912083299374 0.316352929715 0.324168389604 0.172178261764
r=0.939878715421 0.301611558766 0.325676885555 0.19564076441
r=0.924371363246 0.319252835808 0.334209258529 0.170498839399
r=0.913756980039 0.183806519453 0.237287066246 0.268895899054
r=0.882717034945 0.148785871965 0.209554536707 0.285741778457
r=0.906511011871 0.126043923182 0.175064002976 0.317319095862
r=0.916296128294 0.127783535146 0.180518633303 0.328797528489
r=0.975157171623 0.122714208072 0.166289286317 0.347043399592
r=0.896562025249 0.0617676329898 0.0940800667758 0.378984879129
r=0.891060003374 0.343195942724 0.333570218432 0.161328919906
r=0.870748027608 0.344671061773 0.328397844648 0.155429294879
r=1.0 0.193947183758 0.212183912879 0.304100311019
r=0.998758511672 0.199324500515 0.216524902835 0.297088978017
r=0.987625095973 0.192891400288 0.204997091299 0.301995160376
r=0.977719363541 0.197932442976 0.214225067695 0.28568314287
r=0.980851217332 0.203614432517 0.209288304114 0.295398509318
r=0.981046045033 0.204104249254 0.209317263319 0.295103644607
r=0.980878934681 0.204364296246 0.209174095497 0.294857661336
r=0.981088035628 0.203994703335 0.208817484409 0.295468679905
r=0.873943082204 0.295346015344 0.281979019884 0.19929152967
r=0.883258062798 0.289886427089 0.286723137057 0.202868822234
r=0.916204193751 0.280199705732 0.296731637157 0.222718180165
r=0.895262901582 0.326491237078 0.330617174434 0.164218154124
r=0.920106717675 0.24297095035 0.265663474692 0.235975429844
r=0.95609572023 0.190992586035 0.226421009922 0.282081074103
r=0.913700766393 0.122028640184 0.193885307889 0.302804572813
r=0.92610980734 0.12224763861 0.193719558689 0.304405334329
r=0.932951853163 0.105357103747 0.14751016594 0.338396227104
r=0.941209947027 0.12198259792 0.177717565389 0.308574489201
r=0.926342765216 0.132472272421 0.206087665214 0.291042131746
r=0.934766848856 0.119536750042 0.191479852952 0.298579975492
r=0.926783540803 0.105942634883 0.188128316506 0.309565511057
r=0.920945356463 0.10548502116 0.148038921657 0.334932853477
r=0.920595360896 0.108090587381 0.182718354702 0.302678558781
r=0.938275253738 0.191442663961 0.237100669451 0.2520000944
r=0.88631972756 0.316438313166 0.313605474206 0.178861214433
r=0.935556865043 0.269493613609 0.271430811482 0.232033206546
r=0.907297856735 0.306650155061 0.295430730639 0.193101112417
r=0.894633959183 0.329829553623 0.308023253679 0.181947809133
r=0.917722286972 0.281015998136 0.271652712564 0.222153720819
r=0.929107181942 0.277471243226 0.270024176942 0.228020138965
r=0.920788627573 0.287207787231 0.272951636392 0.201333639917
r=0.898022390683 0.321093193446 0.283962610366 0.180579841547
r=0.944073219979 0.202985361597 0.222951862246 0.26430470359
r=0.961802147723 0.204573038008 0.224134958965 0.281690025623
r=0.881811580659 0.339981632659 0.332525696284 0.157937681147
r=0.907341288512 0.318849536487 0.317597654702 0.173773868949
r=0.911722437406 0.22617765239 0.26697443789 0.245464649055
r=0.874929727324 0.324826746582 0.300337141787 0.168883061747
r=0.917493382331 0.232264493944 0.251812427448 0.244037058939
r=0.955480276319 0.149822115734 0.169843171422 0.317614172657
r=0.984397189233 0.149816554049 0.188318955137 0.32129956228
r=0.969428001279 0.151399017711 0.181500223248 0.313960410775
r=0.907313536333 0.293106301982 0.300919987311 0.188852567551
r=0.918407495679 0.267000538308 0.291067119087 0.216956082573
r=0.942743066362 0.164405208377 0.203545292374 0.279430561993
r=0.962886496976 0.16927918663 0.210175977131 0.287621065784
r=0.929226258917 0.175241720488 0.217550172818 0.269794385914
r=0.958548782405 0.175181229357 0.212013325898 0.278828693576
r=0.906207338212 0.252092601993 0.275078876912 0.225359051686
r=0.912267598367 0.272064422656 0.294966137673 0.210108157283
r=0.893496144243 0.251590224305 0.281702190976 0.221961834617
r=0.920527275328 0.236503253293 0.266476362309 0.244173030152
r=0.920330796834 0.243016776855 0.270885367683 0.242788031272
r=0.918658605515 0.245052717808 0.272925603074 0.240953111766
r=0.918880820576 0.241643553417 0.273564875541 0.238756153884
r=0.918879990526 0.24193956408 0.273025244135 0.23963674491
r=0.872360863783 0.195524650085 0.262637068735 0.223678345369
r=0.917014929672 0.140729831451 0.199012709322 0.309741995309
r=0.96700178751 0.221342558712 0.220588561418 0.270529793981
r=0.937507475427 0.100743965601 0.173194428102 0.318970090684
r=0.925479977269 0.227246412317 0.269481982475 0.227632851087
r=0.877136786903 0.310402100478 0.305736251429 0.187435822691
r=0.90651464447 0.317759519364 0.310872892496 0.187911093318
r=0.89321243385 0.328101557992 0.339372956338 0.164243123678
r=0.925216513485 0.311856939976 0.319138915457 0.192657160247
r=0.926750744039 0.350291248751 0.31492779099 0.162616758005
r=0.941971709778 0.170075177661 0.198714286802 0.286406324978
r=0.968563937419 0.177921106206 0.209461197597 0.296162910346
r=0.947889700423 0.174404495174 0.200498792459 0.289927312579
r=0.963609126116 0.177494926642 0.210080345689 0.298665703588
r=0.938506903789 0.17598770008 0.193202097576 0.278560250391
r=0.917674643181 0.163242086612 0.200020004501 0.307404880384
r=0.889836500745 0.175306757205 0.207235922059 0.272062174985
r=0.91093596102 0.179396914662 0.216182404113 0.283438601984
r=0.90992825545 0.181364129619 0.217666287902 0.281770947913
r=0.91334306611 0.244568457704 0.267916338747 0.237342300446
r=0.891559122654 0.298064612178 0.303960101236 0.194372487718
r=0.900426462385 0.262933958647 0.283123912338 0.218328761467
r=0.908779843001 0.261883441907 0.279771157958 0.224192855788
r=0.936513041105 0.175757575758 0.199784648516 0.301999692355
r=0.934651794892 0.208941918672 0.235559669935 0.269526160598
r=0.885966920953 0.255734484381 0.258722780222 0.218698984533
r=0.915260300501 0.185857567098 0.202685792197 0.288517211109
r=0.936013031175 0.15419301009 0.195322651954 0.3106335814
r=0.94735025174 0.192735019191 0.226782730061 0.280737516758
r=0.952725480985 0.213273660207 0.241965357237 0.268582864339
r=0.943934086743 0.178093081519 0.206703282585 0.289474529453
r=0.941242488949 0.159861404863 0.194960609214 0.299063629548
r=0.941532389785 0.166790046687 0.20163749963 0.29387146763
r=0.951529265337 0.163222138266 0.197778897191 0.307009860167
r=0.929590900771 0.158138773729 0.202032875118 0.292803112954
r=0.893358667889 0.349030101706 0.349071112205 0.150447014436
r=0.956741576001 0.18591891799 0.213257028941 0.287471213996
r=0.976300110187 0.15461321766 0.19320419814 0.32176185609
r=0.970788931663 0.170987132241 0.195783964313 0.305039441832
r=0.971285382844 0.169857263627 0.194318234982 0.306536670921
r=0.93882724924 0.169290219022 0.208730835798 0.284294195851
r=0.939944071857 0.166475022359 0.200660716567 0.277062914089
r=0.939745768891 0.173576595926 0.210794519096 0.280613945987
r=0.948232393114 0.166454891995 0.204311440214 0.273218536856
r=0.940356123799 0.202549619766 0.222029387944 0.275036024949
r=0.941302345421 0.185144575671 0.211355116277 0.28003508662
r=0.899327550105 0.318329029777 0.312147269392 0.184339060025
r=0.87804516363 0.354007526306 0.330701110428 0.151809157226
r=0.92254407002 0.351846219356 0.337632053856 0.147900318349
r=0.97013533775 0.196446016799 0.202579354757 0.293903080543
r=0.894632764464 0.362040706239 0.361079413819 0.140964197044
r=0.917585563377 0.190814179012 0.240429717053 0.263236083027
r=0.853336164587 0.20891081037 0.216180227186 0.241582422958
r=0.913639809834 0.331177059306 0.325889463036 0.168893814243
r=0.898383659174 0.346118604701 0.329923927635 0.152773338447
r=0.914241634119 0.348550153283 0.347975199639 0.15016219483
r=0.906940679948 0.328238036869 0.329620015863 0.160862354892
r=0.920747301974 0.322268295838 0.336762298009 0.17313488896
r=0.937402553938 0.288481475197 0.310522321107 0.205549058477
r=0.903110798137 0.340745955247 0.333844756112 0.161167367617
r=0.914713458873 0.316794241626 0.327530321245 0.171457702433
r=0.923587769022 0.321896248081 0.335790547034 0.173769350276
r=0.920571028227 0.322414857055 0.336519890835 0.173136374351
r=0.932718399544 0.351840175821 0.277602637315 0.171293377289
r=0.934987593291 0.13706856728 0.167183616006 0.275149035395
r=0.912731823747 0.170239438385 0.186213936496 0.211357653253
r=0.931532178731 0.110356505255 0.162442714372 0.324535733348
r=0.905728242316 0.119101829316 0.166234853838 0.310146292952
r=0.947704641684 0.161654770452 0.177922315609 0.298693528178
r=0.937575880227 0.152046423112 0.166572482456 0.310930049101
r=0.915631457833 0.148804573518 0.168523648754 0.321044022317
r=0.95659158664 0.130067851063 0.146666986342 0.279372157888
r=0.941623263375 0.154832451127 0.160498253162 0.294122609081
r=0.937864949787 0.103427582227 0.137898634353 0.340531833045
r=0.957617744596 0.116846873657 0.14805161525 0.334698938597
r=0.92113116712 0.204285497321 0.209865732633 0.272905898936
r=0.925318204116 0.126672585278 0.144685846048 0.324654536814
r=0.912038127484 0.335863322353 0.355354686646 0.151090190597
r=0.900149879634 0.269728895517 0.25702318134 0.21273486305
r=0.901782225448 0.25318119312 0.26015580826 0.219189361752
r=0.90396165317 0.269195945548 0.261449547971 0.216727669052
r=0.905766364586 0.270389521676 0.262459632855 0.216154006758
r=0.919906661486 0.246928380526 0.26876556164 0.238510037128
r=0.909204487307 0.340134861924 0.368053851278 0.150872395377
r=0.95586882398 0.204576964838 0.222283471143 0.274818341268
r=0.957287654191 0.20410525608 0.219499635984 0.278383589284
r=0.900623319779 0.315234470477 0.3097698942 0.184730612102
r=0.956850415946 0.153414044278 0.207570514488 0.294812734046
r=0.933869226032 0.171176460123 0.209442991585 0.291615520094
r=0.936483992329 0.153312018634 0.136877098313 0.318703413334
r=0.924177814358 0.254607628674 0.276118277137 0.235322219708
r=0.976990607528 0.174418423354 0.186540586513 0.311958854455
r=0.901649457293 0.33185741688 0.332017263427 0.169229539642
r=0.964151796146 0.187975682602 0.219285293107 0.288955289803
r=0.924058002912 0.257606448074 0.283263704266 0.221378233532
r=0.903828913181 0.240304536643 0.268397283862 0.231900538246
r=0.923012283402 0.250375133976 0.274383708467 0.230131296892
r=0.953972781824 0.184930803211 0.1995479828 0.291433687022
r=0.971830338308 0.204318545729 0.224074597344 0.283366299331
r=0.929065300977 0.216542484597 0.237567464298 0.259958446769
r=0.940188492755 0.20379466279 0.237757152679 0.275736725247
r=0.951451700753 0.272790340664 0.281785287227 0.218237832881
r=0.92627752483 0.250517598344 0.258078023589 0.23046502431
r=0.913144297395 0.22961879641 0.273606504575 0.240134757515
r=0.918184418028 0.247889022919 0.281463610776 0.226767425909
r=0.936750042061 0.249680944405 0.242143255962 0.233369227088
r=0.931911262054 0.264681068142 0.274864127769 0.225165303039
r=0.910178099244 0.297683699498 0.302476754711 0.181045832305
r=0.91376990044 0.234515897532 0.250838126341 0.241616136402
r=0.909302369452 0.240171138911 0.25350002842 0.243020353749
r=0.961363265671 0.176638815679 0.210658143143 0.307314155405
r=0.920965027829 0.252716678466 0.268987377029 0.24502419158
r=0.956562569658 0.164982126261 0.205396313678 0.299889968212
r=0.952039762441 0.135104073902 0.181803203238 0.31587443592
r=0.944902751044 0.190953150242 0.211700900069 0.288576044311
r=0.929120054406 0.216808628532 0.23754665842 0.263610942876
r=0.947228734247 0.218775041691 0.24897667468 0.258527711
r=0.89949536117 0.303158800705 0.305815135959 0.195176872231
r=0.869590523635 0.346218882054 0.325189439226 0.159937781085
r=0.900606354734 0.301008728901 0.301046461902 0.184803662617
r=0.879160571946 0.319063154823 0.300787777513 0.178085461924
r=0.898468043708 0.304628411077 0.304406982655 0.19283630312
r=0.892258350326 0.300118047512 0.303277075854 0.193011380194
r=0.886955336136 0.313039798013 0.310436132195 0.184519230339
r=0.897911771337 0.283481040244 0.288721003438 0.20238752482
r=0.905874359131 0.291214003092 0.304918376438 0.198254854178
r=0.895471867055 0.315307435557 0.316292677042 0.173151164194
r=0.900329921381 0.283716883562 0.293826434331 0.203489939465
r=0.884452442686 0.309123049727 0.305108131947 0.186812623751
r=0.912667259628 0.28590371277 0.293480212158 0.204647082823
r=0.906384987728 0.281489911306 0.280911866183 0.211221300963
r=0.932498649806 0.276456340286 0.278007214177 0.207555718194
r=0.898532391584 0.283897367839 0.290422472904 0.201298701299
r=0.905538853719 0.289973234507 0.297287888146 0.199277518858
r=0.904746399054 0.285236768802 0.284818941504 0.198189415042
r=0.89780493408 0.293505172871 0.29916528098 0.200866530506
r=0.904776417594 0.339068378836 0.336255462489 0.158297733549
r=0.915404119061 0.292339448014 0.296505421092 0.203919610258
r=0.897318008396 0.303632714347 0.297756940614 0.200098057241
r=0.886494637341 0.312857113809 0.297261026048 0.196303300189
r=0.89861407554 0.302073592495 0.295438690238 0.202884030221
r=0.900254058491 0.302831253263 0.299951156249 0.195021305981
r=0.905359723108 0.305300646016 0.304391806085 0.195504389597
r=0.912532938453 0.319645253094 0.343738279895 0.172616218319
r=0.899868501397 0.341848832696 0.340455830977 0.161574890479
r=0.911577861861 0.331390831391 0.323195672252 0.160062160062
r=0.922176010899 0.317739652159 0.311118961028 0.18080053094
r=0.901510789745 0.3344742689 0.317555395424 0.16873836546
r=0.919357849077 0.325984723118 0.319234473022 0.172926074477
r=0.904973655848 0.329103668602 0.326207299569 0.171535380842
r=0.879644375622 0.350726960122 0.357787904585 0.148012753101
r=0.891436387296 0.330327235249 0.31912737267 0.18575968393
r=0.936690531356 0.145740494768 0.18341258752 0.31155807789
r=0.939782293437 0.145663519615 0.178756426044 0.316386168612
r=0.939768460859 0.132824491078 0.17350837336 0.32661285585
r=0.927922148675 0.151253652239 0.192736291364 0.306765418677
r=0.94285315851 0.13774336008 0.178904646389 0.328326180258
r=0.896398924543 0.357790107767 0.339243462178 0.155740160979
r=0.916155301302 0.301154725009 0.311139610274 0.195193819753
r=0.910579977649 0.353316754698 0.368538956368 0.138274040734
r=0.943944291607 0.207443019943 0.244692583402 0.270457104126
r=0.921525449877 0.257304186875 0.277641104941 0.218129847005
r=0.927296053644 0.234425377015 0.258606344254 0.244791124978
r=0.918641328945 0.250089687607 0.279820895718 0.234391320108
r=0.918345825965 0.251436052746 0.281480260793 0.233984961569
r=0.928159191313 0.25296122539 0.275800954329 0.231308392478
r=0.932932678724 0.235581158258 0.265690728588 0.240906256496
r=0.928022216665 0.227976538916 0.253632795014 0.248760373265
r=0.916120563533 0.249016058029 0.275444446849 0.232199085261
r=0.917946302654 0.252046784813 0.281533572912 0.233110654879
r=0.929738642436 0.249369903632 0.263915657689 0.236669137633
r=0.912198122276 0.254546624062 0.269995591955 0.227419174806
r=0.933947023516 0.225016598747 0.24306242771 0.262028402039
r=0.912970519916 0.214869464813 0.248474215364 0.270547483018
r=0.949192979416 0.177839444995 0.213835480674 0.307459530889
r=0.934374282726 0.209911604519 0.240979112111 0.267485462078
r=0.933829011162 0.208963722141 0.237342310366 0.26441945073
r=0.924767684455 0.225761111496 0.250906864444 0.246262794298
r=0.916224392932 0.246402064477 0.27552781541 0.237810916824
r=0.917138011935 0.245095131263 0.274307445101 0.238910239355
r=0.955182129256 0.195111485204 0.242288458682 0.28816160816
r=0.93426111508 0.293238116492 0.291782233983 0.214312281485
r=0.893061472971 0.316533753384 0.310383873656 0.18683152905
r=0.933644010443 0.254842513054 0.279396627552 0.231673310501
r=0.893670590093 0.335436541988 0.331011390978 0.170898322481
r=0.890341045919 0.313567298642 0.329677625387 0.178818744117
r=0.894917394546 0.295266064535 0.305627897527 0.198611034152
r=0.955139099681 0.121910341611 0.17265652326 0.318890637752
r=0.951773627352 0.123766737139 0.166440148998 0.321239806705
r=0.939995030356 0.14632767312 0.184662123444 0.299186287833
r=0.951379217033 0.145951715681 0.189007084084 0.304000783071
r=0.949756100139 0.146446448668 0.188929335079 0.30344672242
r=0.950786646959 0.146286161986 0.188881045692 0.304101401571
r=0.956235986005 0.162532751092 0.202197962154 0.29056768559
r=0.933294862928 0.148105081826 0.177330964686 0.294616709733
r=0.938293781762 0.146017558695 0.183026905537 0.307277636838
r=0.929776122266 0.136213581478 0.16344300432 0.309427273734
r=0.944541933799 0.151265993553 0.188031639188 0.299436231699
r=0.889542299561 0.309720023275 0.31683784625 0.17496853814
r=0.932064743418 0.317604319787 0.346825243631 0.174241636847
r=0.948924929592 0.152708532568 0.188734459675 0.314485176921
r=0.946337720777 0.161940859749 0.19862938227 0.309060283859
r=0.948198977344 0.162664278843 0.198095514996 0.308225618375
r=0.967892712468 0.19607278141 0.222384305533 0.279989914816
r=0.940161690181 0.171515592768 0.202123528698 0.307469967237
r=0.935591150567 0.169085597248 0.205539184842 0.313702803346
r=0.945158010764 0.181465404973 0.215358216097 0.283205224852
r=0.930419471851 0.1863229793 0.218979480804 0.290485734663
r=0.936647222216 0.186965177136 0.218494198427 0.290912305556
r=0.965742220687 0.185716040029 0.216626234682 0.258510990781
r=0.940168026347 0.181867624496 0.209610121642 0.296066032453
r=0.938376203472 0.181581307801 0.210339999828 0.294488392839
r=0.938645344843 0.181828369622 0.209773007859 0.294727580951
r=0.938633017632 0.18143608664 0.210264885221 0.294680845111
r=0.93373133856 0.181904167376 0.206704121976 0.296511737889
r=0.930562693048 0.1798377048 0.220668952805 0.280448371384
r=0.937116527959 0.167461239778 0.199890803388 0.313038929507
r=0.8965712049 0.351514965276 0.352539282568 0.151465798046
r=0.907951758833 0.377579165337 0.351421252077 0.136887077369
r=0.890137283156 0.375624942288 0.350534911024 0.132494360679
r=0.910448661497 0.366791922397 0.34927838782 0.14105465325
r=0.90320394772 0.364670945057 0.346759150606 0.140943848468
r=0.909551340541 0.348713249332 0.339534173349 0.157479954181
r=0.896092027741 0.367346452424 0.344033554368 0.137857691826
r=0.89358499867 0.369349376114 0.341381461676 0.136684491979
r=0.895069681957 0.37396166402 0.348857417267 0.134615670185
r=0.883978638958 0.37247605265 0.348494245745 0.133829508649
r=0.905541673404 0.361222166694 0.359577155867 0.141186351269
r=0.893439117253 0.36090474927 0.354625453259 0.140222870788
r=0.877725140172 0.376173434988 0.346074719499 0.136006085438
r=0.904896606978 0.363754550182 0.339656313525 0.148844135584
r=0.893100101735 0.371595583848 0.342924691242 0.137069387059
r=0.897650189335 0.369464330683 0.351572711684 0.140230960176
r=0.919739909819 0.351204375613 0.348394573067 0.153485027766
r=0.899915385754 0.368623931798 0.350349778711 0.1383954369
r=0.888164045622 0.367771452464 0.336826997298 0.13632124019
r=0.896265630969 0.362790419341 0.343745792379 0.143724847778
r=0.904025623542 0.377276428867 0.352545642313 0.132543549568
r=0.903029404735 0.382095144998 0.33724340176 0.134555229717
r=0.885847062936 0.38997272918 0.340215968913 0.131729049917
r=0.903052745781 0.371551089358 0.338076262254 0.136122781941
r=0.902465577133 0.368113235366 0.342573024688 0.143592011926
r=0.933672283919 0.281477792993 0.276906372325 0.227390716996
r=0.906822106444 0.272635741489 0.270378855311 0.230494228889
r=0.918191389308 0.281268309965 0.279946586001 0.226600716729
r=0.932858061966 0.254508883674 0.252557082728 0.257071553619
r=0.90285290903 0.295412687927 0.306744703658 0.204332072148
r=0.930348928095 0.246053489889 0.246183953033 0.258382257012
r=0.938539308131 0.234936305259 0.247696403073 0.25896316417
r=0.867146222581 0.322976585352 0.309568795398 0.168423115142
r=0.913749034634 0.1482104548 0.229821926735 0.273635452314
r=0.924590352073 0.274420755039 0.270998031548 0.235619462391
r=0.878936852714 0.206716524783 0.257750550296 0.236199644628
r=0.870960605359 0.2118749139 0.267449602792 0.221093355375
r=0.862250753239 0.326027934971 0.336168264041 0.156084742621
r=0.864763298608 0.343930524085 0.340777917836 0.151216833835
r=0.878246074112 0.352093493125 0.344070199116 0.156079674074
r=0.890138044803 0.331628777352 0.316954773683 0.179904767198
r=0.927390254838 0.185875900881 0.221035403566 0.273695695868
r=0.935547515167 0.176696159086 0.206028734985 0.285908189417
r=0.948506009997 0.216161489646 0.302027666444 0.25107158762
r=0.964420846245 0.239542572876 0.286574453241 0.251789668456
r=0.947489614127 0.214846683114 0.24921464364 0.276852802509
r=0.947500993369 0.214148021861 0.250419961897 0.277355103758
r=0.933012106065 0.116079953847 0.142725033033 0.341863824219
r=0.934875450783 0.222896494281 0.24482025196 0.261032528669
r=0.944624799547 0.206297814113 0.23687696238 0.274135401045
r=0.938139327273 0.228608542575 0.25230910934 0.258084241111
r=0.953831570743 0.170997799316 0.196750479936 0.298836447067
r=0.930003377448 0.221415245203 0.240649431414 0.255008439943
r=0.937288676957 0.220536666888 0.241984244097 0.259115058375
r=0.924697229914 0.227488776309 0.243642654146 0.254194983319
r=0.933218583478 0.228515018915 0.250108839359 0.25422217703
r=0.935206540167 0.226362405091 0.248442078382 0.256725710985
r=0.908809292841 0.320765380268 0.323271038892 0.173537752018
r=0.919175890588 0.296466010676 0.31730336356 0.190414174545
r=0.910423542385 0.324342793687 0.314284493989 0.172400538151
r=0.955439294899 0.100441790297 0.136012418246 0.338940988615
r=0.925063983405 0.149636756524 0.205024786601 0.292168020885
r=0.88815213184 0.235174363771 0.253862723654 0.249310725319
r=0.914159680334 0.321992559054 0.328642799831 0.173574827368
r=0.912785188503 0.313031260976 0.324596864323 0.181696841971
r=0.897796156299 0.31008505266 0.317718196618 0.179474401143
r=0.911594026162 0.324892206377 0.330957279759 0.170959618458
r=0.919024471498 0.307776847394 0.329408275766 0.170016049124
r=0.922261308229 0.30871852687 0.324995302518 0.182908211199
r=0.935607950845 0.213881118394 0.241186867633 0.262076740011
r=0.915987272151 0.243187618342 0.270087264345 0.225467193546
r=0.935998250185 0.260578788607 0.277222394451 0.236695292506
r=0.93687784421 0.255290583517 0.276363921152 0.241260677665
r=0.940229815066 0.218231492219 0.246749245085 0.262280785298
r=0.928359065236 0.23397239718 0.257893963227 0.247492996185
r=0.936053603361 0.229175923463 0.259874608402 0.25753459732
r=0.936061899051 0.229392350174 0.259400693634 0.256572766682
r=0.936170334119 0.22929440121 0.259339378063 0.257259635718
r=0.946798990101 0.198971633707 0.234607817779 0.284697564684
r=0.944682873608 0.225525723545 0.249627991387 0.271969904746
r=0.914878997703 0.309297677133 0.318447614436 0.186431524452
r=0.920932874609 0.284394116881 0.290689006425 0.207009572492
r=0.926498904488 0.252195811068 0.276346661753 0.238609422026
r=0.941844243653 0.262194608611 0.28105268475 0.233890656834
r=0.915189267065 0.264604393714 0.284205093956 0.227528004614
r=0.953384951763 0.171133290861 0.207602463368 0.308161676223
r=0.947027612785 0.242771211482 0.274078373435 0.247906993105
r=0.923984290542 0.146247033845 0.205659333797 0.290442291566
r=0.93195315791 0.166454501558 0.208521721317 0.305181218267
r=0.935164669372 0.152912513843 0.199881875231 0.297659653008
r=0.937127569807 0.258227272119 0.263486837703 0.244536341858
r=0.943856585499 0.240842080825 0.28321144885 0.246140324694
r=0.924529518298 0.145738076651 0.206479313037 0.291717780008
r=0.940572456191 0.138532747049 0.193928874489 0.304096274011
r=0.943232343499 0.149782357342 0.194713663878 0.307241719377
r=0.949407588274 0.259180397369 0.274490189634 0.239826419157
@group {Shuffled Data} recessiveon
@balllist {First Position} color=pinktint
r=0.576209624925 0.397720455909 0.261897620476 0.130223955209
r=0.62070384312 0.255767122368 0.226075671805 0.374622424093
r=0.39814811454 0.21124476558 0.190738155842 0.268967074472
r=0.514337063123 0.263864906787 0.332845561767 0.212531827095
r=0.43688267248 0.212949677155 0.272291688019 0.188966895562
r=0.456846808414 0.216363601816 0.313752873891 0.311130745407
r=0.633626765551 0.295733832215 0.163591455437 0.331878263209
r=0.680063738603 0.149044949159 0.298679083911 0.445424308657
r=0.463062758374 0.0925529300235 0.312453916646 0.487342438819
r=0.519407597262 0.249007975102 0.15638980743 0.342112429488
r=0.442834060655 0.23731853406 0.141721092349 0.253392440188
r=0.51890090474 0.370023419204 0.235523717684 0.131009780962
r=0.552292550189 0.248757148343 0.148602505423 0.232597482123
r=0.613268459723 0.246090808633 0.23815996636 0.365796653595
r=0.485422252596 0.247546768918 0.383525184109 0.139411200774
r=0.621018756389 0.154234925061 0.237155803416 0.370721505751
r=0.723261246875 0.144303942324 0.377353092636 0.254849230417
r=0.714896944224 0.153943827203 0.107432199296 0.460354702919
r=0.603332069919 0.270982809265 0.176265228488 0.125752395628
r=0.497734807582 0.273500870863 0.189201293854 0.33137596417
r=0.558333636848 0.190377159876 0.345169323988 0.196667436905
r=0.505751098716 0.266143380429 0.164700605517 0.149271137026
r=0.474648533968 0.285383903793 0.163737280296 0.387043422196
r=0.477379215929 0.34403776213 0.324537646057 0.171041431638
r=0.442384327646 0.211917868767 0.26150198899 0.396230963957
r=0.583716231735 0.390772528538 0.1428182576 0.247937258638
r=0.48361169621 0.286920815641 0.179926275022 0.157202183753
r=0.325254621511 0.214389509126 0.128513202197 0.406060606061
r=0.615087672749 0.386117059243 0.267880085653 0.133369022127
r=0.48548378228 0.262553488778 0.396122609379 0.135272028644
r=0.727687560729 0.124147324592 0.274074238129 0.402185949681
r=0.372491483909 0.217719647013 0.392443269977 0.265928044996
r=0.482799701228 0.207170533131 0.279121094708 0.341867346772
r=0.400186622804 0.200004443309 0.295679992891 0.35011052731
r=0.794477192758 0.288309965604 0.151419801644 0.351641910755
r=0.433760319743 0.202957567347 0.153186092424 0.328371589097
r=0.572204618574 0.324231132862 0.20341842315 0.156127764492
r=0.557964086054 0.203679411541 0.316857168236 0.325513736324
r=0.621411875231 0.152825613009 0.32732628086 0.317456021285
r=0.426909800032 0.286660635597 0.185718037762 0.341027811014
r=0.49264270175 0.329937095774 0.167803667937 0.201337822273
r=0.33570525688 0.346720124039 0.197053911936 0.273894475403
r=0.538796632929 0.338088151116 0.29340583858 0.194161419576
r=0.384405535383 0.189187091567 0.170932741412 0.300994986263
r=0.333633341053 0.319872408293 0.314258373206 0.20312599681
r=0.575028321918 0.29262843155 0.168147989946 0.182358836189
r=0.464941698342 0.149139634926 0.335920241832 0.194919195442
r=0.676291513178 0.187425143304 0.177201905115 0.336518317442
r=0.477355180155 0.336927980312 0.186137217815 0.299397156813
r=0.563274997775 0.320030371314 0.213010678946 0.160012736357
r=0.769014966295 0.340209004192 0.164378151771 0.21547481621
r=0.344854548672 0.308311843969 0.310790687539 0.179793338902
r=0.515555612729 0.178525855259 0.310415020964 0.190405298657
r=0.500694556491 0.303804071866 0.318699969127 0.194765996904
r=0.663501656667 0.174995457023 0.190305288025 0.275849536616
r=0.54590080385 0.211885048766 0.341558268772 0.175306942582
r=0.320474517784 0.145780688274 0.390128496761 0.234283552321
r=0.501033178648 0.133017731471 0.268487013124 0.396136695057
r=0.469459996245 0.403692109523 0.121161588911 0.186984308748
r=0.371994718956 0.402117243593 0.186357629682 0.289453975543
r=0.738604917567 0.200545575361 0.259707860715 0.425303971742
r=0.467530472253 0.187324097401 0.290904804111 0.122546532596
r=0.632488218571 0.38887142408 0.333228544483 0.0992769569318
r=0.264892516977 0.398524154578 0.113272053931 0.19492081557
r=0.627980743514 0.225048004531 0.111791846828 0.399321720151
r=0.424345976119 0.403676332436 0.162804534352 0.338448049101
r=0.644691638182 0.10290441063 0.30281798821 0.397604864348
r=0.658882998446 0.373267592321 0.143169789791 0.217183781045
r=0.412719225519 0.388432297376 0.218665323657 0.259842246606
r=0.464119795836 0.372973209213 0.234911061579 0.149337878589
r=0.640957561532 0.249214403786 0.139134438692 0.381921427792
r=0.676101495824 0.139179976227 0.242331916987 0.381525555723
r=0.451611457747 0.382589372893 0.138744455436 0.248422200143
r=0.576326008935 0.392348230217 0.236756711897 0.11816257936
r=0.435439725586 0.245290112148 0.386973281513 0.12871045971
r=0.306843161692 0.24983351232 0.395478734574 0.231324881959
r=0.695933986879 0.241656102404 0.121661038626 0.24220581801
r=0.75888204451 0.136142713328 0.265985429904 0.215769476407
r=0.636176524354 0.195193109197 0.261415207928 0.154857830879
r=0.471126941409 0.135093942977 0.263040336355 0.214531599001
r=0.584055374406 0.363154574132 0.312365930599 0.152365930599
r=0.618897390611 0.153574460859 0.391543555782 0.0917303447105
r=0.677648157734 0.214113476729 0.37889761712 0.284282619636
r=0.319176927 0.35969533183 0.127777658059 0.29911040499
r=0.463620960234 0.249858162916 0.251682877836 0.360756873348
r=0.708927834758 0.148126745642 0.282432822884 0.0470480593277
r=0.54556833543 0.121313475657 0.414123243457 0.196921592956
r=0.409795837283 0.41731383841 0.255122049128 0.219811947073
r=0.50405886697 0.30916150887 0.196909225775 0.225654747426
r=0.722158353711 0.19788906411 0.265200600996 0.317616380863
r=0.5249750728 0.30494175966 0.220267297296 0.282927536397
r=0.54204556974 0.172208453807 0.323282390197 0.296743769792
r=0.533563606013 0.276171657682 0.303558068344 0.215555963594
r=0.439175592993 0.215147789362 0.304036433207 0.27549855822
r=0.475874362314 0.204905069752 0.215115345356 0.303719632528
r=0.495470851033 0.302584154957 0.216071965317 0.277045890888
r=0.502185566269 0.356211836543 0.233501643964 0.14549084077
r=0.496045894753 0.35673535826 0.237455355732 0.148844780176
r=0.617497175587 0.141843971631 0.368645538858 0.274413529733
r=0.754752193465 0.279806438915 0.132154786116 0.20446208787
r=0.501182726415 0.162211314074 0.337828920898 0.23044982699
r=0.685850994855 0.180203607392 0.310777913024 0.191877835565
r=0.398834506466 0.384985858163 0.309719722609 0.196507346478
r=0.580590785438 0.104616964661 0.371878063582 0.192474674385
r=0.751012502488 0.247388247662 0.0933769902976 0.241025865656
r=0.634170346582 0.30241497188 0.376723010759 0.21668583311
r=0.53906944402 0.347772935048 0.176358031253 0.358881683852
r=0.399891199145 0.322987097239 0.100151373171 0.209067973762
r=0.310141015598 0.0889578553877 0.3777177394 0.322341652013
r=0.317500390581 0.0956712986104 0.241427571728 0.426721983405
r=0.318244551231 0.204172822286 0.392627255706 0.307902190026
r=0.431963375452 0.321289500389 0.18981426852 0.345573832393
r=0.351740518794 0.385164084938 0.254531757616 0.221455812421
r=0.516021567215 0.389030012231 0.226916925393 0.229501498595
r=0.601456789433 0.245673641762 0.139935858762 0.391991871209
r=0.315321758814 0.400083558599 0.21258804052 0.129526220667
r=0.502588509927 0.401360731448 0.146427254262 0.22675004266
r=0.616017110963 0.155126285943 0.225097567705 0.390053108215
r=0.583004058576 0.246263508853 0.245389744769 0.153276615314
r=0.549868463366 0.231202642316 0.260475357814 0.370312803575
r=0.392792523166 0.321050237934 0.191112688711 0.294661179576
r=0.419967044888 0.280509076247 0.309255055264 0.210397146088
r=0.505928672407 0.110228961989 0.300314334831 0.191613447053
r=0.407372371235 0.134109816972 0.271975279296 0.381079153791
r=0.416873162251 0.284124134393 0.195588612465 0.173839446012
r=0.521373869704 0.386589248923 0.14590747331 0.237450833489
r=0.631426920158 0.20375845982 0.176522767593 0.270648531441
r=0.298825914399 0.287246787192 0.230886517099 0.358690917012
r=0.703989512007 0.134970889465 0.306914283286 0.316624877821
r=0.598237124526 0.353177556184 0.225628813812 0.12966959369
r=0.53854230026 0.238693259403 0.370484545041 0.142280796127
r=0.40630849566 0.145034566602 0.366732594219 0.244724283718
r=0.443462002154 0.19954068518 0.315342800556 0.333007458598
r=0.401053815309 0.206191386934 0.157267994218 0.306145829982
r=0.393321207809 0.166477727741 0.320027872825 0.191740075506
r=0.614020185408 0.320765238279 0.324239694591 0.198687427615
r=0.565864238151 0.263832074289 0.150159744409 0.338598429429
r=0.481261439285 0.154068533306 0.246831092692 0.254624481957
r=0.449669635169 0.268496819551 0.246568463341 0.145017297177
r=0.391236884754 0.228816031579 0.265538053704 0.161704210238
r=0.523366756323 0.255547607437 0.342399880588 0.161709633942
r=0.561666860902 0.252602103572 0.347273403386 0.15852031127
r=0.535148452944 0.346482599895 0.237538291989 0.158375487427
r=0.569663760147 0.158586735489 0.346606863282 0.257061265167
r=0.531494372041 0.327627707943 0.140679326023 0.154158866007
r=0.245602123597 0.326215022091 0.33754704631 0.185812469318
r=0.598448830821 0.21429046637 0.261592708403 0.196992881378
r=0.528968105424 0.310952953052 0.0882107049301 0.216245966918
r=0.412514510568 0.177217903344 0.19477826435 0.267097728178
r=0.412839436749 0.251016551071 0.134662706385 0.231564425046
r=0.534256043427 0.278155594613 0.197172145991 0.143872490958
r=0.503294749232 0.117772648586 0.400115406809 0.196999422966
r=0.640531879674 0.369511346839 0.288214068342 0.13403182332
r=0.6855619478 0.268982869748 0.191948436908 0.128631992555
r=0.615117919984 0.196490185773 0.317665607934 0.325594680438
r=0.393877638099 0.208683240947 0.181444385435 0.321497327978
r=0.487484962417 0.317829145121 0.154310140827 0.323045319289
r=0.358448198473 0.283043709227 0.329198848892 0.180871432885
r=0.480823205242 0.199571699201 0.335804299481 0.157935919611
r=0.367632508075 0.297900956287 0.193175607369 0.178793800034
r=0.635958441021 0.302615529244 0.195113897694 0.13741143017
r=0.410751961839 0.339368468376 0.146093619857 0.297837025262
r=0.487119191922 0.146418256568 0.299565463973 0.215661461518
r=0.480334036335 0.229090648923 0.271016670244 0.161479573585
r=0.529890179607 0.132291201429 0.225413130862 0.366815542653
r=0.445227672265 0.23935934873 0.354260684895 0.143239536324
r=0.542311847787 0.254980676473 0.247594129376 0.153865870424
r=0.442406345093 0.325149976927 0.197969543147 0.153853253346
r=0.544881542457 0.190461496263 0.290715216348 0.337859151066
r=0.41843138057 0.188843695526 0.174483273844 0.279862206358
r=0.553005473451 0.328962850899 0.147167591192 0.336583179246
r=0.373294066479 0.334249504511 0.317659241478 0.149139219355
r=0.501364092751 0.178355646154 0.195471323894 0.318219381852
r=0.54459794812 0.28574430383 0.195752622253 0.333270872958
r=0.493523577837 0.310922142995 0.166289265754 0.320317016766
r=0.713523365091 0.315103904388 0.325813274247 0.202966059019
r=0.660466381585 0.158568002132 0.325841698499 0.321636907406
r=0.788220331632 0.31488540005 0.199778915848 0.159077043629
r=0.645734895996 0.321077896574 0.162448178049 0.195832424176
r=0.323188002107 0.278174212598 0.428364911417 0.118786909449
r=0.489075850542 0.313634254485 0.30594581357 0.202187306661
r=0.475749919947 0.247151796176 0.326053897739 0.282290030663
r=0.36466272753 0.318016276519 0.160795767863 0.290754275811
r=0.462988974194 0.232963354648 0.286549879394 0.160453570694
r=0.417963103939 0.340612157404 0.184224258513 0.157889494676
r=0.407468295979 0.182335870339 0.318677106719 0.344193177463
r=0.442457084407 0.341579177942 0.317714915988 0.180754677481
r=0.369527271297 0.332559260395 0.181001621172 0.135302107523
r=0.491251588812 0.195923132751 0.197816414755 0.310198479063
r=0.377562592274 0.299692992074 0.339682340779 0.16681808214
r=0.677669452497 0.136919673716 0.391957385495 0.251820527641
r=0.66928424858 0.261720997599 0.12085077677 0.201404734033
r=0.517760921676 0.174219843056 0.114240525579 0.398990206217
r=0.65378653972 0.298527652047 0.275167785235 0.214418257808
r=0.428292895655 0.434033901118 0.114006514658 0.157160936949
r=0.709492340192 0.18280856683 0.184830602897 0.302851483514
r=0.55015762765 0.136984346975 0.162175933475 0.360304907875
r=0.426249793934 0.135961238612 0.396105820651 0.277167119828
r=0.388276678248 0.118807134181 0.418589784568 0.19766029534
r=0.457700005789 0.179116833204 0.27787563902 0.419424838269
r=0.36006507194 0.260472997332 0.415999711587 0.201023866176
r=0.327590795889 0.257866123237 0.187603732344 0.132736231473
r=0.571220572309 0.14898958853 0.244246359745 0.208168436796
r=0.49860665426 0.124519413007 0.415804768867 0.269273117814
r=0.355733677061 0.210628034027 0.248969001567 0.136715718351
r=0.547380171378 0.134028060814 0.418359995969 0.187799005283
r=0.500588993369 0.132924791337 0.421354539681 0.25762318945
r=0.62663001232 0.126101133109 0.279097836465 0.383311415755
r=0.481682764475 0.321586484525 0.184583910777 0.393057480367
r=0.378597451132 0.134529629829 0.344275506367 0.367538816956
r=0.552081072047 0.104411683507 0.306443597813 0.203577936061
r=0.33633444096 0.283818795635 0.398052916699 0.221009656905
r=0.730621928074 0.134518731258 0.201883684588 0.367360729822
r=0.804260983334 0.218884105473 0.136190368551 0.274877474904
r=0.634465855001 0.148121630032 0.212037429709 0.268666662995
r=0.754218852645 0.300390802944 0.0971972475964 0.204991728404
r=1.0 0.191273540142 0.158248803222 0.294206963453
r=0.632835420467 0.236961915753 0.0989844200808 0.409293133295
r=0.40512044525 0.399950401746 0.0878707469497 0.242803293324
r=0.402593452836 0.323338031979 0.180798200276 0.201393931628
r=0.780279776263 0.265486024706 0.220400067327 0.122333737075
r=0.301019304666 0.407638271522 0.118870086691 0.182667947934
r=0.485467086507 0.194796327242 0.367132050384 0.262866931402
r=0.45842992015 0.165482161651 0.280336151337 0.364894513227
r=0.535634710762 0.36019984789 0.167702801809 0.212466556206
r=0.510801417854 0.25756735044 0.360974189991 0.168141216359
r=0.418457504445 0.155793353887 0.344110690457 0.247763734744
r=0.455996356381 0.113522420503 0.291729481471 0.160011219016
r=0.457039253412 0.211976948133 0.194537709847 0.325783011776
r=0.510267030944 0.27761376291 0.321401189729 0.20521654836
r=0.355912042203 0.257201717937 0.388910227312 0.139477635392
r=0.756617205506 0.157774639236 0.199175676389 0.330666442361
r=0.414404436566 0.32865453381 0.194641618189 0.319047873192
r=0.307956352884 0.373583270943 0.232030437014 0.239168820895
r=0.614216642042 0.248397073244 0.161744738629 0.341178245455
r=0.371493384403 0.190209625607 0.281714303821 0.227310928808
r=0.334777565421 0.258184143223 0.398305626598 0.207496803069
r=0.49892504258 0.326616499405 0.278862827722 0.188042739181
r=0.553313448321 0.263071274845 0.339030256995 0.146347638942
r=0.517740540609 0.285714285714 0.211540335943 0.160791448715
r=0.572994666407 0.154702572347 0.250160771704 0.263987138264
r=0.407341187626 0.295117333686 0.18060141769 0.204244265399
r=0.524536596633 0.216021474993 0.273452952812 0.320641424131
r=0.488531132913 0.316929359507 0.179868175956 0.288057028228
r=0.377754642846 0.322119573557 0.211668656352 0.186473784277
r=0.535903751941 0.177758628662 0.22643229071 0.359948107241
r=0.559314403003 0.25242515179 0.270046758322 0.322457952404
r=0.374206676769 0.277924316419 0.332636912068 0.161056122849
r=0.462355240957 0.333995600653 0.24827928759 0.25792946853
r=0.52149762265 0.312335486959 0.243000717875 0.285235702321
r=0.490477248228 0.350520925305 0.249514391665 0.241568073459
r=0.46902813329 0.233399160701 0.382745001234 0.13866946433
r=0.616143215183 0.290731900111 0.186672491081 0.169812890678
r=0.441592286593 0.176076206421 0.215563719791 0.277666682168
r=0.679725166873 0.175853754276 0.315258229126 0.214097459766
r=0.55261154524 0.26312559061 0.226788085406 0.158886569495
r=0.377970416778 0.20427157285 0.314371488398 0.307842849926
r=0.575508277625 0.128614263421 0.360880985645 0.225091301257
r=0.423403413256 0.301430879298 0.315624278791 0.191737825987
r=0.603384179041 0.325090524851 0.289859928096 0.203974073167
r=0.533927076564 0.265967123644 0.214995776753 0.187382236372
r=0.403936409098 0.145464128072 0.370494154373 0.269862968575
r=0.511130615443 0.124065402773 0.303474294488 0.383120796122
r=0.600306236287 0.217115689382 0.138215983699 0.354803411063
r=0.357531253842 0.282684809422 0.134598551763 0.225192965704
r=0.457853399701 0.220517641161 0.262037559274 0.369279939838
r=0.497244538878 0.140363373319 0.223455951858 0.262398317157
r=0.448479861166 0.373688942164 0.133745230992 0.281495578744
r=0.720507592389 0.255673398228 0.147188725846 0.238021211681
r=0.635452509153 0.150286927128 0.222183790583 0.381086392579
r=0.469702567515 0.220623718181 0.12613101701 0.391723971529
r=0.574029123482 0.148702301301 0.364421733696 0.257995735608
r=0.438181207912 0.274932200226 0.367546142275 0.220483766483
r=0.491236485379 0.261982864137 0.359265605875 0.231566707466
r=0.564230020081 0.244458895573 0.147889232103 0.259307429686
r=0.469856116639 0.349783051911 0.250614250614 0.150504469653
r=0.457400844178 0.264148260499 0.133709356337 0.361456062186
r=0.669937610444 0.21638497389 0.369981470043 0.13435903195
r=0.522588212858 0.351903435469 0.249535747447 0.133704735376
r=0.518271068925 0.268162201916 0.363894286657 0.140753425396
r=0.459856879245 0.282413548134 0.394579326839 0.199875915661
r=0.536519641707 0.37000366215 0.251563072211 0.228911009755
r=0.347259088802 0.383491910278 0.245047343262 0.140535944107
r=0.511277484681 0.389221008967 0.135881168792 0.229366192887
r=0.500909167034 0.375317273011 0.233869172196 0.247695596028
r=0.528699696097 0.218735788995 0.372037794957 0.267192158052
r=0.421321055006 0.219049196621 0.256438628458 0.383809839324
r=0.45225463995 0.266114330066 0.411484750576 0.122717399806
r=0.487836279731 0.191129595741 0.281630344369 0.406082182665
r=0.364382056866 0.207679113339 0.125522276466 0.247877908255
r=0.484533370252 0.138737465779 0.402949606211 0.259635995793
r=0.596373359075 0.254954062331 0.41406953702 0.139434336156
r=0.4949048611 0.264129245786 0.199197823465 0.140885759964
r=0.493550883676 0.394518580313 0.12888769017 0.265585101879
r=0.510283106895 0.42290550353 0.300215333767 0.179127647854
r=0.535207562421 0.204019582582 0.251816542128 0.135429013141
r=0.436201744498 0.138940159735 0.366821341705 0.206752801688
r=0.415531497203 0.28446607635 0.370140151293 0.137688383276
r=0.212677989307 0.375364088169 0.280276594858 0.21028515033
r=0.52569651549 0.368519399334 0.314704083713 0.129612013318
r=0.329657895193 0.288766560926 0.371431237171 0.134260123157
r=0.41077264078 0.129382226217 0.401382474195 0.288397755804
r=0.511648781549 0.273729369914 0.378433258523 0.20733140964
r=0.452820384689 0.453665454097 0.118441334238 0.14889943893
r=0.503861278901 0.278329197684 0.192592018197 0.319117038875
r=0.453690329828 0.328038237155 0.152105152175 0.255710972095
r=0.567397187908 0.288091523661 0.216068642746 0.329901196048
r=0.515285314132 0.347676110024 0.252562402955 0.157295946681
r=0.667096773063 0.15622294586 0.250201244832 0.348788430169
r=0.528718194949 0.161626368339 0.251172861783 0.241645615301
r=0.548125560418 0.224634023221 0.267838584197 0.339816491968
r=0.439342550592 0.289340931786 0.173384180986 0.210142557074
r=0.52348799356 0.26194134095 0.347246765674 0.235989796335
r=0.577321029479 0.250738331719 0.155824376217 0.349011078868
r=0.51980386906 0.233802816901 0.3280948851 0.268495181616
r=0.5336449017 0.224742186125 0.342919412235 0.163411713292
r=0.363535405061 0.338526453593 0.182316880046 0.210637039957
r=0.60580848528 0.272931755814 0.204282693778 0.358405686266
r=0.542680316275 0.176134786918 0.221526263627 0.31028741328
r=0.498653225075 0.312838859588 0.186626341607 0.297716962343
r=0.41414272937 0.210856737211 0.296519366432 0.186238298061
r=0.431089736088 0.310494212241 0.229939234306 0.174949747002
r=0.568146198713 0.2509202098 0.246111656327 0.156464678828
r=0.365598960157 0.344903311997 0.252437798068 0.158124292132
r=0.508165672023 0.283730256969 0.190028222013 0.203396544041
r=0.537897779186 0.217266554022 0.152166289412 0.264641183409
r=0.4909258493 0.393519064497 0.218005023579 0.134790070088
r=0.384445885417 0.339003986301 0.248161248667 0.162596148448
r=0.533343189823 0.126293473323 0.199586088537 0.277017818384
r=0.513993804756 0.40076643808 0.213644614764 0.255067567568
r=0.333978458743 0.382722890231 0.243863245969 0.221200199479
r=0.55306401221 0.361446309899 0.211612451906 0.310423224904
r=0.441217274526 0.132135306554 0.285034732709 0.217872244035
r=0.729269445541 0.303176492611 0.206354128412 0.139390423223
r=0.873955316511 0.20745799254 0.314612926272 0.336260528878
r=0.451899926256 0.336901969779 0.313417283841 0.142297836869
r=0.414162611193 0.336327663461 0.142427393503 0.313829073971
r=0.491561437877 0.305414847162 0.345021834061 0.148864628821
r=0.446633940393 0.207687338501 0.36371124031 0.291698966408
r=0.37132095085 0.341649725867 0.149665664219 0.202812172735
r=0.390790653702 0.13260219342 0.227982718511 0.370754403456
r=0.549820443276 0.326161973331 0.206620372343 0.140842670302
r=0.54940115414 0.121787845573 0.391426135672 0.252912759307
r=0.482075810002 0.289551441001 0.40103045331 0.135904022331
r=0.573598118467 0.297730315588 0.213987886516 0.34109021358
r=0.525431588992 0.161898602958 0.201178162118 0.316789532298
r=0.296523384575 0.319733256626 0.163255048607 0.201016371436
r=0.571290451925 0.19597673204 0.167125902714 0.338285878942
r=0.44100708493 0.198107025846 0.161856570805 0.320240262104
r=0.416527219087 0.322695998707 0.169705086459 0.195794120984
r=0.487256979799 0.193649766444 0.326144801022 0.163041420403
r=0.520887212681 0.335107021743 0.178054411528 0.191583718826
r=0.562386386385 0.293810574092 0.335052152048 0.193961306437
r=0.356138835948 0.342968657681 0.194261206843 0.289490696009
r=0.607706872812 0.173427982083 0.303407625643 0.192678640816
r=0.531780251496 0.191881674317 0.33127620492 0.305245217314
r=0.28197041777 0.192249254236 0.329625873463 0.305453086516
r=0.30998974316 0.330616896622 0.192114064228 0.171583174631
r=0.736981027096 0.334544009988 0.192582713807 0.160632200216
r=0.539359959203 0.164555593315 0.340742685903 0.313648861565
r=0.770408331765 0.32337143014 0.209341800646 0.307714832133
r=0.492946445682 0.439109458546 0.163312027534 0.280514412144
r=0.49957444249 0.109632430574 0.439168119429 0.146561249294
r=0.537783178262 0.161897977759 0.109066445051 0.291780442439
r=0.500300451567 0.153672080498 0.437727026011 0.296242328087
r=0.580117265406 0.286038272751 0.115860682161 0.428221731773
r=0.386588409247 0.422817869416 0.124765177549 0.171683848797
r=0.441192382133 0.291801462046 0.113603460294 0.176732381276
r=0.447268673741 0.424385026738 0.176443850267 0.283368983957
r=0.30616385336 0.162488413701 0.436363734345 0.290219367262
r=0.55743229966 0.105540624354 0.29951416167 0.431879264007
r=0.477524258864 0.149883391638 0.438759786773 0.111236048642
r=0.563080225789 0.290395330326 0.160785354205 0.114022287079
r=0.772640478807 0.111197551994 0.436440018671 0.157564441678
r=0.650003950896 0.287831513261 0.171642320238 0.414444759609
r=0.573442676834 0.169145256585 0.288265615116 0.115634631172
r=0.468306330805 0.434723171565 0.295787315178 0.11238622873
r=0.489570171556 0.440308275479 0.116723735327 0.283458465534
r=0.478716269641 0.110766657829 0.435418408762 0.302155778997
r=0.502009433955 0.420168371285 0.270551910459 0.190756464685
r=0.51238876432 0.300480229792 0.414164534805 0.169785916252
r=0.612447549454 0.148220939279 0.435436542057 0.307060284704
r=0.453480037132 0.163831867058 0.430107526882 0.115493646139
r=0.328626902678 0.156792232311 0.288351463934 0.44559321526
r=0.770458007228 0.112855719669 0.170810412786 0.419608437649
r=0.464066737226 0.420995724185 0.122131026687 0.16410281614
r=0.54267526239 0.348299376184 0.210810960344 0.15767597549
r=0.552855003512 0.24839853497 0.36457953335 0.233500167807
r=0.437907332287 0.163593999101 0.362956301353 0.25798144136
r=0.558735548299 0.245189406638 0.182255000559 0.338853503185
r=0.559402183616 0.29024601307 0.138613023515 0.203636418233
r=0.523308593389 0.344748858447 0.253881278539 0.214872798434
r=0.397511103022 0.334194181217 0.186540763377 0.255571503534
r=0.371342302725 0.231305370114 0.383549565436 0.133686022589
r=0.298857226129 0.347304959908 0.341839471605 0.128679026429
r=0.536953927476 0.218161344477 0.341889713576 0.284329856621
r=0.391169886503 0.162921473466 0.353000238682 0.169825761795
r=0.518556949848 0.357969417275 0.171304587409 0.161351425816
r=0.472874902004 0.405678584279 0.116090412482 0.203591639135
r=0.49634479178 0.186302789399 0.291367323739 0.407591001539
r=0.490184008584 0.410118446888 0.312013686271 0.159648390065
r=0.468319779207 0.280862653549 0.19698738258 0.137346451003
r=0.383092778098 0.343957274528 0.184253596348 0.145835127918
r=0.545879791987 0.144790375367 0.207276432207 0.33478533858
r=0.47319636249 0.178628089512 0.200734802939 0.240230460922
r=0.408832147331 0.243615774866 0.217697811448 0.358383952134
r=0.630469107103 0.179229814426 0.274211961935 0.207062077632
r=0.61652078654 0.206880365311 0.180732573772 0.338986233261
r=0.701686457695 0.23167605035 0.120772511177 0.259255919021
r=0.459432826068 0.168265583865 0.201329704163 0.263665164428
r=0.605406042238 0.199846580189 0.279576506037 0.327354337565
r=0.40651285535 0.177766686049 0.226057730735 0.340012383858
r=0.823145310452 0.20476892822 0.313351594325 0.312368310156
r=0.545455085824 0.355010660981 0.170742270789 0.203491471215
r=0.422003604301 0.268444398196 0.206357106768 0.344699339416
r=0.38093016038 0.274978376375 0.180649944396 0.339626838008
r=0.508470819319 0.261854100524 0.345096457665 0.215316428823
r=0.432968280979 0.181258153402 0.340980140374 0.213748401278
r=0.43106961467 0.275799501984 0.133992538265 0.203948430741
r=0.59558943465 0.393305035694 0.259502218792 0.215705190044
r=0.582055787168 0.134345569864 0.206291242232 0.277596258569
r=0.386928371667 0.220507902295 0.259038080313 0.431796048111
r=0.534725769502 0.351955061453 0.305215452759 0.143829749787
r=0.56447044473 0.334085891297 0.284575396046 0.168224559387
r=0.609728593841 0.193946320086 0.134518004439 0.281079460903
r=0.370992417502 0.279126353099 0.207701887154 0.136469010442
r=0.622669218971 0.265698195953 0.382786803548 0.133260241204
r=0.518592375538 0.28351370088 0.131047904358 0.193290020993
r=0.501242455204 0.382823948085 0.123299141721 0.284069499686
r=0.546490820075 0.197593714769 0.134124859076 0.382275225479
r=0.56088235007 0.284581019582 0.20892655839 0.184710450503
r=0.475473250969 0.351321313905 0.159298592245 0.212398122993
r=0.440034493319 0.354781910832 0.245848045511 0.231697513592
r=0.398003731251 0.357590200425 0.230773338297 0.243594926898
r=0.507576283469 0.276284755486 0.324117492171 0.178137447688
r=0.525046670118 0.332773905661 0.225686286124 0.270565548469
r=0.540452969567 0.176272978617 0.22700651866 0.258492617194
r=0.426032551425 0.176363341677 0.337053543599 0.226185752851
r=0.551087383133 0.336684709989 0.226918573799 0.176855438764
r=0.556724254341 0.200484398147 0.195076069321 0.317927434336
r=0.491755983073 0.353055138971 0.261205482969 0.204724363501
r=0.352647598586 0.138552646281 0.38889716563 0.266527617416
r=0.449623144373 0.245062889733 0.36454746607 0.15668595364
r=0.553133396472 0.231582826608 0.1607149438 0.226976229961
r=0.450407685367 0.229125625095 0.377531949285 0.226953578825
r=0.449650532627 0.156340123251 0.372666282141 0.224947633648
r=0.593964526541 0.324952219155 0.168188575069 0.200509662349
r=0.503402152098 0.169902912621 0.229421696919 0.227838750528
r=0.376729472634 0.349301504041 0.178986244179 0.345394208639
r=0.482538324135 0.320793643826 0.16061630306 0.329441201001
r=0.517896803671 0.13665559247 0.309368770764 0.347552602436
r=0.527705389134 0.364114505962 0.169349981933 0.232665515718
r=0.562906413181 0.173871946669 0.373712750609 0.240336301677
r=0.63224148534 0.347161815546 0.125738820118 0.347329095573
r=0.394466146016 0.352117565378 0.2 0.325966211525
r=0.698041991248 0.134691899612 0.314017547439 0.204958171802
r=0.608020254146 0.232905097389 0.170241650828 0.369678608686
@balllist {Second Position} color=greentint
r=0.677154789148 0.270345930814 0.270095980804 0.20075984803
r=0.907969237599 0.270288412056 0.28131922225 0.242812073479
r=0.685688941544 0.159803760571 0.224135807538 0.30025043107
r=0.749341138099 0.328133688431 0.291375223155 0.161403611461
r=0.632299186678 0.163267397766 0.300476580916 0.2171005432
r=0.787256390288 0.151142906002 0.205989093466 0.338577590302
r=0.924189918029 0.348422043701 0.160730225108 0.203440812883
r=0.981257384769 0.220621495771 0.216117076879 0.286914378029
r=0.997621803152 0.228854323935 0.184789859907 0.267476563323
r=0.779705061444 0.188017895351 0.288815405563 0.295127407119
r=0.689157084498 0.239078203783 0.191939359074 0.279212209401
r=0.66393461983 0.302291408367 0.225742756119 0.204757312761
r=0.696687097567 0.281003829747 0.194642505008 0.252586895829
r=0.882867295965 0.262656587684 0.254608396327 0.288375595302
r=0.650397232272 0.295739157017 0.25808932729 0.188868862243
r=0.871666832711 0.266190310213 0.187800627396 0.254025792959
r=0.776587513209 0.276534874406 0.200205985009 0.237855467185
r=0.940704292071 0.290221516804 0.206472983231 0.277247947002
r=0.55263581909 0.283045215968 0.277724274089 0.237010641884
r=0.829878586049 0.223463548146 0.169420253794 0.315103259517
r=0.706936523788 0.305322344604 0.178926288223 0.217874656602
r=0.584585757697 0.262585034014 0.21333632354 0.258907079315
r=0.874721448811 0.172371261178 0.245886244499 0.269237238247
r=0.786209365359 0.327946500935 0.173324183321 0.150327649193
r=0.879980011575 0.205287901314 0.284706875075 0.233836942982
r=0.805857591972 0.277589697351 0.250029771525 0.20162977833
r=0.654789047101 0.294666604451 0.200503942886 0.158928654752
r=0.855913607687 0.256353003721 0.199929115719 0.273967747652
r=0.685511192193 0.265274803712 0.205389007852 0.247787294789
r=0.669146735357 0.261680202602 0.199414898262 0.246092044363
r=0.920428980303 0.250365432318 0.265547484054 0.209337349398
r=0.759416966524 0.210798099302 0.279989332816 0.282219743988
r=0.787169568228 0.222309415208 0.332352412248 0.286952114702
r=0.829274064588 0.193772702532 0.371149595103 0.137875876165
r=0.888769460031 0.30518408835 0.137522557957 0.384896580445
r=0.838009758447 0.323169791039 0.194690284361 0.143205493417
r=0.62109757825 0.295348794097 0.34219453868 0.214745194001
r=0.76629169084 0.192931595798 0.341233173148 0.321971681585
r=0.812962699435 0.341343714011 0.321360278346 0.194285845749
r=0.803839009346 0.178101380337 0.233344033618 0.326640791432
r=0.696822309341 0.29312483388 0.345087268539 0.152166208913
r=0.762431695467 0.155868165205 0.324784001911 0.204735803692
r=0.789809909416 0.341534058386 0.21100171723 0.155809959931
r=0.696737742323 0.148487341477 0.343448768297 0.204833677413
r=0.72444707274 0.152153110048 0.285996810207 0.202424242424
r=0.684365827028 0.334521677701 0.226223529218 0.163613662127
r=0.610319002662 0.146087664225 0.227270084874 0.338594349494
r=0.792685062848 0.306937488233 0.210479336548 0.332469212785
r=0.757809229107 0.209206495823 0.331766931097 0.309325138757
r=0.663100870884 0.211046340747 0.160419320074 0.272455177819
r=0.726296965894 0.301020718148 0.140014581688 0.367093991129
r=0.703858343276 0.192568917299 0.303617477209 0.160979551811
r=0.684335523464 0.288084097952 0.199580725527 0.164884243787
r=0.719271190615 0.294066093053 0.340793944903 0.161589452164
r=0.723673559636 0.304424859168 0.166681809922 0.302017081592
r=0.659317649142 0.22958520535 0.163112819096 0.311593201721
r=0.674997950409 0.177391856734 0.266526850732 0.276407384399
r=0.84260734567 0.211129192468 0.259631844792 0.267282372086
r=0.672800116713 0.206265501672 0.239964509993 0.270674853973
r=0.820185747431 0.206260644773 0.284157252036 0.269279871149
r=0.999035140727 0.275550529838 0.242034949464 0.234014525361
r=0.557843699625 0.267864456214 0.204363563329 0.244813629477
r=0.69891189709 0.385539138636 0.121848475322 0.221251178875
r=0.647572359892 0.118063044665 0.4033656251 0.181015928667
r=0.996004042521 0.334330261964 0.119371267274 0.156874663278
r=1.0 0.389490824826 0.229097513622 0.124506795265
r=0.803689497064 0.196888792864 0.315256643724 0.369641038304
r=0.737160353359 0.261418456023 0.207037354009 0.279795283167
r=0.834240796982 0.246231078112 0.198030872137 0.269369725281
r=0.680532114377 0.255364713081 0.192342992002 0.261395918011
r=0.883970900649 0.293708098039 0.253411941902 0.262984888024
r=0.871101854857 0.254518874756 0.189949858593 0.289194321861
r=0.744857983479 0.253539185875 0.295271214192 0.263327875501
r=0.628960574708 0.335632183908 0.175384870742 0.366297356737
r=0.620691429843 0.334134640841 0.1315432759 0.359857670843
r=0.72781226856 0.132170219404 0.351190011939 0.174113115629
r=0.703616189341 0.363883684665 0.128577358448 0.336970057327
r=0.6414899425 0.263409142573 0.275835940291 0.261828731016
r=0.603557835832 0.248772807261 0.262619246087 0.200287116792
r=0.631913531962 0.242504270135 0.280370516358 0.201550387597
r=0.697213541188 0.342712933754 0.283974763407 0.216277602524
r=0.511511873099 0.323552385804 0.292952963152 0.224995754797
r=0.820976500916 0.313901227544 0.390433469727 0.136010152951
r=0.791573558752 0.164583892473 0.139884456477 0.328597707544
r=0.901521170413 0.340685009226 0.142327763779 0.339422531396
r=0.383619333815 0.378166233266 0.110324569007 0.418087258018
r=0.661703513719 0.242866034881 0.27650756617 0.203385917978
r=0.759351758588 0.18541277463 0.278481989841 0.254519909216
r=0.673694465472 0.22877795496 0.304452672895 0.311666081065
r=0.814705555233 0.300388660549 0.235230278271 0.307287695727
r=0.864982164455 0.308190598548 0.152129794382 0.227174277609
r=0.829363969578 0.291133140576 0.243460002754 0.158680985819
r=0.779609275216 0.309949053 0.226022160164 0.154660732442
r=0.77865810861 0.22646700446 0.309277014771 0.154507561765
r=0.708590993836 0.154947941477 0.308861517523 0.309068390609
r=0.739634487546 0.226684250005 0.308655280823 0.309538058269
r=0.644765427511 0.293917332081 0.228452325035 0.303135274777
r=0.6208500419 0.228456967666 0.303035810234 0.286609880211
r=0.782118465591 0.290879333433 0.253831275108 0.203838714477
r=0.680450379258 0.263721273179 0.204206801735 0.247506325106
r=0.658496599783 0.230980928623 0.285426893055 0.304932807596
r=0.689030173617 0.315923425916 0.155969901516 0.232101361071
r=0.846225240272 0.363770240734 0.143035748307 0.174976920882
r=0.627397494142 0.321787031418 0.342887820363 0.148219037393
r=0.770110579722 0.411539893559 0.118914124269 0.164841542741
r=0.775396990626 0.29830337592 0.131003954064 0.384851683234
r=0.926235438333 0.303231636016 0.342191984692 0.153236951207
r=0.679104280807 0.375434296836 0.292481799178 0.184704101492
r=0.751369102611 0.141256070152 0.165919809947 0.32451234992
r=0.805064461046 0.117364790563 0.393182045386 0.150054983505
r=0.726435345997 0.165385547981 0.32489794796 0.372924275262
r=0.904223134386 0.230288155193 0.258962074906 0.16073914993
r=0.765123375937 0.277885022835 0.272446913697 0.247186779039
r=0.808194652341 0.288376812763 0.26862626507 0.177081569292
r=0.881800142133 0.27031403804 0.266344902042 0.277807766805
r=0.654068691044 0.272658774328 0.286301482334 0.188159621866
r=0.74274077761 0.282401316695 0.281735262871 0.265386669015
r=0.850091128586 0.265118642641 0.292683370389 0.269815298138
r=0.595983421466 0.26309496436 0.262451138193 0.269763163946
r=0.909451696842 0.262871575675 0.270254517194 0.20050514863
r=0.825053338475 0.214384754468 0.289281316902 0.15447416002
r=0.663194829945 0.16009781837 0.311728562789 0.315316989368
r=0.603739547364 0.245026492156 0.263118392532 0.216141529569
r=0.847371426955 0.261540289993 0.199524601854 0.264582838127
r=0.62149495858 0.175378302129 0.304334444729 0.214003590664
r=0.746430858321 0.190906536805 0.267278516576 0.243959542986
r=0.702901778221 0.278566265852 0.221893685525 0.319830475064
r=0.829148490313 0.138586364626 0.35280984535 0.202570246134
r=0.863613637862 0.350558837278 0.146933831966 0.206451064553
r=0.580131170259 0.21390831969 0.310462866498 0.326425063253
r=0.609134531484 0.25048620019 0.268030785782 0.296395911781
r=0.689579539397 0.186242310972 0.284516702655 0.250694053819
r=0.759759293517 0.19761914795 0.364333572121 0.301420083435
r=0.700632847855 0.140390129396 0.206505823299 0.342759505992
r=0.632862899784 0.150502854885 0.195286580483 0.295815956152
r=0.768092428454 0.336378844422 0.141766396431 0.30665294042
r=0.870678435565 0.282344510465 0.18843868502 0.228658445553
r=0.666333218051 0.191731527343 0.238340240574 0.285919336905
r=0.602639113774 0.20008927575 0.226369824796 0.27703381319
r=0.599418941022 0.179966381521 0.296391868764 0.228310303535
r=0.662665751203 0.289333224547 0.302272423972 0.18296210139
r=0.687267771872 0.2894606255 0.181103796851 0.226097895558
r=0.674803171298 0.295965973497 0.183286730768 0.293450681937
r=0.772086511251 0.293125734175 0.18203130866 0.226774632129
r=0.654608775107 0.307996790586 0.199144156191 0.174110724793
r=0.724330490539 0.182089674358 0.319996727213 0.151080019637
r=0.672854284557 0.311090413146 0.170381212162 0.27902335174
r=0.745744417678 0.325650092583 0.128608098986 0.168409432922
r=0.665169146185 0.174076812361 0.335169282055 0.216674030877
r=0.635582933242 0.196652844198 0.264102813253 0.297175191689
r=0.606713963406 0.287741381756 0.2548294352 0.207597490544
r=0.650141766912 0.242989036353 0.209117137911 0.285574148875
r=0.677102247709 0.279193113642 0.199134857838 0.274367446309
r=0.571617521276 0.313169958295 0.224933650433 0.25895288319
r=0.921144155522 0.359024746932 0.148413042982 0.21218837831
r=0.736764923387 0.152361254025 0.210871892323 0.326550934378
r=0.836079434072 0.272499786016 0.353224612689 0.153846928449
r=0.69380625416 0.208498782776 0.326924914298 0.153307141683
r=0.612061680047 0.274936166708 0.368132773248 0.145251626719
r=0.635515772579 0.152211033197 0.317585742506 0.184286107231
r=0.655420363881 0.385504071104 0.184205823855 0.144026974952
r=0.711235282796 0.147420265771 0.315894261704 0.36081156209
r=0.588082536659 0.147893620414 0.315659241409 0.359805114729
r=0.620198020177 0.23087930171 0.292766688131 0.187736996494
r=0.787574462428 0.237338097365 0.287494417151 0.2836980795
r=0.617165112807 0.188943456331 0.289907972746 0.239116007433
r=0.584906520491 0.23079714125 0.294429964282 0.285675291517
r=0.618241290704 0.140101522843 0.217212736502 0.291693585602
r=0.873392060352 0.331653294932 0.301412603717 0.146129054378
r=0.642262611505 0.158379679588 0.287457458288 0.350004150411
r=0.930107877284 0.275984759343 0.131422648064 0.218748249005
r=0.685114874082 0.199531996228 0.307818386295 0.138799092906
r=0.76232417572 0.215451857565 0.147540080436 0.326556847189
r=0.91203924609 0.309803823875 0.15244267004 0.232596300902
r=0.751876825438 0.201074388129 0.31901618809 0.340311235305
r=0.758505806764 0.302455769295 0.134664450935 0.36738761876
r=0.867234972149 0.360235112967 0.133339255574 0.299532142963
r=0.652083746636 0.313301430051 0.137019002043 0.342204684745
r=0.754182408233 0.387409993454 0.184158847916 0.129773074405
r=0.635526996391 0.283741387795 0.273991141732 0.225116879921
r=0.672289428461 0.216346153846 0.302994174057 0.33046762219
r=0.805585711194 0.191671029342 0.146772866652 0.330491361903
r=0.751759730597 0.145904337144 0.202725853799 0.334024434689
r=0.66595496689 0.334270112185 0.14549203738 0.200664068493
r=0.578166793833 0.140690972237 0.339740647234 0.312449928764
r=0.836435878386 0.218036467174 0.352132727372 0.142419098724
r=0.782660660173 0.336416115501 0.140743124317 0.213165566919
r=0.551481322379 0.128729790124 0.272882618411 0.367874512553
r=0.709575247578 0.211605818687 0.294815562778 0.33053548326
r=0.631072845859 0.214748911375 0.344193477648 0.28800789449
r=0.765469890922 0.265406451574 0.197190216336 0.249441575167
r=0.625473184803 0.202833277118 0.274379476598 0.269677188945
r=0.837799100252 0.219417239491 0.244418760265 0.221424660867
r=0.798994757801 0.338310528415 0.209701194874 0.148310008151
r=0.675981768976 0.27608456607 0.27712193199 0.220440258097
r=0.752309493839 0.282672388891 0.166425948087 0.352040605785
r=0.745900080037 0.228517854231 0.387127017773 0.228008315669
r=0.751096340528 0.214798396969 0.244384882028 0.268507660786
r=0.649286924292 0.206865690724 0.255130090136 0.24595665793
r=0.927605914823 0.230387001253 0.209130906224 0.288148807593
r=0.713772765043 0.255786285961 0.285132309467 0.254055807917
r=0.549856577143 0.215318803753 0.285977636126 0.225276346395
r=0.620865583597 0.287831880212 0.271824003788 0.241399386102
r=0.747441250293 0.281186260176 0.276908359055 0.244147217559
r=0.564600909437 0.264201908298 0.252963644941 0.205994247714
r=0.653826778597 0.272615364717 0.21573649485 0.286461537073
r=0.770403350108 0.285889310794 0.215213497351 0.225314439204
r=0.902827503251 0.252508511826 0.240186629677 0.182216137342
r=0.987535298539 0.216128819376 0.101432059658 0.26133438923
r=0.864111770517 0.143233224091 0.178907215387 0.251705797024
r=0.624343162439 0.182927502623 0.128761526144 0.313787201148
r=0.754387716402 0.158789353851 0.123576980451 0.414147758499
r=0.896816691508 0.28688178401 0.225514212105 0.135469020568
r=0.762312542422 0.383840044386 0.117572718773 0.307920720869
r=0.628891660382 0.174403939042 0.324833257145 0.372402474018
r=0.73351023703 0.436236783428 0.0846100362032 0.205063655326
r=0.844337282227 0.408928910352 0.278095278264 0.106265421034
r=0.998582518617 0.321684939411 0.110461627236 0.16487305251
r=0.767727983834 0.190754885428 0.116139271898 0.307023112786
r=0.616581660302 0.142052169208 0.358122250224 0.300784531488
r=0.557612169966 0.320090165314 0.109693431331 0.400846207413
r=0.683931128013 0.247195514879 0.207519051999 0.271301496924
r=0.784015023579 0.231212453357 0.263483849328 0.185039440821
r=0.803320910452 0.177077602011 0.23669629261 0.323373293731
r=0.762771717729 0.289545164401 0.22824455732 0.177141760943
r=0.637911327441 0.22854385523 0.304658192687 0.291070662645
r=0.694370266554 0.183059714326 0.300120629968 0.229132137169
r=0.534003217616 0.213687199804 0.284787715177 0.27647863128
r=0.799154935853 0.217539463794 0.293811074919 0.166424455024
r=0.73505417062 0.309452361046 0.166869282986 0.30160657478
r=0.651450746505 0.272408254478 0.258231781836 0.206868256573
r=0.800942261933 0.319351065224 0.14070523291 0.343471431338
r=0.83295725946 0.205262315205 0.138976356941 0.356460479266
r=0.666184916303 0.102659000909 0.318025361039 0.406638320314
r=0.831165620082 0.285660405823 0.292373840235 0.23383872671
r=0.690003936606 0.201714665946 0.315408606223 0.14105858442
r=0.742294347335 0.291432225064 0.265920716113 0.19793797954
r=0.767553354339 0.324547133398 0.210340392603 0.154388383655
r=0.649006247537 0.287694644892 0.289973414356 0.182997847829
r=0.654178683602 0.274115468339 0.229929497385 0.185256181162
r=0.737415307273 0.299356913183 0.173191318328 0.231390675241
r=0.647120425909 0.138290846652 0.211464799894 0.308765904988
r=0.843304853787 0.302486578129 0.154987284544 0.308349816332
r=0.81107331646 0.219981372689 0.171077518269 0.280226393466
r=0.65554297762 0.170257202529 0.314974914366 0.214177870023
r=0.816390088138 0.254168209808 0.275065762663 0.273660837951
r=0.835790648646 0.268930141671 0.24760974248 0.287179845069
r=0.649921455735 0.194928312136 0.300148860045 0.224778668617
r=0.758138999805 0.226566380473 0.285460867097 0.289611864046
r=0.796425273887 0.25735821967 0.269861210816 0.286850921273
r=0.766261673493 0.254517629054 0.270881158397 0.274236270528
r=0.644261529222 0.29054554431 0.259688965687 0.188471982227
r=0.637610965358 0.332241255577 0.264407625823 0.238696995226
r=0.689405538532 0.174690353284 0.212464927374 0.312404470694
r=0.675754350909 0.3085852072 0.214658217911 0.30073459317
r=0.605515569937 0.26742355876 0.23135648068 0.295028394848
r=0.798663741276 0.208698552748 0.171397005233 0.309474045481
r=0.7342216868 0.318827258838 0.187788507888 0.150060867505
r=0.722160911305 0.221993999538 0.292014770367 0.162289406877
r=0.759424472026 0.315928507919 0.166939422445 0.296045255982
r=0.686521294724 0.28786303684 0.223409784939 0.175946982002
r=0.76081997387 0.268663183447 0.202161893709 0.237530849808
r=0.881019864282 0.290393954243 0.258717635567 0.215998781927
r=0.82547674482 0.286431212739 0.271375745227 0.235491661007
r=0.666969128326 0.2329513806 0.200445611522 0.282883743137
r=0.851955187414 0.239021537047 0.287990641516 0.271997660379
r=0.687168953981 0.238123133318 0.27578517128 0.199300590681
r=0.778477708382 0.235420142321 0.26910007201 0.293425366425
r=0.70037316977 0.291980241174 0.234229260497 0.275490338515
r=0.866747549783 0.246474333779 0.275088436444 0.207955349422
r=0.829789860165 0.199390758837 0.263391241404 0.274158523344
r=0.741095331492 0.279501507242 0.20355120947 0.283802661569
r=0.758312714806 0.273471897405 0.291731172524 0.202070775278
r=0.784366471905 0.273684210526 0.247980416157 0.201101591187
r=0.722638408192 0.240773857909 0.290630249824 0.188153687747
r=0.679384552736 0.287207904229 0.265356265356 0.187673166397
r=0.806670529336 0.193857237653 0.277087875628 0.283628779979
r=0.603927075053 0.28414846426 0.238609691729 0.290212813746
r=0.644183746668 0.266805942433 0.18556174559 0.295357474466
r=0.630279511362 0.274955841344 0.293511103826 0.236986945429
r=0.742978822232 0.245370126854 0.274040707015 0.200660473434
r=0.786850224489 0.256703399141 0.283510337251 0.20125178946
r=0.658175285205 0.190947324876 0.257204908991 0.256423515352
r=0.754397156381 0.255901909352 0.192124687367 0.292197889343
r=0.832640350393 0.299327603865 0.258983835775 0.188293182527
r=0.812760158207 0.281137890961 0.210297610025 0.249153655702
r=0.916489021197 0.290293191983 0.251962895478 0.199320854729
r=0.65949779711 0.288454480364 0.236939164756 0.197054204798
r=0.899560302141 0.204212277491 0.274969223091 0.233904508401
r=0.630788152842 0.24838369178 0.297884505432 0.249769098826
r=0.762526932125 0.279987796948 0.243707801122 0.207508088536
r=0.666130078518 0.260448567826 0.265762925599 0.20379210953
r=0.579202510296 0.237595714246 0.279050851261 0.216812049477
r=0.831666113858 0.273629409865 0.244991673436 0.194275212555
r=0.75205957714 0.210326005308 0.274275126446 0.22184385798
r=0.542898088776 0.235995877351 0.294743622778 0.268616335996
r=0.594939356987 0.190989172747 0.34927808732 0.325461581365
r=0.584115746353 0.12883363631 0.333900193514 0.344807365273
r=0.735445810317 0.133330769896 0.333211570073 0.187066819191
r=0.692148324909 0.329890602704 0.141333152137 0.317320106
r=0.631892790758 0.134679977608 0.331545064378 0.196771785781
r=0.744291465147 0.216267319674 0.287591829144 0.270977341062
r=0.755985765939 0.277240873906 0.205881005817 0.258919983511
r=0.679772176121 0.285447109357 0.234621945455 0.259263826376
r=0.763007198188 0.208833057623 0.323252688172 0.306081127654
r=0.763708350933 0.239825683559 0.274337527237 0.190412595769
r=0.900871197718 0.281799271971 0.176755070203 0.241497659906
r=0.665851903001 0.300894213468 0.287958878232 0.22892831718
r=0.838168662743 0.285709186789 0.182760684202 0.302434530879
r=0.650851675017 0.239384097197 0.287164681824 0.282401058583
r=0.866814869355 0.280458473142 0.300145499896 0.182646910354
r=0.685870341173 0.231396990462 0.287412623532 0.174761544024
r=0.778349862325 0.294011718346 0.18009804558 0.292850462459
r=0.837313954406 0.229589180927 0.182396872168 0.301629237327
r=0.753245817363 0.239683716333 0.280108722511 0.294044971584
r=0.611421247874 0.231337226791 0.285187266236 0.303564840828
r=0.684178858678 0.168506253563 0.301307019334 0.221951168012
r=0.892278758456 0.315533762203 0.217058797067 0.29798911332
r=0.832920428894 0.325312190287 0.193815659068 0.155361744301
r=0.766195734658 0.220447755689 0.299745509534 0.30007745362
r=0.638641772012 0.174037224367 0.293690935711 0.214483783664
r=0.659562394544 0.220061920935 0.310540421894 0.189471130519
r=0.62453058149 0.301063549769 0.289877229674 0.184330405986
r=0.652152393952 0.184541976909 0.301010487495 0.224321632599
r=0.718149896727 0.320889240976 0.213199980195 0.168341832945
r=0.677133775951 0.242771065132 0.302228456658 0.26288774827
r=0.659015174122 0.249830810207 0.197076380811 0.293896004185
r=0.671611328248 0.234742574813 0.302734265342 0.177306159115
r=0.676922536297 0.209328151027 0.267881479986 0.233859976781
r=0.805853049035 0.206459257765 0.254790237999 0.257059298104
r=0.752539205406 0.206294675015 0.236604421788 0.283371197429
r=0.883173509677 0.192418677859 0.131908009794 0.315932144106
r=0.572605456385 0.181629417095 0.373905164603 0.317653276956
r=0.62576425231 0.374247103088 0.131956838912 0.302919275161
r=0.936293488922 0.361175166466 0.130936914444 0.314848101942
r=0.640515083499 0.131346537535 0.192305605497 0.362479252831
r=0.76369080187 0.131177466243 0.192744030948 0.361175416891
r=0.664472172376 0.297903930131 0.353886462882 0.140174672489
r=0.731493819019 0.192813307494 0.284350775194 0.391908914729
r=0.69309880416 0.186837418726 0.315005068239 0.131457804808
r=0.803175455549 0.120505151213 0.304818876703 0.16630109671
r=0.597070160652 0.292463681677 0.37771056107 0.195969837686
r=0.731669962685 0.258920959688 0.270896764503 0.201964843909
r=0.66427104346 0.274198577559 0.268259365395 0.21176260969
r=0.899601095291 0.35282116672 0.318489002231 0.195358622888
r=0.774918445818 0.200871666661 0.316287264873 0.138868117091
r=0.646246319497 0.137357063101 0.345660625969 0.202105119902
r=0.815988780124 0.277648711438 0.331712500225 0.14526266501
r=0.700968545739 0.21510738988 0.356796505278 0.290083727703
r=0.676029868763 0.201912794716 0.343740866689 0.138879624249
r=0.573662515751 0.142183202586 0.286053099904 0.351782560953
r=0.747336774944 0.340343518229 0.199475673801 0.144834118413
r=0.783888351826 0.338682820877 0.203555806217 0.144021565804
r=0.751519397769 0.169025392213 0.371527077845 0.241389377394
r=0.660732503718 0.337754528003 0.311565667403 0.141275244983
r=0.821290743731 0.310150299827 0.339078323032 0.141592154813
r=0.762183271669 0.141502004183 0.310832246728 0.20883252163
r=0.655750393719 0.209048737314 0.338471496067 0.141587968343
r=0.658757534557 0.347710118608 0.291754156972 0.217893422621
r=0.813793282689 0.290988291266 0.144907164262 0.349362043931
r=0.875463290383 0.339018877593 0.19323682549 0.327068253983
r=0.894255836732 0.280452953107 0.21888636224 0.2274138037
r=0.591964390269 0.303582390061 0.217447884696 0.259459326737
r=0.673902787297 0.2255332621 0.295935731529 0.252602002454
r=0.794779043428 0.21620809152 0.225648198405 0.300467621394
r=0.974401832053 0.260966025293 0.22960182296 0.214766189539
r=0.686852556573 0.221626575029 0.219656357388 0.270011454754
r=0.625142081446 0.256501456684 0.214927880749 0.238163327316
r=0.861899665405 0.246310160428 0.286016042781 0.20628342246
r=0.759028271156 0.218102649221 0.295389191869 0.258923426239
r=0.902245553667 0.225087864379 0.289745710151 0.230308042175
r=0.553414988829 0.250541395969 0.297538730635 0.235965350658
r=0.546718963479 0.278721146193 0.267909259751 0.220880870257
r=0.633843660251 0.276956589389 0.226388672787 0.227425963384
r=0.958349230018 0.219578783151 0.221954332719 0.286626010495
r=0.521963821153 0.235872037468 0.220758246639 0.290593919492
r=0.705074525392 0.291830053603 0.217937187466 0.223297478145
r=0.824765093142 0.265845715662 0.301647137666 0.222431648499
r=0.774335776122 0.225897901328 0.289979808692 0.26081458669
r=0.790974698476 0.290597259745 0.213189888074 0.250518622154
r=0.734998727192 0.269601902967 0.232574839549 0.217988420627
r=0.846692857005 0.221130355266 0.252412343556 0.226262129959
r=0.585905759475 0.30752688172 0.229521016618 0.217008797654
r=0.946975172242 0.301627258833 0.254937217178 0.227216877941
r=0.88595571317 0.242928921038 0.301381729978 0.219235933642
r=0.654177780663 0.231483756819 0.268147638473 0.284317098344
r=0.66766955598 0.245259139383 0.195803421995 0.265301464791
r=0.756215179072 0.291751178299 0.237877748756 0.281040696911
r=0.72247174917 0.197645423701 0.237910313535 0.279278911008
r=0.83622696094 0.280813498715 0.175081014639 0.314716728126
r=0.671929390266 0.286764103712 0.215741888284 0.240336370734
r=0.742284148231 0.303913894325 0.22726679713 0.296738421396
r=0.740590134464 0.175254567467 0.302030709291 0.222321682735
r=0.603546670223 0.275685434773 0.283201074862 0.238862997019
r=0.646523527103 0.147073998538 0.344974861826 0.179604472252
r=0.806347485418 0.273395823318 0.299085531238 0.191449704218
r=0.619382581046 0.182724162622 0.324421990612 0.16152120296
r=0.650984590731 0.307721449235 0.335204573633 0.181636589062
r=0.709951268299 0.227372346341 0.287134866377 0.198030813516
r=0.89655847758 0.232578821601 0.271833022713 0.294561174223
r=0.7597402272 0.304391705597 0.211640762139 0.245868330581
r=0.582778438782 0.281918737146 0.249013395587 0.252737479851
r=0.600123555636 0.145102937376 0.338444310449 0.220044792833
r=0.761686360739 0.200484819492 0.141388819253 0.344638121807
r=0.64709300826 0.191779392118 0.230815798263 0.287533400134
r=0.82605383948 0.194296569297 0.297740922741 0.240942647193
r=0.638452134915 0.267415756164 0.240054706775 0.309840323643
r=0.795901445115 0.266570031619 0.238405671927 0.310423817285
r=0.682622634975 0.323636145003 0.163623948362 0.404705154799
r=0.700431765932 0.232608986658 0.298157154969 0.159341394851
r=0.825444615382 0.299486527391 0.318829862959 0.21640486244
r=0.770782673684 0.166201843171 0.306165171856 0.220151384951
r=0.890833140447 0.350294985251 0.146052816407 0.292316336564
r=0.693948624805 0.291877665245 0.325126599147 0.225646321962
r=0.812183312818 0.159570826965 0.219574437676 0.317135076922
r=0.80725540822 0.163622883974 0.29539107871 0.21759545286
r=0.781018553817 0.302830831001 0.219375489949 0.163144302096
r=0.689044337294 0.218012938063 0.30412628449 0.163645846583
r=0.628126332481 0.204271376002 0.258458191337 0.275157860743
r=0.772084410944 0.269969129848 0.245176538684 0.284777156087
r=0.68492820389 0.264655006727 0.263117432251 0.272342879108
r=0.900506103176 0.120331416876 0.16141247658 0.344151510508
r=0.734038929848 0.348455604118 0.184262708633 0.151922794873
r=0.687720043233 0.314688954111 0.198232563867 0.316588918633
r=0.706804760236 0.250897548132 0.210780216574 0.272914050606
r=0.590309288656 0.262285659546 0.212817319667 0.245061787528
r=0.653409381749 0.250473437656 0.195330409648 0.278904614771
r=0.639251073037 0.250508806317 0.274545902543 0.208836803332
r=0.825646118081 0.262246179611 0.266694578187 0.193165166422
r=0.847538238199 0.253276493799 0.203600620068 0.281637542277
r=0.693817807401 0.279028015532 0.170765312513 0.221410379525
r=0.742189047228 0.271733761423 0.238083477402 0.181094097308
r=0.793465943324 0.268358181313 0.244189276785 0.195840731361
r=0.764022786628 0.195260711229 0.242578841938 0.26920759104
r=0.72492608222 0.303909869634 0.171958072124 0.224003764769
r=0.796955409519 0.288585701029 0.302735930394 0.229082341172
r=0.736156342818 0.304062973804 0.224183881965 0.178318646998
r=0.651819995129 0.178201200842 0.302846334879 0.294155006479
r=0.674436348344 0.29388382694 0.303973946556 0.223929135613
r=0.785278653689 0.308545159546 0.306863874715 0.213205728126
r=0.73051310056 0.289203872391 0.245018002299 0.289635694153
r=0.722705618845 0.20162762114 0.249357517971 0.261369138515
r=0.66117831555 0.250647829328 0.274809792576 0.195117910854
r=0.685771337574 0.272489404828 0.247503224618 0.19767827529
r=0.717392392777 0.191140071728 0.261807344547 0.289387280901
r=0.700473445693 0.233174463435 0.278437205914 0.194438541635
r=0.744775607372 0.320152898705 0.148906349543 0.212019537057
r=0.661074274609 0.244670747151 0.29506120726 0.185257492613
r=0.879475344531 0.211315099288 0.340684044318 0.157308783386
r=0.846368721389 0.317413634169 0.206312277775 0.323866379878
r=0.806821853504 0.304363233666 0.194551495017 0.356411960133
r=0.751374021593 0.297265828883 0.267434857671 0.247641225358
r=0.727677406445 0.297124521168 0.245161932242 0.267250385553
r=0.915158421802 0.34024757444 0.210605553697 0.291903646705
r=0.768400255143 0.14422587364 0.349548715575 0.305878268919
r=0.64174720241 0.345694756172 0.202407671904 0.309834727607
r=0.870395548893 0.295225574117 0.255083813253 0.262629149578
@balllist {Third Position} color=bluetint
r=0.567754930893 0.110277944411 0.401119776045 0.125624875025
r=0.480404349794 0.192625243327 0.330364934106 0.132615845882
r=0.459644100016 0.343460054192 0.275720502504 0.195007800312
r=0.345814250202 0.352044250637 0.278556586379 0.182797272381
r=0.343240800763 0.168520036897 0.282617607871 0.182663728605
r=0.52180802896 0.165013585666 0.355668927777 0.182864960383
r=0.496513404341 0.160057713706 0.172921022706 0.356418815646
r=0.35016984505 0.0489974341918 0.46560866673 0.0353321296208
r=0.241960732811 0.519118008497 0.0139040061796 0.0119728942102
r=0.529723260459 0.200865590352 0.352937171756 0.13439019646
r=0.49442756149 0.354438090082 0.204223207336 0.308246759839
r=0.555525704765 0.17431234789 0.147908343665 0.344721495155
r=0.46984116597 0.359767931833 0.302072630279 0.143039511785
r=0.532917267555 0.204676361005 0.347711855843 0.150819650756
r=0.363756887621 0.179828648891 0.318867308503 0.395784877978
r=0.337084890601 0.140153363541 0.205437434646 0.294004879749
r=0.285707920639 0.108485438004 0.492647479545 0.0472621159238
r=0.378014294038 0.0310813608447 0.506562694086 0.433593264785
r=0.46688722451 0.0643809890692 0.0792603650022 0.439495353205
r=0.631188352976 0.217566558845 0.28805673053 0.320651903459
r=0.334570079341 0.278620760482 0.170992836787 0.22385683843
r=0.498517740511 0.302324885998 0.196486506691 0.261269342902
r=0.562777334379 0.11421803605 0.384772797354 0.214223642531
r=0.417800724059 0.305994615883 0.234681534759 0.244661700681
r=0.39738260568 0.120906497368 0.117852694178 0.439124844296
r=0.582060354912 0.16979976523 0.285585478301 0.164781136762
r=0.359999871802 0.373104381503 0.38155009099 0.164294713266
r=0.46961717306 0.507708665603 0.0441609073188 0.393088782562
r=0.667774879233 0.10335474661 0.377551748751 0.0801927194861
r=0.465835325814 0.364422321195 0.454720111781 0.0675923500131
r=0.245890016859 0.0459448086464 0.389606218994 0.069974751949
r=0.448289555218 0.51330973623 0.338816427463 0.0856647595035
r=0.444822899947 0.267709712754 0.234914251148 0.252914153056
r=0.248495085144 0.0995745531697 0.155515812626 0.385801406307
r=0.793434102794 0.161476408619 0.354973547422 0.104961979239
r=0.288518410508 0.357792993035 0.105001389848 0.380410186339
r=0.501316679343 0.113749698756 0.141482676158 0.372207700721
r=0.472524863195 0.105717750438 0.356793626232 0.158214567545
r=0.27894330263 0.155616784651 0.360202561247 0.381002710651
r=0.664081174485 0.277905856947 0.291825955 0.245688271515
r=0.385154755528 0.360769026313 0.181934969434 0.147337645078
r=0.521955248379 0.234307318962 0.190949766264 0.295446583113
r=0.422302056648 0.255237550086 0.242907842015 0.243354321694
r=0.3040864422 0.165825869643 0.1450103224 0.347018921814
r=0.479670753663 0.184306220096 0.14322169059 0.320765550239
r=0.383054906964 0.2148384235 0.210254809509 0.305377121359
r=0.368343853148 0.13928612952 0.12518893152 0.38425764446
r=0.481091981331 0.234932857633 0.211564883814 0.269310523933
r=0.724982793648 0.210469626919 0.235176569081 0.26975355888
r=0.617154959986 0.111565592241 0.380821984912 0.142314098168
r=0.861298209692 0.149371164712 0.376359438605 0.0986694209855
r=0.379535461049 0.318072858025 0.247003595685 0.206615697527
r=0.25523975836 0.291760345142 0.217111259646 0.212888132709
r=0.380010797729 0.246168078584 0.303870418535 0.229260914161
r=0.418860949716 0.121252044339 0.176494639288 0.430265309831
r=0.480138539522 0.168259800159 0.296383382287 0.287772103448
r=0.308007071458 0.444259683966 0.144946152181 0.317595477313
r=0.302227106215 0.110932645772 0.381765538813 0.43413572289
r=0.77635597283 0.063151192441 0.0510883785503 0.478737464994
r=0.754759742225 0.478494304956 0.063591044077 0.0509799697537
r=0.39235433098 0.0583229386461 0.381156666395 0.0883528986605
r=0.33915450589 0.48078049888 0.399788676741 0.0661974475294
r=0.628583143839 0.0826784030179 0.430116315624 0.375919522163
r=0.509316224067 0.394866664525 0.399983479342 0.0932086329615
r=0.339960415429 0.372248085575 0.416803658014 0.114566209415
r=0.456274545847 0.3398258909 0.0899668065385 0.461451744222
r=0.302904793875 0.120281490169 0.403500108028 0.0979351214544
r=0.733557967272 0.0982794078199 0.350202885962 0.140312780751
r=0.742984263494 0.455322179114 0.368867302887 0.107268764315
r=0.695000700103 0.22630129802 0.30225951663 0.343953498536
r=0.512769753944 0.117339125838 0.314049690796 0.360018082348
r=0.338520347746 0.119765551351 0.370499911194 0.212151435247
r=0.709467297019 0.360215838299 0.313444077966 0.209101131552
r=0.961749990323 0.433362380182 0.0798207394498 0.0568322337026
r=0.624197568815 0.419595675057 0.079334738269 0.437508604348
r=0.337254568258 0.0874495287349 0.421474810864 0.428176314953
r=0.593437715737 0.431913795618 0.441359929098 0.0719061669116
r=0.282094641163 0.104556131672 0.419664216668 0.0843030493283
r=0.2994409861 0.143743632491 0.380800222284 0.0872464573493
r=0.227183297033 0.413743266325 0.41434765471 0.10082774931
r=0.565362338418 0.182776025237 0.350599369085 0.274952681388
r=0.267292570388 0.107013075225 0.129631516386 0.41069791136
r=0.262907952792 0.104899236341 0.423942583313 0.0957703332531
r=0.844709956844 0.36207163385 0.0909890549057 0.444378272803
r=0.645964315896 0.391679913313 0.0528758427167 0.448762311714
r=0.425969798 0.476355581239 0.0279302706347 0.0406915149764
r=0.21469859014 0.0459271289773 0.0861657178896 0.38320149386
r=0.751711102323 0.0769503929349 0.500409146351 0.382466920904
r=0.667357960657 0.296578586208 0.156154370539 0.172286938686
r=0.466759558325 0.164854159165 0.364685284293 0.174864962189
r=0.533203151122 0.377527585286 0.157919719855 0.159636516608
r=0.255487384019 0.303008398733 0.358150901831 0.160711827069
r=0.351486269263 0.289556550074 0.180106827008 0.169646111557
r=0.279802280205 0.289648955467 0.180528524091 0.169407794986
r=0.453450637524 0.181065668595 0.289483497788 0.168854712487
r=0.656331694297 0.289456225341 0.168745887367 0.181001871163
r=0.740901731552 0.424084077031 0.315230155002 0.111437294504
r=0.707328694554 0.117990454818 0.321536711021 0.403746957868
r=0.257219920871 0.235431235431 0.31473491048 0.132123195953
r=0.503631762913 0.0678369420429 0.404068034468 0.0759340762778
r=0.369938094602 0.280502132454 0.191727689708 0.267482095437
r=0.336059992052 0.160672789643 0.268451919885 0.212515215226
r=0.537103131578 0.393689281886 0.0823219269204 0.395088338442
r=0.161787565083 0.101909341301 0.0750198403436 0.424116521171
r=0.350295694118 0.396460719683 0.0825905078955 0.0578527782036
r=0.81571867689 0.0759306227256 0.413601348477 0.410734258574
r=0.441569826862 0.106144360583 0.421228872117 0.393536727969
r=0.45716564417 0.427982411879 0.104072659122 0.394190153536
r=0.23612646226 0.393201430052 0.100787227353 0.443061103283
r=0.142138558916 0.0905728281516 0.423972808158 0.414725582325
r=0.53424394829 0.453985966438 0.103460645284 0.378964906097
r=0.424704724725 0.200717437991 0.204989026031 0.307223939773
r=0.683457581989 0.447596402844 0.0793822684684 0.353171053251
r=0.522845214679 0.185583914627 0.248180852923 0.253171243095
r=0.519068430146 0.308767027593 0.407931921379 0.11424761058
r=0.549605827838 0.459027706327 0.130015724398 0.335826580572
r=0.744935310963 0.352199353763 0.238298645324 0.166381346089
r=0.347702531585 0.24763673378 0.34219751933 0.173914986327
r=0.47723616115 0.187629340078 0.352908714647 0.259094044608
r=0.385373279324 0.14901884593 0.436435464024 0.281069878894
r=0.396202319183 0.31045690009 0.292753269514 0.203458641612
r=0.611622226504 0.201023762151 0.322944367993 0.272979866595
r=0.20163072079 0.383592303157 0.07202503052 0.0878704957106
r=0.314058238236 0.372189208462 0.112859519848 0.423033040171
r=0.443784364395 0.195691202873 0.279097204411 0.256270838677
r=0.662335235744 0.0934631953549 0.500468252482 0.0825529125304
r=0.485392963144 0.2251790525 0.277022143373 0.271141336487
r=0.428431479968 0.415922456981 0.12372032237 0.0836963624483
r=0.276756954787 0.101398155624 0.10802770813 0.364221665038
r=0.773123846585 0.110619139753 0.379818425361 0.103772882869
r=0.502592257948 0.156246120743 0.116274258286 0.347188314644
r=0.28330218296 0.320226452069 0.151657563826 0.221316978462
r=0.439193330104 0.337330917365 0.143487421516 0.158665880072
r=0.502528515603 0.349865975391 0.159743013131 0.144063742374
r=0.360168839664 0.321827126083 0.163960853241 0.182119790746
r=0.706893792944 0.170033886673 0.154034229829 0.344786170806
r=0.475369808104 0.298199516288 0.280209608552 0.178017974978
r=0.338954731273 0.192247043364 0.128040028303 0.348690993632
r=0.525407742715 0.305099877246 0.243834393483 0.169233344493
r=0.384249429567 0.275483434039 0.196612140271 0.275521000927
r=0.357402442369 0.264382035903 0.26327520244 0.185048640587
r=0.431947403858 0.181142972983 0.267456076094 0.261001341938
r=0.715336598605 0.261927000729 0.187051948846 0.290925295959
r=0.304074788224 0.290437560464 0.261298924048 0.186008341281
r=0.441043338917 0.222358919497 0.236266381385 0.308103771062
r=0.387747081731 0.423416789396 0.119743086238 0.36716576665
r=0.447206492812 0.335573148826 0.210232186814 0.164260528242
r=0.417302539485 0.459351796231 0.0456117589502 0.0800222322684
r=0.297938596869 0.273463030934 0.224649252132 0.231600775211
r=0.528138939334 0.438120599505 0.0936102379058 0.130469569998
r=0.423968258106 0.344221418506 0.425291270979 0.132119407241
r=0.265339311691 0.408886324293 0.436872475476 0.064858626659
r=0.705664910729 0.0734936092514 0.372989305278 0.164746543779
r=0.502200089757 0.10026539827 0.0996105194223 0.331403164099
r=0.367608463588 0.382354957384 0.349793204305 0.137787628819
r=0.490344156567 0.369589570817 0.334438377535 0.154525010788
r=0.40078186226 0.148474671849 0.129820303807 0.39246675696
r=0.334684187096 0.377841940526 0.331308448718 0.143114564264
r=0.236116971095 0.352812783132 0.158347747303 0.127666584301
r=0.411186422587 0.14994802402 0.126646352572 0.311952332132
r=0.354312573053 0.20430301759 0.334809497172 0.285822223258
r=0.82915547042 0.262766207258 0.317720657743 0.203289921304
r=0.374046927399 0.205539779321 0.313992140811 0.221032108842
r=0.331078040693 0.186735350934 0.277598912499 0.27373542248
r=0.308576276704 0.381375614113 0.353595355069 0.101697186244
r=0.41116482104 0.22183877533 0.310326519777 0.161667109105
r=0.514515664225 0.161801665052 0.307259055095 0.306656547197
r=0.657356904817 0.134102445778 0.416335948316 0.156206737425
r=0.27268821816 0.326201741754 0.222690804361 0.235548241103
r=0.467894697338 0.374201045904 0.194156221466 0.170664895825
r=0.564441198075 0.191656861097 0.402280495321 0.266011094302
r=0.366101035585 0.129509621478 0.425130323249 0.331452240585
r=0.439933734096 0.33629001157 0.264723706683 0.184397553854
r=0.525155017055 0.315359186874 0.211472057466 0.240182528714
r=0.735650500045 0.166915590673 0.316559067258 0.346935825785
r=0.803516902193 0.127975291234 0.345142176117 0.13511347232
r=0.39806065689 0.388128867964 0.327026146694 0.134908649433
r=0.746359150628 0.130059049058 0.407949234601 0.123114488008
r=0.359664046348 0.155247654375 0.38391883046 0.333024219943
r=0.461910642806 0.401697834646 0.048812746063 0.494924950787
r=0.713531150698 0.16317797484 0.175944782429 0.35723216127
r=0.591817344333 0.150549697106 0.387642410191 0.334143544487
r=0.736785435817 0.367339271322 0.149439775062 0.150693279984
r=0.375494447798 0.333560183961 0.148454151693 0.367072876172
r=0.725393942882 0.144889377753 0.142862710624 0.356039511348
r=0.235748357813 0.361441165197 0.371078136122 0.140885944259
r=0.555704439086 0.350913785483 0.15006125503 0.351411967217
r=0.817709614723 0.365771370985 0.133067519607 0.13354948955
r=0.471332836155 0.332476097315 0.192846549494 0.20011990786
r=0.598176343761 0.358290780364 0.141333291564 0.326509194574
r=0.282741660975 0.128135749435 0.437760110116 0.0868099341044
r=0.498558508516 0.0648995059622 0.373246562568 0.0359318267495
r=0.330967226774 0.0942271427702 0.369487195085 0.428249893546
r=0.365830112878 0.165218597714 0.307736330056 0.160900404072
r=0.66653834715 0.514201539451 0.428764082242 0.0328015104048
r=0.48603421342 0.19077291297 0.261667973425 0.225353856312
r=0.267226307057 0.131888961357 0.27231778901 0.359754606229
r=0.29001907144 0.444054997874 0.366764171488 0.0869682873085
r=0.232741376429 0.481365466982 0.0699354343796 0.0843827910247
r=0.408216962376 0.479626013237 0.0545706100525 0.0504335222854
r=0.488107508994 0.367834739347 0.104297353811 0.439108803807
r=0.428257902308 0.373174177327 0.11324122168 0.42296112815
r=0.287863011161 0.334026618492 0.136773612761 0.179825706689
r=0.260414308991 0.476056388874 0.387971336257 0.0581758452014
r=0.33655584181 0.372909469968 0.113455480651 0.424573524265
r=0.299154494097 0.373275150283 0.114664625297 0.0926459551851
r=0.260953905194 0.423732070922 0.372991635474 0.112901579065
r=0.227832341516 0.146115184378 0.267280358848 0.135270486931
r=0.644649309646 0.0943047581337 0.447634131855 0.379528806177
r=0.26990399404 0.320636114544 0.502874335142 0.0711330790308
r=0.264701181935 0.0437303296339 0.0521230191596 0.456242062835
r=0.811809221717 0.401350396483 0.101397503337 0.405943314752
r=0.204342956993 0.102061071926 0.365692444144 0.124931367994
r=0.524874343251 0.107267253691 0.357465040533 0.405985320963
r=0.395785491258 0.108543953472 0.34130651495 0.123888151481
r=0.496974398367 0.0550001198782 0.359035220216 0.498022009638
r=0.224729207059 0.0995381598094 0.406440456357 0.0810223749974
r=0.379046143352 0.048473744951 0.442152336988 0.46294864397
r=0.854162038284 0.415174585855 0.0719149885924 0.0586400158714
r=0.662517976855 0.233017242607 0.257368331126 0.193075192573
r=0.737367524368 0.0588780821059 0.4334733778 0.419334717276
r=0.787946865443 0.450906736417 0.0630989881757 0.442782337011
r=0.29729872815 0.19951604885 0.383177905953 0.198407992381
r=0.405106521431 0.198711465537 0.229233111957 0.333560112964
r=0.487037951712 0.24700703508 0.193181200853 0.192935040947
r=0.527209629775 0.190764973005 0.369307466589 0.250677419135
r=0.279309189139 0.279126280136 0.259616127529 0.19736832267
r=0.239170394965 0.45573747502 0.452196473022 0.0543070504505
r=0.301199021257 0.184214482586 0.17464294663 0.305036331746
r=0.608757882462 0.306968431997 0.170228435239 0.33777569407
r=0.401781177073 0.426009986382 0.0981528684661 0.333531198715
r=0.436121824777 0.10599522307 0.365911460524 0.376753448212
r=0.831069681979 0.298180071516 0.170304744623 0.380904093505
r=1.0 0.406054441949 0.132041267016 0.0688034731345
r=0.454726323331 0.167798144377 0.251848080259 0.28130421664
r=0.227475542842 0.393157028335 0.338663121857 0.131330978509
r=0.404634210557 0.399808184143 0.0802429667519 0.471467391304
r=0.402340708457 0.349663845373 0.165543916024 0.17685099626
r=0.366267186382 0.17173059881 0.270413976453 0.230092416762
r=0.402317550313 0.277981740797 0.279443776601 0.181779784918
r=0.307229954791 0.23963022508 0.269573954984 0.318810289389
r=0.644539902497 0.165235768062 0.31074714921 0.361290890679
r=0.51330719859 0.3577281718 0.196595083357 0.282918903645
r=0.644629528053 0.241023069208 0.224695515117 0.214500644792
r=0.50261943683 0.185537461994 0.22089468195 0.340146378383
r=0.386006255607 0.328341838796 0.288302564863 0.180061564311
r=0.540985938687 0.225591457883 0.267394793775 0.251517900761
r=0.453919679495 0.29325428952 0.235695071949 0.279203990494
r=0.680751663024 0.268821400695 0.184098488611 0.235045767402
r=0.642599253785 0.252333094042 0.248683895669 0.228164632687
r=0.679518076698 0.290011183707 0.24621814115 0.190064159162
r=0.337212848271 0.388175759072 0.132436435448 0.143174524809
r=0.50292901618 0.290627892706 0.235077537521 0.196116363485
r=0.407937049966 0.292484769567 0.199854283898 0.252544606179
r=0.404277164128 0.13940447485 0.140694218584 0.320641507318
r=0.550518363987 0.263667964109 0.281157610397 0.249570810886
r=0.477132376656 0.36439289061 0.136949085875 0.385924286304
r=0.201500022242 0.109935292532 0.088909450395 0.403704747665
r=0.381960680806 0.15718901454 0.159127625202 0.301177013616
r=0.688008757981 0.220610027963 0.225364998776 0.240312874502
r=0.370231340532 0.242414398025 0.300337859788 0.239328178806
r=0.29471779536 0.402082583732 0.148422415584 0.344789359794
r=0.258025174355 0.500292723411 0.0579045507232 0.0653539862388
r=0.414959015805 0.144819258924 0.341634593616 0.377669609841
r=0.581693335579 0.441553274449 0.0981141083791 0.344394047903
r=0.457104494793 0.41282613691 0.342950847068 0.142353408118
r=0.239277892782 0.336748279213 0.111539366182 0.151879662544
r=0.764322737657 0.422203672975 0.1263870936 0.0958441982476
r=0.516920394074 0.146229841639 0.360540462008 0.184483510097
r=0.278253629852 0.124172627938 0.380724785787 0.169389198962
r=0.454947642423 0.35776330076 0.119163952226 0.102062975027
r=0.341173525469 0.182266009852 0.144217336961 0.360010293361
r=0.421090117695 0.419710794163 0.102912919837 0.131668807712
r=0.407327632907 0.320073439412 0.189522643819 0.142656058752
r=0.359461001853 0.205332466266 0.306237468162 0.144041619249
r=0.484608324841 0.31491452768 0.176120027184 0.212400020911
r=0.544637409041 0.315954118874 0.342117736278 0.148829272917
r=0.450510245463 0.133786287832 0.33485316413 0.179325060363
r=0.727997254434 0.194057567317 0.150371402043 0.338579387187
r=0.461488469578 0.168335062297 0.117243119553 0.339055446881
r=0.435903939905 0.0538892328635 0.0718332985838 0.46075088136
r=0.54693703061 0.134261078004 0.36875187269 0.17872623764
r=0.683889599948 0.408645890789 0.318831586689 0.164333976834
r=0.796773154509 0.310437381809 0.433264198133 0.160830842433
r=0.533366611774 0.322705615176 0.405129803625 0.166206528031
r=0.422589381911 0.317518063766 0.128442221212 0.161891768986
r=0.377930899297 0.401040251781 0.155517641213 0.330044724201
r=0.390693482663 0.415269279135 0.42267588431 0.106676774787
r=0.365324168402 0.0433272334054 0.468946930627 0.411073032773
r=0.394190290535 0.448410080486 0.0999912037648 0.346703610855
r=0.252959844972 0.413595163738 0.322899188336 0.134867813647
r=0.384205924788 0.0857052783282 0.482705818771 0.0967843631778
r=0.426489676167 0.111351078451 0.345104198805 0.434774072308
r=0.568106234878 0.38982810584 0.448096494062 0.0634606518869
r=0.655654478619 0.0294456407432 0.477690420151 0.052731734188
r=0.389903916706 0.348003091987 0.470548827622 0.0543416645195
r=0.328050994356 0.402459850615 0.107292151823 0.12848090712
r=0.665007064081 0.106843370668 0.36263414062 0.407552923239
r=0.521628414405 0.436341847149 0.0773324873991 0.379407910126
r=0.805440424958 0.415811646395 0.349323911123 0.122171638241
r=0.417483627462 0.113267400634 0.0821981713006 0.362101138272
r=0.279440022696 0.513995226434 0.400080592666 0.0356777533244
r=0.526682978514 0.167834623429 0.349104566482 0.371776668346
r=0.80611174853 0.495509382001 0.431284296196 0.0371169615883
r=0.604016717245 0.230639991729 0.312698166529 0.203534256962
r=0.472523431372 0.314472481901 0.227946861601 0.181204751529
r=0.535769181797 0.245709828393 0.269162766511 0.198491939678
r=0.568151705063 0.278875205301 0.166573008515 0.244983800176
r=0.386671225289 0.163385743057 0.312891668008 0.280425180968
r=0.348275745266 0.277853963671 0.290797546012 0.245134127271
r=0.346695010747 0.245360334947 0.274608783443 0.205481485881
r=0.392080262998 0.242390069212 0.213121104645 0.285484315278
r=0.565625540388 0.278018604137 0.247763440395 0.298988529292
r=0.562249302599 0.162803920892 0.3131927677 0.241878351092
r=0.500636414126 0.260291574005 0.274623177662 0.187595749938
r=0.484644949576 0.171624298355 0.287156697485 0.307560459269
r=0.544397928627 0.242461588271 0.222154575975 0.302461306738
r=0.613905554581 0.217598632417 0.227405641279 0.331728822709
r=0.266415087054 0.375540138751 0.163567888999 0.194093161546
r=0.662188150411 0.247077047911 0.316084535094 0.206469221407
r=0.338612064987 0.231604108434 0.253516127601 0.201550645548
r=0.436531305616 0.236050460941 0.28391210924 0.252755250572
r=0.352959177878 0.268365722532 0.255904521874 0.179980170393
r=0.553968411228 0.266429163388 0.257595938437 0.293477046396
r=0.383779402956 0.340199039461 0.242016141011 0.235678566124
r=0.429331046078 0.188542098384 0.141964484968 0.352185417796
r=0.792368349783 0.34055617566 0.131808512877 0.0909166979437
r=0.451426731822 0.281623715681 0.229689517714 0.321879737241
r=0.250469735684 0.0974711019131 0.0545151683408 0.38660340215
r=0.720677075037 0.124243646632 0.381807180315 0.0653741427995
r=0.764505285127 0.405330525849 0.160248240705 0.327866127334
r=0.799658912131 0.0567943336831 0.429127317244 0.0756383350822
r=0.305046404711 0.428193899124 0.426797040169 0.057535487768
r=0.654917314873 0.11885303881 0.388285459926 0.384145687964
r=0.514948244482 0.121471411537 0.385685556146 0.103146777585
r=0.823259424174 0.104735903639 0.384151258888 0.122024183862
r=0.845030828983 0.121636596862 0.103687061508 0.38998524973
r=0.337834289306 0.121397379913 0.130698689956 0.373100436681
r=0.568165084125 0.391812015504 0.109366925065 0.114599483204
r=0.366646003444 0.101549593141 0.382684262697 0.40401566954
r=0.189197107329 0.101163177135 0.395480225989 0.109737454304
r=0.460392023165 0.116985472671 0.104077024667 0.379712861586
r=0.223673455121 0.10262655787 0.132221004344 0.357122559169
r=0.456396125608 0.11262231065 0.395002152964 0.427682667894
r=0.465853460369 0.410978642015 0.1155753905 0.135141855276
r=0.206521875171 0.123052309628 0.330345938694 0.136886327093
r=0.462752737508 0.40878329266 0.331387814059 0.122632668021
r=0.264695055239 0.175716318188 0.366344300971 0.274335008194
r=0.423547791981 0.434219148162 0.280080087368 0.148117946851
r=0.352497850593 0.155041931569 0.13563891057 0.279471583153
r=0.470822450914 0.161373657959 0.369912808209 0.177746644682
r=0.392921340846 0.364526795606 0.176997302257 0.181438852571
r=0.356308550429 0.180163757767 0.365035803128 0.278391561674
r=0.583236872305 0.363213612951 0.142479303226 0.13788465415
r=0.221271137991 0.296206510581 0.162770331793 0.157069368486
r=0.260084178001 0.158151639752 0.163967797627 0.381433204372
r=0.312863927668 0.381101241888 0.16398080145 0.29672681073
r=0.36570453588 0.381036672828 0.163676347975 0.296697188497
r=0.523904985182 0.14292605414 0.284688723682 0.167186879292
r=0.449628665671 0.294124007538 0.160215020544 0.369303963669
r=0.75991752439 0.151281535097 0.402706733893 0.149574956764
r=0.719676972401 0.399622026919 0.0640864114068 0.0427140310983
r=0.231368869576 0.524516905247 0.397647752105 0.0362658678518
r=0.317851474727 0.388816336222 0.539158652895 0.0362103763505
r=0.362599955948 0.0531293056657 0.049304830696 0.503665817711
r=0.499146627982 0.0433970313318 0.513308600212 0.397289530506
r=0.787989983635 0.476701030928 0.374158075601 0.0714776632302
r=0.499664835774 0.519830559974 0.399310085971 0.0373911955531
r=0.632704016147 0.393475935829 0.0328609625668 0.035
r=0.335622350919 0.392105868236 0.0376225992111 0.536276432929
r=0.235032816406 0.0410895182965 0.528168286128 0.383295431052
r=0.265167485638 0.404006330168 0.0482050641346 0.0617816091954
r=0.471440605766 0.0387370655346 0.40819846113 0.513597771292
r=0.211761235364 0.0275919298792 0.556765727919 0.0402468751621
r=0.60427869488 0.0496383491703 0.516806126791 0.0486101262232
r=0.366935315427 0.0402137194999 0.0427977336043 0.535927216936
r=0.677212465438 0.39669748534 0.0411555203799 0.0413713710113
r=0.714996668771 0.0778856323103 0.0588068985016 0.468507523639
r=0.243799471267 0.392323224083 0.0436050661826 0.0503355020293
r=0.73845585276 0.377122732536 0.0399218448475 0.0407902354303
r=0.491145480818 0.0468560657062 0.508056191374 0.399084421705
r=0.276617004776 0.0359360711897 0.524573830679 0.0435518432079
r=0.275029581798 0.548191593353 0.0449657869013 0.0422287390029
r=0.333737599562 0.579939464773 0.0302376457191 0.358836045431
r=0.235528662816 0.0554857712132 0.516546108199 0.0525837051154
r=0.813159935687 0.390671843515 0.0415786110975 0.0404973706197
r=0.654732190044 0.166562927922 0.315960551613 0.230860201668
r=0.515177216479 0.246209744495 0.331630940742 0.25722665655
r=0.351119182862 0.23104279933 0.141805992724 0.347913174999
r=0.579411862638 0.274242932171 0.181584534585 0.300435802883
r=0.519358364405 0.187619089217 0.336987677508 0.355655679976
r=0.722801559102 0.296020874103 0.221722113503 0.284735812133
r=0.539316077118 0.219247838449 0.258793681171 0.233640460536
r=0.410091183785 0.342906327413 0.0825880673469 0.478607717177
r=0.459052094684 0.200552310062 0.310383147502 0.352716676717
r=0.343323312648 0.165328085272 0.252153770609 0.279654676851
r=0.216095606476 0.214344816612 0.267599649932 0.258730209245
r=0.475496763106 0.268942003031 0.282683565229 0.254167240667
r=0.593330987394 0.065028949004 0.0541035621995 0.404795394328
r=0.424841650241 0.413715770507 0.034088360619 0.0443504419578
r=0.706883055168 0.410451388321 0.506167591421 0.0456278398492
r=0.503513467833 0.461286198655 0.0685342671336 0.120449113446
r=0.531911400262 0.191747781893 0.340425531915 0.174045998794
r=0.387016833756 0.184813282398 0.163549531855 0.314677289151
r=0.382665646542 0.284715263861 0.164453907816 0.216933867735
r=0.444631935271 0.307042838293 0.181562244062 0.234069296569
r=0.410987905064 0.225458571494 0.235629894111 0.197423264937
r=0.486545360077 0.22767317326 0.197158028345 0.23425987818
r=0.663972101815 0.404992892451 0.0638434020039 0.0608844282395
r=0.235179919229 0.304939538619 0.234750792022 0.208379813484
r=0.358088381412 0.20264199971 0.217997802365 0.249663098389
r=0.309204314101 0.25071310099 0.290320865429 0.219349521541
r=0.474376242114 0.132146368872 0.336599241466 0.131830313246
r=0.574215154263 0.235107942431 0.209588219616 0.252898454158
r=0.607482597915 0.235678456221 0.2495126168 0.221682565911
r=0.450939781806 0.227678240455 0.22565179785 0.260126034845
r=0.354395366035 0.224958416609 0.242085758315 0.282102687101
r=0.247367392481 0.247325875933 0.240700248189 0.227181180814
r=0.535698970145 0.424384066901 0.379282211665 0.0848708643885
r=0.779444544392 0.126567624928 0.358527879606 0.154977812078
r=0.296546710915 0.361201870716 0.430777115767 0.110513165481
r=0.554017363522 0.0671979355655 0.413633375024 0.46791376438
r=0.428127326555 0.15793611217 0.362145434279 0.359100642398
r=0.73848932624 0.257012716275 0.263118697938 0.294176374176
r=0.413488032784 0.0825255730246 0.384691968347 0.419490031571
r=0.501638286144 0.384270523997 0.089261423508 0.397681770285
r=0.524939234082 0.08462075152 0.41408352437 0.126258347453
r=0.448185356026 0.107285048472 0.0757738589096 0.425054430443
r=0.564339179223 0.124502826041 0.41223571279 0.372566464308
r=0.435581987636 0.389110062007 0.378664036077 0.0992636696731
r=0.473870461939 0.231013318859 0.322491753998 0.211306417269
r=0.485643412594 0.277846381823 0.197703136577 0.24536922697
r=0.526627636804 0.281044541161 0.176454878404 0.291699043524
r=0.684147920938 0.276240851803 0.181273523664 0.26278764282
r=0.468463766464 0.308576614733 0.209230407234 0.238020807072
r=0.562723723008 0.247148564245 0.208620451359 0.261311956615
r=0.278745145578 0.292267839538 0.236337369765 0.263077292679
r=0.378240078229 0.29050862349 0.209350200177 0.237193839872
r=0.542915616264 0.208894650636 0.237035494218 0.26312033331
r=0.353741040885 0.34506313636 0.188633103675 0.214510781386
r=0.717646092347 0.345259005526 0.219686404033 0.226834804834
r=0.291505266564 0.364818056538 0.102089463295 0.399996275466
r=0.362123953853 0.312401642351 0.357471631583 0.184918296593
r=0.360201542821 0.272784227013 0.282107978625 0.194472084024
r=0.475812753298 0.245895842804 0.274486033237 0.177653179775
r=0.253416217103 0.285510458092 0.314592756747 0.232294101576
r=0.518084212802 0.312805266511 0.405054151625 0.133191760459
r=0.260577325847 0.278756859434 0.255804136767 0.201298016041
r=0.428518661605 0.401648557512 0.382968474014 0.114275009367
r=0.751884720069 0.408981168518 0.13243492384 0.314867652869
r=0.396086991292 0.38219269103 0.127530454042 0.344673311185
r=0.647756689457 0.293170594612 0.266993214759 0.238687919059
r=0.365760289205 0.267424506243 0.181831749664 0.265285309189
r=0.739424445116 0.380785100926 0.114865618378 0.100869856139
r=0.74545707104 0.0933348761861 0.406410553113 0.3886600324
r=0.330531396702 0.35275964089 0.406932258723 0.11224750051
r=0.478605432889 0.289552281464 0.266730497163 0.189705188848
@balllist {Total Position} color=lilactint
r=0.702825176295 0.259448110378 0.311037792442 0.152202892755
r=0.876173300344 0.23956025925 0.279253276054 0.250016781151
r=0.633906815302 0.238169526781 0.230198155295 0.254741768618
r=0.723284374766 0.314680948618 0.300925790434 0.185577570312
r=0.612177486811 0.181579037272 0.285128625602 0.196243722456
r=0.727611921139 0.177506697828 0.291803631711 0.277524432031
r=0.892680075064 0.26807119654 0.16574756775 0.297245963913
r=0.948471963117 0.139554626374 0.326801609174 0.255890272102
r=0.868829054363 0.280175087485 0.170382594244 0.255597298784
r=0.748347739953 0.212630486935 0.266047461583 0.257210011022
r=0.655099755573 0.276944942642 0.17929455292 0.280283803143
r=0.670137111911 0.282209058487 0.203058272489 0.226829529626
r=0.704908482622 0.296509636641 0.215105880236 0.209407963245
r=0.856820905299 0.237807919107 0.280160072843 0.268330633218
r=0.644667771256 0.241038191609 0.320160606634 0.241354980332
r=0.84984340257 0.186859532938 0.210131288486 0.306250726153
r=0.826892373118 0.176441418245 0.356735519063 0.179988937842
r=0.935729616577 0.158415568284 0.273489292204 0.390398638235
r=0.62838930489 0.206136338101 0.177749955859 0.267419463572
r=0.774723526989 0.238176992618 0.21555942606 0.322377042382
r=0.712543084568 0.258106754987 0.231696149666 0.212799643979
r=0.610277238338 0.277017766814 0.191507811916 0.223149186414
r=0.79466631391 0.190657733673 0.264798774049 0.290168100991
r=0.733977714971 0.325992959649 0.244181121379 0.188676927171
r=0.782764481707 0.179370755816 0.221353852748 0.356397583745
r=0.793197283865 0.279387330373 0.226144502475 0.204782724577
r=0.646845151676 0.318230600532 0.253993436299 0.16014185059
r=0.719238451942 0.326150392817 0.124201075078 0.357705712092
r=0.725798113813 0.251582203188 0.283606947419 0.153783012134
r=0.658729537247 0.296218670858 0.350085873141 0.149652141007
r=0.925526564708 0.140152521852 0.309742647059 0.227166017009
r=0.673092601683 0.313942494182 0.337083010085 0.211270849496
r=0.737214779271 0.232396553697 0.282129252702 0.293911204844
r=0.729121731599 0.164450566337 0.27411513354 0.291262603261
r=0.938816734867 0.251656820858 0.214638635674 0.280500156813
r=0.749376239513 0.294640117141 0.150959255544 0.283995756284
r=0.662365143949 0.244443208572 0.229031879329 0.247693553071
r=0.754379664168 0.167442919259 0.338294655872 0.268566661818
r=0.809511428606 0.216595370557 0.336296373484 0.297581525895
r=0.728395090819 0.247555957627 0.23696267546 0.30445229132
r=0.6793376806 0.327943651989 0.231608635303 0.166947225422
r=0.660969743651 0.245631869402 0.237595893371 0.258025620736
r=0.7617445651 0.311619919863 0.249105132608 0.197775233734
r=0.633674168382 0.167833434229 0.21979727737 0.284282528497
r=0.633854076626 0.218777246146 0.247825624668 0.242105263158
r=0.704778974698 0.28066284425 0.201542109558 0.217116539892
r=0.609180086485 0.144837809557 0.229459752742 0.305923729799
r=0.82104059697 0.24309849639 0.199748708493 0.312766018053
r=0.718807105968 0.252201367685 0.251026905998 0.292825284816
r=0.688645242178 0.214214101434 0.251417327978 0.191594004115
r=0.819289784617 0.263533629018 0.226917390688 0.227079409442
r=0.623215762091 0.272984539764 0.287137253478 0.182462862747
r=0.678599313937 0.252790099451 0.242369002046 0.189392558384
r=0.697774130248 0.281346081168 0.321121444189 0.19520545441
r=0.768255223512 0.200224120177 0.177827245745 0.336043976013
r=0.677126285321 0.203243351425 0.267018156718 0.258224082584
r=0.592709317865 0.255810742991 0.267200499891 0.276095471344
r=0.780348714723 0.151693189904 0.303294798909 0.365851596678
r=0.658710691861 0.224369601212 0.137404825818 0.312132209239
r=0.718059564247 0.362290731107 0.178035308598 0.203237938815
r=0.985147014469 0.178139681281 0.294299825525 0.249223798588
r=0.574349114007 0.311989684165 0.29835234806 0.144519203201
r=0.741508416209 0.285696321911 0.295064445143 0.232149219323
r=0.553939664519 0.30381795459 0.305540386124 0.1563817924
r=0.936886189512 0.310542117357 0.215988924038 0.223587530948
r=0.857339089005 0.377664349387 0.160622951504 0.30813552953
r=0.813131408169 0.140024897888 0.34052491332 0.288393674702
r=0.77963867951 0.244321818721 0.233470009921 0.212430614988
r=0.7441717389 0.363328518201 0.26185449956 0.212160245401
r=0.660671009003 0.284879740105 0.24317119007 0.251562431712
r=0.868694554577 0.220087209221 0.235532023797 0.334974799388
r=0.872144430309 0.171154800778 0.267593895591 0.29429043761
r=0.699245373676 0.332114799022 0.249153249198 0.240283735732
r=0.675464312635 0.387114264769 0.163987440696 0.180430723267
r=0.607440178936 0.333006809349 0.199283765227 0.308692244967
r=0.623226883052 0.156484420153 0.389381185792 0.277871437514
r=0.77033302962 0.345817860896 0.230532775391 0.217027347417
r=0.75007934711 0.168035995858 0.320495195621 0.187300418917
r=0.674150946633 0.195903182983 0.301611558766 0.147463801673
r=0.624473545238 0.263780493146 0.319252835808 0.172303245303
r=0.719595743736 0.296214511041 0.315646687697 0.214532071504
r=0.604328162515 0.194713307296 0.271376011773 0.242474670289
r=0.837861646059 0.210971313538 0.397757890053 0.17202103528
r=0.678153219448 0.295450286051 0.119550389814 0.357362128446
r=0.809363450435 0.327407695152 0.148962161444 0.382980572153
r=0.5569221802 0.334216186715 0.140229220842 0.168608944107
r=0.675097513986 0.136702213172 0.258932175839 0.261169668265
r=0.692406011755 0.226559001992 0.344671061773 0.285599592398
r=0.672112103228 0.278172683346 0.219172089736 0.236535922392
r=0.854625156735 0.221043961275 0.28837205452 0.266589679593
r=0.808392364444 0.330219981165 0.176772270511 0.223246110205
r=0.78764434463 0.255449997705 0.308297764927 0.205378860893
r=0.751753019771 0.291892420252 0.236562351839 0.179954269198
r=0.71132542426 0.243754583097 0.26461399069 0.199804638324
r=0.681304351546 0.180306226608 0.271153453556 0.260547578541
r=0.71305507472 0.272908210101 0.231157711169 0.255861940107
r=0.652736275211 0.358071081885 0.259061374667 0.186687803351
r=0.633582757384 0.234394260248 0.287342625662 0.279733872752
r=0.786741115887 0.222718180165 0.312403908149 0.203458480054
r=0.777671533725 0.203788218046 0.246809874106 0.175967496418
r=0.656715166059 0.224564791717 0.271661167887 0.267621576674
r=0.752913764308 0.218933274317 0.245066578142 0.212164803954
r=0.743848982926 0.380815126928 0.178359132612 0.255524201934
r=0.66559369506 0.176104445793 0.263261908096 0.254936744316
r=0.834781140432 0.351796286968 0.0982938741541 0.154573395534
r=0.796430858388 0.225549656842 0.307109437767 0.337423924973
r=0.854431847286 0.252382977216 0.313259629354 0.301885121009
r=0.63013538069 0.375467935318 0.16556861049 0.262654076263
r=0.639189041353 0.207805118531 0.2148082589 0.363305035072
r=0.677311716558 0.101202972442 0.352860808424 0.330500849745
r=0.629588598262 0.274514778902 0.27366194965 0.353263790461
r=0.795243158304 0.250765031191 0.217921789819 0.271178974032
r=0.671522589176 0.370215170206 0.20212031326 0.27393788157
r=0.766142847846 0.287663579874 0.247908014462 0.219918103661
r=0.851055766056 0.274918235798 0.271404227394 0.261349082865
r=0.579617688148 0.377256679751 0.209635082417 0.217837474369
r=0.719256240299 0.345320467302 0.222153720819 0.219506019255
r=0.833325190628 0.222627220788 0.286659485808 0.27792779756
r=0.649495585152 0.232329271097 0.286916532536 0.227377941289
r=0.846775130761 0.21436435464 0.322388446344 0.283962610366
r=0.725174382412 0.281963964164 0.257715758376 0.21753132707
r=0.629670123667 0.213876885589 0.314642662015 0.266231334017
r=0.619389927851 0.246282585767 0.211819252628 0.165208490778
r=0.745191150901 0.255946438476 0.194786466999 0.356231677363
r=0.597961228322 0.218397879798 0.259673420535 0.214704625118
r=0.728391631986 0.223652993694 0.304551414122 0.187987763002
r=0.741880156119 0.235834592724 0.22514619883 0.287206780997
r=0.689707783951 0.280585202933 0.235805561606 0.214985841865
r=0.877736001046 0.195642627456 0.187291941127 0.295765869137
r=0.648944752857 0.225901671876 0.305303368557 0.186622513271
r=0.640435756575 0.215141860112 0.251596529703 0.261955007517
r=0.637567788726 0.217167776548 0.267635620233 0.238911772
r=0.702405685135 0.244830250165 0.274387931398 0.264364474035
r=0.645781597338 0.232149163907 0.174505610216 0.264323026116
r=0.594858742027 0.212935902903 0.226425102183 0.223225274135
r=0.781759189389 0.275725989791 0.20668010695 0.283375512947
r=0.828307388923 0.281458700347 0.206269345993 0.248424949987
r=0.65341215696 0.179349034671 0.20440378719 0.296411604165
r=0.599774017302 0.257895324183 0.238924227207 0.197094818287
r=0.571687377232 0.228088615713 0.252847354246 0.221845171567
r=0.668498733552 0.269754289296 0.302649169 0.17657345864
r=0.701890910265 0.241068567352 0.265277758777 0.215206516255
r=0.686288329906 0.301458524707 0.202625657201 0.247583821775
r=0.760889777007 0.247383343376 0.26331236533 0.223281412859
r=0.667495606112 0.285994472675 0.192029954533 0.212124453954
r=0.59633945514 0.310573828615 0.25909561992 0.234686085202
r=0.707473077612 0.286984676114 0.214068702459 0.21342558712
r=0.727814913555 0.365318280622 0.0874768542888 0.154892544036
r=0.623795917008 0.208252582213 0.251532266179 0.238457511422
r=0.606949319302 0.295263331591 0.164125252515 0.219736395578
r=0.635995469556 0.303372798292 0.292430950723 0.161196462914
r=0.650548613414 0.256549336411 0.348701673399 0.1824773995
r=0.731077527817 0.240732689911 0.286779410486 0.191048604469
r=0.675535275474 0.227472742104 0.172164202254 0.239662679948
r=0.881300453577 0.312623296697 0.271957285073 0.225190229189
r=0.667118855324 0.243544688596 0.242251551764 0.267524424381
r=0.771658578806 0.246267867662 0.212451685774 0.289786334899
r=0.621414175325 0.289794810843 0.329144070636 0.159097712944
r=0.615147249897 0.27577354968 0.287428273344 0.143618043544
r=0.586758024664 0.200020004501 0.212469234149 0.225010746466
r=0.709881961831 0.297474205979 0.238043072907 0.189086876127
r=0.661261580781 0.249851647135 0.259902846435 0.287312836219
r=0.603332959939 0.166617218768 0.309738948731 0.265499561697
r=0.621706371204 0.215568433856 0.280460756958 0.207650664186
r=0.755064820223 0.250334970969 0.288834301027 0.250736936132
r=0.606267039686 0.21671386013 0.318165059139 0.181340884288
r=0.625748954404 0.215859827592 0.283094382918 0.248732569713
r=0.609086677927 0.199784648516 0.277172742655 0.200584525458
r=0.818832705682 0.28277217765 0.271606208142 0.239845482182
r=0.612974551652 0.240474807006 0.218698984533 0.266843750865
r=0.864409649438 0.26553482378 0.226956911526 0.273780840851
r=0.6220561488 0.221097040739 0.35020265034 0.206463517615
r=0.72797559089 0.243365838429 0.202578370338 0.276391260965
r=0.848204083179 0.303635771526 0.186555783253 0.268683234191
r=0.721586175099 0.226304040599 0.267288173701 0.335854692619
r=0.817489901011 0.248511654973 0.2685399671 0.2351557167
r=0.863880973847 0.302310661021 0.262069033589 0.252025899934
r=0.775452857071 0.252748626386 0.248249050831 0.208132072128
r=0.780808533299 0.287911848134 0.243508618809 0.219543239508
r=0.569148521914 0.321204478346 0.250389599738 0.279609580052
r=0.665606332583 0.231052794391 0.261628256685 0.296629030041
r=0.748718279973 0.196457507541 0.286823058194 0.315641645684
r=0.668500732703 0.277086628329 0.170987132241 0.258490663495
r=0.646120483058 0.300264550265 0.193498689489 0.242730171786
r=0.572809215985 0.208730835798 0.222275872124 0.275459644929
r=0.736795938412 0.253937834237 0.347295990071 0.209166073482
r=0.719028915054 0.342969692975 0.202839765112 0.248444070539
r=0.536040952594 0.275686807168 0.195650586397 0.212242036542
r=0.688533759754 0.246668349584 0.228492842342 0.280284623395
r=0.590307465347 0.290910894604 0.27506970333 0.260445057068
r=0.800570544898 0.176820624908 0.342302570649 0.196024012304
r=0.705234191823 0.17648459356 0.256158938645 0.169004583242
r=0.784357401529 0.162621408439 0.242715493643 0.34955492021
r=0.814527883114 0.267352259392 0.264201770055 0.17454289001
r=0.642474385332 0.40810666888 0.27329750963 0.136800901817
r=0.807444179966 0.218751289564 0.204308174803 0.293415315204
r=0.734656375513 0.165797054188 0.273873580086 0.316022609924
r=0.687490609488 0.264938211152 0.335751624722 0.210881022641
r=0.602214074092 0.269012763963 0.247885103028 0.175999914765
r=0.821438325848 0.296376615898 0.180525718432 0.252669056049
r=0.637617741149 0.294698007547 0.268476458288 0.298062825967
r=0.512541522982 0.282119701439 0.19560753005 0.260324568673
r=0.658983491246 0.256949362411 0.217614658765 0.209797843196
r=0.71439810516 0.293920687352 0.360228154726 0.190532060191
r=0.532887450516 0.282579804098 0.20512937572 0.255761163443
r=0.671628427637 0.259972858605 0.249587038705 0.188968832514
r=0.730759567569 0.280848724351 0.336519890835 0.19861306924
r=0.871795700935 0.174908276438 0.262188274997 0.233599346676
r=0.87498441279 0.210673354011 0.244550034097 0.344640225258
r=0.744096467254 0.199466322821 0.342019018965 0.23012589767
r=0.653155675829 0.110356505255 0.162442714372 0.324535733348
r=0.659614213865 0.281319515323 0.207675800162 0.347033576719
r=0.910206428946 0.174487195731 0.264363446946 0.209253706128
r=0.853720014076 0.236663801183 0.203742709286 0.329594505579
r=0.691863450996 0.143689840848 0.292725733935 0.254985762831
r=0.813270268608 0.263875902083 0.180280834672 0.302692464456
r=0.985800933852 0.233246870101 0.280928179281 0.160498253162
r=0.941144909062 0.202373533372 0.217199461435 0.345704943258
r=0.697503941275 0.335293291009 0.0919750024799 0.202822140661
r=0.591650321646 0.232802481265 0.265429593876 0.231751218563
r=0.708137001095 0.214818090709 0.254522292153 0.314171553922
r=0.597089523523 0.368580174273 0.129829375622 0.298917260623
r=0.734228770379 0.208508276483 0.337931268555 0.215438121535
r=0.737592679931 0.180423743066 0.248755185301 0.34060930664
r=0.743001720406 0.298917349124 0.196376186661 0.194181119365
r=0.648820210935 0.225625392892 0.344979949755 0.236629766046
r=0.645755814383 0.205993116116 0.301282482651 0.224754731528
r=0.552149378709 0.260982365109 0.342904556557 0.163598966916
r=0.732828681299 0.204576964838 0.220997243799 0.265747932849
r=0.715415118964 0.298011518651 0.219499635984 0.28153293907
r=0.592594620606 0.318539986266 0.248431625871 0.226625696894
r=0.859085138947 0.19437364251 0.235264123274 0.350297107304
r=0.745160179738 0.277365640177 0.167974239917 0.352137481988
r=0.590736072733 0.2940989046 0.227365688356 0.238203538115
r=0.821191094405 0.233951874481 0.235322219708 0.285440396269
r=0.622792446574 0.261693773296 0.3119286773 0.166566830579
r=0.645411059961 0.31647485081 0.248156436488 0.292300724638
r=0.730014042993 0.333609159392 0.21824904545 0.173094039698
r=0.671694209256 0.240832172849 0.299805882601 0.186479301177
r=0.661033820733 0.279270498283 0.240304536643 0.175942471599
r=0.738839649392 0.231229903537 0.230975348339 0.271396034298
r=0.614032218649 0.1995479828 0.234271122265 0.291433687022
r=0.793279869576 0.292078741641 0.208345106904 0.303970048036
r=0.758388424271 0.259311267135 0.191880403114 0.260928022162
r=0.605683341299 0.225971412694 0.249179417556 0.246932677561
r=0.778061852405 0.253422892422 0.263266872745 0.271223503167
r=0.802870280257 0.248982250448 0.261683764859 0.287051899411
r=0.599776019906 0.255368972692 0.289493614688 0.221679593986
r=0.712274075659 0.276461127274 0.239279547766 0.26086236666
r=0.762013549278 0.274008933557 0.25384860812 0.26675041876
r=0.729325578312 0.298349912689 0.255537897071 0.23528950105
r=0.633419490389 0.304040154694 0.258290134123 0.156771990455
r=0.691640227667 0.304533682798 0.228719218142 0.20154208313
r=0.653614389517 0.214417109757 0.209294310355 0.28087191968
r=0.742310507462 0.207947812109 0.22353688854 0.278491186751
r=0.644408826094 0.264739037826 0.246434058828 0.23449525841
r=0.702286666544 0.259121005403 0.207572526502 0.334413727237
r=0.736316035261 0.185792271597 0.212526314643 0.259618972143
r=0.667953111027 0.226871297792 0.255588891453 0.218401415493
r=0.771267722672 0.287209686911 0.227388116439 0.246777401217
r=0.689156645581 0.265414852836 0.24624780716 0.20088579906
r=0.684951674605 0.272069965083 0.240359487889 0.284061059392
r=0.809913628878 0.304917360142 0.206698826926 0.221491188096
r=0.811092455352 0.216122053681 0.250408774181 0.32265489397
r=0.606138978227 0.319063154823 0.144386090555 0.284156918915
r=0.770953661976 0.290788438373 0.297659682619 0.261210336112
r=0.672771574915 0.238411595283 0.20359349644 0.204526190128
r=0.721432294203 0.343770919153 0.176410798868 0.223588381139
r=0.777238714871 0.23129449368 0.247319482784 0.232665020098
r=0.851676227576 0.173644629615 0.292665670938 0.252810313655
r=0.760801142848 0.259259259259 0.169562070214 0.2559818233
r=0.742203997606 0.203489939465 0.237396760042 0.300602896846
r=0.699014784096 0.322704963932 0.254063411546 0.184741116491
r=0.738293983262 0.285246838025 0.265589555284 0.191774785802
r=0.725923649192 0.230188406582 0.248252316696 0.197167578894
r=0.659475391341 0.31730182794 0.230696847718 0.183525885654
r=0.741279204843 0.257986539008 0.250971656081 0.264638038361
r=0.690287833202 0.21143990866 0.314481441968 0.201298968686
r=0.660567065926 0.270922315073 0.19515629836 0.255880532343
r=0.645860965903 0.237151035185 0.258216170012 0.238931939235
r=0.697752571515 0.193890969284 0.246817777479 0.287095756818
r=0.76045127583 0.253656046432 0.301275094051 0.202963012285
r=0.597311535953 0.327695041981 0.27369461298 0.187097812098
r=0.731404187379 0.318520100043 0.253756684764 0.227464974888
r=0.776606321199 0.332450164017 0.299327603865 0.200731768862
r=0.773124526029 0.272463914574 0.236925875398 0.226079194247
r=0.798546815496 0.303460880128 0.221306388383 0.304391806085
r=0.637534876361 0.323279363188 0.357033266548 0.142149459797
r=0.814292858506 0.146223035546 0.341848832696 0.35035324128
r=0.581996842244 0.301490961868 0.174465995221 0.281450205979
r=0.718717654394 0.277440142155 0.32318553189 0.200670632659
r=0.701236516362 0.200369302828 0.387512760464 0.146670269621
r=0.601220035253 0.204358679494 0.274450957844 0.264157293916
r=0.773378317114 0.352658698672 0.273991952556 0.174440322107
r=0.727548972669 0.220892383194 0.350726960122 0.151234413341
r=0.592752154592 0.26267285064 0.339036330843 0.152795671219
r=0.586414886372 0.244129727699 0.274463860283 0.220231763391
r=0.575036697776 0.173381027776 0.355558161809 0.296682890596
r=0.592082906691 0.315012235071 0.230273550777 0.258919959882
r=0.695327152549 0.371407216145 0.268453715658 0.18970125252
r=0.568764437659 0.178904646389 0.261724824283 0.23104434907
r=0.676377689316 0.286548257442 0.363018298668 0.198350950064
r=0.729064047215 0.239601622417 0.311139610274 0.279342687166
r=0.656975283756 0.411540648485 0.261449191963 0.148426742298
r=0.731632860357 0.239267415679 0.276180957633 0.276244141163
r=0.709726904593 0.294112134205 0.218129847005 0.209109439798
r=0.850167764607 0.271866874675 0.22066215982 0.256630265211
r=0.670113674163 0.309148509598 0.235698096567 0.210402688012
r=0.846789205776 0.201772625235 0.248617865681 0.310549380672
r=0.662585373875 0.226288143069 0.276378363206 0.256393600385
r=0.816694285763 0.25015094377 0.280864289179 0.242648296068
r=0.650086937175 0.254375997153 0.224639303054 0.223462805459
r=0.74958386258 0.277990554478 0.258369417216 0.275942929362
r=0.811591031277 0.214377144513 0.217138005362 0.297506222429
r=0.730221316283 0.244592702413 0.294275595091 0.250045301046
r=0.639731024969 0.209234570424 0.305087791986 0.258179004463
r=0.619762766263 0.249831431809 0.235259491785 0.245016504902
r=0.861190117772 0.268688050145 0.216249044042 0.329374540765
r=0.790456566073 0.292329038652 0.192969937232 0.219914106376
r=0.732416119705 0.260121221062 0.267485462078 0.268087879123
r=0.607051833881 0.205499356671 0.281242143248 0.200757575758
r=0.62947558687 0.255535531373 0.274797255147 0.205725376031
r=0.661058579663 0.273449827367 0.263964469292 0.173591751736
r=0.599065641906 0.265291484098 0.270348074667 0.225307657042
r=0.700139195203 0.314939512469 0.21508144774 0.20247231437
r=0.685218526022 0.216193239179 0.198786410346 0.293238116492
r=0.658426170127 0.327968683455 0.182296639089 0.173200924072
r=0.6186338717 0.285123425598 0.260195010574 0.220594014935
r=0.680838751263 0.144364242088 0.173994245621 0.299160399105
r=0.766337313023 0.243823114159 0.283414011026 0.192500336157
r=0.656769019889 0.331449363698 0.213571969487 0.277479174747
r=0.835780056888 0.203553107147 0.257549259648 0.233997901364
r=0.573061115005 0.247319540924 0.361912312494 0.19768700292
r=0.732178249861 0.265425544837 0.242198809083 0.275485128783
r=1.0 0.230034856848 0.277078465621 0.251418469468
r=0.630257413609 0.190994803651 0.296624716075 0.208933757854
r=0.698371812798 0.196380575522 0.146286161986 0.354996580198
r=0.656376014003 0.241572052402 0.2765356623 0.220713245997
r=0.686287029476 0.2641042205 0.252476313523 0.266069121447
r=0.626654292266 0.210012245911 0.282451665052 0.246095215694
r=0.706811134655 0.118090173923 0.309427273734 0.21559765149
r=0.636354719256 0.245203709226 0.22946931936 0.238841789858
r=0.724140114221 0.16111178771 0.264847968173 0.270666720795
r=0.653903167674 0.22545744307 0.354763990557 0.258449766638
r=0.850936114142 0.353843374774 0.216017426416 0.223863563915
r=0.743317675667 0.161940859749 0.282603788562 0.197514658827
r=0.565442071378 0.288624537462 0.280101162878 0.175251386453
r=0.790747981431 0.216447253888 0.288394234637 0.252627850715
r=0.661404623738 0.282477854629 0.266244387817 0.252813978886
r=0.633517285527 0.226550241664 0.216361621239 0.204715109462
r=0.594909906836 0.16573554233 0.327370236378 0.230856875346
r=0.725245426141 0.346659111859 0.184842462529 0.172618896603
r=0.766571862243 0.270885717579 0.301214587131 0.205458144638
r=0.662802443964 0.291735887615 0.236089195971 0.222921575851
r=0.700094822373 0.269129673556 0.259247874946 0.163674418095
r=0.77801806099 0.220061204632 0.27810744186 0.276090192166
r=0.635929714192 0.238284166769 0.268146307214 0.270337472959
r=0.57613242653 0.306900768921 0.23142063609 0.203289443824
r=0.755947445619 0.275060060912 0.25634186482 0.181904167376
r=0.778567126568 0.249889297373 0.215288290237 0.344104956388
r=0.919466164227 0.27122394761 0.268428453343 0.26145268096
r=0.817486974945 0.373061479524 0.148761600393 0.183547415647
r=0.609199892626 0.312577241961 0.351421252077 0.147428814627
r=0.681512264244 0.258749192027 0.314720276492 0.193530940414
r=0.748478879319 0.141003159228 0.237560018371 0.366791922397
r=0.90467669285 0.196800443125 0.286257035111 0.346759150606
r=0.634275389715 0.373715158457 0.239526536846 0.171057655594
r=0.611173870907 0.356044492901 0.242613809005 0.150762301382
r=0.775647690562 0.354723707665 0.165106951872 0.174884135472
r=0.644049989034 0.257565643719 0.256458508475 0.36180640881
r=0.843024859402 0.123906002343 0.37247605265 0.348494245745
r=0.5744868313 0.268143705925 0.261501193848 0.136327669499
r=0.607883403122 0.202617847351 0.278964358362 0.282833642876
r=0.74963697218 0.138582023754 0.406531473126 0.141745760075
r=0.923958188689 0.185682881861 0.303467593249 0.249893632109
r=0.594014562724 0.148410337851 0.183940531787 0.314051922533
r=0.678766709802 0.374416903503 0.184960007675 0.125685025962
r=0.769010871417 0.261346541151 0.159059257165 0.324799212557
r=0.724194296071 0.242995927746 0.256334427879 0.204435289239
r=0.751572748057 0.362629454522 0.174554547794 0.160688440756
r=0.714696928129 0.205646066155 0.384931855243 0.262286252861
r=0.828617758731 0.135095788578 0.404140905431 0.192291419291
r=0.586710680144 0.339850114044 0.2348647768 0.124910394265
r=0.780453277283 0.346119651972 0.191175442277 0.343882046211
r=0.919659654145 0.137090137307 0.329579416988 0.230476025469
r=0.644375845782 0.347717108173 0.143952425419 0.162972428368
r=0.683757333926 0.253373814497 0.240858311318 0.21794588065
r=0.746022047457 0.262119819255 0.311362740949 0.257255840423
r=0.673723831035 0.197427407377 0.24755753587 0.295057842456
r=0.80343497472 0.266748612508 0.179640183261 0.318002011398
r=0.691734165411 0.254876402 0.230447529769 0.266542822981
r=0.727180346965 0.314894542292 0.234290063057 0.265449010654
r=0.671849370241 0.242898862378 0.249121717946 0.237177882268
r=0.566636184939 0.2832990441 0.249779569215 0.283718912262
r=0.566541058755 0.231643756169 0.332399160311 0.220333391799
r=0.771134180568 0.218961751022 0.297709671808 0.251811412563
r=0.582948058431 0.186663484234 0.315007293076 0.196692391333
r=0.660174978215 0.311544289847 0.26306424209 0.199051751848
r=0.682838547914 0.232693293208 0.15244294702 0.268805948993
r=0.816548651027 0.277532460502 0.19909623569 0.248834205907
r=0.725153291199 0.374987180268 0.343274013277 0.150381520165
r=0.593718679514 0.341355863117 0.171511681767 0.170177681433
r=0.570763858198 0.226935997933 0.287707812904 0.179975306515
r=0.745161400745 0.176696159086 0.170738261105 0.331366916513
r=0.637651083341 0.218374248497 0.198668169673 0.248232576264
r=0.733090873147 0.248318394152 0.232333659417 0.277798631965
r=0.696889439787 0.224034714028 0.24996552094 0.238108555404
r=0.79869588032 0.23370785673 0.205432091348 0.294556642908
r=0.759425173518 0.320101695934 0.116079953847 0.241615167353
r=0.666134475749 0.235271369714 0.244745883718 0.210462124254
r=0.812417811792 0.23399170243 0.272134723787 0.264474099465
r=0.692945008196 0.19822721007 0.274181256007 0.25983776345
r=0.94779424165 0.229070094114 0.265334550733 0.245504986655
r=0.701620782186 0.293998756219 0.235152363184 0.227345415778
r=0.731275377888 0.221231227127 0.225148053748 0.29450566075
r=0.708972541789 0.222093166934 0.233897606985 0.272449441905
r=0.742420422695 0.263214449378 0.268852568643 0.220187806007
r=0.647700364955 0.215532322466 0.295268891018 0.201525142892
r=0.609504238121 0.301484981629 0.257244313755 0.187992385291
r=0.777835479868 0.263280596823 0.287735545694 0.218486719403
r=0.706908277992 0.253400815769 0.300061930083 0.220150767719
r=0.775905909686 0.136012418246 0.278027977306 0.414620440999
r=0.722405745423 0.286115592581 0.28387453189 0.218284395686
r=0.707400008224 0.301929187228 0.248642219284 0.259663284065
r=0.734643452927 0.175789813747 0.24333006312 0.32449451436
r=0.558743708717 0.308560845547 0.169926876776 0.259737522751
r=0.705307126001 0.200264128376 0.330733579189 0.179474401143
r=0.651888578587 0.213769185223 0.160455888604 0.275727084923
r=0.772419543727 0.256524317912 0.267409810899 0.283267043472
r=0.804151181467 0.279993423525 0.238796505073 0.25439214581
r=0.70655439986 0.264874117991 0.2340612083 0.205809082432
r=0.704300716467 0.300300485717 0.198361735408 0.212953815757
r=0.724960045242 0.301394877769 0.2221640669 0.239745762826
r=0.689822430086 0.276363921152 0.218208567966 0.258530053586
r=0.705600892778 0.296257079951 0.23510199051 0.213387339843
r=0.762777420609 0.289502723645 0.245680889293 0.253653282085
r=0.724221771582 0.25753459732 0.229175923463 0.233296185624
r=0.62138535725 0.21502438867 0.283083359552 0.252511533067
r=0.690320629453 0.279821062522 0.255976004858 0.221301635896
r=0.765149030232 0.284697564684 0.230191015904 0.248547981282
r=0.706163994212 0.329172672296 0.241969963101 0.240398287496
r=0.63801353882 0.23499944132 0.246781382299 0.309297677133
r=0.63721193348 0.269370787137 0.332276296743 0.178907387029
r=0.696419295516 0.258952152816 0.230108715681 0.206375529759
r=0.677077212009 0.222053846542 0.304608442357 0.2313313465
r=0.662378554938 0.225008348259 0.321898748267 0.217226758953
r=0.75523413806 0.319303461457 0.240716358746 0.181906986621
r=0.657928034486 0.231110173069 0.260095680315 0.204798086394
r=0.755819878803 0.320755053614 0.300879587504 0.205659333797
r=0.781224227742 0.349062815504 0.166454501558 0.322725077916
r=0.76431094776 0.274403839055 0.210483573274 0.349545957918
r=0.73414930637 0.318183643153 0.234592684787 0.239664886712
r=0.728872191324 0.246140324694 0.266902144172 0.257623998806
r=0.889207284506 0.356064830304 0.150403330731 0.246700866139
r=0.692139033736 0.196559438402 0.318653089563 0.340168170948
r=0.725859995637 0.277715432225 0.307785826022 0.209013466639
r=0.845504250397 0.272560984323 0.230685320415 0.274004315704
@group {Random Data} recessiveon
@balllist {First Position} color=white
r=0.0955126958503 0.541377927414 0.282971524037 0.153020320168
r=0.862733463447 0.0427116095228 0.327424114859 0.363365922364
r=0.688280291071 0.0710943198652 0.271901378834 0.22818694858
r=0.332086127645 0.363572346551 0.222495629769 0.406676501672
r=0.316201243069 0.306823623012 0.0866777155893 0.602587279793
r=0.502852327149 0.0386968253522 0.392878186978 0.375384814014
r=0.315040075082 0.153805615716 0.412903631633 0.345496366334
r=0.556627295997 0.0091029630319 0.306741627982 0.492335913987
r=0.489020901246 0.219395315254 0.340586755511 0.206780329787
r=0.497165710281 0.165658034556 0.405447945343 0.116817220202
r=0.11464733656 0.47943136459 0.132003681115 0.332203855086
r=0.299248241767 0.26952538999 0.308955199523 0.13062431122
r=0.314287645277 0.0354542722149 0.36859914149 0.223685780012
r=0.502512740691 0.137091916211 0.187220937689 0.373935303106
r=1.0 0.366070485746 0.019464407521 0.170139251151
r=0.547336293357 0.113544634595 0.0925283186514 0.161870335142
r=0.562423028472 0.137401837139 0.0860001449729 0.677287391613
r=0.578268103381 0.33589616441 0.287026884854 0.299840199197
r=0.217529432965 0.393114546091 0.305991519029 0.0808668111797
r=0.515441682747 0.0274956946195 0.0556276631713 0.897382886608
r=0.224423856562 0.228036973409 0.394754015642 0.141076182813
r=0.480227673201 0.465648441893 0.113740840537 0.000180982461037
r=0.397705441528 0.277649346063 0.243087620393 0.250300358562
r=0.345743052955 0.0876963180671 0.196258413857 0.217993966794
r=0.3604296585 0.409415726551 0.0148175316913 0.459567859215
r=0.603520591193 0.312111752499 0.216904761565 0.223683831321
r=0.21875695544 0.373312839235 0.0408359748124 0.568938830562
r=0.492147032964 0.086259113668 0.349563610291 0.00821189789963
r=0.253079707042 0.296627552506 0.139919634003 0.559169016514
r=0.419686980024 0.265374313227 0.17127113005 0.368749453792
r=0.563675975418 0.101678321751 0.382011594867 0.252756322075
r=0.224798251308 0.313757003691 0.0677945468393 0.2789165497
r=0.214288162694 0.389892727683 0.00797058546406 0.408156411054
r=0.353145269382 0.12478926851 0.253958760966 0.315663243215
r=0.372080692721 0.186240837575 0.483718313478 0.253690294063
r=0.598707987423 0.338491143674 0.300741173888 0.212519656759
r=0.857719554097 0.33409603792 0.275745864134 0.375689083449
r=0.171388777786 0.0115451789023 0.523711589416 0.256377175825
r=0.306825941681 0.210611639411 0.224242235428 0.253981501284
r=0.400021915082 0.331446315328 0.236142872997 0.384144638521
r=0.249496629917 0.246976068475 0.287209588593 0.266214191262
r=0.299812633213 0.263645777967 0.365467716521 0.323736471269
r=0.104208819154 0.232199528576 0.290704898828 0.260757983344
r=0.353989616246 0.538335770731 0.00790845198267 0.232620141977
r=0.480278471271 0.470424674074 0.158551481958 0.320571780753
r=0.49044243156 0.072498147017 0.538803119345 0.233529540891
r=0.510391908707 0.382994718786 0.244728203873 0.0615183607102
r=0.313956846897 0.374896461447 0.0990588891358 0.280853440252
r=0.614800731613 0.0158667897446 0.315366424704 0.12500233885
r=0.464442666459 0.0728532676382 0.146896564798 0.615969804158
r=0.489931788445 0.358803701266 0.0628884643727 0.303941147496
r=0.483640568505 0.0221176865005 0.398386922433 0.206868717769
r=0.645625559107 0.163205954507 0.18273570052 0.0622006059577
r=0.581383752175 0.304637167107 0.199215446992 0.332063064123
r=0.268173990987 0.0961380250934 0.595301771324 0.153840786451
r=0.26050394 0.242598255339 0.0816834966186 0.120877940966
r=0.521660816688 0.301906371257 0.270871644831 0.391825931745
r=0.277330128162 0.37584500986 0.127159729607 0.0886797978221
r=0.34002221373 0.314799927337 0.0439151924713 0.249618542903
r=0.809132965544 0.138368976052 0.00436596847521 0.434005720219
r=0.243376362812 0.407419825446 0.0695905461155 0.17961964572
r=0.226239383027 0.213192291848 0.275959079753 0.0308493785521
r=0.470026874776 0.123989475544 0.440250672587 0.392319875156
r=0.291881346737 0.0152919188982 0.244405570696 0.47500304322
r=0.600043926094 0.124914848106 0.136111447057 0.499009204546
r=0.37680590228 0.285060839031 0.324041276989 0.210018337189
r=0.325956611988 0.454506242891 0.443857133583 0.0129953191711
r=0.240654914585 0.131671269189 0.10970205119 0.427422325494
r=0.482681087789 0.230336847664 0.361415570675 0.0983597448282
r=0.284631164288 0.272039717607 0.297478031035 0.34466644925
r=0.555908173059 0.177261088829 0.0676692107268 0.254573103954
r=0.545709026078 0.305387781855 0.26479331914 0.171528303537
r=0.890938225901 0.373896221911 0.186614354522 0.337143240356
r=0.369365787183 0.135046541506 0.142031414913 0.61257474791
r=0.564694524654 0.337424108286 0.149251420321 0.030809985776
r=0.641941135124 0.110874083828 0.419659752799 0.389349097356
r=0.547218094392 0.146474866455 0.143739493909 0.689554891553
r=0.130155861119 0.341748740811 0.248124263835 0.263164768942
r=0.432204819555 0.435513253565 0.35685615157 0.0790971645334
r=0.298676786189 0.327630042729 0.213443383055 0.311611170684
r=0.758634915128 0.0187197618146 0.388775875986 0.0729120457068
r=0.563172150743 0.203951895526 0.310863026771 0.146683803303
r=0.251367548609 0.0961562443659 0.386907707577 0.381892364779
r=0.605028618702 0.350027189325 0.392571880523 0.14152503745
r=0.346070052922 0.0134446038698 0.615701290282 0.20156109265
r=0.434733861585 0.25062434422 0.216018689594 0.240656822617
r=0.368896178878 0.509489532143 0.27513426519 0.0851530016789
r=0.44791212366 0.00333728701712 0.510506080996 0.126664825105
r=0.577498103616 0.21915460041 0.493849245392 0.27886508105
r=0.435335204681 0.277833121732 0.27544308191 0.152060172497
r=0.276206068141 0.371098787238 0.254730436214 0.0198976573267
r=0.314139211401 0.092271454892 0.780927331876 0.00462909012489
r=0.485974191233 0.277928150257 0.632335289313 0.0351370898178
r=0.604480680381 0.038456876631 0.360444291458 0.369662959565
r=0.356908995069 0.291933599421 0.332196801013 0.081837674782
r=0.189029236422 0.30856502074 0.360001633979 0.324164868113
r=0.312696079888 0.273221110578 0.155212954609 0.43490538565
r=0.720088129494 0.222687217173 0.25886962873 0.308770627445
r=0.521191533978 0.235780523486 0.149069995271 0.0802820764936
r=0.269366107503 0.334115801501 0.144019534389 0.176527368224
r=0.370291360127 0.254863662911 0.265584085956 0.320364718717
r=0.270285672954 0.505151331238 0.40093739472 0.0353543867124
r=0.365488954021 0.309775015761 0.283465911345 0.248665104985
r=0.544484257673 0.259054958308 0.146430195427 0.138005749272
r=0.282390063636 0.160878425749 0.429087540953 0.252899490702
r=0.279362530734 0.340985974144 0.263011082503 0.0468916237144
r=0.336976170463 0.0907929839423 0.316845833064 0.118835912392
r=0.347437522874 0.277546879417 0.164679309412 0.345424321378
r=0.357140332077 0.258368540969 0.201960646707 0.147355557752
r=0.341844631715 0.29811854963 0.195333369847 0.212402062508
r=0.403550053881 0.545979475006 0.169654054957 0.068449196402
r=0.352013294756 0.0522949794688 0.44561507251 0.0903155106562
r=0.370536201527 0.23590156336 0.041434352786 0.379738397113
r=0.248370769814 0.297600942146 0.0804917363464 0.228093894108
r=0.328289799625 0.281544204904 0.254414178743 0.223348938332
r=0.514887462636 0.206306329254 0.33057407945 0.0521348593014
r=0.42012829949 0.460398561808 0.155455176915 0.130882178316
r=0.298965822851 0.47831728426 0.188202391487 0.0493785804151
r=0.194489611023 0.364350953114 0.357102208303 0.212982489776
r=0.430227165439 0.52719378829 0.134984182486 0.0211474164308
r=0.365875040663 0.360937724697 0.0115556499171 0.364157770375
r=0.304452569392 0.351012201549 0.0784494941761 0.252123955726
r=0.427010997514 0.312893411275 0.118776163896 0.169074256373
r=0.273809273157 0.251070753968 0.338287430505 0.100273966926
r=0.305292257712 0.313546093458 0.138127021596 0.518133765241
r=0.361183742585 0.248434641357 0.351533855973 0.382101303483
r=0.437786253409 0.15932534652 0.351823598937 0.332702382385
r=0.182382574093 0.355696294443 0.375639141039 0.0769186453764
r=0.515848071098 0.203370797465 0.556713155457 0.184881261401
r=0.499683612438 0.27896389613 0.305944991725 0.13052265675
r=0.300847613471 0.483045437799 0.138711310637 0.270302751031
r=0.681925213083 0.235846020533 0.266193880191 0.257740373661
r=0.366689242359 0.0381075445722 0.241585859334 0.364331379672
r=0.437696651143 0.463053838637 0.105865927449 0.321703241941
r=0.238075921182 0.351137409823 0.346490277873 0.0621399492485
r=0.347952549668 0.284034160783 0.338442557737 0.35881472081
r=0.459834847819 0.558990384445 0.0520126066584 0.0464561860875
r=0.408582397842 0.375882331696 0.17275514326 0.158578227789
r=0.415737892801 0.206871049341 0.224784434542 0.366220581829
r=0.379909796361 0.428676252564 0.218921547462 0.232575700151
r=0.141866422804 0.148301382912 0.497519159164 0.0351010352455
r=0.480838262174 0.374954223515 0.208749092848 0.102876606043
r=0.0832212566468 0.0391039961171 0.312775941828 0.423860897338
r=0.334856027782 0.397247426772 0.425607550261 0.0479927765702
r=0.109776859335 0.0895361963965 0.333280212332 0.29263417223
r=0.482784367156 0.4167816099 0.320640638574 0.13458435142
r=0.308130833149 0.177297984445 0.285137300974 0.035261699854
r=0.239760021523 0.301510024594 0.143120685928 0.415870279678
r=0.45172787231 0.382665132733 0.329748006245 0.227537422586
r=0.134172013784 0.403468848416 0.216595482645 0.206166550746
r=0.2178922996 0.709386997185 0.0608554991183 0.148643215732
r=0.176399491593 0.25688761585 0.288422879505 0.144690516675
r=0.221751740844 0.292504363015 0.0442390245087 0.291670479744
r=0.376345532903 0.120089830156 0.309496346571 0.290714494984
r=0.298312870663 0.489494067029 0.157247315358 0.351668757167
r=0.228991048811 0.299805902038 0.394428593589 0.208753946472
r=0.578816531729 0.1783089651 0.318991471372 0.26903219889
r=0.382776541714 0.164215268695 0.437569170761 0.288136119545
r=0.379091036872 0.25844966248 0.240873424855 0.087144000592
r=0.507512782681 0.225485117629 0.0034933111476 0.396915391257
r=0.476160928929 0.416664780739 0.311633862874 0.161437233648
r=0.315152319628 0.363583590679 0.386606926734 0.0889016142039
r=0.061970541884 0.0526125785465 0.36672404626 0.55680809282
r=0.367703026906 0.302293100362 0.163933944019 0.186511847512
r=0.26282953764 0.338905955556 0.0449365450109 0.26239903195
r=0.274561610094 0.228366973555 0.172268357417 0.298033423699
r=0.17385332662 0.521337938824 0.215838284594 0.192499846269
r=0.156430223551 0.270532569604 0.187569595955 0.212059481135
r=0.281498707803 0.189288049607 0.49635066861 0.250682068453
r=0.321475105433 0.0404127319951 0.722449080043 0.100128857127
r=0.244360439449 0.29007470105 0.498695091531 0.0676228298764
r=0.311683924643 0.00520849077047 0.331591807521 0.415746221838
r=0.399936532344 0.117575644243 0.0120881117537 0.585456061126
r=0.331539997818 0.269062335479 0.165106487171 0.0235844324304
r=0.301527378037 0.247076369812 0.0345358620875 0.332679115287
r=0.45522164448 0.224026534298 0.168620979509 0.293492687571
r=0.173856120719 0.591954414413 0.363709431907 0.025467560633
r=0.0850845953944 0.415357390041 0.241809045348 0.293057743543
r=0.587099244296 0.00975312537968 0.302187609818 0.401228421475
r=0.659148467057 0.163849679008 0.243225789348 0.321863383995
r=0.325376884769 0.254069962215 0.314473878911 0.127297283986
r=0.316243682501 0.219369238634 0.342894878916 0.414307173204
r=0.257818426328 0.505387811811 0.0922590054867 0.0998602246872
r=0.146938486841 0.32583228413 0.487724941455 0.0864522425315
r=0.463650204044 0.560269725616 0.104092561753 0.267012829617
r=0.256433535829 0.302333189571 0.0464569437196 0.42162792812
r=0.515978405466 0.130670443386 0.487174849863 0.328141212297
r=0.309481248178 0.237495565181 0.321060385235 0.329895627115
r=0.291487050339 0.11659158121 0.435103199541 0.325739435541
r=0.157018892201 0.125124997631 0.672939584667 0.0793024685491
r=0.200880937757 0.0340624731129 0.306490294453 0.374120254347
r=0.385970356697 0.202763415889 0.279562341733 0.319519845283
r=0.727186406636 0.0910404989507 0.366024960816 0.193865667625
r=0.297341585944 0.235638240698 0.417390948469 0.216331905592
r=0.261595350614 0.335564231341 0.109432507337 0.383686734753
r=0.574949547905 0.0167353629048 0.262724539985 0.19552440431
r=0.28428567862 0.372472835853 0.252466113495 0.123273748312
r=0.337270557451 0.0267132053023 0.425761923116 0.464314576395
r=0.454170738667 0.267642626332 0.289406106102 0.167717199758
r=0.276153431588 0.0316820729856 0.0759212231716 0.473169429895
r=0.40593368692 0.178859631808 0.465068818948 0.233215264267
r=0.279077214696 0.209004394516 0.205914096916 0.342444641383
r=0.210802684936 0.386702332346 0.111137400645 0.293449103747
r=0.455622601288 0.0829011485639 0.366729477516 0.362977397265
r=0.549252258439 0.460275547884 0.0388136669199 0.0444954270906
r=0.428440841313 0.387242141688 0.291448947631 0.311857971696
r=0.212233139129 0.309797968557 0.447203594108 0.0300446599377
r=0.248178043464 0.219068410083 0.415902998739 0.256625236529
r=0.578099920282 0.216235373277 0.298688003695 0.416858861718
r=0.858522154377 0.105127896539 0.219024417143 0.401807378756
r=0.364561162213 0.371196050625 0.256352797366 0.293048624607
r=0.334965372374 0.351879409202 0.193467986677 0.0439922766593
r=0.54632563783 0.00752273030132 0.107906980589 0.148834885171
r=0.465361326572 0.263351964812 0.19141253569 0.241225268354
r=0.276049510982 0.339783533981 0.13239371714 0.100024405129
r=0.435537908821 0.227641243211 0.114242564077 0.0920728679799
r=0.397496037546 0.213188237472 0.386972351571 0.165885247767
r=0.259102745254 0.25242798417 0.308422915587 0.202963814279
r=0.384247353066 0.047504926121 0.272375331927 0.314802584245
r=0.374141846993 0.311569073235 0.0473693302222 0.440412147262
r=0.477755708911 0.0496694040482 0.291794602277 0.362490759362
r=0.696598490401 0.272620189467 0.171476725004 0.277837136085
r=0.303189840912 0.381224640666 0.408227458016 0.130681014592
r=0.568234427156 0.371058248241 0.0400782696523 0.386670906653
r=0.322250528825 0.22612242468 0.227159123269 0.284191129347
r=0.317775378085 0.320448704504 0.283692804274 0.26690603622
r=0.246927022807 0.542409635267 0.133287635215 0.0760589225379
r=0.476998711262 0.0147571396642 0.11435484086 0.33491367634
r=0.349826166354 0.054032157757 0.408261201586 0.206098182828
r=0.647436761746 0.178508884507 0.272806331035 0.191943513535
r=0.195002451042 0.240897061291 0.153848299255 0.315683895226
r=0.150313386197 0.292509147031 0.433211416607 0.0198885638823
r=0.534521042421 0.319169461631 0.123911789249 0.0973170969049
r=0.553122739211 0.204720560502 0.357135101102 0.367719077472
r=0.346311770158 0.318193940875 0.137973230847 0.440778614837
r=0.607285255357 0.189658098014 0.257730792541 0.0377970653358
r=0.354738575234 0.166276526325 0.10558244265 0.16629587133
r=0.412682839408 0.146551896975 0.0866737794134 0.620225195363
r=0.802655538873 0.110474637149 0.341287459594 0.426814081511
r=0.507736470075 0.168162882938 0.398587665609 0.346735069912
r=0.613048848129 0.321982215181 0.15799500665 0.336041618709
r=0.388520732307 0.178140258952 0.295560248197 0.180232319557
r=0.407043614632 0.222045982877 0.341256437975 0.273035371429
r=0.723963823348 0.215893276242 0.185928437816 0.417419360469
r=0.494831222938 0.34630539838 0.355557122165 0.244471975063
r=0.446355279853 0.097796962949 0.349480957929 0.25824557289
r=0.201882174556 0.270408220355 0.442821241227 0.168163616159
r=0.545059736342 0.0157806664711 0.393455428179 0.480601371394
r=0.378382215379 0.357942399715 0.616047229464 0.0133205929041
r=0.265572252237 0.258031245749 0.406041729702 0.0736979873569
r=0.249633194661 0.0434803554686 0.453438441547 0.324451570387
r=0.458764650209 0.131100696669 0.184405489364 0.500534338178
r=0.139583473523 0.306680614491 0.263627468989 0.305647040772
r=0.462796201086 0.425199843875 0.000256058057746 0.113296828045
r=0.265304493011 0.3417592857 0.0675216662334 0.325769601912
r=0.328775664295 0.137198467213 0.421917479835 0.0383644905771
r=0.252454566385 0.046210073275 0.173550689631 0.335621313627
r=0.29039291386 0.230634936445 0.348221043658 0.127711103673
r=0.756992728606 0.0359818628471 0.294893932689 0.296858279906
r=0.458300614663 0.771311894366 0.0741587554511 0.0334170286605
r=0.169903408342 0.279705036855 0.327387643311 0.136607954869
r=0.0858170701492 0.456095639271 0.452203643018 0.00290390774349
r=0.433513285207 0.0422420315558 0.362349357259 0.301910576864
r=0.451000803892 0.345976609945 0.332424620411 0.306861090701
r=0.400329690765 0.0947528813518 0.40641583091 0.159603606351
r=0.354021115085 0.278035058205 0.299438662995 0.352230090293
r=0.715028848416 0.178601040087 0.202464808757 0.224141211134
r=0.636200172592 0.286399182676 0.111630606471 0.344743376183
r=0.567056742859 0.273455774754 0.161492443532 0.398515302813
r=0.26014295653 0.247095812344 0.236783142213 0.0331650372989
r=0.621698918203 0.387197415805 0.177232722058 0.0463236034362
r=0.203998542053 0.303027348448 0.253152125358 0.128791872247
r=0.193515065549 0.194299970742 0.0895023204826 0.274719879973
r=0.583556753115 0.208665774953 0.315946988365 0.0527952580713
r=0.22952637099 0.272007561607 0.315490230451 0.373361354012
r=0.405668597442 0.354246107088 0.155399346538 0.0253285198291
r=0.496385668058 0.251709602666 0.354055009383 0.120423657596
r=0.661269152436 0.250207085066 0.212811083198 0.238854304815
r=0.442676080089 0.517935407213 0.0966954833404 0.205510487205
r=0.495477797331 0.228753331451 0.296168173029 0.220209855583
r=0.273461866151 0.338206226196 0.399204120195 0.077602930031
r=0.346746662151 0.325411392262 0.119452234175 0.271280859383
r=0.671590381003 0.250565886106 0.410320652841 0.18423705588
r=0.545165125655 0.272067256619 0.194810425781 0.239148348775
r=0.301884685241 0.05824277032 0.416325823167 0.397438905915
r=0.407070126149 0.0816675100785 0.609303131518 0.106929955378
r=0.404689173174 0.252340411679 0.32905043659 0.322970953452
r=0.583380793547 0.0537614778487 0.153520360643 0.62979955361
r=0.416926631882 0.241959146597 0.396679894886 0.046483145767
r=0.256242851945 0.36326200877 0.127786196144 0.185984243359
r=0.447039801091 0.0340189266393 0.382571984817 0.0886844880933
r=0.557056931627 0.225511468057 0.291256431073 0.233987543504
r=0.583467404533 0.275694924694 0.0984042630183 0.00156008727006
r=0.475166349508 0.203563167075 0.42558919712 0.0979358952617
r=0.353650241163 0.332804277126 0.408333760868 0.0272045032056
r=0.411149959803 0.334529973183 0.101773197359 0.258039632064
r=0.293463785724 0.370608180023 0.117917296519 0.414146677231
r=0.253275452937 0.23212301497 0.341846438199 0.241062544674
r=0.531927325687 0.0207354743439 0.688701148388 0.142895406675
r=0.525031027809 0.290705973155 0.280536828922 0.274220639949
r=0.455662587017 0.399303300212 0.333827540247 0.047800409567
r=0.465868324119 0.0588824663836 0.43341757578 0.232896331923
r=0.213159520691 0.105906167935 0.345206715409 0.315600183932
r=0.32452219628 0.219273379218 0.268936927674 0.290045095319
r=0.554138707655 0.301064659563 0.141164878155 0.249296750555
r=0.399814822621 0.22055790583 0.275374779765 0.0596098566505
r=0.189134539834 0.214269849454 0.248781431363 0.352941236992
r=0.177789351453 0.238406279907 0.305420641622 0.262879169849
r=0.458212686581 0.285469653877 0.14689366669 0.227848282829
r=0.418994253199 0.00281435579497 0.295515650123 0.376054808341
r=0.270705665432 0.327454495503 0.263853743368 0.0719722436817
r=0.511751491429 0.0809475787213 0.247576180588 0.379719745652
r=0.398684231525 0.49983521269 0.20802885409 0.0304461087813
r=0.450133376186 0.398968170279 0.0400552020206 0.526127149365
r=0.471362532396 0.158550037952 0.00601998484768 0.448185725811
r=0.0935613276407 0.441636364939 0.350169344772 0.0937095691586
r=0.48286935178 0.291490604219 0.252344500674 0.276656419176
r=0.438540020299 0.390573955927 0.18248521669 0.143226433911
r=0.438004393711 0.0654552619981 0.281105946408 0.299337437533
r=0.810193169856 0.236511121324 0.135039282339 0.237486838715
r=0.389268336098 0.406057995715 0.128844549341 0.120627937942
r=0.349235354727 0.100547057054 0.27293333646 0.198281843561
r=0.420372969399 0.193153175596 0.227929334445 0.0662460773259
r=0.433463811014 0.314742032678 0.28851212884 0.0767837112199
r=0.534396523533 0.462801989088 0.0224345786786 0.118181499783
r=0.525205089733 0.260443237968 0.401103986364 0.301048120581
r=0.499152022933 0.168472253283 0.377547043958 0.376494495009
r=0.431172917592 0.0349183137888 0.333030781993 0.348964428026
r=0.741051136507 0.183853603828 0.237909509168 0.141417473709
r=0.493984932627 0.0463334188136 0.169794409477 0.522602402703
r=0.336882679374 0.23163011766 0.423032678312 0.210484855233
r=0.194511486028 0.338495519514 0.233636550993 0.408237288581
r=0.37599154165 0.093234394791 0.308862014503 0.290437250372
r=0.44920692156 0.192434507682 0.37515119312 0.331552576502
r=0.19803447121 0.0713021648628 0.546167541923 0.29237604486
r=0.312782589832 0.299064829623 0.16531671419 0.24966735808
r=0.544326180582 0.182477466255 0.209773916998 0.453223183268
r=0.187710760687 0.346349073713 0.468790826675 0.0853833815861
r=0.386340199779 0.442984854319 0.204378449124 0.318494460952
r=0.350795097899 0.0688512287489 0.064191988775 0.405999454505
r=0.244186621866 0.324410265527 0.410882957704 0.103504642273
r=0.640276787982 0.106540583063 0.123884013182 0.199580652956
r=0.403598560707 0.0446894362075 0.389226048337 0.173408152355
r=0.325676868448 0.369463812856 0.204588649595 0.185958781999
r=0.229819907209 0.374209256967 0.295518821193 0.192902358004
r=0.636818568497 0.337450088689 0.0978264700194 0.428971755592
r=0.376504723801 0.188649261963 0.341364763479 0.0809055912041
r=0.413168195861 0.378265717978 0.361394135905 0.105294464272
r=0.331932968614 0.328260267216 0.419785397477 0.00193096870577
r=0.554958907313 0.0480820153188 0.124655597411 0.220391438731
r=0.319590347515 0.344986709395 0.130670754657 0.286081697236
r=0.287597327451 0.210721735281 0.273162929557 0.33946069007
r=0.341137939441 0.346209261812 0.158192182894 0.223547317653
r=0.577906897169 0.200662796165 0.0940306091705 0.0825341883647
r=0.372988880259 0.281914571766 0.305132224757 0.362894434533
r=0.215780857465 0.112670443815 0.37911921002 0.211533352805
r=0.19118484825 0.260341757698 0.531711366581 0.135223284396
r=0.317566012842 0.205284491059 0.346301556187 0.407993883989
r=0.266560030698 0.139885083665 0.16753550052 0.108519084428
r=0.183878660904 0.221491237733 0.00829589171281 0.433010806768
r=0.427799039167 0.292246946607 0.0603169510726 0.320376283266
r=0.489324539118 0.441594416011 0.0141266405236 0.435177104736
r=0.325517933694 0.304000551055 0.156769211037 0.232917374118
r=0.341664592303 0.161487380992 0.344757982513 0.35377595074
r=0.384895289923 0.394275492214 0.170124226302 0.142448353193
r=0.542326578563 0.377283078287 0.348932276902 0.155109117203
r=0.15854073628 0.0370835102009 0.445767348031 0.400353839594
r=0.37728508064 0.375283904269 0.00406126671118 0.575167864283
r=0.219085189769 0.277094126693 0.279520709405 0.242524372564
r=0.546244665751 0.0248454902539 0.166508334207 0.296180214867
r=0.351596561185 0.286215895024 0.574434030142 0.0229762810582
r=0.237319714371 0.126287470607 0.106507652651 0.508272431636
r=0.416186567774 0.253130612057 0.167776159749 0.300199370281
r=0.171274641948 0.296571021359 0.35259767413 0.202263943731
r=0.227563661484 0.0216258691344 0.496707511054 0.225133945853
r=0.273803612614 0.389552594364 0.246562503352 0.0278412074041
r=0.630438775808 0.279008080656 0.103088115789 0.33826617813
r=0.458507670532 0.178454244272 0.249236169634 0.371331226763
r=0.22202024869 0.0414887415118 0.63986777658 0.111842541787
r=0.289660069874 0.268495785572 0.329863332949 0.124504158227
r=0.520712605837 0.294924092958 0.300975192139 0.260456358073
r=0.216291853405 0.325714682978 0.375914115072 0.273395360884
r=0.247807693738 0.113953055329 0.0551393478912 0.0917113031113
r=0.351819875199 0.117575328323 0.200860218003 0.287495915692
r=0.359322787086 0.465883568501 0.14099233851 0.118244450616
r=0.523768359107 0.240704488707 0.257805175326 0.216865492465
r=0.551998952467 0.275552450728 0.232918692024 0.316053507518
r=0.239193998543 0.225554962795 0.20835788301 0.280407283486
r=0.436558496775 0.074588765742 0.320470653955 0.0783132034087
r=0.481899592169 0.298550043189 0.346155593744 0.184670683333
r=0.222176745014 0.264479953593 0.503552179163 0.0682640525467
r=0.388458611501 0.344170045567 0.0558784583864 0.290894551329
r=0.444108737324 0.170980669592 0.208723514478 0.100695727314
r=0.392748884729 0.287996995305 0.167759778064 0.149179217385
r=0.380244753971 0.022473840728 0.324130926736 0.343978720087
r=0.165157838929 0.00855755909465 0.123537372877 0.482431364287
r=0.439647137003 0.0511131244322 0.322350380319 0.497592014979
r=0.509215585553 0.162048196551 0.0539090870071 0.247655174079
r=0.392090135413 0.204265407181 0.23172765977 0.430702638676
r=0.357892618974 0.195567429768 0.147943362855 0.442628680613
r=0.278422054758 0.258411149433 0.369833409934 0.2463918866
r=0.225549723639 0.268454565313 0.300790833632 0.192264158189
r=0.356804734179 0.319165871454 0.302612646833 0.00889173681779
r=0.280892557425 0.469711079044 0.384157516481 0.0741482119604
r=0.274618149532 0.0169678701875 0.365205070955 0.175074878383
r=0.389366416649 0.0586511846754 0.27194619139 0.186024900822
r=0.343417804592 0.760076028674 0.0595804452856 0.17617360329
r=0.390661957976 0.181039568536 0.462671289895 0.173190529815
r=0.168097817443 0.347288066271 0.292099314594 0.229706658783
r=0.478948934013 0.19146174084 0.0534552887722 0.408996322124
r=0.4896874636 0.0363300734301 0.388688247859 0.428929546023
r=0.528417022735 0.295581176474 0.195823818755 0.174868218551
r=0.287761933877 0.141684086953 0.696993140232 0.127680136145
r=0.45835388722 0.199462776373 0.319594823343 0.222269710813
r=0.540777344327 0.248666064149 0.307292071051 0.366195010115
r=0.40731076197 0.245118551517 0.168324566613 0.297139868639
r=0.348441192331 0.129136385829 0.0754596045983 0.404292391198
r=0.445237495625 0.184601173962 0.21419484211 0.404627332145
r=0.333958251751 0.191500521013 0.31687519153 0.262184052666
r=0.111743389342 0.398826894138 0.233188600943 0.112354176959
r=0.428810040776 0.243622194466 0.373972768913 0.194676799033
r=0.059479731728 0.297663480973 0.0405980185825 0.386851431619
r=0.42094998878 0.254724459054 0.331650692821 0.0734125886826
r=0.269115080405 0.412936150641 0.251161776055 0.270515842135
r=0.229780585782 0.236168382435 0.420581939465 0.305775609705
r=0.43768145725 0.230274051564 0.00848211198964 0.399901242644
r=0.252057403107 0.422458454411 0.143714721872 0.388075299685
r=0.29660781823 0.290109748174 0.400141113583 0.172962031748
r=0.307322507127 0.220960893626 0.435246005624 0.0907320216917
r=0.311353317103 0.15434670105 0.160204217182 0.436645256038
r=0.264052220622 0.435624251932 0.224836652747 0.287100041872
r=0.21288406877 0.110002424803 0.3734332092 0.223565121466
r=0.210844539956 0.285113015481 0.26699824062 0.114209563411
r=0.503904717329 0.173551815067 0.45153621085 0.323081117042
r=0.602955308852 0.0729696196771 0.290003099439 0.304175375955
r=0.319296610553 0.316875026688 0.20066229993 0.0215122539384
r=0.546149517181 0.225064017811 0.114450321553 0.534277421194
r=0.649601691679 0.282801070474 0.0746575247291 0.343859317868
r=0.387432507223 0.42786949765 0.19254250202 0.233965116998
r=0.155406498042 0.236232372883 0.296324124495 0.409701527121
r=0.417844238091 0.120871774505 0.258859894307 0.344085862351
r=0.550475175901 0.307130699829 0.209126471633 0.255724391596
r=0.440030797403 0.0157298189045 0.27480866128 0.271062907431
r=0.423881536269 0.270412211661 0.298435518483 0.21814888232
r=0.382720269482 0.293696363852 0.316481316002 0.0913562617552
r=0.599025796853 0.233958464933 0.320201520191 0.361901912479
r=0.392902836354 0.500000504556 0.17123507344 0.195797752097
r=0.537512771456 0.275281820868 0.475414068569 0.0729572934424
r=0.642577921673 0.418475725114 0.321819171276 0.0133752759974
r=0.28353227213 0.108935511073 0.38405838427 0.212484262139
r=0.308871220924 0.0259989869306 0.400986426644 0.496812576755
r=0.248869661696 0.0597464042053 0.296884213325 0.0737750595761
r=0.388216288281 0.352532900947 0.276810648708 0.321708451469
r=0.410410054745 0.121877552792 0.209352921699 0.302844500818
r=0.0848516823992 0.239602389702 0.419109786203 0.243238257518
r=0.302635761112 0.13723145606 0.198438880111 0.352721427766
r=0.344580945607 0.233469812495 0.20685095691 0.269313348018
@balllist {Second Position} color=gray
r=0.475143822799 0.0668223293151 0.482369952768 0.0877929675297
r=0.575123916162 0.454280667056 0.153021612916 0.378635015566
r=0.409694550032 0.329911582427 0.274342369831 0.288017478295
r=0.712397783624 0.402727857343 0.147794339823 0.25448999314
r=0.726112928899 0.182365586994 0.264449031284 0.281145210311
r=0.605560627185 0.324128222229 0.116504208498 0.233350542124
r=0.579621469483 0.226659053688 0.283569145681 0.15644310268
r=0.639859339257 0.318598282976 0.275922637985 0.249818828822
r=0.512358523944 0.369759105617 0.0189167445375 0.288219591527
r=0.365710514646 0.280596724953 0.289658523107 0.253909537473
r=0.540281703289 0.00519713826126 0.188559554775 0.320694956973
r=0.369944766872 0.173714284344 0.362253268565 0.26588069161
r=0.379979093552 0.187190066251 0.234972376423 0.354332776831
r=0.518784828644 0.302923950515 0.446053361301 0.202475447986
r=0.466831544289 0.462274747742 0.0999840967071 0.256103148903
r=0.334214084839 0.36158669265 0.264693959047 0.164534986042
r=0.88500788381 0.336203598457 0.23037472134 0.0851833483196
r=0.711845373674 0.463561413825 0.0189853147808 0.152125233901
r=0.444681932109 0.148602726898 0.16740403554 0.150682463954
r=1.0 0.312468375952 0.148229748933 0.214298639975
r=0.41833521502 0.101930576972 0.24834642811 0.224743302738
r=0.307106478653 0.252070154032 0.115855612219 0.348198546468
r=0.459677486719 0.212103553168 0.269627784084 0.333753589196
r=0.377727652635 0.319371196347 0.41739761729 0.114228507938
r=0.617040031343 0.15602511403 0.00352800990429 0.556482797835
r=0.505365139731 0.275101273356 0.136517756186 0.291884588379
r=0.64635266243 0.164808743523 0.340350940764 0.311645151543
r=0.227780780289 0.235596379775 0.206530281124 0.348627961442
r=0.662757324442 0.127078975593 0.308431292975 0.27658607233
r=0.581151807368 0.359177660251 0.451212804886 0.102525864801
r=0.488031249894 0.330465621914 0.243369832691 0.203866997653
r=0.531163654353 0.28333109176 0.102206678099 0.14762426998
r=0.493208123112 0.159386589824 0.582821312794 0.218516456225
r=0.523467402761 0.172940816881 0.19916867467 0.145016023569
r=0.47657260245 0.321264163604 0.288770325206 0.380249817024
r=0.513150536862 0.318806642531 0.0510040722169 0.44981008818
r=0.844483419381 0.712067824345 0.186838667725 0.0388055453595
r=0.45623119668 0.0855380924959 0.307274782574 0.160316447801
r=0.432402039543 0.160491322337 0.328915878657 0.270281239578
r=0.695207208557 0.3775825503 0.263567606846 0.0825514516282
r=0.487235281549 0.135349475722 0.302359478395 0.182909143784
r=0.572707459667 0.213613757186 0.234008058419 0.272231696666
r=0.430631129824 0.00395687177477 0.401474906377 0.212583171771
r=0.515869243944 0.264509747477 0.294595872432 0.196570570346
r=0.655841307632 0.40661996754 0.430357085863 0.0340358048666
r=0.454755630416 0.386708693278 0.368977424799 0.200411816629
r=0.350749876948 0.311397835905 0.25822186417 0.302491505181
r=0.545489481419 0.286617853146 0.187242147128 0.212744147093
r=0.298150931373 0.308023604733 0.094501625866 0.396746562756
r=0.745271877087 0.208785902355 0.271054846217 0.124042740884
r=0.67896496846 0.514850323011 0.020517944846 0.0500905443003
r=0.389190491231 0.36167465779 0.425523300601 0.125049982697
r=0.26299090972 0.357131669262 0.212126923629 0.298472860756
r=0.533871362117 0.281533552138 0.159257715155 0.490415562493
r=0.393445760133 0.183912780014 0.347359246275 0.269475177034
r=0.29282710443 0.0364933350049 0.0839517895608 0.488027750774
r=0.635540321412 0.319495667267 0.200887317611 0.356428192824
r=0.334471003786 0.0749087399313 0.0544967306566 0.514015801979
r=0.453532533613 0.360953109735 0.379957194137 0.173316178344
r=0.593836051038 0.374148454262 0.281165167119 0.275152762767
r=0.463603426702 0.354900177636 0.191982052479 0.172035807652
r=0.246656679051 0.036179659424 0.718366681965 0.2209266641
r=0.696591785932 0.459870770142 0.0528143610431 0.234464932089
r=0.570011383203 0.183511696867 0.244847918251 0.21037615162
r=0.782295551161 0.350339270068 0.0264797787944 0.0625314282232
r=0.486046203803 0.21533523345 0.0989487637486 0.36839064177
r=0.347345844051 0.311395496169 0.477896046895 0.138543368578
r=0.474312849812 0.0953189599192 0.515494570578 0.191537409531
r=0.372525461469 0.424573583661 0.20222391535 0.240381514655
r=0.610438445548 0.17206549071 0.0461681103898 0.315952588192
r=0.417589795129 0.368564215101 0.349722694384 0.248629848901
r=0.487702889007 0.424623227839 0.125129751677 0.223639422331
r=0.744954650811 0.56156796867 0.0885715130155 0.230188614039
r=0.772985759114 0.322659373929 0.286028154627 0.0965179527136
r=0.271600192658 0.444198375153 0.117598422438 0.41883956093
r=0.702122421759 0.359327876602 0.0102681998642 0.278895963594
r=0.933282326044 0.391496023417 0.282628647274 0.0415473145711
r=0.500319709933 0.0763552528983 0.389999256207 0.0933853807921
r=0.427089304625 0.32113645603 0.120648904075 0.391649197285
r=0.480098609949 0.0412863472534 0.0214818147389 0.602813086628
r=0.260606028886 0.362411313567 0.157013698238 0.403516912561
r=0.434606022635 0.43625284528 0.277604936965 0.0283761887142
r=0.570547343469 0.239160355214 0.352220448978 0.0774263657687
r=0.505278570845 0.413382481716 0.0082050742281 0.352142851584
r=0.394999883992 0.204660892732 0.303217511378 0.395486430615
r=0.494352180707 0.322486545592 0.200579208447 0.208289356186
r=0.458072247946 0.328142004406 0.163940495232 0.255724322346
r=0.332560422946 0.412375435854 0.383306772788 0.0954775147641
r=0.627130471422 0.39173873978 0.189540498929 0.155292549256
r=0.415583477862 0.244048103553 0.241664378342 0.243014017662
r=0.32820349093 0.144578466433 0.227694321181 0.309437440579
r=0.354459288549 0.0563698342627 0.257979445362 0.387063168058
r=0.408432726654 0.287550118492 0.0648124009865 0.425018443186
r=0.660387379223 0.485142377022 0.0134462817983 0.14902296742
r=0.313285281788 0.216604429414 0.396887604805 0.377168576822
r=0.542296854404 0.147691881698 0.387213734666 0.209771380837
r=0.57561807681 0.198893358379 0.332896291486 0.281618611128
r=0.63134814065 0.513091627597 0.270430243906 0.0400553994628
r=0.310151042384 0.278802487126 0.0989466184749 0.316286949221
r=0.387728825355 0.203995343961 0.28233182654 0.346137465273
r=0.514899118007 0.327927064234 0.501309201303 0.14164715865
r=0.421920997764 0.196180267449 0.225005471647 0.312034468961
r=0.438913313841 0.072489774074 0.0248155242709 0.699964768627
r=0.383960923744 0.30408058433 0.164896780805 0.232435727585
r=0.475723250905 0.209322639187 0.318849564074 0.228165092673
r=0.338675157061 0.231726383261 0.41899661601 0.103600668086
r=0.349142491796 0.329921994965 0.119574055777 0.164023402444
r=0.522357947926 0.169184213237 0.210992876532 0.322780579878
r=0.393632268631 0.263852454637 0.177526066852 0.252382339612
r=0.479795459128 0.243155082002 0.002790749553 0.361980534915
r=0.465195656805 0.353177474188 0.238833503102 0.0314559712621
r=0.335433080471 0.27114954889 0.128616246701 0.232119453394
r=0.452299810821 0.208557739768 0.0667726750733 0.657833529056
r=0.42254809812 0.202197972538 0.494243510694 0.0779784493383
r=0.426214524463 0.288677107002 0.355247654062 0.322482005038
r=0.30351936506 0.2469710145 0.269308581073 0.296558568134
r=0.421670984904 0.421364282113 0.423917043778 0.138624873407
r=0.39218223988 0.421181095155 0.22432845881 0.158768771059
r=0.512193198123 0.145856158999 0.331919190136 0.144237399301
r=0.349607745916 0.372601229083 0.352858421501 0.173178058019
r=0.621291730794 0.293513147203 0.302017106216 0.0246611622705
r=0.49863278634 0.298612351244 0.181860355613 0.245830469163
r=0.469882800401 0.381682080727 0.154887607162 0.0582637148707
r=0.326276316096 0.13252205918 0.459039539197 0.279509536902
r=0.632016421352 0.155691299252 0.281133747649 0.360162101251
r=0.742997073083 0.332168498877 0.005164472093 0.16162074069
r=0.618173194004 0.321732669948 0.014442984876 0.261281578844
r=0.457412503421 0.146274256396 0.201412586544 0.0377250309631
r=0.546150603209 0.41135112515 0.139475708984 0.142807773658
r=0.448190654948 0.3238438377 0.069114320613 0.238811026399
r=0.417529068362 0.0256860822963 0.0209236568253 0.792288667275
r=0.528267617481 0.451168301593 0.0943711972282 0.364431685128
r=0.471682081477 0.283788057483 0.355453603663 0.252847703936
r=0.619516335958 0.313697215989 0.140276870426 0.307174171051
r=0.329878038882 0.0524610323349 0.389321403732 0.35175879871
r=0.63559075282 0.234425146802 0.0990796775887 0.338404761279
r=0.404747574541 0.434822297153 0.128480478593 0.188640865548
r=0.434753154249 0.354515505219 0.193276096054 0.307164071825
r=0.660353228254 0.345990696083 0.0384351582962 0.165406639915
r=0.537545696343 0.458354519111 0.479048580191 0.0337725218796
r=0.32493028786 0.176050189805 0.456379922443 0.0134313431617
r=0.418182443943 0.399546999114 0.389866343358 0.00680338930242
r=0.511181502104 0.0242249309403 0.151407528986 0.290059593095
r=0.391125500245 0.241269916618 0.205730639084 0.364662378376
r=0.438381597238 0.0499380122992 0.42920041965 0.100985459448
r=0.428311880312 0.26396584467 0.21529518952 0.419874820505
r=0.25043594428 0.0128661137154 0.361369395319 0.464948128109
r=0.590091993428 0.129581039006 0.297867880524 0.174294438505
r=0.645411733236 0.412135027283 0.13857992016 0.0130397970782
r=0.473135548214 0.0627818128517 0.332235286764 0.156481517966
r=0.465459591584 0.244237708555 0.37695194264 0.314679810506
r=0.344560098059 0.0539342506138 0.566796048611 0.180839667999
r=0.376407527858 0.0438585747335 0.396189555781 0.387327448025
r=0.529044605714 0.281243981143 0.247549184019 0.0633467257116
r=0.563665349508 0.170477738803 0.413715120348 0.229153688161
r=0.510390943062 0.27973397501 0.303834577634 0.121874294024
r=0.538302922972 0.39684015416 0.00795934806892 0.375776964972
r=0.509800147017 0.147103756684 0.255723734601 0.30926075852
r=0.330027533139 0.123708912065 0.202395867515 0.362750268739
r=0.564214916159 0.282172277761 0.100796402834 0.317978520476
r=0.512334398906 0.300362888611 0.0747609984928 0.331417288521
r=0.419267083939 0.203092888095 0.203568853669 0.301862980566
r=0.556525133144 0.0220464035097 0.581208116777 0.0303687834248
r=0.44976821758 0.289662636579 0.262608311353 0.147800970742
r=0.449766296688 0.174682836924 0.257558304994 0.270888131493
r=0.505988258351 0.131900176716 0.308584941133 0.089563608077
r=0.450529601639 0.209053706059 0.562012610483 0.142447922108
r=0.40579353192 0.0394483035048 0.255397741473 0.303744305535
r=0.504458512679 0.366068920118 0.349920978443 0.159396184572
r=0.329836358673 0.305430368973 0.420161660049 0.256870080429
r=0.43986147679 0.189028908751 0.132588799737 0.245538364786
r=0.479222951136 0.150744033195 0.423025960947 0.289355317925
r=0.647333788533 0.224365261868 0.150429373351 0.338760501312
r=0.268500215447 0.337636499769 0.173995013791 0.250996431723
r=0.448714851353 0.142090389675 0.384552518499 0.245714551401
r=0.473376788418 0.202389066672 0.0378065057069 0.47492876509
r=0.402392255951 0.114941936728 0.367475603837 0.315129412431
r=0.409543625488 0.0245802918136 0.762266723957 0.0934837016363
r=0.568837332354 0.414893348753 0.447110532507 0.0929976764732
r=0.552135207376 0.351160429214 0.0986960268052 0.355951283157
r=0.455365206836 0.248687626242 0.115974691172 0.0785633221663
r=0.560509754236 0.187954759262 0.315913638794 0.362806449667
r=0.382876776633 0.141016665278 0.314174871704 0.27107785097
r=0.345548591321 0.10256542144 0.698315896021 0.0375618222861
r=0.615387171036 0.449515266269 0.215648669862 0.276144510848
r=0.527083581489 0.157668160065 0.26964656371 0.355300920999
r=0.531735586451 0.295918360595 0.152805147542 0.539890078984
r=0.622398378252 0.265572341831 0.127762125074 0.139502973834
r=0.556580263679 0.211138754973 0.373999820639 0.0222233979786
r=0.405037331868 0.106187544589 0.370973411352 0.0761792395646
r=0.436654505432 0.0319255733875 0.351974584512 0.316400459516
r=0.4966382585 0.321894951558 0.346317049086 0.304472705426
r=0.446098065647 0.433192349664 0.0174187637014 0.318994903779
r=0.505127559559 0.254135630588 0.332985572258 0.0847898171398
r=0.432984942967 0.0466689574018 0.427981343229 0.441055053048
r=0.35478990043 0.337609289415 0.197688191179 0.292504913366
r=0.389327700109 0.237195644232 0.311087261661 0.301656287764
r=0.573401541421 0.181769031221 0.230156662503 0.386903816046
r=0.476561033229 0.361269195307 0.0304423371039 0.257558358592
r=0.484549914106 0.178183841506 0.288513226739 0.326862163921
r=0.46952473163 0.287163456142 0.307622308608 0.296508026914
r=0.519032023782 0.0941380512021 0.168260394818 0.262709966113
r=0.388729950862 0.0444858239036 0.594855247055 0.303689162609
r=0.492130135772 0.228362185114 0.259501027682 0.464568294552
r=0.358376246688 0.382572146134 0.191574872568 0.167209777472
r=0.661123856887 0.342532306436 0.0816522105218 0.254814307604
r=0.359581979381 0.0767377567001 0.310505672279 0.2651527864
r=0.475596829379 0.0803685046583 0.238000244019 0.34982081312
r=0.692342518852 0.374516922391 0.383772554676 0.0472548095064
r=0.617491598712 0.476760200616 0.0413383211115 0.466541491042
r=0.618058239207 0.419910977795 0.37397531506 0.00185968822632
r=0.313007634262 0.270484558398 0.438294812494 0.145636735839
r=0.260318045206 0.289722286107 0.120046143051 0.341324697027
r=0.51744130578 0.263567552047 0.100736742326 0.177166651867
r=0.368713119826 0.115266347505 0.0681895337494 0.317652880358
r=0.329656017629 0.472749856539 0.250769843475 0.0473724247151
r=0.44550966714 0.304523555359 0.395534092045 0.025010205665
r=0.461156153874 0.169980738857 0.13652318507 0.322011555135
r=0.543340095162 0.385000169901 0.151537784558 0.0287061214867
r=0.680826434068 0.313828045939 0.195594265589 0.131011220912
r=0.520998763715 0.282706108804 0.105397915335 0.390371507747
r=0.586434716723 0.505855670521 0.0576319001295 0.258792759008
r=0.51414247759 0.249806907339 0.0966871516904 0.232268722797
r=0.708545037491 0.460734859695 0.17278580523 0.144749723318
r=0.476945624551 0.257255525259 0.318890629792 0.232304335242
r=0.517387894754 0.193591227609 0.266719580457 0.266127712963
r=0.438855467803 0.248450425219 0.29951285467 0.0496806462729
r=0.469101558716 0.323535248045 0.0161265361267 0.258009069485
r=0.423168482674 0.187169742011 0.0161719083837 0.395436097174
r=0.485859683456 0.660018776467 0.0863547732716 0.110663855496
r=0.486366924854 0.0804343263183 0.310516617014 0.155673475975
r=0.40589442011 0.181465790109 0.153263333442 0.109859234111
r=0.330828138604 0.26578135832 0.288359586987 0.303494381942
r=0.664841149785 0.393460779584 0.0962553387147 0.304051169233
r=0.646692815062 0.212959036064 0.137376576491 0.322797369856
r=0.276320408913 0.348062202391 0.159194283234 0.279161462041
r=0.306733484854 0.149647214297 0.0853526441449 0.488681399115
r=0.689038586685 0.331671072807 0.219714897478 0.44279050594
r=0.762286163562 0.589828515256 0.268233428171 0.0186255271039
r=0.549296577982 0.273269195167 0.326450176337 0.313311770919
r=0.767464881868 0.699041640022 0.0399127689065 0.0133694664021
r=0.362950365521 0.267771679578 0.418689445582 0.279870980036
r=0.567839805482 0.400490304673 0.255958309373 0.0826741698667
r=0.656134944082 0.393938382767 0.293042166434 0.233655733913
r=0.521944382715 0.317252026381 0.213867855823 0.405004080726
r=0.459969775701 0.293741289658 0.241532252416 0.26110138613
r=0.432924734942 0.0639491609752 0.329360816254 0.261159240638
r=0.675444960044 0.354700201744 0.195704632834 0.263421279554
r=0.377292035842 0.311708634271 0.256255239169 0.312308233756
r=0.378734376106 0.305593348494 0.203535253842 0.23603269679
r=0.428693573996 0.0530291674402 0.229902298499 0.543076891808
r=0.668862161122 0.347526306965 0.244885924724 0.23852370823
r=0.448105017409 0.0984491484573 0.576999810675 0.163665248657
r=0.338470661046 0.263087582108 0.433033794421 0.262820877527
r=0.448874307837 0.132049565407 0.713700435041 0.0853078141213
r=0.255829801282 0.422297893722 0.481760482266 0.0866049322285
r=0.424246601103 0.125607616049 0.277343174525 0.260031002754
r=0.39205088047 0.202442222836 0.402609702748 0.0853685246189
r=0.49932047052 0.327176228471 0.0990138553302 0.319045425866
r=0.56997879934 0.475246086054 0.0498198168036 0.0566781391913
r=0.42259471346 0.0371900602776 0.117813833508 0.343857614534
r=0.506081152607 0.0836070559009 0.136173827221 0.0787687450156
r=0.490254199451 0.243012231425 0.161421649198 0.289445885001
r=0.606631328642 0.279739727286 0.00562335085065 0.497806961218
r=0.407081530168 0.214662333489 0.118993742134 0.270878474229
r=0.636829483414 0.343417277596 0.322560445776 0.0677630434564
r=0.439275905732 0.304486216027 0.223854112687 0.296239933636
r=0.554778101823 0.332919475611 0.116698424347 0.442237867459
r=0.612451986441 0.375737000492 0.151174661707 0.410272640651
r=0.298359917477 0.0982410427749 0.160786370984 0.337980221996
r=0.379142518775 0.461541856418 0.080979188879 0.151357307011
r=0.384255275588 0.0290966690773 0.201235397577 0.328180023141
r=0.395419341551 0.041950218833 0.303460933703 0.250861823311
r=0.277698986162 0.122670033869 0.105022389182 0.632295766406
r=0.632714274842 0.151593363338 0.126769165108 0.23309970417
r=0.28483845163 0.310534910995 0.176443878748 0.361513277404
r=0.43304030796 0.43211492063 0.183638922025 0.118846622083
r=0.511752605971 0.433562837366 0.150006436455 0.246319883489
r=0.539930387221 0.27526076969 0.26499492474 0.133017548205
r=0.483371326182 0.500659588034 0.376398565628 0.0768191044331
r=0.437845262001 0.322413239751 0.257213619493 0.0548776558154
r=0.55663834933 0.290222645577 0.27586851651 0.0125670335518
r=0.493696747306 0.393744331985 0.037216837871 0.43293230406
r=0.520193719942 0.419552806599 0.04692613135 0.291733657698
r=0.565795541807 0.223046371861 0.325664763608 0.160903536436
r=0.393364623121 0.07572604263 0.0933807019526 0.50351971003
r=0.536951608744 0.317242491339 0.55699606114 0.0580903582492
r=0.742650876233 0.370267810438 0.46141560409 0.163800556919
r=0.337829991798 0.269426476893 0.214813639961 0.272050268579
r=0.381759507173 0.133088226341 0.524397190681 0.192144068361
r=0.274863603931 0.292650707714 0.247704174905 0.331400415586
r=0.499552812603 0.452565203731 0.132278583979 0.311516333405
r=0.236630035125 0.289354239735 0.0543120811531 0.328278635475
r=0.413821170148 0.335754073201 0.0309442000959 0.272174112489
r=0.334167587256 0.405495376273 0.157777190812 0.378518435476
r=0.444139287434 0.286456171712 0.204904407331 0.456109762717
r=0.510179618806 0.127684056874 0.3021071211 0.473859519562
r=0.437502955329 0.0631019575436 0.252271007675 0.374438261828
[truncated: 66,601 more chars]
