# Supplementary material for: Do universal codon-usage patterns minimize the effects of mutation and translation error?
Source: Genome Biol. 2005 Oct 19;6(11):R91. doi: 10.1186/gb-2005-6-11-r91 (PMC1297647; doi:10.1186/gb-2005-6-11-r91)
Supplement: Additional data file 1 — A tar archive containing the used CUTG records, separated for archaea, bacteria, and eukaryotes, the data used to produce the histograms in Figure 1, the kinemages used to produce Figures 2 and 4, and the data used to produce the scatterplots in Figures 3 and 5. [file gb-2005-6-11-r91-S1.tgz › CodeError/data/kinemages_1/bac_mp_AGUC.kin]

@kinemage 1

@viewid {oblique}
@zoom 1.05
@zslab 467
@center 0.500 0.289 0.204
@matrix
-0.55836 -0.72046 -0.41133  0.82346 -0.42101 -0.38036  0.10085 -0.55108
0.82833

@2viewid {top}
@2zoom 0.82
@2zslab 470
@2center 0.500 0.289 0.204
@2matrix
-0.38337  0.43731 -0.81351  0.87217 -0.11840 -0.47466 -0.30389 -0.89148
-0.33602

@3viewid {side}
@3zoom 0.82
@3zslab 470
@3center 0.500 0.289 0.204
@3matrix
-0.49808 -0.81559 -0.29450  0.86714 -0.46911 -0.16738 -0.00164 -0.33875
0.94088

@4viewid {End-O-Line}
@4zoom 1.43
@4zslab 469
@4center 0.500 0.289 0.204
@4matrix
 0.00348 -0.99984 -0.01766  0.57533 -0.01244  0.81784 -0.81792 -0.01301
0.57519

@perspective
@fontsizelabel 24
@onewidth
@zclipoff
@localrotation  1 0 0 .5 .866 0 .5 .289 .816

@group {Tetrahedron}
@vectorlist  {Edges}  color=white     nobutton
P   {0 0 0} 0 0 0
     0.5 0 0
  {1 0 0} 1 0 0
     0.5  0.5  0
  {0 1 0} 0 1 0
P    0 0 0
    0  0.5  0
  {0 1 0} 0 1 0
   0  0.5  0.5
  {0 0 1} 0 0 1
P    0 0 0
   0 0 0.5
  {0 0 1} 0 0 1
   0.5  0 0.5
  {1 0 0} 1 0 0

@labellist {labels} color=white    nobutton
  {U}  0  0  0
   {A}  1.1    0  0
   {C}  0    1.05   0
   {G}   0  0   1.08


@group  {Lines}
@vectorlist {A=U&C=G} color= green    off
 P   0   0.5   0.5
     .1  .4  .4
     .25 .25 .25
     .4  .1  .1
 L   0.500, 0.000, 0.000

@vectorlist {A=G&C=U} color= red    off
 P   0.5   0   0.5
     .25 .25 .25
 L   0, 0.500, 0.000

@vectorlist {A=C&G=U} color= red    off
 P   0.5   0.5   0
     .25 .25 .25
 L   0.000, 0.000, 0.500

@group {Original Data} recessiveon
@balllist {First Position} color=yellow
r=0.755248114387 0.210157968406 0.261897620476 0.397720455909
r=0.775436218067 0.226075671805 0.255767122368 0.374622424093
r=0.794509403633 0.268967074472 0.21124476558 0.329050004105
r=0.832121280359 0.263864906787 0.212531827095 0.332845561767
r=0.807674302682 0.272291688019 0.212949677155 0.325791739264
r=0.826536646039 0.313752873891 0.158752778886 0.311130745407
r=0.858226118246 0.295733832215 0.163591455437 0.331878263209
r=0.756619408291 0.149044949159 0.298679083911 0.445424308657
r=0.706576596549 0.107650714511 0.312453916646 0.487342438819
r=0.801380345331 0.252489787979 0.249007975102 0.342112429488
r=0.79355933355 0.253392440188 0.23731853406 0.367567933403
r=0.801887449852 0.235523717684 0.263443082151 0.370023419204
r=0.766180536883 0.232597482123 0.248757148343 0.370042864111
r=0.749459840214 0.23815996636 0.246090808633 0.365796653595
r=0.744291568098 0.229516846198 0.247546768918 0.383525184109
r=0.782452155656 0.237887765772 0.237155803416 0.370721505751
r=0.826035199973 0.223493734623 0.254849230417 0.377353092636
r=0.73970332345 0.153943827203 0.278269270582 0.460354702919
r=0.77750583618 0.176265228488 0.270982809265 0.42699956662
r=0.800411945255 0.273500870863 0.205921871112 0.33137596417
r=0.790358184432 0.267786079232 0.196667436905 0.345169323988
r=0.701051015926 0.266143380429 0.149271137026 0.419884877028
r=0.764260783312 0.285383903793 0.163737280296 0.387043422196
r=0.775434460843 0.324537646057 0.160383160175 0.34403776213
r=0.709702847046 0.211917868767 0.26150198899 0.396230963957
r=0.742587794203 0.218471955224 0.247937258638 0.390772528538
r=0.683993750047 0.375950725584 0.157202183753 0.286920815641
r=0.797261556592 0.214389509126 0.251036682616 0.406060606061
r=0.794417843295 0.212633832976 0.267880085653 0.386117059243
r=0.743051267038 0.206051873199 0.262553488778 0.396122609379
r=0.781599504559 0.199592487597 0.274074238129 0.402185949681
r=0.824473855304 0.217719647013 0.265928044996 0.392443269977
r=0.832601569182 0.279121094708 0.207170533131 0.341867346772
r=0.827271567082 0.35011052731 0.154205036491 0.295679992891
r=0.855116900106 0.351641910755 0.151419801644 0.288309965604
r=0.782726451213 0.315484751132 0.153186092424 0.328371589097
r=0.803397627056 0.324231132862 0.156127764492 0.316222679495
r=0.78530093161 0.316857168236 0.153949683899 0.325513736324
r=0.786594699556 0.317456021285 0.152825613009 0.32732628086
r=0.899482360931 0.286660635597 0.186593515627 0.341027811014
r=0.733124457642 0.300921414016 0.167803667937 0.329937095774
r=0.788222904994 0.273894475403 0.197053911936 0.346720124039
r=0.83709549213 0.29340583858 0.194161419576 0.338088151116
r=0.801206862678 0.300994986263 0.170932741412 0.338885180758
r=0.860513995303 0.314258373206 0.162743221691 0.319872408293
r=0.879694149248 0.29262843155 0.168147989946 0.356864742315
r=0.83091187555 0.335920241832 0.149139634926 0.320020927799
r=0.794159831362 0.298854634139 0.187425143304 0.336518317442
r=0.790251302686 0.299397156813 0.186137217815 0.336927980312
r=0.895408499614 0.320030371314 0.160012736357 0.306946213383
r=0.844783815319 0.340209004192 0.164378151771 0.279938027827
r=0.870871266824 0.310790687539 0.179793338902 0.308311843969
r=0.875124111101 0.310415020964 0.190405298657 0.32065382512
r=0.8804829957 0.303804071866 0.182729962102 0.318699969127
r=0.772088137172 0.275849536616 0.190305288025 0.358849718335
r=0.778770786403 0.271249739879 0.211885048766 0.341558268772
r=0.810676872553 0.234283552321 0.229807262644 0.390128496761
r=0.801128045141 0.202358560348 0.268487013124 0.396136695057
r=0.74765792671 0.186984308748 0.288161992818 0.403692109523
r=0.748738785554 0.186357629682 0.289453975543 0.402117243593
r=0.759633443759 0.200545575361 0.259707860715 0.425303971742
r=0.752284357476 0.187324097401 0.290904804111 0.399224565892
r=0.755245516142 0.38887142408 0.0992769569318 0.333228544483
r=0.82948949814 0.398524154578 0.113272053931 0.293282975921
r=0.842380130246 0.399321720151 0.111791846828 0.263838428491
r=0.761046344879 0.403676332436 0.095071084111 0.338448049101
r=0.798929207022 0.397604864348 0.10290441063 0.30281798821
r=0.753358954459 0.217183781045 0.266378836844 0.373267592321
r=0.735644968164 0.218665323657 0.259842246606 0.388432297376
r=0.760878684939 0.234911061579 0.242777850618 0.372973209213
r=0.754365393212 0.22972972973 0.249214403786 0.381921427792
r=0.765500149152 0.236962551064 0.242331916987 0.381525555723
r=0.752227495943 0.230243971528 0.248422200143 0.382589372893
r=0.768360529853 0.392348230217 0.11816257936 0.252732478526
r=0.78252585571 0.386973281513 0.12871045971 0.245290112148
r=0.773893842389 0.395478734574 0.123362871148 0.231324881959
r=0.773933541213 0.394477040959 0.121661038626 0.241656102404
r=0.774474656022 0.215769476407 0.265985429904 0.38210238036
r=0.779594391522 0.195193109197 0.261415207928 0.388533851996
r=0.737640335944 0.214531599001 0.263040336355 0.387334121666
r=0.873015452546 0.312365930599 0.152365930599 0.363154574132
r=0.803939336296 0.391543555782 0.0917303447105 0.363151638648
r=0.86808345647 0.37889761712 0.122706286515 0.284282619636
r=0.816851236915 0.35969533183 0.127777658059 0.29911040499
r=0.816142083768 0.360756873348 0.1377020859 0.249858162916
r=0.811472915755 0.522392372147 0.0470480593277 0.148126745642
r=0.741651793154 0.196921592956 0.26764168793 0.414123243457
r=0.723236338569 0.219811947073 0.255122049128 0.41731383841
r=0.735788649558 0.26827451793 0.196909225775 0.30916150887
r=0.732229436833 0.265200600996 0.19788906411 0.317616380863
r=0.759768238203 0.282927536397 0.191863406648 0.30494175966
r=0.744228407458 0.296743769792 0.172208453807 0.323282390197
r=0.749153180381 0.276171657682 0.204714310379 0.303558068344
r=0.749663157827 0.27549855822 0.205317219211 0.304036433207
r=0.750187995794 0.276259952365 0.204905069752 0.303719632528
r=0.749312528738 0.277045890888 0.204297988838 0.302584154957
r=0.754778286453 0.264795678722 0.233501643964 0.356211836543
r=0.764721045894 0.256964505831 0.237455355732 0.35673535826
r=0.765019108306 0.215096959778 0.274413529733 0.368645538858
r=0.767640491635 0.20446208787 0.279806438915 0.383576687099
r=0.811208031179 0.269509938038 0.23044982699 0.337828920898
r=0.776074427859 0.317140644019 0.180203607392 0.310777913024
r=0.840328079188 0.384985858163 0.10878707275 0.309719722609
r=0.795193543459 0.371878063582 0.104616964661 0.331030297372
r=1.0 0.418208896384 0.0933769902976 0.241025865656
r=0.895461947436 0.376723010759 0.10417618425 0.30241497188
r=0.805200411903 0.347772935048 0.116987349846 0.358881683852
r=0.889796479686 0.367793555828 0.100151373171 0.322987097239
r=0.828824571625 0.3777177394 0.0889578553877 0.322341652013
r=0.903831594559 0.426721983405 0.0956712986104 0.236179146256
r=0.829297060614 0.392627255706 0.0952977319825 0.307902190026
r=0.94344888172 0.321289500389 0.143322398697 0.345573832393
r=0.783955895052 0.221455812421 0.254531757616 0.385164084938
r=0.759497461355 0.226916925393 0.229501498595 0.389030012231
r=0.787786340573 0.222398628267 0.245673641762 0.391991871209
r=0.766157739375 0.21258804052 0.257802180214 0.400083558599
r=0.787519904773 0.22675004266 0.225461971629 0.401360731448
r=0.757044031215 0.229723038137 0.225097567705 0.390053108215
r=0.77504084613 0.245389744769 0.246263508853 0.355070131065
r=0.785210849048 0.231202642316 0.260475357814 0.370312803575
r=0.802873207033 0.294661179576 0.191112688711 0.321050237934
r=0.768908223196 0.280509076247 0.199838722401 0.309255055264
r=0.734968599665 0.191613447053 0.300314334831 0.397843256127
r=0.757114100224 0.212835749941 0.271975279296 0.381079153791
r=0.755418617955 0.284124134393 0.195588612465 0.34644780713
r=0.828042479191 0.237450833489 0.230052444278 0.386589248923
r=0.830255103413 0.270648531441 0.20375845982 0.349070241146
r=0.862915772306 0.358690917012 0.123175778697 0.287246787192
r=0.864888096691 0.306914283286 0.134970889465 0.316624877821
r=0.804095723602 0.353177556184 0.12966959369 0.291524036315
r=0.802801082739 0.238693259403 0.248541399429 0.370484545041
r=0.767711213385 0.244724283718 0.243508555461 0.366732594219
r=0.828264317308 0.333007458598 0.152109055666 0.315342800556
r=0.793235735465 0.306145829982 0.157267994218 0.330394788866
r=0.851541019296 0.321754323928 0.166477727741 0.320027872825
r=0.761964671465 0.320765238279 0.156307639514 0.324239694591
r=0.79349866712 0.263832074289 0.247409751874 0.338598429429
r=0.801958314489 0.254624481957 0.246831092692 0.344475892045
r=0.775437706768 0.268496819551 0.246568463341 0.339917419931
r=0.790761410215 0.265538053704 0.228816031579 0.34394170448
r=0.782265508719 0.255547607437 0.240342878033 0.342399880588
r=0.783453582313 0.252602103572 0.241604181772 0.347273403386
r=0.791166020143 0.25760362069 0.237538291989 0.346482599895
r=0.790275830872 0.257061265167 0.237745136062 0.346606863282
r=0.78213790829 0.327627707943 0.154158866007 0.377534100027
r=0.845550026944 0.33754704631 0.150425462281 0.326215022091
r=0.813488978854 0.261592708403 0.21429046637 0.327123943849
r=0.831934735291 0.3845903751 0.0882107049301 0.310952953052
r=0.88429875378 0.267097728178 0.19477826435 0.360906104128
r=0.760563658164 0.231564425046 0.251016551071 0.382756317498
r=0.751949834906 0.197172145991 0.278155594613 0.380799768438
r=0.77450578522 0.196999422966 0.285112521639 0.400115406809
r=0.78236860091 0.208242761499 0.288214068342 0.369511346839
r=0.750445286245 0.191948436908 0.268982869748 0.410436700789
r=0.835480122036 0.325594680438 0.160249525855 0.317665607934
r=0.786556285785 0.28837504564 0.181444385435 0.321497327978
r=0.851810085249 0.323045319289 0.154310140827 0.317829145121
r=0.78951519298 0.283043709227 0.180871432885 0.329198848892
r=0.83551003589 0.335804299481 0.157935919611 0.306688081707
r=0.814553150531 0.330129636311 0.178793800034 0.297900956287
r=0.850691315568 0.364859142893 0.13741143017 0.302615529244
r=0.810644648283 0.339368468376 0.146093619857 0.297837025262
r=0.810152790862 0.338354817941 0.146418256568 0.299565463973
r=0.790430350179 0.271016670244 0.229090648923 0.338413107248
r=0.799224382183 0.225413130862 0.275480125056 0.366815542653
r=0.758073549351 0.26314043005 0.23935934873 0.354260684895
r=0.786792783731 0.254980676473 0.247594129376 0.343559323726
r=0.857957704713 0.323027226581 0.153853253346 0.325149976927
r=0.828532354646 0.290715216348 0.190461496263 0.337859151066
r=0.89589851174 0.279862206358 0.188843695526 0.356810824272
r=0.913804463674 0.328962850899 0.147167591192 0.336583179246
r=0.83968719332 0.334249504511 0.149139219355 0.317659241478
r=0.805569724255 0.3079536481 0.178355646154 0.318219381852
r=0.804527588091 0.28574430383 0.195752622253 0.333270872958
r=0.810495885315 0.320317016766 0.166289265754 0.310922142995
r=0.853015553153 0.325813274247 0.156116762346 0.315103904388
r=0.843287804186 0.325841698499 0.158568002132 0.321636907406
r=0.79965562089 0.31488540005 0.159077043629 0.326258640472
r=0.885662905229 0.3206415012 0.162448178049 0.321077896574
r=0.758558727167 0.174673966535 0.278174212598 0.428364911417
r=0.793255897819 0.30594581357 0.178232625284 0.313634254485
r=0.780230206624 0.326053897739 0.144504275422 0.282290030663
r=0.768857495873 0.318016276519 0.160795767863 0.290754275811
r=0.764648149211 0.320033195265 0.160453570694 0.286549879394
r=0.800856922581 0.317274089407 0.157889494676 0.340612157404
r=0.789835264225 0.344193177463 0.15479384548 0.318677106719
r=0.794526782508 0.317714915988 0.15995122859 0.341579177942
r=0.863609225326 0.332559260395 0.135302107523 0.35113701091
r=0.834549819746 0.296061973431 0.195923132751 0.310198479063
r=0.817912427529 0.299692992074 0.16681808214 0.339682340779
r=0.7445934258 0.219302413147 0.251820527641 0.391957385495
r=0.763999433147 0.201404734033 0.261720997599 0.416023491597
r=0.701768484442 0.174219843056 0.312549425148 0.398990206217
r=0.797025270872 0.275167785235 0.214418257808 0.298527652047
r=0.79282773441 0.157160936949 0.294798647275 0.434033901118
r=0.887103007322 0.302851483514 0.18280856683 0.329509346759
r=0.922330962228 0.340534811675 0.162175933475 0.360304907875
r=0.785602437465 0.190765820909 0.277167119828 0.396105820651
r=0.759612406859 0.19766029534 0.264942785911 0.418589784568
r=0.760487482048 0.179116833204 0.27787563902 0.419424838269
r=0.765532414098 0.201023866176 0.260472997332 0.415999711587
r=0.737617565738 0.187603732344 0.257866123237 0.421793912946
r=0.745638651263 0.208168436796 0.244246359745 0.398595614929
r=0.779781545996 0.190402700312 0.269273117814 0.415804768867
r=0.778570711209 0.210628034027 0.248969001567 0.403687246055
r=0.737588220753 0.187799005283 0.259812937933 0.418359995969
r=0.737445086611 0.188097479532 0.25762318945 0.421354539681
r=0.752836660463 0.211489614671 0.279097836465 0.383311415755
r=0.814286663682 0.393057480367 0.100772124332 0.321586484525
r=0.759854429172 0.367538816956 0.153656046849 0.344275506367
r=0.770729961325 0.385566782618 0.104411683507 0.306443597813
r=0.87060357907 0.398052916699 0.0971186307608 0.283818795635
r=0.787301196844 0.367360729822 0.134518731258 0.296236854331
r=0.858063341887 0.370048051072 0.136190368551 0.274877474904
r=0.78890742703 0.371174277264 0.148121630032 0.268666662995
r=0.821346759964 0.397420221055 0.0971972475964 0.300390802944
r=0.825284118987 0.356270693182 0.158248803222 0.294206963453
r=0.853923319993 0.409293133295 0.0989844200808 0.254760530871
r=0.853545490705 0.399950401746 0.0878707469497 0.26937555798
r=0.794913602316 0.323338031979 0.180798200276 0.294469836117
r=0.816012387747 0.391780170892 0.122333737075 0.265486024706
r=0.723594702246 0.182667947934 0.290823693852 0.407638271522
r=0.831662897418 0.262866931402 0.194796327242 0.367132050384
r=0.818071428434 0.280336151337 0.189287173785 0.364894513227
r=0.793116812236 0.259630794095 0.212466556206 0.36019984789
r=0.792014512466 0.25756735044 0.21331724321 0.360974189991
r=0.782395494317 0.252332220912 0.247763734744 0.344110690457
r=0.755043424723 0.160011219016 0.291729481471 0.43473687901
r=0.792569851553 0.267702330243 0.211976948133 0.325783011776
r=0.771532862381 0.27761376291 0.20521654836 0.321401189729
r=0.786812244162 0.214410419358 0.257201717937 0.388910227312
r=0.812523193427 0.312383242014 0.157774639236 0.330666442361
r=0.820119608936 0.32865453381 0.157655974809 0.319047873192
r=0.82655665398 0.373583270943 0.155217471147 0.239168820895
r=0.785402438886 0.248397073244 0.248679942672 0.341178245455
r=0.77969455586 0.300765141765 0.190209625607 0.281714303821
r=0.760139999575 0.207496803069 0.258184143223 0.398305626598
r=0.793162957504 0.278862827722 0.188042739181 0.326616499405
r=0.763685361947 0.251550829219 0.263071274845 0.339030256995
r=0.832812290353 0.285714285714 0.211540335943 0.341953929627
r=0.793218225909 0.263987138264 0.250160771704 0.331149517685
r=0.828730068023 0.320036983225 0.18060141769 0.295117333686
r=0.768447847009 0.273452952812 0.216021474993 0.320641424131
r=0.853783584883 0.288057028228 0.215145436309 0.316929359507
r=0.809837429919 0.279737985815 0.211668656352 0.322119573557
r=0.784730102661 0.22643229071 0.235860973387 0.359948107241
r=0.780723388158 0.270046758322 0.25242515179 0.322457952404
r=0.814777350081 0.277924316419 0.228382648664 0.332636912068
r=0.781730660731 0.25792946853 0.24827928759 0.333995600653
r=0.770006143929 0.285235702321 0.243000717875 0.312335486959
r=0.774916810766 0.241568073459 0.249514391665 0.350520925305
r=0.784669971274 0.233399160701 0.245186373735 0.382745001234
r=0.875273352674 0.290731900111 0.186672491081 0.35278271813
r=0.825033783355 0.277666682168 0.215563719791 0.33069339162
r=0.761861950152 0.294790556833 0.175853754276 0.315258229126
r=0.73383804593 0.226788085406 0.26312559061 0.351199754489
r=0.739224283281 0.314371488398 0.173514088825 0.307842849926
r=0.771525121261 0.360880985645 0.128614263421 0.285413449676
r=0.809708572625 0.301430879298 0.191737825987 0.315624278791
r=0.810442386198 0.289859928096 0.203974073167 0.325090524851
r=0.806992477 0.265967123644 0.214995776753 0.331654863232
r=0.770901044138 0.21417874898 0.269862968575 0.370494154373
r=0.775128672322 0.189339506616 0.303474294488 0.383120796122
r=0.791189931784 0.217115689382 0.289864915855 0.354803411063
r=0.795288392599 0.225192965704 0.282684809422 0.357523673112
r=0.783530173411 0.220517641161 0.262037559274 0.369279939838
r=0.779269339998 0.223455951858 0.262398317157 0.373782357666
r=0.771847146952 0.2110702481 0.281495578744 0.373688942164
r=0.799538006473 0.238021211681 0.255673398228 0.359116664245
r=0.792630998685 0.222183790583 0.24644288971 0.381086392579
r=0.739038334571 0.220623718181 0.26152129328 0.391723971529
r=0.793410940366 0.228880229395 0.257995735608 0.364421733696
r=0.782566273506 0.220483766483 0.274932200226 0.367546142275
r=0.772635244155 0.231566707466 0.261982864137 0.359265605875
r=0.795130900713 0.244458895573 0.259307429686 0.348344442638
r=0.765193787058 0.250614250614 0.249098227822 0.349783051911
r=0.765855682168 0.240686320978 0.264148260499 0.361456062186
r=0.80264890589 0.21638497389 0.279274524117 0.369981470043
r=0.773465612475 0.249535747447 0.264856081708 0.351903435469
r=0.773727802497 0.227190086031 0.268162201916 0.363894286657
r=0.747893230844 0.199875915661 0.282413548134 0.394579326839
r=0.74595748407 0.228911009755 0.251563072211 0.37000366215
r=0.750894782655 0.230924802353 0.245047343262 0.383491910278
r=0.778755722848 0.229366192887 0.245531629354 0.389221008967
r=0.749811817406 0.233869172196 0.247695596028 0.375317273011
r=0.771095848416 0.218735788995 0.267192158052 0.372037794957
r=0.744653649667 0.219049196621 0.256438628458 0.383809839324
r=0.722321190007 0.199683519551 0.266114330066 0.411484750576
r=0.72383441179 0.191129595741 0.281630344369 0.406082182665
r=0.754141755765 0.207679113339 0.247877908255 0.41892070194
r=0.764646930279 0.198676932217 0.259635995793 0.402949606211
r=0.827745743353 0.191542064493 0.254954062331 0.41406953702
r=0.771101000719 0.199197823465 0.264129245786 0.395787170785
r=0.738528669936 0.211008627638 0.265585101879 0.394518580313
r=0.710361747153 0.179127647854 0.300215333767 0.42290550353
r=0.725874757768 0.204019582582 0.251816542128 0.408734862149
r=0.799446660632 0.366821341705 0.138940159735 0.287485696871
r=0.778078234611 0.370140151293 0.137688383276 0.28446607635
r=0.796105314129 0.375364088169 0.134074166643 0.280276594858
r=0.760698106812 0.368519399334 0.129612013318 0.314704083713
r=0.769416616591 0.371431237171 0.134260123157 0.288766560926
r=0.726776124959 0.180837543784 0.288397755804 0.401382474195
r=0.786247497898 0.20733140964 0.273729369914 0.378433258523
r=0.775332527497 0.14889943893 0.278993772736 0.453665454097
r=0.828039395147 0.278329197684 0.209961745244 0.319117038875
r=0.784913145549 0.264145638575 0.255710972095 0.328038237155
r=0.789589198686 0.288091523661 0.216068642746 0.329901196048
r=0.785303392747 0.252562402955 0.24246554034 0.347676110024
r=0.782017085499 0.250201244832 0.244787379139 0.348788430169
r=0.783334555859 0.251172861783 0.241645615301 0.345555154577
r=0.803128967995 0.267838584197 0.224634023221 0.339816491968
r=0.805924672162 0.289340931786 0.210142557074 0.327132330154
r=0.791016945816 0.26194134095 0.235989796335 0.347246765674
r=0.783340075164 0.250738331719 0.244426213196 0.349011078868
r=0.815432437134 0.268495181616 0.233802816901 0.3280948851
r=0.810156679158 0.268926688347 0.224742186125 0.342919412235
r=0.790882105298 0.268519626405 0.210637039957 0.338526453593
r=0.77056211481 0.272931755814 0.204282693778 0.358405686266
r=0.849692656127 0.31028741328 0.176134786918 0.292051536174
r=0.79411651867 0.297716962343 0.202817836462 0.312838859588
r=0.809444571576 0.296519366432 0.210856737211 0.306385598296
r=0.810948173178 0.284616806451 0.229939234306 0.310494212241
r=0.782151296921 0.2509202098 0.246111656327 0.346503455044
r=0.78288701864 0.252437798068 0.244534597803 0.344903311997
r=0.803931550322 0.283730256969 0.190028222013 0.322844976977
r=0.70673458196 0.217266554022 0.264641183409 0.365925973157
r=0.741261158012 0.218005023579 0.253685841836 0.393519064497
r=0.753306828337 0.250238616585 0.248161248667 0.339003986301
r=0.741535325584 0.199586088537 0.277017818384 0.397102619757
r=0.787834525876 0.213644614764 0.255067567568 0.40076643808
r=0.832452686868 0.221200199479 0.243863245969 0.382722890231
r=0.790289305533 0.361446309899 0.116518013291 0.310423224904
r=0.80557810969 0.364957716702 0.132135306554 0.285034732709
r=0.866709845872 0.351078955754 0.139390423223 0.303176492611
r=0.847264156698 0.336260528878 0.141668552309 0.314612926272
r=0.849879698401 0.336901969779 0.142297836869 0.313417283841
r=0.846912954365 0.336327663461 0.142427393503 0.313829073971
r=0.852847235721 0.305414847162 0.148864628821 0.345021834061
r=0.925339481221 0.36371124031 0.13690245478 0.291698966408
r=0.848052793903 0.341649725867 0.149665664219 0.305872437179
r=0.93216130037 0.370754403456 0.13260219342 0.268660684613
r=0.912147433241 0.326374984024 0.140842670302 0.326161973331
r=0.750319653247 0.233873259449 0.252912759307 0.391426135672
r=0.709837758804 0.173514083357 0.289551441001 0.40103045331
r=0.845288650097 0.34109021358 0.147191584316 0.297730315588
r=0.823325864442 0.316789532298 0.161898602958 0.320133702626
r=0.822995863498 0.31599532333 0.163255048607 0.319733256626
r=0.812067695638 0.298611486304 0.167125902714 0.338285878942
r=0.883828727536 0.319796141245 0.161856570805 0.320240262104
r=0.825640038185 0.311804793849 0.169705086459 0.322695998707
r=0.84310940487 0.31716401213 0.163041420403 0.326144801022
r=0.820162218628 0.295254847903 0.178054411528 0.335107021743
r=0.817483763215 0.293810574092 0.177175967423 0.335052152048
r=0.930997337175 0.289490696009 0.173279439467 0.342968657681
r=0.817552122538 0.303407625643 0.173427982083 0.330485751458
r=0.820125635096 0.305245217314 0.171596903448 0.33127620492
r=0.817762835067 0.305453086516 0.172671785785 0.329625873463
r=0.818025863593 0.305685864519 0.171583174631 0.330616896622
r=0.879082242985 0.312241075989 0.160632200216 0.334544009988
r=0.85047497067 0.313648861565 0.164555593315 0.340742685903
r=0.830410673368 0.32337143014 0.159571937081 0.307714832133
r=0.762529880216 0.163312027534 0.280514412144 0.439109458546
r=0.762073524818 0.146561249294 0.304638200702 0.439168119429
r=0.755665671447 0.161897977759 0.291780442439 0.43725513475
r=0.756598706317 0.153672080498 0.296242328087 0.437727026011
r=0.754876060618 0.169879313315 0.286038272751 0.428221731773
r=0.744833700572 0.171683848797 0.280733104238 0.422817869416
r=0.788944143874 0.176732381276 0.291801462046 0.417862696384
r=0.775947367348 0.176443850267 0.283368983957 0.424385026738
r=0.763157316694 0.162488413701 0.290219367262 0.436363734345
r=0.744563921464 0.163065949969 0.29951416167 0.431879264007
r=0.749801259801 0.149883391638 0.300120772947 0.438759786773
r=0.785870590884 0.160785354205 0.290395330326 0.434797028389
r=0.795379835859 0.157564441678 0.294797987656 0.436440018671
r=0.750811385173 0.171642320238 0.287831513261 0.414444759609
r=0.783629851625 0.169145256585 0.288265615116 0.426954497127
r=0.753619707753 0.157103284527 0.295787315178 0.434723171565
r=0.748547184648 0.15950952366 0.283458465534 0.440308275479
r=0.762994477644 0.151659154413 0.302155778997 0.435418408762
r=0.780683229912 0.190756464685 0.270551910459 0.420168371285
r=0.784237762844 0.169785916252 0.300480229792 0.414164534805
r=0.767568535762 0.148220939279 0.307060284704 0.435436542057
r=0.76786294808 0.163831867058 0.290566959922 0.430107526882
r=0.762380400014 0.156792232311 0.288351463934 0.44559321526
r=0.778699078351 0.170810412786 0.296725429896 0.419608437649
r=0.782004505708 0.16410281614 0.292770432988 0.420995724185
r=0.743822530814 0.210810960344 0.283213687982 0.348299376184
r=0.769488347467 0.233500167807 0.24839853497 0.36457953335
r=0.797216807172 0.215468258186 0.25798144136 0.362956301353
r=0.760907138173 0.245189406638 0.233702089619 0.338853503185
r=0.758972151636 0.203636418233 0.29024601307 0.367504545182
r=0.772684623989 0.253881278539 0.214872798434 0.344748858447
r=0.778866322537 0.255571503534 0.223693551872 0.334194181217
r=0.814655933477 0.231305370114 0.251459041861 0.383549565436
r=0.787114945373 0.347304959908 0.128679026429 0.341839471605
r=0.751096774981 0.218161344477 0.284329856621 0.341889713576
r=0.766720439188 0.314252526056 0.169825761795 0.353000238682
r=0.837126522238 0.3093745695 0.171304587409 0.357969417275
r=0.756635158013 0.203591639135 0.274639364103 0.405678584279
r=0.739968552308 0.186302789399 0.291367323739 0.407591001539
r=0.700147693106 0.159648390065 0.312013686271 0.410118446888
r=0.788671516698 0.19698738258 0.280862653549 0.384803512868
r=0.814652368546 0.325954001206 0.145835127918 0.343957274528
r=0.809351563718 0.33478533858 0.144790375367 0.313147853846
r=0.782971007399 0.240230460922 0.200734802939 0.380406646627
r=0.75125606374 0.217697811448 0.243615774866 0.358383952134
r=0.739852415349 0.274211961935 0.207062077632 0.339496146007
r=0.738987096786 0.273400827657 0.206880365311 0.338986233261
r=0.887413515778 0.388295519452 0.120772511177 0.259255919021
r=0.779606805401 0.263665164428 0.201329704163 0.366739547544
r=0.814699837109 0.279576506037 0.199846580189 0.327354337565
r=0.780119939782 0.256163199358 0.226057730735 0.340012383858
r=0.855389532423 0.313351594325 0.169511167299 0.312368310156
r=0.823363689583 0.270755597015 0.203491471215 0.355010660981
r=0.801332648052 0.268444398196 0.206357106768 0.344699339416
r=0.839511254245 0.274978376375 0.204744841221 0.339626838008
r=0.79623448471 0.261854100524 0.215316428823 0.345096457665
r=0.794712700907 0.264013304946 0.213748401278 0.340980140374
r=0.767937506389 0.203948430741 0.275799501984 0.38625952901
r=0.696608575911 0.215705190044 0.259502218792 0.393305035694
r=0.777155968725 0.206291242232 0.277596258569 0.381766929336
r=0.783550602297 0.431796048111 0.0886579692807 0.220507902295
r=0.803432036167 0.351955061453 0.143829749787 0.305215452759
r=0.743228553342 0.284575396046 0.21311415327 0.334085891297
r=0.774785718746 0.193946320086 0.281079460903 0.390456214572
r=0.745361237156 0.207701887154 0.279126353099 0.376702749305
r=0.785795482549 0.218254759294 0.265698195953 0.382786803548
r=0.772706437469 0.193290020993 0.28351370088 0.392148373769
r=0.73713842418 0.209807410509 0.284069499686 0.382823948085
r=0.745748239269 0.197593714769 0.286006200676 0.382275225479
r=0.864013903584 0.284581019582 0.20892655839 0.321781971525
r=0.77785743463 0.276981970857 0.212398122993 0.351321313905
r=0.773448707163 0.231697513592 0.245848045511 0.354781910832
r=0.776011491577 0.230773338297 0.243594926898 0.357590200425
r=0.773440850586 0.276284755486 0.221460304655 0.324117492171
r=0.802913723181 0.270565548469 0.225686286124 0.332773905661
r=0.784323647034 0.258492617194 0.22700651866 0.338227885529
r=0.783746125598 0.260397361873 0.226185752851 0.337053543599
r=0.783985520845 0.259541277449 0.226918573799 0.336684709989
r=0.811298349896 0.286512098196 0.195076069321 0.317927434336
r=0.777900529029 0.261205482969 0.204724363501 0.353055138971
r=0.745871094709 0.206022570673 0.266527617416 0.38889716563
r=0.773105374401 0.233703690556 0.245062889733 0.36454746607
r=0.782236334262 0.231582826608 0.226976229961 0.380725999631
r=0.762088452857 0.229125625095 0.226953578825 0.377531949285
r=0.786414200288 0.224947633648 0.246045960961 0.372666282141
r=0.784041531301 0.306349543427 0.168188575069 0.324952219155
r=0.763369172431 0.229421696919 0.227838750528 0.372836639932
r=0.780634672094 0.349301504041 0.126318043141 0.345394208639
r=0.785637458829 0.320793643826 0.16061630306 0.329441201001
r=0.830786700212 0.347552602436 0.13665559247 0.309368770764
r=0.766026771056 0.232665515718 0.233869996387 0.364114505962
r=0.77331903505 0.240336301677 0.212079001045 0.373712750609
r=0.784884841855 0.347161815546 0.125738820118 0.347329095573
r=0.806068502106 0.352117565378 0.121916223097 0.325966211525
r=0.81565203193 0.346332381147 0.134691899612 0.314017547439
r=0.75260170501 0.227174643097 0.232905097389 0.369678608686
@balllist {Second Position} color=red
r=0.923853057902 0.270095980804 0.258798240352 0.20075984803
r=0.904716637635 0.270288412056 0.242812073479 0.205580292216
r=0.885075498236 0.315810000821 0.224135807538 0.159803760571
r=0.888556664276 0.328133688431 0.219087476953 0.161403611461
r=0.879059901728 0.319155478118 0.2171005432 0.163267397766
r=0.880367639224 0.338577590302 0.205989093466 0.151142906002
r=0.90596610754 0.348422043701 0.203440812883 0.160730225108
r=0.950737877676 0.216117076879 0.286914378029 0.220621495771
r=0.959562995006 0.184789859907 0.318879252835 0.228854323935
r=0.895918374761 0.295127407119 0.228039291967 0.188017895351
r=0.920552979084 0.289770227742 0.239078203783 0.191939359074
r=0.929824215111 0.302291408367 0.225742756119 0.204757312761
r=0.925109021328 0.271766769416 0.252586895829 0.194642505008
r=0.915959516799 0.262656587684 0.254608396327 0.194359420687
r=0.931050442423 0.25730265345 0.25808932729 0.188868862243
r=0.921320524228 0.266190310213 0.254025792959 0.187800627396
r=0.932953180446 0.276534874406 0.237855467185 0.200205985009
r=0.976331220489 0.226057552964 0.290221516804 0.206472983231
r=0.947587899027 0.237010641884 0.283045215968 0.20221986806
r=0.89183577237 0.315103259517 0.223463548146 0.169420253794
r=0.89677433553 0.305322344604 0.217874656602 0.178926288223
r=0.905156868444 0.262585034014 0.258907079315 0.21333632354
r=0.93329279121 0.312505256076 0.269237238247 0.172371261178
r=0.975836800834 0.348401666551 0.173324183321 0.150327649193
r=0.904857833529 0.233836942982 0.284706875075 0.205287901314
r=0.91436684838 0.250029771525 0.277589697351 0.20162977833
r=0.879027980641 0.34590079791 0.200503942886 0.158928654752
r=0.944904593636 0.269750132908 0.256353003721 0.199929115719
r=0.929974491392 0.265274803712 0.247787294789 0.205389007852
r=0.928974242392 0.246092044363 0.261680202602 0.199414898262
r=0.940459088059 0.250365432318 0.265547484054 0.209337349398
r=0.957938986704 0.282219743988 0.226992823894 0.210798099302
r=0.928038357614 0.332352412248 0.222309415208 0.158386057842
r=0.906093650323 0.371149595103 0.193772702532 0.137875876165
r=0.911079916684 0.384896580445 0.172396773248 0.137522557957
r=0.915064890977 0.338934431183 0.194690284361 0.143205493417
r=0.889790846068 0.34219453868 0.214745194001 0.147711473222
r=0.913446091846 0.341233173148 0.192931595798 0.14386354947
r=0.915991010879 0.341343714011 0.194285845749 0.143010161895
r=0.897912136863 0.326640791432 0.233344033618 0.178101380337
r=0.890589297668 0.29312483388 0.209621688668 0.152166208913
r=0.929394403638 0.324784001911 0.204735803692 0.155868165205
r=0.933794429357 0.341534058386 0.21100171723 0.155809959931
r=0.928296042968 0.343448768297 0.204833677413 0.148487341477
r=0.906686001404 0.359425837321 0.202424242424 0.152153110048
r=0.930346463277 0.334521677701 0.226223529218 0.163613662127
r=0.906238324625 0.338594349494 0.227270084874 0.146087664225
r=0.928095460468 0.332469212785 0.210479336548 0.150113962434
r=0.928884514009 0.331766931097 0.209206495823 0.149701434323
r=0.895368604801 0.35607916136 0.211046340747 0.160419320074
r=0.879638030707 0.367093991129 0.191870709035 0.140014581688
r=0.905531682633 0.342834053681 0.192568917299 0.160979551811
r=0.927680990552 0.347450932734 0.199580725527 0.164884243787
r=0.911448209335 0.340793944903 0.20355050988 0.161589452164
r=0.927937484247 0.304424859168 0.226876249319 0.166681809922
r=0.911656881143 0.311593201721 0.22958520535 0.163112819096
r=0.945146410877 0.279673908136 0.266526850732 0.177391856734
r=0.910928398682 0.259631844792 0.261956590655 0.211129192468
r=0.911891777554 0.239964509993 0.270674853973 0.206265501672
r=0.911143630329 0.240302232041 0.269279871149 0.206260644773
r=0.90476515061 0.248399995337 0.275550529838 0.234014525361
r=0.909766885058 0.244813629477 0.267864456214 0.204363563329
r=0.982114094547 0.385539138636 0.221251178875 0.121848475322
r=0.965761558134 0.4033656251 0.181015928667 0.118063044665
r=0.925221122168 0.389423807485 0.156874663278 0.119371267274
r=1.0 0.389490824826 0.229097513622 0.124506795265
r=0.956387087068 0.369641038304 0.196888792864 0.118213525109
r=0.90530255448 0.2517489068 0.261418456023 0.207037354009
r=0.916282611736 0.246231078112 0.269369725281 0.198030872137
r=0.908136203787 0.261395918011 0.255364713081 0.192342992002
r=0.92837257394 0.262984888024 0.253411941902 0.189895072036
r=0.928164527824 0.26633694479 0.254518874756 0.189949858593
r=0.929573442898 0.263327875501 0.253539185875 0.187861724432
r=0.88232619497 0.366297356737 0.175384870742 0.122685588614
r=0.867307084108 0.359857670843 0.174464412416 0.1315432759
r=0.838381216459 0.351190011939 0.174113115629 0.132170219404
r=0.867974689946 0.363883684665 0.170568899559 0.128577358448
r=0.909796276192 0.261828731016 0.263409142573 0.198926186121
r=0.901187628631 0.248772807261 0.262619246087 0.200287116792
r=0.894717456184 0.242504270135 0.280370516358 0.201550387597
r=0.972619969124 0.342712933754 0.216277602524 0.157034700315
r=0.972714678098 0.323552385804 0.224995754797 0.158498896247
r=0.925835777265 0.390433469727 0.159655149778 0.136010152951
r=0.920452146588 0.366933943506 0.164583892473 0.139884456477
r=0.837706436914 0.339422531396 0.1775646956 0.142327763779
r=0.831804495697 0.418087258018 0.110324569007 0.0934219397091
r=0.936283077024 0.242866034881 0.27724048097 0.203385917978
r=0.966343975507 0.254519909216 0.278481989841 0.18541277463
r=0.86837717414 0.304452672895 0.22877795496 0.15510329108
r=0.872375402389 0.300388660549 0.235230278271 0.157093365453
r=0.873986068225 0.31250532946 0.227174277609 0.152129794382
r=0.888951269457 0.306725870852 0.243460002754 0.158680985819
r=0.870287032641 0.309368054395 0.226022160164 0.154660732442
r=0.870733885088 0.309277014771 0.22646700446 0.154507561765
r=0.869768730496 0.309068390609 0.227122150391 0.154947941477
r=0.868383727181 0.308655280823 0.226684250005 0.155122410903
r=0.930043906798 0.293917332081 0.228452325035 0.174495068107
r=0.930092721062 0.286609880211 0.228456967666 0.181897341888
r=0.894420559404 0.253831275108 0.251450676983 0.203838714477
r=0.91292055638 0.263721273179 0.247506325106 0.204206801735
r=0.900850183688 0.304932807596 0.230980928623 0.178659370725
r=0.888997239846 0.315923425916 0.232101361071 0.155969901516
r=0.949740424364 0.363770240734 0.174976920882 0.143035748307
r=0.949739368475 0.342887820363 0.187106110826 0.148219037393
r=0.910246952146 0.411539893559 0.164841542741 0.118914124269
r=0.94933232081 0.384851683234 0.185840986783 0.131003954064
r=0.974057198484 0.342191984692 0.201339428085 0.153236951207
r=0.955106185724 0.375434296836 0.184704101492 0.147379802494
r=0.96875872414 0.368311769981 0.165919809947 0.141256070152
r=0.899096375578 0.393182045386 0.150054983505 0.117364790563
r=0.962191776367 0.372924275262 0.165385547981 0.136792228797
r=0.942231258818 0.35001061997 0.230288155193 0.16073914993
r=0.912981820122 0.272446913697 0.247186779039 0.20248128443
r=0.927895498225 0.26862626507 0.265915352876 0.177081569292
r=0.941849676188 0.277807766805 0.266344902042 0.185533293113
r=0.946618427836 0.252880121472 0.272658774328 0.188159621866
r=0.95641397992 0.282401316695 0.265386669015 0.170476751419
r=0.938818530669 0.269815298138 0.265118642641 0.172382688831
r=0.896291794993 0.269763163946 0.262451138193 0.204690733502
r=0.906971777005 0.262871575675 0.2663687585 0.20050514863
r=0.899977857269 0.34185976861 0.214384754468 0.15447416002
r=0.867575979009 0.315316989368 0.212856629473 0.16009781837
r=0.910036891683 0.245026492156 0.263118392532 0.216141529569
r=0.905015609526 0.264582838127 0.261540289993 0.199524601854
r=0.906652155158 0.304334444729 0.214003590664 0.175378302129
r=0.93971485015 0.297855403634 0.243959542986 0.190906536805
r=0.911323118006 0.319830475064 0.221893685525 0.179709573559
r=0.873373880024 0.35280984535 0.202570246134 0.138586364626
r=0.901592742331 0.350558837278 0.206451064553 0.146933831966
r=0.867042782005 0.326425063253 0.21390831969 0.149203750558
r=0.906814002231 0.296395911781 0.25048620019 0.185087102247
r=0.909435746757 0.278546932554 0.250694053819 0.186242310972
r=0.927443499975 0.364333572121 0.19761914795 0.136627196494
r=0.91052845884 0.342759505992 0.206505823299 0.140390129396
r=0.931285951163 0.35839460848 0.195286580483 0.150502854885
r=0.898440530453 0.336378844422 0.215201818728 0.141766396431
r=0.901689873707 0.300558358962 0.228658445553 0.18843868502
r=0.883940963201 0.285919336905 0.238340240574 0.191731527343
r=0.8961330282 0.296507086263 0.226369824796 0.20008927575
r=0.903131827694 0.296391868764 0.228310303535 0.179966381521
r=0.894237443233 0.289333224547 0.225432250091 0.18296210139
r=0.900923850601 0.2894606255 0.226097895558 0.181103796851
r=0.903523404311 0.293450681937 0.227296613798 0.183286730768
r=0.903597538915 0.293125734175 0.226774632129 0.18203130866
r=0.999133457617 0.31874832843 0.199144156191 0.174110724793
r=0.940660371251 0.346833578792 0.182089674358 0.151080019637
r=0.870368500225 0.311090413146 0.239505022953 0.170381212162
r=0.957026315281 0.377332375509 0.168409432922 0.128608098986
r=0.944988760652 0.335169282055 0.216674030877 0.174076812361
r=0.937568668918 0.264102813253 0.242069150859 0.196652844198
r=0.902778472013 0.2548294352 0.2498316925 0.207597490544
r=0.938818227706 0.242989036353 0.262319676861 0.209117137911
r=0.889569437849 0.24730458221 0.274367446309 0.199134857838
r=0.909369163626 0.224933650433 0.313169958295 0.202943508083
r=0.898688338046 0.359024746932 0.21218837831 0.148413042982
r=0.875430229942 0.326550934378 0.210871892323 0.152361254025
r=0.882641785882 0.353224612689 0.220428672846 0.153846928449
r=0.891152198981 0.326924914298 0.208498782776 0.153307141683
r=0.906550968567 0.368132773248 0.211679433325 0.145251626719
r=0.895194567817 0.345917117066 0.184286107231 0.152211033197
r=0.915387623218 0.385504071104 0.184205823855 0.144026974952
r=0.888327198614 0.36081156209 0.175873910434 0.147420265771
r=0.888718368439 0.359805114729 0.176642023448 0.147893620414
r=0.907826530921 0.292766688131 0.23087930171 0.187736996494
r=0.923055984617 0.2836980795 0.237338097365 0.191469405985
r=0.90329940676 0.28203256349 0.239116007433 0.188943456331
r=0.899147370828 0.285675291517 0.23079714125 0.189097602951
r=0.901173508882 0.350992155053 0.217212736502 0.140101522843
r=0.907021480709 0.331653294932 0.220805046973 0.146129054378
r=0.956265448101 0.350004150411 0.204158711712 0.158379679588
r=0.936879086384 0.373844343587 0.218748249005 0.131422648064
r=0.914091179344 0.353850524571 0.199531996228 0.138799092906
r=0.876894183915 0.326556847189 0.215451857565 0.147540080436
r=0.874147252186 0.309803823875 0.232596300902 0.15244267004
r=0.896135809746 0.340311235305 0.201074388129 0.139598188476
r=0.931529485323 0.36738761876 0.19549216101 0.134664450935
r=0.933192494564 0.360235112967 0.206893488496 0.133339255574
r=0.922968914454 0.342204684745 0.207474883161 0.137019002043
r=0.957578563379 0.387409993454 0.184158847916 0.129773074405
r=0.951914786947 0.225116879921 0.273991141732 0.217150590551
r=0.885905748511 0.33046762219 0.216346153846 0.150192049907
r=0.867919981353 0.331064742104 0.191671029342 0.146772866652
r=0.88835245076 0.334024434689 0.202725853799 0.145904337144
r=0.883744576493 0.334270112185 0.200664068493 0.14549203738
r=0.942412461303 0.339740647234 0.207118451765 0.140690972237
r=0.915255691064 0.352132727372 0.218036467174 0.142419098724
r=0.940302967259 0.336416115501 0.213165566919 0.140743124317
r=0.960420161368 0.367874512553 0.230513078912 0.128729790124
r=0.887643126029 0.33053548326 0.211605818687 0.163043135275
r=0.907421974588 0.344193477648 0.214748911375 0.153049716488
r=0.925462187724 0.249441575167 0.265406451574 0.197190216336
r=0.949592372988 0.25311005734 0.274379476598 0.202833277118
r=0.874442160046 0.219417239491 0.314739339376 0.244418760265
r=0.878332175617 0.338310528415 0.209701194874 0.148310008151
r=0.953876995705 0.226353243843 0.27712193199 0.220440258097
r=0.923605167483 0.352040605785 0.198861057236 0.166425948087
r=0.957291896793 0.387127017773 0.228517854231 0.156346812327
r=0.90814950942 0.244384882028 0.272309060217 0.214798396969
r=0.921513115335 0.24595665793 0.292047561209 0.206865690724
r=0.926380931866 0.230387001253 0.288148807593 0.209130906224
r=0.939928893453 0.254055807917 0.285132309467 0.205025596654
r=0.913478572774 0.225276346395 0.285977636126 0.215318803753
r=0.91292548912 0.241399386102 0.271824003788 0.198944729898
r=0.949645719115 0.244147217559 0.276908359055 0.19775816321
r=0.922778166407 0.252963644941 0.276840199047 0.205994247714
r=0.91046883576 0.22518660336 0.286461537073 0.21573649485
r=0.913205470726 0.225314439204 0.285889310794 0.215213497351
r=0.879602500431 0.240186629677 0.325088721154 0.182216137342
r=0.993589823261 0.421104731736 0.216128819376 0.101432059658
r=0.977144293037 0.426153763499 0.251705797024 0.143233224091
r=0.924179297791 0.374523770084 0.182927502623 0.128761526144
r=0.932811128022 0.414147758499 0.158789353851 0.123576980451
r=0.879217355289 0.352134983317 0.225514212105 0.135469020568
r=0.894581695126 0.383840044386 0.190666515972 0.117572718773
r=0.880363500605 0.372402474018 0.174403939042 0.128360329796
r=0.980804915758 0.436236783428 0.205063655326 0.0846100362032
r=0.933783531604 0.408928910352 0.20671039035 0.106265421034
r=0.900463099626 0.402980380842 0.16487305251 0.110461627236
r=0.901385201289 0.386082729888 0.190754885428 0.116139271898
r=0.872742390709 0.358122250224 0.199041049079 0.142052169208
r=0.922792293105 0.400846207413 0.169370195941 0.109693431331
r=0.932650424206 0.247195514879 0.273983936197 0.207519051999
r=0.907949844875 0.320264256494 0.231212453357 0.185039440821
r=0.919552948448 0.323373293731 0.23669629261 0.177077602011
r=0.914825105407 0.305068517336 0.22824455732 0.177141760943
r=0.91578696277 0.304658192687 0.22854385523 0.175727289438
r=0.905889015549 0.287687518537 0.229132137169 0.183059714326
r=0.952823310427 0.225046453739 0.27647863128 0.213687199804
r=0.888545902929 0.322225006264 0.217539463794 0.166424455024
r=0.873735885166 0.309452361046 0.222071781188 0.166869282986
r=0.923908994297 0.258231781836 0.262491707113 0.206868256573
r=0.934414213984 0.343471431338 0.196472270528 0.14070523291
r=0.926670162645 0.356460479266 0.205262315205 0.138976356941
r=0.862074686775 0.406638320314 0.172677317738 0.102659000909
r=0.88799951397 0.285660405823 0.23383872671 0.188127027231
r=0.862504955467 0.341818143411 0.201714665946 0.14105858442
r=0.923961665226 0.244709079284 0.265920716113 0.19793797954
r=0.878327566987 0.324547133398 0.210340392603 0.154388383655
r=0.892008688066 0.289973414356 0.239334092923 0.182997847829
r=0.905279190366 0.310698853114 0.229929497385 0.185256181162
r=0.898198752492 0.299356913183 0.231390675241 0.173191318328
r=0.876822143965 0.341478448466 0.211464799894 0.138290846652
r=0.86500663867 0.308349816332 0.234176320995 0.154987284544
r=0.88772061214 0.328714715575 0.219981372689 0.171077518269
r=0.889568966499 0.314974914366 0.214177870023 0.170257202529
r=0.90867146167 0.275065762663 0.254168209808 0.197105189578
r=0.886758108525 0.287179845069 0.24760974248 0.19628027078
r=0.903152044055 0.300148860045 0.224778668617 0.194928312136
r=0.889682853194 0.289611864046 0.226566380473 0.198360888384
r=0.882100194854 0.286850921273 0.25735821967 0.185929648241
r=0.902056926322 0.274236270528 0.254517629054 0.200364942021
r=0.930891010797 0.29054554431 0.259688965687 0.188471982227
r=0.926812438031 0.332241255577 0.238696995226 0.164654123374
r=0.918197076441 0.312404470694 0.212464927374 0.174690353284
r=0.865357417314 0.30073459317 0.214658217911 0.176021981719
r=0.888440365814 0.26742355876 0.23135648068 0.206191565712
r=0.892154378298 0.310430396539 0.208698552748 0.171397005233
r=0.901842124466 0.343323365769 0.187788507888 0.150060867505
r=0.882438835904 0.323701823217 0.221993999538 0.162289406877
r=0.907055328088 0.315928507919 0.221086813654 0.166939422445
r=0.901916583117 0.312780196219 0.223409784939 0.175946982002
r=0.910344860547 0.268663183447 0.237530849808 0.202161893709
r=0.921910573646 0.258717635567 0.234889628263 0.215998781927
r=0.907057499098 0.286431212739 0.235491661007 0.206701381028
r=0.911361614535 0.282883743137 0.2329513806 0.200445611522
r=0.900440242537 0.271997660379 0.239021537047 0.200990161058
r=0.914924692701 0.27578517128 0.238123133318 0.199300590681
r=0.909467622492 0.26910007201 0.235420142321 0.202054419243
r=0.909469626173 0.291980241174 0.234229260497 0.198300159814
r=0.910435223822 0.270481880355 0.246474333779 0.207955349422
r=0.911586206788 0.263059476415 0.263391241404 0.199390758837
r=0.914579280282 0.283802661569 0.233144621719 0.20355120947
r=0.918423400042 0.273471897405 0.232726154792 0.202070775278
r=0.896516033307 0.273684210526 0.247980416157 0.201101591187
r=0.910423766815 0.290630249824 0.240773857909 0.188153687747
r=0.892701041183 0.287207904229 0.265356265356 0.187673166397
r=0.926359581742 0.283628779979 0.24542610674 0.193857237653
r=0.928627201316 0.290212813746 0.238609691729 0.187029030266
r=0.913277455635 0.295357474466 0.252274837512 0.18556174559
r=0.909707598531 0.274955841344 0.236986945429 0.194546109401
r=0.908952170222 0.245370126854 0.274040707015 0.200660473434
r=0.913480148639 0.258534474149 0.256703399141 0.20125178946
r=0.930087259234 0.256423515352 0.257204908991 0.190947324876
r=0.94102151627 0.255901909352 0.259775513939 0.192124687367
r=0.923343812165 0.258983835775 0.253395377833 0.188293182527
r=0.922668167793 0.259410843313 0.249153655702 0.210297610025
r=0.921491891318 0.251962895478 0.25842305781 0.199320854729
r=0.931391465663 0.236939164756 0.277552150082 0.197054204798
r=0.930704353335 0.233904508401 0.274969223091 0.204212277491
r=0.94202690342 0.24838369178 0.297884505432 0.203962703963
r=0.927496842246 0.243707801122 0.279987796948 0.207508088536
r=0.955086158412 0.260448567826 0.265762925599 0.20379210953
r=0.914819976878 0.237595714246 0.279050851261 0.216812049477
r=0.921460248941 0.244991673436 0.273629409865 0.194275212555
r=0.960704935617 0.22184385798 0.274275126446 0.210326005308
r=0.923125003534 0.235995877351 0.268616335996 0.200644163875
r=0.902914309938 0.34927808732 0.190989172747 0.134271158568
r=0.901501066432 0.344807365273 0.192458804902 0.12883363631
r=0.895333266412 0.346390840839 0.187066819191 0.133330769896
r=0.905646223424 0.329890602704 0.211456139159 0.141333152137
r=0.892565269872 0.331545064378 0.196771785781 0.134679977608
r=0.902015812422 0.225163510121 0.270977341062 0.216267319674
r=0.916659127225 0.258919983511 0.257958136765 0.205881005817
r=0.968926755538 0.234621945455 0.285447109357 0.220667118811
r=0.900041458603 0.323252688172 0.208833057623 0.161833126551
r=0.889829300479 0.295424193435 0.239825683559 0.190412595769
r=0.885281874803 0.29994799792 0.241497659906 0.176755070203
r=0.901698457404 0.287958878232 0.22892831718 0.18221859112
r=0.900388749841 0.285709186789 0.22909559813 0.182760684202
r=0.896466318206 0.282401058583 0.239384097197 0.191050162396
r=0.898232880973 0.300145499896 0.236749116608 0.182646910354
r=0.898412897021 0.306428841982 0.231396990462 0.174761544024
r=0.908815517649 0.292850462459 0.233039773615 0.18009804558
r=0.900935670564 0.286384709578 0.229589180927 0.182396872168
r=0.881530831095 0.294044971584 0.239683716333 0.186162589573
r=0.904197409533 0.303564840828 0.231337226791 0.179910666145
r=0.888007363232 0.30823555909 0.221951168012 0.168506253563
r=0.937202251977 0.29798911332 0.217058797067 0.16941832741
r=0.875756524337 0.325510406343 0.193815659068 0.155361744301
r=0.874999260289 0.30007745362 0.220447755689 0.179729281157
r=0.889910029372 0.317788056258 0.214483783664 0.174037224367
r=0.882439540742 0.310540421894 0.220061920935 0.189471130519
r=0.900961714223 0.289877229674 0.224728814571 0.184330405986
r=0.899101502449 0.290125902996 0.224321632599 0.184541976909
r=0.888204375621 0.297568945883 0.213199980195 0.168341832945
r=0.899995952818 0.242771065132 0.26288774827 0.192112729939
r=0.934139928586 0.249830810207 0.259196804796 0.197076380811
r=0.890702054752 0.28521700073 0.234742574813 0.177306159115
r=0.909908296563 0.233859976781 0.267881479986 0.209328151027
r=0.930176017275 0.254790237999 0.257059298104 0.206459257765
r=0.926559126373 0.273729705768 0.236604421788 0.206294675015
r=0.906400695576 0.359741168241 0.192418677859 0.131908009794
r=0.892596722881 0.373905164603 0.181629417095 0.126812141347
r=0.920646864233 0.374247103088 0.190876782838 0.131956838912
r=0.920539464205 0.361175166466 0.193039817148 0.130936914444
r=0.920224048094 0.362479252831 0.192305605497 0.131346537535
r=0.919565230877 0.361175416891 0.192744030948 0.131177466243
r=0.933015388782 0.353886462882 0.208034934498 0.140174672489
r=0.928806061785 0.391908914729 0.192813307494 0.130927002584
r=0.922605470966 0.366699708226 0.186837418726 0.131457804808
r=0.912563585827 0.408374875374 0.16630109671 0.120505151213
r=0.934750481437 0.37771056107 0.195969837686 0.133855919567
r=0.914562378967 0.258920959688 0.2682174319 0.201964843909
r=0.915610711561 0.245779447356 0.268259365395 0.21176260969
r=0.908111353884 0.35282116672 0.195358622888 0.133331208161
r=0.918606030975 0.343972951375 0.200871666661 0.138868117091
r=0.918277270995 0.345660625969 0.202105119902 0.137357063101
r=0.91091734221 0.331712500225 0.245376123327 0.14526266501
r=0.907867390727 0.356796505278 0.21510738988 0.138012377139
r=0.919647519596 0.343740866689 0.201912794716 0.138879624249
r=0.91640673261 0.351782560953 0.219981136557 0.142183202586
r=0.930262452779 0.340343518229 0.199475673801 0.144834118413
r=0.926958349866 0.338682820877 0.203555806217 0.144021565804
r=0.940398758934 0.371527077845 0.241389377394 0.169025392213
r=0.918738981443 0.337754528003 0.209404559611 0.141275244983
r=0.92118136951 0.339078323032 0.209179222328 0.141592154813
r=0.918766995687 0.338833227459 0.20883252163 0.141502004183
r=0.92015767022 0.338471496067 0.209048737314 0.141587968343
r=0.92512973333 0.347710118608 0.217893422621 0.142642301799
r=0.942705761432 0.349362043931 0.214742500541 0.144907164262
r=0.905803660717 0.339018877593 0.19323682549 0.140676042934
r=0.954587065024 0.2274138037 0.280452953107 0.21888636224
r=0.944551442378 0.219510398507 0.303582390061 0.217447884696
r=0.941983652526 0.225929003918 0.295935731529 0.2255332621
r=0.944306302542 0.225648198405 0.300467621394 0.21620809152
r=0.936772662682 0.22960182296 0.294665962208 0.214766189539
r=0.931107276895 0.219656357388 0.288705612829 0.221626575029
r=0.947054232208 0.238163327316 0.290407335252 0.214927880749
r=0.953924612576 0.246310160428 0.286016042781 0.20628342246
r=0.947647210809 0.227584732671 0.295389191869 0.218102649221
r=0.943493633462 0.225087864379 0.289745710151 0.230308042175
r=0.936098715428 0.215954522739 0.297538730635 0.235965350658
r=0.954066104433 0.232488723799 0.278721146193 0.220880870257
r=0.960941474562 0.227425963384 0.276956589389 0.226388672787
r=0.924514206726 0.221954332719 0.286626010495 0.219578783151
r=0.946184587474 0.235872037468 0.290593919492 0.220758246639
r=0.938998760034 0.217937187466 0.291830053603 0.223297478145
r=0.946915294891 0.222431648499 0.301647137666 0.210075498173
r=0.949298884741 0.225897901328 0.289979808692 0.22330770329
r=0.941187372387 0.245694230027 0.290597259745 0.213189888074
r=0.948151807543 0.232574839549 0.279834836857 0.217988420627
r=0.937718335941 0.221130355266 0.300195171218 0.226262129959
r=0.931837091976 0.229521016618 0.30752688172 0.217008797654
r=0.959054405076 0.227216877941 0.301627258833 0.216218646049
r=0.935156118201 0.236453415342 0.301381729978 0.219235933642
r=0.946218601967 0.231483756819 0.284317098344 0.216051506365
r=0.874830298865 0.265301464791 0.245259139383 0.195803421995
r=0.912246124125 0.281040696911 0.237877748756 0.189330376034
r=0.894622865252 0.279278911008 0.237910313535 0.197645423701
r=0.867503604785 0.280813498715 0.229388758521 0.175081014639
r=0.908074341682 0.25715763727 0.240336370734 0.215741888284
r=0.885886607465 0.296738421396 0.22726679713 0.172080887149
r=0.878848482982 0.300393040508 0.222321682735 0.175254567467
r=0.946805853554 0.283201074862 0.238862997019 0.202250493345
r=0.966093575372 0.344974861826 0.179604472252 0.147073998538
r=0.867452127242 0.273395823318 0.236068941227 0.191449704218
r=0.983321235837 0.324421990612 0.182724162622 0.16152120296
r=0.985654463271 0.335204573633 0.181636589062 0.17543738807
r=0.967925394446 0.287461973766 0.227372346341 0.198030813516
r=0.956994703976 0.271833022713 0.232578821601 0.201026981463
r=0.932206975143 0.245868330581 0.238099201684 0.211640762139
r=0.924215610838 0.249013395587 0.252737479851 0.216330387416
r=0.956637405901 0.338444310449 0.220044792833 0.145102937376
r=0.92807330194 0.344638121807 0.200484819492 0.141388819253
r=0.90387906011 0.287533400134 0.230815798263 0.191779392118
r=0.874019007324 0.26701986077 0.240942647193 0.194296569297
r=0.894442069922 0.267415756164 0.240054706775 0.182689213418
r=0.89234025996 0.266570031619 0.238405671927 0.18460047917
r=0.90083489568 0.404705154799 0.163623948362 0.108034751837
r=0.924106627878 0.298157154969 0.232608986658 0.159341394851
r=0.892877997708 0.318829862959 0.21640486244 0.16527874721
r=0.893358517838 0.307481600022 0.220151384951 0.166201843171
r=0.916623118765 0.350294985251 0.211335861778 0.146052816407
r=0.936916968134 0.325126599147 0.225646321962 0.157349413646
r=0.916554208643 0.317135076922 0.219574437676 0.159570826965
r=0.906969058098 0.323390584456 0.21759545286 0.163622883974
r=0.908248183795 0.314649376953 0.219375489949 0.163144302096
r=0.903229972373 0.314214930864 0.218012938063 0.163645846583
r=0.907627902407 0.258458191337 0.262112571919 0.204271376002
r=0.907526967829 0.245176538684 0.269969129848 0.200077175381
r=0.916286189307 0.263117432251 0.264655006727 0.199884681914
r=0.860768362052 0.374104596036 0.16141247658 0.120331416876
r=0.923688619584 0.348455604118 0.184262708633 0.151922794873
r=0.921834104427 0.314688954111 0.198232563867 0.170489563389
r=0.896659935561 0.250897548132 0.265408184688 0.210780216574
r=0.885360894575 0.245061787528 0.262285659546 0.212817319667
r=0.924680533416 0.275291537925 0.250473437656 0.195330409648
r=0.899176109097 0.250508806317 0.266108487808 0.208836803332
r=0.894760723535 0.27789407578 0.266694578187 0.193165166422
r=0.893400116692 0.253276493799 0.261485343856 0.203600620068
r=0.902883347974 0.32879629243 0.221410379525 0.170765312513
r=0.904869906387 0.309088663868 0.238083477402 0.181094097308
r=0.87754725362 0.268358181313 0.244189276785 0.195840731361
r=0.881478900789 0.26920759104 0.242578841938 0.195260711229
r=0.887062418247 0.303909869634 0.224003764769 0.171958072124
r=0.890953904714 0.302735930394 0.229082341172 0.179596027405
r=0.883361662367 0.293434497232 0.224183881965 0.178318646998
r=0.883749068625 0.294155006479 0.224797457799 0.178201200842
r=0.883024371412 0.29388382694 0.223929135613 0.178213090891
r=0.880081347403 0.306863874715 0.213205728126 0.171385237614
r=0.903137751127 0.289203872391 0.245018002299 0.176142431157
r=0.917585341484 0.249357517971 0.261369138515 0.20162762114
r=0.894928585601 0.274809792576 0.250647829328 0.195117910854
r=0.914555796782 0.272489404828 0.247503224618 0.19767827529
r=0.903752228778 0.261807344547 0.257665302824 0.191140071728
r=0.919840201719 0.278437205914 0.233174463435 0.194438541635
r=0.91263703746 0.320152898705 0.212019537057 0.148906349543
r=0.906989350705 0.275010552976 0.244670747151 0.185257492613
r=0.968262385078 0.340684044318 0.211315099288 0.157308783386
r=0.934203277974 0.323866379878 0.206312277775 0.152407708178
r=0.931848640332 0.356411960133 0.194551495017 0.144673311185
r=0.895967816927 0.267434857671 0.247641225358 0.187658088088
r=0.900486688574 0.267250385553 0.245161932242 0.190463161037
r=0.970367297787 0.34024757444 0.210605553697 0.157243225159
r=0.95483658413 0.349548715575 0.200347141865 0.14422587364
r=0.940845584628 0.345694756172 0.202407671904 0.142062844317
r=0.898383298613 0.262629149578 0.255083813253 0.187061463052
@balllist {Third Position} color=blue
r=0.514009715588 0.110277944411 0.401119776045 0.362977404519
r=0.538890267642 0.132615845882 0.344393976685 0.330364934106
r=0.56357327537 0.275720502504 0.185811642992 0.195007800312
r=0.518671097648 0.278556586379 0.182797272381 0.186601890603
r=0.519423279659 0.282617607871 0.168520036897 0.182663728605
r=0.624717161383 0.296452526174 0.182864960383 0.165013585666
r=0.594909417593 0.310602447942 0.160057713706 0.172921022706
r=0.402468470395 0.0353321296208 0.46560866673 0.450061769457
r=0.354140557501 0.0119728942102 0.519118008497 0.455005091113
r=0.637036626829 0.13439019646 0.352937171756 0.311807041432
r=0.608466353858 0.133091942743 0.354438090082 0.308246759839
r=0.685576115569 0.147908343665 0.333057813289 0.344721495155
r=0.595634434669 0.143039511785 0.359767931833 0.302072630279
r=0.589188202653 0.150819650756 0.347711855843 0.296792132396
r=0.483909276926 0.105519164628 0.395784877978 0.318867308503
r=0.551798446251 0.140153363541 0.360404322063 0.294004879749
r=0.434915340279 0.0472621159238 0.492647479545 0.351604966527
r=0.359740787628 0.0310813608447 0.506562694086 0.433593264785
r=0.43324855426 0.0643809890692 0.439495353205 0.416863292724
r=0.604340147749 0.28805673053 0.217566558845 0.173724807166
r=0.577850007099 0.278620760482 0.22385683843 0.170992836787
r=0.971863043743 0.196486506691 0.239919264409 0.261269342902
r=0.802798073849 0.286785524066 0.11421803605 0.214223642531
r=0.939977395475 0.305994615883 0.244661700681 0.234681534759
r=0.516803763896 0.120906497368 0.439124844296 0.322115964158
r=0.584831582956 0.164781136762 0.379833619707 0.285585478301
r=0.684885955284 0.373104381503 0.164294713266 0.0810508142411
r=0.397892112124 0.0441609073188 0.507708665603 0.393088782562
r=0.478587300585 0.0801927194861 0.438900785153 0.377551748751
r=0.439594199568 0.0675923500131 0.454720111781 0.364422321195
r=0.412133600882 0.0459448086464 0.494474220411 0.389606218994
r=0.567376608403 0.0622090768037 0.51330973623 0.338816427463
r=0.609944732798 0.234914251148 0.244461883042 0.267709712754
r=0.692292355132 0.385801406307 0.0995745531697 0.155515812626
r=0.718795098264 0.37858806472 0.104961979239 0.161476408619
r=0.597677137987 0.380410186339 0.105001389848 0.156795430778
r=0.592268176274 0.372559924365 0.113749698756 0.141482676158
r=0.604804246181 0.379274055785 0.105717750438 0.158214567545
r=0.603396036988 0.381002710651 0.103177943451 0.155616784651
r=0.614602248477 0.184579916538 0.291825955 0.277905856947
r=0.654609354945 0.309958359174 0.147337645078 0.181934969434
r=0.551143612827 0.27929633166 0.190949766264 0.234307318962
r=0.661692085926 0.243354321694 0.255237550086 0.258500286205
r=0.606923552765 0.347018921814 0.1450103224 0.165825869643
r=0.721681539826 0.320765550239 0.14322169059 0.184306220096
r=0.592617559643 0.269529645632 0.2148384235 0.210254809509
r=0.693572949217 0.351267294501 0.12518893152 0.13928612952
r=0.632789117851 0.269310523933 0.211564883814 0.234932857633
r=0.636635428081 0.26975355888 0.210469626919 0.235176569081
r=0.794591404993 0.365298324679 0.111565592241 0.142314098168
r=0.661679102037 0.376359438605 0.0986694209855 0.149371164712
r=0.626904065046 0.247003595685 0.206615697527 0.228307848763
r=0.641707398681 0.217111259646 0.291760345142 0.278240262502
r=0.592447961025 0.246168078584 0.22070058872 0.229260914161
r=0.480120540342 0.271988006542 0.121252044339 0.176494639288
r=0.522554643022 0.168259800159 0.296383382287 0.287772103448
r=0.426826202172 0.0931986865398 0.444259683966 0.317595477313
r=0.507393878073 0.0731660925249 0.43413572289 0.381765538813
r=0.430503026584 0.0510883785503 0.478737464994 0.407022964014
r=0.428806010552 0.0509799697537 0.478494304956 0.406934681213
r=0.542227170361 0.0583229386461 0.472167496299 0.381156666395
r=0.418835558511 0.0532333768496 0.48078049888 0.399788676741
r=0.782472662215 0.430116315624 0.0826784030179 0.111285759195
r=0.827816196093 0.399983479342 0.0932086329615 0.111941223171
r=0.847260465086 0.372248085575 0.0963820469961 0.114566209415
r=0.813442372771 0.461451744222 0.108755558339 0.0899668065385
r=0.837329438766 0.403500108028 0.0979351214544 0.120281490169
r=0.52430372112 0.0982794078199 0.411204925467 0.350202885962
r=0.477311684526 0.0685417536834 0.455322179114 0.368867302887
r=0.509774227788 0.127485686814 0.343953498536 0.30225951663
r=0.456587316731 0.117339125838 0.360018082348 0.314049690796
r=0.466227512826 0.119765551351 0.370499911194 0.297583102209
r=0.452680055295 0.117238952182 0.360215838299 0.313444077966
r=0.616804873712 0.433362380182 0.0568322337026 0.0798207394498
r=0.617739767004 0.419595675057 0.0635609823253 0.079334738269
r=0.618711982349 0.421474810864 0.0628993454484 0.0874495287349
r=0.61130855065 0.431913795618 0.0548201083725 0.0719061669116
r=0.469991064567 0.0843030493283 0.419664216668 0.391476602332
r=0.447966700895 0.0872464573493 0.380800222284 0.388209687876
r=0.465520484876 0.0710813296544 0.41434765471 0.413743266325
r=0.698483031065 0.274952681388 0.182776025237 0.19167192429
r=0.931368738039 0.352657497028 0.129631516386 0.107013075225
r=0.87435037213 0.375387847093 0.0957703332531 0.104899236341
r=0.846978600936 0.36207163385 0.0909890549057 0.102561038442
r=0.599228254534 0.391679913313 0.0528758427167 0.106681932256
r=0.605560858345 0.45502263315 0.0279302706347 0.0406915149764
r=0.429203454339 0.0459271289773 0.484705659273 0.38320149386
r=0.423059166539 0.0401735398107 0.500409146351 0.382466920904
r=0.586969811061 0.296578586208 0.156154370539 0.172286938686
r=0.58490127419 0.295595594353 0.164854159165 0.174864962189
r=0.617056034836 0.304916178251 0.159636516608 0.157919719855
r=0.672447391907 0.303008398733 0.178128872367 0.160711827069
r=0.618465488048 0.289556550074 0.180106827008 0.169646111557
r=0.61653648033 0.289648955467 0.180528524091 0.169407794986
r=0.617551163314 0.289483497788 0.181065668595 0.168854712487
r=0.621759643592 0.289456225341 0.181001871163 0.168745887367
r=0.561491775322 0.111437294504 0.424084077031 0.315230155002
r=0.570886338644 0.117990454818 0.403746957868 0.321536711021
r=0.495778200331 0.132123195953 0.31473491048 0.317710658136
r=0.536325268131 0.0678369420429 0.452160947211 0.404068034468
r=0.606068866495 0.191727689708 0.267482095437 0.280502132454
r=0.717108022158 0.268451919885 0.160672789643 0.212515215226
r=0.885960931622 0.395088338442 0.0823219269204 0.128900452751
r=0.807090276326 0.424116521171 0.0750198403436 0.101909341301
r=0.841834639693 0.396460719683 0.0578527782036 0.0825905078955
r=0.825848233415 0.413601348477 0.0759306227256 0.0997337702232
r=0.822757361759 0.421228872117 0.0790900393324 0.106144360583
r=0.869897962046 0.427982411879 0.0737547754631 0.104072659122
r=0.89134561251 0.443061103283 0.0629502393125 0.100787227353
r=0.812714444597 0.414725582325 0.0707287813656 0.0905728281516
r=0.862912214829 0.453985966438 0.0635884821806 0.103460645284
r=0.779306905471 0.287069596205 0.200717437991 0.204989026031
r=0.518738520154 0.0793822684684 0.447596402844 0.353171053251
r=0.438480021412 0.185583914627 0.313063989355 0.248180852923
r=0.43600486273 0.11424761058 0.407931921379 0.308767027593
r=0.422242918463 0.075129988703 0.459027706327 0.335826580572
r=0.41627550393 0.166381346089 0.352199353763 0.243120654824
r=0.451439933485 0.173914986327 0.34219751933 0.24763673378
r=0.587898348474 0.200367900667 0.352908714647 0.259094044608
r=0.461185932984 0.14901884593 0.436435464024 0.281069878894
r=0.562930708503 0.292753269514 0.203458641612 0.193331188783
r=0.537716098212 0.272979866595 0.201023762151 0.203052003261
r=0.546278350743 0.07202503052 0.456512170613 0.383592303157
r=0.517286647314 0.0919182315189 0.423033040171 0.372189208462
r=0.647221099532 0.195691202873 0.268940754039 0.279097204411
r=0.440270342401 0.0825529125304 0.500468252482 0.323515639633
r=0.566333999661 0.2251790525 0.271141336487 0.226657467639
r=0.788938867765 0.376660858201 0.12372032237 0.0836963624483
r=0.819386048147 0.364221665038 0.10802770813 0.101398155624
r=0.755142943288 0.379818425361 0.110619139753 0.103772882869
r=0.535713414562 0.116274258286 0.380291306327 0.347188314644
r=0.518886379338 0.151657563826 0.306799005643 0.320226452069
r=0.644389152431 0.360515781046 0.143487421516 0.158665880072
r=0.560476427859 0.349865975391 0.144063742374 0.159743013131
r=0.670209688725 0.33209222993 0.163960853241 0.182119790746
r=0.601068463191 0.344786170806 0.154034229829 0.170033886673
r=0.654218971539 0.178017974978 0.280209608552 0.298199516288
r=0.602405393166 0.128040028303 0.331021934701 0.348690993632
r=0.700707024361 0.169233344493 0.281832384778 0.305099877246
r=0.572479656225 0.196612140271 0.252383424763 0.275521000927
r=0.553172912549 0.185048640587 0.26327520244 0.28729412107
r=0.530585340589 0.181142972983 0.267456076094 0.290399608985
r=0.561003061539 0.187051948846 0.260095754466 0.290925295959
r=0.554259273665 0.186008341281 0.261298924048 0.290437560464
r=0.937615212126 0.308103771062 0.233270928056 0.236266381385
r=0.816033601676 0.36716576665 0.0896743577156 0.119743086238
r=0.653799633487 0.289934136119 0.210232186814 0.164260528242
r=0.81893832351 0.459351796231 0.0456117589502 0.0800222322684
r=0.531651243394 0.224649252132 0.270286941724 0.273463030934
r=0.515271325811 0.0936102379058 0.438120599505 0.337799592592
r=0.521281615881 0.0983679032738 0.425291270979 0.344221418506
r=0.40158061443 0.064858626659 0.436872475476 0.408886324293
r=0.469089027388 0.0734936092514 0.372989305278 0.388770541692
r=0.427286675614 0.0996105194223 0.468720918209 0.331403164099
r=0.633133938904 0.349793204305 0.137787628819 0.130064209492
r=0.534988332521 0.334438377535 0.14144704086 0.154525010788
r=0.618389938944 0.329238267384 0.148474671849 0.129820303807
r=0.499658562244 0.331308448718 0.143114564264 0.147735046491
r=0.659468875081 0.352812783132 0.158347747303 0.127666584301
r=0.767578690641 0.311952332132 0.126646352572 0.14994802402
r=0.864654177324 0.285822223258 0.20430301759 0.17506526198
r=0.845422305622 0.262766207258 0.216223213694 0.203289921304
r=0.842142366207 0.259435971026 0.221032108842 0.205539779321
r=0.64411747004 0.186735350934 0.27373542248 0.277598912499
r=0.50495130008 0.101697186244 0.381375614113 0.353595355069
r=0.615957611434 0.161667109105 0.310326519777 0.306167595788
r=0.606318664412 0.161801665052 0.307259055095 0.306656547197
r=0.594921824686 0.293354868482 0.156206737425 0.134102445778
r=0.513237013053 0.235548241103 0.215559212782 0.222690804361
r=0.625506426939 0.170664895825 0.374201045904 0.260977836806
r=0.56988317027 0.266011094302 0.191656861097 0.14005154928
r=0.660844529952 0.331452240585 0.113907814688 0.129509621478
r=0.597073703043 0.264723706683 0.184397553854 0.214588727894
r=0.525851046801 0.232986226946 0.211472057466 0.240182528714
r=0.579063167095 0.316559067258 0.166915590673 0.169589516284
r=0.623344742987 0.345142176117 0.127975291234 0.13511347232
r=0.584151339984 0.327026146694 0.134908649433 0.14993633591
r=0.571610027189 0.338877228332 0.123114488008 0.130059049058
r=0.600409097176 0.333024219943 0.127809295221 0.155247654375
r=0.542604270266 0.0545644685039 0.494924950787 0.401697834646
r=0.667320489448 0.30364508146 0.16317797484 0.175944782429
r=0.692907320863 0.334143544487 0.127664348216 0.150549697106
r=0.67948978699 0.332527673632 0.149439775062 0.150693279984
r=0.681306629692 0.333560183961 0.148454151693 0.150912788174
r=0.592958614241 0.356039511348 0.142862710624 0.144889377753
r=0.734220817326 0.371078136122 0.126594754422 0.140885944259
r=0.58957150948 0.350913785483 0.147612992269 0.15006125503
r=0.608877835303 0.367611619857 0.13354948955 0.133067519607
r=0.677477421384 0.274557445331 0.20011990786 0.192846549494
r=0.55376690098 0.326509194574 0.173866733498 0.141333291564
r=0.485898714137 0.0868099341044 0.437760110116 0.347294206345
r=0.3783059851 0.0359318267495 0.52592210472 0.373246562568
r=0.497299267117 0.0942271427702 0.428249893546 0.369487195085
r=0.621979060278 0.307736330056 0.165218597714 0.160900404072
r=0.390227224629 0.0242328679018 0.514201539451 0.428764082242
r=0.721597654389 0.261667973425 0.19077291297 0.225353856312
r=0.653658817821 0.27231778901 0.236038643405 0.131888961357
r=0.454576106784 0.0869682873085 0.444054997874 0.366764171488
r=0.427594965516 0.0699354343796 0.481365466982 0.364316307614
r=0.408180706563 0.0504335222854 0.479626013237 0.415369854425
r=0.448446263867 0.0887591030355 0.439108803807 0.367834739347
r=0.437371462239 0.0906234728426 0.42296112815 0.373174177327
r=0.483742979053 0.136773612761 0.349374062058 0.334026618492
r=0.402854487609 0.0581758452014 0.476056388874 0.387971336257
r=0.464124703827 0.0890615251168 0.424573524265 0.372909469968
r=0.443865211161 0.0926459551851 0.419414269235 0.373275150283
r=0.437174344296 0.0903747145386 0.423732070922 0.372991635474
r=0.467336583618 0.146115184378 0.451333969844 0.267280358848
r=0.628741022293 0.447634131855 0.0943047581337 0.0785323038342
r=0.586483706678 0.502874335142 0.105356471284 0.0711330790308
r=0.75935826824 0.447904588372 0.0437303296339 0.0521230191596
r=0.830993450277 0.401350396483 0.101397503337 0.0913087854283
r=0.705117523681 0.365692444144 0.124931367994 0.102061071926
r=0.712389922256 0.357465040533 0.129282384813 0.107267253691
r=0.795197488716 0.34130651495 0.123888151481 0.108543953472
r=0.623764258966 0.498022009638 0.0879426502673 0.0550001198782
r=0.645438802608 0.406440456357 0.0995381598094 0.0810223749974
r=0.756135031735 0.442152336988 0.0464252740912 0.048473744951
r=0.79250284867 0.415174585855 0.0719149885924 0.0586400158714
r=0.638961740452 0.257368331126 0.233017242607 0.193075192573
r=0.78477771566 0.419334717276 0.0883138228179 0.0588780821059
r=0.44452189081 0.0432119383964 0.442782337011 0.450906736417
r=0.540038919264 0.198407992381 0.383177905953 0.218898052815
r=0.575498677286 0.198711465537 0.333560112964 0.238495309543
r=0.526823498659 0.193181200853 0.366876723119 0.24700703508
r=0.518760109 0.190764973005 0.369307466589 0.250677419135
r=0.596225938288 0.19736832267 0.263889269665 0.279126280136
r=0.446539962217 0.0377590015076 0.452196473022 0.45573747502
r=0.631394469119 0.305036331746 0.184214482586 0.17464294663
r=0.651088294144 0.306968431997 0.185027438693 0.170228435239
r=0.508267395955 0.0981528684661 0.426009986382 0.333531198715
r=0.628478290431 0.376753448212 0.10599522307 0.151339868194
r=0.672366189991 0.298180071516 0.150611090356 0.170304744623
r=0.560631640442 0.393100817901 0.132041267016 0.0688034731345
r=0.617463385865 0.167798144377 0.28130421664 0.299049558724
r=0.617113879497 0.338663121857 0.131330978509 0.136848871299
r=0.39965963599 0.0484814578005 0.471467391304 0.399808184143
r=0.534007847987 0.307941242344 0.165543916024 0.17685099626
r=0.648373279125 0.17173059881 0.270413976453 0.327763007976
r=0.604728486547 0.181779784918 0.279443776601 0.277981740797
r=0.608724372987 0.171985530547 0.269573954984 0.318810289389
r=0.589707566659 0.31074714921 0.162726192049 0.165235768062
r=0.51164755154 0.282918903645 0.162757841198 0.196595083357
r=0.670896783573 0.241023069208 0.214500644792 0.224695515117
r=0.613780153714 0.253421477673 0.185537461994 0.22089468195
r=0.539249540275 0.180061564311 0.328341838796 0.288302564863
r=0.68461860461 0.225591457883 0.251517900761 0.255495847582
r=0.717686628556 0.191846648037 0.235695071949 0.29325428952
r=0.65763641747 0.184098488611 0.268821400695 0.312034343291
r=0.708248870744 0.252333094042 0.248683895669 0.228164632687
r=0.707555014215 0.190064159162 0.290011183707 0.273706515981
r=0.488664508514 0.132436435448 0.388175759072 0.336213280671
r=0.526176703803 0.196116363485 0.278178206288 0.235077537521
r=0.612379204162 0.199854283898 0.292484769567 0.255116340356
r=0.766103584511 0.320641507318 0.13940447485 0.140694218584
r=0.696755738513 0.205603614608 0.263667964109 0.249570810886
r=0.8576595072 0.36439289061 0.112733737212 0.136949085875
r=0.876596027622 0.397450509408 0.088909450395 0.109935292532
r=0.605126193884 0.301177013616 0.159127625202 0.15718901454
r=0.626312588813 0.240312874502 0.225364998776 0.220610027963
r=0.645422056406 0.242414398025 0.217919563381 0.239328178806
r=0.579800810017 0.104705640891 0.402082583732 0.344789359794
r=0.55110196042 0.0579045507232 0.500292723411 0.376448739627
r=0.623375615537 0.13587653762 0.377669609841 0.341634593616
r=0.601017750106 0.0981141083791 0.441553274449 0.344394047903
r=0.572377389086 0.101869607905 0.41282613691 0.342950847068
r=0.556056616079 0.111539366182 0.39983269206 0.336748279213
r=0.563745226754 0.0958441982476 0.422203672975 0.355565035178
r=0.596005170991 0.146229841639 0.360540462008 0.308746186256
r=0.555227070938 0.124172627938 0.380724785787 0.325713387312
r=0.52923135124 0.102062975027 0.421009771987 0.35776330076
r=0.60833094082 0.144217336961 0.360010293361 0.313506359826
r=0.549713638232 0.102912919837 0.419710794163 0.345707478288
r=0.663781826092 0.142656058752 0.347747858017 0.320073439412
r=0.674300063414 0.144041619249 0.344388446323 0.306237468162
r=0.669775545218 0.176120027184 0.31491452768 0.296565424225
r=0.707008965768 0.148829272917 0.342117736278 0.315954118874
r=0.614314647455 0.133786287832 0.352035487675 0.33485316413
r=0.6677036043 0.150371402043 0.338579387187 0.316991643454
r=0.590656720389 0.117243119553 0.375366371269 0.339055446881
r=0.440472775453 0.0538892328635 0.46075088136 0.413526587193
r=0.563310065205 0.134261078004 0.36875187269 0.318260811666
r=0.511118247453 0.108188545689 0.408645890789 0.318831586689
r=0.535784163298 0.0954675776246 0.433264198133 0.310437381809
r=0.507147184692 0.105958053168 0.405129803625 0.322705615176
r=0.574632945353 0.128442221212 0.392147946036 0.317518063766
r=0.533901489406 0.113397382806 0.401040251781 0.330044724201
r=0.359933346341 0.0553780617678 0.415269279135 0.42267588431
r=0.395878979778 0.0433272334054 0.468946930627 0.411073032773
r=0.512447510456 0.0999912037648 0.448410080486 0.346703610855
r=0.490997787818 0.128637834279 0.413595163738 0.322899188336
r=0.432776266363 0.0857052783282 0.482705818771 0.334804539723
r=0.476655890503 0.108770650436 0.434774072308 0.345104198805
r=0.425264047061 0.0634606518869 0.448096494062 0.38982810584
r=0.434301871868 0.0294456407432 0.477690420151 0.440132204918
r=0.404374986965 0.0543416645195 0.470548827622 0.348003091987
r=0.750255491827 0.361767090442 0.107292151823 0.12848090712
r=0.753638400595 0.36263414062 0.106843370668 0.122969565472
r=0.730456969975 0.379407910126 0.0773324873991 0.106917755326
r=0.709815924265 0.349323911123 0.11269280424 0.122171638241
r=0.697329282831 0.362101138272 0.0821981713006 0.113267400634
r=0.384576221963 0.0356777533244 0.513995226434 0.400080592666
r=0.520821134258 0.111284141743 0.371776668346 0.349104566482
r=0.43056048297 0.0360893602154 0.495509382001 0.431284296196
r=0.587954568968 0.230639991729 0.203534256962 0.253127584781
r=0.681671610739 0.181204751529 0.276375904969 0.314472481901
r=0.632093736643 0.198491939678 0.245709828393 0.269162766511
r=0.543830966638 0.166573008515 0.278875205301 0.309567986009
r=0.536890829069 0.163385743057 0.280425180968 0.312891668008
r=0.63803770466 0.186214363046 0.277853963671 0.290797546012
r=0.668545016415 0.205481485881 0.245360334947 0.274608783443
r=0.660661477207 0.213121104645 0.242390069212 0.259004510864
r=0.577740905352 0.175229426176 0.278018604137 0.298988529292
r=0.536253265889 0.162803920892 0.282124960317 0.3131927677
r=0.666185071664 0.187595749938 0.274623177662 0.277489498394
r=0.616750521886 0.171624298355 0.307560459269 0.287156697485
r=0.631509623112 0.232922529016 0.242461588271 0.222154575975
r=0.622701499031 0.227405641279 0.223266903594 0.217598632417
r=0.654815643273 0.266798810704 0.163567888999 0.194093161546
r=0.669196904764 0.247077047911 0.206469221407 0.230369195589
r=0.715967377407 0.253516127601 0.201550645548 0.231604108434
r=0.709209137712 0.236050460941 0.227282179247 0.252755250572
r=0.536408539533 0.179980170393 0.268365722532 0.295749585201
r=0.544432975381 0.18249785178 0.266429163388 0.293477046396
r=0.638682564829 0.242016141011 0.182106253404 0.235678566124
r=0.593467871004 0.141964484968 0.352185417796 0.317307998852
r=0.494138267317 0.0909166979437 0.43671861352 0.34055617566
r=0.627177067526 0.166807029364 0.281623715681 0.321879737241
r=0.457710044459 0.0545151683408 0.461410327596 0.38660340215
r=0.467658658637 0.0653741427995 0.428575030254 0.381807180315
r=0.514320813931 0.106555106112 0.405330525849 0.327866127334
r=0.548576778882 0.438440013991 0.0567943336831 0.0756383350822
r=0.520045537822 0.426797040169 0.057535487768 0.0874735729387
r=0.682752035579 0.384145687964 0.1087158133 0.11885303881
r=0.636017364182 0.385685556146 0.103146777585 0.121471411537
r=0.641847428151 0.384151258888 0.104735903639 0.122024183862
r=0.638383948549 0.384691091899 0.103687061508 0.121636596862
r=0.55354049217 0.37480349345 0.130698689956 0.121397379913
r=0.72921147505 0.384221576227 0.114599483204 0.109366925065
r=0.661978487514 0.382684262697 0.101549593141 0.111750474622
r=0.707243211295 0.393619142572 0.109737454304 0.101163177135
r=0.587593364235 0.379712861586 0.116985472671 0.104077024667
r=0.576101771297 0.10262655787 0.408029878618 0.357122559169
r=0.496210596913 0.064692868491 0.395002152964 0.427682667894
r=0.665488536305 0.338304112209 0.1155753905 0.135141855276
r=0.613293150049 0.330345938694 0.123052309628 0.136886327093
r=0.610945519334 0.331387814059 0.122632668021 0.13719622526
r=0.733922177199 0.274335008194 0.175716318188 0.183604372648
r=0.599432048681 0.280080087368 0.137582817619 0.148117946851
r=0.596343728345 0.279471583153 0.13563891057 0.155041931569
r=0.633436377972 0.29096688915 0.161373657959 0.177746644682
r=0.594929592112 0.277037049566 0.181438852571 0.176997302257
r=0.599831276349 0.278391561674 0.180163757767 0.17640887743
r=0.649815711112 0.356422429673 0.142479303226 0.13788465415
r=0.593776078563 0.296206510581 0.162770331793 0.157069368486
r=0.600678375911 0.29644735825 0.163967797627 0.158151639752
r=0.600935551998 0.29672681073 0.16398080145 0.158191145932
r=0.603013073362 0.296697188497 0.163676347975 0.158589790699
r=0.54824362182 0.284688723682 0.167186879292 0.14292605414
r=0.624666446006 0.294124007538 0.160215020544 0.176357008249
r=0.601847431132 0.296436774247 0.149574956764 0.151281535097
r=0.424056743248 0.0427140310983 0.493577530576 0.399622026919
r=0.41365066269 0.0362658678518 0.524516905247 0.397647752105
r=0.391943881777 0.0362103763505 0.539158652895 0.388816336222
r=0.408100990735 0.049304830696 0.503665817711 0.393900045927
r=0.405272211144 0.0433970313318 0.513308600212 0.397289530506
r=0.485885860594 0.0714776632302 0.476701030928 0.374158075601
r=0.418332745989 0.0373911955531 0.519830559974 0.399310085971
r=0.379182969459 0.035 0.538663101604 0.393475935829
r=0.394593980247 0.0376225992111 0.536276432929 0.392105868236
r=0.41497003422 0.0474467645235 0.528168286128 0.383295431052
r=0.428710634129 0.0482050641346 0.486006996502 0.404006330168
r=0.443989792172 0.039466702043 0.513597771292 0.40819846113
r=0.419886402201 0.0402468751621 0.556765727919 0.37539546704
r=0.455021940935 0.0496383491703 0.516806126791 0.384945397816
r=0.415677174175 0.0402137194999 0.535927216936 0.38106132996
r=0.412484538555 0.0411555203799 0.520775623269 0.39669748534
r=0.419943428373 0.0588068985016 0.468507523639 0.394799945549
r=0.421173246785 0.0503355020293 0.513736207705 0.392323224083
r=0.425676655498 0.0407902354303 0.542165187186 0.377122732536
r=0.444545154628 0.0468560657062 0.508056191374 0.399084421705
r=0.409542725342 0.0435518432079 0.524573830679 0.395938254924
r=0.394690244105 0.0449657869013 0.548191593353 0.364613880743
r=0.397146037487 0.0302376457191 0.579939464773 0.358836045431
r=0.446069128859 0.0554857712132 0.516546108199 0.375384415472
r=0.417492997393 0.0415786110975 0.527252174768 0.390671843515
r=0.559921177938 0.166562927922 0.315960551613 0.286616318796
r=0.509582430657 0.164932658213 0.331630940742 0.25722665655
r=0.511822750201 0.141805992724 0.347913174999 0.279238032948
r=0.494065475956 0.181584534585 0.300435802883 0.243736730361
r=0.618672912645 0.1197375533 0.355655679976 0.336987677508
r=0.523237658207 0.197521200261 0.296020874103 0.221722113503
r=0.601988072109 0.219247838449 0.258793681171 0.233640460536
r=0.490298729123 0.0825880673469 0.478607717177 0.342906327413
r=0.893604873715 0.352716676717 0.13634786572 0.200552310062
r=0.530081973808 0.165328085272 0.302863467269 0.279654676851
r=0.958943564617 0.25932532421 0.267599649932 0.258730209245
r=1.0 0.254167240667 0.282683565229 0.268942003031
r=0.569448663466 0.0541035621995 0.476072094469 0.404795394328
r=0.53734191107 0.034088360619 0.507845426917 0.413715770507
r=0.54255428801 0.0377531804082 0.506167591421 0.410451388321
r=0.462419611485 0.0685342671336 0.461286198655 0.349730420766
r=0.698300631452 0.293780687398 0.191747781893 0.174045998794
r=0.690566516198 0.314677289151 0.184813282398 0.163549531855
r=0.563873255901 0.164453907816 0.216933867735 0.333896960588
r=0.555058816072 0.181562244062 0.234069296569 0.307042838293
r=0.773007634287 0.235629894111 0.197423264937 0.225458571494
r=0.775457121173 0.23425987818 0.197158028345 0.22767317326
r=0.569766364195 0.404992892451 0.0638434020039 0.0608844282395
r=0.48292683139 0.251929855874 0.234750792022 0.208379813484
r=0.633439143313 0.249663098389 0.20264199971 0.217997802365
r=0.555610298169 0.219349521541 0.23961651204 0.25071310099
r=0.621531850035 0.336599241466 0.132146368872 0.131830313246
r=0.562194322615 0.252898454158 0.235107942431 0.209588219616
r=0.561629199609 0.2495126168 0.235678456221 0.221682565911
r=0.592102305293 0.22565179785 0.260126034845 0.227678240455
r=0.575038944199 0.224958416609 0.250853137974 0.242085758315
r=0.583136266484 0.227181180814 0.247325875933 0.240700248189
r=0.485079927495 0.0848708643885 0.424384066901 0.379282211665
r=0.520213503838 0.126567624928 0.359926683388 0.358527879606
r=0.492855514113 0.0975078480364 0.430777115767 0.361201870716
r=0.699412257983 0.46791376438 0.0512549250308 0.0671979355655
r=0.878038124591 0.359100642398 0.120817811153 0.15793611217
r=0.747163640544 0.185692211611 0.294176374176 0.257012716275
r=0.510148953325 0.0825255730246 0.419490031571 0.384691968347
r=0.552528735067 0.089261423508 0.397681770285 0.384270523997
r=0.49550866508 0.08462075152 0.41408352437 0.375037376657
r=0.499294339891 0.0757738589096 0.425054430443 0.391886662175
r=0.52176792027 0.09069499686 0.372566464308 0.41223571279
r=0.547312335999 0.0992636696731 0.378664036077 0.389110062007
r=0.64128079989 0.235188509874 0.211306417269 0.231013318859
r=0.612516783095 0.197703136577 0.279081254631 0.277846381823
r=0.54078316505 0.176454878404 0.291699043524 0.281044541161
r=0.535102276571 0.181273523664 0.279697981714 0.276240851803
r=0.66498459066 0.238020807072 0.209230407234 0.244172170961
r=0.64713292131 0.208620451359 0.247148564245 0.261311956615
r=0.576470936023 0.208317498017 0.236337369765 0.263077292679
r=0.581984069983 0.209350200177 0.237193839872 0.262947336461
r=0.57971380309 0.208894650636 0.237035494218 0.26312033331
r=0.647494391332 0.251792978578 0.188633103675 0.214510781386
r=0.55381338154 0.208219785606 0.226834804834 0.219686404033
r=0.505375817631 0.102089463295 0.399996275466 0.364818056538
r=0.572784181784 0.145208429472 0.357471631583 0.312401642351
r=0.614919890839 0.194472084024 0.282107978625 0.250635710337
r=0.55815325095 0.177653179775 0.301964944183 0.274486033237
r=0.632950608015 0.167602683586 0.314592756747 0.285510458092
r=0.670661480513 0.312805266511 0.133191760459 0.148948821406
r=0.582240501419 0.201298016041 0.255804136767 0.264140987759
r=0.971558021625 0.382968474014 0.101107959107 0.114275009367
r=0.740349278055 0.314867652869 0.13243492384 0.143716254774
r=0.755291702348 0.344673311185 0.127530454042 0.145603543743
r=0.598622905786 0.20114827157 0.293170594612 0.238687919059
r=0.518798116805 0.181831749664 0.265285309189 0.285458434904
r=0.965795767454 0.380785100926 0.100869856139 0.114865618378
r=0.885725875897 0.3886600324 0.0933348761861 0.111594538301
r=0.844674601239 0.35275964089 0.11224750051 0.128060599878
r=0.527493726282 0.189705188848 0.289552281464 0.266730497163
@balllist {Total Position} color=green
{Achromobacter denitrificans} r=0.921247159538 0.19684396454 0.307271878958 0.320485902819
{Acidithiobacillus ferrooxidans} r=0.913841662945 0.209659976581 0.280991057511 0.303522550138
{Acinetobacter baumannii} r=0.9057098891 0.286832525933 0.207064072037 0.227953854996
{Acinetobacter calcoaceticus} r=0.919896781424 0.290185060532 0.204805525476 0.22695035461
{Acinetobacter sp. ADP1} r=0.905160519674 0.291354924669 0.199523419084 0.223907621878
{Actinobacillus actinomycetemcomitans} r=0.912919422044 0.316260996789 0.182535610912 0.209095745692
{Actinobacillus pleuropneumoniae} r=0.941539835165 0.318252774619 0.175696660675 0.221843170341
{Actinoplanes teichomyceticus} r=0.940539800732 0.133498051886 0.350400709557 0.372035857962
{Actinosynnema pretiosum subsp. auranticum} r=0.930707709411 0.101471156209 0.383483725993 0.390400617956
{Aeromonas hydrophila} r=0.916396785443 0.227335797186 0.276661479608 0.280645788757
{Aeromonas salmonicida} r=0.931740487901 0.225418203558 0.276944942642 0.289251350772
{Aeromonas salmonicida subsp. salmonicida} r=0.941767343131 0.228574489905 0.274081217186 0.306500742373
{Agrobacterium rhizogenes} r=0.9262645678 0.215801254441 0.287037325335 0.288919333133
{Agrobacterium tumefaciens} r=0.914188371514 0.217212068267 0.282803686934 0.285649402226
{Agrobacterium tumefaciens str. C58} r=0.92280485228 0.197446221426 0.300473658062 0.297087118285
{Agrobacterium vitis} r=0.928338505168 0.214743813175 0.283861972813 0.284175670965
{Allochromatium vinosum} r=0.949855560525 0.182430241651 0.328450725716 0.309721348057
{Amycolatopsis mediterranei} r=0.953583254728 0.137027580337 0.35835116049 0.366806983645
{Amycolatopsis orientalis} r=0.945114344264 0.159218953147 0.331174459479 0.348694242468
{Anabaena sp.} r=0.91285026023 0.29222028697 0.215650659368 0.22484034171
{Anabaena variabilis} r=0.913067633425 0.283909728106 0.212799643979 0.231696149666
{Anaplasma marginale} r=0.893750037108 0.241738307044 0.216032493584 0.29816351449
{Anaplasma phagocytophilum} r=0.933213875579 0.294891561312 0.182397518198 0.257879441968
{Aquifex aeolicus VF5} r=0.968979058969 0.326311309497 0.192789681392 0.243015648694
{Arthrobacter aurescens} r=0.892849326691 0.188887103039 0.328444569454 0.307878276476
{Arthrobacter nicotinovorans} r=0.910800529357 0.211094287837 0.301786858565 0.292662595056
{Aster yellows phytoplasma} r=0.867007637225 0.364985301666 0.174000279968 0.175633428211
{Azoarcus evansii} r=0.949171390735 0.176100183118 0.338366117313 0.333026168114
{Azoarcus sp. EbN1} r=0.937936149515 0.186033785391 0.318189388532 0.323019271949
{Azorhizobium caulinodans} r=0.920554096842 0.173245422525 0.326317934387 0.319986609612
{Azospirillum brasilense} r=0.941035063915 0.16530090952 0.344698647531 0.333709839357
{Azotobacter vinelandii} r=0.968665613522 0.187382822601 0.335410201707 0.314019265581
{Bacillus amyloliquefaciens} r=0.949666886438 0.282129252702 0.224647277127 0.255987705789
{Bacillus anthracis} r=0.932512957439 0.369020509573 0.149184097397 0.196357227227
{Bacillus anthracis str. A2012} r=0.945232231954 0.371708851974 0.14292618471 0.19576964406
{Bacillus anthracis str. Ames} r=0.92418882524 0.344943122885 0.150959255544 0.209457504431
{Bacillus cereus} r=0.912211417011 0.346328531969 0.16154088575 0.201805609625
{Bacillus cereus ATCC 10987} r=0.923876256826 0.345788132389 0.150866343378 0.209197284446
{Bacillus cereus ATCC 14579} r=0.926142192667 0.346600815315 0.150096467403 0.208651075802
{Bacillus circulans} r=0.948923130999 0.265960447856 0.237254501415 0.265678349432
{Bacillus firmus} r=0.89089274821 0.301334869023 0.174921000561 0.221346091374
{Bacillus halodurans} r=0.936086596141 0.292658269658 0.197579827298 0.245631869402
{Bacillus licheniformis} r=0.955705909093 0.292764739554 0.220133562297 0.250799465751
{Bacillus megaterium} r=0.939837039908 0.330487558791 0.173592247075 0.217732797293
{Bacillus pumilus} r=0.943753032714 0.331483253589 0.169463051568 0.218777246146
{Bacillus sp.} r=0.966221097121 0.298893251628 0.203069980888 0.243577737984
{Bacillus sphaericus} r=0.933787676056 0.341927295276 0.16719955044 0.201798240515
{Bacillus subtilis} r=0.937641671672 0.300211456952 0.203156454555 0.240521712503
{Bacillus subtilis subsp. subtilis str. 168} r=0.937004404164 0.300305882263 0.201937780186 0.240601994572
{Bacillus thuringiensis} r=0.947121568258 0.347135952451 0.160874889782 0.203226543875
{Bacillus thuringiensis serovar israelensis} r=0.918473714291 0.361220811309 0.151639427264 0.189774591409
{Bacteroides fragilis} r=0.945489255818 0.300209445635 0.192992651243 0.232533081514
{Bacteroides thetaiotaomicron} r=0.963183750925 0.291659071115 0.227248789775 0.254592777136
{Bacteroides thetaiotaomicron VPI-5482} r=0.952624365518 0.296922031785 0.202327020234 0.236516778484
{Bartonella henselae} r=0.929345617699 0.284087467442 0.179477860561 0.234008722515
{Bdellovibrio bacteriovorus HD100} r=0.919865075228 0.250367580586 0.245951212135 0.264147730439
{Bifidobacterium longum NCC2705} r=0.953838393397 0.202385382332 0.313531265781 0.295038610269
{Bordetella bronchiseptica} r=0.92633521993 0.178385499222 0.321526442223 0.329677142112
{Bordetella bronchiseptica RB50} r=0.909435974134 0.159345732431 0.345858103928 0.33899352507
{Bordetella parapertussis} r=0.90921913469 0.159213277159 0.345742717216 0.338437523193
{Bordetella pertussis} r=0.908870922275 0.169089503115 0.33580862895 0.346825054499
{Bordetella pertussis Tohama I} r=0.909263996839 0.161790367909 0.346516586402 0.334458935321
{Borrelia afzelii} r=0.965961014563 0.401508959447 0.134402179608 0.188787593
{Borrelia burgdorferi} r=0.977960753976 0.400624419674 0.12916553852 0.174429081253
{Borrelia burgdorferi B31} r=0.952508179569 0.38699787107 0.121682852367 0.165925301726
{Borrelia garinii} r=0.981146689222 0.418206300495 0.144308052024 0.184307216968
{Borrelia hermsii} r=0.961433818946 0.390248670226 0.132576108316 0.180437667829
{Bradyrhizobium japonicum} r=0.907131579031 0.189070698555 0.313000739444 0.310169277431
{Bradyrhizobium japonicum USDA 110} r=0.909181737465 0.177812718484 0.328178050334 0.3184434908
{Brucella melitensis} r=0.911492282094 0.207930888801 0.280698687412 0.289191905948
{Brucella melitensis 16M} r=0.923843910912 0.203351247864 0.287548142679 0.295288730208
{Brucella melitensis biovar Abortus} r=0.927309495006 0.207688349068 0.289116900979 0.289686172175
{Brucella suis 1330} r=0.924013583697 0.203603599737 0.287392408106 0.294631725097
{Buchnera aphidicola} r=0.895771858608 0.397335989045 0.116793227935 0.151746268863
{Buchnera aphidicola str. APS} r=0.889284657146 0.388808875804 0.122245284817 0.152056042106
{Buchnera aphidicola str. Bp} r=0.865349857418 0.389381185792 0.120125110742 0.150314876699
{Buchnera aphidicola str. Sg} r=0.886989515193 0.396758173748 0.115683348853 0.147379875921
{Burkholderia cepacia} r=0.916737044948 0.187300418917 0.316352929715 0.324168389604
{Burkholderia mallei} r=0.911893323834 0.177070791269 0.301611558766 0.325676885555
{Burkholderia pseudomallei} r=0.893927375498 0.176039066264 0.319252835808 0.334209258529
{Butyrivibrio fibrisolvens} r=0.995867563393 0.310010515247 0.183806519453 0.237287066246
{Campylobacter fetus} r=0.975702232323 0.355917812871 0.148785871965 0.209554536707
{Campylobacter jejuni} r=0.961346841303 0.38157297798 0.126043923182 0.175064002976
{Campylobacter jejuni subsp. jejuni NCTC 11168} r=0.940883650911 0.362900303062 0.127783535146 0.180518633303
{Candidatus Blochmannia floridanus} r=0.878159844185 0.363953106019 0.122714208072 0.166289286317
{Candidatus Carsonella ruddii} r=0.872396726259 0.465167421105 0.0617676329898 0.0940800667758
{Caulobacter crescentus CB15} r=0.925385181507 0.161904918938 0.343195942724 0.333570218432
{Caulobacter vibrioides} r=0.941500845214 0.1715017987 0.344671061773 0.328397844648
{Chlamydia muridarum} r=0.874955578671 0.289768592344 0.193947183758 0.212183912879
{Chlamydia trachomatis} r=0.876736205 0.287061618633 0.199324500515 0.216524902835
{Chlamydophila caviae GPIC} r=0.886927284181 0.300116348036 0.192891400288 0.204997091299
{Chlamydophila pneumoniae} r=0.893362690675 0.302159346459 0.197932442976 0.214225067695
{Chlamydophila pneumoniae AR39} r=0.880847916768 0.29169875405 0.203614432517 0.209288304114
{Chlamydophila pneumoniae CWL029} r=0.881323128767 0.291474842819 0.204104249254 0.209317263319
{Chlamydophila pneumoniae J138} r=0.880790733602 0.291603946921 0.204364296246 0.209174095497
{Chlamydophila pneumoniae TW-183} r=0.87952898911 0.291719132351 0.203994703335 0.208817484409
{Chlorobium tepidum} r=0.925992111062 0.223383435103 0.295346015344 0.281979019884
{Chlorobium tepidum TLS} r=0.929264517387 0.22052161362 0.289886427089 0.286723137057
{Chloroflexus aurantiacus} r=0.902655520205 0.200350476946 0.280199705732 0.296731637157
{Chromobacterium violaceum ATCC 12472} r=0.917351145378 0.178673434364 0.326491237078 0.330617174434
{Citrobacter freundii} r=0.922905500148 0.255390145114 0.24297095035 0.265663474692
{Citrobacter rodentium} r=0.903873150301 0.30050532994 0.190992586035 0.226421009922
{Clostridium acetobutylicum} r=0.970112175673 0.381281479113 0.122028640184 0.193885307889
{Clostridium beijerinckii} r=0.955145331868 0.379627468372 0.12224763861 0.193719558689
{Clostridium botulinum} r=0.991680715109 0.408736503209 0.105357103747 0.14751016594
{Clostridium difficile} r=0.986913438684 0.39172534749 0.12198259792 0.177717565389
{Clostridium pasteurianum} r=0.976267247571 0.370397930619 0.132472272421 0.206087665214
{Clostridium perfringens} r=0.989672698133 0.390403421514 0.119536750042 0.191479852952
{Clostridium perfringens str. 13} r=0.980424777628 0.396363537554 0.105942634883 0.188128316506
{Clostridium tetani} r=0.952671580982 0.411543203706 0.10548502116 0.148038921657
{Clostridium tetani E88} r=0.975548950525 0.406512499136 0.108090587381 0.182718354702
{Clostridium thermocellum} r=0.99663777133 0.319456572188 0.191442663961 0.237100669451
{Comamonas testosteroni} r=0.922457931083 0.191094998195 0.316438313166 0.313605474206
{Corynebacterium diphtheriae} r=0.924991639098 0.227042368363 0.269493613609 0.271430811482
{Corynebacterium efficiens} r=0.944204038469 0.204818001884 0.306650155061 0.295430730639
{Corynebacterium efficiens YS-314} r=0.94070776482 0.180199383565 0.329829553623 0.308023253679
{Corynebacterium glutamicum} r=0.954641384856 0.225177568482 0.281015998136 0.271652712564
{Corynebacterium glutamicum ATCC 13032} r=0.932311576324 0.224484440867 0.277471243226 0.270024176942
{Corynebacterium jeikeium} r=0.907913032905 0.23850693646 0.287207787231 0.272951636392
{Corynebacterium striatum} r=0.918019387305 0.21436435464 0.321093193446 0.283962610366
{Coxiella burnetii} r=0.919286858999 0.309758072567 0.202985361597 0.222951862246
{Coxiella burnetii RSA 493} r=0.884541640986 0.289601977404 0.204573038008 0.224134958965
{Deinococcus radiodurans R1} r=0.904910980751 0.16955498991 0.339981632659 0.332525696284
{Delftia acidovorans} r=0.908063958529 0.189778939862 0.318849536487 0.317597654702
{Desulfitobacterium hafniense} r=0.909704388415 0.261383260665 0.22617765239 0.26697443789
{Desulfovibrio vulgaris} r=0.955489326608 0.205953049884 0.324826746582 0.300337141787
{Dichelobacter nodosus} r=0.936343337077 0.271886019668 0.232264493944 0.251812427448
{Ehrlichia canis} r=0.920618070486 0.362720540187 0.149822115734 0.169843171422
{Ehrlichia chaffeensis} r=0.942151715133 0.340564928534 0.149816554049 0.188318955137
{Ehrlichia ruminantium} r=0.896996259597 0.353140348266 0.151399017711 0.181500223248
{Enterobacter aerogenes} r=0.924067163183 0.217121143157 0.293106301982 0.300919987311
{Enterobacter cloacae} r=0.914688681694 0.224976260033 0.267000538308 0.291067119087
{Enterococcus faecalis} r=0.948110190396 0.352618937255 0.164405208377 0.203545292374
{Enterococcus faecalis V583} r=0.923930177287 0.332923770455 0.16927918663 0.210175977131
{Enterococcus faecium} r=0.958531630743 0.337413720779 0.175241720488 0.217550172818
{Enterococcus hirae} r=0.905423492202 0.333976751169 0.175181229357 0.212013325898
{Erwinia amylovora} r=0.918245803166 0.24746946941 0.252092601993 0.275078876912
{Erwinia chrysanthemi} r=0.907543533143 0.222861282388 0.272064422656 0.294966137673
{Erwinia pyrifoliae} r=0.908774914732 0.244745750102 0.251590224305 0.281702190976
{Escherichia coli} r=0.91781355277 0.252847354246 0.236503253293 0.266476362309
{Escherichia coli CFT073} r=0.908445880104 0.243309824191 0.243016776855 0.270885367683
{Escherichia coli K12} r=0.913552670507 0.241068567352 0.245052717808 0.272925603074
{Escherichia coli O157:H7} r=0.918142619695 0.246035417158 0.241643553417 0.273564875541
{Escherichia coli O157:H7 EDL933} r=0.91786258372 0.245398446874 0.24193956408 0.273025244135
{Eubacterium acidaminophilum} r=0.988164839872 0.318159935812 0.195524650085 0.262637068735
{Francisella tularensis subsp. tularensis} r=0.964593873269 0.350515463918 0.140729831451 0.199012709322
{Fremyella diplosiphon} r=0.90165845728 0.287539085889 0.221342558712 0.220588561418
{Fusobacterium nucleatum subsp. nucleatum ATCC 25586} r=0.972272010425 0.407091515613 0.100743965601 0.173194428102
{Geobacillus stearothermophilus} r=0.977955098789 0.275638754121 0.227246412317 0.269481982475
{Geobacter sulfurreducens PCA} r=0.932998443984 0.196425825402 0.310402100478 0.305736251429
{Gloeobacter violaceus PCC 7421} r=0.904810728297 0.183456494821 0.317759519364 0.310872892496
{Gluconacetobacter diazotrophicus} r=0.937494542169 0.168282361993 0.328101557992 0.339372956338
{Gluconacetobacter xylinus} r=0.904423547884 0.17634698432 0.311856939976 0.319138915457
{Gordonia westfalica} r=0.908450859756 0.172164202254 0.350291248751 0.31492779099
{Haemophilus ducreyi} r=0.92925395788 0.344804210558 0.170075177661 0.198714286802
{Haemophilus ducreyi 35000HP} r=0.89589480507 0.316454785851 0.177921106206 0.209461197597
{Haemophilus influenzae} r=0.922584765812 0.335169399788 0.174404495174 0.200498792459
{Haemophilus influenzae Rd KW20} r=0.908089485907 0.313759024081 0.177494926642 0.210080345689
{Haemophilus influenzae biotype aegyptius} r=0.935223237497 0.352249951953 0.17598770008 0.193202097576
{Helicobacter hepaticus ATCC 51449} r=0.921046340543 0.329333028503 0.163242086612 0.200020004501
{Helicobacter pylori} r=0.948080809739 0.345395145752 0.175306757205 0.207235922059
{Helicobacter pylori 26695} r=0.915358051551 0.320982079242 0.179396914662 0.216182404113
{Helicobacter pylori J99} r=0.915463287374 0.319198634565 0.181364129619 0.217666287902
{IncN plasmid R46} r=0.921688879104 0.250172903103 0.244568457704 0.267916338747
{Klebsiella aerogenes} r=0.934596457716 0.203602798869 0.298064612178 0.303960101236
{Klebsiella oxytoca} r=0.907857084183 0.235613367549 0.262933958647 0.283123912338
{Klebsiella pneumoniae} r=0.913886117843 0.234152544348 0.261883441907 0.279771157958
{Lactobacillus acidophilus} r=0.937942965727 0.322458083372 0.175757575758 0.199784648516
{Lactobacillus casei} r=0.932242097396 0.285972250794 0.208941918672 0.235559669935
{Lactobacillus delbrueckii} r=0.990619449309 0.266843750865 0.255734484381 0.258722780222
{Lactobacillus helveticus} r=0.981696294513 0.322939429596 0.185857567098 0.202685792197
{Lactobacillus johnsonii NCC 533} r=0.94208825855 0.339850756556 0.15419301009 0.195322651954
{Lactobacillus plantarum} r=0.903489993412 0.299744733991 0.192735019191 0.226782730061
{Lactobacillus plantarum WCFS1} r=0.900607704836 0.276178118217 0.213273660207 0.241965357237
{Lactobacillus sakei} r=0.919020642663 0.325729106443 0.178093081519 0.206703282585
{Lactococcus lactis} r=0.958825655805 0.346114356375 0.159861404863 0.194960609214
{Lactococcus lactis subsp. cremoris} r=0.956650928006 0.337700986053 0.166790046687 0.20163749963
{Lactococcus lactis subsp. lactis} r=0.935173324946 0.331989104376 0.163222138266 0.197778897191
{Lactococcus lactis subsp. lactis bv. diacetylactis} r=0.98813310236 0.347025238199 0.158138773729 0.202032875118
{Lechevalieria aerocolonigenes} r=0.943077784952 0.151451771654 0.349030101706 0.349071112205
{Legionella pneumophila} r=0.906702526599 0.313352839073 0.18591891799 0.213257028941
{Leptospira interrogans} r=0.889570417658 0.33042072811 0.15461321766 0.19320419814
{Leptospira interrogans serovar Copenhageni str. Fiocruz L1-130} r=0.900818835077 0.328189461613 0.170987132241 0.195783964313
{Leptospira interrogans serovar Lai str. 56601} r=0.896116174413 0.32928783047 0.169857263627 0.194318234982
{Listeria innocua} r=0.949963165619 0.33768474933 0.169290219022 0.208730835798
{Listeria ivanovii} r=0.927623097046 0.355801346986 0.166475022359 0.200660716567
{Listeria monocytogenes} r=0.946376508916 0.335014938991 0.173576595926 0.210794519096
{Listeria seeligeri} r=0.983257345816 0.356015130935 0.166454891995 0.204311440214
{Listonella anguillarum} r=0.921199860659 0.300384967341 0.202549619766 0.222029387944
{Mannheimia haemolytica} r=0.929460285128 0.323465221432 0.185144575671 0.211355116277
{Mesorhizobium loti} r=0.918821510613 0.185184640806 0.318329029777 0.312147269392
{Methylobacterium extorquens} r=0.941867783726 0.163482206041 0.354007526306 0.330701110428
{Micrococcus sp. 28} r=0.867890458025 0.162621408439 0.351846219356 0.337632053856
{Microcystis aeruginosa} r=0.902011177949 0.307071547902 0.196446016799 0.202579354757
{Micromonospora echinospora} r=0.954275829429 0.135915682898 0.362040706239 0.361079413819
{Microscilla sp. PRE1} r=0.964614689744 0.305520020908 0.190814179012 0.240429717053
{Moraxella catarrhalis} r=1.0 0.333326539486 0.20891081037 0.216180227186
{Mycobacterium avium} r=0.918957069342 0.174039663415 0.331177059306 0.325889463036
{Mycobacterium avium subsp. paratuberculosis} r=0.920269714928 0.171184129216 0.346118604701 0.329923927635
{Mycobacterium avium subsp. paratuberculosis str. k10} r=0.923968343313 0.153312452247 0.348550153283 0.347975199639
{Mycobacterium bovis} r=0.935805161855 0.181279592376 0.328238036869 0.329620015863
{Mycobacterium bovis AF2122/97} r=0.907453698148 0.167834517194 0.322268295838 0.336762298009
{Mycobacterium leprae} r=0.909952475718 0.19544714522 0.288481475197 0.310522321107
{Mycobacterium smegmatis} r=0.947117148314 0.164241921024 0.340745955247 0.333844756112
{Mycobacterium tuberculosis} r=0.92750863613 0.184217734695 0.316794241626 0.327530321245
{Mycobacterium tuberculosis CDC1551} r=0.905288178656 0.16854385461 0.321896248081 0.335790547034
{Mycobacterium tuberculosis H37Rv} r=0.907197193713 0.167928877758 0.322414857055 0.336519890835
{Mycobacterium ulcerans} r=0.887704865592 0.199263809575 0.351840175821 0.277602637315
{Mycoplasma agalactiae} r=0.992006579146 0.420598781319 0.13706856728 0.167183616006
{Mycoplasma bovis} r=0.962307149467 0.432188971866 0.170239438385 0.186213936496
{Mycoplasma capricolum} r=0.928268195509 0.402665047025 0.110356505255 0.162442714372
{Mycoplasma fermentans} r=0.966932617248 0.404517023894 0.119101829316 0.166234853838
{Mycoplasma gallisepticum} r=0.900191474248 0.361729385761 0.161654770452 0.177922315609
{Mycoplasma gallisepticum R} r=0.93403386201 0.370451045331 0.152046423112 0.166572482456
{Mycoplasma genitalium} r=0.902222878608 0.361627755411 0.148804573518 0.168523648754
{Mycoplasma hominis} r=0.984849470308 0.443893004707 0.130067851063 0.146666986342
{Mycoplasma hyopneumoniae} r=0.95181453924 0.390546686631 0.154832451127 0.160498253162
{Mycoplasma mycoides subsp. mycoides SC} r=0.937355305078 0.418141950375 0.103427582227 0.137898634353
{Mycoplasma penetrans} r=0.93818524844 0.400402572496 0.116846873657 0.14805161525
{Mycoplasma pneumoniae} r=0.897371485032 0.31294287111 0.204285497321 0.209865732633
{Mycoplasma pulmonis} r=0.941861478788 0.40398703186 0.126672585278 0.144685846048
{Myxococcus xanthus} r=0.917089996114 0.157691800403 0.335863322353 0.355354686646
{Neisseria gonorrhoeae} r=0.934121433333 0.260513060093 0.269728895517 0.25702318134
{Neisseria meningitidis} r=0.938563289483 0.267473636868 0.25318119312 0.26015580826
{Neisseria meningitidis MC58} r=0.926786311597 0.252626837428 0.269195945548 0.261449547971
{Neisseria meningitidis Z2491} r=0.92707920457 0.250996838711 0.270389521676 0.262459632855
{Nitrosomonas europaea ATCC 19718} r=0.91734939523 0.245796020706 0.246928380526 0.26876556164
{Nonomuraea sp. ATCC 39727} r=0.941898797824 0.140938891421 0.340134861924 0.368053851278
{Nostoc punctiforme} r=0.908147228655 0.298321222751 0.204576964838 0.222283471143
{Nostoc sp. PCC 7120} r=0.890746731806 0.298011518651 0.20410525608 0.219499635984
{Novosphingobium aromaticivorans} r=0.931294561758 0.19026502322 0.315234470477 0.3097698942
{Oceanobacillus iheyensis HTE831} r=0.948085579702 0.344202707188 0.153414044278 0.207570514488
{Oenococcus oeni} r=0.945161621137 0.327765028197 0.171176460123 0.209442991585
{Onion yellows phytoplasma} r=0.899038750058 0.391107469719 0.153312018634 0.136877098313
{Pantoea agglomerans} r=0.905359645759 0.233951874481 0.254607628674 0.276118277137
{Parachlamydia sp. UWE25} r=0.884859981604 0.327082135677 0.174418423354 0.186540586513
{Paracoccus denitrificans} r=0.922020783271 0.166895780051 0.33185741688 0.332017263427
{Pasteurella multocida} r=0.900113773252 0.303783734488 0.187975682602 0.219285293107
{Pectobacterium atrosepticum} r=0.901615995399 0.237751614128 0.257606448074 0.283263704266
{Pectobacterium carotovorum} r=0.933019112205 0.259397641249 0.240304536643 0.268397283862
{Pectobacterium carotovorum subsp. carotovorum} r=0.915255050432 0.245109860665 0.250375133976 0.274383708467
{Pediococcus pentosaceus} r=0.910755664522 0.324087526967 0.184930803211 0.1995479828
{Photobacterium damselae subsp. piscicida (causative agent of fish} r=0.882315672346 0.288240557596 0.204318545729 0.224074597344
{Photorhabdus luminescens} r=0.927330827051 0.285931604337 0.216542484597 0.237567464298
{Photorhabdus luminescens subsp. laumondii TTO1} r=0.914261675248 0.282711459284 0.20379466279 0.237757152679
{Pirellula sp. 1} r=0.919701149318 0.227186539228 0.272790340664 0.281785287227
{Plasmid ColIb-P9} r=0.90346741158 0.260939353758 0.250517598344 0.258078023589
{Plasmid F} r=0.92657135941 0.256639941501 0.22961879641 0.273606504575
{Plasmid R100} r=0.90572730828 0.243879940396 0.247889022919 0.281463610776
{Plasmid R64} r=0.896820741698 0.274806572545 0.249680944405 0.242143255962
{Plasmid Ti} r=0.913001173792 0.23528950105 0.264681068142 0.274864127769
{Plasmid pSB102} r=0.935580123955 0.218793713486 0.297683699498 0.302476754711
{Porphyromonas gingivalis} r=0.961722479723 0.273029839725 0.234515897532 0.250838126341
{Porphyromonas gingivalis W83} r=0.940065108765 0.26330847892 0.240171138911 0.25350002842
{Prochlorococcus marinus} r=0.882397258389 0.305388885774 0.176638815679 0.210658143143
{Prochlorococcus marinus str. MIT 9313} r=0.889863702339 0.233271752925 0.252716678466 0.268987377029
{Prochlorococcus marinus subsp. marinus str. CCMP1375} r=0.895514901515 0.329731591849 0.164982126261 0.205396313678
{Prochlorococcus marinus subsp. pastoris str. CCMP1986} r=0.913040380464 0.367218286941 0.135104073902 0.181803203238
{Proteus mirabilis} r=0.908931104456 0.308769905377 0.190953150242 0.211700900069
{Proteus vulgaris} r=0.927361055233 0.282033770172 0.216808628532 0.23754665842
{Providencia rettgeri} r=0.922641810319 0.273720572629 0.218775041691 0.24897667468
{Pseudomonas aeruginosa} r=0.916830383628 0.195849191106 0.303158800705 0.305815135959
{Pseudomonas aeruginosa PAO1} r=0.926433829072 0.168653897635 0.346218882054 0.325189439226
{Pseudomonas alcaligenes} r=0.921210632216 0.21314114658 0.301008728901 0.301046461902
{Pseudomonas chlororaphis} r=0.925500314435 0.20206360574 0.319063154823 0.300787777513
{Pseudomonas fluorescens} r=0.913538304532 0.198128303148 0.304628411077 0.304406982655
{Pseudomonas putida} r=0.922671096066 0.20359349644 0.300118047512 0.303277075854
{Pseudomonas putida KT2440} r=0.91636762918 0.192004839453 0.313039798013 0.310436132195
{Pseudomonas resinovorans} r=0.9254292617 0.225410431498 0.283481040244 0.288721003438
{Pseudomonas sp.} r=0.923629681605 0.205612766292 0.291214003092 0.304918376438
{Pseudomonas sp. ADP} r=0.907213198547 0.195248723207 0.315307435557 0.316292677042
{Pseudomonas sp. ND6} r=0.927315332287 0.218966742641 0.283716883562 0.293826434331
{Pseudomonas stutzeri} r=0.926236394539 0.198956194575 0.309123049727 0.305108131947
{Pseudomonas syringae} r=0.907884423821 0.215968992248 0.28590371277 0.293480212158
{Pseudomonas syringae pv. glycinea} r=0.925316392412 0.226376921548 0.281489911306 0.280911866183
{Pseudomonas syringae pv. maculicola} r=0.902765163487 0.237980727342 0.276456340286 0.278007214177
{Pseudomonas syringae pv. phaseolicola} r=0.927918435098 0.224381457958 0.283897367839 0.290422472904
{Pseudomonas syringae pv. syringae} r=0.940594625214 0.213461358489 0.289973234507 0.297287888146
{Pseudomonas syringae pv. tomato} r=0.920459393936 0.231754874652 0.285236768802 0.284818941504
{Pseudomonas syringae pv. tomato str. DC3000} r=0.917345461023 0.206463015643 0.293505172871 0.29916528098
{Ralstonia solanacearum} r=0.907432348731 0.166378425126 0.339068378836 0.336255462489
{Rhizobium etli} r=0.911061219284 0.207235520636 0.292339448014 0.296505421092
{Rhizobium leguminosarum} r=0.924407011455 0.198512287798 0.303632714347 0.297756940614
{Rhizobium leguminosarum bv. trifolii} r=0.941475434394 0.193578559954 0.312857113809 0.297261026048
{Rhizobium leguminosarum bv. viciae} r=0.919091342071 0.199603687046 0.302073592495 0.295438690238
{Rhizobium sp.} r=0.925882581636 0.202196284506 0.302831253263 0.299951156249
{Rhizobium sp. NGR234} r=0.9162941612 0.194803158302 0.305300646016 0.304391806085
{Rhodobacter capsulatus} r=0.915123336538 0.164000248692 0.319645253094 0.343738279895
{Rhodobacter sphaeroides} r=0.915373128789 0.156120445849 0.341848832696 0.340455830977
{Rhodococcus equi} r=0.934198951506 0.185351336295 0.331390831391 0.323195672252
{Rhodococcus erythropolis} r=0.926735675867 0.190340855873 0.317739652159 0.311118961028
{Rhodococcus rhodochrous} r=0.966600704301 0.179231970216 0.3344742689 0.317555395424
{Rhodococcus sp. DK17} r=0.919394055781 0.181854729382 0.325984723118 0.319234473022
{Rhodopseudomonas palustris CGA009} r=0.913500476415 0.173153650987 0.329103668602 0.326207299569
{Rhodospirillum centenum} r=0.933354886115 0.143472382192 0.350726960122 0.357787904585
{Rhodospirillum rubrum} r=0.910533580718 0.164785708151 0.330327235249 0.31912737267
{Rickettsia conorii} r=0.921761934999 0.359288839822 0.145740494768 0.18341258752
{Rickettsia montanensis} r=0.913948461984 0.359193885729 0.145663519615 0.178756426044
{Rickettsia prowazekii} r=0.914993995441 0.367054279712 0.132824491078 0.17350837336
{Rickettsia rickettsii} r=0.911120970852 0.349244637721 0.151253652239 0.192736291364
{Rickettsia typhi} r=0.904218268212 0.355025813274 0.13774336008 0.178904646389
{Rubrivivax gelatinosus} r=0.895204511589 0.147226269076 0.357790107767 0.339243462178
{Ruegeria sp. PR1b} r=0.925897622772 0.192511844965 0.301154725009 0.311139610274
{Saccharopolyspora erythraea} r=0.96003690627 0.1398702482 0.353316754698 0.368538956368
{Salmonella enterica} r=0.927535145598 0.277407292528 0.207443019943 0.244692583402
{Salmonella enterica subsp. enterica serovar Choleraesuis} r=0.907029385073 0.246924861179 0.257304186875 0.277641104941
{Salmonella enterica subsp. enterica serovar Dublin} r=0.904811961977 0.262177153753 0.234425377015 0.258606344254
{Salmonella enterica subsp. enterica serovar Typhi} r=0.914809206576 0.235698096567 0.250089687607 0.279820895718
{Salmonella enterica subsp. enterica serovar Typhi Ty2} r=0.912750850957 0.233098724892 0.251436052746 0.281480260793
{Salmonella enterica subsp. enterica serovar Typhimurium} r=0.911060176304 0.239929427804 0.25296122539 0.275800954329
{Salmonella enteritidis} r=0.918887284754 0.257821856658 0.235581158258 0.265690728588
{Salmonella typhi} r=0.919849781314 0.269630292804 0.227976538916 0.253632795014
{Salmonella typhimurium} r=0.922099041044 0.243340409862 0.249016058029 0.275444446849
{Salmonella typhimurium LT2} r=0.913567991272 0.233308987396 0.252046784813 0.281533572912
{Serratia entomophila} r=0.910549324695 0.250045301046 0.249369903632 0.263915657689
{Serratia marcescens} r=0.925103906073 0.248038609177 0.254546624062 0.269995591955
{Shewanella oneidensis MR-1} r=0.907216148454 0.269892571504 0.225016598747 0.24306242771
{Shewanella violacea} r=0.936724642875 0.266108836805 0.214869464813 0.248474215364
{Shigella boydii} r=0.917140872461 0.300865543442 0.177839444995 0.213835480674
{Shigella dysenteriae} r=0.898999606282 0.281623821291 0.209911604519 0.240979112111
{Shigella flexneri} r=0.915158132374 0.289274516764 0.208963722141 0.237342310366
{Shigella flexneri 2a} r=0.910112261417 0.277069229762 0.225761111496 0.250906864444
{Shigella flexneri 2a str. 2457T} r=0.913209747795 0.240259203289 0.246402064477 0.27552781541
{Shigella flexneri 2a str. 301} r=0.91214162723 0.241687184281 0.245095131263 0.274307445101
{Shigella sonnei} r=0.911569507521 0.274438447954 0.195111485204 0.242288458682
{Sinorhizobium fredii} r=0.888920902159 0.200667368041 0.293238116492 0.291782233983
{Sinorhizobium meliloti} r=0.924180878894 0.18625084391 0.316533753384 0.310383873656
{Sodalis glossinidius} r=0.897194129242 0.234087548893 0.254842513054 0.279396627552
{Sphingomonas elodea} r=0.906238750381 0.162653744553 0.335436541988 0.331011390978
{Sphingomonas paucimobilis} r=0.935905202229 0.177936331854 0.313567298642 0.329677625387
{Sphingomonas sp.} r=0.947813576931 0.200495003786 0.295266064535 0.305627897527
{Spiroplasma citri} r=0.919877816314 0.386542497377 0.121910341611 0.17265652326
{Spiroplasma kunkelii} r=0.914416137266 0.388553307158 0.123766737139 0.166440148998
{Staphylococcus aureus} r=0.955660799409 0.369823915602 0.14632767312 0.184662123444
{Staphylococcus aureus subsp. aureus MW2} r=0.949037840627 0.361040417164 0.145951715681 0.189007084084
{Staphylococcus aureus subsp. aureus Mu50} r=0.949683530746 0.361177493832 0.146446448668 0.188929335079
{Staphylococcus aureus subsp. aureus N315} r=0.948230077545 0.360731390751 0.146286161986 0.188881045692
{Staphylococcus carnosus} r=0.959333662953 0.344701601164 0.162532751092 0.202197962154
{Staphylococcus epidermidis} r=0.980657045348 0.379947243755 0.148105081826 0.177330964686
{Staphylococcus epidermidis ATCC 12228} r=0.950998725041 0.36367789893 0.146017558695 0.183026905537
{Staphylococcus warneri} r=0.97076242769 0.390916140467 0.136213581478 0.16344300432
{Staphylococcus xylosus} r=0.979742830068 0.36126613556 0.151265993553 0.188031639188
{Stenotrophomonas maltophilia} r=0.913339637201 0.198473592335 0.309720023275 0.31683784625
{Stigmatella aurantiaca} r=0.900615332253 0.161328799735 0.317604319787 0.346825243631
{Streptococcus agalactiae} r=0.939525413489 0.344071830836 0.152708532568 0.188734459675
{Streptococcus agalactiae 2603V/R} r=0.939827859809 0.330369474122 0.161940859749 0.19862938227
{Streptococcus agalactiae NEM316} r=0.939464182299 0.331014587786 0.162664278843 0.198095514996
{Streptococcus gordonii} r=0.931520803038 0.301552998241 0.19607278141 0.222384305533
{Streptococcus mutans} r=0.951118720287 0.318890911297 0.171515592768 0.202123528698
{Streptococcus mutans UA159} r=0.941199776276 0.311672414564 0.169085597248 0.205539184842
{Streptococcus pneumoniae} r=0.944667486828 0.319971154078 0.181465404973 0.215358216097
{Streptococcus pneumoniae R6} r=0.94722248602 0.304211805233 0.1863229793 0.218979480804
{Streptococcus pneumoniae TIGR4} r=0.94398580791 0.303628318881 0.186965177136 0.218494198427
{Streptococcus pyogenes} r=0.990352808109 0.339146734509 0.185716040029 0.216626234682
{Streptococcus pyogenes M1 GAS} r=0.937939576757 0.312456221409 0.181867624496 0.209610121642
{Streptococcus pyogenes MGAS315} r=0.940600604993 0.313590299532 0.181581307801 0.210339999828
{Streptococcus pyogenes MGAS8232} r=0.938081255167 0.313671041568 0.181828369622 0.209773007859
{Streptococcus pyogenes SSI-1} r=0.939199626585 0.313618183028 0.18143608664 0.210264885221
{Streptococcus salivarius} r=0.961868929856 0.31487997276 0.181904167376 0.206704121976
{Streptococcus suis} r=0.966215510623 0.319044971011 0.1798377048 0.220668952805
{Streptococcus thermophilus} r=0.932616975459 0.319609027327 0.167461239778 0.199890803388
{Streptomyces antibioticus} r=0.94540494135 0.144479954111 0.351514965276 0.352539282568
{Streptomyces atroolivaceus} r=0.937828033898 0.134112505218 0.377579165337 0.351421252077
{Streptomyces aureofaciens} r=0.933742506559 0.141345786009 0.375624942288 0.350534911024
{Streptomyces avermitilis} r=0.935863373735 0.142875036533 0.366791922397 0.34927838782
{Streptomyces avermitilis MA-4680} r=0.929773692127 0.147626055869 0.364670945057 0.346759150606
{Streptomyces carzinostaticus subsp. neocarzinostaticus} r=0.92303403113 0.154272623139 0.348713249332 0.339534173349
{Streptomyces clavuligerus} r=0.948252567357 0.150762301382 0.367346452424 0.344033554368
{Streptomyces coelicolor} r=0.948852738437 0.152584670232 0.369349376114 0.341381461676
{Streptomyces coelicolor A3(2)} r=0.940297449466 0.142565248528 0.37396166402 0.348857417267
{Streptomyces collinus} r=0.931488022776 0.145200192957 0.37247605265 0.348494245745
{Streptomyces fradiae} r=0.927841108161 0.13801432617 0.361222166694 0.359577155867
{Streptomyces galilaeus} r=0.952605263241 0.144246926683 0.36090474927 0.354625453259
{Streptomyces glaucescens} r=0.960488456876 0.141745760075 0.376173434988 0.346074719499
{Streptomyces globisporus} r=0.919873523355 0.147745000709 0.363754550182 0.339656313525
{Streptomyces griseus} r=0.945903301533 0.148410337851 0.371595583848 0.342924691242
{Streptomyces griseus subsp. griseus} r=0.931059186694 0.138731997458 0.369464330683 0.351572711684
{Streptomyces hygroscopicus} r=0.935300845714 0.146916023553 0.351204375613 0.348394573067
{Streptomyces lavendulae} r=0.941656480165 0.14263085259 0.368623931798 0.350349778711
{Streptomyces lividans} r=0.941379205263 0.159080310048 0.367771452464 0.336826997298
{Streptomyces peucetius} r=0.947756214406 0.149738940502 0.362790419341 0.343745792379
{Streptomyces rochei} r=0.934540015989 0.137634379251 0.377276428867 0.352545642313
{Streptomyces sp.} r=0.930212454348 0.146106223526 0.382095144998 0.33724340176
{Streptomyces venezuelae} r=0.948427324953 0.13808225199 0.38997272918 0.340215968913
{Streptomyces violaceoruber} r=0.936482399808 0.154249866447 0.371551089358 0.338076262254
{Streptomyces viridochromogenes} r=0.945424437688 0.145721728019 0.368113235366 0.342573024688
{Synechococcus elongatus PCC 7942} r=0.882037411118 0.214225117686 0.281477792993 0.276906372325
{Synechococcus sp.} r=0.917243393987 0.22649117431 0.272635741489 0.270378855311
{Synechococcus sp. PCC 6301} r=0.913176408962 0.212184387306 0.281268309965 0.279946586001
{Synechococcus sp. PCC 7002} r=0.881611509252 0.235862479979 0.254508883674 0.252557082728
{Synechococcus sp. WH 8102} r=0.91166225659 0.193510536268 0.295412687927 0.306744703658
{Synechocystis sp.} r=0.899050752146 0.249380300065 0.246053489889 0.246183953033
{Synechocystis sp. PCC 6803} r=0.896456843058 0.258404127497 0.234936305259 0.247696403073
{Thauera aromatica} r=0.95680045772 0.199031504108 0.322976585352 0.309568795398
{Thermoanaerobacter tengcongensis} r=0.965209073536 0.348332166151 0.1482104548 0.229821926735
{Thermosynechococcus elongatus BP-1} r=0.878722217881 0.218961751022 0.274420755039 0.270998031548
{Thermotoga maritima} r=0.971831590858 0.299333280293 0.206716524783 0.257750550296
{Thermotoga neapolitana} r=0.996267922849 0.299582127933 0.2118749139 0.267449602792
{Thermus aquaticus} r=0.954398901088 0.181719058367 0.326027934971 0.336168264041
{Thermus thermophilus} r=0.94084109475 0.164074724244 0.343930524085 0.340777917836
{Thermus thermophilus HB27} r=0.910040005613 0.147756633685 0.352093493125 0.344070199116
{Thiocapsa roseopersicina} r=0.931764985593 0.171511681767 0.331628777352 0.316954773683
{Treponema denticola} r=0.965573513696 0.319392999684 0.185875900881 0.221035403566
{Treponema denticola ATCC 35405} r=0.942898663089 0.331366916513 0.176696159086 0.206028734985
{Treponema pallidum} r=0.915815649786 0.23073925629 0.216161489646 0.302027666444
{Treponema pallidum subsp. pallidum str. Nichols} r=0.883773047168 0.222093305427 0.239542572876 0.286574453241
{Tropheryma whipplei TW08/27} r=0.896751837744 0.259085870737 0.214846683114 0.24921464364
{Tropheryma whipplei str. Twist} r=0.894954842743 0.258076912485 0.214148021861 0.250419961897
{Ureaplasma urealyticum} r=0.946883417232 0.3993311889 0.116079953847 0.142725033033
{Vibrio alginolyticus} r=0.928953855194 0.27125072509 0.222896494281 0.24482025196
{Vibrio cholerae} r=0.918382782911 0.282689822461 0.206297814113 0.23687696238
{Vibrio cholerae O1 biovar eltor str. N16961} r=0.907137170351 0.260998106973 0.228608542575 0.25230910934
{Vibrio fischeri} r=0.948646036436 0.333415273681 0.170997799316 0.196750479936
{Vibrio harveyi} r=0.952870331589 0.28292688344 0.221415245203 0.240649431414
{Vibrio parahaemolyticus} r=0.930931901077 0.278364030639 0.220536666888 0.241984244097
{Vibrio vulnificus} r=0.936294821404 0.274673586227 0.227488776309 0.243642654146
{Vibrio vulnificus CMCP6} r=0.923324181222 0.267153964696 0.228515018915 0.250108839359
{Vibrio vulnificus YJ016} r=0.919223994928 0.268469805541 0.226362405091 0.248442078382
{Wautersia eutropha} r=0.913180854706 0.182425828822 0.320765380268 0.323271038892
{Wautersia metallidurans} r=0.890661613189 0.195816451219 0.296466010676 0.31730336356
{Wautersia oxalatica} r=0.922518523126 0.188972174173 0.324342793687 0.314284493989
{Wigglesworthia glossinidia endosymbiont of Glossina brevipalpis} r=0.885436787597 0.424604802842 0.100441790297 0.136012418246
{Wolbachia endosymbiont of Drosophila melanogaster} r=0.939216958927 0.35317043599 0.149636756524 0.205024786601
{Wolinella succinogenes} r=0.917701563973 0.261652187256 0.235174363771 0.253862723654
{Xanthomonas axonopodis pv. citri str. 306} r=0.907514427519 0.175789813747 0.321992559054 0.328642799831
{Xanthomonas campestris} r=0.890187192177 0.18067503273 0.313031260976 0.324596864323
{Xanthomonas campestris pv. campestris} r=0.931439788725 0.19272234958 0.31008505266 0.317718196618
{Xanthomonas campestris pv. campestris str. ATCC 33913} r=0.908614015812 0.173190895406 0.324892206377 0.330957279759
{Xanthomonas citri} r=0.89422401329 0.192798827716 0.307776847394 0.329408275766
{Xanthomonas oryzae pv. oryzae} r=0.896161299909 0.183377959414 0.30871852687 0.324995302518
{Xenorhabdus nematophila} r=0.941474070646 0.282855273962 0.213881118394 0.241186867633
{Xylella fastidiosa} r=0.915280834472 0.261257923767 0.243187618342 0.270087264345
{Xylella fastidiosa 9a5c} r=0.893316337655 0.225503524436 0.260578788607 0.277222394451
{Xylella fastidiosa Temecula1} r=0.896970100119 0.227084817667 0.255290583517 0.276363921152
{Yersinia enterocolitica} r=0.901223410025 0.272738477397 0.218231492219 0.246749245085
{Yersinia pestis} r=0.913323810238 0.260640643408 0.23397239718 0.257893963227
{Yersinia pestis CO92} r=0.901308500239 0.253414870815 0.229175923463 0.259874608402
{Yersinia pestis KIM} r=0.901450102847 0.25463418951 0.229392350174 0.259400693634
{Yersinia pestis biovar Mediaevails str. 91001} r=0.900978200631 0.254106585008 0.22929440121 0.259339378063
{Yersinia pseudotuberculosis} r=0.908029897564 0.28172298383 0.198971633707 0.234607817779
{Zymomonas mobilis} r=0.913582131051 0.252876380322 0.225525723545 0.249627991387
{uncultured Acidobacteria bacterium} r=0.913604079959 0.18582318398 0.309297677133 0.318447614436
{uncultured bacterium} r=0.906183848176 0.217907304202 0.284394116881 0.290689006425
{uncultured bacterium 442} r=0.923789971215 0.232848105153 0.252195811068 0.276346661753
{uncultured bacterium 443} r=0.909030680651 0.222862049806 0.262194608611 0.28105268475
{uncultured bacterium 463} r=0.929128172597 0.223662507716 0.264604393714 0.284205093956
{uncultured bacterium 560} r=0.923379792476 0.313102569548 0.171133290861 0.207602463368
{uncultured bacterium 561} r=0.911992157789 0.235243421978 0.242771211482 0.274078373435
{uncultured bacterium 562} r=0.965323522006 0.357651340791 0.146247033845 0.205659333797
{uncultured bacterium 578} r=0.940215584965 0.319842558858 0.166454501558 0.208521721317
{uncultured bacterium 580} r=0.952978370383 0.349545957918 0.152912513843 0.199881875231
{uncultured bacterium 581} r=0.904886627562 0.23374954832 0.258227272119 0.263486837703
{uncultured bacterium 582} r=0.909916593114 0.229806145631 0.240842080825 0.28321144885
{uncultured marine gamma proteobacterium EB000-45B06} r=0.968175485681 0.356064830304 0.145738076651 0.206479313037
{uncultured marine gamma proteobacterium EBAC20E09} r=0.96293633001 0.363442104451 0.138532747049 0.193928874489
{uncultured marine gamma proteobacterium EBAC31A08} r=0.955426559139 0.348262259403 0.149782357342 0.194713663878
{uncultured proteobacterium} r=0.901844876602 0.226502993841 0.259180397369 0.274490189634
@group {Rekeyed Data} recessiveon
@balllist {First Position} color=gold
r=0.905674247626 0.130223955209 0.397720455909 0.261897620476
r=0.886650665392 0.143534781733 0.374622424093 0.255767122368
r=0.857295546839 0.190738155842 0.329050004105 0.21124476558
r=0.826860891713 0.190757704352 0.332845561767 0.212531827095
r=0.843648911604 0.188966895562 0.325791739264 0.212949677155
r=0.827456983316 0.216363601816 0.311130745407 0.158752778886
r=0.805478237826 0.20879644914 0.331878263209 0.163591455437
r=0.971012250944 0.106851658272 0.445424308657 0.298679083911
r=0.973100736596 0.0925529300235 0.487342438819 0.312453916646
r=0.877751139095 0.15638980743 0.342112429488 0.249007975102
r=0.86315055939 0.141721092349 0.367567933403 0.23731853406
r=0.874599178026 0.131009780962 0.370023419204 0.263443082151
r=0.880503948956 0.148602505423 0.370042864111 0.248757148343
r=0.897313880168 0.149952571412 0.365796653595 0.246090808633
r=0.906186965122 0.139411200774 0.383525184109 0.247546768918
r=0.889742575747 0.154234925061 0.370721505751 0.237155803416
r=0.868142764948 0.144303942324 0.377353092636 0.254849230417
r=0.966011250216 0.107432199296 0.460354702919 0.278269270582
r=0.956676215215 0.125752395628 0.42699956662 0.270982809265
r=0.83964080735 0.189201293854 0.33137596417 0.205921871112
r=0.830517944493 0.190377159876 0.345169323988 0.196667436905
r=0.802076173183 0.164700605517 0.419884877028 0.149271137026
r=0.775805603872 0.163835393715 0.387043422196 0.163737280296
r=0.968571287722 0.171041431638 0.34403776213 0.160383160175
r=0.92793779643 0.130349178286 0.396230963957 0.26150198899
r=0.89162078042 0.1428182576 0.390772528538 0.247937258638
r=0.815511206477 0.179926275022 0.286920815641 0.157202183753
r=0.908354713803 0.128513202197 0.406060606061 0.251036682616
r=0.917043274811 0.133369022127 0.386117059243 0.267880085653
r=0.928568144205 0.135272028644 0.396122609379 0.262553488778
r=0.915732841136 0.124147324592 0.402185949681 0.274074238129
r=0.859642180583 0.123909038014 0.392443269977 0.265928044996
r=0.884810929348 0.17184102539 0.341867346772 0.207170533131
r=0.879682136716 0.200004443309 0.295679992891 0.154205036491
r=0.879040213139 0.208628321997 0.288309965604 0.151419801644
r=0.920730250313 0.202957567347 0.328371589097 0.153186092424
r=0.856578690315 0.20341842315 0.316222679495 0.156127764492
r=0.918143105549 0.203679411541 0.325513736324 0.153949683899
r=0.91592526439 0.202392084846 0.32732628086 0.152825613009
r=0.808828135855 0.185718037762 0.341027811014 0.186593515627
r=0.941648175361 0.201337822273 0.329937095774 0.167803667937
r=0.917682813909 0.182331488621 0.346720124039 0.197053911936
r=0.886716942513 0.174344590727 0.338088151116 0.194161419576
r=0.875115616831 0.189187091567 0.338885180758 0.170932741412
r=0.825839535882 0.20312599681 0.319872408293 0.162743221691
r=0.818438735844 0.182358836189 0.356864742315 0.168147989946
r=0.830919290288 0.194919195442 0.320020927799 0.149139634926
r=0.907595066936 0.177201905115 0.336518317442 0.187425143304
r=0.911669822133 0.17753764506 0.336927980312 0.186137217815
r=0.795770892804 0.213010678946 0.306946213383 0.160012736357
r=0.868029499235 0.21547481621 0.279938027827 0.164378151771
r=0.848795018736 0.20110412959 0.308311843969 0.179793338902
r=0.876399921271 0.178525855259 0.32065382512 0.190405298657
r=0.84220780837 0.194765996904 0.318699969127 0.182729962102
r=0.815044262759 0.174995457023 0.358849718335 0.190305288025
r=0.874909152922 0.175306942582 0.341558268772 0.211885048766
r=0.873323152571 0.145780688274 0.390128496761 0.229807262644
r=0.89348259287 0.133017731471 0.396136695057 0.268487013124
r=0.955985409613 0.121161588911 0.403692109523 0.288161992818
r=0.956385120922 0.122071151183 0.402117243593 0.289453975543
r=0.854989289571 0.114442592182 0.425303971742 0.259707860715
r=0.948699419572 0.122546532596 0.399224565892 0.290904804111
r=0.829161030992 0.178623074505 0.333228544483 0.0992769569318
r=0.833191516512 0.19492081557 0.293282975921 0.113272053931
r=0.859302454356 0.225048004531 0.263838428491 0.111791846828
r=0.830281612582 0.162804534352 0.338448049101 0.095071084111
r=0.893577124474 0.196672736813 0.30281798821 0.10290441063
r=0.9083341242 0.143169789791 0.373267592321 0.266378836844
r=0.934115533564 0.133060132361 0.388432297376 0.259842246606
r=0.880626406032 0.149337878589 0.372973209213 0.242777850618
r=0.893951815908 0.139134438692 0.381921427792 0.249214403786
r=0.87463766294 0.139179976227 0.381525555723 0.242331916987
r=0.896494757363 0.138744455436 0.382589372893 0.248422200143
r=0.896595417966 0.236756711897 0.252732478526 0.11816257936
r=0.881033199058 0.239026146629 0.245290112148 0.12871045971
r=0.909593858455 0.24983351232 0.231324881959 0.123362871148
r=0.886249527425 0.24220581801 0.241656102404 0.121661038626
r=0.933384818018 0.136142713328 0.38210238036 0.265985429904
r=0.932002344046 0.154857830879 0.388533851996 0.261415207928
r=0.957032217458 0.135093942977 0.387334121666 0.263040336355
r=0.805146813421 0.172113564669 0.363154574132 0.152365930599
r=0.807651566955 0.153574460859 0.363151638648 0.0917303447105
r=0.812549125242 0.214113476729 0.284282619636 0.122706286515
r=0.823451919968 0.213416605121 0.29911040499 0.127777658059
r=0.887239031611 0.251682877836 0.249858162916 0.1377020859
r=0.909562617689 0.282432822884 0.148126745642 0.0470480593277
r=0.919920938356 0.121313475657 0.414123243457 0.26764168793
r=0.939013475443 0.107752165388 0.41731383841 0.255122049128
r=0.859982274401 0.225654747426 0.30916150887 0.196909225775
r=0.86081428355 0.219293954031 0.317616380863 0.19788906411
r=0.849707910428 0.220267297296 0.30494175966 0.191863406648
r=0.83321212993 0.207765386204 0.323282390197 0.172208453807
r=0.859212730125 0.215555963594 0.303558068344 0.204714310379
r=0.85921066995 0.215147789362 0.304036433207 0.205317219211
r=0.857341302497 0.215115345356 0.303719632528 0.204905069752
r=0.858054851889 0.216071965317 0.302584154957 0.204297988838
r=0.908718796979 0.14549084077 0.356211836543 0.233501643964
r=0.914599994391 0.148844780176 0.35673535826 0.237455355732
r=0.89467828676 0.141843971631 0.368645538858 0.274413529733
r=0.942539407852 0.132154786116 0.383576687099 0.279806438915
r=0.872541980731 0.162211314074 0.337828920898 0.23044982699
r=0.860859142192 0.191877835565 0.310777913024 0.180203607392
r=0.878008022184 0.196507346478 0.309719722609 0.10878707275
r=0.888745236723 0.192474674385 0.331030297372 0.104616964661
r=0.777512298359 0.247388247662 0.241025865656 0.0933769902976
r=0.819722632119 0.21668583311 0.30241497188 0.10417618425
r=0.86206466394 0.176358031253 0.358881683852 0.116987349846
r=0.822892501039 0.209067973762 0.322987097239 0.100151373171
r=0.885937995644 0.2109827532 0.322341652013 0.0889578553877
r=0.879581997684 0.241427571728 0.236179146256 0.0956712986104
r=0.913464602831 0.204172822286 0.307902190026 0.0952977319825
r=0.793920688369 0.18981426852 0.345573832393 0.143322398697
r=0.883905055835 0.138848345026 0.385164084938 0.254531757616
r=0.87004000847 0.154551563781 0.389030012231 0.229501498595
r=0.862592430859 0.139935858762 0.391991871209 0.245673641762
r=0.908262417213 0.129526220667 0.400083558599 0.257802180214
r=0.8448764886 0.146427254262 0.401360731448 0.225461971629
r=0.874278405169 0.155126285943 0.390053108215 0.225097567705
r=0.868254681738 0.153276615314 0.355070131065 0.246263508853
r=0.88775268999 0.138009196296 0.370312803575 0.260475357814
r=0.847853368889 0.193175893778 0.321050237934 0.191112688711
r=0.878282113525 0.210397146088 0.309255055264 0.199838722401
r=0.930638738141 0.110228961989 0.397843256127 0.300314334831
r=0.91849282103 0.134109816972 0.381079153791 0.271975279296
r=0.893513754787 0.173839446012 0.34644780713 0.195588612465
r=0.846725482274 0.14590747331 0.386589248923 0.230052444278
r=0.817635814219 0.176522767593 0.349070241146 0.20375845982
r=0.804146041577 0.230886517099 0.287246787192 0.123175778697
r=0.77590264418 0.241489949428 0.316624877821 0.134970889465
r=0.84660550227 0.225628813812 0.291524036315 0.12966959369
r=0.879856246205 0.142280796127 0.370484545041 0.248541399429
r=0.900059307977 0.145034566602 0.366732594219 0.243508555461
r=0.872738990522 0.19954068518 0.315342800556 0.152109055666
r=0.879881837599 0.206191386934 0.330394788866 0.157267994218
r=0.863623374414 0.191740075506 0.320027872825 0.166477727741
r=0.894555267129 0.198687427615 0.324239694591 0.156307639514
r=0.879047119483 0.150159744409 0.338598429429 0.247409751874
r=0.903648208648 0.154068533306 0.344475892045 0.246831092692
r=0.866665735851 0.145017297177 0.339917419931 0.246568463341
r=0.884672989616 0.161704210238 0.34394170448 0.228816031579
r=0.901764256568 0.161709633942 0.342399880588 0.240342878033
r=0.9049877293 0.15852031127 0.347273403386 0.241604181772
r=0.895212747116 0.158375487427 0.346482599895 0.237538291989
r=0.897807928841 0.158586735489 0.346606863282 0.237745136062
r=0.954711589346 0.140679326023 0.377534100027 0.154158866007
r=0.852986225073 0.185812469318 0.326215022091 0.150425462281
r=0.813308621393 0.196992881378 0.327123943849 0.21429046637
r=0.881321612119 0.216245966918 0.310952953052 0.0882107049301
r=0.8446813261 0.177217903344 0.360906104128 0.19477826435
r=0.917199106032 0.134662706385 0.382756317498 0.251016551071
r=0.907409483402 0.143872490958 0.380799768438 0.278155594613
r=0.959386172518 0.117772648586 0.400115406809 0.285112521639
r=0.926407405105 0.13403182332 0.369511346839 0.288214068342
r=0.914998999732 0.128631992555 0.410436700789 0.268982869748
r=0.797069057379 0.196490185773 0.317665607934 0.160249525855
r=0.864533258799 0.208683240947 0.321497327978 0.181444385435
r=0.764467184176 0.204815394763 0.317829145121 0.154310140827
r=0.852733930078 0.206886008996 0.329198848892 0.180871432885
r=0.794104863205 0.199571699201 0.306688081707 0.157935919611
r=0.841438068471 0.193175607369 0.297900956287 0.178793800034
r=0.789052962844 0.195113897694 0.302615529244 0.13741143017
r=0.843036293461 0.216700886505 0.297837025262 0.146093619857
r=0.843287358285 0.215661461518 0.299565463973 0.146418256568
r=0.873275421757 0.161479573585 0.338413107248 0.229090648923
r=0.906423359165 0.132291201429 0.366815542653 0.275480125056
r=0.903652193233 0.143239536324 0.354260684895 0.23935934873
r=0.903240631435 0.153865870424 0.343559323726 0.247594129376
r=0.769247329633 0.197969543147 0.325149976927 0.153853253346
r=0.852418555482 0.180964136323 0.337859151066 0.190461496263
r=0.825452804865 0.174483273844 0.356810824272 0.188843695526
r=0.729898866107 0.187286378663 0.336583179246 0.147167591192
r=0.813158987397 0.198952034656 0.317659241478 0.149139219355
r=0.878721993557 0.195471323894 0.318219381852 0.178355646154
r=0.885208517412 0.185232200959 0.333270872958 0.195752622253
r=0.884838017453 0.202471574484 0.310922142995 0.166289265754
r=0.82449627884 0.202966059019 0.315103904388 0.156116762346
r=0.828050332449 0.193953391964 0.321636907406 0.158568002132
r=0.840019568263 0.199778915848 0.326258640472 0.159077043629
r=0.818943238851 0.195832424176 0.321077896574 0.162448178049
r=0.956765448406 0.118786909449 0.428364911417 0.278174212598
r=0.85558267396 0.202187306661 0.313634254485 0.178232625284
r=0.871891573778 0.247151796176 0.282290030663 0.144504275422
r=0.865806867755 0.230433679807 0.290754275811 0.160795767863
r=0.870121892956 0.232963354648 0.286549879394 0.160453570694
r=0.883394706775 0.184224258513 0.340612157404 0.157889494676
r=0.854005214755 0.182335870339 0.318677106719 0.15479384548
r=0.885614361781 0.180754677481 0.341579177942 0.15995122859
r=0.809781625461 0.181001621172 0.35113701091 0.135302107523
r=0.838269225487 0.197816414755 0.310198479063 0.195923132751
r=0.808418115901 0.193806585007 0.339682340779 0.16681808214
r=0.920637349188 0.136919673716 0.391957385495 0.251820527641
r=0.897443631722 0.12085077677 0.416023491597 0.261720997599
r=0.858348995233 0.114240525579 0.398990206217 0.312549425148
r=0.844494776457 0.21188630491 0.298527652047 0.214418257808
r=0.944949339389 0.114006514658 0.434033901118 0.294798647275
r=0.819397972112 0.184830602897 0.329509346759 0.18280856683
r=0.678163568443 0.136984346975 0.360304907875 0.162175933475
r=0.906051707143 0.135961238612 0.396105820651 0.277167119828
r=0.896393895049 0.118807134181 0.418589784568 0.264942785911
r=0.952911355505 0.123582689507 0.419424838269 0.27787563902
r=0.896280149501 0.122503424904 0.415999711587 0.260472997332
r=0.927305632607 0.132736231473 0.421793912946 0.257866123237
r=0.925429297758 0.14898958853 0.398595614929 0.244246359745
r=0.940443852652 0.124519413007 0.415804768867 0.269273117814
r=0.903187768938 0.136715718351 0.403687246055 0.248969001567
r=0.927316563221 0.134028060814 0.418359995969 0.259812937933
r=0.927481473009 0.132924791337 0.421354539681 0.25762318945
r=0.899653538286 0.126101133109 0.383311415755 0.279097836465
r=0.790777949189 0.184583910777 0.321586484525 0.100772124332
r=0.70029404958 0.134529629829 0.344275506367 0.153656046849
r=0.831138541072 0.203577936061 0.306443597813 0.104411683507
r=0.797232360026 0.221009656905 0.283818795635 0.0971186307608
r=0.804016116667 0.201883684588 0.296236854331 0.134518731258
r=0.81651447125 0.218884105473 0.274877474904 0.136190368551
r=0.827585927491 0.212037429709 0.268666662995 0.148121630032
r=0.832216509839 0.204991728404 0.300390802944 0.0971972475964
r=0.792169540433 0.191273540142 0.294206963453 0.158248803222
r=0.824162451638 0.236961915753 0.254760530871 0.0989844200808
r=0.789936776016 0.242803293324 0.26937555798 0.0878707469497
r=0.832264016568 0.201393931628 0.294469836117 0.180798200276
r=0.829632535975 0.220400067327 0.265486024706 0.122333737075
r=0.957622349917 0.118870086691 0.407638271522 0.290823693852
r=0.792002675993 0.175204690972 0.367132050384 0.194796327242
r=0.805178048158 0.165482161651 0.364894513227 0.189287173785
r=0.864198901963 0.167702801809 0.36019984789 0.212466556206
r=0.869067305734 0.168141216359 0.360974189991 0.21331724321
r=0.908111620215 0.155793353887 0.344110690457 0.247763734744
r=0.983768739955 0.113522420503 0.43473687901 0.291729481471
r=0.847082297308 0.194537709847 0.325783011776 0.211976948133
r=0.86509711604 0.195768499002 0.321401189729 0.20521654836
r=0.878851853712 0.139477635392 0.388910227312 0.257201717937
r=0.905295037984 0.199175676389 0.330666442361 0.157774639236
r=0.822412702958 0.194641618189 0.319047873192 0.157655974809
r=0.828830369766 0.232030437014 0.239168820895 0.155217471147
r=0.888232299865 0.161744738629 0.341178245455 0.248679942672
r=0.855677197632 0.227310928808 0.281714303821 0.190209625607
r=0.951986194355 0.13601342711 0.398305626598 0.258184143223
r=0.86786159334 0.206477933692 0.326616499405 0.188042739181
r=0.92434613931 0.146347638942 0.339030256995 0.263071274845
r=0.837514315563 0.160791448715 0.341953929627 0.211540335943
r=0.92406857673 0.154702572347 0.331149517685 0.250160771704
r=0.864885057696 0.204244265399 0.295117333686 0.18060141769
r=0.875812240036 0.189884148064 0.320641424131 0.216021474993
r=0.825717275088 0.179868175956 0.316929359507 0.215145436309
r=0.859209779936 0.186473784277 0.322119573557 0.211668656352
r=0.867471044337 0.177758628662 0.359948107241 0.235860973387
r=0.865758854981 0.155070137483 0.322457952404 0.25242515179
r=0.862488884929 0.161056122849 0.332636912068 0.228382648664
r=0.898204382552 0.159795643227 0.333995600653 0.24827928759
r=0.87576010004 0.159428092845 0.312335486959 0.243000717875
r=0.858960036609 0.158396609571 0.350520925305 0.249514391665
r=0.880418783577 0.13866946433 0.382745001234 0.245186373735
r=0.786663555305 0.169812890678 0.35278271813 0.186672491081
r=0.870742451443 0.176076206421 0.33069339162 0.215563719791
r=0.832345160568 0.214097459766 0.315258229126 0.175853754276
r=0.872982759059 0.158886569495 0.351199754489 0.26312559061
r=0.873900300315 0.20427157285 0.307842849926 0.173514088825
r=0.868455996829 0.225091301257 0.285413449676 0.128614263421
r=0.819309527025 0.191207015924 0.315624278791 0.191737825987
r=0.853736101503 0.181075473886 0.325090524851 0.203974073167
r=0.853684363693 0.187382236372 0.331654863232 0.214995776753
r=0.906841640116 0.145464128072 0.370494154373 0.269862968575
r=0.920548975661 0.124065402773 0.383120796122 0.303474294488
r=0.89196706446 0.138215983699 0.354803411063 0.289864915855
r=0.900601971973 0.134598551763 0.357523673112 0.282684809422
r=0.898205932481 0.148164859727 0.369279939838 0.262037559274
r=0.897258246079 0.140363373319 0.373782357666 0.262398317157
r=0.921728199188 0.133745230992 0.373688942164 0.281495578744
r=0.866288180736 0.147188725846 0.359116664245 0.255673398228
r=0.869301539889 0.150286927128 0.381086392579 0.24644288971
r=0.916742763867 0.12613101701 0.391723971529 0.26152129328
r=0.873637488024 0.148702301301 0.364421733696 0.257995735608
r=0.912449070503 0.137037891015 0.367546142275 0.274932200226
r=0.886993162687 0.147184822521 0.359265605875 0.261982864137
r=0.876363720456 0.147889232103 0.348344442638 0.259307429686
r=0.866931040013 0.150504469653 0.349783051911 0.249098227822
r=0.891338387337 0.133709356337 0.361456062186 0.264148260499
r=0.902789079137 0.13435903195 0.369981470043 0.279274524117
r=0.880421556739 0.133704735376 0.351903435469 0.264856081708
r=0.914650001232 0.140753425396 0.363894286657 0.268162201916
r=0.959829207156 0.123131209366 0.394579326839 0.282413548134
r=0.899946385936 0.149522255884 0.37000366215 0.251563072211
r=0.911338908935 0.140535944107 0.383491910278 0.245047343262
r=0.893709784177 0.135881168792 0.389221008967 0.245531629354
r=0.917361363545 0.143117958766 0.375317273011 0.247695596028
r=0.891363583922 0.142034257996 0.372037794957 0.267192158052
r=0.916485249903 0.140702335597 0.383809839324 0.256438628458
r=0.972436918268 0.122717399806 0.411484750576 0.266114330066
r=0.961499308222 0.121157877225 0.406082182665 0.281630344369
r=0.890169536042 0.125522276466 0.41892070194 0.247877908255
r=0.899511211398 0.138737465779 0.402949606211 0.259635995793
r=0.875661515138 0.139434336156 0.41406953702 0.254954062331
r=0.904755636907 0.140885759964 0.395787170785 0.264129245786
r=0.953909718905 0.12888769017 0.394518580313 0.265585101879
r=1.0 0.097751514848 0.42290550353 0.300215333767
r=0.909613236453 0.135429013141 0.408734862149 0.251816542128
r=0.879997151851 0.206752801688 0.287485696871 0.138940159735
r=0.893191238053 0.207705389081 0.28446607635 0.137688383276
r=0.879742593714 0.21028515033 0.280276594858 0.134074166643
r=0.857066593733 0.187164503635 0.314704083713 0.129612013318
r=0.881824613974 0.205542078746 0.288766560926 0.134260123157
r=0.950036602176 0.129382226217 0.401382474195 0.288397755804
r=0.897831506883 0.140505961923 0.378433258523 0.273729369914
r=0.91693026501 0.118441334238 0.453665454097 0.278993772736
r=0.879521163156 0.192592018197 0.319117038875 0.209961745244
r=0.893647744252 0.152105152175 0.328038237155 0.255710972095
r=0.862521798294 0.165938637546 0.329901196048 0.216068642746
r=0.911318134713 0.157295946681 0.347676110024 0.24246554034
r=0.91570499623 0.15622294586 0.348788430169 0.244787379139
r=0.89012875537 0.161626368339 0.345555154577 0.241645615301
r=0.864430509096 0.167710900615 0.339816491968 0.224634023221
r=0.866026869852 0.173384180986 0.327132330154 0.210142557074
r=0.899157655236 0.154822097041 0.347246765674 0.235989796335
r=0.914734085058 0.155824376217 0.349011078868 0.244426213196
r=0.863314199042 0.169607116383 0.3280948851 0.233802816901
r=0.868082045312 0.163411713292 0.342919412235 0.224742186125
r=0.859457865632 0.182316880046 0.338526453593 0.210637039957
r=0.869781049443 0.164379864141 0.358405686266 0.204282693778
r=0.860698003847 0.221526263627 0.292051536174 0.176134786918
r=0.875130848567 0.186626341607 0.312838859588 0.202817836462
r=0.867036867968 0.186238298061 0.306385598296 0.210856737211
r=0.85958594384 0.174949747002 0.310494212241 0.229939234306
r=0.905483868751 0.156464678828 0.346503455044 0.246111656327
r=0.904306116489 0.158124292132 0.344903311997 0.244534597803
r=0.892267849416 0.203396544041 0.322844976977 0.190028222013
r=0.946263862194 0.152166289412 0.365925973157 0.264641183409
r=0.923664331326 0.134790070088 0.393519064497 0.253685841836
r=0.935441957328 0.162596148448 0.339003986301 0.248161248667
r=0.942987846392 0.126293473323 0.397102619757 0.277017818384
r=0.909962181918 0.130521379589 0.40076643808 0.255067567568
r=0.866887291413 0.152213664321 0.382722890231 0.243863245969
r=0.858956692236 0.211612451906 0.310423224904 0.116518013291
r=0.864077399866 0.217872244035 0.285034732709 0.132135306554
r=0.841606566158 0.206354128412 0.303176492611 0.139390423223
r=0.867318009638 0.20745799254 0.314612926272 0.141668552309
r=0.864618248789 0.207382909512 0.313417283841 0.142297836869
r=0.866868774532 0.207415869064 0.313829073971 0.142427393503
r=0.832683599601 0.200698689956 0.345021834061 0.148864628821
r=0.797808003762 0.207687338501 0.291698966408 0.13690245478
r=0.855051300387 0.202812172735 0.305872437179 0.149665664219
r=0.817746236736 0.227982718511 0.268660684613 0.13260219342
r=0.797161659274 0.206620372343 0.326161973331 0.140842670302
r=0.914219022968 0.121787845573 0.391426135672 0.252912759307
r=0.932656273995 0.135904022331 0.40103045331 0.289551441001
r=0.845112150434 0.213987886516 0.297730315588 0.147191584316
r=0.841238728974 0.201178162118 0.320133702626 0.161898602958
r=0.841004434852 0.201016371436 0.319733256626 0.163255048607
r=0.800672739434 0.19597673204 0.338285878942 0.167125902714
r=0.761740250264 0.198107025846 0.320240262104 0.161856570805
r=0.809930289321 0.195794120984 0.322695998707 0.169705086459
r=0.80915621752 0.193649766444 0.326144801022 0.163041420403
r=0.842828469195 0.191583718826 0.335107021743 0.178054411528
r=0.841908886636 0.193961306437 0.335052152048 0.177175967423
r=0.698386609351 0.194261206843 0.342968657681 0.173279439467
r=0.836678093493 0.192678640816 0.330485751458 0.173427982083
r=0.83541272449 0.191881674317 0.33127620492 0.171596903448
r=0.83737298121 0.192249254236 0.329625873463 0.172671785785
r=0.837587993056 0.192114064228 0.330616896622 0.171583174631
r=0.774379703615 0.192582713807 0.334544009988 0.160632200216
r=0.81860844208 0.181052859217 0.340742685903 0.164555593315
r=0.842239677117 0.209341800646 0.307714832133 0.159571937081
r=0.923526444889 0.117064101776 0.439109458546 0.280514412144
r=0.922154605934 0.109632430574 0.439168119429 0.304638200702
r=0.900672000998 0.109066445051 0.43725513475 0.291780442439
r=0.917325640517 0.112358565404 0.437727026011 0.296242328087
r=0.922869605839 0.115860682161 0.428221731773 0.286038272751
r=0.925040262168 0.124765177549 0.422817869416 0.280733104238
r=0.912077035885 0.113603460294 0.417862696384 0.291801462046
r=0.913148819939 0.115802139037 0.424385026738 0.283368983957
r=0.915840939391 0.110928484692 0.436363734345 0.290219367262
r=0.903182250056 0.105540624354 0.431879264007 0.29951416167
r=0.901435070545 0.111236048642 0.438759786773 0.300120772947
r=0.924475128273 0.114022287079 0.434797028389 0.290395330326
r=0.908899726185 0.111197551994 0.436440018671 0.294797987656
r=0.930833894774 0.126081406893 0.414444759609 0.287831513261
r=0.891156609329 0.115634631172 0.426954497127 0.288265615116
r=0.929745868718 0.11238622873 0.434723171565 0.295787315178
r=0.931800196179 0.116723735327 0.440308275479 0.283458465534
r=0.916624529427 0.110766657829 0.435418408762 0.302155778997
r=0.890140301979 0.11852325357 0.420168371285 0.270551910459
r=0.931853522151 0.115569319151 0.414164534805 0.300480229792
r=0.91057468275 0.10928223396 0.435436542057 0.307060284704
r=0.887454212425 0.115493646139 0.430107526882 0.290566959922
r=0.88896772856 0.109263088495 0.44559321526 0.288351463934
r=0.887823325554 0.112855719669 0.419608437649 0.296725429896
r=0.920667460501 0.122131026687 0.420995724185 0.292770432988
r=0.897132696585 0.15767597549 0.348299376184 0.283213687982
r=0.854831002118 0.153521763873 0.36457953335 0.24839853497
r=0.840979655879 0.163593999101 0.362956301353 0.25798144136
r=0.87944412359 0.182255000559 0.338853503185 0.233702089619
r=0.897771954527 0.138613023515 0.367504545182 0.29024601307
r=0.842839028484 0.186497064579 0.344748858447 0.214872798434
r=0.864125146416 0.186540763377 0.334194181217 0.223693551872
r=0.876857725816 0.133686022589 0.383549565436 0.251459041861
r=0.951443061806 0.182176542058 0.341839471605 0.128679026429
r=0.89153498623 0.155619085326 0.341889713576 0.284329856621
r=0.967776465077 0.162921473466 0.353000238682 0.169825761795
r=0.923417873016 0.161351425816 0.357969417275 0.171304587409
r=0.92107716311 0.116090412482 0.405678584279 0.274639364103
r=0.939167064518 0.114738885323 0.407591001539 0.291367323739
r=0.961319477825 0.118219476777 0.410118446888 0.312013686271
r=0.886991959143 0.137346451003 0.384803512868 0.280862653549
r=0.836791223514 0.184253596348 0.343957274528 0.145835127918
r=0.863100810858 0.207276432207 0.313147853846 0.144790375367
r=0.867632660319 0.178628089512 0.380406646627 0.200734802939
r=0.897116885621 0.180302461552 0.358383952134 0.243615774866
r=0.885895302894 0.179229814426 0.339496146007 0.207062077632
r=0.886081940056 0.180732573772 0.338986233261 0.206880365311
r=0.808048178048 0.23167605035 0.259255919021 0.120772511177
r=0.886186497569 0.168265583865 0.366739547544 0.201329704163
r=0.849863795981 0.193222576209 0.327354337565 0.199846580189
r=0.886483881798 0.177766686049 0.340012383858 0.226057730735
r=0.805766665537 0.20476892822 0.312368310156 0.169511167299
r=0.848409818005 0.170742270789 0.355010660981 0.203491471215
r=0.876086884317 0.18049915562 0.344699339416 0.206357106768
r=0.846953661264 0.180649944396 0.339626838008 0.204744841221
r=0.876187618383 0.177733012987 0.345096457665 0.215316428823
r=0.877060601038 0.181258153402 0.340980140374 0.213748401278
r=0.918926827953 0.133992538265 0.38625952901 0.275799501984
r=0.948053601226 0.13148755547 0.393305035694 0.259502218792
r=0.913404320727 0.134345569864 0.381766929336 0.277596258569
r=0.926206480949 0.259038080313 0.220507902295 0.0886579692807
r=0.887696027671 0.198999736001 0.305215452759 0.143829749787
r=0.880550679715 0.168224559387 0.334085891297 0.21311415327
r=0.916421632146 0.134518004439 0.390456214572 0.281079460903
r=0.93252510516 0.136469010442 0.376702749305 0.279126353099
r=0.909671522978 0.133260241204 0.382786803548 0.265698195953
r=0.924101063907 0.131047904358 0.392148373769 0.28351370088
r=0.923945989024 0.123299141721 0.382823948085 0.284069499686
r=0.943038212416 0.134124859076 0.382275225479 0.286006200676
r=0.819407052536 0.184710450503 0.321781971525 0.20892655839
r=0.853531928402 0.159298592245 0.351321313905 0.212398122993
r=0.880808128739 0.167672530065 0.354781910832 0.245848045511
r=0.877186101769 0.16804153438 0.357590200425 0.243594926898
r=0.886528499689 0.178137447688 0.324117492171 0.221460304655
r=0.865709586342 0.170974259746 0.332773905661 0.225686286124
r=0.887867933951 0.176272978617 0.338227885529 0.22700651866
r=0.88736927308 0.176363341677 0.337053543599 0.226185752851
r=0.888587094865 0.176855438764 0.336684709989 0.226918573799
r=0.859687070518 0.200484398147 0.317927434336 0.195076069321
r=0.81652446689 0.181015014559 0.353055138971 0.204724363501
r=0.936730056068 0.138552646281 0.38889716563 0.266527617416
r=0.885031499859 0.15668595364 0.36454746607 0.245062889733
r=0.843165314145 0.1607149438 0.380725999631 0.226976229961
r=0.878099984384 0.166388846795 0.377531949285 0.226953578825
r=0.878145335536 0.156340123251 0.372666282141 0.246045960961
r=0.851563631059 0.200509662349 0.324952219155 0.168188575069
r=0.876886427676 0.169902912621 0.372836639932 0.227838750528
r=0.821448114027 0.178986244179 0.345394208639 0.126318043141
r=0.843818063659 0.189148852114 0.329441201001 0.16061630306
r=0.836798839404 0.20642303433 0.309368770764 0.13665559247
r=0.872500136048 0.169349981933 0.364114505962 0.233869996387
r=0.883855240137 0.173871946669 0.373712750609 0.212079001045
r=0.820495459291 0.179770268763 0.347329095573 0.125738820118
r=0.840670909978 0.2 0.325966211525 0.121916223097
r=0.837544036685 0.204958171802 0.314017547439 0.134691899612
r=0.888744665225 0.170241650828 0.369678608686 0.232905097389
@balllist {Second Position} color=orange
r=0.909450430941 0.270345930814 0.20075984803 0.258798240352
r=0.903317592554 0.28131922225 0.205580292216 0.242812073479
r=0.871452942492 0.30025043107 0.159803760571 0.224135807538
r=0.875610231488 0.291375223155 0.161403611461 0.219087476953
r=0.872671390192 0.300476580916 0.163267397766 0.2171005432
r=0.799525990568 0.30429041023 0.151142906002 0.205989093466
r=0.810223796951 0.287406918308 0.160730225108 0.203440812883
r=0.95763849335 0.276347049321 0.220621495771 0.286914378029
r=0.968376277113 0.267476563323 0.228854323935 0.318879252835
r=0.899328179238 0.288815405563 0.188017895351 0.228039291967
r=0.873174174822 0.279212209401 0.191939359074 0.239078203783
r=0.911341899195 0.267208522753 0.204757312761 0.225742756119
r=0.892778376054 0.281003829747 0.194642505008 0.252586895829
r=0.888038519429 0.288375595302 0.194359420687 0.254608396327
r=0.892004390893 0.295739157017 0.188868862243 0.25808932729
r=0.881083963663 0.291983269432 0.187800627396 0.254025792959
r=0.903798585281 0.285403673399 0.200205985009 0.237855467185
r=0.935567354666 0.277247947002 0.206472983231 0.290221516804
r=0.926821204964 0.277724274089 0.20221986806 0.283045215968
r=0.856403431937 0.292012938542 0.169420253794 0.223463548146
r=0.846125965004 0.29787671057 0.178926288223 0.217874656602
r=0.751711572271 0.265171563131 0.21333632354 0.258907079315
r=0.774089149338 0.245886244499 0.172371261178 0.269237238247
r=0.79836982664 0.327946500935 0.150327649193 0.173324183321
r=0.895112082375 0.276168280628 0.205287901314 0.284706875075
r=0.88286104514 0.270750752794 0.20162977833 0.277589697351
r=0.753485572304 0.294666604451 0.158928654752 0.200503942886
r=0.893490812273 0.273967747652 0.199929115719 0.256353003721
r=0.919375570859 0.281548893647 0.205389007852 0.247787294789
r=0.914119738373 0.292812854773 0.199414898262 0.261680202602
r=0.918977611164 0.274749734231 0.209337349398 0.265547484054
r=0.913573620229 0.279989332816 0.210798099302 0.226992823894
r=0.856633166213 0.286952114702 0.158386057842 0.222309415208
r=0.783161933733 0.2972018262 0.137875876165 0.193772702532
r=0.789578142591 0.30518408835 0.137522557957 0.172396773248
r=0.799161703346 0.323169791039 0.143205493417 0.194690284361
r=0.787425198898 0.295348794097 0.147711473222 0.214745194001
r=0.80006310996 0.321971681585 0.14386354947 0.192931595798
r=0.79766003148 0.321360278346 0.143010161895 0.194285845749
r=0.814424398501 0.261913794613 0.178101380337 0.233344033618
r=0.815375868942 0.345087268539 0.152166208913 0.209621688668
r=0.861085247913 0.314612029192 0.155868165205 0.204735803692
r=0.839354747236 0.291654264453 0.155809959931 0.21100171723
r=0.817724134013 0.303230212812 0.148487341477 0.204833677413
r=0.802666726283 0.285996810207 0.152153110048 0.202424242424
r=0.799216250019 0.275641130953 0.163613662127 0.226223529218
r=0.764951717407 0.288047901407 0.146087664225 0.227270084874
r=0.833158050952 0.306937488233 0.150113962434 0.210479336548
r=0.832185605619 0.309325138757 0.149701434323 0.209206495823
r=0.792378421797 0.272455177819 0.160419320074 0.211046340747
r=0.805734869406 0.301020718148 0.140014581688 0.191870709035
r=0.824944478574 0.303617477209 0.160979551811 0.192568917299
r=0.826769866135 0.288084097952 0.164884243787 0.199580725527
r=0.825106488817 0.294066093053 0.161589452164 0.20355050988
r=0.832757186214 0.302017081592 0.166681809922 0.226876249319
r=0.860906591767 0.295708773833 0.163112819096 0.22958520535
r=0.867842770711 0.276407384399 0.177391856734 0.266526850732
r=0.913575487775 0.267282372086 0.211129192468 0.261956590655
r=0.943915989109 0.283095134362 0.206265501672 0.270674853973
r=0.946750695985 0.284157252036 0.206260644773 0.269279871149
r=0.878905804754 0.242034949464 0.234014525361 0.275550529838
r=0.948960124212 0.28295835098 0.204363563329 0.267864456214
r=0.683467598154 0.271361207168 0.121848475322 0.221251178875
r=0.713597528855 0.297555401567 0.118063044665 0.181015928667
r=0.727154101523 0.334330261964 0.119371267274 0.156874663278
r=0.663806712844 0.256904866287 0.124506795265 0.229097513622
r=0.694870794525 0.315256643724 0.118213525109 0.196888792864
r=0.910748874449 0.279795283167 0.207037354009 0.261418456023
r=0.901260791448 0.28636832447 0.198030872137 0.269369725281
r=0.885294022671 0.290896376907 0.192342992002 0.255364713081
r=0.895482968172 0.293708098039 0.189895072036 0.253411941902
r=0.881491903929 0.289194321861 0.189949858593 0.254518874756
r=0.89523719554 0.295271214192 0.187861724432 0.253539185875
r=0.737019085894 0.335632183908 0.122685588614 0.175384870742
r=0.751797763364 0.334134640841 0.1315432759 0.174464412416
r=0.743899015042 0.342526653028 0.132170219404 0.174113115629
r=0.742055811343 0.336970057327 0.128577358448 0.170568899559
r=0.91326584017 0.275835940291 0.198926186121 0.263409142573
r=0.923976266615 0.28832082986 0.200287116792 0.262619246087
r=0.902910305143 0.27557482591 0.201550387597 0.280370516358
r=0.773293499765 0.283974763407 0.157034700315 0.216277602524
r=0.647896990865 0.292952963152 0.158498896247 0.224995754797
r=0.742728141228 0.313901227544 0.136010152951 0.159655149778
r=0.75564727555 0.328597707544 0.139884456477 0.164583892473
r=0.777333688174 0.340685009226 0.142327763779 0.1775646956
r=0.611921664178 0.378166233266 0.0934219397091 0.110324569007
r=0.910153322454 0.27650756617 0.203385917978 0.27724048097
r=0.889786836419 0.281585326314 0.18541277463 0.278481989841
r=0.865345181193 0.311666081065 0.15510329108 0.22877795496
r=0.862331449659 0.307287695727 0.157093365453 0.235230278271
r=0.851006519477 0.308190598548 0.152129794382 0.227174277609
r=0.804973158001 0.291133140576 0.158680985819 0.243460002754
r=0.86869748491 0.309949053 0.154660732442 0.226022160164
r=0.869546947531 0.309748419004 0.154507561765 0.22646700446
r=0.86801638398 0.308861517523 0.154947941477 0.227122150391
r=0.867291705028 0.309538058269 0.155122410903 0.226684250005
r=0.877619587315 0.303135274777 0.174495068107 0.228452325035
r=0.885036196297 0.303035810234 0.181897341888 0.228456967666
r=0.929419559476 0.290879333433 0.203838714477 0.251450676983
r=0.939660982743 0.284565599979 0.204206801735 0.247506325106
r=0.87404145244 0.285426893055 0.178659370725 0.230980928623
r=0.806781234138 0.296005311497 0.155969901516 0.232101361071
r=0.708638708989 0.318217090077 0.143035748307 0.174976920882
r=0.702423646262 0.321787031418 0.148219037393 0.187106110826
r=0.698709349065 0.304704439431 0.118914124269 0.164841542741
r=0.714332893162 0.29830337592 0.131003954064 0.185840986783
r=0.720479161403 0.303231636016 0.153236951207 0.201339428085
r=0.706873242609 0.292481799178 0.147379802494 0.184704101492
r=0.694319651648 0.32451234992 0.141256070152 0.165919809947
r=0.699595886656 0.339398180546 0.117364790563 0.150054983505
r=0.694976579621 0.32489794796 0.136792228797 0.165385547981
r=0.756422719697 0.258962074906 0.16073914993 0.230288155193
r=0.899563446411 0.277885022835 0.20248128443 0.247186779039
r=0.87709942406 0.288376812763 0.177081569292 0.265915352876
r=0.887442457649 0.27031403804 0.185533293113 0.266344902042
r=0.902262446276 0.286301482334 0.188159621866 0.272658774328
r=0.871127354248 0.281735262871 0.170476751419 0.265386669015
r=0.872602857383 0.292683370389 0.172382688831 0.265118642641
r=0.874349536676 0.26309496436 0.204690733502 0.262451138193
r=0.893796125339 0.270254517194 0.20050514863 0.2663687585
r=0.838866811303 0.289281316902 0.15447416002 0.214384754468
r=0.862325711192 0.311728562789 0.16009781837 0.212856629473
r=0.950355395393 0.275713585742 0.216141529569 0.263118392532
r=0.920694576468 0.274352270026 0.199524601854 0.261540289993
r=0.836608480504 0.306283662478 0.175378302129 0.214003590664
r=0.867476476039 0.267278516576 0.190906536805 0.243959542986
r=0.84557652485 0.278566265852 0.179709573559 0.221893685525
r=0.741719718774 0.30603354389 0.138586364626 0.202570246134
r=0.783031141347 0.296056266202 0.146933831966 0.206451064553
r=0.744030462234 0.310462866498 0.149203750558 0.21390831969
r=0.891905490078 0.268030785782 0.185087102247 0.25048620019
r=0.886661756361 0.284516702655 0.186242310972 0.250694053819
r=0.787165991719 0.301420083435 0.136627196494 0.19761914795
r=0.805085201977 0.310344541312 0.140390129396 0.206505823299
r=0.804164767902 0.295815956152 0.150502854885 0.195286580483
r=0.790185063847 0.30665294042 0.141766396431 0.215201818728
r=0.891001835875 0.282344510465 0.18843868502 0.228658445553
r=0.890666887768 0.284008895178 0.191731527343 0.238340240574
r=0.881264291311 0.27703381319 0.20008927575 0.226369824796
r=0.875928365896 0.29533144618 0.179966381521 0.228310303535
r=0.896259873523 0.302272423972 0.18296210139 0.225432250091
r=0.899091153019 0.303337682091 0.181103796851 0.226097895558
r=0.889261158312 0.295965973497 0.183286730768 0.227296613798
r=0.890833458058 0.298068325036 0.18203130866 0.226774632129
r=0.761716063476 0.307996790586 0.174110724793 0.199144156191
r=0.778650997081 0.319996727213 0.151080019637 0.182089674358
r=0.866186511305 0.27902335174 0.170381212162 0.239505022953
r=0.69502770742 0.325650092583 0.128608098986 0.168409432922
r=0.842531731053 0.274079874706 0.174076812361 0.216674030877
r=0.897397995177 0.297175191689 0.196652844198 0.242069150859
r=0.939997999622 0.287741381756 0.207597490544 0.2498316925
r=0.938665570197 0.285574148875 0.209117137911 0.262319676861
r=0.938553684218 0.279193113642 0.199134857838 0.274367446309
r=0.898610439722 0.25895288319 0.202943508083 0.313169958295
r=0.788566047927 0.280373831776 0.148413042982 0.21218837831
r=0.839245566284 0.310215919275 0.152361254025 0.210871892323
r=0.778724252267 0.272499786016 0.153846928449 0.220428672846
r=0.84089951561 0.311269161243 0.153307141683 0.208498782776
r=0.782146666724 0.274936166708 0.145251626719 0.211679433325
r=0.819439060444 0.317585742506 0.152211033197 0.184286107231
r=0.749715049027 0.286263130089 0.144026974952 0.184205823855
r=0.782623539021 0.315894261704 0.147420265771 0.175873910434
r=0.78268472275 0.315659241409 0.147893620414 0.176642023448
r=0.867641952515 0.288617013665 0.187736996494 0.23087930171
r=0.93404354208 0.287494417151 0.191469405985 0.237338097365
r=0.876098494876 0.289907972746 0.188943456331 0.239116007433
r=0.896946238468 0.294429964282 0.189097602951 0.23079714125
r=0.782191582559 0.291693585602 0.140101522843 0.217212736502
r=0.837407406678 0.301412603717 0.146129054378 0.220805046973
r=0.836478343767 0.287457458288 0.158379679588 0.204158711712
r=0.769465642484 0.275984759343 0.131422648064 0.218748249005
r=0.77959420451 0.307818386295 0.138799092906 0.199531996228
r=0.820559313576 0.310451214809 0.147540080436 0.215451857565
r=0.841875662599 0.305157205183 0.15244267004 0.232596300902
r=0.81004960052 0.31901618809 0.139598188476 0.201074388129
r=0.797682515118 0.302455769295 0.134664450935 0.19549216101
r=0.794072612875 0.299532142963 0.133339255574 0.206893488496
r=0.800942050931 0.313301430051 0.137019002043 0.207474883161
r=0.812725723303 0.298658084224 0.129773074405 0.184158847916
r=0.930376220029 0.283741387795 0.217150590551 0.273991141732
r=0.821689708968 0.302994174057 0.150192049907 0.216346153846
r=0.79364936916 0.330491361903 0.146772866652 0.191671029342
r=0.809367412362 0.317345374368 0.145904337144 0.202725853799
r=0.809783158529 0.319573781943 0.14549203738 0.200664068493
r=0.793073969621 0.312449928764 0.140690972237 0.207118451765
r=0.769655402523 0.287411706729 0.142419098724 0.218036467174
r=0.792137115318 0.309675193263 0.140743124317 0.213165566919
r=0.75147920125 0.272882618411 0.128729790124 0.230513078912
r=0.842840591161 0.294815562778 0.163043135275 0.211605818687
r=0.806154684245 0.28800789449 0.153049716488 0.214748911375
r=0.894138547354 0.287961756923 0.197190216336 0.265406451574
r=0.899720506752 0.269677188945 0.202833277118 0.274379476598
r=0.924798985424 0.221424660867 0.244418760265 0.314739339376
r=0.889639643317 0.30367826856 0.148310008151 0.209701194874
r=0.952270962841 0.27608456607 0.220440258097 0.27712193199
r=0.822702201436 0.282672388891 0.166425948087 0.198861057236
r=0.753862850369 0.228008315669 0.156346812327 0.228517854231
r=0.92411569899 0.268507660786 0.214798396969 0.272309060217
r=0.895234567497 0.255130090136 0.206865690724 0.292047561209
r=0.925664646714 0.27233328493 0.209130906224 0.288148807593
r=0.89445232818 0.255786285961 0.205025596654 0.285132309467
r=0.898217664898 0.273427213725 0.215318803753 0.285977636126
r=0.892332827272 0.287831880212 0.198944729898 0.271824003788
r=0.920664689213 0.281186260176 0.19775816321 0.276908359055
r=0.88419358878 0.264201908298 0.205994247714 0.276840199047
r=0.900325176197 0.272615364717 0.21573649485 0.286461537073
r=0.897828228755 0.273582752651 0.215213497351 0.285889310794
r=0.902687784192 0.252508511826 0.182216137342 0.325088721154
r=0.693553474284 0.26133438923 0.101432059658 0.216128819376
r=0.731553415746 0.178907215387 0.143233224091 0.251705797024
r=0.707021150602 0.313787201148 0.128761526144 0.182927502623
r=0.706176735884 0.303485907199 0.123576980451 0.158789353851
r=0.735971623932 0.28688178401 0.135469020568 0.225514212105
r=0.760809367484 0.307920720869 0.117572718773 0.190666515972
r=0.775814070547 0.324833257145 0.128360329796 0.174403939042
r=0.701373478338 0.274089525043 0.0846100362032 0.205063655326
r=0.786624933579 0.278095278264 0.106265421034 0.20671039035
r=0.709983417322 0.321684939411 0.110461627236 0.16487305251
r=0.691080740259 0.307023112786 0.116139271898 0.190754885428
r=0.823125700706 0.300784531488 0.142052169208 0.199041049079
r=0.742923928015 0.320090165314 0.109693431331 0.169370195941
r=0.946657259482 0.271301496924 0.207519051999 0.273983936197
r=0.828800415082 0.263483849328 0.185039440821 0.231212453357
r=0.813774082496 0.262852811649 0.177077602011 0.23669629261
r=0.85790881802 0.289545164401 0.177141760943 0.22824455732
r=0.860790996917 0.291070662645 0.175727289438 0.22854385523
r=0.90404080631 0.300120629968 0.183059714326 0.229132137169
r=0.956023524313 0.284787715177 0.213687199804 0.27647863128
r=0.873453972911 0.293811074919 0.166424455024 0.217539463794
r=0.859140464572 0.30160657478 0.166869282986 0.222071781188
r=0.897345696334 0.272408254478 0.206868256573 0.262491707113
r=0.805606575217 0.319351065224 0.14070523291 0.196472270528
r=0.789542234294 0.299300848588 0.138976356941 0.205262315205
r=0.800151226783 0.318025361039 0.102659000909 0.172677317738
r=0.902425758807 0.292373840235 0.188127027231 0.23383872671
r=0.85820205181 0.315408606223 0.14105858442 0.201714665946
r=0.908094061232 0.291432225064 0.19793797954 0.265920716113
r=0.850912266039 0.310724090344 0.154388383655 0.210340392603
r=0.916230124518 0.287694644892 0.182997847829 0.239334092923
r=0.837988465571 0.274115468339 0.185256181162 0.229929497385
r=0.904570396075 0.296061093248 0.173191318328 0.231390675241
r=0.824899814577 0.308765904988 0.138290846652 0.211464799894
r=0.874108948694 0.302486578129 0.154987284544 0.234176320995
r=0.857310156868 0.280226393466 0.171077518269 0.219981372689
r=0.865038451938 0.300590013083 0.170257202529 0.214177870023
r=0.885768370957 0.273660837951 0.197105189578 0.254168209808
r=0.882447060985 0.268930141671 0.19628027078 0.24760974248
r=0.862772484768 0.280144159202 0.194928312136 0.224778668617
r=0.895891725772 0.285460867097 0.198360888384 0.226566380473
r=0.865543611022 0.269861210816 0.185929648241 0.25735821967
r=0.888140208259 0.270881158397 0.200364942021 0.254517629054
r=0.883846523818 0.261293507776 0.188471982227 0.259688965687
r=0.811057461997 0.264407625823 0.164654123374 0.238696995226
r=0.864825419841 0.300440248647 0.174690353284 0.212464927374
r=0.81788977999 0.3085852072 0.176021981719 0.214658217911
r=0.922818287397 0.295028394848 0.206191565712 0.23135648068
r=0.808397749425 0.309474045481 0.171397005233 0.208698552748
r=0.748899401571 0.318827258838 0.150060867505 0.187788507888
r=0.829086323248 0.292014770367 0.162289406877 0.221993999538
r=0.84578254959 0.296045255982 0.166939422445 0.221086813654
r=0.868671992901 0.28786303684 0.175946982002 0.223409784939
r=0.931123793091 0.291644073036 0.202161893709 0.237530849808
r=0.971601269305 0.290393954243 0.215998781927 0.234889628263
r=0.948471667629 0.271375745227 0.206701381028 0.235491661007
r=0.93914904267 0.283719264741 0.200445611522 0.2329513806
r=0.917987752806 0.287990641516 0.200990161058 0.239021537047
r=0.916342642735 0.286791104721 0.199300590681 0.238123133318
r=0.945439450027 0.293425366425 0.202054419243 0.235420142321
r=0.903289834991 0.275490338515 0.198300159814 0.234229260497
r=0.890916369246 0.275088436444 0.207955349422 0.246474333779
r=0.901807016522 0.274158523344 0.199390758837 0.263391241404
r=0.909861163465 0.279501507242 0.20355120947 0.233144621719
r=0.934177649446 0.291731172524 0.202070775278 0.232726154792
r=0.908276720756 0.27723378213 0.201101591187 0.247980416157
r=0.907392700019 0.28044220452 0.188153687747 0.240773857909
r=0.88112984633 0.259762664018 0.187673166397 0.265356265356
r=0.907653146303 0.277087875628 0.193857237653 0.24542610674
r=0.945395754217 0.28414846426 0.187029030266 0.238609691729
r=0.903248264068 0.266805942433 0.18556174559 0.252274837512
r=0.926395416373 0.293511103826 0.194546109401 0.236986945429
r=0.932804766073 0.279928692697 0.200660473434 0.274040707015
r=0.894472782193 0.283510337251 0.20125178946 0.256703399141
r=0.888023400574 0.295424250781 0.190947324876 0.257204908991
r=0.884776108069 0.292197889343 0.192124687367 0.259775513939
r=0.893910498572 0.299327603865 0.188293182527 0.253395377833
r=0.914243099555 0.281137890961 0.210297610025 0.249153655702
r=0.903655418658 0.290293191983 0.199320854729 0.25842305781
r=0.915992232533 0.288454480364 0.197054204798 0.277552150082
r=0.93401062166 0.286913991016 0.204212277491 0.274969223091
r=0.871652229227 0.249769098826 0.203962703963 0.297884505432
r=0.900937974045 0.268796313394 0.207508088536 0.279987796948
r=0.904185927773 0.269996397046 0.20379210953 0.265762925599
r=0.902089596549 0.266541385017 0.216812049477 0.279050851261
r=0.912181969795 0.287103704145 0.194275212555 0.273629409865
r=0.957102503714 0.293555010266 0.210326005308 0.274275126446
r=0.897051136675 0.294743622778 0.200644163875 0.268616335996
r=0.757611842676 0.325461581365 0.134271158568 0.190989172747
r=0.755828996006 0.333900193514 0.12883363631 0.192458804902
r=0.749813692517 0.333211570073 0.133330769896 0.187066819191
r=0.727647376996 0.317320106 0.141333152137 0.211456139159
r=0.746078578193 0.337003172234 0.134679977608 0.196771785781
r=0.943179556419 0.287591829144 0.216267319674 0.270977341062
r=0.925888294578 0.277240873906 0.205881005817 0.257958136765
r=0.932315950632 0.259263826376 0.220667118811 0.285447109357
r=0.871904241646 0.306081127654 0.161833126551 0.208833057623
r=0.896015799136 0.274337527237 0.190412595769 0.239825683559
r=0.844274873201 0.281799271971 0.176755070203 0.241497659906
r=0.898084036777 0.300894213468 0.18221859112 0.22892831718
r=0.901863825107 0.302434530879 0.182760684202 0.22909559813
r=0.888608929016 0.287164681824 0.191050162396 0.239384097197
r=0.865078311502 0.280458473142 0.182646910354 0.236749116608
r=0.843945115471 0.287412623532 0.174761544024 0.231396990462
r=0.882751445625 0.294011718346 0.18009804558 0.233039773615
r=0.900832334741 0.301629237327 0.182396872168 0.229589180927
r=0.872676738132 0.280108722511 0.186162589573 0.239683716333
r=0.865878803482 0.285187266236 0.179910666145 0.231337226791
r=0.864417335624 0.301307019334 0.168506253563 0.221951168012
r=0.85172389715 0.315533762203 0.16941832741 0.217058797067
r=0.830039027842 0.325312190287 0.155361744301 0.193815659068
r=0.83841376491 0.299745509534 0.179729281157 0.220447755689
r=0.853335474742 0.293690935711 0.174037224367 0.214483783664
r=0.869351441981 0.279926526651 0.189471130519 0.220061920935
r=0.904074569974 0.301063549769 0.184330405986 0.224728814571
r=0.901866781 0.301010487495 0.184541976909 0.224321632599
r=0.843608973137 0.320889240976 0.168341832945 0.213199980195
r=0.922595514362 0.302228456658 0.192112729939 0.26288774827
r=0.899801518939 0.293896004185 0.197076380811 0.259196804796
r=0.908837394488 0.302734265342 0.177306159115 0.234742574813
r=0.92553394241 0.288930392206 0.209328151027 0.267881479986
r=0.89804986382 0.281691206132 0.206459257765 0.257059298104
r=0.893593368938 0.283371197429 0.206294675015 0.236604421788
r=0.733932865868 0.315932144106 0.131908009794 0.192418677859
r=0.760632304749 0.317653276956 0.126812141347 0.181629417095
r=0.767418143878 0.302919275161 0.131956838912 0.190876782838
r=0.77853330007 0.314848101942 0.130936914444 0.193039817148
r=0.779051362965 0.313868604138 0.131346537535 0.192305605497
r=0.779473506326 0.314903085918 0.131177466243 0.192744030948
r=0.791978293587 0.297903930131 0.140174672489 0.208034934498
r=0.757009634113 0.284350775194 0.130927002584 0.192813307494
r=0.786535381663 0.315005068239 0.131457804808 0.186837418726
r=0.767675603781 0.304818876703 0.120505151213 0.16630109671
r=0.779214440021 0.292463681677 0.133855919567 0.195969837686
r=0.88083764772 0.270896764503 0.201964843909 0.2682174319
r=0.954000169513 0.274198577559 0.21176260969 0.268259365395
r=0.782312352158 0.318489002231 0.133331208161 0.195358622888
r=0.805859069057 0.316287264873 0.138868117091 0.200871666661
r=0.808130413516 0.314877191029 0.137357063101 0.202105119902
r=0.798486736015 0.277648711438 0.14526266501 0.245376123327
r=0.795697259449 0.290083727703 0.138012377139 0.21510738988
r=0.81512845677 0.315466714346 0.138879624249 0.201912794716
r=0.794744567835 0.286053099904 0.142183202586 0.219981136557
r=0.832061570484 0.315346689557 0.144834118413 0.199475673801
r=0.831110325765 0.313739807103 0.144021565804 0.203555806217
r=0.800154672516 0.218058152548 0.169025392213 0.241389377394
r=0.819798588452 0.311565667403 0.141275244983 0.209404559611
r=0.816157914654 0.310150299827 0.141592154813 0.209179222328
r=0.817759278924 0.310832246728 0.141502004183 0.20883252163
r=0.816098396799 0.310891798276 0.141587968343 0.209048737314
r=0.79337713214 0.291754156972 0.142642301799 0.217893422621
r=0.796087056288 0.290988291266 0.144907164262 0.214742500541
r=0.803354611329 0.327068253983 0.140676042934 0.19323682549
r=0.931376125564 0.273246880954 0.21888636224 0.280452953107
r=0.953083200459 0.259459326737 0.217447884696 0.303582390061
r=0.928274339683 0.252602002454 0.2255332621 0.295935731529
r=0.943009185922 0.257676088681 0.21620809152 0.300467621394
r=0.928241780117 0.260966025293 0.214766189539 0.294665962208
r=0.924496149108 0.270011454754 0.221626575029 0.288705612829
r=0.931563553443 0.256501456684 0.214927880749 0.290407335252
r=0.928828711866 0.261390374332 0.20628342246 0.286016042781
r=0.932211062414 0.258923426239 0.218102649221 0.295389191869
r=0.936839368639 0.254858383295 0.230308042175 0.289745710151
r=0.939146993694 0.250541395969 0.235965350658 0.297538730635
r=0.942343707645 0.267909259751 0.220880870257 0.278721146193
r=0.944181377785 0.269228774441 0.226388672787 0.276956589389
r=0.934410930023 0.271840873635 0.219578783151 0.286626010495
r=0.926542319203 0.252775796401 0.220758246639 0.290593919492
r=0.942598279939 0.266935280786 0.223297478145 0.291830053603
r=0.931763198836 0.265845715662 0.210075498173 0.301647137666
r=0.951689065616 0.26081458669 0.22330770329 0.289979808692
r=0.900285620219 0.250518622154 0.213189888074 0.290597259745
r=0.951686416638 0.269601902967 0.217988420627 0.279834836857
r=0.950585981693 0.252412343556 0.226262129959 0.300195171218
r=0.924294490479 0.245943304008 0.217008797654 0.30752688172
r=0.927032131828 0.254937217178 0.216218646049 0.301627258833
r=0.929620389857 0.242928921038 0.219235933642 0.301381729978
r=0.944335843072 0.268147638473 0.216051506365 0.284317098344
r=0.953379928308 0.29363597383 0.195803421995 0.245259139383
r=0.901791579417 0.291751178299 0.189330376034 0.237877748756
r=0.91957164835 0.285165351756 0.197645423701 0.237910313535
r=0.899200435082 0.314716728126 0.175081014639 0.229388758521
r=0.951666958047 0.286764103712 0.215741888284 0.240336370734
r=0.872522825752 0.303913894325 0.172080887149 0.22726679713
r=0.885300451008 0.302030709291 0.175254567467 0.222321682735
r=0.892406306309 0.275685434773 0.202250493345 0.238862997019
r=0.74739769218 0.328346667384 0.147073998538 0.179604472252
r=0.957311324004 0.299085531238 0.191449704218 0.236068941227
r=0.805361922223 0.331332643806 0.16152120296 0.182724162622
r=0.803312993631 0.307721449235 0.17543738807 0.181636589062
r=0.940218419264 0.287134866377 0.198030813516 0.227372346341
r=0.965944468328 0.294561174223 0.201026981463 0.232578821601
r=1.0 0.304391705597 0.211640762139 0.238099201684
r=0.9333834854 0.281918737146 0.216330387416 0.252737479851
r=0.764722936051 0.296407959342 0.145102937376 0.220044792833
r=0.774510812674 0.313488239447 0.141388819253 0.200484819492
r=0.852480089028 0.289871409486 0.191779392118 0.230815798263
r=0.912851137909 0.297740922741 0.194296569297 0.240942647193
r=0.844899010564 0.309840323643 0.182689213418 0.240054706775
r=0.845425518302 0.310423817285 0.18460047917 0.238405671927
r=0.749331341158 0.323636145003 0.108034751837 0.163623948362
r=0.852212192462 0.309892463522 0.159341394851 0.232608986658
r=0.852585061287 0.299486527391 0.16527874721 0.21640486244
r=0.892147052753 0.306165171856 0.166201843171 0.220151384951
r=0.810384765129 0.292316336564 0.146052816407 0.211335861778
r=0.85386997765 0.291877665245 0.157349413646 0.225646321962
r=0.864392269535 0.303719658437 0.159570826965 0.219574437676
r=0.856072781301 0.29539107871 0.163622883974 0.21759545286
r=0.876443482804 0.302830831001 0.163144302096 0.219375489949
r=0.874889016334 0.30412628449 0.163645846583 0.218012938063
r=0.927162021021 0.275157860743 0.204271376002 0.262112571919
r=0.903907131218 0.284777156087 0.200077175381 0.269969129848
r=0.928285317393 0.272342879108 0.199884681914 0.264655006727
r=0.688839490876 0.344151510508 0.120331416876 0.16141247658
r=0.766110762219 0.315358892376 0.151922794873 0.184262708633
r=0.86457408605 0.316588918633 0.170489563389 0.198232563867
r=0.933605241586 0.272914050606 0.210780216574 0.265408184688
r=0.927789240743 0.27983523326 0.212817319667 0.262285659546
r=0.917284511994 0.278904614771 0.195330409648 0.250473437656
r=0.937068992136 0.274545902543 0.208836803332 0.266108487808
r=0.935157505369 0.262246179611 0.193165166422 0.266694578187
r=0.946439622727 0.281637542277 0.203600620068 0.261485343856
r=0.852242397889 0.279028015532 0.170765312513 0.221410379525
r=0.842158442286 0.271733761423 0.181094097308 0.238083477402
r=0.900188527093 0.291611810541 0.195840731361 0.244189276785
r=0.899167242539 0.292952855794 0.195260711229 0.242578841938
r=0.872463162533 0.300128293473 0.171958072124 0.224003764769
r=0.870752886307 0.288585701029 0.179596027405 0.229082341172
r=0.884761407044 0.304062973804 0.178318646998 0.224183881965
r=0.882473730098 0.302846334879 0.178201200842 0.224797457799
r=0.884453802111 0.303973946556 0.178213090891 0.223929135613
r=0.844831556286 0.308545159546 0.171385237614 0.213205728126
r=0.845686205312 0.289635694153 0.176142431157 0.245018002299
r=0.92046027314 0.287645722373 0.20162762114 0.261369138515
r=0.89077017811 0.279424467242 0.195117910854 0.250647829328
r=0.871186628849 0.282329095264 0.19767827529 0.247503224618
r=0.87394898995 0.289387280901 0.191140071728 0.257665302824
r=0.90570573114 0.293949789017 0.194438541635 0.233174463435
r=0.810832404701 0.318921214695 0.148906349543 0.212019537057
r=0.885405551102 0.29506120726 0.185257492613 0.244670747151
r=0.726857589291 0.290692073008 0.157308783386 0.211315099288
r=0.790607862431 0.317413634169 0.152407708178 0.206312277775
r=0.759063287481 0.304363233666 0.144673311185 0.194551495017
r=0.887508697659 0.297265828883 0.187658088088 0.247641225358
r=0.859255041886 0.297124521168 0.190463161037 0.245161932242
r=0.727650596669 0.291903646705 0.157243225159 0.210605553697
r=0.734414659462 0.305878268919 0.14422587364 0.200347141865
r=0.754717661092 0.309834727607 0.142062844317 0.202407671904
r=0.887213782645 0.295225574117 0.187061463052 0.255083813253
@balllist {Third Position} color=cyan
r=0.716885856894 0.125624875025 0.362977404519 0.401119776045
r=0.737565662323 0.192625243327 0.330364934106 0.344393976685
r=0.858836449485 0.343460054192 0.195007800312 0.185811642992
r=0.842257145009 0.352044250637 0.186601890603 0.182797272381
r=0.830955764067 0.366198626627 0.182663728605 0.168520036897
r=0.875226337783 0.355668927777 0.165013585666 0.182864960383
r=0.836899196581 0.356418815646 0.172921022706 0.160057713706
r=0.677410730224 0.0489974341918 0.450061769457 0.46560866673
r=0.655305875614 0.0139040061796 0.455005091113 0.519118008497
r=0.757512767815 0.200865590352 0.311807041432 0.352937171756
r=0.71694062109 0.204223207336 0.308246759839 0.354438090082
r=0.650366527395 0.17431234789 0.344721495155 0.333057813289
r=0.779503168976 0.195119926104 0.302072630279 0.359767931833
r=0.79043082609 0.204676361005 0.296792132396 0.347711855843
r=0.759684220577 0.179828648891 0.318867308503 0.395784877978
r=0.806636709688 0.205437434646 0.294004879749 0.360404322063
r=0.739650637425 0.108485438004 0.351604966527 0.492647479545
r=0.681613300444 0.0287626802843 0.433593264785 0.506562694086
r=0.75110462407 0.0792603650022 0.416863292724 0.439495353205
r=0.84773322012 0.320651903459 0.173724807166 0.217566558845
r=0.832978618203 0.326529564302 0.170992836787 0.22385683843
r=0.812773570272 0.302324885998 0.261269342902 0.239919264409
r=0.83275447361 0.384772797354 0.214223642531 0.11421803605
r=0.643345696106 0.214662148678 0.234681534759 0.244661700681
r=0.771007252374 0.117852694178 0.322115964158 0.439124844296
r=0.805180887974 0.16979976523 0.285585478301 0.379833619707
r=0.72736503756 0.38155009099 0.0810508142411 0.164294713266
r=0.707434979416 0.0550416445153 0.393088782562 0.507708665603
r=0.715820353324 0.10335474661 0.377551748751 0.438900785153
r=0.755565665921 0.113265217012 0.364422321195 0.454720111781
r=0.712287077404 0.069974751949 0.389606218994 0.494474220411
r=0.639509341976 0.0856647595035 0.338816427463 0.51330973623
r=0.782580800497 0.252914153056 0.267709712754 0.244461883042
r=0.772209824837 0.359108227897 0.155515812626 0.0995745531697
r=0.733265567762 0.354973547422 0.161476408619 0.104961979239
r=0.789573811336 0.357792993035 0.156795430778 0.105001389848
r=0.849108215895 0.372207700721 0.141482676158 0.113749698756
r=0.786491683349 0.356793626232 0.158214567545 0.105717750438
r=0.785832361316 0.360202561247 0.155616784651 0.103177943451
r=0.852413069873 0.245688271515 0.277905856947 0.291825955
r=0.842834306122 0.360769026313 0.181934969434 0.147337645078
r=0.772794103235 0.295446583113 0.234307318962 0.190949766264
r=0.759323216837 0.242907842015 0.258500286205 0.255237550086
r=0.780272436841 0.342144886143 0.165825869643 0.1450103224
r=0.813174507685 0.351706539075 0.184306220096 0.14322169059
r=0.812492828961 0.305377121359 0.210254809509 0.2148384235
r=0.852741857584 0.38425764446 0.13928612952 0.12518893152
r=0.766476614979 0.284191734619 0.234932857633 0.211564883814
r=0.764235969725 0.284600245119 0.235176569081 0.210469626919
r=0.866889286633 0.380821984912 0.142314098168 0.111565592241
r=0.820872483771 0.375599975697 0.149371164712 0.0986694209855
r=0.790208315092 0.318072858025 0.228307848763 0.206615697527
r=0.742152168196 0.212888132709 0.278240262502 0.291760345142
r=0.802348983742 0.303870418535 0.229260914161 0.22070058872
r=0.794057951899 0.430265309831 0.176494639288 0.121252044339
r=0.821877455729 0.247584714106 0.287772103448 0.296383382287
r=0.797070981781 0.144946152181 0.317595477313 0.444259683966
r=0.736485756528 0.110932645772 0.381765538813 0.43413572289
r=0.716695518066 0.063151192441 0.407022964014 0.478737464994
r=0.719136067556 0.063591044077 0.406934681213 0.478494304956
r=0.664805109927 0.0883528986605 0.381156666395 0.472167496299
r=0.719053859759 0.0661974475294 0.399788676741 0.48078049888
r=0.752910850124 0.375919522163 0.111285759195 0.0826784030179
r=0.70314561139 0.394866664525 0.111941223171 0.0932086329615
r=0.715785291118 0.416803658014 0.114566209415 0.0963820469961
r=0.712345148782 0.3398258909 0.0899668065385 0.108755558339
r=0.753937884647 0.378283280348 0.120281490169 0.0979351214544
r=0.782612010621 0.140312780751 0.350202885962 0.411204925467
r=0.758022956161 0.107268764315 0.368867302887 0.455322179114
r=0.78926285671 0.22630129802 0.30225951663 0.343953498536
r=0.746758918739 0.208593101018 0.314049690796 0.360018082348
r=0.745513102881 0.212151435247 0.297583102209 0.370499911194
r=0.745912124811 0.209101131552 0.313444077966 0.360215838299
r=0.811962458623 0.429984646666 0.0798207394498 0.0568322337026
r=0.819202673176 0.437508604348 0.079334738269 0.0635609823253
r=0.847182294729 0.428176314953 0.0874495287349 0.0628993454484
r=0.810600054973 0.441359929098 0.0719061669116 0.0548201083725
r=0.756332450002 0.104556131672 0.391476602332 0.419664216668
r=0.836953315605 0.143743632491 0.388209687876 0.380800222284
r=0.784284144002 0.10082774931 0.413743266325 0.41434765471
r=0.741897127237 0.350599369085 0.19167192429 0.182776025237
r=0.667420406556 0.41069791136 0.107013075225 0.129631516386
r=0.696221047671 0.423942583313 0.104899236341 0.0957703332531
r=0.71384467774 0.444378272803 0.102561038442 0.0909890549057
r=0.870845281002 0.448762311714 0.106681932256 0.0528758427167
r=0.628971182542 0.476355581239 0.0406915149764 0.0279302706347
r=0.719742625119 0.0861657178896 0.38320149386 0.484705659273
r=0.65976501749 0.0769503929349 0.382466920904 0.500409146351
r=1.0 0.374980104567 0.172286938686 0.156154370539
r=0.997212186678 0.364685284293 0.174864962189 0.164854159165
r=0.971857579646 0.377527585286 0.157919719855 0.159636516608
r=0.964787028324 0.358150901831 0.160711827069 0.178128872367
r=0.957372541006 0.360690511361 0.169646111557 0.180106827008
r=0.957569258973 0.360414725455 0.169407794986 0.180528524091
r=0.95915027818 0.36059612113 0.168854712487 0.181065668595
r=0.961169577097 0.360796016128 0.168745887367 0.181001871163
r=0.721150783557 0.149248473462 0.315230155002 0.424084077031
r=0.733382833142 0.156725876292 0.321536711021 0.403746957868
r=0.758539689122 0.235431235431 0.317710658136 0.31473491048
r=0.716672503064 0.0759340762778 0.404068034468 0.452160947211
r=0.774761201517 0.260288082401 0.280502132454 0.267482095437
r=0.870398941207 0.358360075246 0.212515215226 0.160672789643
r=0.685971354137 0.393689281886 0.128900452751 0.0823219269204
r=0.707391249322 0.398954297185 0.101909341301 0.0750198403436
r=0.791525870979 0.463095994218 0.0825905078955 0.0578527782036
r=0.779286997171 0.410734258574 0.0997337702232 0.0759306227256
r=0.698419892073 0.393536727969 0.106144360583 0.0790900393324
r=0.747179637794 0.394190153536 0.104072659122 0.0737547754631
r=0.690509166598 0.393201430052 0.100787227353 0.0629502393125
r=0.724055761076 0.423972808158 0.0905728281516 0.0707287813656
r=0.672551120659 0.378964906097 0.103460645284 0.0635884821806
r=0.839693143946 0.307223939773 0.204989026031 0.200717437991
r=0.731866051033 0.119850275437 0.353171053251 0.447596402844
r=0.830789987009 0.253171243095 0.248180852923 0.313063989355
r=0.771285312303 0.169053440447 0.308767027593 0.407931921379
r=0.74949523119 0.130015724398 0.335826580572 0.459027706327
r=0.793523823716 0.238298645324 0.243120654824 0.352199353763
r=0.833402386912 0.236250760563 0.24763673378 0.34219751933
r=0.812993467978 0.187629340078 0.259094044608 0.352908714647
r=0.767082874453 0.133475811152 0.281069878894 0.436435464024
r=0.830685551324 0.31045690009 0.193331188783 0.203458641612
r=0.895163720833 0.322944367993 0.203052003261 0.201023762151
r=0.654330990313 0.0878704957106 0.383592303157 0.456512170613
r=0.745371118267 0.112859519848 0.372189208462 0.423033040171
r=0.767414879148 0.256270838677 0.279097204411 0.268940754039
r=0.746830140806 0.0934631953549 0.323515639633 0.500468252482
r=0.794314637285 0.277022143373 0.226657467639 0.271141336487
r=0.894795239107 0.415922456981 0.0836963624483 0.12372032237
r=0.947206093225 0.426352471208 0.101398155624 0.10802770813
r=0.915736569307 0.405789552017 0.103772882869 0.110619139753
r=0.746562298731 0.156246120743 0.347188314644 0.380291306327
r=0.757829797884 0.221316978462 0.320226452069 0.306799005643
r=0.786971079956 0.337330917365 0.158665880072 0.143487421516
r=0.840709503498 0.346327269105 0.159743013131 0.144063742374
r=0.758697867326 0.321827126083 0.182119790746 0.163960853241
r=0.840036204333 0.331145712692 0.170033886673 0.154034229829
r=0.727796076412 0.243572900182 0.298199516288 0.280209608552
r=0.768195314454 0.192247043364 0.348690993632 0.331021934701
r=0.699437324452 0.243834393483 0.305099877246 0.281832384778
r=0.767571253012 0.275483434039 0.275521000927 0.252383424763
r=0.767661965993 0.264382035903 0.28729412107 0.26327520244
r=0.758738748938 0.261001341938 0.290399608985 0.267456076094
r=0.75623472176 0.261927000729 0.290925295959 0.260095754466
r=0.756799850039 0.262255174207 0.290437560464 0.261298924048
r=0.597721683668 0.222358919497 0.236266381385 0.233270928056
r=0.6935668483 0.423416789396 0.119743086238 0.0896743577156
r=0.923937972088 0.335573148826 0.164260528242 0.210232186814
r=0.713237832457 0.41501421255 0.0800222322684 0.0456117589502
r=0.779540467923 0.231600775211 0.273463030934 0.270286941724
r=0.70981070985 0.130469569998 0.337799592592 0.438120599505
r=0.768862526214 0.132119407241 0.344221418506 0.425291270979
r=0.68456374009 0.0893825735718 0.408886324293 0.436872475476
r=0.776195529894 0.164746543779 0.388770541692 0.372989305278
r=0.815479685444 0.10026539827 0.331403164099 0.468720918209
r=0.817610618288 0.382354957384 0.130064209492 0.137787628819
r=0.871278889051 0.369589570817 0.154525010788 0.14144704086
r=0.869513375558 0.39246675696 0.129820303807 0.148474671849
r=0.857743680593 0.377841940526 0.147735046491 0.143114564264
r=0.827369273174 0.361172885265 0.127666584301 0.158347747303
r=0.736938006399 0.411453291276 0.14994802402 0.126646352572
r=0.728299060626 0.334809497172 0.17506526198 0.20430301759
r=0.777200256145 0.317720657743 0.203289921304 0.216223213694
r=0.777068289103 0.313992140811 0.205539779321 0.221032108842
r=0.771092583419 0.261930314087 0.277598912499 0.27373542248
r=0.694707665165 0.163331844573 0.353595355069 0.381375614113
r=0.725070780314 0.22183877533 0.306167595788 0.310326519777
r=0.752604864874 0.224282732656 0.306656547197 0.307259055095
r=0.84065159161 0.416335948316 0.134102445778 0.156206737425
r=0.809198671598 0.326201741754 0.222690804361 0.215559212782
r=0.747829794967 0.194156221466 0.260977836806 0.374201045904
r=0.805385459051 0.402280495321 0.14005154928 0.191656861097
r=0.787886957092 0.425130323249 0.129509621478 0.113907814688
r=0.840768320379 0.33629001157 0.214588727894 0.184397553854
r=0.859630730957 0.315359186874 0.240182528714 0.211472057466
r=0.818049007135 0.346935825785 0.169589516284 0.166915590673
r=0.79290794194 0.391769060328 0.13511347232 0.127975291234
r=0.797973620923 0.388128867964 0.14993633591 0.134908649433
r=0.821376767898 0.407949234601 0.130059049058 0.123114488008
r=0.738491916052 0.38391883046 0.155247654375 0.127809295221
r=0.707763314484 0.048812746063 0.401697834646 0.494924950787
r=0.864026581693 0.35723216127 0.175944782429 0.16317797484
r=0.920288023494 0.387642410191 0.150549697106 0.127664348216
r=0.912836215565 0.367339271322 0.150693279984 0.149439775062
r=0.914223893617 0.367072876172 0.150912788174 0.148454151693
r=0.766741937614 0.356208400275 0.144889377753 0.142862710624
r=0.782110617872 0.361441165197 0.140885944259 0.126594754422
r=0.77193808193 0.351411967217 0.15006125503 0.147612992269
r=0.804868123733 0.365771370985 0.133067519607 0.13354948955
r=0.840383397617 0.332476097315 0.192846549494 0.20011990786
r=0.822421509234 0.358290780364 0.141333291564 0.173866733498
r=0.763962529694 0.128135749435 0.347294206345 0.437760110116
r=0.709619244476 0.0648995059622 0.373246562568 0.52592210472
r=0.734764210602 0.108035768599 0.369487195085 0.428249893546
r=0.893679446138 0.366144668158 0.160900404072 0.165218597714
r=0.6946345895 0.0328015104048 0.428764082242 0.514201539451
r=0.749627472825 0.322205257294 0.225353856312 0.19077291297
r=0.634173136739 0.359754606229 0.131888961357 0.236038643405
r=0.773777262946 0.10221254333 0.366764171488 0.444054997874
r=0.724764554397 0.0843827910247 0.364316307614 0.481365466982
r=0.751374022299 0.0545706100525 0.415369854425 0.479626013237
r=0.727155123916 0.104297353811 0.367834739347 0.439108803807
r=0.780460850106 0.11324122168 0.373174177327 0.42296112815
r=0.823919812618 0.179825706689 0.334026618492 0.349374062058
r=0.736706818304 0.0777964296673 0.387971336257 0.476056388874
r=0.775443287971 0.113455480651 0.372909469968 0.424573524265
r=0.787673192838 0.114664625297 0.373275150283 0.419414269235
r=0.781184954831 0.112901579065 0.372991635474 0.423732070922
r=0.828011074759 0.135270486931 0.267280358848 0.451333969844
r=0.764094085517 0.379528806177 0.0785323038342 0.0943047581337
r=0.651062511066 0.320636114544 0.0711330790308 0.105356471284
r=0.72788569289 0.456242062835 0.0521230191596 0.0437303296339
r=0.702987748366 0.405943314752 0.0913087854283 0.101397503337
r=0.868881709149 0.407315115935 0.102061071926 0.124931367994
r=0.823855573805 0.405985320963 0.107267253691 0.129282384813
r=0.754247161394 0.426261380097 0.108543953472 0.123888151481
r=0.80562722878 0.359035220216 0.0550001198782 0.0879426502673
r=0.78424955658 0.412999008836 0.0810223749974 0.0995381598094
r=0.765944994458 0.46294864397 0.048473744951 0.0464252740912
r=0.874868346152 0.454270409682 0.0586400158714 0.0719149885924
r=0.816047280009 0.316539233694 0.193075192573 0.233017242607
r=0.749543816901 0.4334733778 0.0588780821059 0.0883138228179
r=0.706749786242 0.0630989881757 0.450906736417 0.442782337011
r=0.81439139376 0.19951604885 0.218898052815 0.383177905953
r=0.785670426418 0.229233111957 0.238495309543 0.333560112964
r=0.790453440837 0.192935040947 0.24700703508 0.366876723119
r=0.794042593403 0.189250141271 0.250677419135 0.369307466589
r=0.756471773898 0.259616127529 0.279126280136 0.263889269665
r=0.692686249666 0.0543070504505 0.45573747502 0.452196473022
r=0.851072171935 0.336106239038 0.17464294663 0.184214482586
r=0.867943840145 0.33777569407 0.170228435239 0.185027438693
r=0.763732161445 0.142305946437 0.333531198715 0.426009986382
r=0.78453469855 0.365911460524 0.151339868194 0.10599522307
r=0.795536076647 0.380904093505 0.170304744623 0.150611090356
r=0.814971371051 0.406054441949 0.0688034731345 0.132041267016
r=0.788805499697 0.251848080259 0.299049558724 0.28130421664
r=0.910436399464 0.393157028335 0.136848871299 0.131330978509
r=0.766250961195 0.0802429667519 0.399808184143 0.471467391304
r=0.866614574708 0.349663845373 0.17685099626 0.165543916024
r=0.744901656926 0.230092416762 0.327763007976 0.270413976453
r=0.756123934351 0.260794697683 0.277981740797 0.279443776601
r=0.758635492272 0.23963022508 0.318810289389 0.269573954984
r=0.859961880019 0.361290890679 0.165235768062 0.162726192049
r=0.885808526777 0.3577281718 0.196595083357 0.162757841198
r=0.803010634156 0.319780770884 0.224695515117 0.214500644792
r=0.813120498385 0.340146378383 0.22089468195 0.185537461994
r=0.896901412963 0.20329403203 0.288302564863 0.328341838796
r=0.785180391648 0.267394793775 0.255495847582 0.251517900761
r=0.74826169453 0.279203990494 0.29325428952 0.235695071949
r=0.758799250141 0.235045767402 0.312034343291 0.268821400695
r=0.824576636437 0.270818377602 0.228164632687 0.248683895669
r=0.817103033906 0.24621814115 0.273706515981 0.290011183707
r=0.747131081239 0.143174524809 0.336213280671 0.388175759072
r=0.805471230454 0.290627892706 0.235077537521 0.278178206288
r=0.779729859714 0.252544606179 0.255116340356 0.292484769567
r=0.895598271498 0.399259799249 0.140694218584 0.13940447485
r=0.77503246818 0.281157610397 0.249570810886 0.263667964109
r=0.839354275498 0.385924286304 0.136949085875 0.112733737212
r=0.822632432883 0.403704747665 0.109935292532 0.088909450395
r=0.841514471126 0.382506346642 0.15718901454 0.159127625202
r=0.811707505965 0.313712098759 0.220610027963 0.225364998776
r=0.842265499847 0.300337859788 0.239328178806 0.217919563381
r=0.746455633817 0.148422415584 0.344789359794 0.402082583732
r=0.671719234272 0.0653539862388 0.376448739627 0.500292723411
r=0.711083589586 0.144819258924 0.341634593616 0.377669609841
r=0.697988340699 0.115938569269 0.344394047903 0.441553274449
r=0.756876875304 0.142353408118 0.342950847068 0.41282613691
r=0.723090533522 0.151879662544 0.336748279213 0.39983269206
r=0.701920427804 0.1263870936 0.355565035178 0.422203672975
r=0.733104434401 0.184483510097 0.308746186256 0.360540462008
r=0.769249995528 0.169389198962 0.325713387312 0.380724785787
r=0.710246615672 0.119163952226 0.35776330076 0.421009771987
r=0.73814142965 0.182266009852 0.313506359826 0.360010293361
r=0.705928974989 0.131668807712 0.345707478288 0.419710794163
r=0.765284048866 0.189522643819 0.320073439412 0.347747858017
r=0.753896428625 0.205332466266 0.306237468162 0.344388446323
r=0.807745323334 0.212400020911 0.296565424225 0.31491452768
r=0.705923564644 0.193098871931 0.315954118874 0.342117736278
r=0.704878311896 0.179325060363 0.33485316413 0.352035487675
r=0.716980553169 0.194057567317 0.316991643454 0.338579387187
r=0.726213472504 0.168335062297 0.339055446881 0.375366371269
r=0.728264995607 0.0718332985838 0.413526587193 0.46075088136
r=0.793961293116 0.17872623764 0.318260811666 0.36875187269
r=0.76187899264 0.164333976834 0.318831586689 0.408645890789
r=0.747391680388 0.160830842433 0.310437381809 0.433264198133
r=0.767208422548 0.166206528031 0.322705615176 0.405129803625
r=0.750945864998 0.161891768986 0.317518063766 0.392147946036
r=0.766311027908 0.155517641213 0.330044724201 0.401040251781
r=0.728754801821 0.106676774787 0.42267588431 0.415269279135
r=0.723430857671 0.0766528031941 0.411073032773 0.468946930627
r=0.759578144748 0.104895104895 0.346703610855 0.448410080486
r=0.795817935044 0.134867813647 0.322899188336 0.413595163738
r=0.772142353396 0.0967843631778 0.334804539723 0.482705818771
r=0.804086274144 0.111351078451 0.345104198805 0.434774072308
r=0.75035844997 0.0986147482116 0.38982810584 0.448096494062
r=0.625953235016 0.052731734188 0.440132204918 0.477690420151
r=0.767362069007 0.127106415872 0.348003091987 0.470548827622
r=0.784317880663 0.402459850615 0.12848090712 0.107292151823
r=0.793295935927 0.407552923239 0.122969565472 0.106843370668
r=0.77913137417 0.436341847149 0.106917755326 0.0773324873991
r=0.774052503617 0.415811646395 0.122171638241 0.11269280424
r=0.79559942234 0.442433289793 0.113267400634 0.0821981713006
r=0.755975807436 0.0502464275751 0.400080592666 0.513995226434
r=0.763897517137 0.167834623429 0.349104566482 0.371776668346
r=0.716299705483 0.0371169615883 0.431284296196 0.495509382001
r=0.822888926472 0.312698166529 0.253127584781 0.203534256962
r=0.760613409573 0.227946861601 0.314472481901 0.276375904969
r=0.807556381622 0.286635465419 0.269162766511 0.245709828393
r=0.760899016786 0.244983800176 0.309567986009 0.278875205301
r=0.758685625722 0.243297407967 0.312891668008 0.280425180968
r=0.796799937984 0.245134127271 0.290797546012 0.277853963671
r=0.804925179194 0.27454939573 0.274608783443 0.245360334947
r=0.810352868717 0.285484315278 0.259004510864 0.242390069212
r=0.756406295655 0.247763440395 0.298988529292 0.278018604137
r=0.758061192468 0.241878351092 0.3131927677 0.282124960317
r=0.824465309183 0.260291574005 0.277489498394 0.274623177662
r=0.780489731066 0.233658544891 0.287156697485 0.307560459269
r=0.824141041396 0.302461306738 0.222154575975 0.242461588271
r=0.745341689622 0.331728822709 0.217598632417 0.223266903594
r=0.860446755264 0.375540138751 0.194093161546 0.163567888999
r=0.827074626542 0.316084535094 0.230369195589 0.206469221407
r=0.811101971498 0.313329118417 0.231604108434 0.201550645548
r=0.78845096112 0.28391210924 0.252755250572 0.227282179247
r=0.74843407261 0.255904521874 0.295749585201 0.268365722532
r=0.752849604421 0.257595938437 0.293477046396 0.266429163388
r=0.86633661127 0.340199039461 0.235678566124 0.182106253404
r=0.831450521482 0.188542098384 0.317307998852 0.352185417796
r=0.744827673709 0.131808512877 0.34055617566 0.43671861352
r=0.799103040817 0.229689517714 0.321879737241 0.281623715681
r=0.731274828593 0.0974711019131 0.38660340215 0.461410327596
r=0.71686133529 0.124243646632 0.381807180315 0.428575030254
r=0.758018801354 0.160248240705 0.327866127334 0.405330525849
r=0.789864803505 0.429127317244 0.0756383350822 0.0567943336831
r=0.781581824665 0.428193899124 0.0874735729387 0.057535487768
r=0.780843738717 0.388285459926 0.11885303881 0.1087158133
r=0.7940011951 0.389696254732 0.121471411537 0.103146777585
r=0.791617172882 0.38908865361 0.122024183862 0.104735903639
r=0.793263127548 0.38998524973 0.121636596862 0.103687061508
r=0.819937644001 0.373100436681 0.121397379913 0.130698689956
r=0.788155949308 0.391812015504 0.109366925065 0.114599483204
r=0.762798047186 0.40401566954 0.111750474622 0.101549593141
r=0.76451200442 0.395480225989 0.101163177135 0.109737454304
r=0.798076603146 0.399224641077 0.104077024667 0.116985472671
r=0.694759000477 0.132221004344 0.357122559169 0.408029878618
r=0.770312707798 0.11262231065 0.427682667894 0.395002152964
r=0.826141177189 0.410978642015 0.135141855276 0.1155753905
r=0.807422670583 0.409715424584 0.136886327093 0.123052309628
r=0.811165833282 0.40878329266 0.13719622526 0.122632668021
r=0.92057050233 0.366344300971 0.183604372648 0.175716318188
r=0.836425098971 0.434219148162 0.148117946851 0.137582817619
r=0.796806642865 0.429847574708 0.155041931569 0.13563891057
r=0.835655113653 0.369912808209 0.177746644682 0.161373657959
r=0.782169521726 0.364526795606 0.176997302257 0.181438852571
r=0.801489353557 0.365035803128 0.17640887743 0.180163757767
r=0.885462952257 0.363213612951 0.13788465415 0.142479303226
r=0.810897064027 0.38395378914 0.157069368486 0.162770331793
r=0.806409296426 0.381433204372 0.158151639752 0.163967797627
r=0.807263020766 0.381101241888 0.158191145932 0.16398080145
r=0.806943724036 0.381036672828 0.158589790699 0.163676347975
r=0.826432379255 0.405198342886 0.14292605414 0.167186879292
r=0.776023952708 0.369303963669 0.176357008249 0.160215020544
r=0.813276441945 0.402706733893 0.151281535097 0.149574956764
r=0.707550359477 0.0640864114068 0.399622026919 0.493577530576
r=0.714446659241 0.0415694747956 0.397647752105 0.524516905247
r=0.691448195918 0.0358146345324 0.388816336222 0.539158652895
r=0.718703098188 0.0531293056657 0.393900045927 0.503665817711
r=0.724608226437 0.0460048379495 0.397289530506 0.513308600212
r=0.756186031178 0.0776632302405 0.374158075601 0.476701030928
r=0.706735443463 0.0434681585015 0.399310085971 0.519830559974
r=0.710878554938 0.0328609625668 0.393475935829 0.538663101604
r=0.702737559311 0.0339950996242 0.392105868236 0.536276432929
r=0.667078832167 0.0410895182965 0.383295431052 0.528168286128
r=0.703224192496 0.0617816091954 0.404006330168 0.486006996502
r=0.692243987617 0.0387370655346 0.40819846113 0.513597771292
r=0.67919991931 0.0275919298792 0.37539546704 0.556765727919
r=0.763632893016 0.0486101262232 0.384945397816 0.516806126791
r=0.713842441713 0.0427977336043 0.38106132996 0.535927216936
r=0.707990427923 0.0413713710113 0.39669748534 0.520775623269
r=0.741028798776 0.0778856323103 0.394799945549 0.468507523639
r=0.696370870901 0.0436050661826 0.392323224083 0.513736207705
r=0.722540981058 0.0399218448475 0.377122732536 0.542165187186
r=0.705700636254 0.0460033212154 0.399084421705 0.508056191374
r=0.703657966732 0.0359360711897 0.395938254924 0.524573830679
r=0.741029461121 0.0422287390029 0.364613880743 0.548191593353
r=0.704138725426 0.0309868440768 0.358836045431 0.579939464773
r=0.716581664654 0.0525837051154 0.375384415472 0.516546108199
r=0.741908918732 0.0404973706197 0.390671843515 0.527252174768
r=0.815302160379 0.230860201668 0.286616318796 0.315960551613
r=0.768899719433 0.246209744495 0.25722665655 0.331630940742
r=0.810303197671 0.23104279933 0.279238032948 0.347913174999
r=0.860599728317 0.274242932171 0.243736730361 0.300435802883
r=0.726867110678 0.187619089217 0.336987677508 0.355655679976
r=0.860468440571 0.284735812133 0.221722113503 0.296020874103
r=0.846502998867 0.288318019844 0.233640460536 0.258793681171
r=0.693537833937 0.0958978880631 0.342906327413 0.478607717177
r=0.671451459474 0.310383147502 0.200552310062 0.13634786572
r=0.787771228687 0.252153770609 0.279654676851 0.302863467269
r=0.647421036337 0.214344816612 0.258730209245 0.267599649932
r=0.634666885603 0.194207191073 0.268942003031 0.282683565229
r=0.616373253709 0.065028949004 0.404795394328 0.476072094469
r=0.630634964991 0.0443504419578 0.413715770507 0.507845426917
r=0.665134168421 0.0456278398492 0.410451388321 0.506167591421
r=0.746832372846 0.120449113446 0.349730420766 0.461286198655
r=0.798261018724 0.340425531915 0.174045998794 0.191747781893
r=0.823473701906 0.336959896596 0.163549531855 0.184813282398
r=0.822906065849 0.284715263861 0.333896960588 0.216933867735
r=0.876724980856 0.277325621076 0.307042838293 0.234069296569
r=0.856945638799 0.341488269458 0.225458571494 0.197423264937
r=0.858161878853 0.340908920216 0.22767317326 0.197158028345
r=0.75941551357 0.470279277306 0.0608844282395 0.0638434020039
r=0.798726432254 0.304939538619 0.208379813484 0.234750792022
r=0.84097623161 0.329697099536 0.217997802365 0.20264199971
r=0.810372806602 0.290320865429 0.25071310099 0.23961651204
r=0.850277117745 0.399424076415 0.131830313246 0.132146368872
r=0.786730874141 0.302405383795 0.209588219616 0.235107942431
r=0.810838141716 0.293126361069 0.221682565911 0.235678456221
r=0.804264393764 0.28654392685 0.227678240455 0.260126034845
r=0.804123876461 0.282102687101 0.242085758315 0.250853137974
r=0.812669293178 0.284792695063 0.240700248189 0.247325875933
r=0.747125534435 0.111462857046 0.379282211665 0.424384066901
r=0.746903336881 0.154977812078 0.358527879606 0.359926683388
r=0.754257221591 0.110513165481 0.361201870716 0.430777115767
r=0.807590307104 0.413633375024 0.0671979355655 0.0512549250308
r=0.738665386557 0.362145434279 0.15793611217 0.120817811153
r=0.719492863589 0.263118697938 0.257012716275 0.294176374176
r=0.755957657446 0.113292427057 0.384691968347 0.419490031571
r=0.758683786854 0.128786282211 0.384270523997 0.397681770285
r=0.719161351651 0.126258347453 0.375037376657 0.41408352437
r=0.744134111951 0.107285048472 0.391886662175 0.425054430443
r=0.705845735007 0.124502826041 0.41223571279 0.372566464308
r=0.750720088821 0.132962232244 0.389110062007 0.378664036077
r=0.822171335555 0.322491753998 0.231013318859 0.211306417269
r=0.7703798823 0.24536922697 0.277846381823 0.279081254631
r=0.836416405975 0.250801536911 0.281044541161 0.291699043524
r=0.832824225863 0.26278764282 0.276240851803 0.279697981714
r=0.8149604882 0.308576614733 0.244172170961 0.209230407234
r=0.801247712036 0.282919027781 0.261311956615 0.247148564245
r=0.8131446763 0.292267839538 0.263077292679 0.236337369765
r=0.814458496104 0.29050862349 0.262947336461 0.237193839872
r=0.81460501427 0.290949521835 0.26312033331 0.237035494218
r=0.855318571578 0.34506313636 0.214510781386 0.188633103675
r=0.87488675075 0.345259005526 0.219686404033 0.226834804834
r=0.765889786256 0.1330962047 0.364818056538 0.399996275466
r=0.806788646493 0.184918296593 0.312401642351 0.357471631583
r=0.805577851843 0.272784227013 0.250635710337 0.282107978625
r=0.858517899924 0.245895842804 0.274486033237 0.301964944183
r=0.767286399295 0.232294101576 0.285510458092 0.314592756747
r=0.841723573097 0.405054151625 0.148948821406 0.133191760459
r=0.840462766046 0.278756859434 0.264140987759 0.255804136767
r=0.737230615256 0.401648557512 0.114275009367 0.101107959107
r=0.780820048509 0.408981168518 0.143716254774 0.13243492384
r=0.791478109152 0.38219269103 0.145603543743 0.127530454042
r=0.850530425091 0.266993214759 0.238687919059 0.293170594612
r=0.851768459107 0.267424506243 0.285458434904 0.265285309189
r=0.738074381834 0.403479424557 0.114865618378 0.100869856139
r=0.779338415528 0.406410553113 0.111594538301 0.0933348761861
r=0.810201235233 0.406932258723 0.128060599878 0.11224750051
r=0.872241895076 0.254012032525 0.266730497163 0.289552281464
@balllist {Total Position} color=gray
r=0.920067396197 0.175398253683 0.320485902819 0.307271878958
r=0.909962159841 0.20582641577 0.303522550138 0.280991057511
r=0.879427498578 0.278149547035 0.227953854996 0.207064072037
r=0.8726173183 0.278059059381 0.22695035461 0.204805525476
r=0.875793286015 0.285214034368 0.223907621878 0.199523419084
r=0.820295405065 0.292107646608 0.209095745692 0.182535610912
r=0.820538528456 0.284207394365 0.221843170341 0.175696660675
r=0.973776573761 0.144065380595 0.372035857962 0.350400709557
r=0.981731207979 0.124644499842 0.390400617956 0.383483725993
r=0.904525291076 0.215356934449 0.280645788757 0.276661479608
r=0.881539668525 0.208385503029 0.289251350772 0.276944942642
r=0.911160145542 0.190843550535 0.306500742373 0.274081217186
r=0.900996468618 0.208242087091 0.288919333133 0.287037325335
r=0.903076061531 0.214334842573 0.285649402226 0.282803686934
r=0.908417951865 0.204993002227 0.297087118285 0.300473658062
r=0.895978284061 0.217218543046 0.284175670965 0.283861972813
r=0.904481395046 0.179397684576 0.309721348057 0.328450725716
r=0.956934552028 0.137814275527 0.366806983645 0.35835116049
r=0.948386951321 0.160912344906 0.348694242468 0.331174459479
r=0.863367252533 0.267288711952 0.22484034171 0.215650659368
r=0.85327659041 0.271594478249 0.231696149666 0.212799643979
r=0.778762767983 0.244065684882 0.29816351449 0.216032493584
r=0.786128044706 0.264831478523 0.257879441968 0.182397518198
r=0.862417187262 0.237883360417 0.243015648694 0.192789681392
r=0.917494022299 0.174790051031 0.307878276476 0.328444569454
r=0.897791670041 0.194456258542 0.292662595056 0.301786858565
r=0.783666167964 0.285380990154 0.175633428211 0.174000279968
r=0.909790262486 0.152507531455 0.333026168114 0.338366117313
r=0.930518125381 0.172757554128 0.323019271949 0.318189388532
r=0.930763725412 0.180450033476 0.319986609612 0.326317934387
r=0.92980671548 0.156290603591 0.333709839357 0.344698647531
r=0.907926381818 0.163187710111 0.314019265581 0.335410201707
r=0.877325008466 0.237235764383 0.255987705789 0.224647277127
r=0.824728940537 0.285438165802 0.196357227227 0.149184097397
r=0.828719426092 0.289595319256 0.19576964406 0.14292618471
r=0.848854437029 0.294640117141 0.209457504431 0.150959255544
r=0.820909442219 0.290324972656 0.201805609625 0.16154088575
r=0.848644388234 0.294148239786 0.209197284446 0.150866343378
r=0.846276484079 0.29465164148 0.208651075802 0.150096467403
r=0.824605273459 0.231106701297 0.265678349432 0.237254501415
r=0.867023827615 0.302398039042 0.221346091374 0.174921000561
r=0.890696946603 0.264130033642 0.245631869402 0.197579827298
r=0.865800200953 0.236302232398 0.250799465751 0.220133562297
r=0.84729425337 0.278187396841 0.217732797293 0.173592247075
r=0.821558404924 0.280276448698 0.218777246146 0.169463051568
r=0.816832556718 0.254459029501 0.243577737984 0.203069980888
r=0.797280106009 0.28907491377 0.201798240515 0.16719955044
r=0.86812662959 0.256110375989 0.240521712503 0.203156454555
r=0.868721192475 0.257154342979 0.240601994572 0.201937780186
r=0.805310899648 0.288762613892 0.203226543875 0.160874889782
r=0.837019213415 0.297365170018 0.189774591409 0.151639427264
r=0.844074796406 0.274264821608 0.232533081514 0.192992651243
r=0.853718814305 0.226499361974 0.254592777136 0.227248789775
r=0.842191996928 0.264234169498 0.236516778484 0.202327020234
r=0.83888662579 0.302425949482 0.234008722515 0.179477860561
r=0.877424509706 0.23953347684 0.264147730439 0.245951212135
r=0.881570136851 0.189044741618 0.295038610269 0.313531265781
r=0.919214770264 0.170410916443 0.329677142112 0.321526442223
r=0.959791549948 0.155802638571 0.33899352507 0.345858103928
r=0.961897680323 0.156606482432 0.338437523193 0.345742717216
r=0.882602194641 0.148276813436 0.346825054499 0.33580862895
r=0.96100819069 0.157234110368 0.334458935321 0.346516586402
r=0.739609948642 0.275301267945 0.188787593 0.134402179608
r=0.761434150274 0.295780960554 0.174429081253 0.12916553852
r=0.779132475875 0.325393974837 0.165925301726 0.121682852367
r=0.726074113152 0.253178430513 0.184307216968 0.144308052024
r=0.767801710936 0.296737553628 0.180437667829 0.132576108316
r=0.922232794071 0.18775928457 0.310169277431 0.313000739444
r=0.923615553979 0.175565740382 0.3184434908 0.328178050334
r=0.895912137196 0.222178517839 0.289191905948 0.280698687412
r=0.906891795825 0.21381187925 0.295288730208 0.287548142679
r=0.891106721193 0.213508577778 0.289686172175 0.289116900979
r=0.907516673231 0.21437226706 0.294631725097 0.287392408106
r=0.798337653632 0.334124514157 0.151746268863 0.116793227935
r=0.803725897233 0.336889797273 0.152056042106 0.122245284817
r=0.807427525676 0.340178826767 0.150314876699 0.120125110742
r=0.798561442269 0.340178601479 0.147379875921 0.115683348853
r=0.931693637151 0.172178261764 0.324168389604 0.316352929715
r=0.939205466944 0.19564076441 0.325676885555 0.301611558766
r=0.932145537714 0.170498839399 0.334209258529 0.319252835808
r=0.794223701279 0.268895899054 0.237287066246 0.183806519453
r=0.707630883387 0.285741778457 0.209554536707 0.148785871965
r=0.775076027806 0.317319095862 0.175064002976 0.126043923182
r=0.787576435652 0.328797528489 0.180518633303 0.127783535146
r=0.823712021875 0.347043399592 0.166289286317 0.122714208072
r=0.714539676551 0.378984879129 0.0940800667758 0.0617676329898
r=0.925059002577 0.161328919906 0.333570218432 0.343195942724
r=0.916566676278 0.155429294879 0.328397844648 0.344671061773
r=0.876960385387 0.304100311019 0.212183912879 0.193947183758
r=0.875115770883 0.297088978017 0.216524902835 0.199324500515
r=0.863605649137 0.301995160376 0.204997091299 0.192891400288
r=0.826465616169 0.28568314287 0.214225067695 0.197932442976
r=0.878763493021 0.295398509318 0.209288304114 0.203614432517
r=0.87935278042 0.295103644607 0.209317263319 0.204104249254
r=0.877713822801 0.294857661336 0.209174095497 0.204364296246
r=0.877449469984 0.295468679905 0.208817484409 0.203994703335
r=0.898995902377 0.19929152967 0.281979019884 0.295346015344
r=0.906066920105 0.202868822234 0.286723137057 0.289886427089
r=0.930714421379 0.222718180165 0.296731637157 0.280199705732
r=0.952608996089 0.164218154124 0.330617174434 0.326491237078
r=0.885474379249 0.235975429844 0.265663474692 0.24297095035
r=0.835809129677 0.282081074103 0.226421009922 0.190992586035
r=0.771997521951 0.302804572813 0.193885307889 0.122028640184
r=0.771211032599 0.304405334329 0.193719558689 0.12224763861
r=0.734160728069 0.338396227104 0.14751016594 0.105357103747
r=0.758198655317 0.308574489201 0.177717565389 0.12198259792
r=0.775263566013 0.291042131746 0.206087665214 0.132472272421
r=0.753818306803 0.298579975492 0.191479852952 0.119536750042
r=0.764601298061 0.309565511057 0.188128316506 0.105942634883
r=0.76647474235 0.334932853477 0.148038921657 0.10548502116
r=0.773606985308 0.302678558781 0.182718354702 0.108090587381
r=0.779634846961 0.2520000944 0.237100669451 0.191442663961
r=0.906458993152 0.178861214433 0.313605474206 0.316438313166
r=0.887170589639 0.232033206546 0.271430811482 0.269493613609
r=0.891605421652 0.193101112417 0.295430730639 0.306650155061
r=0.916113653163 0.181947809133 0.308023253679 0.329829553623
r=0.874866042563 0.222153720819 0.271652712564 0.281015998136
r=0.885406165979 0.228020138965 0.270024176942 0.277471243226
r=0.884586926531 0.201333639917 0.272951636392 0.287207787231
r=0.903903287511 0.180579841547 0.283962610366 0.321093193446
r=0.853689733487 0.26430470359 0.222951862246 0.202985361597
r=0.879947304703 0.281690025623 0.224134958965 0.204573038008
r=0.955866683956 0.157937681147 0.332525696284 0.339981632659
r=0.932081054419 0.173773868949 0.317597654702 0.318849536487
r=0.866089954534 0.245464649055 0.26697443789 0.22617765239
r=0.872614158715 0.168883061747 0.300337141787 0.324826746582
r=0.848587768466 0.244037058939 0.251812427448 0.232264493944
r=0.773024649451 0.317614172657 0.169843171422 0.149822115734
r=0.793100602716 0.32129956228 0.188318955137 0.149816554049
r=0.788131714088 0.313960410775 0.181500223248 0.151399017711
r=0.899973088029 0.188852567551 0.300919987311 0.293106301982
r=0.902774130204 0.216956082573 0.291067119087 0.267000538308
r=0.825413570517 0.279430561993 0.203545292374 0.164405208377
r=0.840430208069 0.287621065784 0.210175977131 0.16927918663
r=0.834138847101 0.269794385914 0.217550172818 0.175241720488
r=0.834720710039 0.278828693576 0.212013325898 0.175181229357
r=0.898969879384 0.225359051686 0.275078876912 0.252092601993
r=0.906747143323 0.210108157283 0.294966137673 0.272064422656
r=0.888138739006 0.221961834617 0.281702190976 0.251590224305
r=0.890554871703 0.244173030152 0.266476362309 0.236503253293
r=0.910026251001 0.242788031272 0.270885367683 0.243016776855
r=0.912945121784 0.240953111766 0.272925603074 0.245052717808
r=0.903039000344 0.238756153884 0.273564875541 0.241643553417
r=0.904949398387 0.23963674491 0.273025244135 0.24193956408
r=0.832355893966 0.223678345369 0.262637068735 0.195524650085
r=0.81268491525 0.309741995309 0.199012709322 0.140729831451
r=0.86235167314 0.270529793981 0.220588561418 0.221342558712
r=0.763786417266 0.318970090684 0.173194428102 0.100743965601
r=0.854897514307 0.227632851087 0.269481982475 0.227246412317
r=0.915298179669 0.187435822691 0.305736251429 0.310402100478
r=0.942120956162 0.187911093318 0.310872892496 0.317759519364
r=0.957014683285 0.164243123678 0.339372956338 0.328101557992
r=0.947149799977 0.192657160247 0.319138915457 0.311856939976
r=0.916133853487 0.162616758005 0.31492779099 0.350291248751
r=0.802756825361 0.286406324978 0.198714286802 0.170075177661
r=0.859468657772 0.296162910346 0.209461197597 0.177921106206
r=0.786009288042 0.289927312579 0.200498792459 0.174404495174
r=0.856811339634 0.298665703588 0.210080345689 0.177494926642
r=0.797438577677 0.278560250391 0.193202097576 0.17598770008
r=0.837596217582 0.307404880384 0.200020004501 0.163242086612
r=0.772728362491 0.272062174985 0.207235922059 0.175306757205
r=0.81284952171 0.283438601984 0.216182404113 0.179396914662
r=0.812970114699 0.281770947913 0.217666287902 0.181364129619
r=0.881246744577 0.237342300446 0.267916338747 0.244568457704
r=0.937201189147 0.194372487718 0.303960101236 0.298064612178
r=0.89637201502 0.218328761467 0.283123912338 0.262933958647
r=0.910868686522 0.224192855788 0.279771157958 0.261883441907
r=0.789729217947 0.301999692355 0.199784648516 0.175757575758
r=0.853975917014 0.269526160598 0.235559669935 0.208941918672
r=0.844441577916 0.218698984533 0.258722780222 0.255734484381
r=0.768290973985 0.288517211109 0.202685792197 0.185857567098
r=0.801412286522 0.3106335814 0.195322651954 0.15419301009
r=0.850788531022 0.280737516758 0.226782730061 0.192735019191
r=0.867725482481 0.268582864339 0.241965357237 0.213273660207
r=0.845283384823 0.289474529453 0.206703282585 0.178093081519
r=0.817549523809 0.299063629548 0.194960609214 0.159861404863
r=0.816200031488 0.29387146763 0.20163749963 0.166790046687
r=0.824881599549 0.307009860167 0.197778897191 0.163222138266
r=0.825871135025 0.292803112954 0.202032875118 0.158138773729
r=0.950596289901 0.150447014436 0.349071112205 0.349030101706
r=0.844437375635 0.287471213996 0.213257028941 0.18591891799
r=0.830507862232 0.32176185609 0.19320419814 0.15461321766
r=0.839435593567 0.305039441832 0.195783964313 0.170987132241
r=0.841091422636 0.306536670921 0.194318234982 0.169857263627
r=0.832731095032 0.284294195851 0.208730835798 0.169290219022
r=0.807348762399 0.277062914089 0.200660716567 0.166475022359
r=0.832814635424 0.280613945987 0.210794519096 0.173576595926
r=0.780976499489 0.273218536856 0.204311440214 0.166454891995
r=0.853488820967 0.275036024949 0.222029387944 0.202549619766
r=0.818550138525 0.28003508662 0.211355116277 0.185144575671
r=0.914474783002 0.184339060025 0.312147269392 0.318329029777
r=0.910685882507 0.151809157226 0.330701110428 0.354007526306
r=0.915918478641 0.147900318349 0.337632053856 0.351846219356
r=0.888226701168 0.293903080543 0.202579354757 0.196446016799
r=0.961962663214 0.140964197044 0.361079413819 0.362040706239
r=0.833000278512 0.263236083027 0.240429717053 0.190814179012
r=0.740073415435 0.241582422958 0.216180227186 0.20891081037
r=0.930719429108 0.168893814243 0.325889463036 0.331177059306
r=0.907345355639 0.152773338447 0.329923927635 0.346118604701
r=0.946401785025 0.15016219483 0.347975199639 0.348550153283
r=0.906783039374 0.160862354892 0.329620015863 0.328238036869
r=0.919508628522 0.17313488896 0.336762298009 0.322268295838
r=0.915122839478 0.205549058477 0.310522321107 0.288481475197
r=0.938915724076 0.161167367617 0.333844756112 0.340745955247
r=0.90216354718 0.171457702433 0.327530321245 0.316794241626
r=0.921019494296 0.173769350276 0.335790547034 0.321896248081
r=0.919298843517 0.173136374351 0.336519890835 0.322414857055
r=0.914209073593 0.171293377289 0.277602637315 0.351840175821
r=0.734586188074 0.275149035395 0.167183616006 0.13706856728
r=0.731691894793 0.211357653253 0.186213936496 0.170239438385
r=0.756391603491 0.324535733348 0.162442714372 0.110356505255
r=0.744968102092 0.310146292952 0.166234853838 0.119101829316
r=0.768831684773 0.298693528178 0.177922315609 0.161654770452
r=0.789685722196 0.310930049101 0.166572482456 0.152046423112
r=0.803116324283 0.321044022317 0.168523648754 0.148804573518
r=0.753323685422 0.279372157888 0.146666986342 0.130067851063
r=0.799651667922 0.294122609081 0.160498253162 0.154832451127
r=0.756495670944 0.340531833045 0.137898634353 0.103427582227
r=0.733329276333 0.334698938597 0.14805161525 0.116846873657
r=0.837777539905 0.272905898936 0.209865732633 0.204285497321
r=0.780938127128 0.324654536814 0.144685846048 0.126672585278
r=0.962141828951 0.151090190597 0.355354686646 0.335863322353
r=0.829021924015 0.21273486305 0.25702318134 0.269728895517
r=0.822570598123 0.219189361752 0.26015580826 0.25318119312
r=0.871770081902 0.216727669052 0.261449547971 0.269195945548
r=0.875323665945 0.216154006758 0.262459632855 0.270389521676
r=0.91734396628 0.238510037128 0.26876556164 0.246928380526
r=0.976773624161 0.150872395377 0.368053851278 0.340134861924
r=0.877547700687 0.274818341268 0.222283471143 0.204576964838
r=0.873411111677 0.278383589284 0.219499635984 0.20410525608
r=0.903538578027 0.184730612102 0.3097698942 0.315234470477
r=0.848427590487 0.294812734046 0.207570514488 0.153414044278
r=0.811269580523 0.291615520094 0.209442991585 0.171176460123
r=0.82076867073 0.318703413334 0.136877098313 0.153312018634
r=0.910175891992 0.235322219708 0.276118277137 0.254607628674
r=0.870071488661 0.311958854455 0.186540586513 0.174418423354
r=0.934031426526 0.169229539642 0.332017263427 0.33185741688
r=0.868570995282 0.288955289803 0.219285293107 0.187975682602
r=0.930827309832 0.221378233532 0.283263704266 0.257606448074
r=0.849339930994 0.231900538246 0.268397283862 0.240304536643
r=0.922749483753 0.230131296892 0.274383708467 0.250375133976
r=0.849564499059 0.291433687022 0.1995479828 0.184930803211
r=0.887274141409 0.283366299331 0.224074597344 0.204318545729
r=0.859320142743 0.259958446769 0.237567464298 0.216542484597
r=0.875287415742 0.275736725247 0.237757152679 0.20379466279
r=0.892799631411 0.218237832881 0.281785287227 0.272790340664
r=0.889231271594 0.23046502431 0.258078023589 0.250517598344
r=0.874327230922 0.240134757515 0.273606504575 0.22961879641
r=0.908592497844 0.226767425909 0.281463610776 0.247889022919
r=0.88092336128 0.233369227088 0.242143255962 0.249680944405
r=0.89124361515 0.225165303039 0.274864127769 0.264681068142
r=0.894569273363 0.181045832305 0.302476754711 0.297683699498
r=0.814987283261 0.241616136402 0.250838126341 0.234515897532
r=0.878553651938 0.243020353749 0.25350002842 0.240171138911
r=0.834692865536 0.307314155405 0.210658143143 0.176638815679
r=0.919415975665 0.24502419158 0.268987377029 0.252716678466
r=0.840833456352 0.299889968212 0.205396313678 0.164982126261
r=0.797779512715 0.31587443592 0.181803203238 0.135104073902
r=0.837994929472 0.288576044311 0.211700900069 0.190953150242
r=0.860210868321 0.263610942876 0.23754665842 0.216808628532
r=0.876255377512 0.258527711 0.24897667468 0.218775041691
r=0.935646629938 0.195176872231 0.305815135959 0.303158800705
r=0.9675257523 0.159937781085 0.325189439226 0.346218882054
r=0.942754238947 0.184803662617 0.301046461902 0.301008728901
r=0.938927527429 0.178085461924 0.300787777513 0.319063154823
r=0.923892419931 0.19283630312 0.304406982655 0.304628411077
r=0.92223394494 0.193011380194 0.303277075854 0.300118047512
r=0.94996432461 0.184519230339 0.310436132195 0.313039798013
r=0.903502247612 0.20238752482 0.288721003438 0.283481040244
r=0.896112018064 0.198254854178 0.304918376438 0.291214003092
r=0.918212662111 0.173151164194 0.316292677042 0.315307435557
r=0.910402915926 0.203489939465 0.293826434331 0.283716883562
r=0.939264548945 0.186812623751 0.305108131947 0.309123049727
r=0.913687080643 0.204647082823 0.293480212158 0.28590371277
r=0.909653371857 0.211221300963 0.280911866183 0.281489911306
r=0.888834536898 0.207555718194 0.278007214177 0.276456340286
r=0.914236534941 0.201298701299 0.290422472904 0.283897367839
r=0.943989870198 0.199277518858 0.297287888146 0.289973234507
r=0.907818657597 0.198189415042 0.284818941504 0.285236768802
r=0.934696802289 0.200866530506 0.29916528098 0.293505172871
r=0.95337743643 0.158297733549 0.336255462489 0.339068378836
r=0.908386735796 0.203919610258 0.296505421092 0.292339448014
r=0.907295741115 0.200098057241 0.297756940614 0.303632714347
r=0.899400140346 0.196303300189 0.297261026048 0.312857113809
r=0.913306369088 0.202884030221 0.295438690238 0.302073592495
r=0.919104367164 0.195021305981 0.299951156249 0.302831253263
r=0.91977762722 0.195504389597 0.304391806085 0.305300646016
r=0.945699833749 0.172616218319 0.343738279895 0.319645253094
r=0.954707448212 0.161574890479 0.340455830977 0.341848832696
r=0.889270283612 0.160062160062 0.323195672252 0.331390831391
r=0.912742007935 0.18080053094 0.311118961028 0.317739652159
r=0.9073288969 0.16873836546 0.317555395424 0.3344742689
r=0.915245238575 0.172926074477 0.319234473022 0.325984723118
r=0.937366395372 0.171535380842 0.326207299569 0.329103668602
r=0.982197489639 0.148012753101 0.357787904585 0.350726960122
r=0.913044062854 0.18575968393 0.31912737267 0.330327235249
r=0.807201463736 0.31155807789 0.18341258752 0.145740494768
r=0.810178951096 0.316386168612 0.178756426044 0.145663519615
r=0.801683620264 0.32661285585 0.17350837336 0.132824491078
r=0.779149791453 0.306765418677 0.192736291364 0.151253652239
r=0.799858119504 0.328326180258 0.178904646389 0.13774336008
r=0.957663934843 0.155740160979 0.339243462178 0.357790107767
r=0.929295113337 0.195193819753 0.311139610274 0.301154725009
r=0.939453000125 0.138274040734 0.368538956368 0.353316754698
r=0.886504377176 0.270457104126 0.244692583402 0.207443019943
r=0.907255525605 0.218129847005 0.277641104941 0.257304186875
r=0.861905440956 0.244791124978 0.258606344254 0.234425377015
r=0.914254568477 0.234391320108 0.279820895718 0.250089687607
r=0.918240753706 0.233984961569 0.281480260793 0.251436052746
r=0.901250412983 0.231308392478 0.275800954329 0.25296122539
r=0.876905532654 0.240906256496 0.265690728588 0.235581158258
r=0.862798798119 0.248760373265 0.253632795014 0.227976538916
r=0.899771210972 0.232199085261 0.275444446849 0.249016058029
r=0.917216176641 0.233110654879 0.281533572912 0.252046784813
r=0.881946809532 0.236669137633 0.263915657689 0.249369903632
r=0.878450874594 0.227419174806 0.269995591955 0.254546624062
r=0.875006893103 0.262028402039 0.24306242771 0.225016598747
r=0.868947951426 0.270547483018 0.248474215364 0.214869464813
r=0.851810599171 0.307459530889 0.213835480674 0.177839444995
r=0.861941239503 0.267485462078 0.240979112111 0.209911604519
r=0.869628966864 0.26441945073 0.237342310366 0.208963722141
r=0.87823396997 0.246262794298 0.250906864444 0.225761111496
r=0.916487601726 0.237810916824 0.27552781541 0.246402064477
r=0.914615578419 0.238910239355 0.274307445101 0.245095131263
r=0.871193097964 0.28816160816 0.242288458682 0.195111485204
r=0.942703385625 0.214312281485 0.291782233983 0.293238116492
r=0.919227560702 0.18683152905 0.310383873656 0.316533753384
r=0.929551154612 0.231673310501 0.279396627552 0.254842513054
r=0.943055644579 0.170898322481 0.331011390978 0.335436541988
r=0.913517108604 0.178818744117 0.329677625387 0.313567298642
r=0.897133772113 0.198611034152 0.305627897527 0.295266064535
r=0.784203598063 0.318890637752 0.17265652326 0.121910341611
r=0.8042640241 0.321239806705 0.166440148998 0.123766737139
r=0.80188613662 0.299186287833 0.184662123444 0.14632767312
r=0.817770207918 0.304000783071 0.189007084084 0.145951715681
r=0.817263599174 0.30344672242 0.188929335079 0.146446448668
r=0.818275485986 0.304101401571 0.188881045692 0.146286161986
r=0.816350675618 0.29056768559 0.202197962154 0.162532751092
r=0.780929908153 0.294616709733 0.177330964686 0.148105081826
r=0.819249735222 0.307277636838 0.183026905537 0.146017558695
r=0.794445177018 0.309427273734 0.16344300432 0.136213581478
r=0.796178341404 0.299436231699 0.188031639188 0.151265993553
r=0.902785917191 0.17496853814 0.31683784625 0.309720023275
r=0.959783092078 0.174241636847 0.346825243631 0.317604319787
r=0.813606271284 0.314485176921 0.188734459675 0.152708532568
r=0.828581958335 0.309060283859 0.19862938227 0.161940859749
r=0.830106545845 0.308225618375 0.198095514996 0.162664278843
r=0.811436896914 0.279989914816 0.222384305533 0.19607278141
r=0.796696977073 0.307469967237 0.202123528698 0.171515592768
r=0.825078033116 0.313702803346 0.205539184842 0.169085597248
r=0.810961835228 0.283205224852 0.215358216097 0.181465404973
r=0.847075680207 0.290485734663 0.218979480804 0.1863229793
r=0.846252773452 0.290912305556 0.218494198427 0.186965177136
r=0.780156811664 0.258510990781 0.216626234682 0.185716040029
r=0.836828274841 0.296066032453 0.209610121642 0.181867624496
r=0.833877723883 0.294488392839 0.210339999828 0.181581307801
r=0.835610221056 0.294727580951 0.209773007859 0.181828369622
r=0.834524896283 0.294680845111 0.210264885221 0.18143608664
r=0.799003944112 0.296511737889 0.206704121976 0.181904167376
r=0.814480017806 0.280448371384 0.220668952805 0.1798377048
r=0.827199735476 0.313038929507 0.199890803388 0.167461239778
r=0.94082170726 0.151465798046 0.352539282568 0.351514965276
r=0.955477088691 0.136887077369 0.351421252077 0.377579165337
r=0.931371102917 0.132494360679 0.350534911024 0.375624942288
r=0.947003272922 0.14105465325 0.34927838782 0.366791922397
r=0.93855396879 0.140943848468 0.346759150606 0.364670945057
r=0.936847501707 0.157479954181 0.339534173349 0.348713249332
r=0.937341159014 0.137857691826 0.344033554368 0.367346452424
r=0.935810448918 0.136684491979 0.341381461676 0.369349376114
r=0.938948982492 0.134615670185 0.348857417267 0.37396166402
r=0.937938129552 0.133829508649 0.348494245745 0.37247605265
r=0.939222530695 0.141186351269 0.359577155867 0.361222166694
r=0.948620970872 0.140222870788 0.354625453259 0.36090474927
r=0.944905177274 0.136006085438 0.346074719499 0.376173434988
r=0.945590947075 0.148844135584 0.339656313525 0.363754550182
r=0.927320565433 0.137069387059 0.342924691242 0.371595583848
r=0.950559561705 0.140230960176 0.351572711684 0.369464330683
r=0.943913179576 0.153485027766 0.348394573067 0.351204375613
r=0.952651981901 0.1383954369 0.350349778711 0.368623931798
r=0.908862022494 0.13632124019 0.336826997298 0.367771452464
r=0.9575061288 0.143724847778 0.343745792379 0.362790419341
r=0.950030095905 0.132543549568 0.352545642313 0.377276428867
r=0.924774164609 0.134555229717 0.33724340176 0.382095144998
r=0.926907568613 0.131729049917 0.340215968913 0.38997272918
r=0.928421861995 0.136122781941 0.338076262254 0.371551089358
r=0.949126006757 0.143592011926 0.342573024688 0.368113235366
r=0.948460848335 0.227390716996 0.276906372325 0.281477792993
r=0.899089567509 0.230494228889 0.270378855311 0.272635741489
r=0.90731891536 0.226600716729 0.279946586001 0.281268309965
r=0.905641266655 0.257071553619 0.252557082728 0.254508883674
r=0.946899100087 0.204332072148 0.306744703658 0.295412687927
r=0.875627544329 0.258382257012 0.246183953033 0.246053489889
r=0.891093585725 0.25896316417 0.247696403073 0.234936305259
r=0.899030626886 0.168423115142 0.309568795398 0.322976585352
r=0.821884685139 0.273635452314 0.229821926735 0.1482104548
r=0.949243312533 0.235619462391 0.270998031548 0.274420755039
r=0.867038796409 0.236199644628 0.257750550296 0.206716524783
r=0.851568499466 0.221093355375 0.267449602792 0.2118749139
r=0.94558411336 0.156084742621 0.336168264041 0.326027934971
r=0.96920050751 0.151216833835 0.340777917836 0.343930524085
r=1.0 0.156079674074 0.344070199116 0.352093493125
r=0.930964838269 0.179904767198 0.316954773683 0.331628777352
r=0.798615644337 0.273695695868 0.221035403566 0.185875900881
r=0.813846804109 0.285908189417 0.206028734985 0.176696159086
r=0.869300689043 0.25107158762 0.302027666444 0.216161489646
r=0.920770560487 0.251789668456 0.286574453241 0.239542572876
r=0.870019344196 0.276852802509 0.24921464364 0.214846683114
r=0.870450888739 0.277355103758 0.250419961897 0.214148021861
r=0.778646232099 0.341863824219 0.142725033033 0.116079953847
r=0.874799682054 0.261032528669 0.24482025196 0.222896494281
r=0.863896169603 0.274135401045 0.23687696238 0.206297814113
r=0.90264296369 0.258084241111 0.25230910934 0.228608542575
r=0.820828026055 0.298836447067 0.196750479936 0.170997799316
r=0.863975453475 0.255008439943 0.240649431414 0.221415245203
r=0.880138927396 0.259115058375 0.241984244097 0.220536666888
r=0.865157629863 0.254194983319 0.243642654146 0.227488776309
r=0.888478082819 0.25422217703 0.250108839359 0.228515018915
r=0.88773141654 0.256725710985 0.248442078382 0.226362405091
r=0.936710904591 0.173537752018 0.323271038892 0.320765380268
r=0.929765710071 0.190414174545 0.31730336356 0.296466010676
r=0.935796873863 0.172400538151 0.314284493989 0.324342793687
r=0.77424576713 0.338940988615 0.136012418246 0.100441790297
r=0.815217822407 0.292168020885 0.205024786601 0.149636756524
r=0.881075508869 0.249310725319 0.253862723654 0.235174363771
r=0.940444587423 0.173574827368 0.328642799831 0.321992559054
r=0.941502577934 0.181696841971 0.324596864323 0.313031260976
r=0.92676966388 0.179474401143 0.317718196618 0.31008505266
r=0.945185919768 0.170959618458 0.330957279759 0.324892206377
r=0.943563103279 0.170016049124 0.329408275766 0.307776847394
r=0.957685230015 0.182908211199 0.324995302518 0.30871852687
r=0.853946192195 0.262076740011 0.241186867633 0.213881118394
r=0.857365996824 0.225467193546 0.270087264345 0.243187618342
r=0.906597968098 0.236695292506 0.277222394451 0.260578788607
r=0.904726366114 0.241260677665 0.276363921152 0.255290583517
r=0.889046484416 0.262280785298 0.246749245085 0.218231492219
r=0.88121665742 0.247492996185 0.257893963227 0.23397239718
r=0.897978764964 0.25753459732 0.259874608402 0.229175923463
r=0.89624500782 0.256572766682 0.259400693634 0.229392350174
r=0.89800155959 0.257259635718 0.259339378063 0.22929440121
r=0.861709707633 0.284697564684 0.234607817779 0.198971633707
r=0.848838618528 0.271969904746 0.249627991387 0.225525723545
r=0.937794763941 0.186431524452 0.318447614436 0.309297677133
r=0.901208164697 0.207009572492 0.290689006425 0.284394116881
r=0.874446823454 0.238609422026 0.276346661753 0.252195811068
r=0.887705897672 0.233890656834 0.28105268475 0.262194608611
r=0.909132543182 0.227528004614 0.284205093956 0.264604393714
r=0.835502798832 0.308161676223 0.207602463368 0.171133290861
r=0.89514527402 0.247906993105 0.274078373435 0.242771211482
r=0.767147323961 0.290442291566 0.205659333797 0.146247033845
r=0.818652179455 0.305181218267 0.208521721317 0.166454501558
r=0.794651879376 0.297659653008 0.199881875231 0.152912513843
r=0.895287140606 0.244536341858 0.263486837703 0.258227272119
r=0.879291606462 0.246140324694 0.28321144885 0.240842080825
r=0.767402386054 0.291717780008 0.206479313037 0.145738076651
r=0.77871118771 0.304096274011 0.193928874489 0.138532747049
r=0.791997066777 0.307241719377 0.194713663878 0.149782357342
r=0.900339165175 0.239826419157 0.274490189634 0.259180397369
@group {Shuffled Data} recessiveon
@balllist {First Position} color=pinktint
r=0.59813636179 0.130223955209 0.397720455909 0.261897620476
r=0.44570736962 0.255767122368 0.374622424093 0.143534781733
r=0.368629372581 0.329050004105 0.21124476558 0.268967074472
r=0.505546141511 0.332845561767 0.212531827095 0.263864906787
r=0.41606446716 0.272291688019 0.212949677155 0.188966895562
r=0.510706771339 0.158752778886 0.313752873891 0.216363601816
r=0.639243380618 0.295733832215 0.331878263209 0.20879644914
r=0.555642830785 0.106851658272 0.445424308657 0.298679083911
r=0.265518538633 0.312453916646 0.487342438819 0.107650714511
r=0.485037785551 0.342112429488 0.249007975102 0.252489787979
r=0.439462582477 0.367567933403 0.141721092349 0.253392440188
r=0.624067293935 0.131009780962 0.235523717684 0.370023419204
r=0.716242144264 0.248757148343 0.148602505423 0.232597482123
r=0.481152198211 0.246090808633 0.23815996636 0.149952571412
r=0.408879382257 0.247546768918 0.383525184109 0.229516846198
r=0.495829663125 0.237155803416 0.370721505751 0.154234925061
r=0.358782716106 0.377353092636 0.223493734623 0.144303942324
r=0.445250279119 0.107432199296 0.460354702919 0.278269270582
r=0.542063304159 0.176265228488 0.42699956662 0.270982809265
r=0.432203055643 0.205921871112 0.189201293854 0.273500870863
r=0.423306285711 0.345169323988 0.267786079232 0.190377159876
r=0.509296683405 0.164700605517 0.419884877028 0.149271137026
r=0.693971070147 0.163835393715 0.285383903793 0.387043422196
r=0.656941672901 0.171041431638 0.160383160175 0.324537646057
r=0.800119681481 0.211917868767 0.130349178286 0.26150198899
r=0.514751412081 0.247937258638 0.1428182576 0.218471955224
r=0.608169000512 0.157202183753 0.179926275022 0.375950725584
r=0.710662432222 0.214389509126 0.406060606061 0.128513202197
r=0.616963560404 0.133369022127 0.386117059243 0.267880085653
r=0.537542737513 0.262553488778 0.206051873199 0.135272028644
r=0.669357991186 0.274074238129 0.402185949681 0.124147324592
r=0.787136913676 0.265928044996 0.217719647013 0.392443269977
r=0.416959717399 0.279121094708 0.341867346772 0.17184102539
r=0.286837162735 0.35011052731 0.295679992891 0.154205036491
r=0.418720566198 0.208628321997 0.351641910755 0.288309965604
r=0.553094448371 0.315484751132 0.328371589097 0.202957567347
r=0.641277079013 0.324231132862 0.316222679495 0.156127764492
r=0.362293210086 0.325513736324 0.153949683899 0.316857168236
r=0.487223345668 0.32732628086 0.152825613009 0.202392084846
r=0.458779327677 0.341027811014 0.186593515627 0.286660635597
r=0.407107688814 0.329937095774 0.201337822273 0.300921414016
r=0.746615755496 0.182331488621 0.273894475403 0.197053911936
r=0.464290698367 0.174344590727 0.194161419576 0.29340583858
r=0.71315785049 0.189187091567 0.300994986263 0.170932741412
r=0.685326538745 0.162743221691 0.20312599681 0.319872408293
r=0.609007693518 0.356864742315 0.182358836189 0.168147989946
r=0.603158015431 0.320020927799 0.149139634926 0.194919195442
r=0.485699443467 0.336518317442 0.298854634139 0.187425143304
r=0.417459798929 0.186137217815 0.299397156813 0.336927980312
r=0.462306654091 0.306946213383 0.320030371314 0.213010678946
r=0.50246367323 0.340209004192 0.164378151771 0.279938027827
r=0.406931583792 0.179793338902 0.308311843969 0.310790687539
r=0.602459041758 0.32065382512 0.310415020964 0.190405298657
r=0.563293876392 0.318699969127 0.303804071866 0.182729962102
r=0.578103981888 0.358849718335 0.174995457023 0.190305288025
r=0.412765903825 0.271249739879 0.211885048766 0.341558268772
r=0.344667843126 0.145780688274 0.234283552321 0.390128496761
r=0.562665407939 0.133017731471 0.268487013124 0.396136695057
r=0.650245686317 0.121161588911 0.186984308748 0.403692109523
r=0.772321820083 0.122071151183 0.186357629682 0.402117243593
r=0.657493039955 0.114442592182 0.200545575361 0.259707860715
r=0.731358781798 0.290904804111 0.187324097401 0.399224565892
r=0.703097267302 0.333228544483 0.178623074505 0.0992769569318
r=0.724865630196 0.293282975921 0.398524154578 0.113272053931
r=0.760969455311 0.225048004531 0.399321720151 0.111791846828
r=0.496765830215 0.338448049101 0.162804534352 0.403676332436
r=0.565787096316 0.30281798821 0.397604864348 0.196672736813
r=0.629037617155 0.217183781045 0.143169789791 0.373267592321
r=0.635276711687 0.218665323657 0.133060132361 0.388432297376
r=0.711033656288 0.234911061579 0.242777850618 0.149337878589
r=0.571896871016 0.139134438692 0.22972972973 0.381921427792
r=0.391098396906 0.381525555723 0.242331916987 0.139179976227
r=0.642676359684 0.248422200143 0.230243971528 0.138744455436
r=0.299200618347 0.11816257936 0.252732478526 0.392348230217
r=0.344315505951 0.386973281513 0.12871045971 0.245290112148
r=0.29668356361 0.24983351232 0.231324881959 0.123362871148
r=0.575349549176 0.241656102404 0.394477040959 0.121661038626
r=0.722277081686 0.38210238036 0.136142713328 0.265985429904
r=0.512295824479 0.261415207928 0.388533851996 0.195193109197
r=0.34008603258 0.214531599001 0.135093942977 0.263040336355
r=0.400358709916 0.172113564669 0.312365930599 0.363154574132
r=0.362786904977 0.363151638648 0.391543555782 0.153574460859
r=0.911798657176 0.122706286515 0.37889761712 0.284282619636
r=0.660827133816 0.213416605121 0.29911040499 0.35969533183
r=0.570524334965 0.360756873348 0.1377020859 0.249858162916
r=0.453609558886 0.282432822884 0.148126745642 0.522392372147
r=0.593602926349 0.121313475657 0.414123243457 0.196921592956
r=0.759361226535 0.219811947073 0.255122049128 0.41731383841
r=0.570799048919 0.30916150887 0.225654747426 0.196909225775
r=0.564739222467 0.317616380863 0.265200600996 0.219293954031
r=0.402085833908 0.191863406648 0.282927536397 0.220267297296
r=0.577071154985 0.323282390197 0.207765386204 0.172208453807
r=0.62565322902 0.276171657682 0.303558068344 0.215555963594
r=0.416270678444 0.27549855822 0.205317219211 0.215147789362
r=0.396821212778 0.215115345356 0.276259952365 0.204905069752
r=0.393009314588 0.216071965317 0.204297988838 0.302584154957
r=0.573213774308 0.14549084077 0.233501643964 0.356211836543
r=0.430106288375 0.237455355732 0.35673535826 0.148844780176
r=0.641575133263 0.215096959778 0.141843971631 0.368645538858
r=0.691072032444 0.132154786116 0.279806438915 0.20446208787
r=0.441280750205 0.337828920898 0.23044982699 0.269509938038
r=0.420816083059 0.317140644019 0.180203607392 0.310777913024
r=0.426835676675 0.196507346478 0.10878707275 0.384985858163
r=0.501342206449 0.371878063582 0.104616964661 0.331030297372
r=0.685259040163 0.247388247662 0.418208896384 0.241025865656
r=0.61659441634 0.21668583311 0.30241497188 0.376723010759
r=0.671728159795 0.176358031253 0.116987349846 0.358881683852
r=0.454847136112 0.367793555828 0.209067973762 0.100151373171
r=0.622258701056 0.0889578553877 0.3777177394 0.322341652013
r=0.298320835633 0.426721983405 0.241427571728 0.236179146256
r=0.529420958145 0.0952977319825 0.204172822286 0.392627255706
r=0.52984297169 0.143322398697 0.321289500389 0.345573832393
r=0.759842924046 0.221455812421 0.138848345026 0.385164084938
r=0.535569157359 0.389030012231 0.229501498595 0.154551563781
r=0.644000469328 0.139935858762 0.245673641762 0.222398628267
r=0.44358218575 0.400083558599 0.21258804052 0.257802180214
r=0.433707221962 0.146427254262 0.225461971629 0.401360731448
r=0.459417681039 0.229723038137 0.390053108215 0.225097567705
r=0.53450398123 0.246263508853 0.153276615314 0.245389744769
r=0.732911148586 0.231202642316 0.138009196296 0.260475357814
r=0.527434766896 0.193175893778 0.294661179576 0.191112688711
r=0.508417700524 0.210397146088 0.199838722401 0.280509076247
r=0.553017610277 0.110228961989 0.397843256127 0.191613447053
r=0.493194689864 0.271975279296 0.381079153791 0.212835749941
r=0.61213597077 0.173839446012 0.34644780713 0.284124134393
r=0.492768787506 0.14590747331 0.230052444278 0.237450833489
r=0.618187519899 0.176522767593 0.349070241146 0.270648531441
r=0.673727203689 0.358690917012 0.230886517099 0.287246787192
r=0.527742796239 0.316624877821 0.306914283286 0.134970889465
r=0.480875947225 0.225628813812 0.291524036315 0.12966959369
r=0.393718803309 0.370484545041 0.248541399429 0.238693259403
r=0.567731713891 0.366732594219 0.145034566602 0.244724283718
r=0.397967147813 0.152109055666 0.315342800556 0.333007458598
r=0.497394675961 0.206191386934 0.306145829982 0.157267994218
r=0.391201085359 0.166477727741 0.321754323928 0.191740075506
r=0.389478095625 0.156307639514 0.320765238279 0.324239694591
r=0.466710375311 0.247409751874 0.338598429429 0.263832074289
r=0.380933928104 0.154068533306 0.344475892045 0.246831092692
r=0.445482536743 0.339917419931 0.268496819551 0.246568463341
r=0.556181582115 0.265538053704 0.228816031579 0.34394170448
r=0.411851729774 0.342399880588 0.240342878033 0.161709633942
r=0.470946482263 0.347273403386 0.15852031127 0.252602103572
r=0.458339568515 0.237538291989 0.158375487427 0.346482599895
r=0.474806864446 0.158586735489 0.237745136062 0.346606863282
r=0.403767794287 0.327627707943 0.140679326023 0.377534100027
r=0.519411911663 0.150425462281 0.185812469318 0.326215022091
r=0.603832749635 0.21429046637 0.261592708403 0.196992881378
r=0.816031642157 0.0882107049301 0.3845903751 0.216245966918
r=0.637772893568 0.19477826435 0.177217903344 0.360906104128
r=0.598260893801 0.231564425046 0.134662706385 0.382756317498
r=0.566978699219 0.278155594613 0.380799768438 0.143872490958
r=0.477846552334 0.400115406809 0.196999422966 0.117772648586
r=0.392459356185 0.369511346839 0.208242761499 0.288214068342
r=0.432832277429 0.191948436908 0.268982869748 0.128631992555
r=0.44573979333 0.160249525855 0.196490185773 0.325594680438
r=0.727070211348 0.321497327978 0.28837504564 0.208683240947
r=0.819378651838 0.323045319289 0.154310140827 0.317829145121
r=0.472363695271 0.180871432885 0.329198848892 0.206886008996
r=0.390121814168 0.157935919611 0.306688081707 0.199571699201
r=0.344883500353 0.330129636311 0.193175607369 0.297900956287
r=0.690789354612 0.302615529244 0.13741143017 0.195113897694
r=0.504490254327 0.146093619857 0.297837025262 0.339368468376
r=0.401207122095 0.338354817941 0.299565463973 0.146418256568
r=0.554733112042 0.229090648923 0.161479573585 0.338413107248
r=0.471598209727 0.275480125056 0.366815542653 0.132291201429
r=0.450961987808 0.354260684895 0.23935934873 0.26314043005
r=0.640850446315 0.254980676473 0.153865870424 0.343559323726
r=0.652695920866 0.197969543147 0.325149976927 0.323027226581
r=0.381813379317 0.190461496263 0.290715216348 0.337859151066
r=0.376061810893 0.356810824272 0.188843695526 0.174483273844
r=0.676118113553 0.187286378663 0.336583179246 0.147167591192
r=0.467263041686 0.149139219355 0.334249504511 0.198952034656
r=0.48814163422 0.195471323894 0.178355646154 0.318219381852
r=0.537600195857 0.195752622253 0.333270872958 0.28574430383
r=0.673129078428 0.202471574484 0.166289265754 0.310922142995
r=0.578403739565 0.156116762346 0.202966059019 0.315103904388
r=0.441730225975 0.193953391964 0.158568002132 0.321636907406
r=0.441922563997 0.326258640472 0.159077043629 0.31488540005
r=0.730131572606 0.162448178049 0.195832424176 0.321077896574
r=0.721001564791 0.428364911417 0.118786909449 0.278174212598
r=0.469944053808 0.178232625284 0.202187306661 0.313634254485
r=0.492551987573 0.144504275422 0.247151796176 0.326053897739
r=0.458144305402 0.230433679807 0.318016276519 0.160795767863
r=0.464377140783 0.320033195265 0.232963354648 0.286549879394
r=0.516933352325 0.340612157404 0.317274089407 0.157889494676
r=0.301473041046 0.344193177463 0.318677106719 0.15479384548
r=0.328878414649 0.341579177942 0.180754677481 0.317714915988
r=0.373272531551 0.181001621172 0.135302107523 0.332559260395
r=0.512700140943 0.197816414755 0.195923132751 0.296061973431
r=0.625876811841 0.16681808214 0.193806585007 0.339682340779
r=0.418293141273 0.136919673716 0.391957385495 0.219302413147
r=0.469584427082 0.201404734033 0.416023491597 0.261720997599
r=0.435977934826 0.312549425148 0.398990206217 0.174219843056
r=0.620812724343 0.275167785235 0.21188630491 0.298527652047
r=0.690049658062 0.157160936949 0.294798647275 0.434033901118
r=0.609943079962 0.18280856683 0.302851483514 0.184830602897
r=0.63265856236 0.162175933475 0.360304907875 0.340534811675
r=0.475090863245 0.277167119828 0.190765820909 0.135961238612
r=0.659691163939 0.264942785911 0.418589784568 0.19766029534
r=0.545983713547 0.27787563902 0.123582689507 0.179116833204
r=0.399526438993 0.260472997332 0.415999711587 0.201023866176
r=0.48069968628 0.257866123237 0.132736231473 0.187603732344
r=0.429280614312 0.14898958853 0.208168436796 0.244246359745
r=0.589941189508 0.415804768867 0.190402700312 0.269273117814
r=0.432091398191 0.248969001567 0.403687246055 0.136715718351
r=0.507098164895 0.187799005283 0.418359995969 0.259812937933
r=0.661899173876 0.25762318945 0.132924791337 0.188097479532
r=0.647699369518 0.126101133109 0.211489614671 0.279097836465
r=0.50831874427 0.393057480367 0.184583910777 0.321586484525
r=0.448459021173 0.153656046849 0.367538816956 0.344275506367
r=0.279468530507 0.385566782618 0.104411683507 0.306443597813
r=0.308022517974 0.283818795635 0.221009656905 0.398052916699
r=0.64438480165 0.134518731258 0.296236854331 0.367360729822
r=0.3130524288 0.370048051072 0.136190368551 0.218884105473
r=0.604241309701 0.268666662995 0.212037429709 0.148121630032
r=0.567639391821 0.397420221055 0.300390802944 0.204991728404
r=0.280390747738 0.158248803222 0.191273540142 0.294206963453
r=0.644457777392 0.236961915753 0.0989844200808 0.409293133295
r=0.30554257926 0.399950401746 0.0878707469497 0.242803293324
r=0.585110176109 0.323338031979 0.180798200276 0.294469836117
r=0.448614695678 0.391780170892 0.220400067327 0.265486024706
r=0.289676038464 0.407638271522 0.290823693852 0.182667947934
r=0.536460259447 0.194796327242 0.175204690972 0.367132050384
r=0.446826642248 0.189287173785 0.165482161651 0.364894513227
r=0.563574158776 0.259630794095 0.167702801809 0.36019984789
r=0.52809156414 0.360974189991 0.21331724321 0.168141216359
r=0.539954804601 0.247763734744 0.252332220912 0.155793353887
r=0.505837083479 0.160011219016 0.43473687901 0.113522420503
r=0.636575762531 0.267702330243 0.194537709847 0.211976948133
r=0.502436301691 0.20521654836 0.27761376291 0.195768499002
r=0.444989656905 0.257201717937 0.388910227312 0.139477635392
r=0.371343184698 0.330666442361 0.199175676389 0.157774639236
r=0.774711548788 0.157655974809 0.319047873192 0.32865453381
r=0.217289547818 0.155217471147 0.373583270943 0.239168820895
r=0.504331899339 0.248679942672 0.161744738629 0.341178245455
r=0.505101225877 0.190209625607 0.227310928808 0.300765141765
r=0.629919096221 0.258184143223 0.13601342711 0.207496803069
r=0.453423641289 0.278862827722 0.206477933692 0.188042739181
r=0.533521984032 0.251550829219 0.339030256995 0.263071274845
r=0.48601748219 0.211540335943 0.160791448715 0.285714285714
r=0.45037187254 0.250160771704 0.154702572347 0.263987138264
r=0.379199731699 0.204244265399 0.320036983225 0.18060141769
r=0.512289051559 0.273452952812 0.189884148064 0.320641424131
r=0.692790716564 0.316929359507 0.179868175956 0.215145436309
r=0.711203388556 0.279737985815 0.186473784277 0.322119573557
r=0.444057868964 0.235860973387 0.359948107241 0.177758628662
r=0.496250556814 0.322457952404 0.25242515179 0.270046758322
r=0.55464984247 0.332636912068 0.277924316419 0.161056122849
r=0.585235108691 0.24827928759 0.333995600653 0.25792946853
r=0.477055697561 0.159428092845 0.312335486959 0.243000717875
r=0.543463589615 0.249514391665 0.158396609571 0.350520925305
r=0.516898165041 0.245186373735 0.382745001234 0.13866946433
r=0.478925697796 0.169812890678 0.290731900111 0.186672491081
r=0.547487495308 0.215563719791 0.33069339162 0.176076206421
r=0.521240327733 0.294790556833 0.315258229126 0.175853754276
r=0.521837944239 0.351199754489 0.158886569495 0.226788085406
r=0.435753643657 0.20427157285 0.307842849926 0.314371488398
r=0.686647381298 0.285413449676 0.360880985645 0.128614263421
r=0.420219204382 0.191207015924 0.191737825987 0.315624278791
r=0.529856801749 0.325090524851 0.181075473886 0.203974073167
r=0.637749855264 0.214995776753 0.187382236372 0.331654863232
r=0.457845736921 0.145464128072 0.21417874898 0.269862968575
r=0.801969416924 0.189339506616 0.303474294488 0.124065402773
r=0.654238593367 0.217115689382 0.138215983699 0.289864915855
r=0.564531967295 0.357523673112 0.134598551763 0.282684809422
r=0.655180283552 0.148164859727 0.369279939838 0.220517641161
r=0.64024707812 0.140363373319 0.262398317157 0.373782357666
r=0.664530130688 0.373688942164 0.281495578744 0.133745230992
r=0.447340745157 0.359116664245 0.238021211681 0.147188725846
r=0.588629801837 0.24644288971 0.150286927128 0.381086392579
r=0.719104421282 0.12613101701 0.391723971529 0.26152129328
r=0.398045628459 0.148702301301 0.257995735608 0.364421733696
r=0.402957288018 0.274932200226 0.367546142275 0.220483766483
r=0.505899642838 0.359265605875 0.261982864137 0.231566707466
r=0.595509859973 0.147889232103 0.259307429686 0.348344442638
r=0.608590443135 0.249098227822 0.150504469653 0.250614250614
r=0.665052311539 0.264148260499 0.133709356337 0.240686320978
r=0.595651881307 0.21638497389 0.279274524117 0.369981470043
r=0.490969850176 0.133704735376 0.351903435469 0.249535747447
r=0.540679707356 0.140753425396 0.227190086031 0.268162201916
r=0.477347838102 0.123131209366 0.282413548134 0.394579326839
r=0.513144576635 0.37000366215 0.228911009755 0.149522255884
r=0.768719590774 0.140535944107 0.230924802353 0.383491910278
r=0.489838592293 0.135881168792 0.229366192887 0.389221008967
r=0.549208387894 0.247695596028 0.143117958766 0.233869172196
r=0.411136535912 0.372037794957 0.267192158052 0.142034257996
r=0.55171714223 0.383809839324 0.219049196621 0.140702335597
r=0.532474559991 0.266114330066 0.122717399806 0.199683519551
r=0.496633673613 0.191129595741 0.406082182665 0.121157877225
r=0.497410351923 0.207679113339 0.41892070194 0.125522276466
r=0.704547409795 0.259635995793 0.138737465779 0.198676932217
r=0.542435190496 0.41406953702 0.139434336156 0.191542064493
r=0.493817231583 0.264129245786 0.199197823465 0.395787170785
r=0.510239083781 0.394518580313 0.211008627638 0.265585101879
r=0.393590694196 0.42290550353 0.179127647854 0.097751514848
r=0.462080738953 0.204019582582 0.408734862149 0.135429013141
r=0.557099461601 0.366821341705 0.206752801688 0.138940159735
r=0.360918272796 0.137688383276 0.370140151293 0.207705389081
r=0.505323790199 0.280276594858 0.375364088169 0.134074166643
r=0.331309079803 0.368519399334 0.129612013318 0.187164503635
r=0.565254011735 0.205542078746 0.371431237171 0.288766560926
r=0.305207636118 0.401382474195 0.288397755804 0.129382226217
r=0.485310902788 0.378433258523 0.140505961923 0.20733140964
r=0.722456103483 0.14889943893 0.278993772736 0.453665454097
r=0.698209657597 0.209961745244 0.278329197684 0.192592018197
r=0.465407010396 0.264145638575 0.152105152175 0.328038237155
r=0.470777047653 0.329901196048 0.288091523661 0.216068642746
r=0.631021612714 0.157295946681 0.24246554034 0.252562402955
r=0.499653816584 0.15622294586 0.244787379139 0.250201244832
r=0.573506742267 0.251172861783 0.345555154577 0.241645615301
r=0.417373699872 0.339816491968 0.267838584197 0.167710900615
r=0.568960691527 0.173384180986 0.289340931786 0.210142557074
r=0.567747070108 0.154822097041 0.235989796335 0.26194134095
r=0.435154031639 0.349011078868 0.155824376217 0.244426213196
r=0.542152174141 0.233802816901 0.169607116383 0.268495181616
r=0.509833540323 0.163411713292 0.224742186125 0.342919412235
r=0.621352648235 0.268519626405 0.210637039957 0.338526453593
r=0.635831800346 0.164379864141 0.358405686266 0.204282693778
r=0.574048257353 0.292051536174 0.221526263627 0.31028741328
r=0.566920706665 0.186626341607 0.202817836462 0.312838859588
r=0.55067712866 0.210856737211 0.306385598296 0.186238298061
r=0.552966836308 0.229939234306 0.174949747002 0.284616806451
r=0.466901740902 0.346503455044 0.156464678828 0.246111656327
r=0.551740913601 0.244534597803 0.252437798068 0.344903311997
r=0.615396576912 0.203396544041 0.283730256969 0.322844976977
r=0.691637840508 0.152166289412 0.264641183409 0.217266554022
r=0.520321392878 0.393519064497 0.218005023579 0.253685841836
r=0.652860930805 0.250238616585 0.339003986301 0.162596148448
r=0.689165674433 0.277017818384 0.397102619757 0.199586088537
r=0.592953376463 0.130521379589 0.255067567568 0.40076643808
r=0.560538548393 0.152213664321 0.243863245969 0.382722890231
r=0.60500872589 0.211612451906 0.361446309899 0.310423224904
r=0.640228789684 0.364957716702 0.132135306554 0.285034732709
r=0.394245785917 0.351078955754 0.206354128412 0.139390423223
r=0.398998588067 0.336260528878 0.141668552309 0.314612926272
r=0.589325230742 0.142297836869 0.336901969779 0.313417283841
r=0.482184139769 0.313829073971 0.207415869064 0.142427393503
r=0.585903099284 0.305414847162 0.345021834061 0.200698689956
r=0.331779107008 0.291698966408 0.207687338501 0.36371124031
r=0.2479430816 0.202812172735 0.341649725867 0.149665664219
r=0.618346349719 0.370754403456 0.13260219342 0.227982718511
r=0.641923054747 0.326161973331 0.326374984024 0.206620372343
r=0.561140305066 0.252912759307 0.121787845573 0.391426135672
r=0.503695431806 0.40103045331 0.135904022331 0.289551441001
r=0.662681073255 0.147191584316 0.213987886516 0.297730315588
r=0.328702950893 0.201178162118 0.161898602958 0.320133702626
r=0.362609604595 0.163255048607 0.319733256626 0.31599532333
r=0.653324215671 0.167125902714 0.298611486304 0.338285878942
r=0.324841552625 0.320240262104 0.198107025846 0.161856570805
r=0.503909372472 0.311804793849 0.322695998707 0.195794120984
r=0.719593172094 0.193649766444 0.163041420403 0.31716401213
r=0.305360597329 0.295254847903 0.335107021743 0.191583718826
r=0.449368270964 0.193961306437 0.335052152048 0.293810574092
r=0.471643274619 0.289490696009 0.342968657681 0.173279439467
r=0.654704742832 0.173427982083 0.303407625643 0.330485751458
r=0.388781933746 0.305245217314 0.33127620492 0.191881674317
r=0.56781707643 0.172671785785 0.305453086516 0.329625873463
r=0.462616646953 0.171583174631 0.192114064228 0.330616896622
r=0.7033554004 0.192582713807 0.312241075989 0.160632200216
r=0.598447642287 0.313648861565 0.181052859217 0.164555593315
r=0.512178502165 0.209341800646 0.159571937081 0.32337143014
r=0.400460262399 0.439109458546 0.117064101776 0.163312027534
r=0.402237026962 0.439168119429 0.304638200702 0.146561249294
r=0.363452374093 0.43725513475 0.291780442439 0.109066445051
r=0.655975502456 0.112358565404 0.437727026011 0.153672080498
r=0.781604615595 0.115860682161 0.169879313315 0.286038272751
r=0.68834913673 0.422817869416 0.124765177549 0.280733104238
r=0.317541894875 0.291801462046 0.417862696384 0.113603460294
r=0.443971772193 0.283368983957 0.424385026738 0.176443850267
r=0.356250789974 0.290219367262 0.436363734345 0.162488413701
r=0.267728198248 0.431879264007 0.105540624354 0.163065949969
r=0.60429536629 0.300120772947 0.438759786773 0.111236048642
r=0.580642641612 0.290395330326 0.114022287079 0.434797028389
r=0.556229060229 0.436440018671 0.111197551994 0.157564441678
r=0.304926492909 0.287831513261 0.126081406893 0.414444759609
r=0.507082289862 0.288265615116 0.169145256585 0.115634631172
r=0.365202189622 0.434723171565 0.157103284527 0.11238622873
r=0.376387515664 0.116723735327 0.283458465534 0.15950952366
r=0.378112452455 0.302155778997 0.435418408762 0.110766657829
r=0.581129628047 0.270551910459 0.190756464685 0.420168371285
r=0.496792092184 0.300480229792 0.414164534805 0.115569319151
r=0.549723118155 0.435436542057 0.148220939279 0.307060284704
r=0.521540073349 0.163831867058 0.115493646139 0.430107526882
r=0.307387145277 0.288351463934 0.109263088495 0.156792232311
r=0.437123509449 0.419608437649 0.296725429896 0.112855719669
r=0.445706574556 0.420995724185 0.122131026687 0.16410281614
r=0.4303802579 0.348299376184 0.15767597549 0.283213687982
r=0.564133184256 0.233500167807 0.24839853497 0.36457953335
r=0.451610450685 0.215468258186 0.362956301353 0.163593999101
r=0.417990846465 0.233702089619 0.338853503185 0.182255000559
r=0.517240733103 0.29024601307 0.367504545182 0.203636418233
r=0.560924342724 0.186497064579 0.344748858447 0.253881278539
r=0.657752057904 0.186540763377 0.223693551872 0.334194181217
r=0.346716440133 0.231305370114 0.251459041861 0.133686022589
r=0.356187537815 0.347304959908 0.182176542058 0.341839471605
r=0.543489487227 0.341889713576 0.284329856621 0.155619085326
r=0.421742290097 0.314252526056 0.353000238682 0.162921473466
r=0.490075682825 0.161351425816 0.171304587409 0.357969417275
r=0.417840448835 0.274639364103 0.405678584279 0.116090412482
r=0.586883391038 0.407591001539 0.186302789399 0.114738885323
r=0.407980865239 0.118219476777 0.410118446888 0.159648390065
r=0.388857092797 0.280862653549 0.137346451003 0.384803512868
r=0.40788459231 0.325954001206 0.343957274528 0.184253596348
r=0.513459897753 0.313147853846 0.144790375367 0.207276432207
r=0.572330607217 0.200734802939 0.178628089512 0.380406646627
r=0.525202694592 0.358383952134 0.180302461552 0.217697811448
r=0.543889033574 0.179229814426 0.339496146007 0.207062077632
r=0.641784724888 0.338986233261 0.180732573772 0.273400827657
r=0.205992742192 0.259255919021 0.388295519452 0.120772511177
r=0.615770882991 0.201329704163 0.366739547544 0.168265583865
r=0.404248075884 0.193222576209 0.199846580189 0.327354337565
r=0.451273988108 0.340012383858 0.177766686049 0.256163199358
r=0.770703194822 0.20476892822 0.169511167299 0.312368310156
r=0.59145431602 0.270755597015 0.170742270789 0.203491471215
r=0.594699791776 0.268444398196 0.206357106768 0.344699339416
r=0.441555405078 0.274978376375 0.180649944396 0.204744841221
r=0.597626345123 0.261854100524 0.215316428823 0.177733012987
r=0.425312343012 0.264013304946 0.340980140374 0.181258153402
r=0.523447229707 0.275799501984 0.133992538265 0.38625952901
r=0.539769370022 0.393305035694 0.13148755547 0.259502218792
r=0.490299448722 0.206291242232 0.381766929336 0.134345569864
r=0.73294372035 0.259038080313 0.431796048111 0.0886579692807
r=0.487162399654 0.198999736001 0.351955061453 0.305215452759
r=0.692845570684 0.21311415327 0.284575396046 0.168224559387
r=0.358963880694 0.390456214572 0.281079460903 0.193946320086
r=0.72958151586 0.136469010442 0.279126353099 0.207701887154
r=0.460823188795 0.382786803548 0.265698195953 0.218254759294
r=0.670864197059 0.392148373769 0.193290020993 0.28351370088
r=0.637121102877 0.382823948085 0.284069499686 0.209807410509
r=0.499743873603 0.134124859076 0.382275225479 0.197593714769
r=0.550906171523 0.321781971525 0.20892655839 0.184710450503
r=0.596555500435 0.276981970857 0.159298592245 0.351321313905
r=0.569369332988 0.231697513592 0.245848045511 0.167672530065
r=0.548501942614 0.243594926898 0.357590200425 0.16804153438
r=0.60916361519 0.324117492171 0.178137447688 0.276284755486
r=0.444057381447 0.270565548469 0.170974259746 0.225686286124
r=0.496654894447 0.176272978617 0.338227885529 0.22700651866
r=0.408373968317 0.337053543599 0.260397361873 0.226185752851
r=0.460336738524 0.226918573799 0.176855438764 0.259541277449
r=0.595801619352 0.286512098196 0.317927434336 0.195076069321
r=0.44531779767 0.261205482969 0.204724363501 0.181015014559
r=0.499619503684 0.38889716563 0.138552646281 0.206022570673
r=0.608569064148 0.233703690556 0.245062889733 0.15668595364
r=0.530283348337 0.1607149438 0.380725999631 0.226976229961
r=0.60401610191 0.166388846795 0.226953578825 0.229125625095
r=0.653096571 0.246045960961 0.224947633648 0.372666282141
r=0.678894929191 0.200509662349 0.306349543427 0.168188575069
r=0.57329615154 0.169902912621 0.229421696919 0.227838750528
r=1.0 0.126318043141 0.178986244179 0.345394208639
r=0.387683156565 0.16061630306 0.320793643826 0.329441201001
r=0.500849802043 0.309368770764 0.20642303433 0.347552602436
r=0.564682385606 0.169349981933 0.364114505962 0.232665515718
r=0.607420618309 0.240336301677 0.212079001045 0.373712750609
r=0.452274427019 0.347329095573 0.125738820118 0.347161815546
r=0.523989774498 0.352117565378 0.121916223097 0.2
r=0.436304367464 0.134691899612 0.314017547439 0.204958171802
r=0.571517986896 0.170241650828 0.227174643097 0.369678608686
@balllist {Second Position} color=greentint
r=0.721471622035 0.270095980804 0.270345930814 0.258798240352
r=0.618469821328 0.205580292216 0.270288412056 0.28131922225
r=0.710378401294 0.159803760571 0.30025043107 0.315810000821
r=0.771270954386 0.219087476953 0.161403611461 0.328133688431
r=0.629089354353 0.163267397766 0.300476580916 0.2171005432
r=0.668432336968 0.338577590302 0.30429041023 0.151142906002
r=0.74804704859 0.348422043701 0.203440812883 0.287406918308
r=0.753208583699 0.220621495771 0.276347049321 0.286914378029
r=0.65277000338 0.267476563323 0.318879252835 0.184789859907
r=0.737584986619 0.188017895351 0.288815405563 0.295127407119
r=0.720783802959 0.239078203783 0.289770227742 0.279212209401
r=0.841656357698 0.302291408367 0.267208522753 0.204757312761
r=0.683898234592 0.271766769416 0.194642505008 0.281003829747
r=0.570054529152 0.194359420687 0.288375595302 0.262656587684
r=0.764807161598 0.25730265345 0.188868862243 0.25808932729
r=0.621210903727 0.187800627396 0.254025792959 0.291983269432
r=0.619741203055 0.237855467185 0.276534874406 0.285403673399
r=0.765570790218 0.226057552964 0.206472983231 0.277247947002
r=0.796855478375 0.283045215968 0.20221986806 0.277724274089
r=0.683201307858 0.169420253794 0.223463548146 0.292012938542
r=0.688271145542 0.178926288223 0.305322344604 0.217874656602
r=0.6010007414 0.21333632354 0.265171563131 0.262585034014
r=0.898564063333 0.312505256076 0.269237238247 0.245886244499
r=0.776691388594 0.348401666551 0.327946500935 0.173324183321
r=0.701005245123 0.284706875075 0.276168280628 0.233836942982
r=0.627107420816 0.250029771525 0.277589697351 0.270750752794
r=0.795216905041 0.200503942886 0.158928654752 0.34590079791
r=0.624186757529 0.273967747652 0.256353003721 0.199929115719
r=0.738551106936 0.205389007852 0.247787294789 0.265274803712
r=0.554801622457 0.199414898262 0.292812854773 0.246092044363
r=0.620113931181 0.250365432318 0.265547484054 0.274749734231
r=0.957046688727 0.282219743988 0.210798099302 0.279989332816
r=0.670242501198 0.222309415208 0.332352412248 0.158386057842
r=0.640525770135 0.137875876165 0.371149595103 0.193772702532
r=0.772378363908 0.30518408835 0.384896580445 0.137522557957
r=0.80760431209 0.338934431183 0.143205493417 0.194690284361
r=0.650974569564 0.295348794097 0.214745194001 0.34219453868
r=0.780438394624 0.14386354947 0.192931595798 0.321971681585
r=0.682111113062 0.194285845749 0.321360278346 0.143010161895
r=0.836394348526 0.261913794613 0.233344033618 0.178101380337
r=0.770534108372 0.152166208913 0.345087268539 0.209621688668
r=0.633096480806 0.324784001911 0.204735803692 0.314612029192
r=0.7292534563 0.21100171723 0.291654264453 0.155809959931
r=0.604269746081 0.303230212812 0.343448768297 0.204833677413
r=0.760611685427 0.285996810207 0.152153110048 0.359425837321
r=0.69789718432 0.334521677701 0.163613662127 0.226223529218
r=0.64179263489 0.288047901407 0.338594349494 0.227270084874
r=0.71729906183 0.306937488233 0.332469212785 0.150113962434
r=0.788634097966 0.149701434323 0.209206495823 0.309325138757
r=0.684368395987 0.211046340747 0.272455177819 0.35607916136
r=0.702580644183 0.191870709035 0.367093991129 0.301020718148
r=0.781599981052 0.192568917299 0.303617477209 0.160979551811
r=0.722265255047 0.347450932734 0.288084097952 0.199580725527
r=0.702066987231 0.294066093053 0.161589452164 0.340793944903
r=0.726731198336 0.304424859168 0.226876249319 0.166681809922
r=0.79667340242 0.163112819096 0.311593201721 0.22958520535
r=0.781798798789 0.177391856734 0.266526850732 0.279673908136
r=0.877700149056 0.259631844792 0.261956590655 0.211129192468
r=0.862193571874 0.283095134362 0.206265501672 0.239964509993
r=0.872543826023 0.240302232041 0.269279871149 0.206260644773
r=0.657002853773 0.275550529838 0.234014525361 0.242034949464
r=0.98025600067 0.267864456214 0.244813629477 0.204363563329
r=0.595368990821 0.271361207168 0.121848475322 0.221251178875
r=0.652279078677 0.4033656251 0.118063044665 0.297555401567
r=0.583332863183 0.389423807485 0.156874663278 0.334330261964
r=0.999514267898 0.229097513622 0.124506795265 0.256904866287
r=0.752210881601 0.196888792864 0.118213525109 0.369641038304
r=0.845524212515 0.2517489068 0.207037354009 0.261418456023
r=0.843512713036 0.198030872137 0.269369725281 0.246231078112
r=0.602263760345 0.290896376907 0.192342992002 0.261395918011
r=0.854544116621 0.253411941902 0.262984888024 0.189895072036
r=0.662976477597 0.254518874756 0.26633694479 0.189949858593
r=0.556711288401 0.253539185875 0.263327875501 0.295271214192
r=0.692615036361 0.122685588614 0.366297356737 0.335632183908
r=0.65150436116 0.1315432759 0.334134640841 0.359857670843
r=0.546496321581 0.132170219404 0.351190011939 0.174113115629
r=0.596701618173 0.363883684665 0.336970057327 0.170568899559
r=0.814073909272 0.275835940291 0.198926186121 0.263409142573
r=0.724398117698 0.248772807261 0.200287116792 0.262619246087
r=0.66639645435 0.242504270135 0.280370516358 0.201550387597
r=0.822275200015 0.157034700315 0.283974763407 0.216277602524
r=0.729395481754 0.224995754797 0.158498896247 0.323552385804
r=0.869331207888 0.390433469727 0.159655149778 0.136010152951
r=0.901841726548 0.366933943506 0.328597707544 0.164583892473
r=0.7808005199 0.340685009226 0.339422531396 0.142327763779
r=0.861115496214 0.110324569007 0.418087258018 0.378166233266
r=0.664200761526 0.27650756617 0.242866034881 0.203385917978
r=1.0 0.278481989841 0.254519909216 0.18541277463
r=0.705715565726 0.311666081065 0.304452672895 0.15510329108
r=0.752338670457 0.307287695727 0.300388660549 0.157093365453
r=0.64038183169 0.152129794382 0.308190598548 0.227174277609
r=0.672613554733 0.306725870852 0.158680985819 0.291133140576
r=0.713961575315 0.309368054395 0.226022160164 0.309949053
r=0.686529278608 0.22646700446 0.309277014771 0.154507561765
r=0.633523614256 0.154947941477 0.227122150391 0.309068390609
r=0.712900683069 0.155122410903 0.226684250005 0.308655280823
r=0.811445629887 0.228452325035 0.174495068107 0.293917332081
r=0.621096019187 0.181897341888 0.228456967666 0.286609880211
r=0.820915165997 0.253831275108 0.290879333433 0.251450676983
r=0.626471266837 0.284565599979 0.204206801735 0.263721273179
r=0.76950860576 0.178659370725 0.230980928623 0.285426893055
r=0.771600920164 0.155969901516 0.315923425916 0.232101361071
r=0.712990683045 0.143035748307 0.318217090077 0.363770240734
r=0.821073477322 0.187106110826 0.148219037393 0.342887820363
r=0.820118026524 0.411539893559 0.304704439431 0.118914124269
r=0.889264907833 0.185840986783 0.131003954064 0.384851683234
r=0.797076398511 0.303231636016 0.153236951207 0.342191984692
r=0.638484797878 0.292481799178 0.184704101492 0.147379802494
r=0.71164074144 0.165919809947 0.32451234992 0.368311769981
r=0.67714314317 0.117364790563 0.393182045386 0.339398180546
r=0.818480240327 0.165385547981 0.32489794796 0.136792228797
r=0.768992725714 0.230288155193 0.35001061997 0.258962074906
r=0.891176814687 0.272446913697 0.277885022835 0.20248128443
r=0.650678019515 0.26862626507 0.288376812763 0.265915352876
r=0.650612761091 0.277807766805 0.266344902042 0.185533293113
r=0.812754665158 0.252880121472 0.272658774328 0.188159621866
r=0.795042390212 0.170476751419 0.281735262871 0.282401316695
r=0.70255883683 0.172382688831 0.269815298138 0.292683370389
r=0.664416811686 0.204690733502 0.26309496436 0.269763163946
r=0.715527905351 0.2663687585 0.20050514863 0.262871575675
r=0.647590750031 0.214384754468 0.15447416002 0.289281316902
r=0.672606007056 0.212856629473 0.311728562789 0.315316989368
r=0.612939730456 0.216141529569 0.263118392532 0.275713585742
r=0.74775586949 0.264582838127 0.261540289993 0.199524601854
r=0.782849431322 0.304334444729 0.175378302129 0.306283662478
r=0.659504130274 0.267278516576 0.190906536805 0.243959542986
r=0.761144191984 0.319830475064 0.278566265852 0.221893685525
r=0.823142367334 0.30603354389 0.202570246134 0.35280984535
r=0.680690099823 0.296056266202 0.206451064553 0.146933831966
r=0.561393636254 0.149203750558 0.21390831969 0.310462866498
r=0.744713733294 0.25048620019 0.296395911781 0.268030785782
r=0.72259475437 0.250694053819 0.284516702655 0.278546932554
r=0.809578746591 0.19761914795 0.301420083435 0.136627196494
r=0.642685181293 0.342759505992 0.140390129396 0.206505823299
r=0.624020840621 0.150502854885 0.295815956152 0.195286580483
r=0.762218282735 0.141766396431 0.215201818728 0.30665294042
r=0.730912749872 0.18843868502 0.300558358962 0.282344510465
r=0.677393662403 0.191731527343 0.285919336905 0.238340240574
r=0.742123773036 0.226369824796 0.27703381319 0.296507086263
r=0.900911064881 0.296391868764 0.179966381521 0.228310303535
r=0.642851169008 0.18296210139 0.302272423972 0.225432250091
r=0.69958861126 0.181103796851 0.303337682091 0.2894606255
r=0.781427998879 0.183286730768 0.293450681937 0.227296613798
r=0.76954718703 0.18203130866 0.298068325036 0.226774632129
r=0.85714515663 0.174110724793 0.31874832843 0.199144156191
r=0.706668962087 0.151080019637 0.182089674358 0.346833578792
r=0.659988642931 0.239505022953 0.170381212162 0.27902335174
r=0.667561853561 0.377332375509 0.128608098986 0.325650092583
r=0.819494955874 0.274079874706 0.174076812361 0.335169282055
r=0.883891457258 0.264102813253 0.196652844198 0.242069150859
r=0.652714234221 0.2498316925 0.207597490544 0.287741381756
r=0.622850213809 0.262319676861 0.209117137911 0.285574148875
r=0.805083407358 0.199134857838 0.274367446309 0.24730458221
r=0.517478984316 0.202943508083 0.25895288319 0.313169958295
r=0.724327085888 0.21218837831 0.148413042982 0.359024746932
r=0.753446514928 0.310215919275 0.152361254025 0.326550934378
r=0.876818588616 0.353224612689 0.272499786016 0.220428672846
r=0.639182320579 0.153307141683 0.208498782776 0.326924914298
r=0.574879068768 0.145251626719 0.368132773248 0.274936166708
r=0.776197998419 0.152211033197 0.184286107231 0.317585742506
r=0.621869699235 0.286263130089 0.184205823855 0.385504071104
r=0.802023000579 0.175873910434 0.147420265771 0.315894261704
r=0.589380080433 0.176642023448 0.359805114729 0.315659241409
r=0.802199262538 0.23087930171 0.187736996494 0.288617013665
r=0.604591762492 0.237338097365 0.2836980795 0.287494417151
r=0.773206683986 0.188943456331 0.239116007433 0.28203256349
r=0.863621383611 0.294429964282 0.189097602951 0.23079714125
r=0.844371908663 0.291693585602 0.350992155053 0.140101522843
r=0.770789967674 0.146129054378 0.331653294932 0.220805046973
r=0.604116758832 0.158379679588 0.287457458288 0.350004150411
r=0.61338348196 0.373844343587 0.131422648064 0.275984759343
r=0.631963398354 0.199531996228 0.138799092906 0.353850524571
r=0.761865093611 0.215451857565 0.326556847189 0.147540080436
r=0.823972105168 0.309803823875 0.232596300902 0.15244267004
r=0.759423783904 0.31901618809 0.340311235305 0.201074388129
r=0.753994498679 0.36738761876 0.19549216101 0.302455769295
r=0.665937930936 0.133339255574 0.360235112967 0.299532142963
r=0.828732934499 0.207474883161 0.137019002043 0.313301430051
r=0.816555310334 0.387409993454 0.298658084224 0.129773074405
r=0.835750796 0.273991141732 0.283741387795 0.225116879921
r=0.676962148165 0.150192049907 0.302994174057 0.33046762219
r=0.731080066207 0.146772866652 0.191671029342 0.330491361903
r=0.668636462764 0.317345374368 0.145904337144 0.202725853799
r=0.805270495484 0.200664068493 0.334270112185 0.14549203738
r=0.735759204115 0.312449928764 0.207118451765 0.140690972237
r=0.698038775834 0.218036467174 0.287411706729 0.142419098724
r=0.826202544612 0.213165566919 0.336416115501 0.140743124317
r=0.668563932262 0.128729790124 0.367874512553 0.272882618411
r=0.727077896512 0.211605818687 0.163043135275 0.33053548326
r=0.833629099723 0.28800789449 0.153049716488 0.214748911375
r=0.658762367291 0.287961756923 0.265406451574 0.249441575167
r=0.769210630162 0.269677188945 0.25311005734 0.274379476598
r=0.691459224887 0.219417239491 0.314739339376 0.221424660867
r=0.872359605803 0.338310528415 0.209701194874 0.148310008151
r=0.953167005365 0.220440258097 0.27712193199 0.226353243843
r=0.606095223198 0.282672388891 0.198861057236 0.352040605785
r=0.827008277915 0.228517854231 0.156346812327 0.387127017773
r=0.565084810968 0.214798396969 0.272309060217 0.244384882028
r=0.723375415911 0.255130090136 0.24595665793 0.292047561209
r=0.610042985511 0.27233328493 0.288148807593 0.209130906224
r=0.739811397726 0.285132309467 0.205025596654 0.255786285961
r=0.607648367298 0.225276346395 0.273427213725 0.215318803753
r=0.639339816169 0.241399386102 0.287831880212 0.198944729898
r=0.835496416227 0.276908359055 0.19775816321 0.281186260176
r=0.620708885055 0.205994247714 0.276840199047 0.264201908298
r=0.736044194731 0.22518660336 0.286461537073 0.272615364717
r=0.604735635021 0.273582752651 0.225314439204 0.285889310794
r=0.665468178999 0.240186629677 0.325088721154 0.252508511826
r=0.810566518922 0.26133438923 0.421104731736 0.216128819376
r=0.748773864988 0.178907215387 0.426153763499 0.251705797024
r=0.787694891887 0.128761526144 0.313787201148 0.182927502623
r=0.832010712086 0.123576980451 0.414147758499 0.158789353851
r=0.901142856728 0.28688178401 0.135469020568 0.225514212105
r=0.685686279141 0.117572718773 0.190666515972 0.307920720869
r=0.583233388412 0.324833257145 0.372402474018 0.174403939042
r=0.759480114795 0.274089525043 0.436236783428 0.0846100362032
r=0.600610390929 0.106265421034 0.408928910352 0.278095278264
r=0.905470010226 0.321684939411 0.402980380842 0.110461627236
r=0.737437251303 0.307023112786 0.386082729888 0.116139271898
r=0.891430659395 0.358122250224 0.199041049079 0.142052169208
r=0.818203122112 0.320090165314 0.109693431331 0.400846207413
r=0.742598574327 0.247195514879 0.271301496924 0.207519051999
r=0.783720991424 0.185039440821 0.231212453357 0.320264256494
r=0.761590272375 0.177077602011 0.323373293731 0.23669629261
r=0.854204879225 0.22824455732 0.177141760943 0.289545164401
r=0.700766914719 0.291070662645 0.175727289438 0.22854385523
r=0.575026400689 0.229132137169 0.300120629968 0.287687518537
r=0.559739562004 0.284787715177 0.27647863128 0.225046453739
r=0.660145579395 0.293811074919 0.217539463794 0.322225006264
r=0.644201807013 0.222071781188 0.166869282986 0.309452361046
r=0.64578513352 0.272408254478 0.262491707113 0.206868256573
r=0.614339037399 0.14070523291 0.319351065224 0.196472270528
r=0.905051857079 0.356460479266 0.205262315205 0.138976356941
r=0.676089557686 0.102659000909 0.318025361039 0.172677317738
r=0.781859291432 0.188127027231 0.23383872671 0.292373840235
r=0.68548739777 0.201714665946 0.341818143411 0.315408606223
r=0.627084373475 0.265920716113 0.291432225064 0.244709079284
r=0.591214636099 0.210340392603 0.310724090344 0.324547133398
r=0.792748488995 0.289973414356 0.287694644892 0.182997847829
r=0.676837922404 0.185256181162 0.310698853114 0.274115468339
r=0.659962882137 0.173191318328 0.296061093248 0.299356913183
r=0.609517673998 0.138290846652 0.341478448466 0.211464799894
r=0.801012283058 0.302486578129 0.308349816332 0.234176320995
r=0.724841094436 0.328714715575 0.171077518269 0.280226393466
r=0.837804604522 0.314974914366 0.214177870023 0.300590013083
r=0.650854572781 0.197105189578 0.275065762663 0.254168209808
r=0.802107567466 0.268930141671 0.287179845069 0.19628027078
r=0.697038163189 0.300148860045 0.224778668617 0.194928312136
r=0.805211780969 0.289611864046 0.198360888384 0.226566380473
r=0.665187628339 0.185929648241 0.25735821967 0.286850921273
r=0.833116799359 0.254517629054 0.200364942021 0.274236270528
r=0.645625961581 0.29054554431 0.188471982227 0.261293507776
r=0.584633952715 0.164654123374 0.238696995226 0.332241255577
r=0.677823382382 0.300440248647 0.174690353284 0.212464927374
r=0.634759935443 0.214658217911 0.3085852072 0.30073459317
r=0.743862004011 0.26742355876 0.206191565712 0.23135648068
r=0.80965165917 0.310430396539 0.309474045481 0.171397005233
r=0.625240237491 0.343323365769 0.187788507888 0.318827258838
r=0.714638497761 0.162289406877 0.323701823217 0.221993999538
r=0.690306010177 0.221086813654 0.166939422445 0.296045255982
r=0.821677653717 0.312780196219 0.175946982002 0.28786303684
r=0.648345014841 0.202161893709 0.291644073036 0.268663183447
r=0.555197015229 0.258717635567 0.215998781927 0.290393954243
r=0.748333649642 0.286431212739 0.206701381028 0.235491661007
r=0.756124935926 0.2329513806 0.282883743137 0.283719264741
r=0.684809592189 0.271997660379 0.200990161058 0.287990641516
r=0.855415943478 0.238123133318 0.27578517128 0.199300590681
r=0.682781632103 0.293425366425 0.202054419243 0.235420142321
r=0.657227923634 0.234229260497 0.198300159814 0.275490338515
r=0.885802976671 0.275088436444 0.246474333779 0.207955349422
r=0.75677079386 0.263391241404 0.199390758837 0.263059476415
r=0.789363723094 0.20355120947 0.279501507242 0.233144621719
r=0.768256049672 0.291731172524 0.202070775278 0.232726154792
r=0.744243482214 0.247980416157 0.27723378213 0.273684210526
r=0.804055889315 0.290630249824 0.240773857909 0.28044220452
r=0.709611981968 0.265356265356 0.287207904229 0.187673166397
r=0.68038624238 0.283628779979 0.24542610674 0.277087875628
r=0.908021495401 0.290212813746 0.187029030266 0.28414846426
r=0.675306490457 0.266805942433 0.295357474466 0.252274837512
r=0.68627828082 0.236986945429 0.194546109401 0.274955841344
r=0.820750098587 0.200660473434 0.279928692697 0.274040707015
r=0.641919392589 0.258534474149 0.283510337251 0.256703399141
r=0.891049896463 0.295424250781 0.257204908991 0.190947324876
r=0.789801716444 0.192124687367 0.259775513939 0.292197889343
r=0.669915970852 0.253395377833 0.299327603865 0.188293182527
r=0.673329619812 0.281137890961 0.210297610025 0.249153655702
r=0.626849366155 0.251962895478 0.290293191983 0.25842305781
r=0.644305843589 0.277552150082 0.197054204798 0.236939164756
r=0.573919851272 0.274969223091 0.233904508401 0.286913991016
r=0.602721445322 0.203962703963 0.249769098826 0.24838369178
r=0.618330657464 0.243707801122 0.268796313394 0.279987796948
r=0.71930428646 0.269996397046 0.20379210953 0.265762925599
r=0.879035926259 0.216812049477 0.266541385017 0.279050851261
r=0.853023185831 0.273629409865 0.194275212555 0.244991673436
r=0.576745184711 0.210326005308 0.274275126446 0.293555010266
r=0.605788192451 0.200644163875 0.235995877351 0.268616335996
r=0.622992149136 0.325461581365 0.34927808732 0.190989172747
r=0.631066891457 0.12883363631 0.333900193514 0.192458804902
r=0.701641751952 0.346390840839 0.187066819191 0.133330769896
r=0.595020253508 0.141333152137 0.329890602704 0.317320106
r=0.873792350589 0.337003172234 0.196771785781 0.134679977608
r=0.640929606753 0.225163510121 0.287591829144 0.270977341062
r=0.691172097895 0.258919983511 0.277240873906 0.257958136765
r=0.965036100545 0.220667118811 0.234621945455 0.285447109357
r=0.651102343316 0.306081127654 0.161833126551 0.323252688172
r=0.774313027536 0.190412595769 0.274337527237 0.239825683559
r=0.773591920681 0.281799271971 0.241497659906 0.176755070203
r=0.692071103849 0.287958878232 0.300894213468 0.18221859112
r=0.672247198785 0.22909559813 0.182760684202 0.285709186789
r=0.785043106533 0.287164681824 0.191050162396 0.239384097197
r=0.638893108651 0.182646910354 0.280458473142 0.300145499896
r=0.615844109143 0.231396990462 0.306428841982 0.287412623532
r=0.698004182552 0.292850462459 0.294011718346 0.18009804558
r=0.737770084765 0.229589180927 0.301629237327 0.182396872168
r=0.712558306252 0.239683716333 0.186162589573 0.294044971584
r=0.757018148649 0.179910666145 0.231337226791 0.303564840828
r=0.850600876941 0.30823555909 0.301307019334 0.221951168012
r=0.673878882626 0.315533762203 0.16941832741 0.29798911332
r=0.825966910749 0.325312190287 0.325510406343 0.193815659068
r=0.77314870417 0.299745509534 0.30007745362 0.179729281157
r=0.643059789704 0.214483783664 0.174037224367 0.317788056258
r=0.740806908589 0.279926526651 0.310540421894 0.189471130519
r=0.693774137928 0.184330405986 0.289877229674 0.301063549769
r=0.847157538291 0.290125902996 0.301010487495 0.224321632599
r=0.871290650084 0.297568945883 0.213199980195 0.168341832945
r=0.623097686253 0.242771065132 0.26288774827 0.302228456658
r=0.835488959697 0.293896004185 0.249830810207 0.197076380811
r=0.657125888107 0.28521700073 0.177306159115 0.302734265342
r=0.741086036319 0.288930392206 0.267881479986 0.233859976781
r=0.868954953679 0.281691206132 0.254790237999 0.257059298104
r=0.850181434478 0.273729705768 0.283371197429 0.206294675015
r=0.812771338354 0.315932144106 0.359741168241 0.192418677859
r=0.897723244302 0.373905164603 0.181629417095 0.126812141347
r=0.614297694611 0.131956838912 0.302919275161 0.190876782838
r=0.765216581425 0.130936914444 0.361175166466 0.193039817148
r=0.793768709489 0.313868604138 0.362479252831 0.131346537535
r=0.593171239208 0.131177466243 0.192744030948 0.314903085918
r=0.755362009007 0.353886462882 0.297903930131 0.140174672489
r=0.851416750079 0.130927002584 0.192813307494 0.284350775194
r=0.593797859522 0.131457804808 0.315005068239 0.186837418726
r=0.723049872246 0.304818876703 0.120505151213 0.408374875374
r=0.744217787298 0.292463681677 0.133855919567 0.37771056107
r=0.888353072483 0.270896764503 0.201964843909 0.2682174319
r=0.787015855806 0.21176260969 0.274198577559 0.268259365395
r=0.714866879812 0.318489002231 0.195358622888 0.35282116672
r=0.716889822609 0.138868117091 0.316287264873 0.200871666661
r=0.698168326494 0.137357063101 0.345660625969 0.314877191029
r=0.834558150645 0.245376123327 0.14526266501 0.331712500225
r=0.619302200943 0.138012377139 0.21510738988 0.290083727703
r=0.649415190604 0.201912794716 0.343740866689 0.315466714346
r=0.753878381041 0.286053099904 0.351782560953 0.219981136557
r=0.677777033042 0.144834118413 0.340343518229 0.199475673801
r=0.703615022455 0.144021565804 0.313739807103 0.338682820877
r=0.7107147284 0.218058152548 0.169025392213 0.241389377394
r=0.887226865736 0.311565667403 0.141275244983 0.209404559611
r=0.685631101104 0.141592154813 0.209179222328 0.339078323032
r=0.881694078166 0.310832246728 0.141502004183 0.20883252163
r=0.71317728122 0.141587968343 0.209048737314 0.338471496067
r=0.598554865539 0.347710118608 0.217893422621 0.291754156972
r=0.653105181456 0.349362043931 0.290988291266 0.144907164262
r=0.72859402615 0.140676042934 0.19323682549 0.339018877593
r=0.673336556766 0.2274138037 0.21888636224 0.273246880954
r=0.729924086894 0.217447884696 0.219510398507 0.259459326737
r=0.651187630537 0.2255332621 0.252602002454 0.295935731529
r=0.608636699248 0.21620809152 0.257676088681 0.225648198405
r=0.691863283213 0.214766189539 0.22960182296 0.260966025293
r=0.861585326566 0.270011454754 0.219656357388 0.221626575029
r=0.623508343967 0.214927880749 0.238163327316 0.290407335252
r=0.699231076173 0.20628342246 0.261390374332 0.246310160428
r=0.693896578963 0.218102649221 0.295389191869 0.227584732671
r=0.636904227581 0.225087864379 0.289745710151 0.254858383295
r=0.633077737764 0.250541395969 0.297538730635 0.215954522739
r=0.913863097825 0.232488723799 0.278721146193 0.267909259751
r=0.634891088276 0.226388672787 0.276956589389 0.269228774441
r=0.868554068538 0.219578783151 0.286626010495 0.221954332719
r=0.541623226856 0.235872037468 0.290593919492 0.220758246639
r=0.616030205275 0.223297478145 0.291830053603 0.217937187466
r=0.52516464404 0.222431648499 0.210075498173 0.301647137666
r=0.625773314771 0.225897901328 0.289979808692 0.26081458669
r=0.94000617663 0.250518622154 0.290597259745 0.213189888074
r=0.615243868103 0.232574839549 0.279834836857 0.269601902967
r=0.905682490335 0.300195171218 0.252412343556 0.221130355266
r=0.829400257239 0.217008797654 0.30752688172 0.229521016618
r=0.550570997364 0.254937217178 0.301627258833 0.227216877941
r=0.648144573786 0.219235933642 0.236453415342 0.301381729978
r=0.676637977691 0.284317098344 0.268147638473 0.216051506365
r=0.758959244466 0.195803421995 0.245259139383 0.29363597383
r=0.882892910884 0.237877748756 0.189330376034 0.281040696911
r=0.624053778477 0.197645423701 0.237910313535 0.285165351756
r=0.657744995814 0.229388758521 0.314716728126 0.175081014639
r=0.717535913714 0.215741888284 0.286764103712 0.240336370734
r=0.745568304665 0.296738421396 0.303913894325 0.172080887149
r=0.804289738966 0.302030709291 0.300393040508 0.222321682735
r=0.5599637058 0.283201074862 0.275685434773 0.202250493345
r=0.853526518628 0.179604472252 0.344974861826 0.147073998538
r=0.664368968679 0.299085531238 0.236068941227 0.273395823318
r=0.680682435589 0.16152120296 0.182724162622 0.324421990612
r=0.712685794995 0.181636589062 0.307721449235 0.335204573633
r=0.597852357406 0.227372346341 0.287134866377 0.287461973766
r=0.619915618673 0.294561174223 0.271833022713 0.201026981463
r=0.575391737022 0.211640762139 0.304391705597 0.238099201684
r=0.843605713703 0.252737479851 0.281918737146 0.249013395587
r=0.701876038437 0.145102937376 0.220044792833 0.296407959342
r=0.605990024684 0.200484819492 0.344638121807 0.313488239447
r=0.842808158206 0.289871409486 0.230815798263 0.287533400134
r=0.692151767521 0.240942647193 0.297740922741 0.26701986077
r=0.68018182244 0.309840323643 0.267415756164 0.182689213418
r=0.830930926435 0.310423817285 0.18460047917 0.238405671927
r=0.600989008278 0.163623948362 0.404705154799 0.108034751837
r=0.623029251513 0.298157154969 0.309892463522 0.232608986658
r=0.742517463552 0.16527874721 0.299486527391 0.21640486244
r=0.761058676857 0.220151384951 0.307481600022 0.166201843171
r=0.766413116694 0.292316336564 0.350294985251 0.211335861778
r=0.691714438982 0.325126599147 0.157349413646 0.225646321962
r=0.915963249705 0.317135076922 0.159570826965 0.219574437676
r=0.636887284278 0.163622883974 0.21759545286 0.29539107871
r=0.667361331917 0.314649376953 0.163144302096 0.219375489949
r=0.664585446903 0.163645846583 0.218012938063 0.30412628449
r=0.897286904165 0.258458191337 0.262112571919 0.204271376002
r=0.782198327017 0.284777156087 0.269969129848 0.245176538684
r=0.585590300534 0.263117432251 0.272342879108 0.264655006727
r=0.653651991868 0.344151510508 0.16141247658 0.120331416876
r=0.795999327976 0.151922794873 0.184262708633 0.315358892376
r=0.621586271607 0.316588918633 0.170489563389 0.314688954111
r=0.720838608722 0.250897548132 0.272914050606 0.265408184688
r=0.637054801622 0.262285659546 0.27983523326 0.212817319667
r=0.746780387342 0.250473437656 0.275291537925 0.278904614771
r=0.854571940751 0.266108487808 0.208836803332 0.274545902543
r=0.781832422046 0.266694578187 0.193165166422 0.27789407578
r=0.644945431359 0.253276493799 0.281637542277 0.203600620068
r=0.626013715636 0.221410379525 0.279028015532 0.32879629243
r=0.835676935786 0.271733761423 0.309088663868 0.238083477402
r=0.595074304468 0.268358181313 0.244189276785 0.291611810541
r=0.678653029676 0.292952855794 0.242578841938 0.195260711229
r=0.83066816816 0.300128293473 0.171958072124 0.224003764769
r=0.655536211911 0.179596027405 0.302735930394 0.229082341172
r=0.648520746294 0.224183881965 0.304062973804 0.293434497232
r=0.722374590295 0.178201200842 0.302846334879 0.224797457799
r=0.680008852727 0.178213090891 0.29388382694 0.223929135613
r=0.749694664208 0.306863874715 0.171385237614 0.213205728126
r=0.63443309524 0.245018002299 0.289203872391 0.176142431157
r=0.689048480857 0.249357517971 0.261369138515 0.287645722373
r=0.586685447818 0.279424467242 0.274809792576 0.250647829328
r=0.673373342986 0.247503224618 0.282329095264 0.272489404828
r=0.650928706902 0.261807344547 0.191140071728 0.289387280901
r=0.908506771171 0.293949789017 0.194438541635 0.278437205914
r=0.603647483348 0.318921214695 0.212019537057 0.320152898705
r=0.655655976601 0.244670747151 0.185257492613 0.275010552976
r=0.814370669701 0.340684044318 0.211315099288 0.290692073008
r=0.724209690305 0.152407708178 0.317413634169 0.323866379878
r=0.890628963297 0.356411960133 0.304363233666 0.194551495017
r=0.678620593462 0.247641225358 0.297265828883 0.267434857671
r=0.864744590756 0.267250385553 0.245161932242 0.297124521168
r=0.861517875353 0.291903646705 0.157243225159 0.34024757444
r=0.688024782031 0.200347141865 0.305878268919 0.14422587364
r=0.665959350507 0.345694756172 0.202407671904 0.142062844317
r=0.864709435625 0.295225574117 0.255083813253 0.187061463052
@balllist {Third Position} color=bluetint
r=0.260382271156 0.110277944411 0.362977404519 0.401119776045
r=0.463228760164 0.344393976685 0.330364934106 0.132615845882
r=0.66043008533 0.343460054192 0.195007800312 0.275720502504
r=0.712021917136 0.186601890603 0.278556586379 0.352044250637
r=0.39874598761 0.182663728605 0.168520036897 0.282617607871
r=0.206348140766 0.355668927777 0.182864960383 0.296452526174
r=0.564208925871 0.310602447942 0.160057713706 0.172921022706
r=0.23742527026 0.0489974341918 0.46560866673 0.450061769457
r=0.396328321289 0.519118008497 0.0139040061796 0.455005091113
r=0.642523427159 0.200865590352 0.311807041432 0.13439019646
r=0.665594788009 0.308246759839 0.133091942743 0.354438090082
r=0.238186273159 0.344721495155 0.333057813289 0.147908343665
r=0.472119740908 0.143039511785 0.359767931833 0.195119926104
r=0.424896591116 0.204676361005 0.347711855843 0.296792132396
r=0.443135069453 0.395784877978 0.105519164628 0.318867308503
r=0.451679233244 0.140153363541 0.205437434646 0.294004879749
r=0.689089440832 0.351604966527 0.0472621159238 0.492647479545
r=0.228099210406 0.506562694086 0.0310813608447 0.0287626802843
r=0.352324983953 0.416863292724 0.439495353205 0.0792603650022
r=0.405282436796 0.320651903459 0.28805673053 0.217566558845
r=0.49559790315 0.170992836787 0.278620760482 0.22385683843
r=0.296613318985 0.196486506691 0.239919264409 0.261269342902
r=0.321547961918 0.286785524066 0.214223642531 0.11421803605
r=0.254581169975 0.305994615883 0.214662148678 0.234681534759
r=0.35183438498 0.120906497368 0.439124844296 0.117852694178
r=0.445719312307 0.379833619707 0.164781136762 0.16979976523
r=0.387156048589 0.0810508142411 0.373104381503 0.38155009099
r=0.296440490256 0.0550416445153 0.393088782562 0.0441609073188
r=0.257157557808 0.10335474661 0.438900785153 0.0801927194861
r=0.427701292395 0.0675923500131 0.113265217012 0.364422321195
r=0.481697674862 0.069974751949 0.389606218994 0.0459448086464
r=0.519105709558 0.0622090768037 0.338816427463 0.0856647595035
r=0.314950090333 0.234914251148 0.244461883042 0.267709712754
r=0.442549671454 0.385801406307 0.0995745531697 0.155515812626
r=0.24279251142 0.354973547422 0.161476408619 0.37858806472
r=0.438760585444 0.357792993035 0.380410186339 0.156795430778
r=0.703710177031 0.113749698756 0.372207700721 0.372559924365
r=0.672905277374 0.379274055785 0.356793626232 0.158214567545
r=0.329538301612 0.155616784651 0.381002710651 0.103177943451
r=0.440758291452 0.291825955 0.184579916538 0.277905856947
r=0.461052100677 0.147337645078 0.309958359174 0.181934969434
r=0.393416674416 0.234307318962 0.295446583113 0.190949766264
r=0.220656249895 0.243354321694 0.258500286205 0.242907842015
r=0.275884350673 0.165825869643 0.347018921814 0.1450103224
r=0.412971797647 0.320765550239 0.351706539075 0.14322169059
r=0.546970431551 0.210254809509 0.269529645632 0.305377121359
r=0.482276413218 0.13928612952 0.38425764446 0.351267294501
r=0.361535608527 0.284191734619 0.211564883814 0.269310523933
r=0.389820831836 0.26975355888 0.284600245119 0.210469626919
r=0.684002032328 0.380821984912 0.365298324679 0.111565592241
r=0.65173364927 0.0986694209855 0.149371164712 0.375599975697
r=0.232097949696 0.206615697527 0.228307848763 0.318072858025
r=0.441231367215 0.217111259646 0.291760345142 0.278240262502
r=0.69625102806 0.303870418535 0.229260914161 0.246168078584
r=0.425828181134 0.176494639288 0.430265309831 0.271988006542
r=0.426883865242 0.168259800159 0.247584714106 0.296383382287
r=0.298753934107 0.444259683966 0.0931986865398 0.317595477313
r=0.239933282247 0.381765538813 0.43413572289 0.0731660925249
r=0.258672532093 0.063151192441 0.0510883785503 0.478737464994
r=0.217886446803 0.063591044077 0.406934681213 0.0509799697537
r=0.22755288584 0.0583229386461 0.381156666395 0.472167496299
r=0.432078424941 0.0661974475294 0.399788676741 0.0532333768496
r=0.486693308349 0.111285759195 0.375919522163 0.0826784030179
r=0.574256365867 0.111941223171 0.394866664525 0.399983479342
r=0.494413868293 0.114566209415 0.372248085575 0.416803658014
r=0.597007723543 0.3398258909 0.108755558339 0.0899668065385
r=0.707067654096 0.0979351214544 0.378283280348 0.120281490169
r=0.414363214481 0.0982794078199 0.140312780751 0.350202885962
r=0.379578290634 0.0685417536834 0.455322179114 0.107268764315
r=0.414108746138 0.127485686814 0.343953498536 0.22630129802
r=0.228453279855 0.314049690796 0.360018082348 0.117339125838
r=0.492764445744 0.297583102209 0.212151435247 0.370499911194
r=0.476327103627 0.117238952182 0.209101131552 0.313444077966
r=0.273944468873 0.429984646666 0.0568322337026 0.433362380182
r=0.850573566022 0.437508604348 0.419595675057 0.0635609823253
r=0.291994835852 0.428176314953 0.0628993454484 0.0874495287349
r=0.28935866403 0.431913795618 0.0548201083725 0.0719061669116
r=0.660189403582 0.0843030493283 0.391476602332 0.104556131672
r=0.467155002517 0.143743632491 0.388209687876 0.380800222284
r=0.320577977715 0.41434765471 0.10082774931 0.413743266325
r=0.275169584867 0.19167192429 0.350599369085 0.274952681388
r=0.752960388456 0.41069791136 0.129631516386 0.352657497028
r=0.186366493762 0.104899236341 0.375387847093 0.0957703332531
r=0.304050484384 0.0909890549057 0.102561038442 0.444378272803
r=0.371009491944 0.448762311714 0.391679913313 0.0528758427167
r=0.66261537024 0.0279302706347 0.45502263315 0.0406915149764
r=0.202330610604 0.0861657178896 0.0459271289773 0.38320149386
r=0.326081963216 0.0401735398107 0.382466920904 0.0769503929349
r=0.34430389132 0.296578586208 0.172286938686 0.156154370539
r=0.364592294762 0.164854159165 0.364685284293 0.295595594353
r=0.304312084924 0.157919719855 0.304916178251 0.377527585286
r=0.611870406374 0.358150901831 0.303008398733 0.160711827069
r=0.561500931633 0.289556550074 0.360690511361 0.180106827008
r=0.308814296486 0.360414725455 0.169407794986 0.180528524091
r=0.433806801502 0.36059612113 0.289483497788 0.181065668595
r=0.44804749609 0.289456225341 0.181001871163 0.360796016128
r=0.316246928453 0.315230155002 0.424084077031 0.111437294504
r=0.4420939468 0.321536711021 0.403746957868 0.156725876292
r=0.387526427485 0.235431235431 0.31473491048 0.132123195953
r=0.263933154902 0.0678369420429 0.452160947211 0.404068034468
r=0.628536032158 0.191727689708 0.260288082401 0.267482095437
r=0.489384566692 0.160672789643 0.358360075246 0.212515215226
r=0.46230412874 0.393689281886 0.128900452751 0.0823219269204
r=0.828541463533 0.101909341301 0.0750198403436 0.398954297185
r=0.260935587615 0.0578527782036 0.463095994218 0.396460719683
r=0.54838173037 0.0759306227256 0.413601348477 0.0997337702232
r=0.431119090351 0.421228872117 0.106144360583 0.0790900393324
r=0.379049153126 0.427982411879 0.394190153536 0.104072659122
r=0.233835760063 0.100787227353 0.443061103283 0.0629502393125
r=0.879191045957 0.414725582325 0.0707287813656 0.0905728281516
r=0.128935077019 0.0635884821806 0.453985966438 0.103460645284
r=0.279285620024 0.204989026031 0.200717437991 0.307223939773
r=0.341216532925 0.119850275437 0.353171053251 0.0793822684684
r=0.659948746218 0.185583914627 0.253171243095 0.313063989355
r=0.211712791954 0.11424761058 0.407931921379 0.308767027593
r=0.528599911957 0.130015724398 0.335826580572 0.459027706327
r=0.301587843961 0.238298645324 0.166381346089 0.352199353763
r=0.4412245365 0.173914986327 0.24763673378 0.236250760563
r=0.445455176606 0.187629340078 0.352908714647 0.259094044608
r=0.419891367175 0.14901884593 0.281069878894 0.133475811152
r=0.383808028141 0.193331188783 0.203458641612 0.31045690009
r=0.439536227502 0.322944367993 0.201023762151 0.203052003261
r=0.225870427828 0.07202503052 0.0878704957106 0.456512170613
r=0.388446756233 0.112859519848 0.372189208462 0.423033040171
r=0.385009196521 0.279097204411 0.195691202873 0.268940754039
r=0.26550731514 0.500468252482 0.0934631953549 0.0825529125304
r=0.300639590218 0.271141336487 0.226657467639 0.2251790525
r=0.815378713512 0.0836963624483 0.12372032237 0.376660858201
r=0.345802650256 0.10802770813 0.101398155624 0.364221665038
r=0.458001177746 0.103772882869 0.405789552017 0.379818425361
r=0.645953837977 0.380291306327 0.116274258286 0.347188314644
r=0.661161071195 0.151657563826 0.221316978462 0.306799005643
r=0.181948289028 0.360515781046 0.337330917365 0.143487421516
r=0.317343047256 0.349865975391 0.144063742374 0.346327269105
r=0.236019283742 0.163960853241 0.33209222993 0.321827126083
r=0.327506932796 0.344786170806 0.331145712692 0.154034229829
r=0.462088889132 0.178017974978 0.243572900182 0.280209608552
r=0.26698607209 0.331021934701 0.192247043364 0.348690993632
r=0.649753002521 0.305099877246 0.243834393483 0.281832384778
r=0.446127491246 0.275483434039 0.196612140271 0.275521000927
r=0.502820058012 0.26327520244 0.264382035903 0.185048640587
r=0.643431554762 0.181142972983 0.290399608985 0.261001341938
r=0.380794118575 0.187051948846 0.260095754466 0.290925295959
r=0.268408990714 0.186008341281 0.261298924048 0.262255174207
r=0.452821504038 0.222358919497 0.233270928056 0.236266381385
r=0.360334431657 0.119743086238 0.423416789396 0.36716576665
r=0.405461037265 0.210232186814 0.289934136119 0.164260528242
r=0.240664103245 0.0800222322684 0.41501421255 0.459351796231
r=0.45942510856 0.273463030934 0.224649252132 0.231600775211
r=0.408655472097 0.337799592592 0.130469569998 0.0936102379058
r=0.524367166592 0.0983679032738 0.132119407241 0.344221418506
r=0.716305002779 0.436872475476 0.408886324293 0.064858626659
r=0.600107120412 0.372989305278 0.0734936092514 0.164746543779
r=0.387149857382 0.468720918209 0.0996105194223 0.10026539827
r=0.401498854229 0.382354957384 0.130064209492 0.349793204305
r=0.678602125451 0.154525010788 0.334438377535 0.14144704086
r=0.500619551984 0.148474671849 0.39246675696 0.129820303807
r=0.394244810291 0.143114564264 0.331308448718 0.377841940526
r=0.287732743416 0.352812783132 0.127666584301 0.158347747303
r=0.686723023664 0.311952332132 0.126646352572 0.411453291276
r=0.737928087364 0.20430301759 0.17506526198 0.285822223258
r=0.327457042948 0.216223213694 0.262766207258 0.203289921304
r=0.661521842784 0.313992140811 0.221032108842 0.259435971026
r=0.457379077238 0.277598912499 0.261930314087 0.186735350934
r=0.505805780355 0.353595355069 0.101697186244 0.163331844573
r=0.651297782017 0.161667109105 0.310326519777 0.306167595788
r=0.43375354483 0.161801665052 0.224282732656 0.307259055095
r=0.237636340109 0.134102445778 0.416335948316 0.156206737425
r=0.296960084115 0.235548241103 0.326201741754 0.222690804361
r=0.774564969607 0.374201045904 0.194156221466 0.260977836806
r=0.366591429205 0.191656861097 0.14005154928 0.402280495321
r=0.353848116255 0.425130323249 0.129509621478 0.113907814688
r=0.234145957912 0.184397553854 0.214588727894 0.264723706683
r=0.257085636329 0.240182528714 0.232986226946 0.315359186874
r=0.313135199423 0.169589516284 0.346935825785 0.316559067258
r=0.36127236307 0.391769060328 0.13511347232 0.345142176117
r=0.386232564582 0.134908649433 0.327026146694 0.388128867964
r=0.668896799781 0.407949234601 0.130059049058 0.123114488008
r=0.215932499355 0.127809295221 0.155247654375 0.38391883046
r=0.631814600662 0.0545644685039 0.401697834646 0.048812746063
r=0.393047407919 0.175944782429 0.16317797484 0.35723216127
r=0.331941997863 0.127664348216 0.387642410191 0.334143544487
r=0.343005453413 0.367339271322 0.149439775062 0.332527673632
r=0.337503644529 0.150912788174 0.367072876172 0.148454151693
r=0.360688516704 0.144889377753 0.142862710624 0.356208400275
r=0.358401056448 0.371078136122 0.140885944259 0.361441165197
r=0.36276991657 0.350913785483 0.147612992269 0.351411967217
r=0.329887788574 0.365771370985 0.133067519607 0.13354948955
r=0.443404312629 0.332476097315 0.20011990786 0.192846549494
r=0.294914594626 0.173866733498 0.358290780364 0.326509194574
r=0.259093069377 0.437760110116 0.128135749435 0.347294206345
r=0.383757468189 0.52592210472 0.373246562568 0.0359318267495
r=0.464340181961 0.108035768599 0.369487195085 0.428249893546
r=0.328645039578 0.307736330056 0.366144668158 0.160900404072
r=0.278504776764 0.0242328679018 0.514201539451 0.0328015104048
r=0.43011430572 0.261667973425 0.225353856312 0.322205257294
r=0.432598571082 0.131888961357 0.359754606229 0.27231778901
r=0.439312189833 0.366764171488 0.444054997874 0.0869682873085
r=0.504099036055 0.0843827910247 0.481365466982 0.0699354343796
r=0.389975964818 0.415369854425 0.0545706100525 0.0504335222854
r=0.460772256701 0.367834739347 0.104297353811 0.439108803807
r=0.375534385186 0.373174177327 0.42296112815 0.11324122168
r=0.231663233418 0.334026618492 0.136773612761 0.349374062058
r=0.768407137537 0.0581758452014 0.0777964296673 0.387971336257
r=0.425737314649 0.372909469968 0.113455480651 0.0890615251168
r=0.358342985029 0.114664625297 0.373275150283 0.419414269235
r=0.49088883146 0.112901579065 0.0903747145386 0.372991635474
r=0.242208597461 0.135270486931 0.451333969844 0.267280358848
r=0.56536247431 0.0785323038342 0.0943047581337 0.447634131855
r=0.2733261703 0.320636114544 0.502874335142 0.0711330790308
r=0.471341560896 0.456242062835 0.447904588372 0.0521230191596
r=0.326021639915 0.0913087854283 0.401350396483 0.405943314752
r=0.265483676756 0.102061071926 0.407315115935 0.365692444144
r=0.722356094599 0.405985320963 0.357465040533 0.129282384813
r=0.320403374512 0.34130651495 0.426261380097 0.123888151481
r=0.255508264473 0.0879426502673 0.498022009638 0.0550001198782
r=0.294750703091 0.406440456357 0.0810223749974 0.412999008836
r=0.249024504548 0.0464252740912 0.46294864397 0.442152336988
r=0.351013889115 0.415174585855 0.0719149885924 0.454270409682
r=0.367423327902 0.316539233694 0.257368331126 0.233017242607
r=1.0 0.419334717276 0.0883138228179 0.4334733778
r=0.573230661047 0.442782337011 0.0432119383964 0.450906736417
r=0.425559279615 0.19951604885 0.383177905953 0.218898052815
r=0.32261688396 0.198711465537 0.229233111957 0.333560112964
r=0.516998585835 0.193181200853 0.192935040947 0.24700703508
r=0.559291651854 0.189250141271 0.250677419135 0.369307466589
r=0.459969371677 0.263889269665 0.259616127529 0.19736832267
r=0.251339514747 0.45573747502 0.0377590015076 0.0543070504505
r=0.561889279765 0.305036331746 0.184214482586 0.17464294663
r=0.424261673655 0.33777569407 0.170228435239 0.185027438693
r=0.362903279207 0.426009986382 0.0981528684661 0.142305946437
r=0.439196880801 0.10599522307 0.151339868194 0.365911460524
r=0.220669198129 0.150611090356 0.380904093505 0.170304744623
r=0.201594846763 0.393100817901 0.132041267016 0.406054441949
r=0.491350861335 0.167798144377 0.251848080259 0.299049558724
r=0.399703132079 0.338663121857 0.131330978509 0.136848871299
r=0.429664029699 0.0802429667519 0.0484814578005 0.399808184143
r=0.575541569496 0.307941242344 0.165543916024 0.349663845373
r=0.342543306471 0.230092416762 0.327763007976 0.270413976453
r=0.390121470012 0.279443776601 0.277981740797 0.181779784918
r=0.486587285421 0.318810289389 0.269573954984 0.171985530547
r=0.295893022068 0.162726192049 0.361290890679 0.31074714921
r=0.451410211467 0.3577281718 0.196595083357 0.282918903645
r=0.590059688949 0.214500644792 0.319780770884 0.224695515117
r=0.570908479298 0.22089468195 0.253421477673 0.185537461994
r=0.397763104245 0.288302564863 0.20329403203 0.180061564311
r=0.444746971246 0.251517900761 0.225591457883 0.267394793775
r=0.447317270336 0.191846648037 0.235695071949 0.279203990494
r=0.404759069563 0.184098488611 0.235045767402 0.268821400695
r=0.31627909057 0.248683895669 0.228164632687 0.252333094042
r=0.478844050016 0.290011183707 0.190064159162 0.24621814115
r=0.427803862598 0.388175759072 0.336213280671 0.143174524809
r=0.372811281173 0.235077537521 0.196116363485 0.290627892706
r=0.333446905178 0.255116340356 0.199854283898 0.292484769567
r=0.566120507288 0.140694218584 0.399259799249 0.320641507318
r=0.54918756106 0.263667964109 0.205603614608 0.249570810886
r=0.287174776022 0.36439289061 0.136949085875 0.385924286304
r=0.588316585306 0.109935292532 0.403704747665 0.397450509408
r=0.305091046364 0.15718901454 0.159127625202 0.382506346642
r=0.62675018247 0.220610027963 0.240312874502 0.225364998776
r=0.445009143441 0.300337859788 0.217919563381 0.239328178806
r=0.277675059217 0.402082583732 0.344789359794 0.148422415584
r=0.363026631816 0.0579045507232 0.376448739627 0.0653539862388
r=0.376191369721 0.13587653762 0.144819258924 0.341634593616
r=0.660945287241 0.0981141083791 0.115938569269 0.344394047903
r=0.309898478042 0.101869607905 0.142353408118 0.342950847068
r=0.232779795733 0.151879662544 0.336748279213 0.111539366182
r=0.57080410566 0.1263870936 0.355565035178 0.0958441982476
r=0.636114369987 0.360540462008 0.308746186256 0.184483510097
r=0.390455688529 0.124172627938 0.325713387312 0.380724785787
r=0.254641774044 0.102062975027 0.35776330076 0.119163952226
r=0.267332085231 0.360010293361 0.144217336961 0.313506359826
r=0.449217766102 0.419710794163 0.131668807712 0.345707478288
r=0.639190005729 0.189522643819 0.347747858017 0.320073439412
r=0.318466988267 0.344388446323 0.144041619249 0.205332466266
r=0.33730576382 0.212400020911 0.31491452768 0.176120027184
r=0.493354824169 0.148829272917 0.342117736278 0.315954118874
r=0.443067629988 0.352035487675 0.33485316413 0.133786287832
r=0.256209920725 0.316991643454 0.150371402043 0.338579387187
r=0.283254918424 0.375366371269 0.339055446881 0.117243119553
r=0.256687941835 0.413526587193 0.46075088136 0.0538892328635
r=0.604934395061 0.318260811666 0.17872623764 0.134261078004
r=0.240636530424 0.108188545689 0.408645890789 0.164333976834
r=0.296741378126 0.160830842433 0.0954675776246 0.433264198133
r=0.339254489379 0.105958053168 0.166206528031 0.405129803625
r=0.607667641091 0.392147946036 0.128442221212 0.317518063766
r=0.634447441526 0.113397382806 0.401040251781 0.330044724201
r=0.428269802727 0.42267588431 0.0553780617678 0.106676774787
r=0.362365913941 0.468946930627 0.411073032773 0.0766528031941
r=0.349312852571 0.0999912037648 0.448410080486 0.346703610855
r=0.475362030481 0.128637834279 0.322899188336 0.134867813647
r=0.705727229081 0.334804539723 0.482705818771 0.0967843631778
r=0.500589938229 0.345104198805 0.111351078451 0.108770650436
r=0.639507867825 0.38982810584 0.0986147482116 0.0634606518869
r=0.765167936184 0.477690420151 0.440132204918 0.052731734188
r=0.371919175633 0.127106415872 0.0543416645195 0.470548827622
r=0.457676768696 0.361767090442 0.107292151823 0.12848090712
r=0.196746349929 0.106843370668 0.36263414062 0.407552923239
r=0.28398683709 0.436341847149 0.0773324873991 0.106917755326
r=0.734210512142 0.349323911123 0.11269280424 0.415811646395
r=0.257076158698 0.113267400634 0.0821981713006 0.442433289793
r=0.697555312557 0.400080592666 0.0356777533244 0.513995226434
r=0.629348049034 0.371776668346 0.111284141743 0.167834623429
r=0.320479892869 0.0360893602154 0.495509382001 0.0371169615883
r=0.457267719535 0.203534256962 0.312698166529 0.253127584781
r=0.438199607861 0.181204751529 0.227946861601 0.314472481901
r=0.416832611096 0.286635465419 0.198491939678 0.269162766511
r=0.23165812171 0.166573008515 0.309567986009 0.278875205301
r=0.320076636147 0.312891668008 0.163385743057 0.280425180968
r=0.425369246928 0.186214363046 0.245134127271 0.290797546012
r=0.646332799456 0.274608783443 0.205481485881 0.27454939573
r=0.339582740263 0.213121104645 0.242390069212 0.259004510864
r=0.229646685044 0.247763440395 0.175229426176 0.298988529292
r=0.444139459095 0.241878351092 0.282124960317 0.3131927677
r=0.468193502615 0.274623177662 0.187595749938 0.260291574005
r=0.349032565028 0.171624298355 0.233658544891 0.307560459269
r=0.42992462651 0.232922529016 0.222154575975 0.242461588271
r=0.350534419385 0.223266903594 0.227405641279 0.331728822709
r=0.413888538341 0.194093161546 0.163567888999 0.375540138751
r=0.272953437255 0.247077047911 0.230369195589 0.316084535094
r=0.444748843759 0.201550645548 0.313329118417 0.253516127601
r=0.323919211338 0.28391210924 0.252755250572 0.236050460941
r=0.662605181447 0.255904521874 0.268365722532 0.179980170393
r=0.401163767478 0.257595938437 0.18249785178 0.293477046396
r=0.285083244125 0.182106253404 0.235678566124 0.242016141011
r=0.319004477143 0.141964484968 0.317307998852 0.188542098384
r=0.530169464531 0.34055617566 0.0909166979437 0.131808512877
r=0.499503993146 0.166807029364 0.321879737241 0.229689517714
r=0.436074458608 0.0974711019131 0.461410327596 0.0545151683408
r=0.275676251528 0.428575030254 0.124243646632 0.0653741427995
r=0.266114181232 0.160248240705 0.327866127334 0.405330525849
r=0.316561792438 0.0756383350822 0.438440013991 0.429127317244
r=0.383450806724 0.0874735729387 0.426797040169 0.428193899124
r=0.440513769523 0.1087158133 0.388285459926 0.11885303881
r=0.43249166206 0.103146777585 0.385685556146 0.121471411537
r=0.187445977807 0.122024183862 0.104735903639 0.38908865361
r=0.623879020519 0.103687061508 0.38998524973 0.121636596862
r=0.327030391792 0.121397379913 0.130698689956 0.37480349345
r=0.544310226505 0.391812015504 0.384221576227 0.109366925065
r=0.268860156648 0.40401566954 0.111750474622 0.382684262697
r=0.946832282992 0.395480225989 0.101163177135 0.109737454304
r=0.788606094685 0.104077024667 0.379712861586 0.399224641077
r=0.47924596948 0.408029878618 0.132221004344 0.10262655787
r=0.70395629746 0.064692868491 0.11262231065 0.395002152964
r=0.373489170171 0.410978642015 0.1155753905 0.135141855276
r=0.285972148226 0.409715424584 0.123052309628 0.136886327093
r=0.340025043741 0.40878329266 0.122632668021 0.13719622526
r=0.393907111221 0.183604372648 0.366344300971 0.175716318188
r=0.593271062331 0.434219148162 0.280080087368 0.148117946851
r=0.618839166462 0.155041931569 0.429847574708 0.279471583153
r=0.316366185808 0.177746644682 0.369912808209 0.161373657959
r=0.392589305684 0.364526795606 0.176997302257 0.181438852571
r=0.427383038548 0.17640887743 0.365035803128 0.278391561674
r=0.477259695491 0.13788465415 0.142479303226 0.356422429673
r=0.301777789658 0.157069368486 0.162770331793 0.296206510581
r=0.651919215772 0.29644735825 0.158151639752 0.163967797627
r=0.296852658253 0.381101241888 0.29672681073 0.16398080145
r=0.394278815298 0.163676347975 0.158589790699 0.381036672828
r=0.38669425476 0.14292605414 0.167186879292 0.405198342886
r=0.333190449705 0.160215020544 0.176357008249 0.369303963669
r=0.466007016965 0.149574956764 0.402706733893 0.151281535097
r=0.757131366886 0.493577530576 0.0427140310983 0.0640864114068
r=0.720696885275 0.397647752105 0.524516905247 0.0415694747956
r=0.799737590489 0.539158652895 0.0358146345324 0.0362103763505
r=0.187629235292 0.049304830696 0.393900045927 0.0531293056657
r=0.229582067753 0.0460048379495 0.513308600212 0.0433970313318
r=0.623583361743 0.0714776632302 0.476701030928 0.0776632302405
r=0.55210672076 0.399310085971 0.0434681585015 0.519830559974
r=0.472208921354 0.0328609625668 0.393475935829 0.538663101604
r=0.432952769069 0.536276432929 0.0376225992111 0.0339950996242
r=0.707638848075 0.528168286128 0.0474467645235 0.383295431052
r=0.421497230502 0.0617816091954 0.404006330168 0.0482050641346
r=0.540474240486 0.039466702043 0.0387370655346 0.40819846113
r=0.748932373763 0.0402468751621 0.556765727919 0.37539546704
r=0.463611579332 0.384945397816 0.0496383491703 0.516806126791
r=0.412396802871 0.38106132996 0.535927216936 0.0402137194999
r=0.601024655691 0.520775623269 0.0413713710113 0.0411555203799
r=0.253045062055 0.394799945549 0.0588068985016 0.468507523639
r=0.500590498912 0.513736207705 0.392323224083 0.0436050661826
r=0.426383019356 0.0399218448475 0.542165187186 0.377122732536
r=0.527074134719 0.0468560657062 0.0460033212154 0.508056191374
r=0.643021412657 0.395938254924 0.0359360711897 0.0435518432079
r=0.297906284315 0.0422287390029 0.0449657869013 0.548191593353
r=0.443978853957 0.358836045431 0.0302376457191 0.579939464773
r=0.783544235988 0.375384415472 0.516546108199 0.0525837051154
r=0.58714787011 0.527252174768 0.0415786110975 0.0404973706197
r=0.66241398286 0.315960551613 0.166562927922 0.230860201668
r=0.458733035564 0.246209744495 0.25722665655 0.164932658213
r=0.40941569385 0.23104279933 0.279238032948 0.347913174999
r=0.295072388942 0.274242932171 0.181584534585 0.300435802883
r=0.461957753933 0.1197375533 0.355655679976 0.187619089217
r=0.254731451222 0.284735812133 0.296020874103 0.197521200261
r=0.319340612964 0.219247838449 0.258793681171 0.233640460536
r=0.326492886591 0.478607717177 0.0958978880631 0.342906327413
r=0.367890409744 0.352716676717 0.200552310062 0.13634786572
r=0.60547743386 0.252153770609 0.279654676851 0.302863467269
r=0.650514659821 0.214344816612 0.25932532421 0.267599649932
r=0.36988470767 0.282683565229 0.194207191073 0.268942003031
r=0.499327984971 0.476072094469 0.404795394328 0.0541035621995
r=0.542959336346 0.034088360619 0.0443504419578 0.413715770507
r=0.201743350721 0.506167591421 0.0377531804082 0.0456278398492
r=0.49464393028 0.349730420766 0.0685342671336 0.461286198655
r=0.616281930827 0.174045998794 0.293780687398 0.191747781893
r=0.620321536 0.184813282398 0.163549531855 0.336959896596
r=0.421979220991 0.284715263861 0.164453907816 0.333896960588
r=0.619426563511 0.181562244062 0.277325621076 0.307042838293
r=0.256483659719 0.235629894111 0.225458571494 0.341488269458
r=0.555751361461 0.197158028345 0.23425987818 0.22767317326
r=0.217911140308 0.404992892451 0.0638434020039 0.470279277306
r=0.325550336462 0.208379813484 0.304939538619 0.234750792022
r=0.303485881004 0.217997802365 0.249663098389 0.329697099536
r=0.40032348574 0.219349521541 0.25071310099 0.23961651204
r=0.320951308841 0.131830313246 0.399424076415 0.132146368872
r=0.430237699205 0.302405383795 0.235107942431 0.252898454158
r=0.440334285205 0.293126361069 0.2495126168 0.235678456221
r=0.528346428366 0.260126034845 0.227678240455 0.22565179785
r=0.403013078095 0.282102687101 0.250853137974 0.224958416609
r=0.518844106021 0.247325875933 0.284792695063 0.227181180814
r=0.41109264486 0.379282211665 0.424384066901 0.111462857046
r=0.632088242238 0.358527879606 0.154977812078 0.126567624928
r=0.361887848763 0.430777115767 0.361201870716 0.0975078480364
r=0.237424055542 0.0671979355655 0.413633375024 0.0512549250308
r=0.418085676076 0.120817811153 0.362145434279 0.15793611217
r=0.447801773879 0.263118697938 0.257012716275 0.185692211611
r=0.673118231154 0.384691968347 0.113292427057 0.419490031571
r=0.220618530697 0.128786282211 0.384270523997 0.089261423508
r=0.680364734358 0.41408352437 0.375037376657 0.08462075152
r=0.700345141208 0.107285048472 0.425054430443 0.0757738589096
r=0.686458141218 0.09069499686 0.41223571279 0.124502826041
r=0.209163946602 0.389110062007 0.132962232244 0.0992636696731
r=0.666189921346 0.211306417269 0.235188509874 0.231013318859
r=0.460730219813 0.24536922697 0.279081254631 0.197703136577
r=0.446103731258 0.281044541161 0.176454878404 0.250801536911
r=0.337211429527 0.279697981714 0.276240851803 0.181273523664
r=0.50986181208 0.209230407234 0.308576614733 0.244172170961
r=0.415362564279 0.247148564245 0.282919027781 0.208620451359
r=0.351845313332 0.292267839538 0.208317498017 0.263077292679
r=0.501643934 0.209350200177 0.29050862349 0.237193839872
r=0.351929344105 0.208894650636 0.290949521835 0.237035494218
r=0.430313232522 0.188633103675 0.34506313636 0.251792978578
r=0.326110044831 0.345259005526 0.226834804834 0.219686404033
r=0.709741580031 0.364818056538 0.102089463295 0.1330962047
r=0.395681430537 0.145208429472 0.184918296593 0.357471631583
r=0.3102644257 0.250635710337 0.272784227013 0.282107978625
r=0.339015787384 0.301964944183 0.245895842804 0.177653179775
r=0.489523244469 0.167602683586 0.232294101576 0.285510458092
r=0.432196886682 0.148948821406 0.312805266511 0.405054151625
r=0.330638891295 0.278756859434 0.264140987759 0.201298016041
r=0.297445210664 0.114275009367 0.401648557512 0.101107959107
r=0.347810608084 0.408981168518 0.143716254774 0.13243492384
r=0.447821141127 0.344673311185 0.145603543743 0.38219269103
r=0.319205425419 0.20114827157 0.293170594612 0.266993214759
r=0.494359695439 0.267424506243 0.285458434904 0.181831749664
r=0.781329213442 0.403479424557 0.114865618378 0.380785100926
r=0.354856990285 0.111594538301 0.406410553113 0.0933348761861
r=0.181940588777 0.406932258723 0.11224750051 0.35275964089
r=0.271581816086 0.289552281464 0.266730497163 0.254012032525
@balllist {Total Position} color=lilactint
r=0.741876381946 0.170199293475 0.343681263747 0.307271878958
r=0.612726662184 0.268580463756 0.325091923418 0.185823283288
r=0.648523484903 0.277437939623 0.235500998987 0.286832525933
r=0.746018798293 0.246178309774 0.217497341645 0.314680948618
r=0.607330706089 0.206074271463 0.227315431656 0.229561682211
r=0.669509356805 0.284333098989 0.266969414835 0.221319677998
r=0.781077215313 0.318252774619 0.231792263266 0.223041463385
r=0.746587164608 0.125490196078 0.395793341569 0.345218410466
r=0.563692387697 0.366349496155 0.273375232611 0.249148555177
r=0.713504835244 0.243665305064 0.283210140699 0.227335797186
r=0.684037887993 0.304964299008 0.188194420945 0.295680913223
r=0.835129804036 0.259340894828 0.278596684575 0.240896358543
r=0.766001035373 0.221187809848 0.234337647421 0.236240412658
r=0.592765326767 0.215042196775 0.291415805835 0.236467097164
r=0.699109527406 0.300211433449 0.225971070327 0.268824493997
r=0.634435190529 0.188369931451 0.276728244452 0.246741024747
r=0.582239397923 0.32227117545 0.182430241651 0.307451698423
r=0.711013698733 0.280017482115 0.232636348998 0.194759965956
r=0.773072388946 0.292057912393 0.356238262628 0.209322482785
r=0.651336092522 0.231998009455 0.23357385751 0.261026789417
r=0.652612394693 0.231696149666 0.283909728106 0.210702884969
r=0.623554389614 0.191507811916 0.308325234856 0.224375171314
r=0.903616388038 0.254375391286 0.256281594857 0.249049234248
r=0.803476018681 0.275145904691 0.234330603263 0.244181121379
r=0.809535179563 0.20584374707 0.281880767737 0.204397208717
r=0.645974427063 0.292600216623 0.195063030571 0.219674157749
r=0.798791461529 0.146252313627 0.237319770426 0.367800538161
r=0.719870731343 0.181132967098 0.351834130781 0.124201075078
r=0.761162972357 0.147370925529 0.357601713062 0.20444920295
r=0.604717951921 0.176520245685 0.204043314994 0.248595464734
r=0.70327593922 0.198138140798 0.35244655091 0.14828062249
r=0.984123176139 0.203452288596 0.255778057926 0.252699120765
r=0.634973892629 0.245448253688 0.306227214021 0.199312265328
r=0.564380113107 0.291262603261 0.255468047055 0.167831183883
r=0.705367725314 0.289595319256 0.29933829994 0.268140196094
r=0.786168502298 0.33740405845 0.283995756284 0.184814427495
r=0.71668025708 0.244443208572 0.301058524739 0.290294075845
r=0.694702739704 0.282883780526 0.234558301976 0.265681139122
r=0.671411482393 0.22574297042 0.285062867335 0.149526730064
r=0.768545471424 0.298255853542 0.201505821928 0.247555957627
r=0.702629935734 0.209813649922 0.285461149996 0.230826024039
r=0.741779539853 0.247140936498 0.258025620736 0.234205235797
r=0.693341346386 0.20956687655 0.248105323412 0.230707880176
r=0.70677242123 0.219414391341 0.330487558791 0.173592247075
r=0.805951967557 0.256501860712 0.235661881978 0.274173312068
r=0.734041818882 0.300547076509 0.205167381316 0.233249546841
r=0.691913104546 0.249118319575 0.290663876293 0.257818858272
r=0.695639763797 0.309215846765 0.280962910246 0.202283209891
r=0.718258171259 0.201864070339 0.264401299252 0.285574248663
r=0.668188900963 0.299604846347 0.319261291271 0.226885144182
r=0.696340076567 0.210249711404 0.226947769204 0.318852907224
r=0.706900545931 0.192992651243 0.280079056647 0.263281032458
r=0.746774137719 0.295072005833 0.296753154686 0.222742095562
r=0.720876169714 0.305545493572 0.231551479397 0.256563995197
r=0.739936247673 0.279923072264 0.277379005391 0.209658368163
r=0.722493310448 0.200874119711 0.257020988198 0.289175618803
r=0.683188777847 0.255810742991 0.198003029864 0.329132627403
r=0.835645622169 0.258138371692 0.321526442223 0.226810660016
r=0.860085436031 0.155802638571 0.148112729657 0.374131361503
r=0.915318996346 0.141988142433 0.287524060682 0.219785952707
r=0.720407032405 0.149438686889 0.271905589039 0.324636768826
r=0.976702707807 0.208322235951 0.277308801206 0.218940502024
r=0.699657852788 0.238625170282 0.225463690663 0.134402179608
r=0.749021300375 0.269529941398 0.30381795459 0.270270311613
r=0.714500334262 0.24301267381 0.309481489668 0.287641922269
r=0.898931212984 0.302457151208 0.132022295985 0.25018266842
r=0.756756644308 0.199213967509 0.298033889935 0.228865088429
r=0.842347086728 0.189070698555 0.163506641517 0.328296311435
r=0.842935764764 0.161745983159 0.285917345585 0.247310713268
r=0.706542840101 0.2177643751 0.259691447052 0.21234503154
r=0.823120556133 0.235532023797 0.284244233367 0.229718541889
r=0.622214756353 0.311209177563 0.240273432341 0.233209915338
r=0.648650497284 0.206400112733 0.234224326194 0.249153249198
r=0.602937587902 0.223610938213 0.225287356322 0.387114264769
r=0.600816326904 0.318675053921 0.294146925203 0.222902921772
r=0.500994369107 0.270060015559 0.215138079782 0.128308505171
r=0.64679880071 0.345817860896 0.262089068886 0.121378701699
r=0.861296221528 0.247413789993 0.242181833927 0.211316901383
r=0.712690482293 0.217977215893 0.325676885555 0.279537525856
r=0.601751560935 0.290461174616 0.172097402882 0.292777996759
r=0.733077653863 0.173606729758 0.315646687697 0.284794952681
r=0.660709194391 0.332948434935 0.226557989472 0.276594781231
r=0.968228958105 0.206012997527 0.30464687133 0.17202103528
r=0.892422030794 0.223779867844 0.243423050325 0.322885832369
r=0.773567899113 0.383401398096 0.289601510203 0.148353923137
r=0.7868272191 0.140229220842 0.34041221227 0.31375004013
r=0.699560924709 0.161328919906 0.234305469105 0.261169668265
r=1.0 0.179489158908 0.297369626416 0.226559001992
r=0.721285819118 0.305802058714 0.234131453002 0.169388962464
r=0.751456214502 0.263252745251 0.310091515279 0.223994304612
r=0.608209520958 0.167304306962 0.298678104399 0.274989720064
r=0.704743179704 0.329386387627 0.223151590252 0.20801780715
r=0.752013518348 0.29169875405 0.29675691329 0.235203947867
r=0.645890431085 0.287460096045 0.228000676323 0.183394625073
r=0.603240852399 0.243553135987 0.264288533515 0.231679709652
r=0.656904870893 0.220216867187 0.203994703335 0.324011817303
r=0.795069773494 0.229724440269 0.277360263034 0.253855487709
r=0.608020517062 0.246963136214 0.329646427932 0.197393512226
r=0.829910470548 0.234786490106 0.249152738514 0.250739803931
r=0.713172792819 0.161519109379 0.312058062621 0.290750465172
r=0.71797149087 0.236071993777 0.240572946005 0.274139642177
r=0.709243957041 0.211261111726 0.284829036185 0.251798163107
r=0.670656632964 0.244410792224 0.185301538526 0.277026008606
r=0.780527846105 0.22029783857 0.109285280799 0.357624138307
r=0.844932308451 0.238926973141 0.395336443345 0.252133569869
r=0.869627716423 0.159485814206 0.282340091474 0.287102821406
r=0.826050859761 0.300272846462 0.125456220545 0.260054569292
r=0.62901005052 0.362752588962 0.262654076263 0.117201278262
r=0.744296822772 0.118554964229 0.381763730868 0.251201220435
r=0.60065666293 0.319604118764 0.235112799493 0.222050051651
r=0.779768083041 0.108090587381 0.327685578895 0.210960043262
r=0.747843626321 0.19286652664 0.29067251945 0.303919949024
r=0.925040622377 0.204584333851 0.256634807037 0.222342545945
r=0.673706663787 0.281080063976 0.257016518151 0.244510302004
r=0.710373459276 0.177330412049 0.306650155061 0.238899649658
r=0.747390420232 0.260993134823 0.273691131807 0.301663169469
r=0.727891680625 0.185067550335 0.22452619353 0.345320467302
r=0.676112046716 0.192006904432 0.302501713378 0.251343899553
r=0.679684081567 0.212861194144 0.256426764774 0.258082317774
r=0.793793566402 0.215530082249 0.206528074607 0.21894091488
r=0.664317838117 0.20029727901 0.21753132707 0.263616968568
r=0.674872562107 0.248732714518 0.237530349113 0.266292689625
r=0.648222713036 0.132798507359 0.24961071479 0.307946401136
r=0.720112266859 0.216472545757 0.338269550749 0.278464463989
r=0.791775723771 0.252423698384 0.239172437377 0.28644951697
r=0.657034702262 0.304551414122 0.171474058813 0.187987763002
r=0.777929986313 0.255831526381 0.284764658212 0.239240423155
r=0.850478760946 0.249473607783 0.185725695201 0.338905830248
r=0.686813583973 0.240236284051 0.204921167821 0.215375462156
r=0.587137211511 0.15953514908 0.303740636007 0.273316961849
r=0.68209416562 0.333754017186 0.220403856499 0.284637453277
r=0.736353198055 0.256361403954 0.216956082573 0.276690073972
r=0.721977674981 0.236747994887 0.318031267119 0.204374025536
r=0.647982094739 0.299605622773 0.196866567251 0.236700362207
r=0.591548127107 0.160313811956 0.316554170003 0.236284594024
r=0.687905093138 0.214286735584 0.2890375899 0.26164228828
r=0.698959575958 0.204622137291 0.294243229524 0.275462064435
r=0.624871434245 0.225607331783 0.274214090771 0.277954108966
r=0.7009874488 0.290462373991 0.263121675408 0.274969311461
r=0.852130268003 0.279137785502 0.201798184457 0.282591002981
r=0.616693755093 0.262879061473 0.268999112636 0.190730174873
r=0.681585185057 0.236506724407 0.250752534115 0.26768802367
r=0.729430013549 0.202625657201 0.237307307943 0.288234836551
r=0.726133519804 0.175542128477 0.265704128382 0.278545556539
r=0.761166160468 0.241365784078 0.230899527503 0.270981545868
r=0.701696995725 0.140416189385 0.263772977691 0.346738122511
r=0.703669584945 0.221342558712 0.240636018894 0.21342558712
r=0.791100708004 0.181855104236 0.309404228879 0.333749285244
r=0.828454998935 0.247440389997 0.191981322612 0.309225387131
r=0.856570471596 0.277822276964 0.153928373527 0.239478568754
r=0.685668072945 0.208785063462 0.240172222074 0.25861176374
r=0.632244118621 0.366435853049 0.27166762839 0.156068474707
r=0.722738782824 0.313878503319 0.18536793902 0.233421731444
r=0.536544210875 0.2878709544 0.209182090787 0.180689116373
r=0.68516039296 0.251597620517 0.158322479416 0.344804210558
r=0.821483335003 0.262079419347 0.258391559067 0.225560405395
r=0.941139647973 0.274914867943 0.273092227934 0.222692707258
r=0.636695466711 0.159097712944 0.289668693462 0.30388428794
r=0.5578329633 0.218666776487 0.267495813085 0.21095187107
r=0.685027263659 0.26476433388 0.168036022391 0.342313330023
r=0.716753449315 0.264393892307 0.165560838668 0.288813397352
r=0.761314610303 0.179396914662 0.236007832764 0.286184217128
r=0.577720570303 0.276329660734 0.293467562515 0.240504489667
r=0.783348356817 0.245856287711 0.203715628056 0.271255157282
r=0.614052288051 0.28880452583 0.250736936132 0.194372487718
r=0.724721926661 0.234957083444 0.262933958647 0.283780196443
r=0.859871019924 0.237070768603 0.189082068677 0.293871840024
r=0.848413388886 0.207921858176 0.364159360098 0.206445162283
r=0.690343446254 0.190712930581 0.316190084345 0.260451667467
r=0.579545715813 0.296463849921 0.22348579176 0.261821753687
r=0.699638016474 0.250929194449 0.202685792197 0.275144281952
r=0.629076231792 0.257933846277 0.200852739632 0.222236791305
r=0.725630501903 0.198440245104 0.239833740412 0.243494389657
r=0.7886920259 0.24857965828 0.266284466935 0.251182053582
r=0.79881837229 0.230359092953 0.284512108948 0.27618519946
r=0.75800124345 0.305091147145 0.177857230783 0.3209006166
r=0.642900267015 0.15406709899 0.281943087264 0.336432639444
r=0.75983200714 0.313894252745 0.142051698243 0.250433772703
r=0.859696770969 0.225889155575 0.216579387592 0.27825660048
r=0.87538938273 0.252306840551 0.268075377297 0.184034612861
r=0.661880018273 0.16812315254 0.222786485186 0.333778012649
r=0.707486211735 0.13964716343 0.275488411903 0.330229601376
r=0.650684110507 0.305039441832 0.204453462908 0.232016431764
r=0.747721411802 0.22387001731 0.311435447668 0.193498689489
r=0.720862168009 0.265983821307 0.222418417265 0.218262955729
r=0.608825764349 0.311102593586 0.248991585902 0.219551369801
r=0.708578763432 0.301886176782 0.221594595084 0.269956669174
r=0.616615343807 0.225167594094 0.212081379895 0.246330456119
r=0.714362893924 0.247299443585 0.186362058629 0.273148002062
r=0.831114804521 0.209564236709 0.235049027286 0.293646815576
r=0.626743409062 0.287547180252 0.261833195501 0.272012731553
r=0.725493231485 0.332334675899 0.347460037169 0.190677433649
r=0.659417388943 0.213334144413 0.361072246893 0.274631465823
r=0.856410778819 0.307071547902 0.262577389314 0.202579354757
r=0.939246651657 0.133944687649 0.362040706239 0.231062885122
r=0.669136251601 0.242382976382 0.242355465687 0.286358821992
r=0.83123086203 0.174194249687 0.292135442144 0.333326539486
r=0.587116625345 0.286243229428 0.302376626333 0.155771469316
r=0.771267136498 0.201485222357 0.381970636493 0.186547763643
r=0.64579496936 0.321859592792 0.155434035718 0.146227087238
r=0.678325561293 0.304480015382 0.241774220684 0.298639651982
r=0.617905971934 0.28543888232 0.276374857783 0.172054585926
r=0.617272542082 0.241471864375 0.210924643256 0.2641883839
r=0.824958004535 0.250296324374 0.15531909773 0.312810238082
r=0.608306182646 0.275957573083 0.264660975251 0.163326383922
r=0.717105405088 0.175883411313 0.359365561108 0.317280857295
r=0.689785401049 0.214702507056 0.149537981693 0.282326141933
r=0.722579311563 0.167186083239 0.32930410189 0.266295569046
r=0.77221118528 0.24430805781 0.233331133549 0.328449811918
r=0.701315568798 0.217733125593 0.432188971866 0.222371460807
r=0.66379056523 0.323523457199 0.288701157676 0.180498039865
r=0.703755353554 0.166234853838 0.345502603962 0.320928528434
r=0.884824597036 0.174487195731 0.279673663612 0.319522462024
r=0.610168782516 0.297868696936 0.228107308352 0.218695737051
r=0.649436979215 0.31160214503 0.336900427941 0.148804573518
r=0.755974900923 0.253150798788 0.411549865337 0.114867294828
r=0.532019861462 0.223651560204 0.227074941831 0.328433750185
r=0.88761175835 0.201690709752 0.321637814964 0.320635699173
r=0.637627996117 0.374049366796 0.181956155143 0.271070991634
r=0.855952015433 0.332666505299 0.212402526827 0.223179749311
r=0.760012592114 0.377068351161 0.139469107159 0.366601869973
r=0.638104297973 0.365872041138 0.201779043058 0.280364578783
r=0.762805220008 0.193117272304 0.263198350094 0.302098119898
r=0.710257084972 0.188358747111 0.23936285578 0.311716972933
r=0.823756782719 0.227018850756 0.1792598679 0.298917349124
r=0.703956766524 0.280431664636 0.213240650595 0.255330846059
r=0.620155450227 0.246928380526 0.27068965947 0.213616398365
r=0.592940743853 0.300178803071 0.249658170599 0.130958641564
r=0.719099629941 0.288849912303 0.198763885409 0.236281633676
r=0.652593999001 0.255021341206 0.204903827045 0.230082766247
r=0.629902916589 0.318539986266 0.249851600964 0.162883946134
r=0.579876822789 0.19245563278 0.223288869936 0.240052790096
r=0.938826985137 0.221575848144 0.301738093967 0.212645211791
r=0.557793770882 0.216992429986 0.274549966333 0.272633526861
r=0.749665122021 0.201535038093 0.2158105152 0.310867214805
r=0.681894144255 0.243529137803 0.233486683576 0.251007539762
r=0.691628848391 0.201449275362 0.158642369991 0.284004688832
r=0.598555536158 0.26571482089 0.22758198002 0.287417905984
r=0.766681503242 0.257205553446 0.318162636621 0.238827699709
r=0.668158040737 0.225413431236 0.249824014209 0.247203179657
r=0.643663042471 0.247387459807 0.240112540193 0.245109860665
r=0.577588838436 0.1684204347 0.34093544079 0.234271122265
r=0.765522293469 0.31122256758 0.231609682585 0.27924554959
r=0.786722839349 0.286714906625 0.22357548837 0.240022448297
r=0.872022407961 0.271869194043 0.218024377324 0.269415682878
r=0.633548640114 0.240422909276 0.279435967311 0.20399613426
r=0.759791557334 0.280968664945 0.255065484914 0.244573940959
r=0.710334416473 0.274877473384 0.246132685662 0.21172947516
r=0.796828473249 0.240663213416 0.255800752146 0.251105749899
r=0.655445178179 0.198013878918 0.265952779772 0.260728244397
r=0.800581660628 0.264681068142 0.182941903585 0.290325112328
r=0.659395984717 0.307969225706 0.302476754711 0.181045832305
r=0.601219559699 0.189848183857 0.241848419607 0.269847213122
r=0.692518565128 0.257040102931 0.235079342934 0.227008634454
r=0.655608623687 0.216714331109 0.341034411858 0.265743284921
r=0.731165243507 0.294097092453 0.190227249938 0.235905125657
r=0.738616521836 0.29303162 0.251421993761 0.290564259978
r=0.715265265296 0.246224035992 0.3174580804 0.281630677222
r=0.666878662567 0.170228479114 0.224855758135 0.306708208324
r=0.698394328132 0.255595788823 0.196109256945 0.241794775975
r=0.829748297256 0.276037944253 0.193749593919 0.286282026292
r=0.635562909931 0.249902868504 0.283537393937 0.228982855869
r=0.709447963939 0.168653897635 0.298640605348 0.159937781085
r=0.784523284829 0.21314114658 0.163245541217 0.288997056826
r=0.758297755219 0.229529720697 0.177806954723 0.303599374022
r=0.739939499849 0.174010709337 0.237541169671 0.283819709915
r=0.851030154486 0.17678872306 0.29164392255 0.228207438177
r=0.746048819136 0.264500467396 0.279705011055 0.15500319052
r=0.642731155971 0.317962128917 0.248355852584 0.20238752482
r=0.853791456704 0.215234651364 0.24082488274 0.323255509263
r=0.814456647472 0.163861744481 0.316292677042 0.214581573974
r=0.709247414702 0.237421268044 0.22723819327 0.303690905081
r=0.699226102602 0.328791388971 0.233761908422 0.266305799854
r=0.726383231216 0.265589555284 0.295654834761 0.275108119135
r=0.798870611491 0.260969309417 0.214707635615 0.278039704474
r=0.738945760438 0.24228483803 0.250875633854 0.204802481398
r=0.74347366795 0.232202104465 0.240417733118 0.277909438493
r=0.872742582536 0.28621109177 0.267052239504 0.262638740712
r=0.667127457542 0.239167440421 0.265877437326 0.280129990715
r=0.694932422268 0.251035580698 0.253597214105 0.220120387604
r=0.762439354003 0.245772756664 0.34103104073 0.240836422239
r=0.657903885665 0.315599649321 0.230382528215 0.180162244343
r=0.927030781987 0.181382913526 0.298925200711 0.246257737329
r=0.746564428104 0.162945566197 0.194869761484 0.371561032148
r=0.687812096114 0.202349675676 0.202884030221 0.275764052782
r=0.639040041246 0.348441210651 0.201977329763 0.236235325822
r=0.663268991855 0.249723372536 0.303460880128 0.243056705869
r=0.66469685925 0.322114121486 0.125049888791 0.181099819698
r=0.600705368889 0.311681916486 0.35035324128 0.161574890479
r=0.620773478758 0.170544340356 0.372366627084 0.240203193033
r=0.71597464403 0.210660543732 0.243477655836 0.204510847604
r=0.724638459201 0.339623491263 0.275310754819 0.18469645109
r=0.812912953804 0.275348498023 0.192363428977 0.261202890827
r=0.803458401792 0.352658698672 0.167966196135 0.191345809067
r=0.567438375342 0.370307309663 0.297844993073 0.148012753101
r=0.609144011125 0.177256720776 0.233024134673 0.291531392253
r=0.660176805981 0.351350004504 0.221107680277 0.152803413201
r=0.583788057293 0.124455130085 0.355558161809 0.269239039074
r=0.691491672609 0.354336427615 0.21325446492 0.124774230622
r=0.554822186374 0.286392154198 0.190731806754 0.306765418677
r=0.834219681199 0.218604217205 0.216800398084 0.288626609442
r=0.575683488565 0.342208858994 0.203889112757 0.304784931238
r=0.681276824724 0.336376636793 0.176343659191 0.211041389945
r=0.960993032918 0.135218639319 0.336375033397 0.258743175014
r=0.735883602937 0.239859043286 0.250953496921 0.25632409705
r=0.728152393246 0.211920995291 0.218129847005 0.294112134205
r=0.729483181412 0.299445311146 0.242693707748 0.22066215982
r=0.734203973533 0.203942611143 0.284309246605 0.237885399792
r=0.669396907885 0.232736737333 0.196977935466 0.272111870863
r=0.778484115682 0.241517302217 0.260579814748 0.257275752837
r=0.618236530696 0.265690728588 0.251259514406 0.247468598747
r=0.658239484706 0.205967425364 0.279386614327 0.252186563824
r=0.713064119567 0.231811999965 0.235076980286 0.247009305274
r=0.690870724292 0.273492870296 0.246526191287 0.246671951021
r=0.716405408591 0.249369903632 0.181121818631 0.274277242402
r=0.732587105504 0.171648892597 0.229912652603 0.318014904111
r=0.843026006934 0.269892571504 0.244699545089 0.267646403292
r=0.725246835875 0.234393509979 0.251743218318 0.278000209936
r=0.806877174709 0.270485629336 0.236868186323 0.2932144037
r=0.765408557694 0.244482966351 0.244421495224 0.269550891946
r=0.671328210424 0.208963722141 0.26458398036 0.25251416064
r=0.73818667646 0.264592623399 0.246081806489 0.236712799304
r=0.676224243626 0.262246127634 0.238235877012 0.242385125496
r=0.812477875987 0.264085479745 0.245315379114 0.287567330331
r=0.852879324675 0.227690581109 0.244202934429 0.244400983644
r=0.711861166186 0.178967279838 0.281612310177 0.236012369688
r=0.793745649668 0.342657081447 0.18625084391 0.194190245175
r=0.722593549652 0.234087548893 0.279396627552 0.231673310501
r=0.794294032045 0.221139770834 0.375464809113 0.162653744553
r=0.842179677639 0.280262538658 0.211367150733 0.241066626328
r=0.816118441976 0.195397203598 0.285033523577 0.331449363698
r=0.808665336001 0.201060977032 0.386542497377 0.310656406669
r=0.882512047499 0.275445484748 0.246853921273 0.28001359106
r=0.588995803689 0.197250535989 0.299186287833 0.14970674829
r=0.695300316768 0.190114740302 0.296176424974 0.209708051652
r=0.787378770741 0.19273020829 0.268039042083 0.277950824995
r=0.612075669609 0.182897867241 0.263381716581 0.192989025428
r=0.76144042428 0.260232896652 0.257874818049 0.238558951965
r=0.729833494187 0.271479328165 0.261574074074 0.252476313523
r=0.513992711358 0.246095215694 0.256135089576 0.239729115214
r=0.760989074684 0.357017835383 0.118090173923 0.248698349396
r=0.782750412939 0.240900893225 0.279981255059 0.327851858163
r=0.845889770341 0.310613134143 0.151991231275 0.254090041814
r=0.756069002275 0.22582864383 0.174241636847 0.317604319787
r=0.764669934262 0.292219742854 0.174973966635 0.261897779195
r=0.63168393744 0.249920567931 0.20041272582 0.219297232127
r=0.633016509925 0.236465134789 0.262675516872 0.256022913206
r=0.844135176674 0.198702132896 0.270072817428 0.281904899118
r=0.567016231809 0.297490595801 0.231098167698 0.20001941512
r=0.659616361756 0.222919840045 0.365428146701 0.263577472828
r=0.813544139136 0.21914983701 0.294912263189 0.232839602215
r=0.596838224233 0.268205253974 0.284149280743 0.1908327484
r=0.672637157444 0.171463916557 0.337942587426 0.303628318881
r=0.687156769393 0.215144500902 0.218157784374 0.257030415511
r=0.879826514445 0.214021005991 0.202484400806 0.27869894055
r=0.63929232613 0.247761576792 0.232869022333 0.231642598326
r=0.841291395281 0.288201758133 0.247893967143 0.234146398848
r=0.68405998358 0.15894916365 0.186584197414 0.350041688506
r=0.700515721604 0.227739628852 0.2324404593 0.285861566691
r=0.695706640722 0.274408642013 0.216132719577 0.226255573749
r=0.715533147175 0.166530933448 0.251838498821 0.27122394761
r=0.636959079082 0.386700264274 0.126221498371 0.166881773298
r=0.67633097516 0.351421252077 0.349555168152 0.149196683609
r=0.607486594894 0.400649016582 0.193399026475 0.147070850977
r=0.685724199745 0.12595716254 0.36310105354 0.144149861523
r=0.794049146931 0.125543903216 0.304263245496 0.196800443125
r=0.880148348412 0.2547689958 0.273707521955 0.193340969836
r=0.566422389846 0.302013142922 0.233164727401 0.307947118507
r=0.668100579268 0.174171122995 0.359750445633 0.320472370766
r=0.628872314491 0.348199483137 0.256458508475 0.141356081999
r=0.558103353583 0.395045138171 0.147577699676 0.267073254772
r=0.685448227776 0.204147926037 0.380101615859 0.125131878505
r=0.872220039875 0.187450252056 0.143826832935 0.37030158309
r=0.672298885178 0.234358522207 0.314973289767 0.26739622772
r=0.729828529364 0.297451898076 0.154115255519 0.384401739706
r=0.583227525148 0.301732994181 0.331888797671 0.125535532437
r=0.580949501358 0.392932090993 0.163434903047 0.123826312192
r=0.517422974781 0.244651776458 0.184113620736 0.309888061655
r=0.591385477712 0.34726329601 0.372573813846 0.1383954369
r=0.888864752468 0.186997459153 0.341172970539 0.336826997298
r=0.631780430209 0.193303711683 0.246667564292 0.297742471164
r=0.855718810284 0.3771899894 0.145523118008 0.190580827726
r=0.786642881185 0.141023134572 0.155995438254 0.402606712284
r=0.510288875868 0.300708242181 0.147042664349 0.321316191675
r=0.63450769084 0.338076262254 0.349908317812 0.155607051587
r=0.654812451137 0.410854999099 0.143952425419 0.140217231041
r=0.706812045101 0.286687783264 0.189832680932 0.26923662116
r=0.843003195515 0.239195887019 0.231651855851 0.270184296158
r=0.618165826962 0.214718827072 0.293368215945 0.265557508618
r=0.626440553685 0.24577792677 0.278384921965 0.219257272693
r=0.709833207735 0.208575151552 0.336641442956 0.210530626061
r=0.743651810897 0.255990432703 0.314894542292 0.20782778865
r=0.823853699795 0.235939770372 0.260960091184 0.263385441496
r=0.530764720157 0.331038054051 0.207680788232 0.226280947782
r=0.738462553566 0.293208702959 0.242567904649 0.208420445288
r=0.685555218817 0.297709671808 0.266684491566 0.243959458637
r=0.648981797543 0.230039515209 0.265016575172 0.25164770467
r=0.694310080908 0.208557193369 0.224411075906 0.320705331313
r=0.587863815846 0.326027934971 0.365869614995 0.152551982816
r=0.67115518857 0.245413512127 0.167495418023 0.243160545764
r=0.564058085546 0.278675943446 0.250754444297 0.147791810533
r=0.746452714768 0.294443518055 0.162599818428 0.365034369036
r=0.657640208785 0.215034312459 0.28592758492 0.224136445861
r=0.633368200601 0.232815318579 0.21765934301 0.285908189417
r=0.817974264301 0.258440492095 0.191299265197 0.333945669116
r=0.697711364083 0.26029628113 0.251789668456 0.26392017017
r=0.691600574764 0.241566677393 0.277456824555 0.243746520169
r=0.839372842172 0.28218935963 0.199864310374 0.246493224281
r=0.501513216845 0.275957586611 0.285614692085 0.233028846773
r=0.681669798453 0.235955557539 0.327190516562 0.211875120848
r=0.679798606855 0.192166375261 0.24966540199 0.291152099847
r=0.712789487798 0.25983776345 0.245320462354 0.22066051819
r=0.842663657122 0.20963852601 0.306410076322 0.218616846935
r=0.72106877268 0.299429193319 0.187733208955 0.227345415778
r=0.877823891057 0.292901945396 0.205146850178 0.266650744437
r=0.624772961097 0.232909098398 0.208641212571 0.24192923926
r=0.70626664035 0.28620205486 0.209771289631 0.207355639848
r=0.637344660949 0.224995009154 0.2812619245 0.237521872902
r=0.836064383797 0.304513301662 0.273496392361 0.233997920686
r=0.766067479646 0.345536690462 0.185478165798 0.210415460801
r=0.606256705815 0.300061930083 0.338437226386 0.165502808209
r=0.748302576998 0.223462508795 0.335613966572 0.0867481037293
r=0.751551625922 0.157246780675 0.299454401455 0.259503485768
r=0.713165320038 0.26427392328 0.237359225237 0.222868575036
r=0.6520999504 0.342015243684 0.222428646189 0.292948178782
r=0.735223295362 0.175846984066 0.314410703452 0.169926876776
r=0.710771440506 0.349114588525 0.305342370178 0.193926708529
r=0.869435989393 0.255180636683 0.275727084923 0.211277820778
r=0.805405642731 0.246737841044 0.2964901263 0.20406810411
r=0.648913590347 0.258837138294 0.265625 0.166819334837
r=0.662827748238 0.25149958944 0.241047694599 0.248173353931
r=0.823253207562 0.264694986416 0.249156170248 0.262369309294
r=0.645563399138 0.260366745355 0.2221640669 0.236695292506
r=0.693552162105 0.272081921469 0.292136631388 0.181525256424
r=0.825522641476 0.277825397626 0.219557378182 0.248153563739
r=0.637046423166 0.232436713373 0.252209739307 0.221129692885
r=0.652229777353 0.230908233373 0.283536119117 0.261172769524
r=0.670368531216 0.24153498154 0.284584106747 0.229392350174
r=0.65956403549 0.204675438442 0.253896262513 0.24016863576
r=0.762959783215 0.260669692196 0.278125269437 0.220024925342
r=0.621637191866 0.283827496932 0.240254346908 0.19228128325
r=0.686676085022 0.334357580046 0.167337082697 0.208921499249
r=0.654645547222 0.21944552909 0.234930326301 0.254935138184
r=0.682242738149 0.219617959585 0.311946440636 0.260524537805
r=0.696503242858 0.243387045175 0.221329831119 0.232055361924
r=0.896649277412 0.235866144521 0.217226758953 0.312204648715
r=0.694953943975 0.222793232817 0.277058115665 0.297798541799
r=0.687411426767 0.231110173069 0.22627339243 0.234715773181
r=0.966930830938 0.193759032275 0.263983300327 0.245731413585
r=0.66115959613 0.240668393252 0.26064117759 0.26191416824
r=0.82297936336 0.336818014027 0.218796603913 0.308098929494
r=0.699717513913 0.206046492954 0.318183643153 0.255697862716
r=0.84820426377 0.258337064491 0.247566456064 0.284223007147
r=0.788296968326 0.347570722278 0.132615887885 0.356064830304
r=0.690529147201 0.221353081848 0.278068348376 0.145853583275
r=0.637787023376 0.295772971502 0.209557573284 0.233260219003
r=0.830636093956 0.251673168803 0.249662984504 0.270250701421
@group {Random Data} recessiveon
@balllist {First Position} color=white
r=0.315061968439 0.180792556815 0.107527094645 0.277241891604
r=0.299730853006 0.0634525362888 0.37226395666 0.239017999073
r=0.535706457958 0.035200758799 0.225832339564 0.6461664485
r=0.547006224277 0.324063674058 0.201171023031 0.210019890777
r=0.434018858369 0.448155518907 0.0604401605384 0.143381062754
r=0.890067524591 0.047209334868 0.226594621212 0.448794497093
r=0.247707111598 0.347268982415 0.0382302465402 0.261365113575
r=0.616254787984 0.00646119854031 0.283153952444 0.260915768382
r=0.28079305811 0.085643716756 0.0378136048928 0.306415380672
r=0.454112251251 0.0972492693482 0.0229692245578 0.352432033179
r=0.275299170825 0.179164250686 0.154482846051 0.263732362308
r=0.471390616657 0.194004015459 0.260574627548 0.394117868663
r=0.535090701508 0.393113470029 0.0564454077875 0.467343408869
r=0.367722612115 0.409762116541 0.302649282514 0.228617831773
r=0.527767923451 0.537345498052 0.101117249327 0.327419510058
r=0.395779542017 0.290236466806 0.318499266408 0.307822406027
r=0.279916404683 0.35305796097 0.212259682115 0.0721460955077
r=0.257916650911 0.324061002373 0.375403626406 0.0406763898251
r=0.421890130281 0.33140579774 0.170926344586 0.172881423422
r=0.424674177262 0.359466820636 0.185590096189 0.177284265451
r=0.80544517581 0.00155460494976 0.245515719363 0.349804620623
r=0.819289660842 0.182083822433 0.304383654049 0.145084876385
r=0.407497843374 0.286567201482 0.362911433237 0.273190675129
r=0.342866782469 0.00929682570742 0.720334865267 0.134882940551
r=0.574428103414 0.0923047650987 0.298427565825 0.152284723054
r=0.209663079811 0.318218152937 0.0295163783884 0.412789539491
r=0.174961533079 0.331264030241 0.329037515482 0.142902461768
r=0.479112542966 0.19761424933 0.0277401744867 0.396902389948
r=0.118953611894 0.389574604525 0.26981098995 0.279259496494
r=0.424512029635 0.45547730937 0.146949990002 0.0304436196584
r=0.36598755444 0.350397540081 0.422090698824 0.109600678376
r=0.102798615852 0.363272229604 0.298956513443 0.197493879858
r=0.287146588638 0.228022071176 0.0166234303208 0.157238011438
r=0.314193016648 0.343230169515 0.27390211471 0.0726547354982
r=0.338891260238 0.278859563585 0.0954469712379 0.305774894258
r=0.514408774044 0.418082360719 0.0936051312082 0.314563248112
r=0.594304729554 0.0647011046389 0.216033972055 0.342654370863
r=0.374476238373 0.378481343695 0.416037243297 0.126710445595
r=0.497010144668 0.362982099686 0.0132234887578 0.279419064983
r=0.867355799997 0.128702550013 0.338365586342 0.430283846083
r=0.514713649727 0.0578172861999 0.369496366545 0.232393233692
r=0.185253684025 0.278749422211 0.294853798233 0.247190138653
r=0.33599196959 0.392422818346 0.0716867418775 0.197378209039
r=0.324012132267 0.35455375446 0.208729291387 0.055547515933
r=0.394807144627 0.407300040999 0.0865197832272 0.215013503483
r=0.326198523906 0.0800765278911 0.271473798686 0.389815593853
r=0.209619634041 0.272107917458 0.246160838709 0.305933597578
r=0.216790966895 0.384007298336 0.28003011035 0.0897906842003
r=0.372431793344 0.0627388162562 0.311674546803 0.423424689829
r=0.321210548212 0.105650878746 0.39688876956 0.233653573219
r=0.428354885326 0.339569331026 0.0495508963282 0.209968185956
r=1.0 0.0757417146804 0.446672835218 0.31002320891
r=0.177814720053 0.0780639280802 0.458414632362 0.13238533745
r=0.403568997951 0.29902566155 0.231513091206 0.256173456858
r=0.672039587623 0.0218918564187 0.445640674342 0.255609430708
r=0.296645767809 0.363817901871 0.0205471982089 0.247528415028
r=0.485581731859 0.132261724812 0.163516879402 0.324660500167
r=0.246714747 0.175207340751 0.298501196175 0.502115574999
r=0.604608483193 0.428685243421 0.0505471774947 0.0810139627956
r=0.562119105957 0.114949356015 0.14785611591 0.256286622982
r=0.674246704747 0.339276853386 0.320146190904 0.00961812520532
r=0.511611744027 0.355847531108 0.025776050508 0.326886667442
r=0.186686901363 0.215110729568 0.103548345891 0.3867326033
r=0.186270464566 0.276383109862 0.124378626683 0.337895496603
r=0.176725313874 0.368035998697 0.364306716064 0.183680722367
r=0.17256893181 0.287949553247 0.142831315662 0.314084809922
r=0.716943834762 0.0597718604714 0.311077266021 0.382426179401
r=0.49180190001 0.284059578652 0.180317567938 0.197883591352
r=0.355052779095 0.107419529735 0.00589379290858 0.232382698841
r=0.445503377595 0.385044918871 0.155587384052 0.149552774821
r=0.394242855233 0.23517414851 0.447292493205 0.307540919908
r=0.369033590954 0.261397942135 0.133802087022 0.230679810814
r=0.254066288573 0.48853387839 0.251097166284 0.137692336269
r=0.394616680511 0.287906494793 0.351515018891 0.344937970655
r=0.332240995057 0.376147174009 0.037408765165 0.247897272054
r=0.116698811843 0.549668228397 0.367032533566 0.067432182167
r=0.266967509738 0.0162318788892 0.551886177344 0.0363977230878
r=0.223758489911 0.387859879855 0.17917236078 0.221807460108
r=0.467878096014 0.142902024987 0.0738224875551 0.647629963971
r=0.336873124452 0.71944259893 0.175123792935 0.0235457869043
r=0.37757617373 0.327851193325 0.384676666612 0.195704887516
r=0.52888974351 0.159117898866 0.360471068631 0.170137394014
r=0.554408905291 0.12920322146 0.242508480002 0.156129622352
r=0.446751894079 0.326706637305 0.379915348459 0.0227370212566
r=0.464636693776 0.508605600252 0.0665898494331 0.050986571765
r=0.547861580731 0.021905715548 0.446509941763 0.470837586714
r=0.372887571976 0.190256200207 0.403976841649 0.272660879563
r=0.309185195668 0.309045761766 0.443585156778 0.16904164059
r=0.435488111715 0.301273724165 0.331641467014 0.356747772688
r=0.476204792802 0.0239748404675 0.303716001709 0.598912157578
r=0.150598779252 0.389609539022 0.165689668234 0.14494185586
r=0.40251404559 0.326792083133 0.186813318227 0.367278960317
r=0.312770814167 0.219675687762 0.315828960077 0.284839166602
r=0.445059697147 0.24155638732 0.462698460755 0.285383522676
r=0.141836830347 0.415979157441 0.00741625311795 0.242582487211
r=0.376887273191 0.136435054489 0.319164997584 0.451285180909
r=0.371977822671 0.19893430607 0.330938400071 0.117390528054
r=0.575706345844 0.164109410363 0.397518929601 0.316091751032
r=0.417083206549 0.154244363686 0.105027652594 0.152894653359
r=0.468980611224 0.254691552414 0.133397639075 0.518619283982
r=0.399047552918 0.0892783183193 0.328037880921 0.304955260488
r=0.49468252213 0.166239358712 0.124811315436 0.334563849029
r=0.199253029266 0.145200849217 0.0949995818529 0.280882396646
r=0.482895705226 0.31019485158 0.357389615542 0.317230557469
r=0.282641524241 0.233787731377 0.492798699328 0.0647200453284
r=0.380513318546 0.174300603438 0.300582208442 0.29102071832
r=0.551466664261 0.248697072137 0.153196265717 0.0907968501808
r=0.193429866551 0.194722246625 0.326804408115 0.14679990783
r=0.186669665199 0.0947064800281 0.379799438053 0.358324744613
r=0.290436872911 0.20161939498 0.268049032829 0.248607838769
r=0.164180687274 0.0810935529229 0.117217827573 0.503497371838
r=0.266825526882 0.289502970087 0.229286998579 0.24999843828
r=0.75102116396 0.208770558064 0.296168340723 0.13863006315
r=0.581101802629 0.427421833408 0.176637062886 0.27735084441
r=0.416105414339 0.225014065438 0.329665901031 0.192886133433
r=0.475625326511 0.270968917618 0.196285835555 0.0211208732585
r=0.627111468492 0.414420416001 0.205460429243 0.0348037253619
r=0.459262305583 0.272896051947 0.233406121548 0.221190987156
r=0.704609920396 0.00814908617466 0.135256261319 0.40175921448
r=0.285138095585 0.037292710681 0.322803487399 0.117848990277
r=0.376426138595 0.180585614837 0.432248681866 0.0539611889976
r=0.373862773884 0.470638649722 0.328557954969 0.121509632909
r=0.245263316449 0.191896770084 0.0821503558762 0.0146846947913
r=0.515407166149 0.136442515051 0.0342742034847 0.304108119762
r=0.243795682329 0.0847855537298 0.426944951857 0.030457059212
r=0.290777420719 0.327388618482 0.156805733976 0.344987119643
r=0.278037154139 0.272581185232 0.118221419596 0.321385708735
r=0.291739096681 0.310662882312 0.0726193338531 0.197075398532
r=0.212946211605 0.142175846387 0.383251068099 0.377220398979
r=0.405435489736 0.132791867536 0.277102018898 0.367285342635
r=0.230981720109 0.166288873495 0.0128369545241 0.450496924873
r=0.272492401214 0.297326553704 0.310268875489 0.012828892873
r=0.475393400192 0.556989689086 0.231354435608 0.0358546706326
r=0.19030486426 0.215051348503 0.309921272536 0.286182401463
r=0.320232519685 0.00639216471907 0.585912666074 0.286488645297
r=0.675796534436 0.0957505619892 0.522390094561 0.014602704856
r=0.541436053981 0.24604392586 0.263356575209 0.210124874674
r=0.150305913852 0.11826533629 0.279000746297 0.348286277101
r=0.356871439186 0.0217064758774 0.307316891135 0.585717115842
r=0.286317509052 0.0454914176704 0.489105353266 0.299305316846
r=0.71275088471 0.329313317706 0.0834877319172 0.0818586920615
r=0.289689320492 0.146202818817 0.318665350124 0.243125890295
r=0.391468071369 0.519811578173 0.113817036195 0.241430009414
r=0.224074853445 0.324264333194 0.204006908173 0.34069757803
r=0.290763084953 0.122355950934 0.289195973002 0.255607030108
r=0.308322482089 0.217646121206 0.0112670384373 0.135253768818
r=0.471787936059 0.142180852152 0.0714875546016 0.222667890684
r=0.249305630846 0.111612762347 0.273615061627 0.308670257658
r=0.455892848129 0.338147229739 0.138506592596 0.197005094234
r=0.430294186958 0.133545055204 0.294427359678 0.277555726652
r=0.455793231649 0.0108803945485 0.0529799657553 0.370136187302
r=0.580881951152 0.155489284318 0.0324273962928 0.317059524024
r=0.267392607872 0.521967413215 0.0612732178613 0.358345833251
r=0.38494251418 0.2957413988 0.178957739488 0.268821245804
r=0.331926295775 0.0783939594044 0.530158516887 0.257470747975
r=0.345635469533 0.330491656117 0.0603877793566 0.0769731128121
r=0.608988208668 0.200907001499 0.0944316491243 0.46245289251
r=0.54645186851 0.41835040859 0.0926094847467 0.23528726383
r=0.610609427165 0.0134266604607 0.296855600791 0.593818922169
r=0.218146629185 0.29580096017 0.235908732091 0.241630604651
r=0.340858568871 0.14552524819 0.316267149604 0.275460684645
r=0.364288457156 0.334486751017 0.00299135241085 0.231848666243
r=0.319433957307 0.260923426918 0.208131575962 0.42527345861
r=0.391593110056 0.163099359756 0.591920797478 0.0805805319566
r=0.577549352256 0.466678213174 0.162339778366 0.0958700263348
r=0.285580398247 0.306803645013 0.451567828634 0.0802883548684
r=0.51543030943 0.219409837876 0.244240947991 0.247073504742
r=0.511298700427 0.316170117983 0.331693457454 0.19981363834
r=0.315777912922 0.277984098549 0.146312932293 0.268597934317
r=0.443039421947 0.0649269709275 0.426816331926 0.304607813014
r=0.481630857512 0.00467771641119 0.5699249157 0.276134016202
r=0.442309242529 0.443587773459 0.181974500791 0.0554088400962
r=0.406548342989 0.335001664026 0.178476186601 0.4251696158
r=0.216221901678 0.284355679012 0.210182352779 0.191536782698
r=0.149400229952 0.164464159243 0.157322798303 0.121957727549
r=0.387120336491 0.10575978033 0.516969986979 0.127636228906
r=0.598683835703 0.383947973029 0.103876774763 0.035723768431
r=0.521832982202 0.104909631532 0.338403925417 0.209582117089
r=0.288949081455 0.2044075494 0.290329880777 0.276707360116
r=0.570890752949 0.119923353884 0.0502616242085 0.783095800107
r=0.435252132651 0.0449328339212 0.375968794494 0.407313439787
r=0.18906567659 0.179960627639 0.613239933524 0.129591249895
r=0.398481833999 0.381074245896 0.0921049903352 0.0899192083049
r=0.596967395055 0.0957720195209 0.293888175252 0.279356208405
r=0.378368614833 0.115361607368 0.330480101994 0.28689778943
r=0.490090679549 0.160587559476 0.373053871027 0.401241005162
r=0.528539578601 0.242813754552 0.308453605895 0.212715599453
r=0.238937916782 0.213830711575 0.122852697215 0.332968973543
r=0.458541822401 0.0970425900182 0.111356964613 0.567202464984
r=0.313815353636 0.273781539286 0.398177667101 0.128424200948
r=0.28718051634 0.312999977525 0.222632048747 0.312232595047
r=0.518722420361 0.100293372764 0.384168553932 0.0842033064835
r=0.299602007544 0.236018247186 0.356333258787 0.242379427752
r=0.488654997907 0.38303841191 0.0401872580464 0.286350476711
r=0.428645932102 0.186333449049 0.384759657975 0.126090870086
r=0.250518595163 0.10540849138 0.00571451665736 0.0610152882369
r=0.481288983067 0.220924194145 0.0354659164149 0.288868758945
r=0.283225852865 0.192322083211 0.439151675265 0.181706184605
r=0.580500204872 0.290981977609 0.0171832365394 0.335104446044
r=0.0852461684434 0.112663429148 0.0503683992055 0.200935116895
r=0.094031134524 0.386018364466 0.441829490762 0.111092926182
r=0.482890503735 0.0752384284644 0.101158301557 0.225004897064
r=0.640756512269 0.181797034055 0.278406176777 0.295424495524
r=0.393671744915 0.176256589098 0.109139882967 0.707247226892
r=0.584646971599 0.270695519723 0.226777358333 0.427431682137
r=0.460819803765 0.145770966984 0.24374246703 0.400269805823
r=0.337920085703 0.261193498468 0.489882889624 0.24444628588
r=0.231108345427 0.324734016709 0.141027502411 0.366940538139
r=0.475943557458 0.316245762936 0.295981646419 0.0820940558591
r=0.166987820556 0.145059738456 0.451110765426 0.191271354937
r=0.362014391961 0.476646833255 0.0266735747639 0.119142156389
r=0.398169380121 0.273997258042 0.288258869508 0.0817399432583
r=0.468398722236 0.107290815374 0.515279787303 0.269873213183
r=0.235216983234 0.256281679015 0.316636556122 0.326751917074
r=0.175785550789 0.189721364873 0.430709086595 0.310643792821
r=0.242260189172 0.373973982075 0.279051147044 0.204450736429
r=0.0719241331667 0.259698832654 0.266091031342 0.342218863623
r=0.548997926965 0.452539855361 0.274424021258 0.0591402289211
r=0.435895085983 0.0841968252103 0.412316110888 0.0618197610125
r=0.564212785247 0.1284506431 0.0527162045472 0.420922240653
r=0.332260260277 0.318333186779 0.102989270395 0.15938672102
r=0.377951704953 0.0135276137956 0.417561187698 0.251825883907
r=0.269279776962 0.148492479303 0.213620140164 0.342631009412
r=0.442538963736 0.251312674611 0.00855227494929 0.429652342314
r=0.396105989405 0.329622733504 0.0457132236225 0.126081141336
r=0.132772855284 0.179740619608 0.406486411523 0.105236646129
r=0.407740010391 0.400034082664 0.0812908045353 0.149314330827
r=0.117332394056 0.209387193389 0.102087258545 0.469901978061
r=0.614188606572 0.132613766141 0.333285578131 0.317540243228
r=0.197491535514 0.329228700565 0.243181629021 0.0720034993603
r=0.278020671448 0.217802192409 0.358771949314 0.160834535157
r=0.117673110346 0.618811643622 0.0664862971959 0.0660215958402
r=0.254325704332 0.414521976619 0.11988374448 0.247928154605
r=0.696038452419 0.195539062934 0.333180687689 0.0827974139342
r=0.198949401767 0.556330059315 0.324866353503 0.0658134588474
r=0.466687729238 0.405343495737 0.1401616924 0.397520155428
r=0.195269630358 0.629385501681 0.0594826744755 0.0798206333666
r=0.360451363971 0.343473754353 0.262096370028 0.143975887172
r=0.367932489993 0.31760480969 0.375879933219 0.117204561945
r=0.236735251985 0.0486628555322 0.411423149307 0.285399701382
r=0.520618355541 0.330393981209 0.0398596113066 0.292492655717
r=0.495040775171 0.255471913916 0.217732955822 0.34192399708
r=0.452395456388 0.221758305878 0.347786444939 0.0690859342068
r=0.369148593152 0.55989691022 0.189208766625 0.110963116293
r=0.283968553185 0.250329320944 0.154841809937 0.248604765321
r=0.315095798658 0.153783065288 0.190596254964 0.215878309362
r=0.434745211912 0.359112708559 0.0526479869817 0.280078114671
r=0.334133899746 0.417221102761 0.0562236647077 0.445196942549
r=0.48366936161 0.402006211348 0.149347027972 0.0223329980517
r=0.125268137058 0.344594543166 0.0649245530928 0.315115560497
r=0.396237374452 0.248323545224 0.462533253182 0.167004755597
r=0.233488655805 0.156296823448 0.436360202207 0.00325317231743
r=0.388925918939 0.258858580288 0.412517779947 0.317836223636
r=0.153244637591 0.341309588746 0.0571071272316 0.340257020512
r=0.43673754503 0.161314451795 0.224154331368 0.137812279878
r=0.345324156661 0.209034720587 0.187390361582 0.0409414468497
r=0.294050711619 0.0695242591105 0.494052634122 0.0730846164112
r=0.403648436388 0.107836245803 0.257838759349 0.315173358188
r=0.0794433695306 0.349801768717 0.150050283493 0.25060003946
r=0.310572313523 0.208057390929 0.331975210494 0.416244023929
r=0.768293063773 0.221750799932 0.10994938494 0.329370855527
r=0.22293702914 0.456193141235 0.130542499581 0.0721610258231
r=0.38473002628 0.1122956173 0.0724362615786 0.75989655819
r=0.303956017443 0.268676096048 0.280591444078 0.213740257886
r=0.423524570469 0.357218122803 0.148584154192 0.326732025095
r=0.476377417148 0.145220208925 0.282872182243 0.303601681925
r=0.272312686017 0.273353102096 0.206733929827 0.272509420263
r=0.460173094479 0.00755534464866 0.250881899621 0.366147078959
r=0.26904412089 0.285493976902 0.262761922026 0.301101255122
r=0.682761264286 0.0499913440302 0.228622359669 0.320649681999
r=0.258161743906 0.0845264360987 0.388009623111 0.148555686502
r=0.766870731297 0.0701714082756 0.340078372459 0.222270879568
r=0.246435726912 0.0590454421191 0.262539280935 0.0288881539005
r=0.128872964845 0.0519704501499 0.506656903543 0.136049388409
r=0.423229473432 0.0868369632635 0.375185251953 0.46381451648
r=0.122208565441 0.444987250251 0.410756759276 0.0884686152653
r=0.266703327607 0.406406523255 0.122025674045 0.324452539315
r=0.444208540097 0.0844874539471 0.161188182564 0.445601007103
r=0.332444021533 0.429034178008 0.0678850673298 0.209938847775
r=0.178433615083 0.412946511913 0.199336893165 0.344430051772
r=0.0905814722061 0.320076720809 0.00786633910654 0.423853994524
r=0.384548341241 0.427440120781 0.0366278573146 0.446766491108
r=0.266085758618 0.299486601332 0.274584752537 0.136186933686
r=0.169012521818 0.0772017491228 0.322195837949 0.282687366285
r=0.400128175602 0.354338674401 0.160080634867 0.139826597055
r=0.545317044963 0.100298757509 0.363130008071 0.406034318196
r=0.439214254266 0.351262573641 0.234353659223 0.262617168428
r=0.222817261501 0.54850673134 0.0919863753827 0.0461123177352
r=0.37175636098 0.215768223897 0.218362419965 0.255022264913
r=0.429124449939 0.181933588573 0.217291763038 0.149941512938
r=0.164193538131 0.05251310953 0.50126469796 0.288228377595
r=0.517562613668 0.193689558722 0.152734896075 0.285373289913
r=0.282684015258 0.264055715384 0.283452665034 0.175881517821
r=0.16876051173 0.410563995908 0.318366411745 0.150695863762
r=0.31705457292 0.0922153155951 0.323285138258 0.283990260951
r=0.441251808286 0.0707229805744 0.414208216132 0.378799203451
r=0.223992258297 0.495543949183 0.160385578422 0.0925952216849
r=0.450250949721 0.12103524766 0.403119417908 0.151396690573
r=0.573936875706 0.175986284468 0.0728741693573 0.381403131877
r=0.416583982469 0.361806419222 0.409650099105 0.159744888122
r=0.385882201356 0.138998436019 0.36233405246 0.371091312878
r=0.382912449271 0.121195652395 0.298113933861 0.138745227162
r=0.304570321495 0.404652108543 0.136094295918 0.169107246826
r=0.680790384188 0.261147866228 0.0134312079778 0.37452215822
r=0.193036673759 0.312632002423 0.154191431957 0.296823407217
r=0.67226905823 0.0980471197374 0.109669605202 0.477801851842
r=0.179851210968 0.425050800675 0.164063889367 0.15422650345
r=0.40860762716 0.213347687481 0.317112413092 0.307707912091
r=0.244790206344 0.219002785572 0.296237926291 0.223011186776
r=0.207614344198 0.315152898122 0.243121753838 0.377514252439
r=0.373883285977 0.115865854262 0.579625806506 0.143413260192
r=0.562678773144 0.173898336729 0.296457066771 0.389767028489
r=0.599189923039 0.30460485501 0.0739380129041 0.129879901422
r=0.220189691826 0.337632374107 0.160372814284 0.170286529332
r=0.25919946815 0.276037804477 0.217050949566 0.300895204401
r=0.327491267749 0.435150903026 0.0858788774788 0.163912842897
r=0.43914021375 0.298121145808 0.219324729664 0.394529416932
r=0.721806308437 0.100104732027 0.124185443782 0.436009857239
r=0.466424563606 0.165796714181 0.0056349088054 0.756815810785
r=0.299717019762 0.291704540477 0.294478595699 0.164825398568
r=0.847110555153 0.183977619062 0.0210543415082 0.353792050262
r=0.573639247454 0.0933586208384 0.41161769915 0.278641591513
r=0.52084686927 0.0951902305951 0.114513348986 0.535218846195
r=0.205234733213 0.627815603887 0.313676611615 0.0339343194298
r=0.0720360669072 0.347040564188 0.0358081771699 0.323668421062
r=0.178318684041 0.026792118612 0.401892567826 0.414060823037
r=0.38504267252 0.322757167088 0.0827421390346 0.213163789018
r=0.299325705289 0.314128619187 0.241177121982 0.258885507362
r=0.644212236498 0.296540193967 0.415320012542 0.162557929502
r=0.279579059591 0.341603155338 0.0749031687188 0.254542186339
r=0.589045092347 0.18194410649 0.44085917705 0.0974629234664
r=0.161533426779 0.495318793352 0.0701287837906 0.282544203636
r=0.248636522819 0.215951198271 0.0790285482017 0.408990223939
r=0.265976988857 0.217455549787 0.326413852696 0.417586337689
r=0.286669017676 0.244228244842 0.338159112512 0.182504418019
r=0.523739720738 0.128587558078 0.129754136755 0.229659285321
r=0.332819510998 0.0949088717787 0.398529813812 0.500514475384
r=0.576304432701 0.130223960866 0.233687858402 0.196525567092
r=0.139664512944 0.251444170519 0.317508416907 0.282765048379
r=0.127563497455 0.0104722616934 0.500770090959 0.40696864738
r=0.403633631905 0.457745007008 0.352158564048 0.138524529592
r=0.403768229684 0.34872544938 0.446794081581 0.115351432181
r=0.216244960591 0.209016481244 0.0968529029457 0.319368067352
r=0.691952178165 0.178215760059 0.258893452463 0.230136031931
r=0.468388340727 0.211726174942 0.340661927131 0.270570938384
r=0.391641583302 0.048565118761 0.440285384139 0.392669928998
r=0.275503861828 0.0109257596478 0.400843415266 0.410313815763
r=0.244193373504 0.248641917635 0.217628364125 0.115358258294
r=0.279015521136 0.238394775889 0.288671346916 0.341569505416
r=0.524102141007 0.183487982793 0.253210144851 0.0481697017638
r=0.278542000925 0.248011560738 0.195587721507 0.513903986297
r=0.212329025083 0.189120501896 0.300249440205 0.378064844728
r=0.383624997891 0.260558125329 0.308115785121 0.163620623769
r=0.287701540838 0.295055615253 0.428014357767 0.0573118708818
r=0.202229726405 0.503299869064 0.420163928997 0.0189126348279
r=0.244488918757 0.241315456651 0.225191985819 0.190232674064
r=0.634381704912 0.00380250800655 0.0813526897008 0.467678408851
r=0.298773019119 0.12805448222 0.366011868037 0.314649199566
r=0.280235204291 0.203529831751 0.259248848244 0.238685224909
r=0.351723514242 0.305487964362 0.357359731495 0.211816625238
r=0.408924343004 0.158359704844 0.386996540769 0.357318786154
r=0.599341146027 0.105234519027 0.0213539282209 0.404753903624
r=0.270665653802 0.157828151309 0.417592190441 0.178444015797
r=0.189923897816 0.11909490101 0.286290643382 0.444783842575
r=0.432490543027 0.379560956697 0.213232686714 0.0976301553742
r=0.440383136596 0.555710774823 0.0981198328039 0.245198100049
r=0.7355269447 0.373253124655 0.032589638161 0.373909513717
r=0.416968489234 0.215795460181 0.267265246111 0.217753603292
r=0.196799956683 0.274577132109 0.281889403123 0.239853881845
r=0.482141808232 0.389871467135 0.223858007587 0.116239808633
r=0.220117418986 0.137289046042 0.334896131662 0.0605185898664
r=0.135316455113 0.256639104426 0.275909634808 0.267036529843
r=0.164138085058 0.261613812772 0.355904812147 0.0952883137227
r=0.201925024282 0.355926729185 0.520488296347 0.0708002395467
r=0.513385009432 0.374180053862 0.13011971622 0.367689499353
r=0.429334821378 0.237118964107 0.145594735428 0.286257360101
r=0.43241636833 0.512749709806 0.224102786453 0.206759664654
r=0.413316190055 0.172886905461 0.276514870455 0.267373826479
r=0.372814127557 0.0386357457086 0.248034414533 0.367974133199
r=0.290659112297 0.190013970739 0.343573469789 0.126333943879
r=0.6468243973 0.246804880737 0.320363759677 0.369213562303
r=0.796907700004 0.0277618366599 0.416385140474 0.129297518783
r=0.533343321717 0.15195079652 0.246467295483 0.247393109875
r=0.418024625626 0.430422969382 0.126446556447 0.269321930318
r=0.455507955703 0.114636675997 0.0262099778875 0.421350256101
r=0.289478598822 0.192511506387 0.404680523963 0.290048273153
r=0.394994461938 0.120127870361 0.343178952103 0.165985788946
r=0.375184759786 0.341650786037 0.33143472842 0.266309558715
r=0.705700286908 0.0553507930056 0.273021742061 0.37279416401
r=0.25836784251 0.175486158823 0.31944287521 0.316806123267
r=0.500005312681 0.00265986710297 0.216686629193 0.208114230968
r=0.728511702416 0.436563546508 0.0372033399395 0.276300083867
r=0.331924936613 0.285084696689 0.313068463369 0.390703126503
r=0.392886053513 0.394889656003 0.34105071149 0.0602092279632
r=0.375498415267 0.314105245376 0.295279454317 0.153980708992
r=0.23550347026 0.102637222716 0.357300915666 0.240957763351
r=0.427267342725 0.0925956824332 0.413849194101 0.440260547553
r=0.551800909183 0.0633599161427 0.216602581783 0.389851152961
r=0.367729065736 0.511717914202 0.155983469861 0.30697765798
r=0.47883117114 0.0128466963792 0.0759815979464 0.13323212811
r=0.205539751916 0.06431132658 0.199776194971 0.342451636306
r=0.0586642312578 0.342933635408 0.425797433166 0.137235325092
r=0.464984389778 0.0678027774606 0.297199349144 0.306731744542
r=0.301967144626 0.386200648816 0.0883411166314 0.103645656383
r=0.243636452754 0.440028603587 0.29055464481 0.249456234516
r=0.525087289801 0.00454672962908 0.399985457617 0.330624372251
r=0.596808934709 0.0859349322826 0.741563207803 0.089987180987
r=0.319635381389 0.305425718059 0.198974923686 0.316544378675
r=0.262371018294 0.326497463986 0.461842665685 0.149548682208
r=0.265055364907 0.256707503298 0.069731665766 0.330117825201
r=0.284595868057 0.404979553657 0.0209714827106 0.338617728439
r=0.434807407908 0.361085026046 0.0432929999311 0.211888214826
r=0.260332345039 0.304665381747 0.318609635512 0.189419470788
r=0.156150134453 0.28157170159 0.32683199395 0.236747780867
r=0.26053505889 0.215236430204 0.400494043657 0.229217545398
r=0.774031366448 0.0103848191947 0.0168653425574 0.430626497241
r=0.666381143908 0.117261940401 0.626067424358 0.0582550870664
r=0.257394504764 0.129109224742 0.31764411305 0.408641616199
r=0.369005475488 0.191368022196 0.13610366507 0.260023231313
r=0.321963860411 0.164108101104 0.456119635748 0.243342740136
r=0.240157962568 0.270846889243 0.060157701547 0.390756331043
r=0.294278684806 0.234770210883 0.250051659634 0.244184422818
r=0.212980070736 0.216844604964 0.173774076908 0.400907849877
r=0.387472826221 0.325949232615 0.626139897673 0.027288803925
r=0.244057396573 0.191501525049 0.567684861041 0.0832861589165
r=0.315716976322 0.0822879646046 0.272436521666 0.256189539105
r=0.546627117581 0.17200969721 0.426633880067 0.351305795751
r=0.37915371872 0.275557151029 0.256943167748 0.187264199185
r=0.428804487826 0.365677750705 0.206087284362 0.32174623619
r=0.393817797889 0.245108557612 0.408162843143 0.335293645363
r=0.444948463726 0.111916003953 0.489678540634 0.313611834836
r=0.396306792704 0.412177636462 0.439580948297 0.0890895046688
r=0.332127418707 0.291745841195 0.0361806382684 0.301321974933
r=0.225379307166 0.278710170803 0.360304805338 0.025883416704
r=0.274308824974 0.230442714343 0.306284900125 0.243712298498
r=0.388429462008 0.240015618142 0.423358208615 0.11052047681
r=0.711821136435 0.278446600295 0.0890840748472 0.220963575067
r=0.464492534577 0.278171241542 0.339642309467 0.205038863095
r=0.528290368818 0.24040488036 0.257753468208 0.217658448003
r=0.17320300296 0.367307000331 0.10636071206 0.417423578262
r=0.516368525287 0.243907729733 0.186868573606 0.208454309182
r=0.477055603021 0.151234295642 0.186552952555 0.216859920547
r=0.402359723139 0.080531697883 0.396115903785 0.0848124107207
r=0.28078240004 0.243216066512 0.181911867328 0.244283268945
r=0.224835972599 0.165712460952 0.102578461802 0.654349606621
r=0.328358458153 0.250679451732 0.398706983803 0.184424289995
r=0.161782464834 0.236956033019 0.136781218591 0.399926502667
r=0.161021442752 0.141462955687 0.162474609301 0.378711682894
r=0.35340568853 0.445052171657 0.0665747514587 0.155530037994
r=0.194049745737 0.0876301268967 0.368472667255 0.332847827835
r=0.19543010789 0.332598522976 0.0146691834913 0.420710674893
r=0.377743723054 0.119652411089 0.192063770269 0.376524939427
r=0.319804133954 0.31567073728 0.550255175171 0.00670132794998
r=0.151192674413 0.394798230391 0.00151410213059 0.296334826322
r=0.211478215025 0.206143213404 0.210352907357 0.144649341449
r=0.421072341112 0.57008821439 0.17876042686 0.0267870607294
r=0.253344792026 0.0489601784445 0.131431148033 0.068885824713
@balllist {Second Position} color=gray
r=0.48700637934 0.215989097246 0.26428975003 0.126992241393
r=0.480907992471 0.279584553972 0.283015688903 0.0769804284389
r=0.863295191374 0.334375390061 0.238490779654 0.168508936621
r=0.543440643892 0.442438357849 0.115881582463 0.224196444916
r=0.405450054584 0.285018399187 0.32779804825 0.334266556113
r=0.707041990132 0.470869661081 0.164877952847 0.317332583137
r=0.399236217306 0.0398877643365 0.328108919396 0.419675949868
r=0.443640717386 0.41741715417 0.165266072276 0.343012476246
r=0.470650866004 0.107208847407 0.00937079025323 0.135562055284
r=0.491150098386 0.215162166563 0.135531002506 0.260397240665
r=0.444668050818 0.0844030425505 0.216528045482 0.268481587639
r=0.770758095072 0.434204876133 0.103140243709 0.0463599173785
r=0.749898045287 0.385228965967 0.426966589243 0.167700143539
r=0.597724567313 0.405629655859 0.174839491982 0.278192142226
r=0.721316129387 0.447119393684 0.121576684059 0.38359343531
r=0.667132859288 0.286010182147 0.180300298138 0.116157882653
r=0.311370527321 0.116378363317 0.396578510295 0.418381799793
r=0.394887942396 0.231706271688 0.365608502618 0.0225636017192
r=0.493821480348 0.326906320532 0.243323583419 0.0970298397534
r=0.542258869037 0.298043480483 0.0314753545371 0.194252151767
r=0.579403362234 0.488777439977 0.289126091136 0.153144420565
r=0.461975783514 0.549951567306 0.00231361793783 0.245654095345
r=0.68595836275 0.339210942899 0.0324223357288 0.144045802307
r=0.467615117785 0.316490913748 0.127565146239 0.191201529521
r=0.315452327605 0.151007354052 0.165729248056 0.648158594406
r=0.509022163799 0.0532910609953 0.283348209832 0.353806872708
r=0.421665042848 0.107370344807 0.49935711192 0.117478426246
r=0.611007398328 0.342255758543 0.214208873204 0.201851237363
r=0.519271734269 0.0433287672808 0.421033037378 0.175233715658
r=0.339667814603 0.157563175466 0.128706819826 0.416113165953
r=0.492079308727 0.276605403545 0.0611145787216 0.356865596418
r=0.482811232651 0.0863914710905 0.399299758963 0.172677095322
r=0.374375555265 0.383363238146 0.295476066155 0.0975182646328
r=0.426894475083 0.360240386083 0.147217364213 0.160357031016
r=0.579074650131 0.302076669936 0.259294203356 0.0798365568476
r=0.611097255978 0.344943454338 0.186539547389 0.327219792657
r=0.575289799842 0.390168182933 0.0158560882145 0.317406195739
r=0.464134830433 0.265442267701 0.223672158587 0.369849457452
r=0.61533793282 0.391528904677 0.00317679394581 0.164451711067
r=0.837108933664 0.561882332158 0.0400190827404 0.21811400284
r=0.516597048016 0.450139235282 0.216768793388 0.0152880425833
r=0.450763633321 0.0415257850799 0.326927017957 0.362019608093
r=0.361461787914 0.0494626023262 0.0910495044753 0.705115856853
r=0.372153942638 0.336551893477 0.0895884666734 0.299429122347
r=0.491701634548 0.253064563129 0.217100768944 0.274041704859
r=0.549154611002 0.225219837406 0.288746772294 0.250044970539
r=0.549755216139 0.0909096421668 0.260790917494 0.175368156943
r=0.359531555605 0.0195273107667 0.341472124247 0.37850541013
r=0.561377951102 0.202749417725 0.352138468398 0.293104312316
r=0.450068937742 0.235607140743 0.462212551902 0.118645680268
r=0.430878191774 0.227046433425 0.188140572751 0.369169968312
r=0.726323088118 0.744096839603 0.000368519275909 0.145884259339
r=0.370847943177 0.0365877079208 0.300545383176 0.316228545343
r=0.538219501258 0.224339772589 0.171247393305 0.282403828913
r=0.521356757596 0.544410884994 0.156523930378 0.235557660684
r=0.479917070731 0.231130488487 0.372257383829 0.166230292116
r=0.534215327607 0.273728483504 0.287031524494 0.165145092503
r=0.652334170019 0.190997016081 0.583386776655 0.00924971377556
r=0.372460829116 0.45050232691 0.190648396296 0.297193727273
r=0.461213350131 0.363708603695 0.406992330044 0.120023566479
r=0.32568970428 0.449829228237 0.0520057253061 0.404974495479
r=0.591069924712 0.400344328522 0.250288074301 0.262038058875
r=0.533797992301 0.118973000172 0.391543563829 0.132873448491
r=0.533812788021 0.0481934682906 0.0888281929582 0.334687674499
r=0.490504575828 0.0411733523865 0.19081851339 0.388272123314
r=0.476102530125 0.0943314371882 0.456958731493 0.199766084811
r=0.622172458747 0.436294061814 0.0472136400533 0.458128171728
r=0.450280026296 0.367097413902 0.413259978877 0.175565680235
r=0.34331056415 0.098351499515 0.262095361563 0.316494892707
r=0.416591364516 0.257658727089 0.259652126518 0.351242927865
r=0.689960523606 0.467972080157 0.0793151838887 0.235983715354
r=0.438083482898 0.128335562997 0.0551630822263 0.457299972488
r=0.476763919474 0.164118618932 0.241721752728 0.328161816884
r=0.540143162628 0.202022988761 0.469765379577 0.307509321038
r=0.463003462268 0.138564963943 0.208070424187 0.34964558232
r=0.503997538674 0.0967395094147 0.278445097864 0.24357803062
r=0.312518461876 0.11781386941 0.160057147547 0.397966776805
r=0.522136374144 0.197400550785 0.345000853673 0.0940550388958
r=0.772224403162 0.224856494339 0.275618758131 0.273425169394
r=0.440221510798 0.355379015074 0.242066880234 0.327495960586
r=0.508795274171 0.428035459255 0.339340620814 0.22504212321
r=0.453933331114 0.464011537993 0.111500481099 0.264519378953
r=0.432802642763 0.528014389342 0.0442312588793 0.114498705404
r=0.405332296964 0.449769394234 0.0428761032 0.139736415852
r=0.393431312246 0.319036643504 0.304312587251 0.157286036591
r=0.686716728186 0.403794703518 0.391859156017 0.198123591407
r=0.582255580609 0.303071012076 0.210447267609 0.1697615421
r=0.463353719144 0.289541010735 0.288175320069 0.380386317572
r=0.63657427971 0.373133549 0.321146028291 0.288923327524
r=0.771751197674 0.313142851375 0.218092216687 0.313817884106
r=0.382900606811 0.0641250144946 0.595358151908 0.120874916642
r=0.686995752779 0.28214757473 0.138192160597 0.23264872506
r=0.525995527882 0.165185193818 0.259103002976 0.258533293084
r=0.649215143645 0.351020407623 0.0543628972311 0.324593187152
r=0.436610377489 0.169216720649 0.215400787505 0.457119974929
r=0.705377578919 0.352127105777 0.314073968332 0.117935483831
r=0.405162847199 0.330918034661 0.08010615333 0.303192826132
r=0.618931122062 0.50181832693 0.180084389532 0.298464073991
r=0.383142250971 0.259262236808 0.142663295194 0.12451322898
r=0.764656862349 0.433826639172 0.0671895738004 0.496712024301
r=0.543552335566 0.303817397901 0.186326079467 0.217903914718
r=0.546647038065 0.25036351557 0.02983314432 0.335429153528
r=0.359838050107 0.0582412303589 0.445177510242 0.350080096886
r=0.648360046973 0.359871180645 0.255759827185 0.244785539616
r=0.424154441673 0.178412786596 0.0839435108524 0.353464490809
r=0.494468421808 0.321156664806 0.445544605876 0.202103364188
r=0.368513576752 0.489165651774 0.139277842207 0.141410276951
r=0.363982130925 0.173037635329 0.583113967228 0.107642249489
r=0.536253105856 0.0997794312353 0.346519973841 0.185442786565
r=0.45926992971 0.0767368760311 0.150630264305 0.402917160841
r=0.550499830603 0.0262354441729 0.194279578646 0.3109145833
r=0.431874289211 0.0934253740219 0.420338918405 0.321035628347
r=0.490418254117 0.757348374753 0.055836865707 0.0153650833596
r=0.640226897731 0.351847461992 0.0774234884491 0.335371065913
r=0.462925859219 0.304900844959 0.241419692469 0.289355480678
r=0.292779227281 0.312671178834 0.104196927881 0.325608566404
r=0.376265566233 0.483709991749 0.0388867352851 0.340856766755
r=0.472356475654 0.36087966392 0.266408667513 0.330448485516
r=0.570245242045 0.357303862234 0.172825471389 0.304763055
r=0.326010162635 0.184424927248 0.234732409784 0.2308392201
r=0.340708905208 0.27664284219 0.21369381655 0.306149696832
r=0.507659801176 0.332456503625 0.0687769635391 0.429486045116
r=0.260028775049 0.183083264971 0.478757888933 0.00611808448237
r=0.396488086413 0.201082371395 0.0255551866232 0.633125315735
r=0.345360113814 0.154708605105 0.0377047759744 0.177701197416
r=0.468710894762 0.0966567664305 0.342378393726 0.487962149239
r=0.573967912733 0.203490179011 0.383033536649 0.00367446276439
r=0.324525287556 0.0410960477828 0.104948699537 0.735594762323
r=0.541449970475 0.134651014825 0.406395390404 0.236785222179
r=0.492616034391 0.185278564456 0.174511022907 0.607118675019
r=0.481719689107 0.0841551832785 0.462287390536 0.297653379577
r=0.282074509118 0.259228176096 0.614001284958 0.0925636068515
r=0.400152945008 0.40107309531 0.317217891103 0.246814090645
r=0.435259843991 0.0215346097033 0.39233331952 0.387010040677
r=0.446933692562 0.149611312844 0.417624241304 0.378224453899
r=0.275298973288 0.315099085383 0.0190236869116 0.619262002354
r=0.540649993223 0.418476076359 0.0946067522141 0.196421801142
r=0.440880990654 0.0709924124115 0.507453450838 0.22717785289
r=0.764611838818 0.281384230117 0.269001251015 0.149336380034
r=0.463989771519 0.198191382034 0.408626605305 0.301402371415
r=0.344101449979 0.422468179681 0.125564034819 0.347818450252
r=0.47806642598 0.196565531873 0.192713028839 0.272303156475
r=0.754720183063 0.491355301996 0.0134140947016 0.0411155171269
r=0.567011203994 0.138761432098 0.154751831324 0.386062883715
r=0.455315538794 0.223516066423 0.356395651452 0.183946062534
r=0.357132609591 0.321256286669 0.425319983123 0.00546372199009
r=0.423796864152 0.480147052119 0.366023921351 0.111695015939
r=0.396026972628 0.0609283433587 0.436635532855 0.428544719396
r=0.502123945101 0.260150457348 0.0675516690833 0.263699695988
r=0.528152721952 0.353649268568 0.14159609387 0.275158240615
r=0.465590404578 0.203809640186 0.0874309414315 0.343151794948
r=0.505842630152 0.306654141834 0.431770638738 0.130758794152
r=0.592241597463 0.165611562905 0.334465634833 0.298209373014
r=0.620531178471 0.373298072599 0.152825641308 0.0376179243218
r=0.526241490733 0.202941682475 0.249360973504 0.22351976658
r=0.291522719719 0.194842484854 0.409097449179 0.337013666488
r=0.806907056596 0.51514617912 0.233529024097 0.0205542817679
r=0.575150820431 0.483491284709 0.276755789842 0.167936980703
r=0.820938974412 0.403050131173 0.0937729104722 0.38706108268
r=0.461274667162 0.154212975692 0.530078564519 0.114521941122
r=0.489260272719 0.208561403877 0.236036673231 0.305905838074
r=0.442282075414 0.189972439968 0.318320387551 0.24200079578
r=0.71258848564 0.358127209457 0.0957661679374 0.287943422008
r=0.362871470258 0.379386039152 0.340665535994 0.259266668664
r=0.459360532351 0.438969954276 0.271393929642 0.150168653753
r=0.397391111418 0.276576053178 0.323763845006 0.275077728977
r=0.53743285896 0.44452661195 0.178355136127 0.235309237674
r=0.525726835009 0.390170423053 0.421653342944 0.060347648527
r=0.448321504604 0.196366609471 0.352913508833 0.343062090059
r=0.595829632716 0.377102125024 0.273435461587 0.0206711303598
r=0.45595353535 0.1844169621 0.328481586721 0.459046940717
r=0.375891349393 0.394755450049 0.385014670379 0.152776438138
r=0.623737752091 0.237389901294 0.258198538333 0.445738992865
r=0.46784659467 0.272064187116 0.31837406229 0.0974262934027
r=0.302886005866 0.0162543505519 0.331614791899 0.32336964318
r=0.394358235919 0.246502083545 0.29845849153 0.264443696776
r=0.338668053965 0.410468385229 0.238341199093 0.177821647851
r=0.487812161166 0.331357126078 0.0588803510096 0.237310275584
r=0.526408671156 0.168193536018 0.107975628447 0.335099209151
r=1.0 0.376804080818 0.418794040581 0.0539164845215
r=0.682478302606 0.351291777298 0.253669155527 0.033404597587
r=0.457461497465 0.133508351906 0.390740727875 0.0927002155198
r=0.429195974386 0.408477589005 0.068621692654 0.115652533247
r=0.484363184866 0.374014081773 0.260797567267 0.345616675446
r=0.507912985055 0.202916668747 0.253668591521 0.235637780063
r=0.688102673019 0.289189999181 0.29310556447 0.141372045163
r=0.49689096114 0.346464329967 0.192762478313 0.312127668208
r=0.485452212404 0.10239996192 0.335415413667 0.256941784411
r=0.687279392956 0.258949889292 0.200703674579 0.350359017941
r=0.370859330788 0.057148082377 0.342723783418 0.462731209669
r=0.578080072456 0.267217171561 0.286754828558 0.216572029571
r=0.370546144717 0.239114289349 0.0287957033222 0.266200725525
r=0.450129681115 0.157325063627 0.383858570569 0.357926695693
r=0.541942404584 0.278654956448 0.387506742113 0.187244962432
r=0.407283717002 0.275144301846 0.191690869999 0.300848533659
r=0.211455271037 0.212464406249 0.297064496567 0.213630925003
r=0.521224802171 0.324876489834 0.165709107239 0.178945758735
r=0.432623833738 0.192070277078 0.368917779813 0.268605932944
r=0.547843264533 0.313443978616 0.242226562259 0.325726521729
r=0.337599712766 0.00699358202326 0.471393508963 0.107277362512
r=0.53205005961 0.0500516976255 0.226545867294 0.114452138872
r=0.277724854697 0.10172927137 8.16080799477e-05 0.826835752912
r=0.614815649348 0.588470108666 0.330940548282 0.0483452061892
r=0.883211198628 0.223662273664 0.233523374062 0.198339076439
r=0.808137859205 0.439793516034 0.06972752943 0.230355983346
r=0.585807367159 0.301718193176 0.189886498705 0.41484203162
r=0.481542601993 0.146749881656 0.382064578312 0.373759360001
r=0.579943911586 0.158914730243 0.482764888822 0.0518834716597
r=0.3671456466 0.381776197612 0.402561130406 0.182597966595
r=0.47362591833 0.0395756899479 0.129694074793 0.329648764789
r=0.36031030087 0.188624927919 0.282107183825 0.442650601033
r=0.360042192134 0.203028491406 0.295459228722 0.273770226288
r=0.595212028249 0.421039482933 0.205347939635 0.134651956952
r=0.611561630196 0.139373708739 0.243686757968 0.119572662062
r=0.530928808023 0.0601683263076 0.301116716334 0.246047479358
r=0.40876646534 0.0432828399674 0.291774510887 0.551935120726
r=0.408167513356 0.0208157938275 0.887038208883 0.047866881936
r=0.433773105446 0.516299531869 0.152202009166 0.24445694974
r=0.307788039968 0.367245705597 0.0828090778473 0.340376470966
r=0.601357092042 0.286783933473 0.00912849439608 0.387915795306
r=0.412431211711 0.139698338146 0.121192423054 0.318456538895
r=0.473654891495 0.306849461116 0.218588396282 0.205963724158
r=0.43703815649 0.0725540407143 0.287852654516 0.462356333159
r=0.59903096624 0.264341775506 0.562442179854 0.0906682056786
r=0.341585472025 0.290288520442 0.256626197942 0.376287855645
r=0.410613446134 0.117649491106 0.336547133618 0.0722031840314
r=0.480656434706 0.532936521229 0.357240672906 0.00828942242268
r=0.51769061293 0.00370156597529 0.44568901732 0.202862273098
r=0.627292311167 0.436892919579 0.328386603888 0.0157184279642
r=0.390991696544 0.297002856345 0.258589275157 0.148263946696
r=0.420538196939 0.204082329254 0.263403353855 0.30631793473
r=0.389538798603 0.0115970803207 0.364222349982 0.308841697422
r=0.453535871641 0.0950849801978 0.337561405515 0.345786978898
r=0.346799884463 0.433650623933 0.246132122005 0.268289730768
r=0.463322558191 0.169436198166 0.298962606014 0.270540230818
r=0.684422941522 0.331434063597 0.307939420982 0.275544845441
r=0.385827093201 0.021705921487 0.310173950601 0.393095066429
r=0.351991825517 0.0970840677049 0.404381037813 0.472740371181
r=0.45452929626 0.368908739165 0.255961282985 0.20196492427
r=0.444592145483 0.0395111148708 0.27027727858 0.375025397497
r=0.531660978745 0.38899478797 0.241249403781 0.338124915373
r=0.604882248649 0.287307975794 0.124655420408 0.346744957907
r=0.388589809272 0.395390708123 0.0881616392812 0.179077879292
r=0.470798827473 0.217218628098 0.152964389417 0.388058974209
r=0.460845314115 0.212302854316 0.409092105512 0.152002552891
r=0.435551127751 0.288387823148 0.389448912789 0.069167683461
r=0.537594446717 0.36989521701 0.0151230505156 0.453489427786
r=0.676726675399 0.206917018961 0.248506494143 0.2703571682
r=0.343929459576 0.324559760255 0.0656635579188 0.296422188826
r=0.50728040408 0.0461971325721 0.407146544643 0.10281052509
r=0.54184050934 0.368475658627 0.0236551997855 0.302280946764
r=0.295167432313 0.162088634792 0.204546884105 0.374906123668
r=0.518231557457 0.210894924616 0.493138872197 0.289977363816
r=0.461141031885 0.020961521617 0.260653455432 0.418351451484
r=0.347082701473 0.121017798813 0.082123293591 0.479338825083
r=0.292054381172 0.155701187403 0.241207055018 0.25069761163
r=0.347329705059 0.157985840513 0.286835867581 0.216497474136
r=0.494169211481 0.221355876345 0.313796285154 0.267643525961
r=0.514831042677 0.00979589002274 0.239596692471 0.119998494267
r=0.700846634682 0.327193987109 0.277768705314 0.0978592020951
r=0.587763776198 0.433039309267 0.200778873693 0.328677521414
r=0.406594657422 0.171040751208 0.392820923656 0.0713444224726
r=0.888688708708 0.297998362233 0.193342609463 0.291164012165
r=0.438525277687 0.143315178855 0.360055968801 0.314743148979
r=0.626466480331 0.31431517571 0.293914289789 0.156958901894
r=0.569153280616 0.48853628458 0.420134049158 0.0232075024835
r=0.474771847616 0.164230421795 0.301243478323 0.328842262464
r=0.51447884314 0.232670647629 0.0604596376174 0.418316911522
r=0.536122006293 0.151500992777 0.353860602596 0.217015549401
r=0.57840333588 0.572762866614 0.198869016861 0.135575379289
r=0.339108753711 0.0314152507728 0.242891214686 0.51380050971
r=0.435491623969 0.346666111253 0.120998471258 0.476842272875
r=0.21958190221 0.0588747107843 0.326205520734 0.421496195752
r=0.404598105436 0.0223453743866 0.332832381633 0.151269394138
r=0.758125389396 0.304661788874 0.0364679092365 0.25168154068
r=0.56543416098 0.160710349247 0.172318686723 0.055162313943
r=0.476464961411 0.0209121158237 0.159267125204 0.557417858344
r=0.571807753163 0.136611495921 0.148727413888 0.391561081875
r=0.447512949282 0.13988357305 0.329320303199 0.299910033083
r=0.652091109806 0.126432786487 0.303286493319 0.0738355462857
r=0.501647956239 0.0290802670162 0.599175708027 0.0967173620891
r=0.726896802502 0.334261729812 0.373865927442 0.137711624152
r=0.440074363871 0.207914210701 0.268815627044 0.173823382458
r=0.456624935982 0.0645595362198 0.32326940537 0.207093932408
r=0.448322568361 0.43986980311 0.224261802141 0.175564715067
r=0.672837765528 0.339816640426 0.181190173114 0.248558620499
r=0.52856113963 0.360438147206 0.391214152795 0.244296045288
r=0.389185966501 0.144884052855 0.437029528325 0.0823349236615
r=0.517155069406 0.423437058171 0.301412618902 0.136280614437
r=0.437740690671 0.409468075977 0.0549736675139 0.119597312996
r=0.557363854542 0.0415476082544 0.0722239514502 0.262967780427
r=0.467462188894 0.3016045313 0.285626826449 0.379778165116
r=0.422111802106 0.139448482988 0.222475544706 0.372810060806
r=0.42452653467 0.044446701727 0.433158354844 0.248379642664
r=0.428421689609 0.208248692974 0.391150897065 0.350581250558
r=0.651304060429 0.343222354649 0.284982585213 0.0883909975724
r=0.443143200252 0.34134865234 0.360774896423 0.0956964898992
[truncated: 66,683 more chars]
