# Supplementary material for: Do universal codon-usage patterns minimize the effects of mutation and translation error?
Source: Genome Biol. 2005 Oct 19;6(11):R91. doi: 10.1186/gb-2005-6-11-r91 (PMC1297647; doi:10.1186/gb-2005-6-11-r91)
Supplement: Additional data file 1 — A tar archive containing the used CUTG records, separated for archaea, bacteria, and eukaryotes, the data used to produce the histograms in Figure 1, the kinemages used to produce Figures 2 and 4, and the data used to produce the scatterplots in Figures 3 and 5. [file gb-2005-6-11-r91-S1.tgz › CodeError/data/kinemages_1/bac_mp_AUGC.kin]

@kinemage 1

@viewid {oblique}
@zoom 1.05
@zslab 467
@center 0.500 0.289 0.204
@matrix
-0.55836 -0.72046 -0.41133  0.82346 -0.42101 -0.38036  0.10085 -0.55108
0.82833

@2viewid {top}
@2zoom 0.82
@2zslab 470
@2center 0.500 0.289 0.204
@2matrix
-0.38337  0.43731 -0.81351  0.87217 -0.11840 -0.47466 -0.30389 -0.89148
-0.33602

@3viewid {side}
@3zoom 0.82
@3zslab 470
@3center 0.500 0.289 0.204
@3matrix
-0.49808 -0.81559 -0.29450  0.86714 -0.46911 -0.16738 -0.00164 -0.33875
0.94088

@4viewid {End-O-Line}
@4zoom 1.43
@4zslab 469
@4center 0.500 0.289 0.204
@4matrix
 0.00348 -0.99984 -0.01766  0.57533 -0.01244  0.81784 -0.81792 -0.01301
0.57519

@perspective
@fontsizelabel 24
@onewidth
@zclipoff
@localrotation  1 0 0 .5 .866 0 .5 .289 .816

@group {Tetrahedron}
@vectorlist  {Edges}  color=white     nobutton
P   {0 0 0} 0 0 0
     0.5 0 0
  {1 0 0} 1 0 0
     0.5  0.5  0
  {0 1 0} 0 1 0
P    0 0 0
    0  0.5  0
  {0 1 0} 0 1 0
   0  0.5  0.5
  {0 0 1} 0 0 1
P    0 0 0
   0 0 0.5
  {0 0 1} 0 0 1
   0.5  0 0.5
  {1 0 0} 1 0 0

@labellist {labels} color=white    nobutton
  {U}  0  0  0
   {A}  1.1    0  0
   {C}  0    1.05   0
   {G}   0  0   1.08


@group  {Lines}
@vectorlist {A=U&C=G} color= green    off
 P   0   0.5   0.5
     .1  .4  .4
     .25 .25 .25
     .4  .1  .1
 L   0.500, 0.000, 0.000

@vectorlist {A=G&C=U} color= red    off
 P   0.5   0   0.5
     .25 .25 .25
 L   0, 0.500, 0.000

@vectorlist {A=C&G=U} color= red    off
 P   0.5   0.5   0
     .25 .25 .25
 L   0.000, 0.000, 0.500

@group {Original Data} recessiveon
@balllist {First Position} color=yellow
r=0.755248114387 0.210157968406 0.261897620476 0.397720455909
r=0.775436218067 0.226075671805 0.255767122368 0.374622424093
r=0.794509403633 0.268967074472 0.21124476558 0.329050004105
r=0.832121280359 0.263864906787 0.212531827095 0.332845561767
r=0.807674302682 0.272291688019 0.212949677155 0.325791739264
r=0.826536646039 0.313752873891 0.158752778886 0.311130745407
r=0.858226118246 0.295733832215 0.163591455437 0.331878263209
r=0.756619408291 0.149044949159 0.298679083911 0.445424308657
r=0.706576596549 0.107650714511 0.312453916646 0.487342438819
r=0.801380345331 0.252489787979 0.249007975102 0.342112429488
r=0.79355933355 0.253392440188 0.23731853406 0.367567933403
r=0.801887449852 0.235523717684 0.263443082151 0.370023419204
r=0.766180536883 0.232597482123 0.248757148343 0.370042864111
r=0.749459840214 0.23815996636 0.246090808633 0.365796653595
r=0.744291568098 0.229516846198 0.247546768918 0.383525184109
r=0.782452155656 0.237887765772 0.237155803416 0.370721505751
r=0.826035199973 0.223493734623 0.254849230417 0.377353092636
r=0.73970332345 0.153943827203 0.278269270582 0.460354702919
r=0.77750583618 0.176265228488 0.270982809265 0.42699956662
r=0.800411945255 0.273500870863 0.205921871112 0.33137596417
r=0.790358184432 0.267786079232 0.196667436905 0.345169323988
r=0.701051015926 0.266143380429 0.149271137026 0.419884877028
r=0.764260783312 0.285383903793 0.163737280296 0.387043422196
r=0.775434460843 0.324537646057 0.160383160175 0.34403776213
r=0.709702847046 0.211917868767 0.26150198899 0.396230963957
r=0.742587794203 0.218471955224 0.247937258638 0.390772528538
r=0.683993750047 0.375950725584 0.157202183753 0.286920815641
r=0.797261556592 0.214389509126 0.251036682616 0.406060606061
r=0.794417843295 0.212633832976 0.267880085653 0.386117059243
r=0.743051267038 0.206051873199 0.262553488778 0.396122609379
r=0.781599504559 0.199592487597 0.274074238129 0.402185949681
r=0.824473855304 0.217719647013 0.265928044996 0.392443269977
r=0.832601569182 0.279121094708 0.207170533131 0.341867346772
r=0.827271567082 0.35011052731 0.154205036491 0.295679992891
r=0.855116900106 0.351641910755 0.151419801644 0.288309965604
r=0.782726451213 0.315484751132 0.153186092424 0.328371589097
r=0.803397627056 0.324231132862 0.156127764492 0.316222679495
r=0.78530093161 0.316857168236 0.153949683899 0.325513736324
r=0.786594699556 0.317456021285 0.152825613009 0.32732628086
r=0.899482360931 0.286660635597 0.186593515627 0.341027811014
r=0.733124457642 0.300921414016 0.167803667937 0.329937095774
r=0.788222904994 0.273894475403 0.197053911936 0.346720124039
r=0.83709549213 0.29340583858 0.194161419576 0.338088151116
r=0.801206862678 0.300994986263 0.170932741412 0.338885180758
r=0.860513995303 0.314258373206 0.162743221691 0.319872408293
r=0.879694149248 0.29262843155 0.168147989946 0.356864742315
r=0.83091187555 0.335920241832 0.149139634926 0.320020927799
r=0.794159831362 0.298854634139 0.187425143304 0.336518317442
r=0.790251302686 0.299397156813 0.186137217815 0.336927980312
r=0.895408499614 0.320030371314 0.160012736357 0.306946213383
r=0.844783815319 0.340209004192 0.164378151771 0.279938027827
r=0.870871266824 0.310790687539 0.179793338902 0.308311843969
r=0.875124111101 0.310415020964 0.190405298657 0.32065382512
r=0.8804829957 0.303804071866 0.182729962102 0.318699969127
r=0.772088137172 0.275849536616 0.190305288025 0.358849718335
r=0.778770786403 0.271249739879 0.211885048766 0.341558268772
r=0.810676872553 0.234283552321 0.229807262644 0.390128496761
r=0.801128045141 0.202358560348 0.268487013124 0.396136695057
r=0.74765792671 0.186984308748 0.288161992818 0.403692109523
r=0.748738785554 0.186357629682 0.289453975543 0.402117243593
r=0.759633443759 0.200545575361 0.259707860715 0.425303971742
r=0.752284357476 0.187324097401 0.290904804111 0.399224565892
r=0.755245516142 0.38887142408 0.0992769569318 0.333228544483
r=0.82948949814 0.398524154578 0.113272053931 0.293282975921
r=0.842380130246 0.399321720151 0.111791846828 0.263838428491
r=0.761046344879 0.403676332436 0.095071084111 0.338448049101
r=0.798929207022 0.397604864348 0.10290441063 0.30281798821
r=0.753358954459 0.217183781045 0.266378836844 0.373267592321
r=0.735644968164 0.218665323657 0.259842246606 0.388432297376
r=0.760878684939 0.234911061579 0.242777850618 0.372973209213
r=0.754365393212 0.22972972973 0.249214403786 0.381921427792
r=0.765500149152 0.236962551064 0.242331916987 0.381525555723
r=0.752227495943 0.230243971528 0.248422200143 0.382589372893
r=0.768360529853 0.392348230217 0.11816257936 0.252732478526
r=0.78252585571 0.386973281513 0.12871045971 0.245290112148
r=0.773893842389 0.395478734574 0.123362871148 0.231324881959
r=0.773933541213 0.394477040959 0.121661038626 0.241656102404
r=0.774474656022 0.215769476407 0.265985429904 0.38210238036
r=0.779594391522 0.195193109197 0.261415207928 0.388533851996
r=0.737640335944 0.214531599001 0.263040336355 0.387334121666
r=0.873015452546 0.312365930599 0.152365930599 0.363154574132
r=0.803939336296 0.391543555782 0.0917303447105 0.363151638648
r=0.86808345647 0.37889761712 0.122706286515 0.284282619636
r=0.816851236915 0.35969533183 0.127777658059 0.29911040499
r=0.816142083768 0.360756873348 0.1377020859 0.249858162916
r=0.811472915755 0.522392372147 0.0470480593277 0.148126745642
r=0.741651793154 0.196921592956 0.26764168793 0.414123243457
r=0.723236338569 0.219811947073 0.255122049128 0.41731383841
r=0.735788649558 0.26827451793 0.196909225775 0.30916150887
r=0.732229436833 0.265200600996 0.19788906411 0.317616380863
r=0.759768238203 0.282927536397 0.191863406648 0.30494175966
r=0.744228407458 0.296743769792 0.172208453807 0.323282390197
r=0.749153180381 0.276171657682 0.204714310379 0.303558068344
r=0.749663157827 0.27549855822 0.205317219211 0.304036433207
r=0.750187995794 0.276259952365 0.204905069752 0.303719632528
r=0.749312528738 0.277045890888 0.204297988838 0.302584154957
r=0.754778286453 0.264795678722 0.233501643964 0.356211836543
r=0.764721045894 0.256964505831 0.237455355732 0.35673535826
r=0.765019108306 0.215096959778 0.274413529733 0.368645538858
r=0.767640491635 0.20446208787 0.279806438915 0.383576687099
r=0.811208031179 0.269509938038 0.23044982699 0.337828920898
r=0.776074427859 0.317140644019 0.180203607392 0.310777913024
r=0.840328079188 0.384985858163 0.10878707275 0.309719722609
r=0.795193543459 0.371878063582 0.104616964661 0.331030297372
r=1.0 0.418208896384 0.0933769902976 0.241025865656
r=0.895461947436 0.376723010759 0.10417618425 0.30241497188
r=0.805200411903 0.347772935048 0.116987349846 0.358881683852
r=0.889796479686 0.367793555828 0.100151373171 0.322987097239
r=0.828824571625 0.3777177394 0.0889578553877 0.322341652013
r=0.903831594559 0.426721983405 0.0956712986104 0.236179146256
r=0.829297060614 0.392627255706 0.0952977319825 0.307902190026
r=0.94344888172 0.321289500389 0.143322398697 0.345573832393
r=0.783955895052 0.221455812421 0.254531757616 0.385164084938
r=0.759497461355 0.226916925393 0.229501498595 0.389030012231
r=0.787786340573 0.222398628267 0.245673641762 0.391991871209
r=0.766157739375 0.21258804052 0.257802180214 0.400083558599
r=0.787519904773 0.22675004266 0.225461971629 0.401360731448
r=0.757044031215 0.229723038137 0.225097567705 0.390053108215
r=0.77504084613 0.245389744769 0.246263508853 0.355070131065
r=0.785210849048 0.231202642316 0.260475357814 0.370312803575
r=0.802873207033 0.294661179576 0.191112688711 0.321050237934
r=0.768908223196 0.280509076247 0.199838722401 0.309255055264
r=0.734968599665 0.191613447053 0.300314334831 0.397843256127
r=0.757114100224 0.212835749941 0.271975279296 0.381079153791
r=0.755418617955 0.284124134393 0.195588612465 0.34644780713
r=0.828042479191 0.237450833489 0.230052444278 0.386589248923
r=0.830255103413 0.270648531441 0.20375845982 0.349070241146
r=0.862915772306 0.358690917012 0.123175778697 0.287246787192
r=0.864888096691 0.306914283286 0.134970889465 0.316624877821
r=0.804095723602 0.353177556184 0.12966959369 0.291524036315
r=0.802801082739 0.238693259403 0.248541399429 0.370484545041
r=0.767711213385 0.244724283718 0.243508555461 0.366732594219
r=0.828264317308 0.333007458598 0.152109055666 0.315342800556
r=0.793235735465 0.306145829982 0.157267994218 0.330394788866
r=0.851541019296 0.321754323928 0.166477727741 0.320027872825
r=0.761964671465 0.320765238279 0.156307639514 0.324239694591
r=0.79349866712 0.263832074289 0.247409751874 0.338598429429
r=0.801958314489 0.254624481957 0.246831092692 0.344475892045
r=0.775437706768 0.268496819551 0.246568463341 0.339917419931
r=0.790761410215 0.265538053704 0.228816031579 0.34394170448
r=0.782265508719 0.255547607437 0.240342878033 0.342399880588
r=0.783453582313 0.252602103572 0.241604181772 0.347273403386
r=0.791166020143 0.25760362069 0.237538291989 0.346482599895
r=0.790275830872 0.257061265167 0.237745136062 0.346606863282
r=0.78213790829 0.327627707943 0.154158866007 0.377534100027
r=0.845550026944 0.33754704631 0.150425462281 0.326215022091
r=0.813488978854 0.261592708403 0.21429046637 0.327123943849
r=0.831934735291 0.3845903751 0.0882107049301 0.310952953052
r=0.88429875378 0.267097728178 0.19477826435 0.360906104128
r=0.760563658164 0.231564425046 0.251016551071 0.382756317498
r=0.751949834906 0.197172145991 0.278155594613 0.380799768438
r=0.77450578522 0.196999422966 0.285112521639 0.400115406809
r=0.78236860091 0.208242761499 0.288214068342 0.369511346839
r=0.750445286245 0.191948436908 0.268982869748 0.410436700789
r=0.835480122036 0.325594680438 0.160249525855 0.317665607934
r=0.786556285785 0.28837504564 0.181444385435 0.321497327978
r=0.851810085249 0.323045319289 0.154310140827 0.317829145121
r=0.78951519298 0.283043709227 0.180871432885 0.329198848892
r=0.83551003589 0.335804299481 0.157935919611 0.306688081707
r=0.814553150531 0.330129636311 0.178793800034 0.297900956287
r=0.850691315568 0.364859142893 0.13741143017 0.302615529244
r=0.810644648283 0.339368468376 0.146093619857 0.297837025262
r=0.810152790862 0.338354817941 0.146418256568 0.299565463973
r=0.790430350179 0.271016670244 0.229090648923 0.338413107248
r=0.799224382183 0.225413130862 0.275480125056 0.366815542653
r=0.758073549351 0.26314043005 0.23935934873 0.354260684895
r=0.786792783731 0.254980676473 0.247594129376 0.343559323726
r=0.857957704713 0.323027226581 0.153853253346 0.325149976927
r=0.828532354646 0.290715216348 0.190461496263 0.337859151066
r=0.89589851174 0.279862206358 0.188843695526 0.356810824272
r=0.913804463674 0.328962850899 0.147167591192 0.336583179246
r=0.83968719332 0.334249504511 0.149139219355 0.317659241478
r=0.805569724255 0.3079536481 0.178355646154 0.318219381852
r=0.804527588091 0.28574430383 0.195752622253 0.333270872958
r=0.810495885315 0.320317016766 0.166289265754 0.310922142995
r=0.853015553153 0.325813274247 0.156116762346 0.315103904388
r=0.843287804186 0.325841698499 0.158568002132 0.321636907406
r=0.79965562089 0.31488540005 0.159077043629 0.326258640472
r=0.885662905229 0.3206415012 0.162448178049 0.321077896574
r=0.758558727167 0.174673966535 0.278174212598 0.428364911417
r=0.793255897819 0.30594581357 0.178232625284 0.313634254485
r=0.780230206624 0.326053897739 0.144504275422 0.282290030663
r=0.768857495873 0.318016276519 0.160795767863 0.290754275811
r=0.764648149211 0.320033195265 0.160453570694 0.286549879394
r=0.800856922581 0.317274089407 0.157889494676 0.340612157404
r=0.789835264225 0.344193177463 0.15479384548 0.318677106719
r=0.794526782508 0.317714915988 0.15995122859 0.341579177942
r=0.863609225326 0.332559260395 0.135302107523 0.35113701091
r=0.834549819746 0.296061973431 0.195923132751 0.310198479063
r=0.817912427529 0.299692992074 0.16681808214 0.339682340779
r=0.7445934258 0.219302413147 0.251820527641 0.391957385495
r=0.763999433147 0.201404734033 0.261720997599 0.416023491597
r=0.701768484442 0.174219843056 0.312549425148 0.398990206217
r=0.797025270872 0.275167785235 0.214418257808 0.298527652047
r=0.79282773441 0.157160936949 0.294798647275 0.434033901118
r=0.887103007322 0.302851483514 0.18280856683 0.329509346759
r=0.922330962228 0.340534811675 0.162175933475 0.360304907875
r=0.785602437465 0.190765820909 0.277167119828 0.396105820651
r=0.759612406859 0.19766029534 0.264942785911 0.418589784568
r=0.760487482048 0.179116833204 0.27787563902 0.419424838269
r=0.765532414098 0.201023866176 0.260472997332 0.415999711587
r=0.737617565738 0.187603732344 0.257866123237 0.421793912946
r=0.745638651263 0.208168436796 0.244246359745 0.398595614929
r=0.779781545996 0.190402700312 0.269273117814 0.415804768867
r=0.778570711209 0.210628034027 0.248969001567 0.403687246055
r=0.737588220753 0.187799005283 0.259812937933 0.418359995969
r=0.737445086611 0.188097479532 0.25762318945 0.421354539681
r=0.752836660463 0.211489614671 0.279097836465 0.383311415755
r=0.814286663682 0.393057480367 0.100772124332 0.321586484525
r=0.759854429172 0.367538816956 0.153656046849 0.344275506367
r=0.770729961325 0.385566782618 0.104411683507 0.306443597813
r=0.87060357907 0.398052916699 0.0971186307608 0.283818795635
r=0.787301196844 0.367360729822 0.134518731258 0.296236854331
r=0.858063341887 0.370048051072 0.136190368551 0.274877474904
r=0.78890742703 0.371174277264 0.148121630032 0.268666662995
r=0.821346759964 0.397420221055 0.0971972475964 0.300390802944
r=0.825284118987 0.356270693182 0.158248803222 0.294206963453
r=0.853923319993 0.409293133295 0.0989844200808 0.254760530871
r=0.853545490705 0.399950401746 0.0878707469497 0.26937555798
r=0.794913602316 0.323338031979 0.180798200276 0.294469836117
r=0.816012387747 0.391780170892 0.122333737075 0.265486024706
r=0.723594702246 0.182667947934 0.290823693852 0.407638271522
r=0.831662897418 0.262866931402 0.194796327242 0.367132050384
r=0.818071428434 0.280336151337 0.189287173785 0.364894513227
r=0.793116812236 0.259630794095 0.212466556206 0.36019984789
r=0.792014512466 0.25756735044 0.21331724321 0.360974189991
r=0.782395494317 0.252332220912 0.247763734744 0.344110690457
r=0.755043424723 0.160011219016 0.291729481471 0.43473687901
r=0.792569851553 0.267702330243 0.211976948133 0.325783011776
r=0.771532862381 0.27761376291 0.20521654836 0.321401189729
r=0.786812244162 0.214410419358 0.257201717937 0.388910227312
r=0.812523193427 0.312383242014 0.157774639236 0.330666442361
r=0.820119608936 0.32865453381 0.157655974809 0.319047873192
r=0.82655665398 0.373583270943 0.155217471147 0.239168820895
r=0.785402438886 0.248397073244 0.248679942672 0.341178245455
r=0.77969455586 0.300765141765 0.190209625607 0.281714303821
r=0.760139999575 0.207496803069 0.258184143223 0.398305626598
r=0.793162957504 0.278862827722 0.188042739181 0.326616499405
r=0.763685361947 0.251550829219 0.263071274845 0.339030256995
r=0.832812290353 0.285714285714 0.211540335943 0.341953929627
r=0.793218225909 0.263987138264 0.250160771704 0.331149517685
r=0.828730068023 0.320036983225 0.18060141769 0.295117333686
r=0.768447847009 0.273452952812 0.216021474993 0.320641424131
r=0.853783584883 0.288057028228 0.215145436309 0.316929359507
r=0.809837429919 0.279737985815 0.211668656352 0.322119573557
r=0.784730102661 0.22643229071 0.235860973387 0.359948107241
r=0.780723388158 0.270046758322 0.25242515179 0.322457952404
r=0.814777350081 0.277924316419 0.228382648664 0.332636912068
r=0.781730660731 0.25792946853 0.24827928759 0.333995600653
r=0.770006143929 0.285235702321 0.243000717875 0.312335486959
r=0.774916810766 0.241568073459 0.249514391665 0.350520925305
r=0.784669971274 0.233399160701 0.245186373735 0.382745001234
r=0.875273352674 0.290731900111 0.186672491081 0.35278271813
r=0.825033783355 0.277666682168 0.215563719791 0.33069339162
r=0.761861950152 0.294790556833 0.175853754276 0.315258229126
r=0.73383804593 0.226788085406 0.26312559061 0.351199754489
r=0.739224283281 0.314371488398 0.173514088825 0.307842849926
r=0.771525121261 0.360880985645 0.128614263421 0.285413449676
r=0.809708572625 0.301430879298 0.191737825987 0.315624278791
r=0.810442386198 0.289859928096 0.203974073167 0.325090524851
r=0.806992477 0.265967123644 0.214995776753 0.331654863232
r=0.770901044138 0.21417874898 0.269862968575 0.370494154373
r=0.775128672322 0.189339506616 0.303474294488 0.383120796122
r=0.791189931784 0.217115689382 0.289864915855 0.354803411063
r=0.795288392599 0.225192965704 0.282684809422 0.357523673112
r=0.783530173411 0.220517641161 0.262037559274 0.369279939838
r=0.779269339998 0.223455951858 0.262398317157 0.373782357666
r=0.771847146952 0.2110702481 0.281495578744 0.373688942164
r=0.799538006473 0.238021211681 0.255673398228 0.359116664245
r=0.792630998685 0.222183790583 0.24644288971 0.381086392579
r=0.739038334571 0.220623718181 0.26152129328 0.391723971529
r=0.793410940366 0.228880229395 0.257995735608 0.364421733696
r=0.782566273506 0.220483766483 0.274932200226 0.367546142275
r=0.772635244155 0.231566707466 0.261982864137 0.359265605875
r=0.795130900713 0.244458895573 0.259307429686 0.348344442638
r=0.765193787058 0.250614250614 0.249098227822 0.349783051911
r=0.765855682168 0.240686320978 0.264148260499 0.361456062186
r=0.80264890589 0.21638497389 0.279274524117 0.369981470043
r=0.773465612475 0.249535747447 0.264856081708 0.351903435469
r=0.773727802497 0.227190086031 0.268162201916 0.363894286657
r=0.747893230844 0.199875915661 0.282413548134 0.394579326839
r=0.74595748407 0.228911009755 0.251563072211 0.37000366215
r=0.750894782655 0.230924802353 0.245047343262 0.383491910278
r=0.778755722848 0.229366192887 0.245531629354 0.389221008967
r=0.749811817406 0.233869172196 0.247695596028 0.375317273011
r=0.771095848416 0.218735788995 0.267192158052 0.372037794957
r=0.744653649667 0.219049196621 0.256438628458 0.383809839324
r=0.722321190007 0.199683519551 0.266114330066 0.411484750576
r=0.72383441179 0.191129595741 0.281630344369 0.406082182665
r=0.754141755765 0.207679113339 0.247877908255 0.41892070194
r=0.764646930279 0.198676932217 0.259635995793 0.402949606211
r=0.827745743353 0.191542064493 0.254954062331 0.41406953702
r=0.771101000719 0.199197823465 0.264129245786 0.395787170785
r=0.738528669936 0.211008627638 0.265585101879 0.394518580313
r=0.710361747153 0.179127647854 0.300215333767 0.42290550353
r=0.725874757768 0.204019582582 0.251816542128 0.408734862149
r=0.799446660632 0.366821341705 0.138940159735 0.287485696871
r=0.778078234611 0.370140151293 0.137688383276 0.28446607635
r=0.796105314129 0.375364088169 0.134074166643 0.280276594858
r=0.760698106812 0.368519399334 0.129612013318 0.314704083713
r=0.769416616591 0.371431237171 0.134260123157 0.288766560926
r=0.726776124959 0.180837543784 0.288397755804 0.401382474195
r=0.786247497898 0.20733140964 0.273729369914 0.378433258523
r=0.775332527497 0.14889943893 0.278993772736 0.453665454097
r=0.828039395147 0.278329197684 0.209961745244 0.319117038875
r=0.784913145549 0.264145638575 0.255710972095 0.328038237155
r=0.789589198686 0.288091523661 0.216068642746 0.329901196048
r=0.785303392747 0.252562402955 0.24246554034 0.347676110024
r=0.782017085499 0.250201244832 0.244787379139 0.348788430169
r=0.783334555859 0.251172861783 0.241645615301 0.345555154577
r=0.803128967995 0.267838584197 0.224634023221 0.339816491968
r=0.805924672162 0.289340931786 0.210142557074 0.327132330154
r=0.791016945816 0.26194134095 0.235989796335 0.347246765674
r=0.783340075164 0.250738331719 0.244426213196 0.349011078868
r=0.815432437134 0.268495181616 0.233802816901 0.3280948851
r=0.810156679158 0.268926688347 0.224742186125 0.342919412235
r=0.790882105298 0.268519626405 0.210637039957 0.338526453593
r=0.77056211481 0.272931755814 0.204282693778 0.358405686266
r=0.849692656127 0.31028741328 0.176134786918 0.292051536174
r=0.79411651867 0.297716962343 0.202817836462 0.312838859588
r=0.809444571576 0.296519366432 0.210856737211 0.306385598296
r=0.810948173178 0.284616806451 0.229939234306 0.310494212241
r=0.782151296921 0.2509202098 0.246111656327 0.346503455044
r=0.78288701864 0.252437798068 0.244534597803 0.344903311997
r=0.803931550322 0.283730256969 0.190028222013 0.322844976977
r=0.70673458196 0.217266554022 0.264641183409 0.365925973157
r=0.741261158012 0.218005023579 0.253685841836 0.393519064497
r=0.753306828337 0.250238616585 0.248161248667 0.339003986301
r=0.741535325584 0.199586088537 0.277017818384 0.397102619757
r=0.787834525876 0.213644614764 0.255067567568 0.40076643808
r=0.832452686868 0.221200199479 0.243863245969 0.382722890231
r=0.790289305533 0.361446309899 0.116518013291 0.310423224904
r=0.80557810969 0.364957716702 0.132135306554 0.285034732709
r=0.866709845872 0.351078955754 0.139390423223 0.303176492611
r=0.847264156698 0.336260528878 0.141668552309 0.314612926272
r=0.849879698401 0.336901969779 0.142297836869 0.313417283841
r=0.846912954365 0.336327663461 0.142427393503 0.313829073971
r=0.852847235721 0.305414847162 0.148864628821 0.345021834061
r=0.925339481221 0.36371124031 0.13690245478 0.291698966408
r=0.848052793903 0.341649725867 0.149665664219 0.305872437179
r=0.93216130037 0.370754403456 0.13260219342 0.268660684613
r=0.912147433241 0.326374984024 0.140842670302 0.326161973331
r=0.750319653247 0.233873259449 0.252912759307 0.391426135672
r=0.709837758804 0.173514083357 0.289551441001 0.40103045331
r=0.845288650097 0.34109021358 0.147191584316 0.297730315588
r=0.823325864442 0.316789532298 0.161898602958 0.320133702626
r=0.822995863498 0.31599532333 0.163255048607 0.319733256626
r=0.812067695638 0.298611486304 0.167125902714 0.338285878942
r=0.883828727536 0.319796141245 0.161856570805 0.320240262104
r=0.825640038185 0.311804793849 0.169705086459 0.322695998707
r=0.84310940487 0.31716401213 0.163041420403 0.326144801022
r=0.820162218628 0.295254847903 0.178054411528 0.335107021743
r=0.817483763215 0.293810574092 0.177175967423 0.335052152048
r=0.930997337175 0.289490696009 0.173279439467 0.342968657681
r=0.817552122538 0.303407625643 0.173427982083 0.330485751458
r=0.820125635096 0.305245217314 0.171596903448 0.33127620492
r=0.817762835067 0.305453086516 0.172671785785 0.329625873463
r=0.818025863593 0.305685864519 0.171583174631 0.330616896622
r=0.879082242985 0.312241075989 0.160632200216 0.334544009988
r=0.85047497067 0.313648861565 0.164555593315 0.340742685903
r=0.830410673368 0.32337143014 0.159571937081 0.307714832133
r=0.762529880216 0.163312027534 0.280514412144 0.439109458546
r=0.762073524818 0.146561249294 0.304638200702 0.439168119429
r=0.755665671447 0.161897977759 0.291780442439 0.43725513475
r=0.756598706317 0.153672080498 0.296242328087 0.437727026011
r=0.754876060618 0.169879313315 0.286038272751 0.428221731773
r=0.744833700572 0.171683848797 0.280733104238 0.422817869416
r=0.788944143874 0.176732381276 0.291801462046 0.417862696384
r=0.775947367348 0.176443850267 0.283368983957 0.424385026738
r=0.763157316694 0.162488413701 0.290219367262 0.436363734345
r=0.744563921464 0.163065949969 0.29951416167 0.431879264007
r=0.749801259801 0.149883391638 0.300120772947 0.438759786773
r=0.785870590884 0.160785354205 0.290395330326 0.434797028389
r=0.795379835859 0.157564441678 0.294797987656 0.436440018671
r=0.750811385173 0.171642320238 0.287831513261 0.414444759609
r=0.783629851625 0.169145256585 0.288265615116 0.426954497127
r=0.753619707753 0.157103284527 0.295787315178 0.434723171565
r=0.748547184648 0.15950952366 0.283458465534 0.440308275479
r=0.762994477644 0.151659154413 0.302155778997 0.435418408762
r=0.780683229912 0.190756464685 0.270551910459 0.420168371285
r=0.784237762844 0.169785916252 0.300480229792 0.414164534805
r=0.767568535762 0.148220939279 0.307060284704 0.435436542057
r=0.76786294808 0.163831867058 0.290566959922 0.430107526882
r=0.762380400014 0.156792232311 0.288351463934 0.44559321526
r=0.778699078351 0.170810412786 0.296725429896 0.419608437649
r=0.782004505708 0.16410281614 0.292770432988 0.420995724185
r=0.743822530814 0.210810960344 0.283213687982 0.348299376184
r=0.769488347467 0.233500167807 0.24839853497 0.36457953335
r=0.797216807172 0.215468258186 0.25798144136 0.362956301353
r=0.760907138173 0.245189406638 0.233702089619 0.338853503185
r=0.758972151636 0.203636418233 0.29024601307 0.367504545182
r=0.772684623989 0.253881278539 0.214872798434 0.344748858447
r=0.778866322537 0.255571503534 0.223693551872 0.334194181217
r=0.814655933477 0.231305370114 0.251459041861 0.383549565436
r=0.787114945373 0.347304959908 0.128679026429 0.341839471605
r=0.751096774981 0.218161344477 0.284329856621 0.341889713576
r=0.766720439188 0.314252526056 0.169825761795 0.353000238682
r=0.837126522238 0.3093745695 0.171304587409 0.357969417275
r=0.756635158013 0.203591639135 0.274639364103 0.405678584279
r=0.739968552308 0.186302789399 0.291367323739 0.407591001539
r=0.700147693106 0.159648390065 0.312013686271 0.410118446888
r=0.788671516698 0.19698738258 0.280862653549 0.384803512868
r=0.814652368546 0.325954001206 0.145835127918 0.343957274528
r=0.809351563718 0.33478533858 0.144790375367 0.313147853846
r=0.782971007399 0.240230460922 0.200734802939 0.380406646627
r=0.75125606374 0.217697811448 0.243615774866 0.358383952134
r=0.739852415349 0.274211961935 0.207062077632 0.339496146007
r=0.738987096786 0.273400827657 0.206880365311 0.338986233261
r=0.887413515778 0.388295519452 0.120772511177 0.259255919021
r=0.779606805401 0.263665164428 0.201329704163 0.366739547544
r=0.814699837109 0.279576506037 0.199846580189 0.327354337565
r=0.780119939782 0.256163199358 0.226057730735 0.340012383858
r=0.855389532423 0.313351594325 0.169511167299 0.312368310156
r=0.823363689583 0.270755597015 0.203491471215 0.355010660981
r=0.801332648052 0.268444398196 0.206357106768 0.344699339416
r=0.839511254245 0.274978376375 0.204744841221 0.339626838008
r=0.79623448471 0.261854100524 0.215316428823 0.345096457665
r=0.794712700907 0.264013304946 0.213748401278 0.340980140374
r=0.767937506389 0.203948430741 0.275799501984 0.38625952901
r=0.696608575911 0.215705190044 0.259502218792 0.393305035694
r=0.777155968725 0.206291242232 0.277596258569 0.381766929336
r=0.783550602297 0.431796048111 0.0886579692807 0.220507902295
r=0.803432036167 0.351955061453 0.143829749787 0.305215452759
r=0.743228553342 0.284575396046 0.21311415327 0.334085891297
r=0.774785718746 0.193946320086 0.281079460903 0.390456214572
r=0.745361237156 0.207701887154 0.279126353099 0.376702749305
r=0.785795482549 0.218254759294 0.265698195953 0.382786803548
r=0.772706437469 0.193290020993 0.28351370088 0.392148373769
r=0.73713842418 0.209807410509 0.284069499686 0.382823948085
r=0.745748239269 0.197593714769 0.286006200676 0.382275225479
r=0.864013903584 0.284581019582 0.20892655839 0.321781971525
r=0.77785743463 0.276981970857 0.212398122993 0.351321313905
r=0.773448707163 0.231697513592 0.245848045511 0.354781910832
r=0.776011491577 0.230773338297 0.243594926898 0.357590200425
r=0.773440850586 0.276284755486 0.221460304655 0.324117492171
r=0.802913723181 0.270565548469 0.225686286124 0.332773905661
r=0.784323647034 0.258492617194 0.22700651866 0.338227885529
r=0.783746125598 0.260397361873 0.226185752851 0.337053543599
r=0.783985520845 0.259541277449 0.226918573799 0.336684709989
r=0.811298349896 0.286512098196 0.195076069321 0.317927434336
r=0.777900529029 0.261205482969 0.204724363501 0.353055138971
r=0.745871094709 0.206022570673 0.266527617416 0.38889716563
r=0.773105374401 0.233703690556 0.245062889733 0.36454746607
r=0.782236334262 0.231582826608 0.226976229961 0.380725999631
r=0.762088452857 0.229125625095 0.226953578825 0.377531949285
r=0.786414200288 0.224947633648 0.246045960961 0.372666282141
r=0.784041531301 0.306349543427 0.168188575069 0.324952219155
r=0.763369172431 0.229421696919 0.227838750528 0.372836639932
r=0.780634672094 0.349301504041 0.126318043141 0.345394208639
r=0.785637458829 0.320793643826 0.16061630306 0.329441201001
r=0.830786700212 0.347552602436 0.13665559247 0.309368770764
r=0.766026771056 0.232665515718 0.233869996387 0.364114505962
r=0.77331903505 0.240336301677 0.212079001045 0.373712750609
r=0.784884841855 0.347161815546 0.125738820118 0.347329095573
r=0.806068502106 0.352117565378 0.121916223097 0.325966211525
r=0.81565203193 0.346332381147 0.134691899612 0.314017547439
r=0.75260170501 0.227174643097 0.232905097389 0.369678608686
@balllist {Second Position} color=red
r=0.923853057902 0.270095980804 0.258798240352 0.20075984803
r=0.904716637635 0.270288412056 0.242812073479 0.205580292216
r=0.885075498236 0.315810000821 0.224135807538 0.159803760571
r=0.888556664276 0.328133688431 0.219087476953 0.161403611461
r=0.879059901728 0.319155478118 0.2171005432 0.163267397766
r=0.880367639224 0.338577590302 0.205989093466 0.151142906002
r=0.90596610754 0.348422043701 0.203440812883 0.160730225108
r=0.950737877676 0.216117076879 0.286914378029 0.220621495771
r=0.959562995006 0.184789859907 0.318879252835 0.228854323935
r=0.895918374761 0.295127407119 0.228039291967 0.188017895351
r=0.920552979084 0.289770227742 0.239078203783 0.191939359074
r=0.929824215111 0.302291408367 0.225742756119 0.204757312761
r=0.925109021328 0.271766769416 0.252586895829 0.194642505008
r=0.915959516799 0.262656587684 0.254608396327 0.194359420687
r=0.931050442423 0.25730265345 0.25808932729 0.188868862243
r=0.921320524228 0.266190310213 0.254025792959 0.187800627396
r=0.932953180446 0.276534874406 0.237855467185 0.200205985009
r=0.976331220489 0.226057552964 0.290221516804 0.206472983231
r=0.947587899027 0.237010641884 0.283045215968 0.20221986806
r=0.89183577237 0.315103259517 0.223463548146 0.169420253794
r=0.89677433553 0.305322344604 0.217874656602 0.178926288223
r=0.905156868444 0.262585034014 0.258907079315 0.21333632354
r=0.93329279121 0.312505256076 0.269237238247 0.172371261178
r=0.975836800834 0.348401666551 0.173324183321 0.150327649193
r=0.904857833529 0.233836942982 0.284706875075 0.205287901314
r=0.91436684838 0.250029771525 0.277589697351 0.20162977833
r=0.879027980641 0.34590079791 0.200503942886 0.158928654752
r=0.944904593636 0.269750132908 0.256353003721 0.199929115719
r=0.929974491392 0.265274803712 0.247787294789 0.205389007852
r=0.928974242392 0.246092044363 0.261680202602 0.199414898262
r=0.940459088059 0.250365432318 0.265547484054 0.209337349398
r=0.957938986704 0.282219743988 0.226992823894 0.210798099302
r=0.928038357614 0.332352412248 0.222309415208 0.158386057842
r=0.906093650323 0.371149595103 0.193772702532 0.137875876165
r=0.911079916684 0.384896580445 0.172396773248 0.137522557957
r=0.915064890977 0.338934431183 0.194690284361 0.143205493417
r=0.889790846068 0.34219453868 0.214745194001 0.147711473222
r=0.913446091846 0.341233173148 0.192931595798 0.14386354947
r=0.915991010879 0.341343714011 0.194285845749 0.143010161895
r=0.897912136863 0.326640791432 0.233344033618 0.178101380337
r=0.890589297668 0.29312483388 0.209621688668 0.152166208913
r=0.929394403638 0.324784001911 0.204735803692 0.155868165205
r=0.933794429357 0.341534058386 0.21100171723 0.155809959931
r=0.928296042968 0.343448768297 0.204833677413 0.148487341477
r=0.906686001404 0.359425837321 0.202424242424 0.152153110048
r=0.930346463277 0.334521677701 0.226223529218 0.163613662127
r=0.906238324625 0.338594349494 0.227270084874 0.146087664225
r=0.928095460468 0.332469212785 0.210479336548 0.150113962434
r=0.928884514009 0.331766931097 0.209206495823 0.149701434323
r=0.895368604801 0.35607916136 0.211046340747 0.160419320074
r=0.879638030707 0.367093991129 0.191870709035 0.140014581688
r=0.905531682633 0.342834053681 0.192568917299 0.160979551811
r=0.927680990552 0.347450932734 0.199580725527 0.164884243787
r=0.911448209335 0.340793944903 0.20355050988 0.161589452164
r=0.927937484247 0.304424859168 0.226876249319 0.166681809922
r=0.911656881143 0.311593201721 0.22958520535 0.163112819096
r=0.945146410877 0.279673908136 0.266526850732 0.177391856734
r=0.910928398682 0.259631844792 0.261956590655 0.211129192468
r=0.911891777554 0.239964509993 0.270674853973 0.206265501672
r=0.911143630329 0.240302232041 0.269279871149 0.206260644773
r=0.90476515061 0.248399995337 0.275550529838 0.234014525361
r=0.909766885058 0.244813629477 0.267864456214 0.204363563329
r=0.982114094547 0.385539138636 0.221251178875 0.121848475322
r=0.965761558134 0.4033656251 0.181015928667 0.118063044665
r=0.925221122168 0.389423807485 0.156874663278 0.119371267274
r=1.0 0.389490824826 0.229097513622 0.124506795265
r=0.956387087068 0.369641038304 0.196888792864 0.118213525109
r=0.90530255448 0.2517489068 0.261418456023 0.207037354009
r=0.916282611736 0.246231078112 0.269369725281 0.198030872137
r=0.908136203787 0.261395918011 0.255364713081 0.192342992002
r=0.92837257394 0.262984888024 0.253411941902 0.189895072036
r=0.928164527824 0.26633694479 0.254518874756 0.189949858593
r=0.929573442898 0.263327875501 0.253539185875 0.187861724432
r=0.88232619497 0.366297356737 0.175384870742 0.122685588614
r=0.867307084108 0.359857670843 0.174464412416 0.1315432759
r=0.838381216459 0.351190011939 0.174113115629 0.132170219404
r=0.867974689946 0.363883684665 0.170568899559 0.128577358448
r=0.909796276192 0.261828731016 0.263409142573 0.198926186121
r=0.901187628631 0.248772807261 0.262619246087 0.200287116792
r=0.894717456184 0.242504270135 0.280370516358 0.201550387597
r=0.972619969124 0.342712933754 0.216277602524 0.157034700315
r=0.972714678098 0.323552385804 0.224995754797 0.158498896247
r=0.925835777265 0.390433469727 0.159655149778 0.136010152951
r=0.920452146588 0.366933943506 0.164583892473 0.139884456477
r=0.837706436914 0.339422531396 0.1775646956 0.142327763779
r=0.831804495697 0.418087258018 0.110324569007 0.0934219397091
r=0.936283077024 0.242866034881 0.27724048097 0.203385917978
r=0.966343975507 0.254519909216 0.278481989841 0.18541277463
r=0.86837717414 0.304452672895 0.22877795496 0.15510329108
r=0.872375402389 0.300388660549 0.235230278271 0.157093365453
r=0.873986068225 0.31250532946 0.227174277609 0.152129794382
r=0.888951269457 0.306725870852 0.243460002754 0.158680985819
r=0.870287032641 0.309368054395 0.226022160164 0.154660732442
r=0.870733885088 0.309277014771 0.22646700446 0.154507561765
r=0.869768730496 0.309068390609 0.227122150391 0.154947941477
r=0.868383727181 0.308655280823 0.226684250005 0.155122410903
r=0.930043906798 0.293917332081 0.228452325035 0.174495068107
r=0.930092721062 0.286609880211 0.228456967666 0.181897341888
r=0.894420559404 0.253831275108 0.251450676983 0.203838714477
r=0.91292055638 0.263721273179 0.247506325106 0.204206801735
r=0.900850183688 0.304932807596 0.230980928623 0.178659370725
r=0.888997239846 0.315923425916 0.232101361071 0.155969901516
r=0.949740424364 0.363770240734 0.174976920882 0.143035748307
r=0.949739368475 0.342887820363 0.187106110826 0.148219037393
r=0.910246952146 0.411539893559 0.164841542741 0.118914124269
r=0.94933232081 0.384851683234 0.185840986783 0.131003954064
r=0.974057198484 0.342191984692 0.201339428085 0.153236951207
r=0.955106185724 0.375434296836 0.184704101492 0.147379802494
r=0.96875872414 0.368311769981 0.165919809947 0.141256070152
r=0.899096375578 0.393182045386 0.150054983505 0.117364790563
r=0.962191776367 0.372924275262 0.165385547981 0.136792228797
r=0.942231258818 0.35001061997 0.230288155193 0.16073914993
r=0.912981820122 0.272446913697 0.247186779039 0.20248128443
r=0.927895498225 0.26862626507 0.265915352876 0.177081569292
r=0.941849676188 0.277807766805 0.266344902042 0.185533293113
r=0.946618427836 0.252880121472 0.272658774328 0.188159621866
r=0.95641397992 0.282401316695 0.265386669015 0.170476751419
r=0.938818530669 0.269815298138 0.265118642641 0.172382688831
r=0.896291794993 0.269763163946 0.262451138193 0.204690733502
r=0.906971777005 0.262871575675 0.2663687585 0.20050514863
r=0.899977857269 0.34185976861 0.214384754468 0.15447416002
r=0.867575979009 0.315316989368 0.212856629473 0.16009781837
r=0.910036891683 0.245026492156 0.263118392532 0.216141529569
r=0.905015609526 0.264582838127 0.261540289993 0.199524601854
r=0.906652155158 0.304334444729 0.214003590664 0.175378302129
r=0.93971485015 0.297855403634 0.243959542986 0.190906536805
r=0.911323118006 0.319830475064 0.221893685525 0.179709573559
r=0.873373880024 0.35280984535 0.202570246134 0.138586364626
r=0.901592742331 0.350558837278 0.206451064553 0.146933831966
r=0.867042782005 0.326425063253 0.21390831969 0.149203750558
r=0.906814002231 0.296395911781 0.25048620019 0.185087102247
r=0.909435746757 0.278546932554 0.250694053819 0.186242310972
r=0.927443499975 0.364333572121 0.19761914795 0.136627196494
r=0.91052845884 0.342759505992 0.206505823299 0.140390129396
r=0.931285951163 0.35839460848 0.195286580483 0.150502854885
r=0.898440530453 0.336378844422 0.215201818728 0.141766396431
r=0.901689873707 0.300558358962 0.228658445553 0.18843868502
r=0.883940963201 0.285919336905 0.238340240574 0.191731527343
r=0.8961330282 0.296507086263 0.226369824796 0.20008927575
r=0.903131827694 0.296391868764 0.228310303535 0.179966381521
r=0.894237443233 0.289333224547 0.225432250091 0.18296210139
r=0.900923850601 0.2894606255 0.226097895558 0.181103796851
r=0.903523404311 0.293450681937 0.227296613798 0.183286730768
r=0.903597538915 0.293125734175 0.226774632129 0.18203130866
r=0.999133457617 0.31874832843 0.199144156191 0.174110724793
r=0.940660371251 0.346833578792 0.182089674358 0.151080019637
r=0.870368500225 0.311090413146 0.239505022953 0.170381212162
r=0.957026315281 0.377332375509 0.168409432922 0.128608098986
r=0.944988760652 0.335169282055 0.216674030877 0.174076812361
r=0.937568668918 0.264102813253 0.242069150859 0.196652844198
r=0.902778472013 0.2548294352 0.2498316925 0.207597490544
r=0.938818227706 0.242989036353 0.262319676861 0.209117137911
r=0.889569437849 0.24730458221 0.274367446309 0.199134857838
r=0.909369163626 0.224933650433 0.313169958295 0.202943508083
r=0.898688338046 0.359024746932 0.21218837831 0.148413042982
r=0.875430229942 0.326550934378 0.210871892323 0.152361254025
r=0.882641785882 0.353224612689 0.220428672846 0.153846928449
r=0.891152198981 0.326924914298 0.208498782776 0.153307141683
r=0.906550968567 0.368132773248 0.211679433325 0.145251626719
r=0.895194567817 0.345917117066 0.184286107231 0.152211033197
r=0.915387623218 0.385504071104 0.184205823855 0.144026974952
r=0.888327198614 0.36081156209 0.175873910434 0.147420265771
r=0.888718368439 0.359805114729 0.176642023448 0.147893620414
r=0.907826530921 0.292766688131 0.23087930171 0.187736996494
r=0.923055984617 0.2836980795 0.237338097365 0.191469405985
r=0.90329940676 0.28203256349 0.239116007433 0.188943456331
r=0.899147370828 0.285675291517 0.23079714125 0.189097602951
r=0.901173508882 0.350992155053 0.217212736502 0.140101522843
r=0.907021480709 0.331653294932 0.220805046973 0.146129054378
r=0.956265448101 0.350004150411 0.204158711712 0.158379679588
r=0.936879086384 0.373844343587 0.218748249005 0.131422648064
r=0.914091179344 0.353850524571 0.199531996228 0.138799092906
r=0.876894183915 0.326556847189 0.215451857565 0.147540080436
r=0.874147252186 0.309803823875 0.232596300902 0.15244267004
r=0.896135809746 0.340311235305 0.201074388129 0.139598188476
r=0.931529485323 0.36738761876 0.19549216101 0.134664450935
r=0.933192494564 0.360235112967 0.206893488496 0.133339255574
r=0.922968914454 0.342204684745 0.207474883161 0.137019002043
r=0.957578563379 0.387409993454 0.184158847916 0.129773074405
r=0.951914786947 0.225116879921 0.273991141732 0.217150590551
r=0.885905748511 0.33046762219 0.216346153846 0.150192049907
r=0.867919981353 0.331064742104 0.191671029342 0.146772866652
r=0.88835245076 0.334024434689 0.202725853799 0.145904337144
r=0.883744576493 0.334270112185 0.200664068493 0.14549203738
r=0.942412461303 0.339740647234 0.207118451765 0.140690972237
r=0.915255691064 0.352132727372 0.218036467174 0.142419098724
r=0.940302967259 0.336416115501 0.213165566919 0.140743124317
r=0.960420161368 0.367874512553 0.230513078912 0.128729790124
r=0.887643126029 0.33053548326 0.211605818687 0.163043135275
r=0.907421974588 0.344193477648 0.214748911375 0.153049716488
r=0.925462187724 0.249441575167 0.265406451574 0.197190216336
r=0.949592372988 0.25311005734 0.274379476598 0.202833277118
r=0.874442160046 0.219417239491 0.314739339376 0.244418760265
r=0.878332175617 0.338310528415 0.209701194874 0.148310008151
r=0.953876995705 0.226353243843 0.27712193199 0.220440258097
r=0.923605167483 0.352040605785 0.198861057236 0.166425948087
r=0.957291896793 0.387127017773 0.228517854231 0.156346812327
r=0.90814950942 0.244384882028 0.272309060217 0.214798396969
r=0.921513115335 0.24595665793 0.292047561209 0.206865690724
r=0.926380931866 0.230387001253 0.288148807593 0.209130906224
r=0.939928893453 0.254055807917 0.285132309467 0.205025596654
r=0.913478572774 0.225276346395 0.285977636126 0.215318803753
r=0.91292548912 0.241399386102 0.271824003788 0.198944729898
r=0.949645719115 0.244147217559 0.276908359055 0.19775816321
r=0.922778166407 0.252963644941 0.276840199047 0.205994247714
r=0.91046883576 0.22518660336 0.286461537073 0.21573649485
r=0.913205470726 0.225314439204 0.285889310794 0.215213497351
r=0.879602500431 0.240186629677 0.325088721154 0.182216137342
r=0.993589823261 0.421104731736 0.216128819376 0.101432059658
r=0.977144293037 0.426153763499 0.251705797024 0.143233224091
r=0.924179297791 0.374523770084 0.182927502623 0.128761526144
r=0.932811128022 0.414147758499 0.158789353851 0.123576980451
r=0.879217355289 0.352134983317 0.225514212105 0.135469020568
r=0.894581695126 0.383840044386 0.190666515972 0.117572718773
r=0.880363500605 0.372402474018 0.174403939042 0.128360329796
r=0.980804915758 0.436236783428 0.205063655326 0.0846100362032
r=0.933783531604 0.408928910352 0.20671039035 0.106265421034
r=0.900463099626 0.402980380842 0.16487305251 0.110461627236
r=0.901385201289 0.386082729888 0.190754885428 0.116139271898
r=0.872742390709 0.358122250224 0.199041049079 0.142052169208
r=0.922792293105 0.400846207413 0.169370195941 0.109693431331
r=0.932650424206 0.247195514879 0.273983936197 0.207519051999
r=0.907949844875 0.320264256494 0.231212453357 0.185039440821
r=0.919552948448 0.323373293731 0.23669629261 0.177077602011
r=0.914825105407 0.305068517336 0.22824455732 0.177141760943
r=0.91578696277 0.304658192687 0.22854385523 0.175727289438
r=0.905889015549 0.287687518537 0.229132137169 0.183059714326
r=0.952823310427 0.225046453739 0.27647863128 0.213687199804
r=0.888545902929 0.322225006264 0.217539463794 0.166424455024
r=0.873735885166 0.309452361046 0.222071781188 0.166869282986
r=0.923908994297 0.258231781836 0.262491707113 0.206868256573
r=0.934414213984 0.343471431338 0.196472270528 0.14070523291
r=0.926670162645 0.356460479266 0.205262315205 0.138976356941
r=0.862074686775 0.406638320314 0.172677317738 0.102659000909
r=0.88799951397 0.285660405823 0.23383872671 0.188127027231
r=0.862504955467 0.341818143411 0.201714665946 0.14105858442
r=0.923961665226 0.244709079284 0.265920716113 0.19793797954
r=0.878327566987 0.324547133398 0.210340392603 0.154388383655
r=0.892008688066 0.289973414356 0.239334092923 0.182997847829
r=0.905279190366 0.310698853114 0.229929497385 0.185256181162
r=0.898198752492 0.299356913183 0.231390675241 0.173191318328
r=0.876822143965 0.341478448466 0.211464799894 0.138290846652
r=0.86500663867 0.308349816332 0.234176320995 0.154987284544
r=0.88772061214 0.328714715575 0.219981372689 0.171077518269
r=0.889568966499 0.314974914366 0.214177870023 0.170257202529
r=0.90867146167 0.275065762663 0.254168209808 0.197105189578
r=0.886758108525 0.287179845069 0.24760974248 0.19628027078
r=0.903152044055 0.300148860045 0.224778668617 0.194928312136
r=0.889682853194 0.289611864046 0.226566380473 0.198360888384
r=0.882100194854 0.286850921273 0.25735821967 0.185929648241
r=0.902056926322 0.274236270528 0.254517629054 0.200364942021
r=0.930891010797 0.29054554431 0.259688965687 0.188471982227
r=0.926812438031 0.332241255577 0.238696995226 0.164654123374
r=0.918197076441 0.312404470694 0.212464927374 0.174690353284
r=0.865357417314 0.30073459317 0.214658217911 0.176021981719
r=0.888440365814 0.26742355876 0.23135648068 0.206191565712
r=0.892154378298 0.310430396539 0.208698552748 0.171397005233
r=0.901842124466 0.343323365769 0.187788507888 0.150060867505
r=0.882438835904 0.323701823217 0.221993999538 0.162289406877
r=0.907055328088 0.315928507919 0.221086813654 0.166939422445
r=0.901916583117 0.312780196219 0.223409784939 0.175946982002
r=0.910344860547 0.268663183447 0.237530849808 0.202161893709
r=0.921910573646 0.258717635567 0.234889628263 0.215998781927
r=0.907057499098 0.286431212739 0.235491661007 0.206701381028
r=0.911361614535 0.282883743137 0.2329513806 0.200445611522
r=0.900440242537 0.271997660379 0.239021537047 0.200990161058
r=0.914924692701 0.27578517128 0.238123133318 0.199300590681
r=0.909467622492 0.26910007201 0.235420142321 0.202054419243
r=0.909469626173 0.291980241174 0.234229260497 0.198300159814
r=0.910435223822 0.270481880355 0.246474333779 0.207955349422
r=0.911586206788 0.263059476415 0.263391241404 0.199390758837
r=0.914579280282 0.283802661569 0.233144621719 0.20355120947
r=0.918423400042 0.273471897405 0.232726154792 0.202070775278
r=0.896516033307 0.273684210526 0.247980416157 0.201101591187
r=0.910423766815 0.290630249824 0.240773857909 0.188153687747
r=0.892701041183 0.287207904229 0.265356265356 0.187673166397
r=0.926359581742 0.283628779979 0.24542610674 0.193857237653
r=0.928627201316 0.290212813746 0.238609691729 0.187029030266
r=0.913277455635 0.295357474466 0.252274837512 0.18556174559
r=0.909707598531 0.274955841344 0.236986945429 0.194546109401
r=0.908952170222 0.245370126854 0.274040707015 0.200660473434
r=0.913480148639 0.258534474149 0.256703399141 0.20125178946
r=0.930087259234 0.256423515352 0.257204908991 0.190947324876
r=0.94102151627 0.255901909352 0.259775513939 0.192124687367
r=0.923343812165 0.258983835775 0.253395377833 0.188293182527
r=0.922668167793 0.259410843313 0.249153655702 0.210297610025
r=0.921491891318 0.251962895478 0.25842305781 0.199320854729
r=0.931391465663 0.236939164756 0.277552150082 0.197054204798
r=0.930704353335 0.233904508401 0.274969223091 0.204212277491
r=0.94202690342 0.24838369178 0.297884505432 0.203962703963
r=0.927496842246 0.243707801122 0.279987796948 0.207508088536
r=0.955086158412 0.260448567826 0.265762925599 0.20379210953
r=0.914819976878 0.237595714246 0.279050851261 0.216812049477
r=0.921460248941 0.244991673436 0.273629409865 0.194275212555
r=0.960704935617 0.22184385798 0.274275126446 0.210326005308
r=0.923125003534 0.235995877351 0.268616335996 0.200644163875
r=0.902914309938 0.34927808732 0.190989172747 0.134271158568
r=0.901501066432 0.344807365273 0.192458804902 0.12883363631
r=0.895333266412 0.346390840839 0.187066819191 0.133330769896
r=0.905646223424 0.329890602704 0.211456139159 0.141333152137
r=0.892565269872 0.331545064378 0.196771785781 0.134679977608
r=0.902015812422 0.225163510121 0.270977341062 0.216267319674
r=0.916659127225 0.258919983511 0.257958136765 0.205881005817
r=0.968926755538 0.234621945455 0.285447109357 0.220667118811
r=0.900041458603 0.323252688172 0.208833057623 0.161833126551
r=0.889829300479 0.295424193435 0.239825683559 0.190412595769
r=0.885281874803 0.29994799792 0.241497659906 0.176755070203
r=0.901698457404 0.287958878232 0.22892831718 0.18221859112
r=0.900388749841 0.285709186789 0.22909559813 0.182760684202
r=0.896466318206 0.282401058583 0.239384097197 0.191050162396
r=0.898232880973 0.300145499896 0.236749116608 0.182646910354
r=0.898412897021 0.306428841982 0.231396990462 0.174761544024
r=0.908815517649 0.292850462459 0.233039773615 0.18009804558
r=0.900935670564 0.286384709578 0.229589180927 0.182396872168
r=0.881530831095 0.294044971584 0.239683716333 0.186162589573
r=0.904197409533 0.303564840828 0.231337226791 0.179910666145
r=0.888007363232 0.30823555909 0.221951168012 0.168506253563
r=0.937202251977 0.29798911332 0.217058797067 0.16941832741
r=0.875756524337 0.325510406343 0.193815659068 0.155361744301
r=0.874999260289 0.30007745362 0.220447755689 0.179729281157
r=0.889910029372 0.317788056258 0.214483783664 0.174037224367
r=0.882439540742 0.310540421894 0.220061920935 0.189471130519
r=0.900961714223 0.289877229674 0.224728814571 0.184330405986
r=0.899101502449 0.290125902996 0.224321632599 0.184541976909
r=0.888204375621 0.297568945883 0.213199980195 0.168341832945
r=0.899995952818 0.242771065132 0.26288774827 0.192112729939
r=0.934139928586 0.249830810207 0.259196804796 0.197076380811
r=0.890702054752 0.28521700073 0.234742574813 0.177306159115
r=0.909908296563 0.233859976781 0.267881479986 0.209328151027
r=0.930176017275 0.254790237999 0.257059298104 0.206459257765
r=0.926559126373 0.273729705768 0.236604421788 0.206294675015
r=0.906400695576 0.359741168241 0.192418677859 0.131908009794
r=0.892596722881 0.373905164603 0.181629417095 0.126812141347
r=0.920646864233 0.374247103088 0.190876782838 0.131956838912
r=0.920539464205 0.361175166466 0.193039817148 0.130936914444
r=0.920224048094 0.362479252831 0.192305605497 0.131346537535
r=0.919565230877 0.361175416891 0.192744030948 0.131177466243
r=0.933015388782 0.353886462882 0.208034934498 0.140174672489
r=0.928806061785 0.391908914729 0.192813307494 0.130927002584
r=0.922605470966 0.366699708226 0.186837418726 0.131457804808
r=0.912563585827 0.408374875374 0.16630109671 0.120505151213
r=0.934750481437 0.37771056107 0.195969837686 0.133855919567
r=0.914562378967 0.258920959688 0.2682174319 0.201964843909
r=0.915610711561 0.245779447356 0.268259365395 0.21176260969
r=0.908111353884 0.35282116672 0.195358622888 0.133331208161
r=0.918606030975 0.343972951375 0.200871666661 0.138868117091
r=0.918277270995 0.345660625969 0.202105119902 0.137357063101
r=0.91091734221 0.331712500225 0.245376123327 0.14526266501
r=0.907867390727 0.356796505278 0.21510738988 0.138012377139
r=0.919647519596 0.343740866689 0.201912794716 0.138879624249
r=0.91640673261 0.351782560953 0.219981136557 0.142183202586
r=0.930262452779 0.340343518229 0.199475673801 0.144834118413
r=0.926958349866 0.338682820877 0.203555806217 0.144021565804
r=0.940398758934 0.371527077845 0.241389377394 0.169025392213
r=0.918738981443 0.337754528003 0.209404559611 0.141275244983
r=0.92118136951 0.339078323032 0.209179222328 0.141592154813
r=0.918766995687 0.338833227459 0.20883252163 0.141502004183
r=0.92015767022 0.338471496067 0.209048737314 0.141587968343
r=0.92512973333 0.347710118608 0.217893422621 0.142642301799
r=0.942705761432 0.349362043931 0.214742500541 0.144907164262
r=0.905803660717 0.339018877593 0.19323682549 0.140676042934
r=0.954587065024 0.2274138037 0.280452953107 0.21888636224
r=0.944551442378 0.219510398507 0.303582390061 0.217447884696
r=0.941983652526 0.225929003918 0.295935731529 0.2255332621
r=0.944306302542 0.225648198405 0.300467621394 0.21620809152
r=0.936772662682 0.22960182296 0.294665962208 0.214766189539
r=0.931107276895 0.219656357388 0.288705612829 0.221626575029
r=0.947054232208 0.238163327316 0.290407335252 0.214927880749
r=0.953924612576 0.246310160428 0.286016042781 0.20628342246
r=0.947647210809 0.227584732671 0.295389191869 0.218102649221
r=0.943493633462 0.225087864379 0.289745710151 0.230308042175
r=0.936098715428 0.215954522739 0.297538730635 0.235965350658
r=0.954066104433 0.232488723799 0.278721146193 0.220880870257
r=0.960941474562 0.227425963384 0.276956589389 0.226388672787
r=0.924514206726 0.221954332719 0.286626010495 0.219578783151
r=0.946184587474 0.235872037468 0.290593919492 0.220758246639
r=0.938998760034 0.217937187466 0.291830053603 0.223297478145
r=0.946915294891 0.222431648499 0.301647137666 0.210075498173
r=0.949298884741 0.225897901328 0.289979808692 0.22330770329
r=0.941187372387 0.245694230027 0.290597259745 0.213189888074
r=0.948151807543 0.232574839549 0.279834836857 0.217988420627
r=0.937718335941 0.221130355266 0.300195171218 0.226262129959
r=0.931837091976 0.229521016618 0.30752688172 0.217008797654
r=0.959054405076 0.227216877941 0.301627258833 0.216218646049
r=0.935156118201 0.236453415342 0.301381729978 0.219235933642
r=0.946218601967 0.231483756819 0.284317098344 0.216051506365
r=0.874830298865 0.265301464791 0.245259139383 0.195803421995
r=0.912246124125 0.281040696911 0.237877748756 0.189330376034
r=0.894622865252 0.279278911008 0.237910313535 0.197645423701
r=0.867503604785 0.280813498715 0.229388758521 0.175081014639
r=0.908074341682 0.25715763727 0.240336370734 0.215741888284
r=0.885886607465 0.296738421396 0.22726679713 0.172080887149
r=0.878848482982 0.300393040508 0.222321682735 0.175254567467
r=0.946805853554 0.283201074862 0.238862997019 0.202250493345
r=0.966093575372 0.344974861826 0.179604472252 0.147073998538
r=0.867452127242 0.273395823318 0.236068941227 0.191449704218
r=0.983321235837 0.324421990612 0.182724162622 0.16152120296
r=0.985654463271 0.335204573633 0.181636589062 0.17543738807
r=0.967925394446 0.287461973766 0.227372346341 0.198030813516
r=0.956994703976 0.271833022713 0.232578821601 0.201026981463
r=0.932206975143 0.245868330581 0.238099201684 0.211640762139
r=0.924215610838 0.249013395587 0.252737479851 0.216330387416
r=0.956637405901 0.338444310449 0.220044792833 0.145102937376
r=0.92807330194 0.344638121807 0.200484819492 0.141388819253
r=0.90387906011 0.287533400134 0.230815798263 0.191779392118
r=0.874019007324 0.26701986077 0.240942647193 0.194296569297
r=0.894442069922 0.267415756164 0.240054706775 0.182689213418
r=0.89234025996 0.266570031619 0.238405671927 0.18460047917
r=0.90083489568 0.404705154799 0.163623948362 0.108034751837
r=0.924106627878 0.298157154969 0.232608986658 0.159341394851
r=0.892877997708 0.318829862959 0.21640486244 0.16527874721
r=0.893358517838 0.307481600022 0.220151384951 0.166201843171
r=0.916623118765 0.350294985251 0.211335861778 0.146052816407
r=0.936916968134 0.325126599147 0.225646321962 0.157349413646
r=0.916554208643 0.317135076922 0.219574437676 0.159570826965
r=0.906969058098 0.323390584456 0.21759545286 0.163622883974
r=0.908248183795 0.314649376953 0.219375489949 0.163144302096
r=0.903229972373 0.314214930864 0.218012938063 0.163645846583
r=0.907627902407 0.258458191337 0.262112571919 0.204271376002
r=0.907526967829 0.245176538684 0.269969129848 0.200077175381
r=0.916286189307 0.263117432251 0.264655006727 0.199884681914
r=0.860768362052 0.374104596036 0.16141247658 0.120331416876
r=0.923688619584 0.348455604118 0.184262708633 0.151922794873
r=0.921834104427 0.314688954111 0.198232563867 0.170489563389
r=0.896659935561 0.250897548132 0.265408184688 0.210780216574
r=0.885360894575 0.245061787528 0.262285659546 0.212817319667
r=0.924680533416 0.275291537925 0.250473437656 0.195330409648
r=0.899176109097 0.250508806317 0.266108487808 0.208836803332
r=0.894760723535 0.27789407578 0.266694578187 0.193165166422
r=0.893400116692 0.253276493799 0.261485343856 0.203600620068
r=0.902883347974 0.32879629243 0.221410379525 0.170765312513
r=0.904869906387 0.309088663868 0.238083477402 0.181094097308
r=0.87754725362 0.268358181313 0.244189276785 0.195840731361
r=0.881478900789 0.26920759104 0.242578841938 0.195260711229
r=0.887062418247 0.303909869634 0.224003764769 0.171958072124
r=0.890953904714 0.302735930394 0.229082341172 0.179596027405
r=0.883361662367 0.293434497232 0.224183881965 0.178318646998
r=0.883749068625 0.294155006479 0.224797457799 0.178201200842
r=0.883024371412 0.29388382694 0.223929135613 0.178213090891
r=0.880081347403 0.306863874715 0.213205728126 0.171385237614
r=0.903137751127 0.289203872391 0.245018002299 0.176142431157
r=0.917585341484 0.249357517971 0.261369138515 0.20162762114
r=0.894928585601 0.274809792576 0.250647829328 0.195117910854
r=0.914555796782 0.272489404828 0.247503224618 0.19767827529
r=0.903752228778 0.261807344547 0.257665302824 0.191140071728
r=0.919840201719 0.278437205914 0.233174463435 0.194438541635
r=0.91263703746 0.320152898705 0.212019537057 0.148906349543
r=0.906989350705 0.275010552976 0.244670747151 0.185257492613
r=0.968262385078 0.340684044318 0.211315099288 0.157308783386
r=0.934203277974 0.323866379878 0.206312277775 0.152407708178
r=0.931848640332 0.356411960133 0.194551495017 0.144673311185
r=0.895967816927 0.267434857671 0.247641225358 0.187658088088
r=0.900486688574 0.267250385553 0.245161932242 0.190463161037
r=0.970367297787 0.34024757444 0.210605553697 0.157243225159
r=0.95483658413 0.349548715575 0.200347141865 0.14422587364
r=0.940845584628 0.345694756172 0.202407671904 0.142062844317
r=0.898383298613 0.262629149578 0.255083813253 0.187061463052
@balllist {Third Position} color=blue
r=0.514009715588 0.110277944411 0.401119776045 0.362977404519
r=0.538890267642 0.132615845882 0.344393976685 0.330364934106
r=0.56357327537 0.275720502504 0.185811642992 0.195007800312
r=0.518671097648 0.278556586379 0.182797272381 0.186601890603
r=0.519423279659 0.282617607871 0.168520036897 0.182663728605
r=0.624717161383 0.296452526174 0.182864960383 0.165013585666
r=0.594909417593 0.310602447942 0.160057713706 0.172921022706
r=0.402468470395 0.0353321296208 0.46560866673 0.450061769457
r=0.354140557501 0.0119728942102 0.519118008497 0.455005091113
r=0.637036626829 0.13439019646 0.352937171756 0.311807041432
r=0.608466353858 0.133091942743 0.354438090082 0.308246759839
r=0.685576115569 0.147908343665 0.333057813289 0.344721495155
r=0.595634434669 0.143039511785 0.359767931833 0.302072630279
r=0.589188202653 0.150819650756 0.347711855843 0.296792132396
r=0.483909276926 0.105519164628 0.395784877978 0.318867308503
r=0.551798446251 0.140153363541 0.360404322063 0.294004879749
r=0.434915340279 0.0472621159238 0.492647479545 0.351604966527
r=0.359740787628 0.0310813608447 0.506562694086 0.433593264785
r=0.43324855426 0.0643809890692 0.439495353205 0.416863292724
r=0.604340147749 0.28805673053 0.217566558845 0.173724807166
r=0.577850007099 0.278620760482 0.22385683843 0.170992836787
r=0.971863043743 0.196486506691 0.239919264409 0.261269342902
r=0.802798073849 0.286785524066 0.11421803605 0.214223642531
r=0.939977395475 0.305994615883 0.244661700681 0.234681534759
r=0.516803763896 0.120906497368 0.439124844296 0.322115964158
r=0.584831582956 0.164781136762 0.379833619707 0.285585478301
r=0.684885955284 0.373104381503 0.164294713266 0.0810508142411
r=0.397892112124 0.0441609073188 0.507708665603 0.393088782562
r=0.478587300585 0.0801927194861 0.438900785153 0.377551748751
r=0.439594199568 0.0675923500131 0.454720111781 0.364422321195
r=0.412133600882 0.0459448086464 0.494474220411 0.389606218994
r=0.567376608403 0.0622090768037 0.51330973623 0.338816427463
r=0.609944732798 0.234914251148 0.244461883042 0.267709712754
r=0.692292355132 0.385801406307 0.0995745531697 0.155515812626
r=0.718795098264 0.37858806472 0.104961979239 0.161476408619
r=0.597677137987 0.380410186339 0.105001389848 0.156795430778
r=0.592268176274 0.372559924365 0.113749698756 0.141482676158
r=0.604804246181 0.379274055785 0.105717750438 0.158214567545
r=0.603396036988 0.381002710651 0.103177943451 0.155616784651
r=0.614602248477 0.184579916538 0.291825955 0.277905856947
r=0.654609354945 0.309958359174 0.147337645078 0.181934969434
r=0.551143612827 0.27929633166 0.190949766264 0.234307318962
r=0.661692085926 0.243354321694 0.255237550086 0.258500286205
r=0.606923552765 0.347018921814 0.1450103224 0.165825869643
r=0.721681539826 0.320765550239 0.14322169059 0.184306220096
r=0.592617559643 0.269529645632 0.2148384235 0.210254809509
r=0.693572949217 0.351267294501 0.12518893152 0.13928612952
r=0.632789117851 0.269310523933 0.211564883814 0.234932857633
r=0.636635428081 0.26975355888 0.210469626919 0.235176569081
r=0.794591404993 0.365298324679 0.111565592241 0.142314098168
r=0.661679102037 0.376359438605 0.0986694209855 0.149371164712
r=0.626904065046 0.247003595685 0.206615697527 0.228307848763
r=0.641707398681 0.217111259646 0.291760345142 0.278240262502
r=0.592447961025 0.246168078584 0.22070058872 0.229260914161
r=0.480120540342 0.271988006542 0.121252044339 0.176494639288
r=0.522554643022 0.168259800159 0.296383382287 0.287772103448
r=0.426826202172 0.0931986865398 0.444259683966 0.317595477313
r=0.507393878073 0.0731660925249 0.43413572289 0.381765538813
r=0.430503026584 0.0510883785503 0.478737464994 0.407022964014
r=0.428806010552 0.0509799697537 0.478494304956 0.406934681213
r=0.542227170361 0.0583229386461 0.472167496299 0.381156666395
r=0.418835558511 0.0532333768496 0.48078049888 0.399788676741
r=0.782472662215 0.430116315624 0.0826784030179 0.111285759195
r=0.827816196093 0.399983479342 0.0932086329615 0.111941223171
r=0.847260465086 0.372248085575 0.0963820469961 0.114566209415
r=0.813442372771 0.461451744222 0.108755558339 0.0899668065385
r=0.837329438766 0.403500108028 0.0979351214544 0.120281490169
r=0.52430372112 0.0982794078199 0.411204925467 0.350202885962
r=0.477311684526 0.0685417536834 0.455322179114 0.368867302887
r=0.509774227788 0.127485686814 0.343953498536 0.30225951663
r=0.456587316731 0.117339125838 0.360018082348 0.314049690796
r=0.466227512826 0.119765551351 0.370499911194 0.297583102209
r=0.452680055295 0.117238952182 0.360215838299 0.313444077966
r=0.616804873712 0.433362380182 0.0568322337026 0.0798207394498
r=0.617739767004 0.419595675057 0.0635609823253 0.079334738269
r=0.618711982349 0.421474810864 0.0628993454484 0.0874495287349
r=0.61130855065 0.431913795618 0.0548201083725 0.0719061669116
r=0.469991064567 0.0843030493283 0.419664216668 0.391476602332
r=0.447966700895 0.0872464573493 0.380800222284 0.388209687876
r=0.465520484876 0.0710813296544 0.41434765471 0.413743266325
r=0.698483031065 0.274952681388 0.182776025237 0.19167192429
r=0.931368738039 0.352657497028 0.129631516386 0.107013075225
r=0.87435037213 0.375387847093 0.0957703332531 0.104899236341
r=0.846978600936 0.36207163385 0.0909890549057 0.102561038442
r=0.599228254534 0.391679913313 0.0528758427167 0.106681932256
r=0.605560858345 0.45502263315 0.0279302706347 0.0406915149764
r=0.429203454339 0.0459271289773 0.484705659273 0.38320149386
r=0.423059166539 0.0401735398107 0.500409146351 0.382466920904
r=0.586969811061 0.296578586208 0.156154370539 0.172286938686
r=0.58490127419 0.295595594353 0.164854159165 0.174864962189
r=0.617056034836 0.304916178251 0.159636516608 0.157919719855
r=0.672447391907 0.303008398733 0.178128872367 0.160711827069
r=0.618465488048 0.289556550074 0.180106827008 0.169646111557
r=0.61653648033 0.289648955467 0.180528524091 0.169407794986
r=0.617551163314 0.289483497788 0.181065668595 0.168854712487
r=0.621759643592 0.289456225341 0.181001871163 0.168745887367
r=0.561491775322 0.111437294504 0.424084077031 0.315230155002
r=0.570886338644 0.117990454818 0.403746957868 0.321536711021
r=0.495778200331 0.132123195953 0.31473491048 0.317710658136
r=0.536325268131 0.0678369420429 0.452160947211 0.404068034468
r=0.606068866495 0.191727689708 0.267482095437 0.280502132454
r=0.717108022158 0.268451919885 0.160672789643 0.212515215226
r=0.885960931622 0.395088338442 0.0823219269204 0.128900452751
r=0.807090276326 0.424116521171 0.0750198403436 0.101909341301
r=0.841834639693 0.396460719683 0.0578527782036 0.0825905078955
r=0.825848233415 0.413601348477 0.0759306227256 0.0997337702232
r=0.822757361759 0.421228872117 0.0790900393324 0.106144360583
r=0.869897962046 0.427982411879 0.0737547754631 0.104072659122
r=0.89134561251 0.443061103283 0.0629502393125 0.100787227353
r=0.812714444597 0.414725582325 0.0707287813656 0.0905728281516
r=0.862912214829 0.453985966438 0.0635884821806 0.103460645284
r=0.779306905471 0.287069596205 0.200717437991 0.204989026031
r=0.518738520154 0.0793822684684 0.447596402844 0.353171053251
r=0.438480021412 0.185583914627 0.313063989355 0.248180852923
r=0.43600486273 0.11424761058 0.407931921379 0.308767027593
r=0.422242918463 0.075129988703 0.459027706327 0.335826580572
r=0.41627550393 0.166381346089 0.352199353763 0.243120654824
r=0.451439933485 0.173914986327 0.34219751933 0.24763673378
r=0.587898348474 0.200367900667 0.352908714647 0.259094044608
r=0.461185932984 0.14901884593 0.436435464024 0.281069878894
r=0.562930708503 0.292753269514 0.203458641612 0.193331188783
r=0.537716098212 0.272979866595 0.201023762151 0.203052003261
r=0.546278350743 0.07202503052 0.456512170613 0.383592303157
r=0.517286647314 0.0919182315189 0.423033040171 0.372189208462
r=0.647221099532 0.195691202873 0.268940754039 0.279097204411
r=0.440270342401 0.0825529125304 0.500468252482 0.323515639633
r=0.566333999661 0.2251790525 0.271141336487 0.226657467639
r=0.788938867765 0.376660858201 0.12372032237 0.0836963624483
r=0.819386048147 0.364221665038 0.10802770813 0.101398155624
r=0.755142943288 0.379818425361 0.110619139753 0.103772882869
r=0.535713414562 0.116274258286 0.380291306327 0.347188314644
r=0.518886379338 0.151657563826 0.306799005643 0.320226452069
r=0.644389152431 0.360515781046 0.143487421516 0.158665880072
r=0.560476427859 0.349865975391 0.144063742374 0.159743013131
r=0.670209688725 0.33209222993 0.163960853241 0.182119790746
r=0.601068463191 0.344786170806 0.154034229829 0.170033886673
r=0.654218971539 0.178017974978 0.280209608552 0.298199516288
r=0.602405393166 0.128040028303 0.331021934701 0.348690993632
r=0.700707024361 0.169233344493 0.281832384778 0.305099877246
r=0.572479656225 0.196612140271 0.252383424763 0.275521000927
r=0.553172912549 0.185048640587 0.26327520244 0.28729412107
r=0.530585340589 0.181142972983 0.267456076094 0.290399608985
r=0.561003061539 0.187051948846 0.260095754466 0.290925295959
r=0.554259273665 0.186008341281 0.261298924048 0.290437560464
r=0.937615212126 0.308103771062 0.233270928056 0.236266381385
r=0.816033601676 0.36716576665 0.0896743577156 0.119743086238
r=0.653799633487 0.289934136119 0.210232186814 0.164260528242
r=0.81893832351 0.459351796231 0.0456117589502 0.0800222322684
r=0.531651243394 0.224649252132 0.270286941724 0.273463030934
r=0.515271325811 0.0936102379058 0.438120599505 0.337799592592
r=0.521281615881 0.0983679032738 0.425291270979 0.344221418506
r=0.40158061443 0.064858626659 0.436872475476 0.408886324293
r=0.469089027388 0.0734936092514 0.372989305278 0.388770541692
r=0.427286675614 0.0996105194223 0.468720918209 0.331403164099
r=0.633133938904 0.349793204305 0.137787628819 0.130064209492
r=0.534988332521 0.334438377535 0.14144704086 0.154525010788
r=0.618389938944 0.329238267384 0.148474671849 0.129820303807
r=0.499658562244 0.331308448718 0.143114564264 0.147735046491
r=0.659468875081 0.352812783132 0.158347747303 0.127666584301
r=0.767578690641 0.311952332132 0.126646352572 0.14994802402
r=0.864654177324 0.285822223258 0.20430301759 0.17506526198
r=0.845422305622 0.262766207258 0.216223213694 0.203289921304
r=0.842142366207 0.259435971026 0.221032108842 0.205539779321
r=0.64411747004 0.186735350934 0.27373542248 0.277598912499
r=0.50495130008 0.101697186244 0.381375614113 0.353595355069
r=0.615957611434 0.161667109105 0.310326519777 0.306167595788
r=0.606318664412 0.161801665052 0.307259055095 0.306656547197
r=0.594921824686 0.293354868482 0.156206737425 0.134102445778
r=0.513237013053 0.235548241103 0.215559212782 0.222690804361
r=0.625506426939 0.170664895825 0.374201045904 0.260977836806
r=0.56988317027 0.266011094302 0.191656861097 0.14005154928
r=0.660844529952 0.331452240585 0.113907814688 0.129509621478
r=0.597073703043 0.264723706683 0.184397553854 0.214588727894
r=0.525851046801 0.232986226946 0.211472057466 0.240182528714
r=0.579063167095 0.316559067258 0.166915590673 0.169589516284
r=0.623344742987 0.345142176117 0.127975291234 0.13511347232
r=0.584151339984 0.327026146694 0.134908649433 0.14993633591
r=0.571610027189 0.338877228332 0.123114488008 0.130059049058
r=0.600409097176 0.333024219943 0.127809295221 0.155247654375
r=0.542604270266 0.0545644685039 0.494924950787 0.401697834646
r=0.667320489448 0.30364508146 0.16317797484 0.175944782429
r=0.692907320863 0.334143544487 0.127664348216 0.150549697106
r=0.67948978699 0.332527673632 0.149439775062 0.150693279984
r=0.681306629692 0.333560183961 0.148454151693 0.150912788174
r=0.592958614241 0.356039511348 0.142862710624 0.144889377753
r=0.734220817326 0.371078136122 0.126594754422 0.140885944259
r=0.58957150948 0.350913785483 0.147612992269 0.15006125503
r=0.608877835303 0.367611619857 0.13354948955 0.133067519607
r=0.677477421384 0.274557445331 0.20011990786 0.192846549494
r=0.55376690098 0.326509194574 0.173866733498 0.141333291564
r=0.485898714137 0.0868099341044 0.437760110116 0.347294206345
r=0.3783059851 0.0359318267495 0.52592210472 0.373246562568
r=0.497299267117 0.0942271427702 0.428249893546 0.369487195085
r=0.621979060278 0.307736330056 0.165218597714 0.160900404072
r=0.390227224629 0.0242328679018 0.514201539451 0.428764082242
r=0.721597654389 0.261667973425 0.19077291297 0.225353856312
r=0.653658817821 0.27231778901 0.236038643405 0.131888961357
r=0.454576106784 0.0869682873085 0.444054997874 0.366764171488
r=0.427594965516 0.0699354343796 0.481365466982 0.364316307614
r=0.408180706563 0.0504335222854 0.479626013237 0.415369854425
r=0.448446263867 0.0887591030355 0.439108803807 0.367834739347
r=0.437371462239 0.0906234728426 0.42296112815 0.373174177327
r=0.483742979053 0.136773612761 0.349374062058 0.334026618492
r=0.402854487609 0.0581758452014 0.476056388874 0.387971336257
r=0.464124703827 0.0890615251168 0.424573524265 0.372909469968
r=0.443865211161 0.0926459551851 0.419414269235 0.373275150283
r=0.437174344296 0.0903747145386 0.423732070922 0.372991635474
r=0.467336583618 0.146115184378 0.451333969844 0.267280358848
r=0.628741022293 0.447634131855 0.0943047581337 0.0785323038342
r=0.586483706678 0.502874335142 0.105356471284 0.0711330790308
r=0.75935826824 0.447904588372 0.0437303296339 0.0521230191596
r=0.830993450277 0.401350396483 0.101397503337 0.0913087854283
r=0.705117523681 0.365692444144 0.124931367994 0.102061071926
r=0.712389922256 0.357465040533 0.129282384813 0.107267253691
r=0.795197488716 0.34130651495 0.123888151481 0.108543953472
r=0.623764258966 0.498022009638 0.0879426502673 0.0550001198782
r=0.645438802608 0.406440456357 0.0995381598094 0.0810223749974
r=0.756135031735 0.442152336988 0.0464252740912 0.048473744951
r=0.79250284867 0.415174585855 0.0719149885924 0.0586400158714
r=0.638961740452 0.257368331126 0.233017242607 0.193075192573
r=0.78477771566 0.419334717276 0.0883138228179 0.0588780821059
r=0.44452189081 0.0432119383964 0.442782337011 0.450906736417
r=0.540038919264 0.198407992381 0.383177905953 0.218898052815
r=0.575498677286 0.198711465537 0.333560112964 0.238495309543
r=0.526823498659 0.193181200853 0.366876723119 0.24700703508
r=0.518760109 0.190764973005 0.369307466589 0.250677419135
r=0.596225938288 0.19736832267 0.263889269665 0.279126280136
r=0.446539962217 0.0377590015076 0.452196473022 0.45573747502
r=0.631394469119 0.305036331746 0.184214482586 0.17464294663
r=0.651088294144 0.306968431997 0.185027438693 0.170228435239
r=0.508267395955 0.0981528684661 0.426009986382 0.333531198715
r=0.628478290431 0.376753448212 0.10599522307 0.151339868194
r=0.672366189991 0.298180071516 0.150611090356 0.170304744623
r=0.560631640442 0.393100817901 0.132041267016 0.0688034731345
r=0.617463385865 0.167798144377 0.28130421664 0.299049558724
r=0.617113879497 0.338663121857 0.131330978509 0.136848871299
r=0.39965963599 0.0484814578005 0.471467391304 0.399808184143
r=0.534007847987 0.307941242344 0.165543916024 0.17685099626
r=0.648373279125 0.17173059881 0.270413976453 0.327763007976
r=0.604728486547 0.181779784918 0.279443776601 0.277981740797
r=0.608724372987 0.171985530547 0.269573954984 0.318810289389
r=0.589707566659 0.31074714921 0.162726192049 0.165235768062
r=0.51164755154 0.282918903645 0.162757841198 0.196595083357
r=0.670896783573 0.241023069208 0.214500644792 0.224695515117
r=0.613780153714 0.253421477673 0.185537461994 0.22089468195
r=0.539249540275 0.180061564311 0.328341838796 0.288302564863
r=0.68461860461 0.225591457883 0.251517900761 0.255495847582
r=0.717686628556 0.191846648037 0.235695071949 0.29325428952
r=0.65763641747 0.184098488611 0.268821400695 0.312034343291
r=0.708248870744 0.252333094042 0.248683895669 0.228164632687
r=0.707555014215 0.190064159162 0.290011183707 0.273706515981
r=0.488664508514 0.132436435448 0.388175759072 0.336213280671
r=0.526176703803 0.196116363485 0.278178206288 0.235077537521
r=0.612379204162 0.199854283898 0.292484769567 0.255116340356
r=0.766103584511 0.320641507318 0.13940447485 0.140694218584
r=0.696755738513 0.205603614608 0.263667964109 0.249570810886
r=0.8576595072 0.36439289061 0.112733737212 0.136949085875
r=0.876596027622 0.397450509408 0.088909450395 0.109935292532
r=0.605126193884 0.301177013616 0.159127625202 0.15718901454
r=0.626312588813 0.240312874502 0.225364998776 0.220610027963
r=0.645422056406 0.242414398025 0.217919563381 0.239328178806
r=0.579800810017 0.104705640891 0.402082583732 0.344789359794
r=0.55110196042 0.0579045507232 0.500292723411 0.376448739627
r=0.623375615537 0.13587653762 0.377669609841 0.341634593616
r=0.601017750106 0.0981141083791 0.441553274449 0.344394047903
r=0.572377389086 0.101869607905 0.41282613691 0.342950847068
r=0.556056616079 0.111539366182 0.39983269206 0.336748279213
r=0.563745226754 0.0958441982476 0.422203672975 0.355565035178
r=0.596005170991 0.146229841639 0.360540462008 0.308746186256
r=0.555227070938 0.124172627938 0.380724785787 0.325713387312
r=0.52923135124 0.102062975027 0.421009771987 0.35776330076
r=0.60833094082 0.144217336961 0.360010293361 0.313506359826
r=0.549713638232 0.102912919837 0.419710794163 0.345707478288
r=0.663781826092 0.142656058752 0.347747858017 0.320073439412
r=0.674300063414 0.144041619249 0.344388446323 0.306237468162
r=0.669775545218 0.176120027184 0.31491452768 0.296565424225
r=0.707008965768 0.148829272917 0.342117736278 0.315954118874
r=0.614314647455 0.133786287832 0.352035487675 0.33485316413
r=0.6677036043 0.150371402043 0.338579387187 0.316991643454
r=0.590656720389 0.117243119553 0.375366371269 0.339055446881
r=0.440472775453 0.0538892328635 0.46075088136 0.413526587193
r=0.563310065205 0.134261078004 0.36875187269 0.318260811666
r=0.511118247453 0.108188545689 0.408645890789 0.318831586689
r=0.535784163298 0.0954675776246 0.433264198133 0.310437381809
r=0.507147184692 0.105958053168 0.405129803625 0.322705615176
r=0.574632945353 0.128442221212 0.392147946036 0.317518063766
r=0.533901489406 0.113397382806 0.401040251781 0.330044724201
r=0.359933346341 0.0553780617678 0.415269279135 0.42267588431
r=0.395878979778 0.0433272334054 0.468946930627 0.411073032773
r=0.512447510456 0.0999912037648 0.448410080486 0.346703610855
r=0.490997787818 0.128637834279 0.413595163738 0.322899188336
r=0.432776266363 0.0857052783282 0.482705818771 0.334804539723
r=0.476655890503 0.108770650436 0.434774072308 0.345104198805
r=0.425264047061 0.0634606518869 0.448096494062 0.38982810584
r=0.434301871868 0.0294456407432 0.477690420151 0.440132204918
r=0.404374986965 0.0543416645195 0.470548827622 0.348003091987
r=0.750255491827 0.361767090442 0.107292151823 0.12848090712
r=0.753638400595 0.36263414062 0.106843370668 0.122969565472
r=0.730456969975 0.379407910126 0.0773324873991 0.106917755326
r=0.709815924265 0.349323911123 0.11269280424 0.122171638241
r=0.697329282831 0.362101138272 0.0821981713006 0.113267400634
r=0.384576221963 0.0356777533244 0.513995226434 0.400080592666
r=0.520821134258 0.111284141743 0.371776668346 0.349104566482
r=0.43056048297 0.0360893602154 0.495509382001 0.431284296196
r=0.587954568968 0.230639991729 0.203534256962 0.253127584781
r=0.681671610739 0.181204751529 0.276375904969 0.314472481901
r=0.632093736643 0.198491939678 0.245709828393 0.269162766511
r=0.543830966638 0.166573008515 0.278875205301 0.309567986009
r=0.536890829069 0.163385743057 0.280425180968 0.312891668008
r=0.63803770466 0.186214363046 0.277853963671 0.290797546012
r=0.668545016415 0.205481485881 0.245360334947 0.274608783443
r=0.660661477207 0.213121104645 0.242390069212 0.259004510864
r=0.577740905352 0.175229426176 0.278018604137 0.298988529292
r=0.536253265889 0.162803920892 0.282124960317 0.3131927677
r=0.666185071664 0.187595749938 0.274623177662 0.277489498394
r=0.616750521886 0.171624298355 0.307560459269 0.287156697485
r=0.631509623112 0.232922529016 0.242461588271 0.222154575975
r=0.622701499031 0.227405641279 0.223266903594 0.217598632417
r=0.654815643273 0.266798810704 0.163567888999 0.194093161546
r=0.669196904764 0.247077047911 0.206469221407 0.230369195589
r=0.715967377407 0.253516127601 0.201550645548 0.231604108434
r=0.709209137712 0.236050460941 0.227282179247 0.252755250572
r=0.536408539533 0.179980170393 0.268365722532 0.295749585201
r=0.544432975381 0.18249785178 0.266429163388 0.293477046396
r=0.638682564829 0.242016141011 0.182106253404 0.235678566124
r=0.593467871004 0.141964484968 0.352185417796 0.317307998852
r=0.494138267317 0.0909166979437 0.43671861352 0.34055617566
r=0.627177067526 0.166807029364 0.281623715681 0.321879737241
r=0.457710044459 0.0545151683408 0.461410327596 0.38660340215
r=0.467658658637 0.0653741427995 0.428575030254 0.381807180315
r=0.514320813931 0.106555106112 0.405330525849 0.327866127334
r=0.548576778882 0.438440013991 0.0567943336831 0.0756383350822
r=0.520045537822 0.426797040169 0.057535487768 0.0874735729387
r=0.682752035579 0.384145687964 0.1087158133 0.11885303881
r=0.636017364182 0.385685556146 0.103146777585 0.121471411537
r=0.641847428151 0.384151258888 0.104735903639 0.122024183862
r=0.638383948549 0.384691091899 0.103687061508 0.121636596862
r=0.55354049217 0.37480349345 0.130698689956 0.121397379913
r=0.72921147505 0.384221576227 0.114599483204 0.109366925065
r=0.661978487514 0.382684262697 0.101549593141 0.111750474622
r=0.707243211295 0.393619142572 0.109737454304 0.101163177135
r=0.587593364235 0.379712861586 0.116985472671 0.104077024667
r=0.576101771297 0.10262655787 0.408029878618 0.357122559169
r=0.496210596913 0.064692868491 0.395002152964 0.427682667894
r=0.665488536305 0.338304112209 0.1155753905 0.135141855276
r=0.613293150049 0.330345938694 0.123052309628 0.136886327093
r=0.610945519334 0.331387814059 0.122632668021 0.13719622526
r=0.733922177199 0.274335008194 0.175716318188 0.183604372648
r=0.599432048681 0.280080087368 0.137582817619 0.148117946851
r=0.596343728345 0.279471583153 0.13563891057 0.155041931569
r=0.633436377972 0.29096688915 0.161373657959 0.177746644682
r=0.594929592112 0.277037049566 0.181438852571 0.176997302257
r=0.599831276349 0.278391561674 0.180163757767 0.17640887743
r=0.649815711112 0.356422429673 0.142479303226 0.13788465415
r=0.593776078563 0.296206510581 0.162770331793 0.157069368486
r=0.600678375911 0.29644735825 0.163967797627 0.158151639752
r=0.600935551998 0.29672681073 0.16398080145 0.158191145932
r=0.603013073362 0.296697188497 0.163676347975 0.158589790699
r=0.54824362182 0.284688723682 0.167186879292 0.14292605414
r=0.624666446006 0.294124007538 0.160215020544 0.176357008249
r=0.601847431132 0.296436774247 0.149574956764 0.151281535097
r=0.424056743248 0.0427140310983 0.493577530576 0.399622026919
r=0.41365066269 0.0362658678518 0.524516905247 0.397647752105
r=0.391943881777 0.0362103763505 0.539158652895 0.388816336222
r=0.408100990735 0.049304830696 0.503665817711 0.393900045927
r=0.405272211144 0.0433970313318 0.513308600212 0.397289530506
r=0.485885860594 0.0714776632302 0.476701030928 0.374158075601
r=0.418332745989 0.0373911955531 0.519830559974 0.399310085971
r=0.379182969459 0.035 0.538663101604 0.393475935829
r=0.394593980247 0.0376225992111 0.536276432929 0.392105868236
r=0.41497003422 0.0474467645235 0.528168286128 0.383295431052
r=0.428710634129 0.0482050641346 0.486006996502 0.404006330168
r=0.443989792172 0.039466702043 0.513597771292 0.40819846113
r=0.419886402201 0.0402468751621 0.556765727919 0.37539546704
r=0.455021940935 0.0496383491703 0.516806126791 0.384945397816
r=0.415677174175 0.0402137194999 0.535927216936 0.38106132996
r=0.412484538555 0.0411555203799 0.520775623269 0.39669748534
r=0.419943428373 0.0588068985016 0.468507523639 0.394799945549
r=0.421173246785 0.0503355020293 0.513736207705 0.392323224083
r=0.425676655498 0.0407902354303 0.542165187186 0.377122732536
r=0.444545154628 0.0468560657062 0.508056191374 0.399084421705
r=0.409542725342 0.0435518432079 0.524573830679 0.395938254924
r=0.394690244105 0.0449657869013 0.548191593353 0.364613880743
r=0.397146037487 0.0302376457191 0.579939464773 0.358836045431
r=0.446069128859 0.0554857712132 0.516546108199 0.375384415472
r=0.417492997393 0.0415786110975 0.527252174768 0.390671843515
r=0.559921177938 0.166562927922 0.315960551613 0.286616318796
r=0.509582430657 0.164932658213 0.331630940742 0.25722665655
r=0.511822750201 0.141805992724 0.347913174999 0.279238032948
r=0.494065475956 0.181584534585 0.300435802883 0.243736730361
r=0.618672912645 0.1197375533 0.355655679976 0.336987677508
r=0.523237658207 0.197521200261 0.296020874103 0.221722113503
r=0.601988072109 0.219247838449 0.258793681171 0.233640460536
r=0.490298729123 0.0825880673469 0.478607717177 0.342906327413
r=0.893604873715 0.352716676717 0.13634786572 0.200552310062
r=0.530081973808 0.165328085272 0.302863467269 0.279654676851
r=0.958943564617 0.25932532421 0.267599649932 0.258730209245
r=1.0 0.254167240667 0.282683565229 0.268942003031
r=0.569448663466 0.0541035621995 0.476072094469 0.404795394328
r=0.53734191107 0.034088360619 0.507845426917 0.413715770507
r=0.54255428801 0.0377531804082 0.506167591421 0.410451388321
r=0.462419611485 0.0685342671336 0.461286198655 0.349730420766
r=0.698300631452 0.293780687398 0.191747781893 0.174045998794
r=0.690566516198 0.314677289151 0.184813282398 0.163549531855
r=0.563873255901 0.164453907816 0.216933867735 0.333896960588
r=0.555058816072 0.181562244062 0.234069296569 0.307042838293
r=0.773007634287 0.235629894111 0.197423264937 0.225458571494
r=0.775457121173 0.23425987818 0.197158028345 0.22767317326
r=0.569766364195 0.404992892451 0.0638434020039 0.0608844282395
r=0.48292683139 0.251929855874 0.234750792022 0.208379813484
r=0.633439143313 0.249663098389 0.20264199971 0.217997802365
r=0.555610298169 0.219349521541 0.23961651204 0.25071310099
r=0.621531850035 0.336599241466 0.132146368872 0.131830313246
r=0.562194322615 0.252898454158 0.235107942431 0.209588219616
r=0.561629199609 0.2495126168 0.235678456221 0.221682565911
r=0.592102305293 0.22565179785 0.260126034845 0.227678240455
r=0.575038944199 0.224958416609 0.250853137974 0.242085758315
r=0.583136266484 0.227181180814 0.247325875933 0.240700248189
r=0.485079927495 0.0848708643885 0.424384066901 0.379282211665
r=0.520213503838 0.126567624928 0.359926683388 0.358527879606
r=0.492855514113 0.0975078480364 0.430777115767 0.361201870716
r=0.699412257983 0.46791376438 0.0512549250308 0.0671979355655
r=0.878038124591 0.359100642398 0.120817811153 0.15793611217
r=0.747163640544 0.185692211611 0.294176374176 0.257012716275
r=0.510148953325 0.0825255730246 0.419490031571 0.384691968347
r=0.552528735067 0.089261423508 0.397681770285 0.384270523997
r=0.49550866508 0.08462075152 0.41408352437 0.375037376657
r=0.499294339891 0.0757738589096 0.425054430443 0.391886662175
r=0.52176792027 0.09069499686 0.372566464308 0.41223571279
r=0.547312335999 0.0992636696731 0.378664036077 0.389110062007
r=0.64128079989 0.235188509874 0.211306417269 0.231013318859
r=0.612516783095 0.197703136577 0.279081254631 0.277846381823
r=0.54078316505 0.176454878404 0.291699043524 0.281044541161
r=0.535102276571 0.181273523664 0.279697981714 0.276240851803
r=0.66498459066 0.238020807072 0.209230407234 0.244172170961
r=0.64713292131 0.208620451359 0.247148564245 0.261311956615
r=0.576470936023 0.208317498017 0.236337369765 0.263077292679
r=0.581984069983 0.209350200177 0.237193839872 0.262947336461
r=0.57971380309 0.208894650636 0.237035494218 0.26312033331
r=0.647494391332 0.251792978578 0.188633103675 0.214510781386
r=0.55381338154 0.208219785606 0.226834804834 0.219686404033
r=0.505375817631 0.102089463295 0.399996275466 0.364818056538
r=0.572784181784 0.145208429472 0.357471631583 0.312401642351
r=0.614919890839 0.194472084024 0.282107978625 0.250635710337
r=0.55815325095 0.177653179775 0.301964944183 0.274486033237
r=0.632950608015 0.167602683586 0.314592756747 0.285510458092
r=0.670661480513 0.312805266511 0.133191760459 0.148948821406
r=0.582240501419 0.201298016041 0.255804136767 0.264140987759
r=0.971558021625 0.382968474014 0.101107959107 0.114275009367
r=0.740349278055 0.314867652869 0.13243492384 0.143716254774
r=0.755291702348 0.344673311185 0.127530454042 0.145603543743
r=0.598622905786 0.20114827157 0.293170594612 0.238687919059
r=0.518798116805 0.181831749664 0.265285309189 0.285458434904
r=0.965795767454 0.380785100926 0.100869856139 0.114865618378
r=0.885725875897 0.3886600324 0.0933348761861 0.111594538301
r=0.844674601239 0.35275964089 0.11224750051 0.128060599878
r=0.527493726282 0.189705188848 0.289552281464 0.266730497163
@balllist {Total Position} color=green
{Achromobacter denitrificans} r=0.921247159538 0.19684396454 0.307271878958 0.320485902819
{Acidithiobacillus ferrooxidans} r=0.913841662945 0.209659976581 0.280991057511 0.303522550138
{Acinetobacter baumannii} r=0.9057098891 0.286832525933 0.207064072037 0.227953854996
{Acinetobacter calcoaceticus} r=0.919896781424 0.290185060532 0.204805525476 0.22695035461
{Acinetobacter sp. ADP1} r=0.905160519674 0.291354924669 0.199523419084 0.223907621878
{Actinobacillus actinomycetemcomitans} r=0.912919422044 0.316260996789 0.182535610912 0.209095745692
{Actinobacillus pleuropneumoniae} r=0.941539835165 0.318252774619 0.175696660675 0.221843170341
{Actinoplanes teichomyceticus} r=0.940539800732 0.133498051886 0.350400709557 0.372035857962
{Actinosynnema pretiosum subsp. auranticum} r=0.930707709411 0.101471156209 0.383483725993 0.390400617956
{Aeromonas hydrophila} r=0.916396785443 0.227335797186 0.276661479608 0.280645788757
{Aeromonas salmonicida} r=0.931740487901 0.225418203558 0.276944942642 0.289251350772
{Aeromonas salmonicida subsp. salmonicida} r=0.941767343131 0.228574489905 0.274081217186 0.306500742373
{Agrobacterium rhizogenes} r=0.9262645678 0.215801254441 0.287037325335 0.288919333133
{Agrobacterium tumefaciens} r=0.914188371514 0.217212068267 0.282803686934 0.285649402226
{Agrobacterium tumefaciens str. C58} r=0.92280485228 0.197446221426 0.300473658062 0.297087118285
{Agrobacterium vitis} r=0.928338505168 0.214743813175 0.283861972813 0.284175670965
{Allochromatium vinosum} r=0.949855560525 0.182430241651 0.328450725716 0.309721348057
{Amycolatopsis mediterranei} r=0.953583254728 0.137027580337 0.35835116049 0.366806983645
{Amycolatopsis orientalis} r=0.945114344264 0.159218953147 0.331174459479 0.348694242468
{Anabaena sp.} r=0.91285026023 0.29222028697 0.215650659368 0.22484034171
{Anabaena variabilis} r=0.913067633425 0.283909728106 0.212799643979 0.231696149666
{Anaplasma marginale} r=0.893750037108 0.241738307044 0.216032493584 0.29816351449
{Anaplasma phagocytophilum} r=0.933213875579 0.294891561312 0.182397518198 0.257879441968
{Aquifex aeolicus VF5} r=0.968979058969 0.326311309497 0.192789681392 0.243015648694
{Arthrobacter aurescens} r=0.892849326691 0.188887103039 0.328444569454 0.307878276476
{Arthrobacter nicotinovorans} r=0.910800529357 0.211094287837 0.301786858565 0.292662595056
{Aster yellows phytoplasma} r=0.867007637225 0.364985301666 0.174000279968 0.175633428211
{Azoarcus evansii} r=0.949171390735 0.176100183118 0.338366117313 0.333026168114
{Azoarcus sp. EbN1} r=0.937936149515 0.186033785391 0.318189388532 0.323019271949
{Azorhizobium caulinodans} r=0.920554096842 0.173245422525 0.326317934387 0.319986609612
{Azospirillum brasilense} r=0.941035063915 0.16530090952 0.344698647531 0.333709839357
{Azotobacter vinelandii} r=0.968665613522 0.187382822601 0.335410201707 0.314019265581
{Bacillus amyloliquefaciens} r=0.949666886438 0.282129252702 0.224647277127 0.255987705789
{Bacillus anthracis} r=0.932512957439 0.369020509573 0.149184097397 0.196357227227
{Bacillus anthracis str. A2012} r=0.945232231954 0.371708851974 0.14292618471 0.19576964406
{Bacillus anthracis str. Ames} r=0.92418882524 0.344943122885 0.150959255544 0.209457504431
{Bacillus cereus} r=0.912211417011 0.346328531969 0.16154088575 0.201805609625
{Bacillus cereus ATCC 10987} r=0.923876256826 0.345788132389 0.150866343378 0.209197284446
{Bacillus cereus ATCC 14579} r=0.926142192667 0.346600815315 0.150096467403 0.208651075802
{Bacillus circulans} r=0.948923130999 0.265960447856 0.237254501415 0.265678349432
{Bacillus firmus} r=0.89089274821 0.301334869023 0.174921000561 0.221346091374
{Bacillus halodurans} r=0.936086596141 0.292658269658 0.197579827298 0.245631869402
{Bacillus licheniformis} r=0.955705909093 0.292764739554 0.220133562297 0.250799465751
{Bacillus megaterium} r=0.939837039908 0.330487558791 0.173592247075 0.217732797293
{Bacillus pumilus} r=0.943753032714 0.331483253589 0.169463051568 0.218777246146
{Bacillus sp.} r=0.966221097121 0.298893251628 0.203069980888 0.243577737984
{Bacillus sphaericus} r=0.933787676056 0.341927295276 0.16719955044 0.201798240515
{Bacillus subtilis} r=0.937641671672 0.300211456952 0.203156454555 0.240521712503
{Bacillus subtilis subsp. subtilis str. 168} r=0.937004404164 0.300305882263 0.201937780186 0.240601994572
{Bacillus thuringiensis} r=0.947121568258 0.347135952451 0.160874889782 0.203226543875
{Bacillus thuringiensis serovar israelensis} r=0.918473714291 0.361220811309 0.151639427264 0.189774591409
{Bacteroides fragilis} r=0.945489255818 0.300209445635 0.192992651243 0.232533081514
{Bacteroides thetaiotaomicron} r=0.963183750925 0.291659071115 0.227248789775 0.254592777136
{Bacteroides thetaiotaomicron VPI-5482} r=0.952624365518 0.296922031785 0.202327020234 0.236516778484
{Bartonella henselae} r=0.929345617699 0.284087467442 0.179477860561 0.234008722515
{Bdellovibrio bacteriovorus HD100} r=0.919865075228 0.250367580586 0.245951212135 0.264147730439
{Bifidobacterium longum NCC2705} r=0.953838393397 0.202385382332 0.313531265781 0.295038610269
{Bordetella bronchiseptica} r=0.92633521993 0.178385499222 0.321526442223 0.329677142112
{Bordetella bronchiseptica RB50} r=0.909435974134 0.159345732431 0.345858103928 0.33899352507
{Bordetella parapertussis} r=0.90921913469 0.159213277159 0.345742717216 0.338437523193
{Bordetella pertussis} r=0.908870922275 0.169089503115 0.33580862895 0.346825054499
{Bordetella pertussis Tohama I} r=0.909263996839 0.161790367909 0.346516586402 0.334458935321
{Borrelia afzelii} r=0.965961014563 0.401508959447 0.134402179608 0.188787593
{Borrelia burgdorferi} r=0.977960753976 0.400624419674 0.12916553852 0.174429081253
{Borrelia burgdorferi B31} r=0.952508179569 0.38699787107 0.121682852367 0.165925301726
{Borrelia garinii} r=0.981146689222 0.418206300495 0.144308052024 0.184307216968
{Borrelia hermsii} r=0.961433818946 0.390248670226 0.132576108316 0.180437667829
{Bradyrhizobium japonicum} r=0.907131579031 0.189070698555 0.313000739444 0.310169277431
{Bradyrhizobium japonicum USDA 110} r=0.909181737465 0.177812718484 0.328178050334 0.3184434908
{Brucella melitensis} r=0.911492282094 0.207930888801 0.280698687412 0.289191905948
{Brucella melitensis 16M} r=0.923843910912 0.203351247864 0.287548142679 0.295288730208
{Brucella melitensis biovar Abortus} r=0.927309495006 0.207688349068 0.289116900979 0.289686172175
{Brucella suis 1330} r=0.924013583697 0.203603599737 0.287392408106 0.294631725097
{Buchnera aphidicola} r=0.895771858608 0.397335989045 0.116793227935 0.151746268863
{Buchnera aphidicola str. APS} r=0.889284657146 0.388808875804 0.122245284817 0.152056042106
{Buchnera aphidicola str. Bp} r=0.865349857418 0.389381185792 0.120125110742 0.150314876699
{Buchnera aphidicola str. Sg} r=0.886989515193 0.396758173748 0.115683348853 0.147379875921
{Burkholderia cepacia} r=0.916737044948 0.187300418917 0.316352929715 0.324168389604
{Burkholderia mallei} r=0.911893323834 0.177070791269 0.301611558766 0.325676885555
{Burkholderia pseudomallei} r=0.893927375498 0.176039066264 0.319252835808 0.334209258529
{Butyrivibrio fibrisolvens} r=0.995867563393 0.310010515247 0.183806519453 0.237287066246
{Campylobacter fetus} r=0.975702232323 0.355917812871 0.148785871965 0.209554536707
{Campylobacter jejuni} r=0.961346841303 0.38157297798 0.126043923182 0.175064002976
{Campylobacter jejuni subsp. jejuni NCTC 11168} r=0.940883650911 0.362900303062 0.127783535146 0.180518633303
{Candidatus Blochmannia floridanus} r=0.878159844185 0.363953106019 0.122714208072 0.166289286317
{Candidatus Carsonella ruddii} r=0.872396726259 0.465167421105 0.0617676329898 0.0940800667758
{Caulobacter crescentus CB15} r=0.925385181507 0.161904918938 0.343195942724 0.333570218432
{Caulobacter vibrioides} r=0.941500845214 0.1715017987 0.344671061773 0.328397844648
{Chlamydia muridarum} r=0.874955578671 0.289768592344 0.193947183758 0.212183912879
{Chlamydia trachomatis} r=0.876736205 0.287061618633 0.199324500515 0.216524902835
{Chlamydophila caviae GPIC} r=0.886927284181 0.300116348036 0.192891400288 0.204997091299
{Chlamydophila pneumoniae} r=0.893362690675 0.302159346459 0.197932442976 0.214225067695
{Chlamydophila pneumoniae AR39} r=0.880847916768 0.29169875405 0.203614432517 0.209288304114
{Chlamydophila pneumoniae CWL029} r=0.881323128767 0.291474842819 0.204104249254 0.209317263319
{Chlamydophila pneumoniae J138} r=0.880790733602 0.291603946921 0.204364296246 0.209174095497
{Chlamydophila pneumoniae TW-183} r=0.87952898911 0.291719132351 0.203994703335 0.208817484409
{Chlorobium tepidum} r=0.925992111062 0.223383435103 0.295346015344 0.281979019884
{Chlorobium tepidum TLS} r=0.929264517387 0.22052161362 0.289886427089 0.286723137057
{Chloroflexus aurantiacus} r=0.902655520205 0.200350476946 0.280199705732 0.296731637157
{Chromobacterium violaceum ATCC 12472} r=0.917351145378 0.178673434364 0.326491237078 0.330617174434
{Citrobacter freundii} r=0.922905500148 0.255390145114 0.24297095035 0.265663474692
{Citrobacter rodentium} r=0.903873150301 0.30050532994 0.190992586035 0.226421009922
{Clostridium acetobutylicum} r=0.970112175673 0.381281479113 0.122028640184 0.193885307889
{Clostridium beijerinckii} r=0.955145331868 0.379627468372 0.12224763861 0.193719558689
{Clostridium botulinum} r=0.991680715109 0.408736503209 0.105357103747 0.14751016594
{Clostridium difficile} r=0.986913438684 0.39172534749 0.12198259792 0.177717565389
{Clostridium pasteurianum} r=0.976267247571 0.370397930619 0.132472272421 0.206087665214
{Clostridium perfringens} r=0.989672698133 0.390403421514 0.119536750042 0.191479852952
{Clostridium perfringens str. 13} r=0.980424777628 0.396363537554 0.105942634883 0.188128316506
{Clostridium tetani} r=0.952671580982 0.411543203706 0.10548502116 0.148038921657
{Clostridium tetani E88} r=0.975548950525 0.406512499136 0.108090587381 0.182718354702
{Clostridium thermocellum} r=0.99663777133 0.319456572188 0.191442663961 0.237100669451
{Comamonas testosteroni} r=0.922457931083 0.191094998195 0.316438313166 0.313605474206
{Corynebacterium diphtheriae} r=0.924991639098 0.227042368363 0.269493613609 0.271430811482
{Corynebacterium efficiens} r=0.944204038469 0.204818001884 0.306650155061 0.295430730639
{Corynebacterium efficiens YS-314} r=0.94070776482 0.180199383565 0.329829553623 0.308023253679
{Corynebacterium glutamicum} r=0.954641384856 0.225177568482 0.281015998136 0.271652712564
{Corynebacterium glutamicum ATCC 13032} r=0.932311576324 0.224484440867 0.277471243226 0.270024176942
{Corynebacterium jeikeium} r=0.907913032905 0.23850693646 0.287207787231 0.272951636392
{Corynebacterium striatum} r=0.918019387305 0.21436435464 0.321093193446 0.283962610366
{Coxiella burnetii} r=0.919286858999 0.309758072567 0.202985361597 0.222951862246
{Coxiella burnetii RSA 493} r=0.884541640986 0.289601977404 0.204573038008 0.224134958965
{Deinococcus radiodurans R1} r=0.904910980751 0.16955498991 0.339981632659 0.332525696284
{Delftia acidovorans} r=0.908063958529 0.189778939862 0.318849536487 0.317597654702
{Desulfitobacterium hafniense} r=0.909704388415 0.261383260665 0.22617765239 0.26697443789
{Desulfovibrio vulgaris} r=0.955489326608 0.205953049884 0.324826746582 0.300337141787
{Dichelobacter nodosus} r=0.936343337077 0.271886019668 0.232264493944 0.251812427448
{Ehrlichia canis} r=0.920618070486 0.362720540187 0.149822115734 0.169843171422
{Ehrlichia chaffeensis} r=0.942151715133 0.340564928534 0.149816554049 0.188318955137
{Ehrlichia ruminantium} r=0.896996259597 0.353140348266 0.151399017711 0.181500223248
{Enterobacter aerogenes} r=0.924067163183 0.217121143157 0.293106301982 0.300919987311
{Enterobacter cloacae} r=0.914688681694 0.224976260033 0.267000538308 0.291067119087
{Enterococcus faecalis} r=0.948110190396 0.352618937255 0.164405208377 0.203545292374
{Enterococcus faecalis V583} r=0.923930177287 0.332923770455 0.16927918663 0.210175977131
{Enterococcus faecium} r=0.958531630743 0.337413720779 0.175241720488 0.217550172818
{Enterococcus hirae} r=0.905423492202 0.333976751169 0.175181229357 0.212013325898
{Erwinia amylovora} r=0.918245803166 0.24746946941 0.252092601993 0.275078876912
{Erwinia chrysanthemi} r=0.907543533143 0.222861282388 0.272064422656 0.294966137673
{Erwinia pyrifoliae} r=0.908774914732 0.244745750102 0.251590224305 0.281702190976
{Escherichia coli} r=0.91781355277 0.252847354246 0.236503253293 0.266476362309
{Escherichia coli CFT073} r=0.908445880104 0.243309824191 0.243016776855 0.270885367683
{Escherichia coli K12} r=0.913552670507 0.241068567352 0.245052717808 0.272925603074
{Escherichia coli O157:H7} r=0.918142619695 0.246035417158 0.241643553417 0.273564875541
{Escherichia coli O157:H7 EDL933} r=0.91786258372 0.245398446874 0.24193956408 0.273025244135
{Eubacterium acidaminophilum} r=0.988164839872 0.318159935812 0.195524650085 0.262637068735
{Francisella tularensis subsp. tularensis} r=0.964593873269 0.350515463918 0.140729831451 0.199012709322
{Fremyella diplosiphon} r=0.90165845728 0.287539085889 0.221342558712 0.220588561418
{Fusobacterium nucleatum subsp. nucleatum ATCC 25586} r=0.972272010425 0.407091515613 0.100743965601 0.173194428102
{Geobacillus stearothermophilus} r=0.977955098789 0.275638754121 0.227246412317 0.269481982475
{Geobacter sulfurreducens PCA} r=0.932998443984 0.196425825402 0.310402100478 0.305736251429
{Gloeobacter violaceus PCC 7421} r=0.904810728297 0.183456494821 0.317759519364 0.310872892496
{Gluconacetobacter diazotrophicus} r=0.937494542169 0.168282361993 0.328101557992 0.339372956338
{Gluconacetobacter xylinus} r=0.904423547884 0.17634698432 0.311856939976 0.319138915457
{Gordonia westfalica} r=0.908450859756 0.172164202254 0.350291248751 0.31492779099
{Haemophilus ducreyi} r=0.92925395788 0.344804210558 0.170075177661 0.198714286802
{Haemophilus ducreyi 35000HP} r=0.89589480507 0.316454785851 0.177921106206 0.209461197597
{Haemophilus influenzae} r=0.922584765812 0.335169399788 0.174404495174 0.200498792459
{Haemophilus influenzae Rd KW20} r=0.908089485907 0.313759024081 0.177494926642 0.210080345689
{Haemophilus influenzae biotype aegyptius} r=0.935223237497 0.352249951953 0.17598770008 0.193202097576
{Helicobacter hepaticus ATCC 51449} r=0.921046340543 0.329333028503 0.163242086612 0.200020004501
{Helicobacter pylori} r=0.948080809739 0.345395145752 0.175306757205 0.207235922059
{Helicobacter pylori 26695} r=0.915358051551 0.320982079242 0.179396914662 0.216182404113
{Helicobacter pylori J99} r=0.915463287374 0.319198634565 0.181364129619 0.217666287902
{IncN plasmid R46} r=0.921688879104 0.250172903103 0.244568457704 0.267916338747
{Klebsiella aerogenes} r=0.934596457716 0.203602798869 0.298064612178 0.303960101236
{Klebsiella oxytoca} r=0.907857084183 0.235613367549 0.262933958647 0.283123912338
{Klebsiella pneumoniae} r=0.913886117843 0.234152544348 0.261883441907 0.279771157958
{Lactobacillus acidophilus} r=0.937942965727 0.322458083372 0.175757575758 0.199784648516
{Lactobacillus casei} r=0.932242097396 0.285972250794 0.208941918672 0.235559669935
{Lactobacillus delbrueckii} r=0.990619449309 0.266843750865 0.255734484381 0.258722780222
{Lactobacillus helveticus} r=0.981696294513 0.322939429596 0.185857567098 0.202685792197
{Lactobacillus johnsonii NCC 533} r=0.94208825855 0.339850756556 0.15419301009 0.195322651954
{Lactobacillus plantarum} r=0.903489993412 0.299744733991 0.192735019191 0.226782730061
{Lactobacillus plantarum WCFS1} r=0.900607704836 0.276178118217 0.213273660207 0.241965357237
{Lactobacillus sakei} r=0.919020642663 0.325729106443 0.178093081519 0.206703282585
{Lactococcus lactis} r=0.958825655805 0.346114356375 0.159861404863 0.194960609214
{Lactococcus lactis subsp. cremoris} r=0.956650928006 0.337700986053 0.166790046687 0.20163749963
{Lactococcus lactis subsp. lactis} r=0.935173324946 0.331989104376 0.163222138266 0.197778897191
{Lactococcus lactis subsp. lactis bv. diacetylactis} r=0.98813310236 0.347025238199 0.158138773729 0.202032875118
{Lechevalieria aerocolonigenes} r=0.943077784952 0.151451771654 0.349030101706 0.349071112205
{Legionella pneumophila} r=0.906702526599 0.313352839073 0.18591891799 0.213257028941
{Leptospira interrogans} r=0.889570417658 0.33042072811 0.15461321766 0.19320419814
{Leptospira interrogans serovar Copenhageni str. Fiocruz L1-130} r=0.900818835077 0.328189461613 0.170987132241 0.195783964313
{Leptospira interrogans serovar Lai str. 56601} r=0.896116174413 0.32928783047 0.169857263627 0.194318234982
{Listeria innocua} r=0.949963165619 0.33768474933 0.169290219022 0.208730835798
{Listeria ivanovii} r=0.927623097046 0.355801346986 0.166475022359 0.200660716567
{Listeria monocytogenes} r=0.946376508916 0.335014938991 0.173576595926 0.210794519096
{Listeria seeligeri} r=0.983257345816 0.356015130935 0.166454891995 0.204311440214
{Listonella anguillarum} r=0.921199860659 0.300384967341 0.202549619766 0.222029387944
{Mannheimia haemolytica} r=0.929460285128 0.323465221432 0.185144575671 0.211355116277
{Mesorhizobium loti} r=0.918821510613 0.185184640806 0.318329029777 0.312147269392
{Methylobacterium extorquens} r=0.941867783726 0.163482206041 0.354007526306 0.330701110428
{Micrococcus sp. 28} r=0.867890458025 0.162621408439 0.351846219356 0.337632053856
{Microcystis aeruginosa} r=0.902011177949 0.307071547902 0.196446016799 0.202579354757
{Micromonospora echinospora} r=0.954275829429 0.135915682898 0.362040706239 0.361079413819
{Microscilla sp. PRE1} r=0.964614689744 0.305520020908 0.190814179012 0.240429717053
{Moraxella catarrhalis} r=1.0 0.333326539486 0.20891081037 0.216180227186
{Mycobacterium avium} r=0.918957069342 0.174039663415 0.331177059306 0.325889463036
{Mycobacterium avium subsp. paratuberculosis} r=0.920269714928 0.171184129216 0.346118604701 0.329923927635
{Mycobacterium avium subsp. paratuberculosis str. k10} r=0.923968343313 0.153312452247 0.348550153283 0.347975199639
{Mycobacterium bovis} r=0.935805161855 0.181279592376 0.328238036869 0.329620015863
{Mycobacterium bovis AF2122/97} r=0.907453698148 0.167834517194 0.322268295838 0.336762298009
{Mycobacterium leprae} r=0.909952475718 0.19544714522 0.288481475197 0.310522321107
{Mycobacterium smegmatis} r=0.947117148314 0.164241921024 0.340745955247 0.333844756112
{Mycobacterium tuberculosis} r=0.92750863613 0.184217734695 0.316794241626 0.327530321245
{Mycobacterium tuberculosis CDC1551} r=0.905288178656 0.16854385461 0.321896248081 0.335790547034
{Mycobacterium tuberculosis H37Rv} r=0.907197193713 0.167928877758 0.322414857055 0.336519890835
{Mycobacterium ulcerans} r=0.887704865592 0.199263809575 0.351840175821 0.277602637315
{Mycoplasma agalactiae} r=0.992006579146 0.420598781319 0.13706856728 0.167183616006
{Mycoplasma bovis} r=0.962307149467 0.432188971866 0.170239438385 0.186213936496
{Mycoplasma capricolum} r=0.928268195509 0.402665047025 0.110356505255 0.162442714372
{Mycoplasma fermentans} r=0.966932617248 0.404517023894 0.119101829316 0.166234853838
{Mycoplasma gallisepticum} r=0.900191474248 0.361729385761 0.161654770452 0.177922315609
{Mycoplasma gallisepticum R} r=0.93403386201 0.370451045331 0.152046423112 0.166572482456
{Mycoplasma genitalium} r=0.902222878608 0.361627755411 0.148804573518 0.168523648754
{Mycoplasma hominis} r=0.984849470308 0.443893004707 0.130067851063 0.146666986342
{Mycoplasma hyopneumoniae} r=0.95181453924 0.390546686631 0.154832451127 0.160498253162
{Mycoplasma mycoides subsp. mycoides SC} r=0.937355305078 0.418141950375 0.103427582227 0.137898634353
{Mycoplasma penetrans} r=0.93818524844 0.400402572496 0.116846873657 0.14805161525
{Mycoplasma pneumoniae} r=0.897371485032 0.31294287111 0.204285497321 0.209865732633
{Mycoplasma pulmonis} r=0.941861478788 0.40398703186 0.126672585278 0.144685846048
{Myxococcus xanthus} r=0.917089996114 0.157691800403 0.335863322353 0.355354686646
{Neisseria gonorrhoeae} r=0.934121433333 0.260513060093 0.269728895517 0.25702318134
{Neisseria meningitidis} r=0.938563289483 0.267473636868 0.25318119312 0.26015580826
{Neisseria meningitidis MC58} r=0.926786311597 0.252626837428 0.269195945548 0.261449547971
{Neisseria meningitidis Z2491} r=0.92707920457 0.250996838711 0.270389521676 0.262459632855
{Nitrosomonas europaea ATCC 19718} r=0.91734939523 0.245796020706 0.246928380526 0.26876556164
{Nonomuraea sp. ATCC 39727} r=0.941898797824 0.140938891421 0.340134861924 0.368053851278
{Nostoc punctiforme} r=0.908147228655 0.298321222751 0.204576964838 0.222283471143
{Nostoc sp. PCC 7120} r=0.890746731806 0.298011518651 0.20410525608 0.219499635984
{Novosphingobium aromaticivorans} r=0.931294561758 0.19026502322 0.315234470477 0.3097698942
{Oceanobacillus iheyensis HTE831} r=0.948085579702 0.344202707188 0.153414044278 0.207570514488
{Oenococcus oeni} r=0.945161621137 0.327765028197 0.171176460123 0.209442991585
{Onion yellows phytoplasma} r=0.899038750058 0.391107469719 0.153312018634 0.136877098313
{Pantoea agglomerans} r=0.905359645759 0.233951874481 0.254607628674 0.276118277137
{Parachlamydia sp. UWE25} r=0.884859981604 0.327082135677 0.174418423354 0.186540586513
{Paracoccus denitrificans} r=0.922020783271 0.166895780051 0.33185741688 0.332017263427
{Pasteurella multocida} r=0.900113773252 0.303783734488 0.187975682602 0.219285293107
{Pectobacterium atrosepticum} r=0.901615995399 0.237751614128 0.257606448074 0.283263704266
{Pectobacterium carotovorum} r=0.933019112205 0.259397641249 0.240304536643 0.268397283862
{Pectobacterium carotovorum subsp. carotovorum} r=0.915255050432 0.245109860665 0.250375133976 0.274383708467
{Pediococcus pentosaceus} r=0.910755664522 0.324087526967 0.184930803211 0.1995479828
{Photobacterium damselae subsp. piscicida (causative agent of fish} r=0.882315672346 0.288240557596 0.204318545729 0.224074597344
{Photorhabdus luminescens} r=0.927330827051 0.285931604337 0.216542484597 0.237567464298
{Photorhabdus luminescens subsp. laumondii TTO1} r=0.914261675248 0.282711459284 0.20379466279 0.237757152679
{Pirellula sp. 1} r=0.919701149318 0.227186539228 0.272790340664 0.281785287227
{Plasmid ColIb-P9} r=0.90346741158 0.260939353758 0.250517598344 0.258078023589
{Plasmid F} r=0.92657135941 0.256639941501 0.22961879641 0.273606504575
{Plasmid R100} r=0.90572730828 0.243879940396 0.247889022919 0.281463610776
{Plasmid R64} r=0.896820741698 0.274806572545 0.249680944405 0.242143255962
{Plasmid Ti} r=0.913001173792 0.23528950105 0.264681068142 0.274864127769
{Plasmid pSB102} r=0.935580123955 0.218793713486 0.297683699498 0.302476754711
{Porphyromonas gingivalis} r=0.961722479723 0.273029839725 0.234515897532 0.250838126341
{Porphyromonas gingivalis W83} r=0.940065108765 0.26330847892 0.240171138911 0.25350002842
{Prochlorococcus marinus} r=0.882397258389 0.305388885774 0.176638815679 0.210658143143
{Prochlorococcus marinus str. MIT 9313} r=0.889863702339 0.233271752925 0.252716678466 0.268987377029
{Prochlorococcus marinus subsp. marinus str. CCMP1375} r=0.895514901515 0.329731591849 0.164982126261 0.205396313678
{Prochlorococcus marinus subsp. pastoris str. CCMP1986} r=0.913040380464 0.367218286941 0.135104073902 0.181803203238
{Proteus mirabilis} r=0.908931104456 0.308769905377 0.190953150242 0.211700900069
{Proteus vulgaris} r=0.927361055233 0.282033770172 0.216808628532 0.23754665842
{Providencia rettgeri} r=0.922641810319 0.273720572629 0.218775041691 0.24897667468
{Pseudomonas aeruginosa} r=0.916830383628 0.195849191106 0.303158800705 0.305815135959
{Pseudomonas aeruginosa PAO1} r=0.926433829072 0.168653897635 0.346218882054 0.325189439226
{Pseudomonas alcaligenes} r=0.921210632216 0.21314114658 0.301008728901 0.301046461902
{Pseudomonas chlororaphis} r=0.925500314435 0.20206360574 0.319063154823 0.300787777513
{Pseudomonas fluorescens} r=0.913538304532 0.198128303148 0.304628411077 0.304406982655
{Pseudomonas putida} r=0.922671096066 0.20359349644 0.300118047512 0.303277075854
{Pseudomonas putida KT2440} r=0.91636762918 0.192004839453 0.313039798013 0.310436132195
{Pseudomonas resinovorans} r=0.9254292617 0.225410431498 0.283481040244 0.288721003438
{Pseudomonas sp.} r=0.923629681605 0.205612766292 0.291214003092 0.304918376438
{Pseudomonas sp. ADP} r=0.907213198547 0.195248723207 0.315307435557 0.316292677042
{Pseudomonas sp. ND6} r=0.927315332287 0.218966742641 0.283716883562 0.293826434331
{Pseudomonas stutzeri} r=0.926236394539 0.198956194575 0.309123049727 0.305108131947
{Pseudomonas syringae} r=0.907884423821 0.215968992248 0.28590371277 0.293480212158
{Pseudomonas syringae pv. glycinea} r=0.925316392412 0.226376921548 0.281489911306 0.280911866183
{Pseudomonas syringae pv. maculicola} r=0.902765163487 0.237980727342 0.276456340286 0.278007214177
{Pseudomonas syringae pv. phaseolicola} r=0.927918435098 0.224381457958 0.283897367839 0.290422472904
{Pseudomonas syringae pv. syringae} r=0.940594625214 0.213461358489 0.289973234507 0.297287888146
{Pseudomonas syringae pv. tomato} r=0.920459393936 0.231754874652 0.285236768802 0.284818941504
{Pseudomonas syringae pv. tomato str. DC3000} r=0.917345461023 0.206463015643 0.293505172871 0.29916528098
{Ralstonia solanacearum} r=0.907432348731 0.166378425126 0.339068378836 0.336255462489
{Rhizobium etli} r=0.911061219284 0.207235520636 0.292339448014 0.296505421092
{Rhizobium leguminosarum} r=0.924407011455 0.198512287798 0.303632714347 0.297756940614
{Rhizobium leguminosarum bv. trifolii} r=0.941475434394 0.193578559954 0.312857113809 0.297261026048
{Rhizobium leguminosarum bv. viciae} r=0.919091342071 0.199603687046 0.302073592495 0.295438690238
{Rhizobium sp.} r=0.925882581636 0.202196284506 0.302831253263 0.299951156249
{Rhizobium sp. NGR234} r=0.9162941612 0.194803158302 0.305300646016 0.304391806085
{Rhodobacter capsulatus} r=0.915123336538 0.164000248692 0.319645253094 0.343738279895
{Rhodobacter sphaeroides} r=0.915373128789 0.156120445849 0.341848832696 0.340455830977
{Rhodococcus equi} r=0.934198951506 0.185351336295 0.331390831391 0.323195672252
{Rhodococcus erythropolis} r=0.926735675867 0.190340855873 0.317739652159 0.311118961028
{Rhodococcus rhodochrous} r=0.966600704301 0.179231970216 0.3344742689 0.317555395424
{Rhodococcus sp. DK17} r=0.919394055781 0.181854729382 0.325984723118 0.319234473022
{Rhodopseudomonas palustris CGA009} r=0.913500476415 0.173153650987 0.329103668602 0.326207299569
{Rhodospirillum centenum} r=0.933354886115 0.143472382192 0.350726960122 0.357787904585
{Rhodospirillum rubrum} r=0.910533580718 0.164785708151 0.330327235249 0.31912737267
{Rickettsia conorii} r=0.921761934999 0.359288839822 0.145740494768 0.18341258752
{Rickettsia montanensis} r=0.913948461984 0.359193885729 0.145663519615 0.178756426044
{Rickettsia prowazekii} r=0.914993995441 0.367054279712 0.132824491078 0.17350837336
{Rickettsia rickettsii} r=0.911120970852 0.349244637721 0.151253652239 0.192736291364
{Rickettsia typhi} r=0.904218268212 0.355025813274 0.13774336008 0.178904646389
{Rubrivivax gelatinosus} r=0.895204511589 0.147226269076 0.357790107767 0.339243462178
{Ruegeria sp. PR1b} r=0.925897622772 0.192511844965 0.301154725009 0.311139610274
{Saccharopolyspora erythraea} r=0.96003690627 0.1398702482 0.353316754698 0.368538956368
{Salmonella enterica} r=0.927535145598 0.277407292528 0.207443019943 0.244692583402
{Salmonella enterica subsp. enterica serovar Choleraesuis} r=0.907029385073 0.246924861179 0.257304186875 0.277641104941
{Salmonella enterica subsp. enterica serovar Dublin} r=0.904811961977 0.262177153753 0.234425377015 0.258606344254
{Salmonella enterica subsp. enterica serovar Typhi} r=0.914809206576 0.235698096567 0.250089687607 0.279820895718
{Salmonella enterica subsp. enterica serovar Typhi Ty2} r=0.912750850957 0.233098724892 0.251436052746 0.281480260793
{Salmonella enterica subsp. enterica serovar Typhimurium} r=0.911060176304 0.239929427804 0.25296122539 0.275800954329
{Salmonella enteritidis} r=0.918887284754 0.257821856658 0.235581158258 0.265690728588
{Salmonella typhi} r=0.919849781314 0.269630292804 0.227976538916 0.253632795014
{Salmonella typhimurium} r=0.922099041044 0.243340409862 0.249016058029 0.275444446849
{Salmonella typhimurium LT2} r=0.913567991272 0.233308987396 0.252046784813 0.281533572912
{Serratia entomophila} r=0.910549324695 0.250045301046 0.249369903632 0.263915657689
{Serratia marcescens} r=0.925103906073 0.248038609177 0.254546624062 0.269995591955
{Shewanella oneidensis MR-1} r=0.907216148454 0.269892571504 0.225016598747 0.24306242771
{Shewanella violacea} r=0.936724642875 0.266108836805 0.214869464813 0.248474215364
{Shigella boydii} r=0.917140872461 0.300865543442 0.177839444995 0.213835480674
{Shigella dysenteriae} r=0.898999606282 0.281623821291 0.209911604519 0.240979112111
{Shigella flexneri} r=0.915158132374 0.289274516764 0.208963722141 0.237342310366
{Shigella flexneri 2a} r=0.910112261417 0.277069229762 0.225761111496 0.250906864444
{Shigella flexneri 2a str. 2457T} r=0.913209747795 0.240259203289 0.246402064477 0.27552781541
{Shigella flexneri 2a str. 301} r=0.91214162723 0.241687184281 0.245095131263 0.274307445101
{Shigella sonnei} r=0.911569507521 0.274438447954 0.195111485204 0.242288458682
{Sinorhizobium fredii} r=0.888920902159 0.200667368041 0.293238116492 0.291782233983
{Sinorhizobium meliloti} r=0.924180878894 0.18625084391 0.316533753384 0.310383873656
{Sodalis glossinidius} r=0.897194129242 0.234087548893 0.254842513054 0.279396627552
{Sphingomonas elodea} r=0.906238750381 0.162653744553 0.335436541988 0.331011390978
{Sphingomonas paucimobilis} r=0.935905202229 0.177936331854 0.313567298642 0.329677625387
{Sphingomonas sp.} r=0.947813576931 0.200495003786 0.295266064535 0.305627897527
{Spiroplasma citri} r=0.919877816314 0.386542497377 0.121910341611 0.17265652326
{Spiroplasma kunkelii} r=0.914416137266 0.388553307158 0.123766737139 0.166440148998
{Staphylococcus aureus} r=0.955660799409 0.369823915602 0.14632767312 0.184662123444
{Staphylococcus aureus subsp. aureus MW2} r=0.949037840627 0.361040417164 0.145951715681 0.189007084084
{Staphylococcus aureus subsp. aureus Mu50} r=0.949683530746 0.361177493832 0.146446448668 0.188929335079
{Staphylococcus aureus subsp. aureus N315} r=0.948230077545 0.360731390751 0.146286161986 0.188881045692
{Staphylococcus carnosus} r=0.959333662953 0.344701601164 0.162532751092 0.202197962154
{Staphylococcus epidermidis} r=0.980657045348 0.379947243755 0.148105081826 0.177330964686
{Staphylococcus epidermidis ATCC 12228} r=0.950998725041 0.36367789893 0.146017558695 0.183026905537
{Staphylococcus warneri} r=0.97076242769 0.390916140467 0.136213581478 0.16344300432
{Staphylococcus xylosus} r=0.979742830068 0.36126613556 0.151265993553 0.188031639188
{Stenotrophomonas maltophilia} r=0.913339637201 0.198473592335 0.309720023275 0.31683784625
{Stigmatella aurantiaca} r=0.900615332253 0.161328799735 0.317604319787 0.346825243631
{Streptococcus agalactiae} r=0.939525413489 0.344071830836 0.152708532568 0.188734459675
{Streptococcus agalactiae 2603V/R} r=0.939827859809 0.330369474122 0.161940859749 0.19862938227
{Streptococcus agalactiae NEM316} r=0.939464182299 0.331014587786 0.162664278843 0.198095514996
{Streptococcus gordonii} r=0.931520803038 0.301552998241 0.19607278141 0.222384305533
{Streptococcus mutans} r=0.951118720287 0.318890911297 0.171515592768 0.202123528698
{Streptococcus mutans UA159} r=0.941199776276 0.311672414564 0.169085597248 0.205539184842
{Streptococcus pneumoniae} r=0.944667486828 0.319971154078 0.181465404973 0.215358216097
{Streptococcus pneumoniae R6} r=0.94722248602 0.304211805233 0.1863229793 0.218979480804
{Streptococcus pneumoniae TIGR4} r=0.94398580791 0.303628318881 0.186965177136 0.218494198427
{Streptococcus pyogenes} r=0.990352808109 0.339146734509 0.185716040029 0.216626234682
{Streptococcus pyogenes M1 GAS} r=0.937939576757 0.312456221409 0.181867624496 0.209610121642
{Streptococcus pyogenes MGAS315} r=0.940600604993 0.313590299532 0.181581307801 0.210339999828
{Streptococcus pyogenes MGAS8232} r=0.938081255167 0.313671041568 0.181828369622 0.209773007859
{Streptococcus pyogenes SSI-1} r=0.939199626585 0.313618183028 0.18143608664 0.210264885221
{Streptococcus salivarius} r=0.961868929856 0.31487997276 0.181904167376 0.206704121976
{Streptococcus suis} r=0.966215510623 0.319044971011 0.1798377048 0.220668952805
{Streptococcus thermophilus} r=0.932616975459 0.319609027327 0.167461239778 0.199890803388
{Streptomyces antibioticus} r=0.94540494135 0.144479954111 0.351514965276 0.352539282568
{Streptomyces atroolivaceus} r=0.937828033898 0.134112505218 0.377579165337 0.351421252077
{Streptomyces aureofaciens} r=0.933742506559 0.141345786009 0.375624942288 0.350534911024
{Streptomyces avermitilis} r=0.935863373735 0.142875036533 0.366791922397 0.34927838782
{Streptomyces avermitilis MA-4680} r=0.929773692127 0.147626055869 0.364670945057 0.346759150606
{Streptomyces carzinostaticus subsp. neocarzinostaticus} r=0.92303403113 0.154272623139 0.348713249332 0.339534173349
{Streptomyces clavuligerus} r=0.948252567357 0.150762301382 0.367346452424 0.344033554368
{Streptomyces coelicolor} r=0.948852738437 0.152584670232 0.369349376114 0.341381461676
{Streptomyces coelicolor A3(2)} r=0.940297449466 0.142565248528 0.37396166402 0.348857417267
{Streptomyces collinus} r=0.931488022776 0.145200192957 0.37247605265 0.348494245745
{Streptomyces fradiae} r=0.927841108161 0.13801432617 0.361222166694 0.359577155867
{Streptomyces galilaeus} r=0.952605263241 0.144246926683 0.36090474927 0.354625453259
{Streptomyces glaucescens} r=0.960488456876 0.141745760075 0.376173434988 0.346074719499
{Streptomyces globisporus} r=0.919873523355 0.147745000709 0.363754550182 0.339656313525
{Streptomyces griseus} r=0.945903301533 0.148410337851 0.371595583848 0.342924691242
{Streptomyces griseus subsp. griseus} r=0.931059186694 0.138731997458 0.369464330683 0.351572711684
{Streptomyces hygroscopicus} r=0.935300845714 0.146916023553 0.351204375613 0.348394573067
{Streptomyces lavendulae} r=0.941656480165 0.14263085259 0.368623931798 0.350349778711
{Streptomyces lividans} r=0.941379205263 0.159080310048 0.367771452464 0.336826997298
{Streptomyces peucetius} r=0.947756214406 0.149738940502 0.362790419341 0.343745792379
{Streptomyces rochei} r=0.934540015989 0.137634379251 0.377276428867 0.352545642313
{Streptomyces sp.} r=0.930212454348 0.146106223526 0.382095144998 0.33724340176
{Streptomyces venezuelae} r=0.948427324953 0.13808225199 0.38997272918 0.340215968913
{Streptomyces violaceoruber} r=0.936482399808 0.154249866447 0.371551089358 0.338076262254
{Streptomyces viridochromogenes} r=0.945424437688 0.145721728019 0.368113235366 0.342573024688
{Synechococcus elongatus PCC 7942} r=0.882037411118 0.214225117686 0.281477792993 0.276906372325
{Synechococcus sp.} r=0.917243393987 0.22649117431 0.272635741489 0.270378855311
{Synechococcus sp. PCC 6301} r=0.913176408962 0.212184387306 0.281268309965 0.279946586001
{Synechococcus sp. PCC 7002} r=0.881611509252 0.235862479979 0.254508883674 0.252557082728
{Synechococcus sp. WH 8102} r=0.91166225659 0.193510536268 0.295412687927 0.306744703658
{Synechocystis sp.} r=0.899050752146 0.249380300065 0.246053489889 0.246183953033
{Synechocystis sp. PCC 6803} r=0.896456843058 0.258404127497 0.234936305259 0.247696403073
{Thauera aromatica} r=0.95680045772 0.199031504108 0.322976585352 0.309568795398
{Thermoanaerobacter tengcongensis} r=0.965209073536 0.348332166151 0.1482104548 0.229821926735
{Thermosynechococcus elongatus BP-1} r=0.878722217881 0.218961751022 0.274420755039 0.270998031548
{Thermotoga maritima} r=0.971831590858 0.299333280293 0.206716524783 0.257750550296
{Thermotoga neapolitana} r=0.996267922849 0.299582127933 0.2118749139 0.267449602792
{Thermus aquaticus} r=0.954398901088 0.181719058367 0.326027934971 0.336168264041
{Thermus thermophilus} r=0.94084109475 0.164074724244 0.343930524085 0.340777917836
{Thermus thermophilus HB27} r=0.910040005613 0.147756633685 0.352093493125 0.344070199116
{Thiocapsa roseopersicina} r=0.931764985593 0.171511681767 0.331628777352 0.316954773683
{Treponema denticola} r=0.965573513696 0.319392999684 0.185875900881 0.221035403566
{Treponema denticola ATCC 35405} r=0.942898663089 0.331366916513 0.176696159086 0.206028734985
{Treponema pallidum} r=0.915815649786 0.23073925629 0.216161489646 0.302027666444
{Treponema pallidum subsp. pallidum str. Nichols} r=0.883773047168 0.222093305427 0.239542572876 0.286574453241
{Tropheryma whipplei TW08/27} r=0.896751837744 0.259085870737 0.214846683114 0.24921464364
{Tropheryma whipplei str. Twist} r=0.894954842743 0.258076912485 0.214148021861 0.250419961897
{Ureaplasma urealyticum} r=0.946883417232 0.3993311889 0.116079953847 0.142725033033
{Vibrio alginolyticus} r=0.928953855194 0.27125072509 0.222896494281 0.24482025196
{Vibrio cholerae} r=0.918382782911 0.282689822461 0.206297814113 0.23687696238
{Vibrio cholerae O1 biovar eltor str. N16961} r=0.907137170351 0.260998106973 0.228608542575 0.25230910934
{Vibrio fischeri} r=0.948646036436 0.333415273681 0.170997799316 0.196750479936
{Vibrio harveyi} r=0.952870331589 0.28292688344 0.221415245203 0.240649431414
{Vibrio parahaemolyticus} r=0.930931901077 0.278364030639 0.220536666888 0.241984244097
{Vibrio vulnificus} r=0.936294821404 0.274673586227 0.227488776309 0.243642654146
{Vibrio vulnificus CMCP6} r=0.923324181222 0.267153964696 0.228515018915 0.250108839359
{Vibrio vulnificus YJ016} r=0.919223994928 0.268469805541 0.226362405091 0.248442078382
{Wautersia eutropha} r=0.913180854706 0.182425828822 0.320765380268 0.323271038892
{Wautersia metallidurans} r=0.890661613189 0.195816451219 0.296466010676 0.31730336356
{Wautersia oxalatica} r=0.922518523126 0.188972174173 0.324342793687 0.314284493989
{Wigglesworthia glossinidia endosymbiont of Glossina brevipalpis} r=0.885436787597 0.424604802842 0.100441790297 0.136012418246
{Wolbachia endosymbiont of Drosophila melanogaster} r=0.939216958927 0.35317043599 0.149636756524 0.205024786601
{Wolinella succinogenes} r=0.917701563973 0.261652187256 0.235174363771 0.253862723654
{Xanthomonas axonopodis pv. citri str. 306} r=0.907514427519 0.175789813747 0.321992559054 0.328642799831
{Xanthomonas campestris} r=0.890187192177 0.18067503273 0.313031260976 0.324596864323
{Xanthomonas campestris pv. campestris} r=0.931439788725 0.19272234958 0.31008505266 0.317718196618
{Xanthomonas campestris pv. campestris str. ATCC 33913} r=0.908614015812 0.173190895406 0.324892206377 0.330957279759
{Xanthomonas citri} r=0.89422401329 0.192798827716 0.307776847394 0.329408275766
{Xanthomonas oryzae pv. oryzae} r=0.896161299909 0.183377959414 0.30871852687 0.324995302518
{Xenorhabdus nematophila} r=0.941474070646 0.282855273962 0.213881118394 0.241186867633
{Xylella fastidiosa} r=0.915280834472 0.261257923767 0.243187618342 0.270087264345
{Xylella fastidiosa 9a5c} r=0.893316337655 0.225503524436 0.260578788607 0.277222394451
{Xylella fastidiosa Temecula1} r=0.896970100119 0.227084817667 0.255290583517 0.276363921152
{Yersinia enterocolitica} r=0.901223410025 0.272738477397 0.218231492219 0.246749245085
{Yersinia pestis} r=0.913323810238 0.260640643408 0.23397239718 0.257893963227
{Yersinia pestis CO92} r=0.901308500239 0.253414870815 0.229175923463 0.259874608402
{Yersinia pestis KIM} r=0.901450102847 0.25463418951 0.229392350174 0.259400693634
{Yersinia pestis biovar Mediaevails str. 91001} r=0.900978200631 0.254106585008 0.22929440121 0.259339378063
{Yersinia pseudotuberculosis} r=0.908029897564 0.28172298383 0.198971633707 0.234607817779
{Zymomonas mobilis} r=0.913582131051 0.252876380322 0.225525723545 0.249627991387
{uncultured Acidobacteria bacterium} r=0.913604079959 0.18582318398 0.309297677133 0.318447614436
{uncultured bacterium} r=0.906183848176 0.217907304202 0.284394116881 0.290689006425
{uncultured bacterium 442} r=0.923789971215 0.232848105153 0.252195811068 0.276346661753
{uncultured bacterium 443} r=0.909030680651 0.222862049806 0.262194608611 0.28105268475
{uncultured bacterium 463} r=0.929128172597 0.223662507716 0.264604393714 0.284205093956
{uncultured bacterium 560} r=0.923379792476 0.313102569548 0.171133290861 0.207602463368
{uncultured bacterium 561} r=0.911992157789 0.235243421978 0.242771211482 0.274078373435
{uncultured bacterium 562} r=0.965323522006 0.357651340791 0.146247033845 0.205659333797
{uncultured bacterium 578} r=0.940215584965 0.319842558858 0.166454501558 0.208521721317
{uncultured bacterium 580} r=0.952978370383 0.349545957918 0.152912513843 0.199881875231
{uncultured bacterium 581} r=0.904886627562 0.23374954832 0.258227272119 0.263486837703
{uncultured bacterium 582} r=0.909916593114 0.229806145631 0.240842080825 0.28321144885
{uncultured marine gamma proteobacterium EB000-45B06} r=0.968175485681 0.356064830304 0.145738076651 0.206479313037
{uncultured marine gamma proteobacterium EBAC20E09} r=0.96293633001 0.363442104451 0.138532747049 0.193928874489
{uncultured marine gamma proteobacterium EBAC31A08} r=0.955426559139 0.348262259403 0.149782357342 0.194713663878
{uncultured proteobacterium} r=0.901844876602 0.226502993841 0.259180397369 0.274490189634
@group {Rekeyed Data} recessiveon
@balllist {First Position} color=gold
r=0.694839206158 0.397720455909 0.130223955209 0.261897620476
r=0.766292651057 0.374622424093 0.143534781733 0.255767122368
r=0.855594474136 0.329050004105 0.190738155842 0.21124476558
r=0.860875571212 0.332845561767 0.190757704352 0.212531827095
r=0.881867319087 0.325791739264 0.188966895562 0.212949677155
r=0.8425528859 0.311130745407 0.216363601816 0.158752778886
r=0.863612858382 0.331878263209 0.20879644914 0.163591455437
r=0.609388738817 0.445424308657 0.106851658272 0.298679083911
r=0.598342880577 0.487342438819 0.0925529300235 0.312453916646
r=0.73819193942 0.342112429488 0.15638980743 0.249007975102
r=0.75325371771 0.367567933403 0.141721092349 0.23731853406
r=0.745211721204 0.370023419204 0.131009780962 0.263443082151
r=0.772221486794 0.370042864111 0.148602505423 0.248757148343
r=0.788584765725 0.365796653595 0.149952571412 0.246090808633
r=0.724106586465 0.383525184109 0.139411200774 0.247546768918
r=0.765549880118 0.370721505751 0.154234925061 0.237155803416
r=0.633818622558 0.377353092636 0.144303942324 0.254849230417
r=0.582138892127 0.460354702919 0.107432199296 0.278269270582
r=0.63289202272 0.42699956662 0.125752395628 0.270982809265
r=0.889226195641 0.33137596417 0.189201293854 0.205921871112
r=0.904044468963 0.345169323988 0.190377159876 0.196667436905
r=0.913928568097 0.419884877028 0.164700605517 0.149271137026
r=0.939911422475 0.387043422196 0.163835393715 0.163737280296
r=0.713061590867 0.34403776213 0.171041431638 0.160383160175
r=0.748530827133 0.396230963957 0.130349178286 0.26150198899
r=0.808783398036 0.390772528538 0.1428182576 0.247937258638
r=0.985309710571 0.286920815641 0.179926275022 0.157202183753
r=0.594053701689 0.406060606061 0.128513202197 0.251036682616
r=0.658029702078 0.386117059243 0.133369022127 0.267880085653
r=0.661882461961 0.396122609379 0.135272028644 0.262553488778
r=0.628906600664 0.402185949681 0.124147324592 0.274074238129
r=0.635717546286 0.392443269977 0.123909038014 0.265928044996
r=0.756582034857 0.341867346772 0.17184102539 0.207170533131
r=0.843838035509 0.295679992891 0.200004443309 0.154205036491
r=0.810661757385 0.288309965604 0.208628321997 0.151419801644
r=0.838951457675 0.328371589097 0.202957567347 0.153186092424
r=0.895413911857 0.316222679495 0.20341842315 0.156127764492
r=0.83931082368 0.325513736324 0.203679411541 0.153949683899
r=0.840470935715 0.32732628086 0.202392084846 0.152825613009
r=0.784164361258 0.341027811014 0.185718037762 0.186593515627
r=0.8471633506 0.329937095774 0.201337822273 0.167803667937
r=0.780569181193 0.346720124039 0.182331488621 0.197053911936
r=0.742918668589 0.338088151116 0.174344590727 0.194161419576
r=0.84001932439 0.338885180758 0.189187091567 0.170932741412
r=0.842317221245 0.319872408293 0.20312599681 0.162743221691
r=0.833355518024 0.356864742315 0.182358836189 0.168147989946
r=0.904315128369 0.320020927799 0.194919195442 0.149139634926
r=0.767999325427 0.336518317442 0.177201905115 0.187425143304
r=0.76555630353 0.336927980312 0.17753764506 0.186137217815
r=0.939080014881 0.306946213383 0.213010678946 0.160012736357
r=0.857077831433 0.279938027827 0.21547481621 0.164378151771
r=0.797414423515 0.308311843969 0.20110412959 0.179793338902
r=0.726278717763 0.32065382512 0.178525855259 0.190405298657
r=0.799233802842 0.318699969127 0.194765996904 0.182729962102
r=0.920597437037 0.358849718335 0.174995457023 0.190305288025
r=0.732463796965 0.341558268772 0.175306942582 0.211885048766
r=0.682424132104 0.390128496761 0.145780688274 0.229807262644
r=0.676039994827 0.396136695057 0.133017731471 0.268487013124
r=0.621151650365 0.403692109523 0.121161588911 0.288161992818
r=0.620496622084 0.402117243593 0.122071151183 0.289453975543
r=0.691966166864 0.425303971742 0.114442592182 0.259707860715
r=0.623004602837 0.399224565892 0.122546532596 0.290904804111
r=0.851957994063 0.333228544483 0.178623074505 0.0992769569318
r=0.797525669694 0.293282975921 0.19492081557 0.113272053931
r=0.774637753028 0.263838428491 0.225048004531 0.111791846828
r=0.885764305483 0.338448049101 0.162804534352 0.095071084111
r=0.807830648531 0.30281798821 0.196672736813 0.10290441063
r=0.723607064037 0.373267592321 0.143169789791 0.266378836844
r=0.665134917418 0.388432297376 0.133060132361 0.259842246606
r=0.778239317264 0.372973209213 0.149337878589 0.242777850618
r=0.747483201697 0.381921427792 0.139134438692 0.249214403786
r=0.759667458473 0.381525555723 0.139179976227 0.242331916987
r=0.743519472407 0.382589372893 0.138744455436 0.248422200143
r=0.856516335903 0.252732478526 0.236756711897 0.11816257936
r=0.89321341115 0.245290112148 0.239026146629 0.12871045971
r=0.895421203108 0.231324881959 0.24983351232 0.123362871148
r=0.886932484299 0.241656102404 0.24220581801 0.121661038626
r=0.660452977979 0.38210238036 0.136142713328 0.265985429904
r=0.684284673087 0.388533851996 0.154857830879 0.261415207928
r=0.659153638117 0.387334121666 0.135093942977 0.263040336355
r=0.836374097751 0.363154574132 0.172113564669 0.152365930599
r=0.977731279481 0.363151638648 0.153574460859 0.0917303447105
r=0.841598908052 0.284282619636 0.214113476729 0.122706286515
r=0.857914547334 0.29911040499 0.213416605121 0.127777658059
r=0.914386624158 0.249858162916 0.251682877836 0.1377020859
r=0.720165771867 0.148126745642 0.282432822884 0.0470480593277
r=0.641094159296 0.414123243457 0.121313475657 0.26764168793
r=0.609563618108 0.41731383841 0.107752165388 0.255122049128
r=0.879367638742 0.30916150887 0.225654747426 0.196909225775
r=0.883885503624 0.317616380863 0.219293954031 0.19788906411
r=0.884607417263 0.30494175966 0.220267297296 0.191863406648
r=0.911937207963 0.323282390197 0.207765386204 0.172208453807
r=0.873199474292 0.303558068344 0.215555963594 0.204714310379
r=0.872921371742 0.304036433207 0.215147789362 0.205317219211
r=0.875720643494 0.303719632528 0.215115345356 0.204905069752
r=0.87644721308 0.302584154957 0.216071965317 0.204297988838
r=0.663700656013 0.356211836543 0.14549084077 0.233501643964
r=0.682631331505 0.35673535826 0.148844780176 0.237455355732
r=0.805544469823 0.368645538858 0.141843971631 0.274413529733
r=0.621260859344 0.383576687099 0.132154786116 0.279806438915
r=0.800664453559 0.337828920898 0.162211314074 0.23044982699
r=0.865750203908 0.310777913024 0.191877835565 0.180203607392
r=0.87057421117 0.309719722609 0.196507346478 0.10878707275
r=0.920360159128 0.331030297372 0.192474674385 0.104616964661
r=0.827920556545 0.241025865656 0.247388247662 0.0933769902976
r=0.857307957614 0.30241497188 0.21668583311 0.10417618425
r=0.936465263677 0.358881683852 0.176358031253 0.116987349846
r=0.908212394961 0.322987097239 0.209067973762 0.100151373171
r=0.869733806069 0.322341652013 0.2109827532 0.0889578553877
r=0.797108178981 0.236179146256 0.241427571728 0.0956712986104
r=0.861683377075 0.307902190026 0.204172822286 0.0952977319825
r=0.848246753247 0.345573832393 0.18981426852 0.143322398697
r=0.671620557676 0.385164084938 0.138848345026 0.254531757616
r=0.811868439761 0.389030012231 0.154551563781 0.229501498595
r=0.724033856999 0.391991871209 0.139935858762 0.245673641762
r=0.679028077099 0.400083558599 0.129526220667 0.257802180214
r=0.776074759182 0.401360731448 0.146427254262 0.225461971629
r=0.785284614192 0.390053108215 0.155126285943 0.225097567705
r=0.861743850133 0.355070131065 0.153276615314 0.246263508853
r=0.775187456511 0.370312803575 0.138009196296 0.260475357814
r=0.827174274321 0.321050237934 0.193175893778 0.191112688711
r=0.836231868435 0.309255055264 0.210397146088 0.199838722401
r=0.670775044031 0.397843256127 0.110228961989 0.300314334831
r=0.677781905601 0.381079153791 0.134109816972 0.271975279296
r=0.769894180386 0.34644780713 0.173839446012 0.195588612465
r=0.645848677726 0.386589248923 0.14590747331 0.230052444278
r=0.833869573103 0.349070241146 0.176522767593 0.20375845982
r=0.904257838768 0.287246787192 0.230886517099 0.123175778697
r=0.901750650592 0.316624877821 0.241489949428 0.134970889465
r=0.948432497756 0.291524036315 0.225628813812 0.12966959369
r=0.693732420023 0.370484545041 0.142280796127 0.248541399429
r=0.767138106671 0.366732594219 0.145034566602 0.243508555461
r=0.810068724021 0.315342800556 0.19954068518 0.152109055666
r=0.819420418237 0.330394788866 0.206191386934 0.157267994218
r=0.825353543493 0.320027872825 0.191740075506 0.166477727741
r=0.829910684702 0.324239694591 0.198687427615 0.156307639514
r=0.801391301533 0.338598429429 0.150159744409 0.247409751874
r=0.732756953973 0.344475892045 0.154068533306 0.246831092692
r=0.822045161194 0.339917419931 0.145017297177 0.246568463341
r=0.812151572345 0.34394170448 0.161704210238 0.228816031579
r=0.79984496584 0.342399880588 0.161709633942 0.240342878033
r=0.788417208169 0.347273403386 0.15852031127 0.241604181772
r=0.799799975248 0.346482599895 0.158375487427 0.237538291989
r=0.795586496813 0.346606863282 0.158586735489 0.237745136062
r=0.808182293397 0.377534100027 0.140679326023 0.154158866007
r=0.902317733619 0.326215022091 0.185812469318 0.150425462281
r=0.92056103433 0.327123943849 0.196992881378 0.21429046637
r=0.849953529979 0.310952953052 0.216245966918 0.0882107049301
r=0.763242440209 0.360906104128 0.177217903344 0.19477826435
r=0.679975990015 0.382756317498 0.134662706385 0.251016551071
r=0.707247616716 0.380799768438 0.143872490958 0.278155594613
r=0.643909404759 0.400115406809 0.117772648586 0.285112521639
r=0.70649761091 0.369511346839 0.13403182332 0.288214068342
r=0.737944689695 0.410436700789 0.128631992555 0.268982869748
r=0.894651734892 0.317665607934 0.196490185773 0.160249525855
r=0.873255563331 0.321497327978 0.208683240947 0.181444385435
r=0.916702631474 0.317829145121 0.204815394763 0.154310140827
r=0.874204604518 0.329198848892 0.206886008996 0.180871432885
r=0.881785302885 0.306688081707 0.199571699201 0.157935919611
r=0.877706326645 0.297900956287 0.193175607369 0.178793800034
r=0.789830525415 0.302615529244 0.195113897694 0.13741143017
r=0.756019643955 0.297837025262 0.216700886505 0.146093619857
r=0.753673225814 0.299565463973 0.215661461518 0.146418256568
r=0.824464237425 0.338413107248 0.161479573585 0.229090648923
r=0.689702588001 0.366815542653 0.132291201429 0.275480125056
r=0.781645255529 0.354260684895 0.143239536324 0.23935934873
r=0.776843314205 0.343559323726 0.153865870424 0.247594129376
r=0.854696224396 0.325149976927 0.197969543147 0.153853253346
r=0.772797001216 0.337859151066 0.180964136323 0.190461496263
r=0.672818876296 0.356810824272 0.174483273844 0.188843695526
r=0.804712792497 0.336583179246 0.187286378663 0.147167591192
r=0.856027266152 0.317659241478 0.198952034656 0.149139219355
r=0.80059104305 0.318219381852 0.195471323894 0.178355646154
r=0.792479565067 0.333270872958 0.185232200959 0.195752622253
r=0.80619258549 0.310922142995 0.202471574484 0.166289265754
r=0.823142673784 0.315103904388 0.202966059019 0.156116762346
r=0.816936410054 0.321636907406 0.193953391964 0.158568002132
r=0.846449889031 0.326258640472 0.199778915848 0.159077043629
r=0.773729324916 0.321077896574 0.195832424176 0.162448178049
r=0.628522287443 0.428364911417 0.118786909449 0.278174212598
r=0.852867099619 0.313634254485 0.202187306661 0.178232625284
r=0.856028959194 0.282290030663 0.247151796176 0.144504275422
r=0.855356151172 0.290754275811 0.230433679807 0.160795767863
r=0.853468168854 0.286549879394 0.232963354648 0.160453570694
r=0.837076350437 0.340612157404 0.184224258513 0.157889494676
r=0.883242505011 0.318677106719 0.182335870339 0.15479384548
r=0.838792838442 0.341579177942 0.180754677481 0.15995122859
r=0.832006658534 0.35113701091 0.181001621172 0.135302107523
r=0.85870884357 0.310198479063 0.197816414755 0.195923132751
r=0.872503878024 0.339682340779 0.193806585007 0.16681808214
r=0.690844936452 0.391957385495 0.136919673716 0.251820527641
r=0.622456021505 0.416023491597 0.12085077677 0.261720997599
r=0.80002562145 0.398990206217 0.114240525579 0.312549425148
r=0.849389251049 0.298527652047 0.21188630491 0.214418257808
r=0.593886796485 0.434033901118 0.114006514658 0.294798647275
r=0.824877794969 0.329509346759 0.184830602897 0.18280856683
r=0.890951199356 0.360304907875 0.136984346975 0.162175933475
r=0.700889468407 0.396105820651 0.135961238612 0.277167119828
r=0.680468926346 0.418589784568 0.118807134181 0.264942785911
r=0.627363136204 0.419424838269 0.123582689507 0.27787563902
r=0.693265259175 0.415999711587 0.122503424904 0.260472997332
r=0.712887962793 0.421793912946 0.132736231473 0.257866123237
r=0.760738125355 0.398595614929 0.14898958853 0.244246359745
r=0.631906448917 0.415804768867 0.124519413007 0.269273117814
r=0.693838251422 0.403687246055 0.136715718351 0.248969001567
r=0.71719465198 0.418359995969 0.134028060814 0.259812937933
r=0.712492716871 0.421354539681 0.132924791337 0.25762318945
r=0.798528728763 0.383311415755 0.126101133109 0.279097836465
r=0.787956785926 0.321586484525 0.184583910777 0.100772124332
r=1.0 0.344275506367 0.134529629829 0.153656046849
r=0.899133212579 0.306443597813 0.203577936061 0.104411683507
r=0.798358712532 0.283818795635 0.221009656905 0.0971186307608
r=0.911943166665 0.296236854331 0.201883684588 0.134518731258
r=0.796470835086 0.274877474904 0.218884105473 0.136190368551
r=0.824071065815 0.268666662995 0.212037429709 0.148121630032
r=0.726737462625 0.300390802944 0.204991728404 0.0971972475964
r=0.793776712157 0.294206963453 0.191273540142 0.158248803222
r=0.815576451051 0.254760530871 0.236961915753 0.0989844200808
r=0.850507503504 0.26937555798 0.242803293324 0.0878707469497
r=0.770903440109 0.294469836117 0.201393931628 0.180798200276
r=0.792756618146 0.265486024706 0.220400067327 0.122333737075
r=0.60205505491 0.407638271522 0.118870086691 0.290823693852
r=0.793267025986 0.367132050384 0.175204690972 0.194796327242
r=0.793882136391 0.364894513227 0.165482161651 0.189287173785
r=0.758432437315 0.36019984789 0.167702801809 0.212466556206
r=0.750089645728 0.360974189991 0.168141216359 0.21331724321
r=0.811728390683 0.344110690457 0.155793353887 0.247763734744
r=0.596237782367 0.43473687901 0.113522420503 0.291729481471
r=0.889398645075 0.325783011776 0.194537709847 0.211976948133
r=0.903853496754 0.321401189729 0.195768499002 0.20521654836
r=0.726863143956 0.388910227312 0.139477635392 0.257201717937
r=0.834891051153 0.330666442361 0.199175676389 0.157774639236
r=0.814021471846 0.319047873192 0.194641618189 0.157655974809
r=0.751192744675 0.239168820895 0.232030437014 0.155217471147
r=0.799356074073 0.341178245455 0.161744738629 0.248679942672
r=0.857810210307 0.281714303821 0.227310928808 0.190209625607
r=0.617492017955 0.398305626598 0.13601342711 0.258184143223
r=0.845939051237 0.326616499405 0.206477933692 0.188042739181
r=0.774345197667 0.339030256995 0.146347638942 0.263071274845
r=0.81220362734 0.341953929627 0.160791448715 0.211540335943
r=0.753419528217 0.331149517685 0.154702572347 0.250160771704
r=0.826063573117 0.295117333686 0.204244265399 0.18060141769
r=0.865587419929 0.320641424131 0.189884148064 0.216021474993
r=0.857025559561 0.316929359507 0.179868175956 0.215145436309
r=0.862453869728 0.322119573557 0.186473784277 0.211668656352
r=0.809771784984 0.359948107241 0.177758628662 0.235860973387
r=0.911920827329 0.322457952404 0.155070137483 0.25242515179
r=0.848900147887 0.332636912068 0.161056122849 0.228382648664
r=0.817762959381 0.333995600653 0.159795643227 0.24827928759
r=0.928665902996 0.312335486959 0.159428092845 0.243000717875
r=0.867709226362 0.350520925305 0.158396609571 0.249514391665
r=0.711504318809 0.382745001234 0.13866946433 0.245186373735
r=0.801116265841 0.35278271813 0.169812890678 0.186672491081
r=0.781393484566 0.33069339162 0.176076206421 0.215563719791
r=0.980085623104 0.315258229126 0.214097459766 0.175853754276
r=0.901413633406 0.351199754489 0.158886569495 0.26312559061
r=0.986202539567 0.307842849926 0.20427157285 0.173514088825
r=0.927678261702 0.285413449676 0.225091301257 0.128614263421
r=0.921703677639 0.315624278791 0.191207015924 0.191737825987
r=0.839872803694 0.325090524851 0.181075473886 0.203974073167
r=0.847722060177 0.331654863232 0.187382236372 0.214995776753
r=0.703354902332 0.370494154373 0.145464128072 0.269862968575
r=0.625038406969 0.383120796122 0.124065402773 0.303474294488
r=0.736647976688 0.354803411063 0.138215983699 0.289864915855
r=0.676528356611 0.357523673112 0.134598551763 0.282684809422
r=0.69763507172 0.369279939838 0.148164859727 0.262037559274
r=0.707556062618 0.373782357666 0.140363373319 0.262398317157
r=0.677896155413 0.373688942164 0.133745230992 0.281495578744
r=0.759584126218 0.359116664245 0.147188725846 0.255673398228
r=0.751821007212 0.381086392579 0.150286927128 0.24644288971
r=0.693098334801 0.391723971529 0.12613101701 0.26152129328
r=0.762859297338 0.364421733696 0.148702301301 0.257995735608
r=0.688670778308 0.367546142275 0.137037891015 0.274932200226
r=0.775821938587 0.359265605875 0.147184822521 0.261982864137
r=0.760482581498 0.348344442638 0.147889232103 0.259307429686
r=0.810226189552 0.349783051911 0.150504469653 0.249098227822
r=0.76694702111 0.361456062186 0.133709356337 0.264148260499
r=0.715337469484 0.369981470043 0.13435903195 0.279274524117
r=0.759907618742 0.351903435469 0.133704735376 0.264856081708
r=0.713774974603 0.363894286657 0.140753425396 0.268162201916
r=0.622795276702 0.394579326839 0.123131209366 0.282413548134
r=0.768558595056 0.37000366215 0.149522255884 0.251563072211
r=0.720024473169 0.383491910278 0.140535944107 0.245047343262
r=0.7174457273 0.389221008967 0.135881168792 0.245531629354
r=0.711949555329 0.375317273011 0.143117958766 0.247695596028
r=0.765823371835 0.372037794957 0.142034257996 0.267192158052
r=0.729883296953 0.383809839324 0.140702335597 0.256438628458
r=0.63372899331 0.411484750576 0.122717399806 0.266114330066
r=0.623538178539 0.406082182665 0.121157877225 0.281630344369
r=0.719418461229 0.41892070194 0.125522276466 0.247877908255
r=0.75782211957 0.402949606211 0.138737465779 0.259635995793
r=0.678767268402 0.41406953702 0.139434336156 0.254954062331
r=0.739937846913 0.395787170785 0.140885759964 0.264129245786
r=0.644382728871 0.394518580313 0.12888769017 0.265585101879
r=0.593205649164 0.42290550353 0.097751514848 0.300215333767
r=0.674021984027 0.408734862149 0.135429013141 0.251816542128
r=0.852069207448 0.287485696871 0.206752801688 0.138940159735
r=0.839703443904 0.28446607635 0.207705389081 0.137688383276
r=0.878217593913 0.280276594858 0.21028515033 0.134074166643
r=0.900761499433 0.314704083713 0.187164503635 0.129612013318
r=0.885778541927 0.288766560926 0.205542078746 0.134260123157
r=0.620348178902 0.401382474195 0.129382226217 0.288397755804
r=0.7423607077 0.378433258523 0.140505961923 0.273729369914
r=0.605666369088 0.453665454097 0.118441334238 0.278993772736
r=0.7915343608 0.319117038875 0.192592018197 0.209961745244
r=0.807724281203 0.328038237155 0.152105152175 0.255710972095
r=0.834648343364 0.329901196048 0.165938637546 0.216068642746
r=0.76919468168 0.347676110024 0.157295946681 0.24246554034
r=0.766280524101 0.348788430169 0.15622294586 0.244787379139
r=0.820885391123 0.345555154577 0.161626368339 0.241645615301
r=0.83328651642 0.339816491968 0.167710900615 0.224634023221
r=0.829685480751 0.327132330154 0.173384180986 0.210142557074
r=0.779829073258 0.347246765674 0.154822097041 0.235989796335
r=0.764570128776 0.349011078868 0.155824376217 0.244426213196
r=0.831295425906 0.3280948851 0.169607116383 0.233802816901
r=0.772409695645 0.342919412235 0.163411713292 0.224742186125
r=0.825373396724 0.338526453593 0.182316880046 0.210637039957
r=0.833306224638 0.358405686266 0.164379864141 0.204282693778
r=0.835378969112 0.292051536174 0.221526263627 0.176134786918
r=0.886077278611 0.312838859588 0.186626341607 0.202817836462
r=0.866274018734 0.306385598296 0.186238298061 0.210856737211
r=0.883117466711 0.310494212241 0.174949747002 0.229939234306
r=0.790626685029 0.346503455044 0.156464678828 0.246111656327
r=0.794573040923 0.344903311997 0.158124292132 0.244534597803
r=0.839433960114 0.322844976977 0.203396544041 0.190028222013
r=0.766279518486 0.365925973157 0.152166289412 0.264641183409
r=0.691711127878 0.393519064497 0.134790070088 0.253685841836
r=0.751621382339 0.339003986301 0.162596148448 0.248161248667
r=0.657112893339 0.397102619757 0.126293473323 0.277017818384
r=0.666463328959 0.40076643808 0.130521379589 0.255067567568
r=0.719813478906 0.382722890231 0.152213664321 0.243863245969
r=0.891831359207 0.310423224904 0.211612451906 0.116518013291
r=0.858876878336 0.285034732709 0.217872244035 0.132135306554
r=0.837526271512 0.303176492611 0.206354128412 0.139390423223
r=0.828174748822 0.314612926272 0.20745799254 0.141668552309
r=0.828472879156 0.313417283841 0.207382909512 0.142297836869
r=0.828818737348 0.313829073971 0.207415869064 0.142427393503
r=0.849809800123 0.345021834061 0.200698689956 0.148864628821
r=0.84791588749 0.291698966408 0.207687338501 0.13690245478
r=0.837382661848 0.305872437179 0.202812172735 0.149665664219
r=0.786797426831 0.268660684613 0.227982718511 0.13260219342
r=0.842086692613 0.326161973331 0.206620372343 0.140842670302
r=0.712433098668 0.391426135672 0.121787845573 0.252912759307
r=0.65850514359 0.40103045331 0.135904022331 0.289551441001
r=0.832472674864 0.297730315588 0.213987886516 0.147191584316
r=0.843184462866 0.320133702626 0.201178162118 0.161898602958
r=0.83896047279 0.319733256626 0.201016371436 0.163255048607
r=0.844709130622 0.338285878942 0.19597673204 0.167125902714
r=0.842256303368 0.320240262104 0.198107025846 0.161856570805
r=0.823922929665 0.322695998707 0.195794120984 0.169705086459
r=0.826076893809 0.326144801022 0.193649766444 0.163041420403
r=0.796659551574 0.335107021743 0.191583718826 0.178054411528
r=0.798782246508 0.335052152048 0.193961306437 0.177175967423
r=0.971822802174 0.342968657681 0.194261206843 0.173279439467
r=0.823546132355 0.330485751458 0.192678640816 0.173427982083
r=0.823119062582 0.33127620492 0.191881674317 0.171596903448
r=0.82313877671 0.329625873463 0.192249254236 0.172671785785
r=0.823104160184 0.330616896622 0.192114064228 0.171583174631
r=0.847137623384 0.334544009988 0.192582713807 0.160632200216
r=0.826702314717 0.340742685903 0.181052859217 0.164555593315
r=0.823298450937 0.307714832133 0.209341800646 0.159571937081
r=0.636769792221 0.439109458546 0.117064101776 0.280514412144
r=0.637808228189 0.439168119429 0.109632430574 0.304638200702
r=0.642154372561 0.43725513475 0.109066445051 0.291780442439
r=0.650610745742 0.437727026011 0.112358565404 0.296242328087
r=0.636709556368 0.428221731773 0.115860682161 0.286038272751
r=0.69032262355 0.422817869416 0.124765177549 0.280733104238
r=0.629341222107 0.417862696384 0.113603460294 0.291801462046
r=0.607033963661 0.424385026738 0.115802139037 0.283368983957
r=0.63074879138 0.436363734345 0.110928484692 0.290219367262
r=0.657676294955 0.431879264007 0.105540624354 0.29951416167
r=0.676614028177 0.438759786773 0.111236048642 0.300120772947
r=0.617244769268 0.434797028389 0.114022287079 0.290395330326
r=0.628577151491 0.436440018671 0.111197551994 0.294797987656
r=0.650098668564 0.414444759609 0.126081406893 0.287831513261
r=0.643786212302 0.426954497127 0.115634631172 0.288265615116
r=0.639866708598 0.434723171565 0.11238622873 0.295787315178
r=0.662519279547 0.440308275479 0.116723735327 0.283458465534
r=0.647085933794 0.435418408762 0.110766657829 0.302155778997
r=0.636289183439 0.420168371285 0.11852325357 0.270551910459
r=0.632700730734 0.414164534805 0.115569319151 0.300480229792
r=0.649165176105 0.435436542057 0.10928223396 0.307060284704
r=0.66349607727 0.430107526882 0.115493646139 0.290566959922
r=0.639525983011 0.44559321526 0.109263088495 0.288351463934
r=0.67227740417 0.419608437649 0.112855719669 0.296725429896
r=0.628607361989 0.420995724185 0.122131026687 0.292770432988
r=0.815974751413 0.348299376184 0.15767597549 0.283213687982
r=0.807417418761 0.36457953335 0.153521763873 0.24839853497
r=0.792916675111 0.362956301353 0.163593999101 0.25798144136
r=0.798843153486 0.338853503185 0.182255000559 0.233702089619
r=0.775530316199 0.367504545182 0.138613023515 0.29024601307
r=0.807939209387 0.344748858447 0.186497064579 0.214872798434
r=0.825609673637 0.334194181217 0.186540763377 0.223693551872
r=0.654797776345 0.383549565436 0.133686022589 0.251459041861
r=0.789950922562 0.341839471605 0.182176542058 0.128679026429
r=0.815033918921 0.341889713576 0.155619085326 0.284329856621
r=0.720911386609 0.353000238682 0.162921473466 0.169825761795
r=0.735798435334 0.357969417275 0.161351425816 0.171304587409
r=0.572816142415 0.405678584279 0.116090412482 0.274639364103
r=0.553720119015 0.407591001539 0.114738885323 0.291367323739
r=0.577867690859 0.410118446888 0.118219476777 0.312013686271
r=0.695569564477 0.384803512868 0.137346451003 0.280862653549
r=0.822371027756 0.343957274528 0.184253596348 0.145835127918
r=0.808776233199 0.313147853846 0.207276432207 0.144790375367
r=0.785486770051 0.380406646627 0.178628089512 0.200734802939
r=0.827215149464 0.358383952134 0.180302461552 0.243615774866
r=0.91175366302 0.339496146007 0.179229814426 0.207062077632
r=0.913649562322 0.338986233261 0.180732573772 0.206880365311
r=0.78363395942 0.259255919021 0.23167605035 0.120772511177
r=0.815227178014 0.366739547544 0.168265583865 0.201329704163
r=0.837710050185 0.327354337565 0.193222576209 0.199846580189
r=0.791475797271 0.340012383858 0.177766686049 0.226057730735
r=0.884199648043 0.312368310156 0.20476892822 0.169511167299
r=0.80558315238 0.355010660981 0.170742270789 0.203491471215
r=0.797418487112 0.344699339416 0.18049915562 0.206357106768
r=0.792684502907 0.339626838008 0.180649944396 0.204744841221
r=0.781967371022 0.345096457665 0.177733012987 0.215316428823
r=0.786300223382 0.340980140374 0.181258153402 0.213748401278
r=0.676630328318 0.38625952901 0.133992538265 0.275799501984
r=0.735723613613 0.393305035694 0.13148755547 0.259502218792
r=0.687260134205 0.381766929336 0.134345569864 0.277596258569
r=0.855566704563 0.220507902295 0.259038080313 0.0886579692807
r=0.869772745193 0.305215452759 0.198999736001 0.143829749787
r=0.753451381304 0.334085891297 0.168224559387 0.21311415327
r=0.686825223204 0.390456214572 0.134518004439 0.281079460903
r=0.707310361636 0.376702749305 0.136469010442 0.279126353099
r=0.662257108991 0.382786803548 0.133260241204 0.265698195953
r=0.672916230251 0.392148373769 0.131047904358 0.28351370088
r=0.661216749975 0.382823948085 0.123299141721 0.284069499686
r=0.694864813344 0.382275225479 0.134124859076 0.286006200676
r=0.848981951806 0.321781971525 0.184710450503 0.20892655839
r=0.805252096802 0.351321313905 0.159298592245 0.212398122993
r=0.831955674209 0.354781910832 0.167672530065 0.245848045511
r=0.83939085238 0.357590200425 0.16804153438 0.243594926898
r=0.844895338176 0.324117492171 0.178137447688 0.221460304655
r=0.831841785854 0.332773905661 0.170974259746 0.225686286124
r=0.8226383625 0.338227885529 0.176272978617 0.22700651866
r=0.823297170605 0.337053543599 0.176363341677 0.226185752851
r=0.822354017326 0.336684709989 0.176855438764 0.226918573799
r=0.868339971022 0.317927434336 0.200484398147 0.195076069321
r=0.875465136732 0.353055138971 0.181015014559 0.204724363501
r=0.70008467548 0.38889716563 0.138552646281 0.266527617416
r=0.763027258609 0.36454746607 0.15668595364 0.245062889733
r=0.864996960951 0.380725999631 0.1607149438 0.226976229961
r=0.823107109066 0.377531949285 0.166388846795 0.226953578825
r=0.792809001951 0.372666282141 0.156340123251 0.246045960961
r=0.875266449782 0.324952219155 0.200509662349 0.168188575069
r=0.831872667623 0.372836639932 0.169902912621 0.227838750528
r=0.954224186825 0.345394208639 0.178986244179 0.126318043141
r=0.890020860717 0.329441201001 0.189148852114 0.16061630306
r=0.856974117179 0.309368770764 0.20642303433 0.13665559247
r=0.850123529193 0.364114505962 0.169349981933 0.233869996387
r=0.820332419877 0.373712750609 0.173871946669 0.212079001045
r=0.950802219292 0.347329095573 0.179770268763 0.125738820118
r=0.900427523046 0.325966211525 0.2 0.121916223097
r=0.876692806045 0.314017547439 0.204958171802 0.134691899612
r=0.827253449436 0.369678608686 0.170241650828 0.232905097389
@balllist {Second Position} color=orange
r=0.911291787271 0.20075984803 0.270345930814 0.258798240352
r=0.899928446445 0.205580292216 0.28131922225 0.242812073479
r=0.823908052667 0.159803760571 0.30025043107 0.224135807538
r=0.834546382239 0.161403611461 0.291375223155 0.219087476953
r=0.828120910924 0.163267397766 0.300476580916 0.2171005432
r=0.753539654276 0.151142906002 0.30429041023 0.205989093466
r=0.779313907176 0.160730225108 0.287406918308 0.203440812883
r=0.970078833813 0.220621495771 0.276347049321 0.286914378029
r=1.0 0.228854323935 0.267476563323 0.318879252835
r=0.872758381335 0.188017895351 0.288815405563 0.228039291967
r=0.866514465006 0.191939359074 0.279212209401 0.239078203783
r=0.916852894723 0.204757312761 0.267208522753 0.225742756119
r=0.881437563016 0.194642505008 0.281003829747 0.252586895829
r=0.871718164351 0.194359420687 0.288375595302 0.254608396327
r=0.871701472971 0.188868862243 0.295739157017 0.25808932729
r=0.860501921659 0.187800627396 0.291983269432 0.254025792959
r=0.891794081152 0.200205985009 0.285403673399 0.237855467185
r=0.943801824488 0.206472983231 0.277247947002 0.290221516804
r=0.924719047388 0.20221986806 0.277724274089 0.283045215968
r=0.822106043616 0.169420253794 0.292012938542 0.223463548146
r=0.819416197165 0.178926288223 0.29787671057 0.217874656602
r=0.786365615059 0.21333632354 0.265171563131 0.258907079315
r=0.785975201607 0.172371261178 0.245886244499 0.269237238247
r=0.759314612104 0.150327649193 0.327946500935 0.173324183321
r=0.894723029662 0.205287901314 0.276168280628 0.284706875075
r=0.885705571794 0.20162977833 0.270750752794 0.277589697351
r=0.729157553395 0.158928654752 0.294666604451 0.200503942886
r=0.894362523028 0.199929115719 0.273967747652 0.256353003721
r=0.912134524247 0.205389007852 0.281548893647 0.247787294789
r=0.898192384912 0.199414898262 0.292812854773 0.261680202602
r=0.920414556762 0.209337349398 0.274749734231 0.265547484054
r=0.917957157603 0.210798099302 0.279989332816 0.226992823894
r=0.821294949422 0.158386057842 0.286952114702 0.222309415208
r=0.737917338626 0.137875876165 0.2972018262 0.193772702532
r=0.738539237661 0.137522557957 0.30518408835 0.172396773248
r=0.747774574452 0.143205493417 0.323169791039 0.194690284361
r=0.747989825877 0.147711473222 0.295348794097 0.214745194001
r=0.748757605627 0.14386354947 0.321971681585 0.192931595798
r=0.747263447116 0.143010161895 0.321360278346 0.194285845749
r=0.805335867451 0.178101380337 0.261913794613 0.233344033618
r=0.754777367099 0.152166208913 0.345087268539 0.209621688668
r=0.811866146596 0.155868165205 0.314612029192 0.204735803692
r=0.803680314072 0.155809959931 0.291654264453 0.21100171723
r=0.77710285755 0.148487341477 0.303230212812 0.204833677413
r=0.768181541173 0.152153110048 0.285996810207 0.202424242424
r=0.784410830393 0.163613662127 0.275641130953 0.226223529218
r=0.733740918534 0.146087664225 0.288047901407 0.227270084874
r=0.788751343716 0.150113962434 0.306937488233 0.210479336548
r=0.786874872641 0.149701434323 0.309325138757 0.209206495823
r=0.76431275612 0.160419320074 0.272455177819 0.211046340747
r=0.749639589095 0.140014581688 0.301020718148 0.191870709035
r=0.781561907274 0.160979551811 0.303617477209 0.192568917299
r=0.795432472375 0.164884243787 0.288084097952 0.199580725527
r=0.788484300252 0.161589452164 0.294066093053 0.20355050988
r=0.806593747782 0.166681809922 0.302017081592 0.226876249319
r=0.821585562604 0.163112819096 0.295708773833 0.22958520535
r=0.85455243771 0.177391856734 0.276407384399 0.266526850732
r=0.921690025503 0.211129192468 0.267282372086 0.261956590655
r=0.933100195488 0.206265501672 0.283095134362 0.270674853973
r=0.934417076313 0.206260644773 0.284157252036 0.269279871149
r=0.930151491425 0.234014525361 0.242034949464 0.275550529838
r=0.935452689042 0.204363563329 0.28295835098 0.267864456214
r=0.668295511954 0.121848475322 0.271361207168 0.221251178875
r=0.678509840395 0.118063044665 0.297555401567 0.181015928667
r=0.669913523335 0.119371267274 0.334330261964 0.156874663278
r=0.659419514223 0.124506795265 0.256904866287 0.229097513622
r=0.659103777905 0.118213525109 0.315256643724 0.196888792864
r=0.902678614912 0.207037354009 0.279795283167 0.261418456023
r=0.887125597457 0.198030872137 0.28636832447 0.269369725281
r=0.869432938642 0.192342992002 0.290896376907 0.255364713081
r=0.877962423546 0.189895072036 0.293708098039 0.253411941902
r=0.869259913653 0.189949858593 0.289194321861 0.254518874756
r=0.875780027836 0.187861724432 0.295271214192 0.253539185875
r=0.671320049572 0.122685588614 0.335632183908 0.175384870742
r=0.684487053441 0.1315432759 0.334134640841 0.174464412416
r=0.671126757508 0.132170219404 0.342526653028 0.174113115629
r=0.674253884056 0.128577358448 0.336970057327 0.170568899559
r=0.902331978224 0.198926186121 0.275835940291 0.263409142573
r=0.905664468718 0.200287116792 0.28832082986 0.262619246087
r=0.893856006604 0.201550387597 0.27557482591 0.280370516358
r=0.761247265036 0.157034700315 0.283974763407 0.216277602524
r=0.65824313131 0.158498896247 0.292952963152 0.224995754797
r=0.699115721332 0.136010152951 0.313901227544 0.159655149778
r=0.708439406308 0.139884456477 0.328597707544 0.164583892473
r=0.702514151592 0.142327763779 0.340685009226 0.1775646956
r=0.547196782747 0.0934219397091 0.378166233266 0.110324569007
r=0.910893946408 0.203385917978 0.27650756617 0.27724048097
r=0.881094406664 0.18541277463 0.281585326314 0.278481989841
r=0.799807536967 0.15510329108 0.311666081065 0.22877795496
r=0.802754706277 0.157093365453 0.307287695727 0.235230278271
r=0.789412329837 0.152129794382 0.308190598548 0.227174277609
r=0.76763616539 0.158680985819 0.291133140576 0.243460002754
r=0.804432726816 0.154660732442 0.309949053 0.226022160164
r=0.805250497464 0.154507561765 0.309748419004 0.22646700446
r=0.804645530102 0.154947941477 0.308861517523 0.227122150391
r=0.803466272555 0.155122410903 0.309538058269 0.226684250005
r=0.842378476111 0.174495068107 0.303135274777 0.228452325035
r=0.85218519926 0.181897341888 0.303035810234 0.228456967666
r=0.915358523048 0.203838714477 0.290879333433 0.251450676983
r=0.923847592705 0.204206801735 0.284565599979 0.247506325106
r=0.848164870357 0.178659370725 0.285426893055 0.230980928623
r=0.767059078293 0.155969901516 0.296005311497 0.232101361071
r=0.68027205117 0.143035748307 0.318217090077 0.174976920882
r=0.679380010839 0.148219037393 0.321787031418 0.187106110826
r=0.646790032267 0.118914124269 0.304704439431 0.164841542741
r=0.679253083462 0.131003954064 0.29830337592 0.185840986783
r=0.707901893862 0.153236951207 0.303231636016 0.201339428085
r=0.685555985863 0.147379802494 0.292481799178 0.184704101492
r=0.665901088844 0.141256070152 0.32451234992 0.165919809947
r=0.639838551887 0.117364790563 0.339398180546 0.150054983505
r=0.663946774371 0.136792228797 0.32489794796 0.165385547981
r=0.74917994269 0.16073914993 0.258962074906 0.230288155193
r=0.896188009905 0.20248128443 0.277885022835 0.247186779039
r=0.857354083528 0.177081569292 0.288376812763 0.265915352876
r=0.881623407173 0.185533293113 0.27031403804 0.266344902042
r=0.886859499057 0.188159621866 0.286301482334 0.272658774328
r=0.856036821891 0.170476751419 0.281735262871 0.265386669015
r=0.848231295175 0.172382688831 0.292683370389 0.265118642641
r=0.877499789949 0.204690733502 0.26309496436 0.262451138193
r=0.890446811952 0.20050514863 0.270254517194 0.2663687585
r=0.798115008494 0.15447416002 0.289281316902 0.214384754468
r=0.803531248154 0.16009781837 0.311728562789 0.212856629473
r=0.953625282782 0.216141529569 0.275713585742 0.263118392532
r=0.911192028708 0.199524601854 0.274352270026 0.261540289993
r=0.806603622577 0.175378302129 0.306283662478 0.214003590664
r=0.867422632552 0.190906536805 0.267278516576 0.243959542986
r=0.830704251847 0.179709573559 0.278566265852 0.221893685525
r=0.695251153116 0.138586364626 0.30603354389 0.202570246134
r=0.736668954693 0.146933831966 0.296056266202 0.206451064553
r=0.700273008799 0.149203750558 0.310462866498 0.21390831969
r=0.881246317106 0.185087102247 0.268030785782 0.25048620019
r=0.869266186334 0.186242310972 0.284516702655 0.250694053819
r=0.742426085079 0.136627196494 0.301420083435 0.19761914795
r=0.755119736995 0.140390129396 0.310344541312 0.206505823299
r=0.767088665903 0.150502854885 0.295815956152 0.195286580483
r=0.744929337823 0.141766396431 0.30665294042 0.215201818728
r=0.871832358898 0.18843868502 0.282344510465 0.228658445553
r=0.868811012724 0.191731527343 0.284008895178 0.238340240574
r=0.875384350177 0.20008927575 0.27703381319 0.226369824796
r=0.847507837419 0.179966381521 0.29533144618 0.228310303535
r=0.861509486932 0.18296210139 0.302272423972 0.225432250091
r=0.863549688332 0.181103796851 0.303337682091 0.226097895558
r=0.860715282165 0.183286730768 0.295965973497 0.227296613798
r=0.860126258386 0.18203130866 0.298068325036 0.226774632129
r=0.758790094969 0.174110724793 0.307996790586 0.199144156191
r=0.743153923737 0.151080019637 0.319996727213 0.182089674358
r=0.834295349629 0.170381212162 0.27902335174 0.239505022953
r=0.658484558897 0.128608098986 0.325650092583 0.168409432922
r=0.828572331399 0.174076812361 0.274079874706 0.216674030877
r=0.880322255598 0.196652844198 0.297175191689 0.242069150859
r=0.926293467391 0.207597490544 0.287741381756 0.2498316925
r=0.93075582872 0.209117137911 0.285574148875 0.262319676861
r=0.920233727784 0.199134857838 0.279193113642 0.274367446309
r=0.906571264399 0.202943508083 0.25895288319 0.313169958295
r=0.757937315303 0.148413042982 0.280373831776 0.21218837831
r=0.785764734661 0.152361254025 0.310215919275 0.210871892323
r=0.753333570049 0.153846928449 0.272499786016 0.220428672846
r=0.789412937018 0.153307141683 0.311269161243 0.208498782776
r=0.750594135092 0.145251626719 0.274936166708 0.211679433325
r=0.769949093887 0.152211033197 0.317585742506 0.184286107231
r=0.722188879219 0.144026974952 0.286263130089 0.184205823855
r=0.733974880623 0.147420265771 0.315894261704 0.175873910434
r=0.734787149076 0.147893620414 0.315659241409 0.176642023448
r=0.846939486498 0.187736996494 0.288617013665 0.23087930171
r=0.911147749283 0.191469405985 0.287494417151 0.237338097365
r=0.85790358533 0.188943456331 0.289907972746 0.239116007433
r=0.86944714423 0.189097602951 0.294429964282 0.23079714125
r=0.746021816766 0.140101522843 0.291693585602 0.217212736502
r=0.792520249327 0.146129054378 0.301412603717 0.220805046973
r=0.810200024838 0.158379679588 0.287457458288 0.204158711712
r=0.742031329055 0.131422648064 0.275984759343 0.218748249005
r=0.736971815115 0.138799092906 0.307818386295 0.199531996228
r=0.769627240243 0.147540080436 0.310451214809 0.215451857565
r=0.793750976878 0.15244267004 0.305157205183 0.232596300902
r=0.753162895259 0.139598188476 0.31901618809 0.201074388129
r=0.749797423051 0.134664450935 0.302455769295 0.19549216101
r=0.749471731433 0.133339255574 0.299532142963 0.206893488496
r=0.750738237688 0.137019002043 0.313301430051 0.207474883161
r=0.764415479763 0.129773074405 0.298658084224 0.184158847916
r=0.935247412364 0.217150590551 0.283741387795 0.273991141732
r=0.773316847514 0.150192049907 0.302994174057 0.216346153846
r=0.725635672033 0.146772866652 0.330491361903 0.191671029342
r=0.746782335263 0.145904337144 0.317345374368 0.202725853799
r=0.74484659196 0.14549203738 0.319573781943 0.200664068493
r=0.751574913305 0.140690972237 0.312449928764 0.207118451765
r=0.738852236991 0.142419098724 0.287411706729 0.218036467174
r=0.752116439619 0.140743124317 0.309675193263 0.213165566919
r=0.727711766957 0.128729790124 0.272882618411 0.230513078912
r=0.801153126334 0.163043135275 0.294815562778 0.211605818687
r=0.775631461817 0.153049716488 0.28800789449 0.214748911375
r=0.882113873208 0.197190216336 0.287961756923 0.265406451574
r=0.906280604891 0.202833277118 0.269677188945 0.274379476598
r=0.988348237919 0.244418760265 0.221424660867 0.314739339376
r=0.822184020799 0.148310008151 0.30367826856 0.209701194874
r=0.962344447794 0.220440258097 0.27608456607 0.27712193199
r=0.799226014227 0.166425948087 0.282672388891 0.198861057236
r=0.771493330884 0.156346812327 0.228008315669 0.228517854231
r=0.930849212761 0.214798396969 0.268507660786 0.272309060217
r=0.913666527746 0.206865690724 0.255130090136 0.292047561209
r=0.928128810123 0.209130906224 0.27233328493 0.288148807593
r=0.911843944481 0.205025596654 0.255786285961 0.285132309467
r=0.911211998419 0.215318803753 0.273427213725 0.285977636126
r=0.882980872534 0.198944729898 0.287831880212 0.271824003788
r=0.91262159761 0.19775816321 0.281186260176 0.276908359055
r=0.894264588737 0.205994247714 0.264201908298 0.276840199047
r=0.912734436551 0.21573649485 0.272615364717 0.286461537073
r=0.910549082467 0.215213497351 0.273582752651 0.285889310794
r=0.894971677958 0.182216137342 0.252508511826 0.325088721154
r=0.669095630019 0.101432059658 0.26133438923 0.216128819376
r=0.75404743391 0.143233224091 0.178907215387 0.251705797024
r=0.672097392552 0.128761526144 0.313787201148 0.182927502623
r=0.667712091521 0.123576980451 0.303485907199 0.158789353851
r=0.701696857722 0.135469020568 0.28688178401 0.225514212105
r=0.703124524946 0.117572718773 0.307920720869 0.190666515972
r=0.715143004932 0.128360329796 0.324833257145 0.174403939042
r=0.659978346818 0.0846100362032 0.274089525043 0.205063655326
r=0.735318637453 0.106265421034 0.278095278264 0.20671039035
r=0.652809547758 0.110461627236 0.321684939411 0.16487305251
r=0.643222045411 0.116139271898 0.307023112786 0.190754885428
r=0.769499009655 0.142052169208 0.300784531488 0.199041049079
r=0.682827627878 0.109693431331 0.320090165314 0.169370195941
r=0.944361627852 0.207519051999 0.271301496924 0.273983936197
r=0.828428254461 0.185039440821 0.263483849328 0.231212453357
r=0.812486408406 0.177077602011 0.262852811649 0.23669629261
r=0.834994345296 0.177141760943 0.289545164401 0.22824455732
r=0.835710841937 0.175727289438 0.291070662645 0.22854385523
r=0.870185958395 0.183059714326 0.300120629968 0.229132137169
r=0.955242046943 0.213687199804 0.284787715177 0.27647863128
r=0.832017418031 0.166424455024 0.293811074919 0.217539463794
r=0.815053035142 0.166869282986 0.30160657478 0.222071781188
r=0.900898439178 0.206868256573 0.272408254478 0.262491707113
r=0.754321062501 0.14070523291 0.319351065224 0.196472270528
r=0.748348819731 0.138976356941 0.299300848588 0.205262315205
r=0.716522007522 0.102659000909 0.318025361039 0.172677317738
r=0.873698364901 0.188127027231 0.292373840235 0.23383872671
r=0.782796758138 0.14105858442 0.315408606223 0.201714665946
r=0.890771499795 0.19793797954 0.291432225064 0.265920716113
r=0.797006580355 0.154388383655 0.310724090344 0.210340392603
r=0.884131171209 0.182997847829 0.287694644892 0.239334092923
r=0.828998690405 0.185256181162 0.274115468339 0.229929497385
r=0.861602432051 0.173191318328 0.296061093248 0.231390675241
r=0.764280781677 0.138290846652 0.308765904988 0.211464799894
r=0.819642304563 0.154987284544 0.302486578129 0.234176320995
r=0.828563608443 0.171077518269 0.280226393466 0.219981372689
r=0.824732554778 0.170257202529 0.300590013083 0.214177870023
r=0.874235585752 0.197105189578 0.273660837951 0.254168209808
r=0.873057775778 0.19628027078 0.268930141671 0.24760974248
r=0.851340479354 0.194928312136 0.280144159202 0.224778668617
r=0.87690349325 0.198360888384 0.285460867097 0.226566380473
r=0.847846735064 0.185929648241 0.269861210816 0.25735821967
r=0.883388324723 0.200364942021 0.270881158397 0.254517629054
r=0.88262470961 0.188471982227 0.261293507776 0.259688965687
r=0.80073258177 0.164654123374 0.264407625823 0.238696995226
r=0.828486057921 0.174690353284 0.300440248647 0.212464927374
r=0.78001466545 0.176021981719 0.3085852072 0.214658217911
r=0.90769185043 0.206191565712 0.295028394848 0.23135648068
r=0.770161680707 0.171397005233 0.309474045481 0.208698552748
r=0.702348083453 0.150060867505 0.318827258838 0.187788507888
r=0.793860902461 0.162289406877 0.292014770367 0.221993999538
r=0.809875648968 0.166939422445 0.296045255982 0.221086813654
r=0.837219366239 0.175946982002 0.28786303684 0.223409784939
r=0.911733514704 0.202161893709 0.291644073036 0.237530849808
r=0.958086881913 0.215998781927 0.290393954243 0.234889628263
r=0.94020230295 0.206701381028 0.271375745227 0.235491661007
r=0.919425341423 0.200445611522 0.283719264741 0.2329513806
r=0.90105512044 0.200990161058 0.287990641516 0.239021537047
r=0.902414599256 0.199300590681 0.286791104721 0.238123133318
r=0.923977226672 0.202054419243 0.293425366425 0.235420142321
r=0.895239345618 0.198300159814 0.275490338515 0.234229260497
r=0.893795588486 0.207955349422 0.275088436444 0.246474333779
r=0.899414691751 0.199390758837 0.274158523344 0.263391241404
r=0.902958552837 0.20355120947 0.279501507242 0.233144621719
r=0.914345965362 0.202070775278 0.291731172524 0.232726154792
r=0.89863405724 0.201101591187 0.27723378213 0.247980416157
r=0.886443784974 0.188153687747 0.28044220452 0.240773857909
r=0.873471655584 0.187673166397 0.259762664018 0.265356265356
r=0.896627227364 0.193857237653 0.277087875628 0.24542610674
r=0.921328042375 0.187029030266 0.28414846426 0.238609691729
r=0.890419919147 0.18556174559 0.266805942433 0.252274837512
r=0.90150142932 0.194546109401 0.293511103826 0.236986945429
r=0.91881713088 0.200660473434 0.279928692697 0.274040707015
r=0.883822078212 0.20125178946 0.283510337251 0.256703399141
r=0.869152257453 0.190947324876 0.295424250781 0.257204908991
r=0.87112056394 0.192124687367 0.292197889343 0.259775513939
r=0.868058037037 0.188293182527 0.299327603865 0.253395377833
r=0.910405335593 0.210297610025 0.281137890961 0.249153655702
r=0.889735842995 0.199320854729 0.290293191983 0.25842305781
r=0.902806018679 0.197054204798 0.288454480364 0.277552150082
r=0.921447535556 0.204212277491 0.286913991016 0.274969223091
r=0.89354593187 0.203962703963 0.249769098826 0.297884505432
r=0.908069663473 0.207508088536 0.268796313394 0.279987796948
r=0.910882289227 0.20379210953 0.269996397046 0.265762925599
r=0.913250315666 0.216812049477 0.266541385017 0.279050851261
r=0.894052062075 0.194275212555 0.287103704145 0.273629409865
r=0.945935729488 0.210326005308 0.293555010266 0.274275126446
r=0.887236590176 0.200644163875 0.294743622778 0.268616335996
r=0.705235938394 0.134271158568 0.325461581365 0.190989172747
r=0.698233487696 0.12883363631 0.333900193514 0.192458804902
r=0.695194386083 0.133330769896 0.333211570073 0.187066819191
r=0.695094810544 0.141333152137 0.317320106 0.211456139159
r=0.693431582919 0.134679977608 0.337003172234 0.196771785781
r=0.934140070596 0.216267319674 0.287591829144 0.270977341062
r=0.920362551789 0.205881005817 0.277240873906 0.257958136765
r=0.961628153396 0.220667118811 0.259263826376 0.285447109357
r=0.820075042807 0.161833126551 0.306081127654 0.208833057623
r=0.876634301283 0.190412595769 0.274337527237 0.239825683559
r=0.821484636722 0.176755070203 0.281799271971 0.241497659906
r=0.863723669775 0.18221859112 0.300894213468 0.22892831718
r=0.86654748577 0.182760684202 0.302434530879 0.22909559813
r=0.867228265895 0.191050162396 0.287164681824 0.239384097197
r=0.845085296727 0.182646910354 0.280458473142 0.236749116608
r=0.816346572366 0.174761544024 0.287412623532 0.231396990462
r=0.853920601368 0.18009804558 0.294011718346 0.233039773615
r=0.865953714834 0.182396872168 0.301629237327 0.229589180927
r=0.850082676185 0.186162589573 0.280108722511 0.239683716333
r=0.842271105483 0.179910666145 0.285187266236 0.231337226791
r=0.825545344442 0.168506253563 0.301307019334 0.221951168012
r=0.818030385046 0.16941832741 0.315533762203 0.217058797067
r=0.766822077298 0.155361744301 0.325312190287 0.193815659068
r=0.804973827335 0.179729281157 0.299745509534 0.220447755689
r=0.816359030387 0.174037224367 0.293690935711 0.214483783664
r=0.847476716823 0.189471130519 0.279926526651 0.220061920935
r=0.870994018464 0.184330405986 0.301063549769 0.224728814571
r=0.868812192836 0.184541976909 0.301010487495 0.224321632599
r=0.792735198163 0.168341832945 0.320889240976 0.213199980195
r=0.887815042369 0.192112729939 0.302228456658 0.26288774827
r=0.885065909795 0.197076380811 0.293896004185 0.259196804796
r=0.863447921719 0.177306159115 0.302734265342 0.234742574813
r=0.915929549035 0.209328151027 0.288930392206 0.267881479986
r=0.898856062277 0.206459257765 0.281691206132 0.257059298104
r=0.891064813908 0.206294675015 0.283371197429 0.236604421788
r=0.691137487239 0.131908009794 0.315932144106 0.192418677859
r=0.704831023355 0.126812141347 0.317653276956 0.181629417095
r=0.722049991507 0.131956838912 0.302919275161 0.190876782838
r=0.727252404493 0.130936914444 0.314848101942 0.193039817148
r=0.72809775262 0.131346537535 0.313868604138 0.192305605497
r=0.727980161676 0.131177466243 0.314903085918 0.192744030948
r=0.753344122253 0.140174672489 0.297903930131 0.208034934498
r=0.717688649021 0.130927002584 0.284350775194 0.192813307494
r=0.734037937925 0.131457804808 0.315005068239 0.186837418726
r=0.708934211955 0.120505151213 0.304818876703 0.16630109671
r=0.739325880272 0.133855919567 0.292463681677 0.195969837686
r=0.88542080605 0.201964843909 0.270896764503 0.2682174319
r=0.951902956015 0.21176260969 0.274198577559 0.268259365395
r=0.726127441892 0.133331208161 0.318489002231 0.195358622888
r=0.753663311368 0.138868117091 0.316287264873 0.200871666661
r=0.755064345908 0.137357063101 0.314877191029 0.202105119902
r=0.766497813224 0.14526266501 0.277648711438 0.245376123327
r=0.756049224199 0.138012377139 0.290083727703 0.21510738988
r=0.76355074872 0.138879624249 0.315466714346 0.201912794716
r=0.759175057538 0.142183202586 0.286053099904 0.219981136557
r=0.781976429237 0.144834118413 0.315346689557 0.199475673801
r=0.780544709579 0.144021565804 0.313739807103 0.203555806217
r=0.807624385104 0.169025392213 0.218058152548 0.241389377394
r=0.770328048519 0.141275244983 0.311565667403 0.209404559611
r=0.76854840323 0.141592154813 0.310150299827 0.209179222328
r=0.769113324119 0.141502004183 0.310832246728 0.20883252163
r=0.768015244848 0.141587968343 0.310891798276 0.209048737314
r=0.75881298923 0.142642301799 0.291754156972 0.217893422621
r=0.76530696607 0.144907164262 0.290988291266 0.214742500541
r=0.745433214466 0.140676042934 0.327068253983 0.19323682549
r=0.948064971571 0.21888636224 0.273246880954 0.280452953107
r=0.972440777907 0.217447884696 0.259459326737 0.303582390061
r=0.961493378213 0.2255332621 0.252602002454 0.295935731529
r=0.964214957725 0.21620809152 0.257676088681 0.300467621394
r=0.944774912723 0.214766189539 0.260966025293 0.294665962208
r=0.940432765539 0.221626575029 0.270011454754 0.288705612829
r=0.948584427548 0.214927880749 0.256501456684 0.290407335252
r=0.938612457331 0.20628342246 0.261390374332 0.286016042781
r=0.954504270774 0.218102649221 0.258923426239 0.295389191869
r=0.97137601672 0.230308042175 0.254858383295 0.289745710151
r=0.98224789723 0.235965350658 0.250541395969 0.297538730635
r=0.960630682429 0.220880870257 0.267909259751 0.278721146193
r=0.966586090513 0.226388672787 0.269228774441 0.276956589389
r=0.942348764871 0.219578783151 0.271840873635 0.286626010495
r=0.95382915802 0.220758246639 0.252775796401 0.290593919492
r=0.961993660671 0.223297478145 0.266935280786 0.291830053603
r=0.945176744376 0.210075498173 0.265845715662 0.301647137666
r=0.975554620723 0.22330770329 0.26081458669 0.289979808692
r=0.923829160692 0.213189888074 0.250518622154 0.290597259745
r=0.959512415944 0.217988420627 0.269601902967 0.279834836857
r=0.981352138722 0.226262129959 0.252412343556 0.300195171218
r=0.952945518267 0.217008797654 0.245943304008 0.30752688172
r=0.953973774267 0.216218646049 0.254937217178 0.301627258833
r=0.960036056216 0.219235933642 0.242928921038 0.301381729978
r=0.953390526022 0.216051506365 0.268147638473 0.284317098344
r=0.921675480363 0.195803421995 0.29363597383 0.245259139383
r=0.882075408993 0.189330376034 0.291751178299 0.237877748756
r=0.903591043699 0.197645423701 0.285165351756 0.237910313535
r=0.848615551718 0.175081014639 0.314716728126 0.229388758521
r=0.944500327094 0.215741888284 0.286764103712 0.240336370734
r=0.832796941891 0.172080887149 0.303913894325 0.22726679713
r=0.843793046966 0.175254567467 0.302030709291 0.222321682735
r=0.891681684205 0.202250493345 0.275685434773 0.238862997019
r=0.716661317912 0.147073998538 0.328346667384 0.179604472252
r=0.919445518268 0.191449704218 0.299085531238 0.236068941227
r=0.770531940574 0.16152120296 0.331332643806 0.182724162622
r=0.786463233858 0.17543738807 0.307721449235 0.181636589062
r=0.929956326301 0.198030813516 0.287134866377 0.227372346341
r=0.94688705371 0.201026981463 0.294561174223 0.232578821601
r=0.974976243197 0.211640762139 0.304391705597 0.238099201684
r=0.931680934101 0.216330387416 0.281918737146 0.252737479851
r=0.737374635377 0.145102937376 0.296407959342 0.220044792833
r=0.728575624012 0.141388819253 0.313488239447 0.200484819492
r=0.842630826034 0.191779392118 0.289871409486 0.230815798263
r=0.883782164783 0.194296569297 0.297740922741 0.240942647193
r=0.813080558263 0.182689213418 0.309840323643 0.240054706775
r=0.814015633945 0.18460047917 0.310423817285 0.238405671927
r=0.68299849289 0.108034751837 0.323636145003 0.163623948362
r=0.813532224804 0.159341394851 0.309892463522 0.232608986658
r=0.811645725829 0.16527874721 0.299486527391 0.21640486244
r=0.844446931107 0.166201843171 0.306165171856 0.220151384951
r=0.767424399534 0.146052816407 0.292316336564 0.211335861778
r=0.820653031652 0.157349413646 0.291877665245 0.225646321962
r=0.82070866461 0.159570826965 0.303719658437 0.219574437676
r=0.819724001594 0.163622883974 0.29539107871 0.21759545286
r=0.833088907812 0.163144302096 0.302830831001 0.219375489949
r=0.830114931631 0.163645846583 0.30412628449 0.218012938063
r=0.920622279105 0.204271376002 0.275157860743 0.262112571919
r=0.895183767763 0.200077175381 0.284777156087 0.269969129848
r=0.919220067932 0.199884681914 0.272342879108 0.264655006727
r=0.623914931851 0.120331416876 0.344151510508 0.16141247658
r=0.727063776459 0.151922794873 0.315358892376 0.184262708633
r=0.822121306933 0.170489563389 0.316588918633 0.198232563867
r=0.932914936244 0.210780216574 0.272914050606 0.265408184688
r=0.921449393761 0.212817319667 0.27983523326 0.262285659546
r=0.905363023194 0.195330409648 0.278904614771 0.250473437656
r=0.933769422952 0.208836803332 0.274545902543 0.266108487808
r=0.927991339079 0.193165166422 0.262246179611 0.266694578187
r=0.93189680551 0.203600620068 0.281637542277 0.261485343856
r=0.824591605156 0.170765312513 0.279028015532 0.221410379525
r=0.832339304244 0.181094097308 0.271733761423 0.238083477402
r=0.878723123989 0.195840731361 0.291611810541 0.244189276785
r=0.878032623994 0.195260711229 0.292952855794 0.242578841938
r=0.831657946555 0.171958072124 0.300128293473 0.224003764769
r=0.842822793182 0.179596027405 0.288585701029 0.229082341172
r=0.846143418474 0.178318646998 0.304062973804 0.224183881965
r=0.844449906369 0.178201200842 0.302846334879 0.224797457799
r=0.845388105487 0.178213090891 0.303973946556 0.223929135613
r=0.801440590053 0.171385237614 0.308545159546 0.213205728126
r=0.82272404074 0.176142431157 0.289635694153 0.245018002299
r=0.906462603875 0.20162762114 0.287645722373 0.261369138515
r=0.877780279971 0.195117910854 0.279424467242 0.250647829328
r=0.868798956082 0.19767827529 0.282329095264 0.247503224618
r=0.858685602323 0.191140071728 0.289387280901 0.257665302824
r=0.888049100122 0.194438541635 0.293949789017 0.233174463435
r=0.761127204954 0.148906349543 0.318921214695 0.212019537057
r=0.862303545377 0.185257492613 0.29506120726 0.244670747151
r=0.715658841896 0.157308783386 0.290692073008 0.211315099288
r=0.751719820967 0.152407708178 0.317413634169 0.206312277775
r=0.72122220515 0.144673311185 0.304363233666 0.194551495017
r=0.862348008116 0.187658088088 0.297265828883 0.247641225358
r=0.841263817695 0.190463161037 0.297124521168 0.245161932242
r=0.716131676135 0.157243225159 0.291903646705 0.210605553697
r=0.704421764148 0.14422587364 0.305878268919 0.200347141865
r=0.715440242833 0.142062844317 0.309834727607 0.202407671904
r=0.862038146059 0.187061463052 0.295225574117 0.255083813253
@balllist {Third Position} color=cyan
r=0.683757260961 0.362977404519 0.125624875025 0.401119776045
r=0.60875010042 0.330364934106 0.192625243327 0.344393976685
r=0.490080775724 0.195007800312 0.343460054192 0.185811642992
r=0.486774004961 0.186601890603 0.352044250637 0.182797272381
r=0.472093562278 0.182663728605 0.366198626627 0.168520036897
r=0.428604358422 0.165013585666 0.355668927777 0.182864960383
r=0.451652847066 0.172921022706 0.356418815646 0.160057713706
r=0.835529566678 0.450061769457 0.0489974341918 0.46560866673
r=1.0 0.455005091113 0.0139040061796 0.519118008497
r=0.529710692384 0.311807041432 0.200865590352 0.352937171756
r=0.5890218132 0.308246759839 0.204223207336 0.354438090082
r=0.568945305495 0.344721495155 0.17431234789 0.333057813289
r=0.621506463842 0.302072630279 0.195119926104 0.359767931833
r=0.617141873381 0.296792132396 0.204676361005 0.347711855843
r=0.653670180387 0.318867308503 0.179828648891 0.395784877978
r=0.6227855775 0.294004879749 0.205437434646 0.360404322063
r=0.608768136087 0.351604966527 0.108485438004 0.492647479545
r=0.869797614334 0.433593264785 0.0287626802843 0.506562694086
r=0.789542103973 0.416863292724 0.0792603650022 0.439495353205
r=0.494347374553 0.173724807166 0.320651903459 0.217566558845
r=0.501945992323 0.170992836787 0.326529564302 0.22385683843
r=0.700457809751 0.261269342902 0.302324885998 0.239919264409
r=0.667643357653 0.214223642531 0.384772797354 0.11421803605
r=0.409311676205 0.234681534759 0.214662148678 0.244661700681
r=0.738579391148 0.322115964158 0.117852694178 0.439124844296
r=0.71045862045 0.285585478301 0.16979976523 0.379833619707
r=0.388524049148 0.0810508142411 0.38155009099 0.164294713266
r=0.695472158734 0.393088782562 0.0550416445153 0.507708665603
r=0.64245824788 0.377551748751 0.10335474661 0.438900785153
r=0.686426189806 0.364422321195 0.113265217012 0.454720111781
r=0.710928546249 0.389606218994 0.069974751949 0.494474220411
r=0.61104036466 0.338816427463 0.0856647595035 0.51330973623
r=0.50873942116 0.267709712754 0.252914153056 0.244461883042
r=0.384172166671 0.155515812626 0.359108227897 0.0995745531697
r=0.339784198558 0.161476408619 0.354973547422 0.104961979239
r=0.423677254563 0.156795430778 0.357792993035 0.105001389848
r=0.447869607591 0.141482676158 0.372207700721 0.113749698756
r=0.417185566503 0.158214567545 0.356793626232 0.105717750438
r=0.421690901833 0.155616784651 0.360202561247 0.103177943451
r=0.532689833658 0.277905856947 0.245688271515 0.291825955
r=0.454821877916 0.181934969434 0.360769026313 0.147337645078
r=0.474648195119 0.234307318962 0.295446583113 0.190949766264
r=0.481080435562 0.258500286205 0.242907842015 0.255237550086
r=0.461158905907 0.165825869643 0.342144886143 0.1450103224
r=0.433535979142 0.184306220096 0.351706539075 0.14322169059
r=0.53404435578 0.210254809509 0.305377121359 0.2148384235
r=0.476306804339 0.13928612952 0.38425764446 0.12518893152
r=0.473389493306 0.234932857633 0.284191734619 0.211564883814
r=0.471120806553 0.235176569081 0.284600245119 0.210469626919
r=0.431555914746 0.142314098168 0.380821984912 0.111565592241
r=0.362390545583 0.149371164712 0.375599975697 0.0986694209855
r=0.405004588252 0.228307848763 0.318072858025 0.206615697527
r=0.43966024516 0.278240262502 0.212888132709 0.291760345142
r=0.439175231505 0.229260914161 0.303870418535 0.22070058872
r=0.532256922872 0.176494639288 0.430265309831 0.121252044339
r=0.524323347341 0.287772103448 0.247584714106 0.296383382287
r=0.686069951399 0.317595477313 0.144946152181 0.444259683966
r=0.691040941375 0.381765538813 0.110932645772 0.43413572289
r=0.724046448048 0.407022964014 0.063151192441 0.478737464994
r=0.718272467288 0.406934681213 0.063591044077 0.478494304956
r=0.775470779958 0.381156666395 0.0883528986605 0.472167496299
r=0.710742469117 0.399788676741 0.0661974475294 0.48078049888
r=0.479437673914 0.111285759195 0.375919522163 0.0826784030179
r=0.356766334022 0.111941223171 0.394866664525 0.0932086329615
r=0.284304406719 0.114566209415 0.416803658014 0.0963820469961
r=0.504292705061 0.0899668065385 0.3398258909 0.108755558339
r=0.39327511809 0.120281490169 0.378283280348 0.0979351214544
r=0.649430017811 0.350202885962 0.140312780751 0.411204925467
r=0.691155840661 0.368867302887 0.107268764315 0.455322179114
r=0.629151855483 0.30225951663 0.22630129802 0.343953498536
r=0.640061958209 0.314049690796 0.208593101018 0.360018082348
r=0.64222274305 0.297583102209 0.212151435247 0.370499911194
r=0.641048016634 0.313444077966 0.209101131552 0.360215838299
r=0.29827536296 0.0798207394498 0.429984646666 0.0568322337026
r=0.290120715336 0.079334738269 0.437508604348 0.0635609823253
r=0.273597119955 0.0874495287349 0.428176314953 0.0628993454484
r=0.279711117674 0.0719061669116 0.441359929098 0.0548201083725
r=0.668814522524 0.391476602332 0.104556131672 0.419664216668
r=0.673580755857 0.388209687876 0.143743632491 0.380800222284
r=0.713163642212 0.413743266325 0.10082774931 0.41434765471
r=0.518679453849 0.19167192429 0.350599369085 0.182776025237
r=0.527982544738 0.107013075225 0.41069791136 0.129631516386
r=0.311661088446 0.104899236341 0.423942583313 0.0957703332531
r=0.334097910271 0.102561038442 0.444378272803 0.0909890549057
r=0.299718149906 0.106681932256 0.448762311714 0.0528758427167
r=0.121192909562 0.0406915149764 0.476355581239 0.0279302706347
r=0.75572026395 0.38320149386 0.0861657178896 0.484705659273
r=0.762898033111 0.382466920904 0.0769503929349 0.500409146351
r=0.466714336239 0.172286938686 0.374980104567 0.156154370539
r=0.491154674928 0.174864962189 0.364685284293 0.164854159165
r=0.457920468034 0.157919719855 0.377527585286 0.159636516608
r=0.514631822275 0.160711827069 0.358150901831 0.178128872367
r=0.455834584915 0.169646111557 0.360690511361 0.180106827008
r=0.457335458521 0.169407794986 0.360414725455 0.180528524091
r=0.458106872526 0.168854712487 0.36059612113 0.181065668595
r=0.455666707195 0.168745887367 0.360796016128 0.181001871163
r=0.550503680356 0.315230155002 0.149248473462 0.424084077031
r=0.55078466873 0.321536711021 0.156725876292 0.403746957868
r=0.616573453221 0.317710658136 0.235431235431 0.31473491048
r=0.639330346037 0.404068034468 0.0759340762778 0.452160947211
r=0.523440369818 0.280502132454 0.260288082401 0.267482095437
r=0.475453985894 0.212515215226 0.358360075246 0.160672789643
r=0.362721256512 0.128900452751 0.393689281886 0.0823219269204
r=0.407866476909 0.101909341301 0.398954297185 0.0750198403436
r=0.271429697395 0.0825905078955 0.463095994218 0.0578527782036
r=0.373956783701 0.0997337702232 0.410734258574 0.0759306227256
r=0.472030562318 0.106144360583 0.393536727969 0.0790900393324
r=0.396041746752 0.104072659122 0.394190153536 0.0737547754631
r=0.356990740845 0.100787227353 0.393201430052 0.0629502393125
r=0.245063876478 0.0905728281516 0.423972808158 0.0707287813656
r=0.341431039439 0.103460645284 0.378964906097 0.0635884821806
r=0.525064907322 0.204989026031 0.307223939773 0.200717437991
r=0.639247892272 0.353171053251 0.119850275437 0.447596402844
r=0.674495021725 0.248180852923 0.253171243095 0.313063989355
r=0.6892593735 0.308767027593 0.169053440447 0.407931921379
r=0.717645035086 0.335826580572 0.130015724398 0.459027706327
r=0.696014632605 0.243120654824 0.238298645324 0.352199353763
r=0.674807886108 0.24763673378 0.236250760563 0.34219751933
r=0.61945888528 0.259094044608 0.187629340078 0.352908714647
r=0.656303569295 0.281069878894 0.133475811152 0.436435464024
r=0.461563169639 0.193331188783 0.31045690009 0.203458641612
r=0.44171569922 0.203052003261 0.322944367993 0.201023762151
r=0.699397459935 0.383592303157 0.0878704957106 0.456512170613
r=0.664121218754 0.372189208462 0.112859519848 0.423033040171
r=0.497640931003 0.279097204411 0.256270838677 0.268940754039
r=0.636566010749 0.323515639633 0.0934631953549 0.500468252482
r=0.520438719792 0.226657467639 0.277022143373 0.271141336487
r=0.386472233033 0.0836963624483 0.415922456981 0.12372032237
r=0.431455860073 0.101398155624 0.426352471208 0.10802770813
r=0.410384458644 0.103772882869 0.405789552017 0.110619139753
r=0.620603050447 0.347188314644 0.156246120743 0.380291306327
r=0.608892169564 0.320226452069 0.221316978462 0.306799005643
r=0.416675765909 0.158665880072 0.337330917365 0.143487421516
r=0.451506790858 0.159743013131 0.346327269105 0.144063742374
r=0.42128570876 0.182119790746 0.321827126083 0.163960853241
r=0.460369750056 0.170033886673 0.331145712692 0.154034229829
r=0.523112196136 0.298199516288 0.243572900182 0.280209608552
r=0.552440944474 0.348690993632 0.192247043364 0.331021934701
r=0.52184307825 0.305099877246 0.243834393483 0.281832384778
r=0.525179460556 0.275521000927 0.275483434039 0.252383424763
r=0.518384905333 0.28729412107 0.264382035903 0.26327520244
r=0.526617178218 0.290399608985 0.261001341938 0.267456076094
r=0.528072981765 0.290925295959 0.261927000729 0.260095754466
r=0.527015044293 0.290437560464 0.262255174207 0.261298924048
r=0.502239441842 0.236266381385 0.222358919497 0.233270928056
r=0.397203756256 0.119743086238 0.423416789396 0.0896743577156
r=0.519490585819 0.164260528242 0.335573148826 0.210232186814
r=0.348343184281 0.0800222322684 0.41501421255 0.0456117589502
r=0.526231421579 0.273463030934 0.231600775211 0.270286941724
r=0.620844693591 0.337799592592 0.130469569998 0.438120599505
r=0.637920523681 0.344221418506 0.132119407241 0.425291270979
r=0.697222998819 0.408886324293 0.0893825735718 0.436872475476
r=0.670185082956 0.388770541692 0.164746543779 0.372989305278
r=0.83249513178 0.331403164099 0.10026539827 0.468720918209
r=0.447987764517 0.130064209492 0.382354957384 0.137787628819
r=0.449865878803 0.154525010788 0.369589570817 0.14144704086
r=0.463948689139 0.129820303807 0.39246675696 0.148474671849
r=0.455499221673 0.147735046491 0.377841940526 0.143114564264
r=0.433834876945 0.127666584301 0.361172885265 0.158347747303
r=0.372791056891 0.14994802402 0.411453291276 0.126646352572
r=0.381813443135 0.17506526198 0.334809497172 0.20430301759
r=0.360744021309 0.203289921304 0.317720657743 0.216223213694
r=0.364278864457 0.205539779321 0.313992140811 0.221032108842
r=0.524261896082 0.277598912499 0.261930314087 0.27373542248
r=0.588184360384 0.353595355069 0.163331844573 0.381375614113
r=0.565891700557 0.306167595788 0.22183877533 0.310326519777
r=0.534167501909 0.306656547197 0.224282732656 0.307259055095
r=0.466438037863 0.134102445778 0.416335948316 0.156206737425
r=0.495529700846 0.222690804361 0.326201741754 0.215559212782
r=0.499210298552 0.260977836806 0.194156221466 0.374201045904
r=0.487870239818 0.14005154928 0.402280495321 0.191656861097
r=0.420654949556 0.129509621478 0.425130323249 0.113907814688
r=0.455656133223 0.214588727894 0.33629001157 0.184397553854
r=0.511256177659 0.240182528714 0.315359186874 0.211472057466
r=0.417859911336 0.169589516284 0.346935825785 0.166915590673
r=0.411766768918 0.13511347232 0.391769060328 0.127975291234
r=0.441332222092 0.14993633591 0.388128867964 0.134908649433
r=0.446573507591 0.130059049058 0.407949234601 0.123114488008
r=0.399194493179 0.155247654375 0.38391883046 0.127809295221
r=0.772733571046 0.401697834646 0.048812746063 0.494924950787
r=0.450699702241 0.175944782429 0.35723216127 0.16317797484
r=0.362836501931 0.150549697106 0.387642410191 0.127664348216
r=0.394257370351 0.150693279984 0.367339271322 0.149439775062
r=0.385338569041 0.150912788174 0.367072876172 0.148454151693
r=0.465652752307 0.144889377753 0.356208400275 0.142862710624
r=0.45824555529 0.140885944259 0.361441165197 0.126594754422
r=0.479234745969 0.15006125503 0.351411967217 0.147612992269
r=0.527331701968 0.133067519607 0.365771370985 0.13354948955
r=0.442170004843 0.192846549494 0.332476097315 0.20011990786
r=0.483858978296 0.141333291564 0.358290780364 0.173866733498
r=0.686626180433 0.347294206345 0.128135749435 0.437760110116
r=0.755027026319 0.373246562568 0.0648995059622 0.52592210472
r=0.824281629032 0.369487195085 0.108035768599 0.428249893546
r=0.421526709953 0.160900404072 0.366144668158 0.165218597714
r=0.793893901425 0.428764082242 0.0328015104048 0.514201539451
r=0.444120252306 0.225353856312 0.322205257294 0.19077291297
r=0.549488810514 0.131888961357 0.359754606229 0.236038643405
r=0.714680853308 0.366764171488 0.10221254333 0.444054997874
r=0.800618533785 0.364316307614 0.0843827910247 0.481365466982
r=0.791496236713 0.415369854425 0.0545706100525 0.479626013237
r=0.777632065082 0.367834739347 0.104297353811 0.439108803807
r=0.785829632929 0.373174177327 0.11324122168 0.42296112815
r=0.706980615508 0.334026618492 0.179825706689 0.349374062058
r=0.756804668639 0.387971336257 0.0777964296673 0.476056388874
r=0.734380629437 0.372909469968 0.113455480651 0.424573524265
r=0.78111050392 0.373275150283 0.114664625297 0.419414269235
r=0.784835413711 0.372991635474 0.112901579065 0.423732070922
r=0.806307653353 0.267280358848 0.135270486931 0.451333969844
r=0.455536705185 0.0785323038342 0.379528806177 0.0943047581337
r=0.566970088067 0.0711330790308 0.320636114544 0.105356471284
r=0.370572809364 0.0521230191596 0.456242062835 0.0437303296339
r=0.309109846161 0.0913087854283 0.405943314752 0.101397503337
r=0.438734269958 0.102061071926 0.407315115935 0.124931367994
r=0.352772084357 0.107267253691 0.405985320963 0.129282384813
r=0.320100594562 0.108543953472 0.426261380097 0.123888151481
r=0.406179410439 0.0550001198782 0.359035220216 0.0879426502673
r=0.404235160412 0.0810223749974 0.412999008836 0.0995381598094
r=0.284239075095 0.048473744951 0.46294864397 0.0464252740912
r=0.340903364305 0.0586400158714 0.454270409682 0.0719149885924
r=0.399637053609 0.193075192573 0.316539233694 0.233017242607
r=0.305529061039 0.0588780821059 0.4334733778 0.0883138228179
r=0.73890015063 0.450906736417 0.0630989881757 0.442782337011
r=0.571716618303 0.218898052815 0.19951604885 0.383177905953
r=0.576642704278 0.238495309543 0.229233111957 0.333560112964
r=0.552910759881 0.24700703508 0.192935040947 0.366876723119
r=0.554604475313 0.250677419135 0.189250141271 0.369307466589
r=0.528792239644 0.279126280136 0.259616127529 0.263889269665
r=0.788982003064 0.45573747502 0.0543070504505 0.452196473022
r=0.474308736721 0.17464294663 0.336106239038 0.184214482586
r=0.475352588165 0.170228435239 0.33777569407 0.185027438693
r=0.677869666098 0.333531198715 0.142305946437 0.426009986382
r=0.430387092087 0.151339868194 0.365911460524 0.10599522307
r=0.436062685589 0.170304744623 0.380904093505 0.150611090356
r=0.285002734181 0.0688034731345 0.406054441949 0.132041267016
r=0.535634553199 0.299049558724 0.251848080259 0.28130421664
r=0.382237823801 0.136848871299 0.393157028335 0.131330978509
r=0.699904153186 0.399808184143 0.0802429667519 0.471467391304
r=0.457346369975 0.17685099626 0.349663845373 0.165543916024
r=0.544046232385 0.327763007976 0.230092416762 0.270413976453
r=0.52782937849 0.277981740797 0.260794697683 0.279443776601
r=0.515006882949 0.318810289389 0.23963022508 0.269573954984
r=0.416766178472 0.165235768062 0.361290890679 0.162726192049
r=0.495330372047 0.196595083357 0.3577281718 0.162757841198
r=0.470095562199 0.224695515117 0.319780770884 0.214500644792
r=0.463035541792 0.22089468195 0.340146378383 0.185537461994
r=0.6071991914 0.288302564863 0.20329403203 0.328341838796
r=0.535165058763 0.255495847582 0.267394793775 0.251517900761
r=0.504140974358 0.29325428952 0.279203990494 0.235695071949
r=0.512426190152 0.312034343291 0.235045767402 0.268821400695
r=0.534927846105 0.228164632687 0.270818377602 0.248683895669
r=0.593090543579 0.273706515981 0.24621814115 0.290011183707
r=0.660371461242 0.336213280671 0.143174524809 0.388175759072
r=0.559122352298 0.235077537521 0.290627892706 0.278178206288
r=0.476991049228 0.255116340356 0.252544606179 0.292484769567
r=0.449012777505 0.140694218584 0.399259799249 0.13940447485
r=0.546423718792 0.249570810886 0.281157610397 0.263667964109
r=0.427191017422 0.136949085875 0.385924286304 0.112733737212
r=0.358409502777 0.109935292532 0.403704747665 0.088909450395
r=0.465667834337 0.15718901454 0.382506346642 0.159127625202
r=0.481158978697 0.220610027963 0.313712098759 0.225364998776
r=0.496339135107 0.239328178806 0.300337859788 0.217919563381
r=0.594213482902 0.344789359794 0.148422415584 0.402082583732
r=0.615976772225 0.376448739627 0.0653539862388 0.500292723411
r=0.570796199217 0.341634593616 0.144819258924 0.377669609841
r=0.570024241164 0.344394047903 0.115938569269 0.441553274449
r=0.595655924747 0.342950847068 0.142353408118 0.41282613691
r=0.600074609031 0.336748279213 0.151879662544 0.39983269206
r=0.596430459878 0.355565035178 0.1263870936 0.422203672975
r=0.569450526774 0.308746186256 0.184483510097 0.360540462008
r=0.627911615732 0.325713387312 0.169389198962 0.380724785787
r=0.684296491139 0.35776330076 0.119163952226 0.421009771987
r=0.574902199777 0.313506359826 0.182266009852 0.360010293361
r=0.58137890461 0.345707478288 0.131668807712 0.419710794163
r=0.596963188067 0.320073439412 0.189522643819 0.347747858017
r=0.564810267843 0.306237468162 0.205332466266 0.344388446323
r=0.614970057766 0.296565424225 0.212400020911 0.31491452768
r=0.594883546397 0.315954118874 0.193098871931 0.342117736278
r=0.594634882425 0.33485316413 0.179325060363 0.352035487675
r=0.594514743091 0.316991643454 0.194057567317 0.338579387187
r=0.581407791299 0.339055446881 0.168335062297 0.375366371269
r=0.71515612571 0.413526587193 0.0718332985838 0.46075088136
r=0.630433210728 0.318260811666 0.17872623764 0.36875187269
r=0.652171964381 0.318831586689 0.164333976834 0.408645890789
r=0.668465148991 0.310437381809 0.160830842433 0.433264198133
r=0.630729846122 0.322705615176 0.166206528031 0.405129803625
r=0.621323659476 0.317518063766 0.161891768986 0.392147946036
r=0.656920634783 0.330044724201 0.155517641213 0.401040251781
r=0.746722943815 0.42267588431 0.106676774787 0.415269279135
r=0.735863211184 0.411073032773 0.0766528031941 0.468946930627
r=0.812292824341 0.346703610855 0.104895104895 0.448410080486
r=0.739763496497 0.322899188336 0.134867813647 0.413595163738
r=0.729201603405 0.334804539723 0.0967843631778 0.482705818771
r=0.727322755419 0.345104198805 0.111351078451 0.434774072308
r=0.71066760532 0.38982810584 0.0986147482116 0.448096494062
r=0.764023055766 0.440132204918 0.052731734188 0.477690420151
r=0.721731893291 0.348003091987 0.127106415872 0.470548827622
r=0.366742377498 0.12848090712 0.402459850615 0.107292151823
r=0.364600794588 0.122969565472 0.407552923239 0.106843370668
r=0.349599525149 0.106917755326 0.436341847149 0.0773324873991
r=0.436218134882 0.122171638241 0.415811646395 0.11269280424
r=0.375423439701 0.113267400634 0.442433289793 0.0821981713006
r=0.721685602671 0.400080592666 0.0502464275751 0.513995226434
r=0.649902221072 0.349104566482 0.167834623429 0.371776668346
r=0.848871681441 0.431284296196 0.0371169615883 0.495509382001
r=0.449318252046 0.253127584781 0.312698166529 0.203534256962
r=0.53008949596 0.314472481901 0.227946861601 0.276375904969
r=0.529465173825 0.269162766511 0.286635465419 0.245709828393
r=0.533667521522 0.309567986009 0.244983800176 0.278875205301
r=0.535706101198 0.312891668008 0.243297407967 0.280425180968
r=0.552590684944 0.290797546012 0.245134127271 0.277853963671
r=0.536404345581 0.274608783443 0.27454939573 0.245360334947
r=0.505483239041 0.259004510864 0.285484315278 0.242390069212
r=0.541091515 0.298988529292 0.247763440395 0.278018604137
r=0.537108806597 0.3131927677 0.241878351092 0.282124960317
r=0.526877965143 0.277489498394 0.260291574005 0.274623177662
r=0.532966514365 0.287156697485 0.233658544891 0.307560459269
r=0.502161284174 0.222154575975 0.302461306738 0.242461588271
r=0.51684052535 0.217598632417 0.331728822709 0.223266903594
r=0.382792913848 0.194093161546 0.375540138751 0.163567888999
r=0.462429561184 0.230369195589 0.316084535094 0.206469221407
r=0.444105493649 0.231604108434 0.313329118417 0.201550645548
r=0.464354367521 0.252755250572 0.28391210924 0.227282179247
r=0.523759677147 0.295749585201 0.255904521874 0.268365722532
r=0.520516425038 0.293477046396 0.257595938437 0.266429163388
r=0.458332042862 0.235678566124 0.340199039461 0.182106253404
r=0.634161033571 0.317307998852 0.188542098384 0.352185417796
r=0.674915196682 0.34055617566 0.131808512877 0.43671861352
r=0.532487885116 0.321879737241 0.229689517714 0.281623715681
r=0.704070176055 0.38660340215 0.0974711019131 0.461410327596
r=0.683788204962 0.381807180315 0.124243646632 0.428575030254
r=0.609233345888 0.327866127334 0.160248240705 0.405330525849
r=0.393201192048 0.0756383350822 0.429127317244 0.0567943336831
r=0.346074225693 0.0874735729387 0.428193899124 0.057535487768
r=0.387059809956 0.11885303881 0.388285459926 0.1087158133
r=0.403436849223 0.121471411537 0.389696254732 0.103146777585
r=0.400903867199 0.122024183862 0.38908865361 0.104735903639
r=0.402040834878 0.121636596862 0.38998524973 0.103687061508
r=0.473065414943 0.121397379913 0.373100436681 0.130698689956
r=0.378062808919 0.109366925065 0.391812015504 0.114599483204
r=0.382524113546 0.111750474622 0.40401566954 0.101549593141
r=0.307312252543 0.101163177135 0.395480225989 0.109737454304
r=0.425370529367 0.104077024667 0.399224641077 0.116985472671
r=0.693321162352 0.357122559169 0.132221004344 0.408029878618
r=0.71239825283 0.427682667894 0.11262231065 0.395002152964
r=0.387726423228 0.135141855276 0.410978642015 0.1155753905
r=0.426722366851 0.136886327093 0.409715424584 0.123052309628
r=0.428586303342 0.13719622526 0.40878329266 0.122632668021
r=0.541405007148 0.183604372648 0.366344300971 0.175716318188
r=0.455661067218 0.148117946851 0.434219148162 0.137582817619
r=0.433115598746 0.155041931569 0.429847574708 0.13563891057
r=0.474481977479 0.177746644682 0.369912808209 0.161373657959
r=0.447358454901 0.176997302257 0.364526795606 0.181438852571
r=0.454977862654 0.17640887743 0.365035803128 0.180163757767
r=0.545620218762 0.13788465415 0.363213612951 0.142479303226
r=0.458968019067 0.157069368486 0.38395378914 0.162770331793
r=0.459674119374 0.158151639752 0.381433204372 0.163967797627
r=0.456878423061 0.158191145932 0.381101241888 0.16398080145
r=0.458486041791 0.158589790699 0.381036672828 0.163676347975
r=0.481547743375 0.14292605414 0.405198342886 0.167186879292
r=0.484107083541 0.176357008249 0.369303963669 0.160215020544
r=0.398205479238 0.151281535097 0.402706733893 0.149574956764
r=0.808553138637 0.399622026919 0.0640864114068 0.493577530576
r=0.870646645854 0.397647752105 0.0415694747956 0.524516905247
r=0.84940456256 0.388816336222 0.0358146345324 0.539158652895
r=0.859055617018 0.393900045927 0.0531293056657 0.503665817711
r=0.826708925783 0.397289530506 0.0460048379495 0.513308600212
r=0.799282730855 0.374158075601 0.0776632302405 0.476701030928
r=0.799908233715 0.399310085971 0.0434681585015 0.519830559974
r=0.800550662139 0.393475935829 0.0328609625668 0.538663101604
r=0.845023012716 0.392105868236 0.0339950996242 0.536276432929
r=0.82493314937 0.383295431052 0.0410895182965 0.528168286128
r=0.855043651961 0.404006330168 0.0617816091954 0.486006996502
r=0.799966490952 0.40819846113 0.0387370655346 0.513597771292
r=0.800594483773 0.37539546704 0.0275919298792 0.556765727919
r=0.781851095489 0.384945397816 0.0486101262232 0.516806126791
r=0.817633898966 0.38106132996 0.0427977336043 0.535927216936
r=0.831969034522 0.39669748534 0.0413713710113 0.520775623269
r=0.862267849137 0.394799945549 0.0778856323103 0.468507523639
r=0.830350549091 0.392323224083 0.0436050661826 0.513736207705
r=0.804375975155 0.377122732536 0.0399218448475 0.542165187186
r=0.767399982704 0.399084421705 0.0460033212154 0.508056191374
r=0.857288898895 0.395938254924 0.0359360711897 0.524573830679
r=0.865050787444 0.364613880743 0.0422287390029 0.548191593353
r=0.879442528279 0.358836045431 0.0309868440768 0.579939464773
r=0.830972699524 0.375384415472 0.0525837051154 0.516546108199
r=0.789771606107 0.390671843515 0.0404973706197 0.527252174768
r=0.573054994793 0.286616318796 0.230860201668 0.315960551613
r=0.58013080646 0.25722665655 0.246209744495 0.331630940742
r=0.58068553402 0.279238032948 0.23104279933 0.347913174999
r=0.520011295133 0.243736730361 0.274242932171 0.300435802883
r=0.59675077548 0.336987677508 0.187619089217 0.355655679976
r=0.523687741506 0.221722113503 0.284735812133 0.296020874103
r=0.498909743892 0.233640460536 0.288318019844 0.258793681171
r=0.620729600285 0.342906327413 0.0958978880631 0.478607717177
r=0.410699601551 0.200552310062 0.310383147502 0.13634786572
r=0.54446103921 0.279654676851 0.252153770609 0.302863467269
r=0.439495249517 0.258730209245 0.214344816612 0.267599649932
r=0.446929665606 0.268942003031 0.194207191073 0.282683565229
r=0.628942173387 0.404795394328 0.065028949004 0.476072094469
r=0.645301549793 0.413715770507 0.0443504419578 0.507845426917
r=0.661766256407 0.410451388321 0.0456278398492 0.506167591421
r=0.653289180755 0.349730420766 0.120449113446 0.461286198655
r=0.498588838719 0.174045998794 0.340425531915 0.191747781893
r=0.419639984175 0.163549531855 0.336959896596 0.184813282398
r=0.579226169363 0.333896960588 0.284715263861 0.216933867735
r=0.571962424993 0.307042838293 0.277325621076 0.234069296569
r=0.535295799801 0.225458571494 0.341488269458 0.197423264937
r=0.531405108415 0.22767317326 0.340908920216 0.197158028345
r=0.288780435732 0.0608844282395 0.470279277306 0.0638434020039
r=0.560698925509 0.208379813484 0.304939538619 0.234750792022
r=0.473839449118 0.217997802365 0.329697099536 0.20264199971
r=0.501368060009 0.25071310099 0.290320865429 0.23961651204
r=0.438678437754 0.131830313246 0.399424076415 0.132146368872
r=0.532084872186 0.209588219616 0.302405383795 0.235107942431
r=0.504885567748 0.221682565911 0.293126361069 0.235678456221
r=0.496325316713 0.227678240455 0.28654392685 0.260126034845
r=0.506781033066 0.242085758315 0.282102687101 0.250853137974
r=0.498108386906 0.240700248189 0.284792695063 0.247325875933
r=0.674205698245 0.379282211665 0.111462857046 0.424384066901
r=0.696587137376 0.358527879606 0.154977812078 0.359926683388
r=0.672950330578 0.361201870716 0.110513165481 0.430777115767
r=0.242915833091 0.0671979355655 0.413633375024 0.0512549250308
r=0.378627910372 0.15793611217 0.362145434279 0.120817811153
r=0.45293684728 0.257012716275 0.263118697938 0.294176374176
r=0.688957767128 0.384691968347 0.113292427057 0.419490031571
r=0.657788048229 0.384270523997 0.128786282211 0.397681770285
r=0.641784308696 0.375037376657 0.126258347453 0.41408352437
r=0.693460871522 0.391886662175 0.107285048472 0.425054430443
r=0.678370725444 0.41223571279 0.124502826041 0.372566464308
r=0.664427865271 0.389110062007 0.132962232244 0.378664036077
r=0.478806219187 0.231013318859 0.322491753998 0.211306417269
r=0.557496866992 0.277846381823 0.24536922697 0.279081254631
r=0.576430789412 0.281044541161 0.250801536911 0.291699043524
r=0.576521511478 0.276240851803 0.26278764282 0.279697981714
r=0.485672348798 0.244172170961 0.308576614733 0.209230407234
r=0.5109090389 0.261311956615 0.282919027781 0.247148564245
r=0.507303080327 0.263077292679 0.292267839538 0.236337369765
r=0.50691688604 0.262947336461 0.29050862349 0.237193839872
r=0.504702078577 0.26312033331 0.290949521835 0.237035494218
r=0.453766206139 0.214510781386 0.34506313636 0.188633103675
r=0.568147627129 0.219686404033 0.345259005526 0.226834804834
r=0.672872302775 0.364818056538 0.1330962047 0.399996275466
r=0.608788940972 0.312401642351 0.184918296593 0.357471631583
r=0.621500287529 0.250635710337 0.272784227013 0.282107978625
r=0.637894101121 0.274486033237 0.245895842804 0.301964944183
r=0.581338539516 0.285510458092 0.232294101576 0.314592756747
r=0.454279260862 0.148948821406 0.405054151625 0.133191760459
r=0.600507202499 0.264140987759 0.278756859434 0.255804136767
r=0.477759299932 0.114275009367 0.401648557512 0.101107959107
r=0.449244710083 0.143716254774 0.408981168518 0.13243492384
r=0.401967311834 0.145603543743 0.38219269103 0.127530454042
r=0.595322129387 0.238687919059 0.266993214759 0.293170594612
r=0.601837005643 0.285458434904 0.267424506243 0.265285309189
r=0.478729827293 0.114865618378 0.403479424557 0.100869856139
r=0.429864239126 0.111594538301 0.406410553113 0.0933348761861
r=0.420117175663 0.128060599878 0.406932258723 0.11224750051
r=0.619225217547 0.266730497163 0.254012032525 0.289552281464
@balllist {Total Position} color=gray
r=0.909093714719 0.320485902819 0.175398253683 0.307271878958
r=0.917849573091 0.303522550138 0.20582641577 0.280991057511
r=0.880138314127 0.227953854996 0.278149547035 0.207064072037
r=0.889772183979 0.22695035461 0.278059059381 0.204805525476
r=0.89008441879 0.223907621878 0.285214034368 0.199523419084
r=0.820617998521 0.209095745692 0.292107646608 0.182535610912
r=0.846779314919 0.221843170341 0.284207394365 0.175696660675
r=0.935060385066 0.372035857962 0.144065380595 0.350400709557
r=0.958665146761 0.390400617956 0.124644499842 0.383483725993
r=0.887615459997 0.280645788757 0.215356934449 0.276661479608
r=0.887944459651 0.289251350772 0.208385503029 0.276944942642
r=0.924618495465 0.306500742373 0.190843550535 0.274081217186
r=0.905278897337 0.288919333133 0.208242087091 0.287037325335
r=0.901991852352 0.285649402226 0.214334842573 0.282803686934
r=0.885474283509 0.297087118285 0.204993002227 0.300473658062
r=0.887210976132 0.284175670965 0.217218543046 0.283861972813
r=0.876122580934 0.309721348057 0.179397684576 0.328450725716
r=0.907984342334 0.366806983645 0.137814275527 0.35835116049
r=0.905092495316 0.348694242468 0.160912344906 0.331174459479
r=0.887803114861 0.22484034171 0.267288711952 0.215650659368
r=0.889815992951 0.231696149666 0.271594478249 0.212799643979
r=0.870622584213 0.29816351449 0.244065684882 0.216032493584
r=0.876612364604 0.257879441968 0.264831478523 0.182397518198
r=0.790143615333 0.243015648694 0.237883360417 0.192789681392
r=0.911609940838 0.307878276476 0.174790051031 0.328444569454
r=0.920126031275 0.292662595056 0.194456258542 0.301786858565
r=0.838968345211 0.175633428211 0.285380990154 0.174000279968
r=0.869210840518 0.333026168114 0.152507531455 0.338366117313
r=0.899102153447 0.323019271949 0.172757554128 0.318189388532
r=0.890136415776 0.319986609612 0.180450033476 0.326317934387
r=0.899123545133 0.333709839357 0.156290603591 0.344698647531
r=0.897058219259 0.314019265581 0.163187710111 0.335410201707
r=0.852019725718 0.255987705789 0.237235764383 0.224647277127
r=0.807913623981 0.196357227227 0.285438165802 0.149184097397
r=0.798659680936 0.19576964406 0.289595319256 0.14292618471
r=0.815067158012 0.209457504431 0.294640117141 0.150959255544
r=0.830795770506 0.201805609625 0.290324972656 0.16154088575
r=0.815800987564 0.209197284446 0.294148239786 0.150866343378
r=0.81503568275 0.208651075802 0.29465164148 0.150096467403
r=0.847427009814 0.265678349432 0.231106701297 0.237254501415
r=0.823331102367 0.221346091374 0.302398039042 0.174921000561
r=0.850409410086 0.245631869402 0.264130033642 0.197579827298
r=0.834100560125 0.250799465751 0.236302232398 0.220133562297
r=0.838941286202 0.217732797293 0.278187396841 0.173592247075
r=0.832059742533 0.218777246146 0.280276448698 0.169463051568
r=0.844292349775 0.243577737984 0.254459029501 0.203069980888
r=0.822633362198 0.201798240515 0.28907491377 0.16719955044
r=0.829017962599 0.240521712503 0.256110375989 0.203156454555
r=0.826858619587 0.240601994572 0.257154342979 0.201937780186
r=0.854856323775 0.203226543875 0.288762613892 0.160874889782
r=0.820153689321 0.189774591409 0.297365170018 0.151639427264
r=0.82992593926 0.232533081514 0.274264821608 0.192992651243
r=0.822412396707 0.254592777136 0.226499361974 0.227248789775
r=0.836479198631 0.236516778484 0.264234169498 0.202327020234
r=0.884846025249 0.234008722515 0.302425949482 0.179477860561
r=0.846110444041 0.264147730439 0.23953347684 0.245951212135
r=0.861617337389 0.295038610269 0.189044741618 0.313531265781
r=0.912316469927 0.329677142112 0.170410916443 0.321526442223
r=0.907193913038 0.33899352507 0.155802638571 0.345858103928
r=0.907931008703 0.338437523193 0.156606482432 0.345742717216
r=0.924828749201 0.346825054499 0.148276813436 0.33580862895
r=0.909259317391 0.334458935321 0.157234110368 0.346516586402
r=0.757719915392 0.188787593 0.275301267945 0.134402179608
r=0.748716781975 0.174429081253 0.295780960554 0.12916553852
r=0.734475705881 0.165925301726 0.325393974837 0.121682852367
r=0.760326152933 0.184307216968 0.253178430513 0.144308052024
r=0.737070680061 0.180437667829 0.296737553628 0.132576108316
r=0.909391345287 0.310169277431 0.18775928457 0.313000739444
r=0.882476506877 0.3184434908 0.175565740382 0.328178050334
r=0.897684595914 0.289191905948 0.222178517839 0.280698687412
r=0.896328706702 0.295288730208 0.21381187925 0.287548142679
r=0.892846219057 0.289686172175 0.213508577778 0.289116900979
r=0.893588968262 0.294631725097 0.21437226706 0.287392408106
r=0.757720634153 0.151746268863 0.334124514157 0.116793227935
r=0.777621609658 0.152056042106 0.336889797273 0.122245284817
r=0.767476541231 0.150314876699 0.340178826767 0.120125110742
r=0.767765742311 0.147379875921 0.340178601479 0.115683348853
r=0.892632282257 0.324168389604 0.172178261764 0.316352929715
r=0.901689164998 0.325676885555 0.19564076441 0.301611558766
r=0.886556365994 0.334209258529 0.170498839399 0.319252835808
r=0.82674905454 0.237287066246 0.268895899054 0.183806519453
r=0.784445526926 0.209554536707 0.285741778457 0.148785871965
r=0.775655012971 0.175064002976 0.317319095862 0.126043923182
r=0.787720275297 0.180518633303 0.328797528489 0.127783535146
r=0.797512084221 0.166289286317 0.347043399592 0.122714208072
r=0.621098330643 0.0940800667758 0.378984879129 0.0617676329898
r=0.895845456576 0.333570218432 0.161328919906 0.343195942724
r=0.864347101052 0.328397844648 0.155429294879 0.344671061773
r=0.867251718638 0.212183912879 0.304100311019 0.193947183758
r=0.871236859366 0.216524902835 0.297088978017 0.199324500515
r=0.860379188698 0.204997091299 0.301995160376 0.192891400288
r=0.851833157141 0.214225067695 0.28568314287 0.197932442976
r=0.868992778751 0.209288304114 0.295398509318 0.203614432517
r=0.869585210743 0.209317263319 0.295103644607 0.204104249254
r=0.869876913843 0.209174095497 0.294857661336 0.204364296246
r=0.869104127751 0.208817484409 0.295468679905 0.203994703335
r=0.84445671565 0.281979019884 0.19929152967 0.295346015344
r=0.857159883264 0.286723137057 0.202868822234 0.289886427089
r=0.940511353338 0.296731637157 0.222718180165 0.280199705732
r=0.898343403613 0.330617174434 0.164218154124 0.326491237078
r=0.885020370316 0.265663474692 0.235975429844 0.24297095035
r=0.838272096578 0.226421009922 0.282081074103 0.190992586035
r=0.769721796159 0.193885307889 0.302804572813 0.122028640184
r=0.783217416517 0.193719558689 0.304405334329 0.12224763861
r=0.73044063607 0.14751016594 0.338396227104 0.105357103747
r=0.765605517898 0.177717565389 0.308574489201 0.12198259792
r=0.811006730722 0.206087665214 0.291042131746 0.132472272421
r=0.784550620346 0.191479852952 0.298579975492 0.119536750042
r=0.758187902296 0.188128316506 0.309565511057 0.105942634883
r=0.716273302412 0.148038921657 0.334932853477 0.10548502116
r=0.754207750389 0.182718354702 0.302678558781 0.108090587381
r=0.820645146038 0.237100669451 0.2520000944 0.191442663961
r=0.890245717738 0.313605474206 0.178861214433 0.316438313166
r=0.898152295639 0.271430811482 0.232033206546 0.269493613609
r=0.893886982887 0.295430730639 0.193101112417 0.306650155061
r=0.886503191847 0.308023253679 0.181947809133 0.329829553623
r=0.887988360272 0.271652712564 0.222153720819 0.281015998136
r=0.883949183948 0.270024176942 0.228020138965 0.277471243226
r=0.926086146872 0.272951636392 0.201333639917 0.287207787231
r=0.913776680256 0.283962610366 0.180579841547 0.321093193446
r=0.85188822414 0.222951862246 0.26430470359 0.202985361597
r=0.858136199139 0.224134958965 0.281690025623 0.204573038008
r=0.935955399401 0.332525696284 0.157937681147 0.339981632659
r=0.904071883284 0.317597654702 0.173773868949 0.318849536487
r=0.843911150903 0.26697443789 0.245464649055 0.22617765239
r=0.860896994734 0.300337141787 0.168883061747 0.324826746582
r=0.880228291462 0.251812427448 0.244037058939 0.232264493944
r=0.79085887677 0.169843171422 0.317614172657 0.149822115734
r=0.82334480646 0.188318955137 0.32129956228 0.149816554049
r=0.807044131402 0.181500223248 0.313960410775 0.151399017711
r=0.884144041061 0.300919987311 0.188852567551 0.293106301982
r=0.894189414012 0.291067119087 0.216956082573 0.267000538308
r=0.803046165112 0.203545292374 0.279430561993 0.164405208377
r=0.816121038531 0.210175977131 0.287621065784 0.16927918663
r=0.826434873893 0.217550172818 0.269794385914 0.175241720488
r=0.811159001122 0.212013325898 0.278828693576 0.175181229357
r=0.903647299685 0.275078876912 0.225359051686 0.252092601993
r=0.883536503635 0.294966137673 0.210108157283 0.272064422656
r=0.911907201213 0.281702190976 0.221961834617 0.251590224305
r=0.887611520095 0.266476362309 0.244173030152 0.236503253293
r=0.895098455927 0.270885367683 0.242788031272 0.243016776855
r=0.893797469378 0.272925603074 0.240953111766 0.245052717808
r=0.894658773022 0.273564875541 0.238756153884 0.241643553417
r=0.8930533858 0.273025244135 0.23963674491 0.24193956408
r=0.816979078893 0.262637068735 0.223678345369 0.195524650085
r=0.827873086247 0.199012709322 0.309741995309 0.140729831451
r=0.906166671037 0.220588561418 0.270529793981 0.221342558712
r=0.746954924931 0.173194428102 0.318970090684 0.100743965601
r=0.859813829667 0.269481982475 0.227632851087 0.227246412317
r=0.879753900732 0.305736251429 0.187435822691 0.310402100478
r=0.923192179707 0.310872892496 0.187911093318 0.317759519364
r=0.91091797775 0.339372956338 0.164243123678 0.328101557992
r=0.918907122758 0.319138915457 0.192657160247 0.311856939976
r=0.919865288506 0.31492779099 0.162616758005 0.350291248751
r=0.83834453049 0.198714286802 0.286406324978 0.170075177661
r=0.854345885812 0.209461197597 0.296162910346 0.177921106206
r=0.840963411748 0.200498792459 0.289927312579 0.174404495174
r=0.857552833189 0.210080345689 0.298665703588 0.177494926642
r=0.828907112461 0.193202097576 0.278560250391 0.17598770008
r=0.841692697602 0.200020004501 0.307404880384 0.163242086612
r=0.781185241491 0.207235922059 0.272062174985 0.175306757205
r=0.780919624294 0.216182404113 0.283438601984 0.179396914662
r=0.780995347435 0.217666287902 0.281770947913 0.181364129619
r=0.890439900451 0.267916338747 0.237342300446 0.244568457704
r=0.905724093004 0.303960101236 0.194372487718 0.298064612178
r=0.888364207464 0.283123912338 0.218328761467 0.262933958647
r=0.895449160347 0.279771157958 0.224192855788 0.261883441907
r=0.818751200247 0.199784648516 0.301999692355 0.175757575758
r=0.833672694449 0.235559669935 0.269526160598 0.208941918672
r=0.820810770616 0.258722780222 0.218698984533 0.255734484381
r=0.802712108139 0.202685792197 0.288517211109 0.185857567098
r=0.811152897843 0.195322651954 0.3106335814 0.15419301009
r=0.822475419653 0.226782730061 0.280737516758 0.192735019191
r=0.840199870779 0.241965357237 0.268582864339 0.213273660207
r=0.810399025502 0.206703282585 0.289474529453 0.178093081519
r=0.812184962556 0.194960609214 0.299063629548 0.159861404863
r=0.810856418032 0.20163749963 0.29387146763 0.166790046687
r=0.819830938301 0.197778897191 0.307009860167 0.163222138266
r=0.810125256187 0.202032875118 0.292803112954 0.158138773729
r=0.911796189054 0.349071112205 0.150447014436 0.349030101706
r=0.839217547273 0.213257028941 0.287471213996 0.18591891799
r=0.801180945866 0.19320419814 0.32176185609 0.15461321766
r=0.818096249627 0.195783964313 0.305039441832 0.170987132241
r=0.81590783097 0.194318234982 0.306536670921 0.169857263627
r=0.818355023396 0.208730835798 0.284294195851 0.169290219022
r=0.820629841661 0.200660716567 0.277062914089 0.166475022359
r=0.819503381669 0.210794519096 0.280613945987 0.173576595926
r=0.799625628843 0.204311440214 0.273218536856 0.166454891995
r=0.862297010148 0.222029387944 0.275036024949 0.202549619766
r=0.84692080522 0.211355116277 0.28003508662 0.185144575671
r=0.88535087663 0.312147269392 0.184339060025 0.318329029777
r=0.887258446616 0.330701110428 0.151809157226 0.354007526306
r=1.0 0.337632053856 0.147900318349 0.351846219356
r=0.875785199723 0.202579354757 0.293903080543 0.196446016799
r=0.92407201667 0.361079413819 0.140964197044 0.362040706239
r=0.851796246675 0.240429717053 0.263236083027 0.190814179012
r=0.849919483052 0.216180227186 0.241582422958 0.20891081037
r=0.926557083233 0.325889463036 0.168893814243 0.331177059306
r=0.909409990205 0.329923927635 0.152773338447 0.346118604701
r=0.906310550828 0.347975199639 0.15016219483 0.348550153283
r=0.910955104815 0.329620015863 0.160862354892 0.328238036869
r=0.915866581809 0.336762298009 0.17313488896 0.322268295838
r=0.905099526506 0.310522321107 0.205549058477 0.288481475197
r=0.894758391543 0.333844756112 0.161167367617 0.340745955247
r=0.896559050066 0.327530321245 0.171457702433 0.316794241626
r=0.918110135962 0.335790547034 0.173769350276 0.321896248081
r=0.915224907805 0.336519890835 0.173136374351 0.322414857055
r=0.926496339391 0.277602637315 0.171293377289 0.351840175821
r=0.74077417229 0.167183616006 0.275149035395 0.13706856728
r=0.865804232998 0.186213936496 0.211357653253 0.170239438385
r=0.771137252339 0.162442714372 0.324535733348 0.110356505255
r=0.739586826787 0.166234853838 0.310146292952 0.119101829316
r=0.798964667757 0.177922315609 0.298693528178 0.161654770452
r=0.767533384595 0.166572482456 0.310930049101 0.152046423112
r=0.783625770522 0.168523648754 0.321044022317 0.148804573518
r=0.716342872146 0.146666986342 0.279372157888 0.130067851063
r=0.792911050144 0.160498253162 0.294122609081 0.154832451127
r=0.732085399032 0.137898634353 0.340531833045 0.103427582227
r=0.735065214385 0.14805161525 0.334698938597 0.116846873657
r=0.813339615994 0.209865732633 0.272905898936 0.204285497321
r=0.74979606157 0.144685846048 0.324654536814 0.126672585278
r=0.911159052427 0.355354686646 0.151090190597 0.335863322353
r=0.868619722576 0.25702318134 0.21273486305 0.269728895517
r=0.856460997227 0.26015580826 0.219189361752 0.25318119312
r=0.864058467344 0.261449547971 0.216727669052 0.269195945548
r=0.862421351889 0.262459632855 0.216154006758 0.270389521676
r=0.905238147405 0.26876556164 0.238510037128 0.246928380526
r=0.919069739043 0.368053851278 0.150872395377 0.340134861924
r=0.895175826683 0.222283471143 0.274818341268 0.204576964838
r=0.885841101725 0.219499635984 0.278383589284 0.20410525608
r=0.909435239529 0.3097698942 0.184730612102 0.315234470477
r=0.819215126133 0.207570514488 0.294812734046 0.153414044278
r=0.809098907248 0.209442991585 0.291615520094 0.171176460123
r=0.764538689968 0.136877098313 0.318703413334 0.153312018634
r=0.904804396813 0.276118277137 0.235322219708 0.254607628674
r=0.84657342214 0.186540586513 0.311958854455 0.174418423354
r=0.872761964112 0.332017263427 0.169229539642 0.33185741688
r=0.855954411134 0.219285293107 0.288955289803 0.187975682602
r=0.906416912346 0.283263704266 0.221378233532 0.257606448074
r=0.873257307344 0.268397283862 0.231900538246 0.240304536643
r=0.882701869092 0.274383708467 0.230131296892 0.250375133976
r=0.824347798418 0.1995479828 0.291433687022 0.184930803211
r=0.879588013472 0.224074597344 0.283366299331 0.204318545729
r=0.883753535895 0.237567464298 0.259958446769 0.216542484597
r=0.882079672411 0.237757152679 0.275736725247 0.20379466279
r=0.909417070769 0.281785287227 0.218237832881 0.272790340664
r=0.934367275978 0.258078023589 0.23046502431 0.250517598344
r=0.899999762848 0.273606504575 0.240134757515 0.22961879641
r=0.911761037303 0.281463610776 0.226767425909 0.247889022919
r=0.919194174125 0.242143255962 0.233369227088 0.249680944405
r=0.931747387023 0.274864127769 0.225165303039 0.264681068142
r=0.890750063166 0.302476754711 0.181045832305 0.297683699498
r=0.848890626177 0.250838126341 0.241616136402 0.234515897532
r=0.863624326309 0.25350002842 0.243020353749 0.240171138911
r=0.878388426386 0.210658143143 0.307314155405 0.176638815679
r=0.958765641902 0.268987377029 0.24502419158 0.252716678466
r=0.871915688018 0.205396313678 0.299889968212 0.164982126261
r=0.802091195694 0.181803203238 0.31587443592 0.135104073902
r=0.873907983705 0.211700900069 0.288576044311 0.190953150242
r=0.864829771632 0.23754665842 0.263610942876 0.216808628532
r=0.888529457913 0.24897667468 0.258527711 0.218775041691
r=0.909946545232 0.305815135959 0.195176872231 0.303158800705
r=0.925567578815 0.325189439226 0.159937781085 0.346218882054
r=0.940558647761 0.301046461902 0.184803662617 0.301008728901
r=0.908295474627 0.300787777513 0.178085461924 0.319063154823
r=0.900127481384 0.304406982655 0.19283630312 0.304628411077
r=0.903924156146 0.303277075854 0.193011380194 0.300118047512
r=0.912728091468 0.310436132195 0.184519230339 0.313039798013
r=0.91162897738 0.288721003438 0.20238752482 0.283481040244
r=0.909583412156 0.304918376438 0.198254854178 0.291214003092
r=0.899385895474 0.316292677042 0.173151164194 0.315307435557
r=0.918625458132 0.293826434331 0.203489939465 0.283716883562
r=0.907805926563 0.305108131947 0.186812623751 0.309123049727
r=0.919154334474 0.293480212158 0.204647082823 0.28590371277
r=0.904924887383 0.280911866183 0.211221300963 0.281489911306
r=0.909096569093 0.278007214177 0.207555718194 0.276456340286
r=0.915178903486 0.290422472904 0.201298701299 0.283897367839
r=0.920631002842 0.297287888146 0.199277518858 0.289973234507
r=0.908454996489 0.284818941504 0.198189415042 0.285236768802
r=0.904505864034 0.29916528098 0.200866530506 0.293505172871
r=0.896329771662 0.336255462489 0.158297733549 0.339068378836
r=0.906334215155 0.296505421092 0.203919610258 0.292339448014
r=0.88236812937 0.297756940614 0.200098057241 0.303632714347
r=0.883534109146 0.297261026048 0.196303300189 0.312857113809
r=0.878935499888 0.295438690238 0.202884030221 0.302073592495
r=0.92613471516 0.299951156249 0.195021305981 0.302831253263
r=0.901132115803 0.304391806085 0.195504389597 0.305300646016
r=0.887399143894 0.343738279895 0.172616218319 0.319645253094
r=0.898986017986 0.340455830977 0.161574890479 0.341848832696
r=0.904369615936 0.323195672252 0.160062160062 0.331390831391
r=0.924513727735 0.311118961028 0.18080053094 0.317739652159
r=0.905377513085 0.317555395424 0.16873836546 0.3344742689
r=0.923526844342 0.319234473022 0.172926074477 0.325984723118
r=0.882713888713 0.326207299569 0.171535380842 0.329103668602
r=0.910516893823 0.357787904585 0.148012753101 0.350726960122
r=0.885540237457 0.31912737267 0.18575968393 0.330327235249
r=0.784306821813 0.18341258752 0.31155807789 0.145740494768
r=0.775505539091 0.178756426044 0.316386168612 0.145663519615
r=0.783130789237 0.17350837336 0.32661285585 0.132824491078
r=0.790784276032 0.192736291364 0.306765418677 0.151253652239
r=0.784286651167 0.178904646389 0.328326180258 0.13774336008
r=0.907742862965 0.339243462178 0.155740160979 0.357790107767
r=0.928188091137 0.311139610274 0.195193819753 0.301154725009
r=0.927745257193 0.368538956368 0.138274040734 0.353316754698
r=0.859234592552 0.244692583402 0.270457104126 0.207443019943
r=0.909217927454 0.277641104941 0.218129847005 0.257304186875
r=0.873431425189 0.258606344254 0.244791124978 0.234425377015
r=0.888936865092 0.279820895718 0.234391320108 0.250089687607
r=0.890398592285 0.281480260793 0.233984961569 0.251436052746
r=0.905849503305 0.275800954329 0.231308392478 0.25296122539
r=0.891591656079 0.265690728588 0.240906256496 0.235581158258
r=0.867629531189 0.253632795014 0.248760373265 0.227976538916
r=0.884286714087 0.275444446849 0.232199085261 0.249016058029
r=0.889506731316 0.281533572912 0.233110654879 0.252046784813
r=0.894765271051 0.263915657689 0.236669137633 0.249369903632
r=0.873068324629 0.269995591955 0.227419174806 0.254546624062
r=0.873578769471 0.24306242771 0.262028402039 0.225016598747
r=0.870132671277 0.248474215364 0.270547483018 0.214869464813
r=0.828146157575 0.213835480674 0.307459530889 0.177839444995
r=0.872984687005 0.240979112111 0.267485462078 0.209911604519
r=0.876203041446 0.237342310366 0.26441945073 0.208963722141
r=0.90534575165 0.250906864444 0.246262794298 0.225761111496
r=0.900131200304 0.27552781541 0.237810916824 0.246402064477
r=0.899421630214 0.274307445101 0.238910239355 0.245095131263
r=0.850908231062 0.242288458682 0.28816160816 0.195111485204
r=0.90890979979 0.291782233983 0.214312281485 0.293238116492
r=0.887651194715 0.310383873656 0.18683152905 0.316533753384
r=0.884004126709 0.279396627552 0.231673310501 0.254842513054
r=0.903029212861 0.331011390978 0.170898322481 0.335436541988
r=0.891825209555 0.329677625387 0.178818744117 0.313567298642
r=0.898536767627 0.305627897527 0.198611034152 0.295266064535
r=0.784466984014 0.17265652326 0.318890637752 0.121910341611
r=0.785402316932 0.166440148998 0.321239806705 0.123766737139
r=0.793922245552 0.184662123444 0.299186287833 0.14632767312
r=0.795800236384 0.189007084084 0.304000783071 0.145951715681
r=0.796488524344 0.188929335079 0.30344672242 0.146446448668
r=0.796511731107 0.188881045692 0.304101401571 0.146286161986
r=0.823281310211 0.202197962154 0.29056768559 0.162532751092
r=0.793122422457 0.177330964686 0.294616709733 0.148105081826
r=0.8031341664 0.183026905537 0.307277636838 0.146017558695
r=0.768578776953 0.16344300432 0.309427273734 0.136213581478
r=0.809355785658 0.188031639188 0.299436231699 0.151265993553
r=0.89382654133 0.31683784625 0.17496853814 0.309720023275
r=0.931592129017 0.346825243631 0.174241636847 0.317604319787
r=0.795762068794 0.188734459675 0.314485176921 0.152708532568
r=0.820845940129 0.19862938227 0.309060283859 0.161940859749
r=0.82084582373 0.198095514996 0.308225618375 0.162664278843
r=0.833514663719 0.222384305533 0.279989914816 0.19607278141
r=0.823027655333 0.202123528698 0.307469967237 0.171515592768
r=0.823529661271 0.205539184842 0.313702803346 0.169085597248
r=0.821511955725 0.215358216097 0.283205224852 0.181465404973
r=0.83088266043 0.218979480804 0.290485734663 0.1863229793
r=0.830484576652 0.218494198427 0.290912305556 0.186965177136
r=0.899597230645 0.216626234682 0.258510990781 0.185716040029
r=0.829219102546 0.209610121642 0.296066032453 0.181867624496
r=0.827732427202 0.210339999828 0.294488392839 0.181581307801
r=0.828122675825 0.209773007859 0.294727580951 0.181828369622
r=0.827289630088 0.210264885221 0.294680845111 0.18143608664
r=0.826995531237 0.206704121976 0.296511737889 0.181904167376
r=0.826646230486 0.220668952805 0.280448371384 0.1798377048
r=0.808558947126 0.199890803388 0.313038929507 0.167461239778
r=0.924692117305 0.352539282568 0.151465798046 0.351514965276
r=0.945185400915 0.351421252077 0.136887077369 0.377579165337
r=0.93739838855 0.350534911024 0.132494360679 0.375624942288
r=0.941968211297 0.34927838782 0.14105465325 0.366791922397
r=0.922470879216 0.346759150606 0.140943848468 0.364670945057
r=0.932869465901 0.339534173349 0.157479954181 0.348713249332
r=0.922941789686 0.344033554368 0.137857691826 0.367346452424
r=0.909226052743 0.341381461676 0.136684491979 0.369349376114
r=0.928819826995 0.348857417267 0.134615670185 0.37396166402
r=0.948761825666 0.348494245745 0.133829508649 0.37247605265
r=0.962885124976 0.359577155867 0.141186351269 0.361222166694
r=0.929096600269 0.354625453259 0.140222870788 0.36090474927
r=0.936776217837 0.346074719499 0.136006085438 0.376173434988
r=0.923272705503 0.339656313525 0.148844135584 0.363754550182
r=0.931236493972 0.342924691242 0.137069387059 0.371595583848
r=0.936833100228 0.351572711684 0.140230960176 0.369464330683
r=0.93038030762 0.348394573067 0.153485027766 0.351204375613
r=0.949295042169 0.350349778711 0.1383954369 0.368623931798
r=0.905599324723 0.336826997298 0.13632124019 0.367771452464
r=0.931711987517 0.343745792379 0.143724847778 0.362790419341
r=0.95489868113 0.352545642313 0.132543549568 0.377276428867
r=0.936748763553 0.33724340176 0.134555229717 0.382095144998
r=0.931430236014 0.340215968913 0.131729049917 0.38997272918
r=0.94394667379 0.338076262254 0.136122781941 0.371551089358
r=0.926290205454 0.342573024688 0.143592011926 0.368113235366
r=0.947360870849 0.276906372325 0.227390716996 0.281477792993
r=0.914362156512 0.270378855311 0.230494228889 0.272635741489
r=0.927262012298 0.279946586001 0.226600716729 0.281268309965
r=0.884817302555 0.252557082728 0.257071553619 0.254508883674
r=0.954806432236 0.306744703658 0.204332072148 0.295412687927
r=0.874995591212 0.246183953033 0.258382257012 0.246053489889
r=0.887794451765 0.247696403073 0.25896316417 0.234936305259
r=0.881875449232 0.309568795398 0.168423115142 0.322976585352
r=0.77748068781 0.229821926735 0.273635452314 0.1482104548
r=0.944808162542 0.270998031548 0.235619462391 0.274420755039
r=0.801575395047 0.257750550296 0.236199644628 0.206716524783
r=0.818111048996 0.267449602792 0.221093355375 0.2118749139
r=0.889955971509 0.336168264041 0.156084742621 0.326027934971
r=0.898367884023 0.340777917836 0.151216833835 0.343930524085
r=0.927027731148 0.344070199116 0.156079674074 0.352093493125
r=0.924572931691 0.316954773683 0.179904767198 0.331628777352
r=0.804012850891 0.221035403566 0.273695695868 0.185875900881
r=0.791968522072 0.206028734985 0.285908189417 0.176696159086
r=0.877754540645 0.302027666444 0.25107158762 0.216161489646
r=0.92081964444 0.286574453241 0.251789668456 0.239542572876
r=0.88759723182 0.24921464364 0.276852802509 0.214846683114
r=0.888755482811 0.250419961897 0.277355103758 0.214148021861
r=0.747161733547 0.142725033033 0.341863824219 0.116079953847
r=0.862663538559 0.24482025196 0.261032528669 0.222896494281
r=0.865486681513 0.23687696238 0.274135401045 0.206297814113
r=0.879233652668 0.25230910934 0.258084241111 0.228608542575
r=0.842760013494 0.196750479936 0.298836447067 0.170997799316
r=0.865070550616 0.240649431414 0.255008439943 0.221415245203
r=0.862396230277 0.241984244097 0.259115058375 0.220536666888
r=0.860195568239 0.243642654146 0.254194983319 0.227488776309
r=0.86795130375 0.250108839359 0.25422217703 0.228515018915
r=0.866620729089 0.248442078382 0.256725710985 0.226362405091
r=0.911310223792 0.323271038892 0.173537752018 0.320765380268
r=0.907719207009 0.31730336356 0.190414174545 0.296466010676
r=0.913032715364 0.314284493989 0.172400538151 0.324342793687
r=0.719441874757 0.136012418246 0.338940988615 0.100441790297
r=0.806276657807 0.205024786601 0.292168020885 0.149636756524
r=0.85072648963 0.253862723654 0.249310725319 0.235174363771
r=0.923901884309 0.328642799831 0.173574827368 0.321992559054
r=0.91982683391 0.324596864323 0.181696841971 0.313031260976
r=0.894942550344 0.317718196618 0.179474401143 0.31008505266
r=0.920940703214 0.330957279759 0.170959618458 0.324892206377
r=0.913015903344 0.329408275766 0.170016049124 0.307776847394
r=0.924772555224 0.324995302518 0.182908211199 0.30871852687
r=0.878681967315 0.241186867633 0.262076740011 0.213881118394
r=0.874588081641 0.270087264345 0.225467193546 0.243187618342
r=0.918232720309 0.277222394451 0.236695292506 0.260578788607
r=0.919682822395 0.276363921152 0.241260677665 0.255290583517
r=0.883231032454 0.246749245085 0.262280785298 0.218231492219
r=0.888940101397 0.257893963227 0.247492996185 0.23397239718
r=0.888997399844 0.259874608402 0.25753459732 0.229175923463
r=0.88784637284 0.259400693634 0.256572766682 0.229392350174
r=0.888281672649 0.259339378063 0.257259635718 0.22929440121
r=0.865322623712 0.234607817779 0.284697564684 0.198971633707
r=0.886064092164 0.249627991387 0.271969904746 0.225525723545
r=0.906517920999 0.318447614436 0.186431524452 0.309297677133
r=0.899722471324 0.290689006425 0.207009572492 0.284394116881
r=0.920216690564 0.276346661753 0.238609422026 0.252195811068
r=0.901470087598 0.28105268475 0.233890656834 0.262194608611
r=0.915137473841 0.284205093956 0.227528004614 0.264604393714
r=0.835775157421 0.207602463368 0.308161676223 0.171133290861
r=0.905893036876 0.274078373435 0.247906993105 0.242771211482
r=0.82190735621 0.205659333797 0.290442291566 0.146247033845
r=0.832288184028 0.208521721317 0.305181218267 0.166454501558
r=0.798766785161 0.199881875231 0.297659653008 0.152912513843
r=0.91070104608 0.263486837703 0.244536341858 0.258227272119
r=0.886444384531 0.28321144885 0.246140324694 0.240842080825
r=0.82138071795 0.206479313037 0.291717780008 0.145738076651
r=0.79783631031 0.193928874489 0.304096274011 0.138532747049
r=0.799887860034 0.194713663878 0.307241719377 0.149782357342
r=0.904821472884 0.274490189634 0.239826419157 0.259180397369
@group {Shuffled Data} recessiveon
@balllist {First Position} color=pinktint
r=0.748997081995 0.210157968406 0.397720455909 0.261897620476
r=0.771051787366 0.143534781733 0.226075671805 0.255767122368
r=0.721206027185 0.329050004105 0.190738155842 0.268967074472
r=0.436742639612 0.332845561767 0.190757704352 0.263864906787
r=0.508190171584 0.188966895562 0.325791739264 0.272291688019
r=0.460254183508 0.216363601816 0.313752873891 0.311130745407
r=0.791035094654 0.163591455437 0.295733832215 0.331878263209
r=0.983055986358 0.298679083911 0.149044949159 0.106851658272
r=0.540136202061 0.107650714511 0.312453916646 0.487342438819
r=0.598428668418 0.15638980743 0.249007975102 0.252489787979
r=0.622952973862 0.253392440188 0.23731853406 0.141721092349
r=0.721830872804 0.263443082151 0.131009780962 0.370023419204
r=0.707617271992 0.148602505423 0.370042864111 0.248757148343
r=0.530279637269 0.365796653595 0.149952571412 0.23815996636
r=0.55823169796 0.247546768918 0.229516846198 0.383525184109
r=0.577492717412 0.237887765772 0.154234925061 0.237155803416
r=0.657948000773 0.254849230417 0.144303942324 0.377353092636
r=0.597611871324 0.278269270582 0.107432199296 0.460354702919
r=0.575508273508 0.270982809265 0.176265228488 0.125752395628
r=0.700571100033 0.273500870863 0.33137596417 0.189201293854
r=0.53873849473 0.190377159876 0.345169323988 0.267786079232
r=0.512127232838 0.419884877028 0.164700605517 0.149271137026
r=0.578215890494 0.285383903793 0.163835393715 0.387043422196
r=0.45727082293 0.160383160175 0.34403776213 0.324537646057
r=0.566828698137 0.211917868767 0.396230963957 0.26150198899
r=0.610928538498 0.1428182576 0.390772528538 0.247937258638
r=0.571997466772 0.286920815641 0.179926275022 0.157202183753
r=0.971024233535 0.128513202197 0.214389509126 0.406060606061
r=0.610619564493 0.267880085653 0.386117059243 0.133369022127
r=0.514812313647 0.135272028644 0.396122609379 0.206051873199
r=0.640082809871 0.402185949681 0.274074238129 0.124147324592
r=0.509290115316 0.392443269977 0.217719647013 0.265928044996
r=0.418918364505 0.207170533131 0.341867346772 0.17184102539
r=0.702324015611 0.200004443309 0.295679992891 0.154205036491
r=0.82037857912 0.288309965604 0.208628321997 0.351641910755
r=0.690077240837 0.315484751132 0.153186092424 0.328371589097
r=0.474314001098 0.316222679495 0.324231132862 0.20341842315
r=0.645547116542 0.153949683899 0.203679411541 0.316857168236
r=0.670742389252 0.32732628086 0.202392084846 0.317456021285
r=0.530995269883 0.341027811014 0.286660635597 0.186593515627
r=0.407858070838 0.167803667937 0.201337822273 0.300921414016
r=0.751241547677 0.182331488621 0.273894475403 0.197053911936
r=0.458104341607 0.338088151116 0.174344590727 0.194161419576
r=0.785484297844 0.300994986263 0.338885180758 0.170932741412
r=0.715000775071 0.20312599681 0.162743221691 0.314258373206
r=0.500035156431 0.182358836189 0.168147989946 0.356864742315
r=0.554551070792 0.194919195442 0.320020927799 0.149139634926
r=0.454103572307 0.336518317442 0.187425143304 0.298854634139
r=0.686623771593 0.17753764506 0.299397156813 0.186137217815
r=0.479450950271 0.306946213383 0.213010678946 0.160012736357
r=0.337432877473 0.340209004192 0.21547481621 0.279938027827
r=0.482686772492 0.20110412959 0.310790687539 0.308311843969
r=0.621412558982 0.178525855259 0.32065382512 0.310415020964
r=0.657010900766 0.182729962102 0.303804071866 0.194765996904
r=0.584582349384 0.358849718335 0.190305288025 0.174995457023
r=0.625345549177 0.271249739879 0.175306942582 0.211885048766
r=0.773117976261 0.234283552321 0.145780688274 0.229807262644
r=0.674494351684 0.268487013124 0.133017731471 0.396136695057
r=0.501898074123 0.403692109523 0.288161992818 0.186984308748
r=0.697777509555 0.186357629682 0.402117243593 0.122071151183
r=0.892594624096 0.114442592182 0.200545575361 0.425303971742
r=0.440886365544 0.399224565892 0.290904804111 0.122546532596
r=0.561794411163 0.178623074505 0.0992769569318 0.333228544483
r=0.534269158385 0.293282975921 0.398524154578 0.113272053931
r=0.607308901571 0.225048004531 0.263838428491 0.111791846828
r=0.579444571904 0.095071084111 0.162804534352 0.403676332436
r=0.555025675988 0.10290441063 0.196672736813 0.30281798821
r=0.493015783924 0.143169789791 0.266378836844 0.373267592321
r=0.712622031216 0.133060132361 0.259842246606 0.388432297376
r=0.588325296691 0.372973209213 0.234911061579 0.149337878589
r=0.510961544773 0.22972972973 0.381921427792 0.139134438692
r=0.619470771002 0.242331916987 0.139179976227 0.236962551064
r=0.625569290045 0.230243971528 0.138744455436 0.248422200143
r=0.510396175982 0.11816257936 0.236756711897 0.392348230217
r=0.369356600963 0.239026146629 0.245290112148 0.12871045971
r=0.321863392737 0.24983351232 0.231324881959 0.395478734574
r=0.473817866134 0.394477040959 0.241656102404 0.24220581801
r=0.799375502786 0.38210238036 0.136142713328 0.265985429904
r=0.602057755598 0.195193109197 0.388533851996 0.261415207928
r=0.63484170024 0.214531599001 0.135093942977 0.387334121666
r=0.635826750972 0.363154574132 0.152365930599 0.172113564669
r=0.456659739657 0.153574460859 0.363151638648 0.0917303447105
r=0.312932906865 0.37889761712 0.122706286515 0.214113476729
r=0.873992495767 0.127777658059 0.29911040499 0.35969533183
r=0.426182887338 0.251682877836 0.1377020859 0.249858162916
r=0.401417547783 0.0470480593277 0.522392372147 0.282432822884
r=0.519768408614 0.414123243457 0.196921592956 0.26764168793
r=0.564009644126 0.219811947073 0.41731383841 0.255122049128
r=0.704654402397 0.196909225775 0.225654747426 0.30916150887
r=0.449689127182 0.19788906411 0.219293954031 0.265200600996
r=0.438280378617 0.30494175966 0.191863406648 0.282927536397
r=0.538287625603 0.296743769792 0.172208453807 0.323282390197
r=0.52085104701 0.276171657682 0.204714310379 0.303558068344
r=0.546053449301 0.27549855822 0.205317219211 0.215147789362
r=0.485815648523 0.215115345356 0.204905069752 0.276259952365
r=0.527321337859 0.216071965317 0.302584154957 0.277045890888
r=0.356570865521 0.14549084077 0.356211836543 0.264795678722
r=0.600967244672 0.237455355732 0.35673535826 0.256964505831
r=0.56020403239 0.274413529733 0.215096959778 0.141843971631
r=0.660616841448 0.132154786116 0.20446208787 0.383576687099
r=0.768528864235 0.162211314074 0.23044982699 0.269509938038
r=0.750484897885 0.191877835565 0.310777913024 0.180203607392
r=0.389982482472 0.309719722609 0.384985858163 0.196507346478
r=0.394077981294 0.192474674385 0.371878063582 0.104616964661
r=0.568947576168 0.0933769902976 0.247388247662 0.418208896384
r=0.482307933786 0.376723010759 0.30241497188 0.10417618425
r=0.689422552768 0.347772935048 0.116987349846 0.358881683852
r=0.668418699945 0.209067973762 0.322987097239 0.100151373171
r=0.591213464702 0.0889578553877 0.322341652013 0.3777177394
r=0.540851311309 0.0956712986104 0.426721983405 0.236179146256
r=0.98964711762 0.307902190026 0.204172822286 0.392627255706
r=0.48856120942 0.18981426852 0.345573832393 0.143322398697
r=0.725562267028 0.138848345026 0.221455812421 0.254531757616
r=0.495995311446 0.229501498595 0.154551563781 0.389030012231
r=0.565559468006 0.391991871209 0.245673641762 0.222398628267
r=0.51585641685 0.21258804052 0.400083558599 0.257802180214
r=0.596337815957 0.225461971629 0.22675004266 0.401360731448
r=0.673256760582 0.225097567705 0.229723038137 0.390053108215
r=0.633013609065 0.246263508853 0.245389744769 0.355070131065
r=0.654263489273 0.138009196296 0.231202642316 0.370312803575
r=0.683371546919 0.321050237934 0.193175893778 0.191112688711
r=0.438807673251 0.210397146088 0.280509076247 0.199838722401
r=0.498010256134 0.110228961989 0.397843256127 0.300314334831
r=0.664070104197 0.271975279296 0.212835749941 0.381079153791
r=0.689937163563 0.284124134393 0.173839446012 0.34644780713
r=0.703216311561 0.237450833489 0.230052444278 0.14590747331
r=0.499147000008 0.270648531441 0.349070241146 0.20375845982
r=0.586360406483 0.287246787192 0.123175778697 0.230886517099
r=0.46284571596 0.134970889465 0.316624877821 0.241489949428
r=0.417734709776 0.291524036315 0.12966959369 0.353177556184
r=0.50269139305 0.238693259403 0.142280796127 0.370484545041
r=0.611454405212 0.145034566602 0.244724283718 0.366732594219
r=0.677339755661 0.152109055666 0.315342800556 0.333007458598
r=0.491825065163 0.306145829982 0.330394788866 0.206191386934
r=0.384297907601 0.320027872825 0.191740075506 0.321754323928
r=0.396602545681 0.320765238279 0.156307639514 0.324239694591
r=0.629392967587 0.338598429429 0.247409751874 0.150159744409
r=0.557736789048 0.246831092692 0.154068533306 0.344475892045
r=0.475556966472 0.339917419931 0.246568463341 0.145017297177
r=0.686584868424 0.265538053704 0.161704210238 0.34394170448
r=0.646291212013 0.240342878033 0.161709633942 0.255547607437
r=0.649429814325 0.347273403386 0.15852031127 0.241604181772
r=0.695983244216 0.158375487427 0.237538291989 0.346482599895
r=0.561125181206 0.257061265167 0.346606863282 0.237745136062
r=0.644438987109 0.140679326023 0.327627707943 0.154158866007
r=0.735466601422 0.326215022091 0.185812469318 0.150425462281
r=0.77552964678 0.261592708403 0.196992881378 0.21429046637
r=0.473242731861 0.310952953052 0.3845903751 0.216245966918
r=0.439870975697 0.19477826435 0.360906104128 0.177217903344
r=0.508855693954 0.231564425046 0.251016551071 0.382756317498
r=0.533581021121 0.197172145991 0.380799768438 0.278155594613
r=0.402852786536 0.400115406809 0.285112521639 0.196999422966
r=0.585055982146 0.369511346839 0.208242761499 0.288214068342
r=0.664094393484 0.410436700789 0.191948436908 0.128631992555
r=0.471129113679 0.325594680438 0.160249525855 0.317665607934
r=0.566560016696 0.321497327978 0.181444385435 0.28837504564
r=0.511034014849 0.204815394763 0.154310140827 0.317829145121
r=0.519319489774 0.329198848892 0.180871432885 0.206886008996
r=0.430688229419 0.335804299481 0.306688081707 0.199571699201
r=0.778666145578 0.178793800034 0.297900956287 0.193175607369
r=0.771951579504 0.195113897694 0.13741143017 0.364859142893
r=0.672908532323 0.297837025262 0.216700886505 0.339368468376
r=0.462607496229 0.338354817941 0.299565463973 0.146418256568
r=0.61238333554 0.271016670244 0.229090648923 0.338413107248
r=0.497663305274 0.275480125056 0.132291201429 0.366815542653
r=0.674734405664 0.26314043005 0.354260684895 0.143239536324
r=0.600927179248 0.343559323726 0.247594129376 0.153865870424
r=0.633839675568 0.325149976927 0.197969543147 0.323027226581
r=0.505427660183 0.190461496263 0.337859151066 0.180964136323
r=0.679348633456 0.279862206358 0.188843695526 0.356810824272
r=0.767015044454 0.187286378663 0.147167591192 0.336583179246
r=0.46109719427 0.317659241478 0.198952034656 0.149139219355
r=0.55654664444 0.318219381852 0.3079536481 0.195471323894
r=0.405858912262 0.28574430383 0.195752622253 0.333270872958
r=0.853743078168 0.320317016766 0.166289265754 0.310922142995
r=0.475232137226 0.315103904388 0.202966059019 0.325813274247
r=0.4873998263 0.193953391964 0.321636907406 0.325841698499
r=0.538681825057 0.31488540005 0.326258640472 0.199778915848
r=0.414168768515 0.195832424176 0.3206415012 0.162448178049
r=0.658878311632 0.174673966535 0.278174212598 0.428364911417
r=0.329312150622 0.313634254485 0.30594581357 0.202187306661
r=0.925390047235 0.282290030663 0.247151796176 0.144504275422
r=0.877448030654 0.230433679807 0.318016276519 0.160795767863
r=0.551361703529 0.320033195265 0.286549879394 0.232963354648
r=0.635077234241 0.184224258513 0.317274089407 0.157889494676
r=0.73179646892 0.318677106719 0.182335870339 0.15479384548
r=0.645624369548 0.341579177942 0.15995122859 0.317714915988
r=0.729665314528 0.135302107523 0.181001621172 0.332559260395
r=0.518616181999 0.195923132751 0.296061973431 0.197816414755
r=0.493783550001 0.193806585007 0.299692992074 0.16681808214
r=0.605709776635 0.391957385495 0.136919673716 0.251820527641
r=0.336501979715 0.201404734033 0.12085077677 0.261720997599
r=0.652000204991 0.398990206217 0.114240525579 0.312549425148
r=0.382623995849 0.298527652047 0.214418257808 0.275167785235
r=0.765792456146 0.294798647275 0.157160936949 0.434033901118
r=0.426337367964 0.302851483514 0.184830602897 0.18280856683
r=0.859276560619 0.162175933475 0.340534811675 0.360304907875
r=0.762320165361 0.396105820651 0.190765820909 0.135961238612
r=0.388370285371 0.19766029534 0.418589784568 0.264942785911
r=0.391128875484 0.179116833204 0.123582689507 0.419424838269
r=0.585111250191 0.260472997332 0.415999711587 0.201023866176
r=0.673345145309 0.421793912946 0.257866123237 0.187603732344
r=0.596206762281 0.398595614929 0.14898958853 0.244246359745
r=0.541855271525 0.415804768867 0.124519413007 0.269273117814
r=0.540696743061 0.403687246055 0.136715718351 0.210628034027
r=0.540633595593 0.418359995969 0.259812937933 0.187799005283
r=0.623634512488 0.132924791337 0.421354539681 0.188097479532
r=0.569940917937 0.126101133109 0.211489614671 0.383311415755
r=0.465594644078 0.184583910777 0.321586484525 0.393057480367
r=0.433329616782 0.134529629829 0.367538816956 0.344275506367
r=0.645201997122 0.104411683507 0.306443597813 0.385566782618
r=0.36024269342 0.283818795635 0.398052916699 0.0971186307608
r=0.668505363405 0.367360729822 0.296236854331 0.134518731258
r=0.838085705434 0.370048051072 0.274877474904 0.218884105473
r=0.803484335341 0.371174277264 0.148121630032 0.268666662995
r=1.0 0.300390802944 0.204991728404 0.0971972475964
r=0.822046470202 0.191273540142 0.356270693182 0.158248803222
r=0.677267207305 0.254760530871 0.0989844200808 0.236961915753
r=0.299416919865 0.242803293324 0.26937555798 0.399950401746
r=0.695048766307 0.294469836117 0.323338031979 0.201393931628
r=0.390817555778 0.391780170892 0.220400067327 0.265486024706
r=0.801171083245 0.118870086691 0.290823693852 0.182667947934
r=0.778860400074 0.262866931402 0.194796327242 0.367132050384
r=0.501595391109 0.280336151337 0.364894513227 0.189287173785
r=0.597223325433 0.259630794095 0.36019984789 0.212466556206
r=0.575888169828 0.168141216359 0.25756735044 0.21331724321
r=0.550751691517 0.252332220912 0.344110690457 0.247763734744
r=0.643594749625 0.160011219016 0.43473687901 0.113522420503
r=0.643056165588 0.325783011776 0.211976948133 0.267702330243
r=0.507696777764 0.195768499002 0.321401189729 0.20521654836
r=0.776715689534 0.214410419358 0.257201717937 0.139477635392
r=0.537402893209 0.330666442361 0.157774639236 0.312383242014
r=0.667522796713 0.32865453381 0.157655974809 0.319047873192
r=0.920479791983 0.373583270943 0.232030437014 0.155217471147
r=0.558320354845 0.161744738629 0.248397073244 0.248679942672
r=0.352164538516 0.281714303821 0.227310928808 0.190209625607
r=0.629240926152 0.13601342711 0.398305626598 0.258184143223
r=0.421661756638 0.326616499405 0.188042739181 0.278862827722
r=0.571045399335 0.251550829219 0.146347638942 0.263071274845
r=0.496930248935 0.285714285714 0.160791448715 0.341953929627
r=0.643569172534 0.263987138264 0.331149517685 0.250160771704
r=0.713548489942 0.320036983225 0.295117333686 0.204244265399
r=0.576233332174 0.189884148064 0.216021474993 0.273452952812
r=0.554404374889 0.179868175956 0.316929359507 0.215145436309
r=0.601350874066 0.279737985815 0.186473784277 0.322119573557
r=0.627732117994 0.177758628662 0.235860973387 0.359948107241
r=0.694390981466 0.155070137483 0.322457952404 0.270046758322
r=0.61726710557 0.161056122849 0.277924316419 0.228382648664
r=0.680099304235 0.25792946853 0.159795643227 0.333995600653
r=0.571174346935 0.285235702321 0.243000717875 0.312335486959
r=0.527941370983 0.350520925305 0.158396609571 0.249514391665
r=0.696019927906 0.233399160701 0.382745001234 0.245186373735
r=0.654805002633 0.290731900111 0.169812890678 0.186672491081
r=0.592496986736 0.33069339162 0.215563719791 0.277666682168
r=0.612330605535 0.175853754276 0.294790556833 0.315258229126
r=0.734609200165 0.158886569495 0.26312559061 0.226788085406
r=0.527082764277 0.314371488398 0.173514088825 0.20427157285
r=0.637210616901 0.285413449676 0.360880985645 0.225091301257
r=0.417327163304 0.301430879298 0.315624278791 0.191737825987
r=0.793014775331 0.203974073167 0.181075473886 0.289859928096
r=0.739525371446 0.187382236372 0.331654863232 0.214995776753
r=0.492349236611 0.269862968575 0.370494154373 0.21417874898
r=0.917298241899 0.303474294488 0.124065402773 0.189339506616
r=0.60616477823 0.354803411063 0.217115689382 0.289864915855
r=0.909158653925 0.225192965704 0.134598551763 0.357523673112
r=0.472838923866 0.262037559274 0.369279939838 0.148164859727
r=0.496793098312 0.140363373319 0.373782357666 0.223455951858
r=0.404487715183 0.373688942164 0.281495578744 0.133745230992
r=0.551478957961 0.238021211681 0.255673398228 0.359116664245
r=0.514427035822 0.24644288971 0.222183790583 0.150286927128
r=0.557431580287 0.220623718181 0.391723971529 0.26152129328
r=0.498809604395 0.257995735608 0.228880229395 0.364421733696
r=0.509038411701 0.220483766483 0.137037891015 0.274932200226
r=0.619368412004 0.231566707466 0.359265605875 0.147184822521
r=0.552807519191 0.244458895573 0.259307429686 0.147889232103
r=0.606906018513 0.250614250614 0.249098227822 0.150504469653
r=0.494197749482 0.264148260499 0.240686320978 0.133709356337
r=0.559306098297 0.279274524117 0.21638497389 0.13435903195
r=0.647000038072 0.133704735376 0.249535747447 0.351903435469
r=0.613834934731 0.227190086031 0.140753425396 0.363894286657
r=0.593947850497 0.282413548134 0.123131209366 0.394579326839
r=0.578544973876 0.37000366215 0.149522255884 0.251563072211
r=0.500889660512 0.383491910278 0.140535944107 0.245047343262
r=0.720296586382 0.135881168792 0.389221008967 0.245531629354
r=0.451912006895 0.143117958766 0.247695596028 0.375317273011
r=0.741553291491 0.267192158052 0.218735788995 0.372037794957
r=0.603042397457 0.383809839324 0.256438628458 0.140702335597
r=0.705846983894 0.266114330066 0.122717399806 0.199683519551
r=0.463051609156 0.191129595741 0.406082182665 0.281630344369
r=0.524089045688 0.41892070194 0.207679113339 0.247877908255
r=0.586880041422 0.138737465779 0.198676932217 0.259635995793
r=0.731086944507 0.41406953702 0.191542064493 0.254954062331
r=0.663975052695 0.264129245786 0.199197823465 0.140885759964
r=0.392554841627 0.394518580313 0.265585101879 0.211008627638
r=0.460199575883 0.42290550353 0.097751514848 0.179127647854
r=0.710543552637 0.204019582582 0.408734862149 0.251816542128
r=0.805734474953 0.366821341705 0.206752801688 0.287485696871
r=0.472152972006 0.207705389081 0.28446607635 0.370140151293
r=0.974411817386 0.134074166643 0.280276594858 0.375364088169
r=0.566485157291 0.129612013318 0.368519399334 0.314704083713
r=0.900306920818 0.134260123157 0.288766560926 0.371431237171
r=0.791105958405 0.288397755804 0.401382474195 0.129382226217
r=0.683479178452 0.140505961923 0.20733140964 0.273729369914
r=0.399192711138 0.14889943893 0.278993772736 0.453665454097
r=0.727067838829 0.209961745244 0.192592018197 0.278329197684
r=0.654545251896 0.264145638575 0.255710972095 0.152105152175
r=0.648824894615 0.329901196048 0.165938637546 0.288091523661
r=0.510010709606 0.24246554034 0.252562402955 0.347676110024
r=0.522920620884 0.244787379139 0.250201244832 0.348788430169
r=0.487559442201 0.345555154577 0.251172861783 0.161626368339
r=0.636701007278 0.224634023221 0.167710900615 0.267838584197
r=0.45409448104 0.289340931786 0.210142557074 0.327132330154
r=0.55242580256 0.235989796335 0.347246765674 0.26194134095
r=0.643959849145 0.155824376217 0.349011078868 0.244426213196
r=0.486714372909 0.3280948851 0.169607116383 0.233802816901
r=0.488553896899 0.224742186125 0.163411713292 0.268926688347
r=0.526743544035 0.338526453593 0.210637039957 0.182316880046
r=0.481837507261 0.358405686266 0.272931755814 0.164379864141
r=0.648401471122 0.176134786918 0.221526263627 0.292051536174
r=0.49749628532 0.312838859588 0.297716962343 0.202817836462
r=0.549589979328 0.210856737211 0.186238298061 0.306385598296
r=0.489981452015 0.310494212241 0.284616806451 0.229939234306
r=0.680891979871 0.2509202098 0.156464678828 0.346503455044
r=0.517499123744 0.158124292132 0.344903311997 0.252437798068
r=0.531900257527 0.283730256969 0.203396544041 0.322844976977
r=0.731991635987 0.217266554022 0.152166289412 0.365925973157
r=0.611763562725 0.393519064497 0.253685841836 0.218005023579
r=0.56758743742 0.248161248667 0.339003986301 0.250238616585
r=0.551076130716 0.397102619757 0.126293473323 0.277017818384
r=0.592739945349 0.130521379589 0.40076643808 0.255067567568
r=0.455559862487 0.221200199479 0.382722890231 0.152213664321
r=0.568091417265 0.310423224904 0.116518013291 0.361446309899
r=0.45032875025 0.364957716702 0.285034732709 0.132135306554
r=0.417291673411 0.351078955754 0.303176492611 0.139390423223
r=0.549418799777 0.314612926272 0.336260528878 0.20745799254
r=0.539590206002 0.142297836869 0.336901969779 0.207382909512
r=0.848657963212 0.207415869064 0.336327663461 0.142427393503
r=0.818099070775 0.200698689956 0.148864628821 0.305414847162
r=0.70538097864 0.291698966408 0.207687338501 0.13690245478
r=0.483680814782 0.341649725867 0.202812172735 0.305872437179
r=0.394295134328 0.268660684613 0.13260219342 0.227982718511
r=0.524477619411 0.326374984024 0.326161973331 0.140842670302
r=0.502177973243 0.121787845573 0.252912759307 0.233873259449
r=0.701451132019 0.135904022331 0.40103045331 0.173514083357
r=0.518504587016 0.147191584316 0.213987886516 0.34109021358
r=0.569831791586 0.201178162118 0.161898602958 0.316789532298
r=0.435759125268 0.319733256626 0.31599532333 0.201016371436
r=0.665744530138 0.167125902714 0.298611486304 0.19597673204
r=0.774288834634 0.319796141245 0.161856570805 0.320240262104
r=0.609426827794 0.311804793849 0.195794120984 0.169705086459
r=0.599798789791 0.193649766444 0.326144801022 0.163041420403
r=0.69978257361 0.335107021743 0.295254847903 0.191583718826
r=0.409234076557 0.193961306437 0.177175967423 0.335052152048
r=0.73051856576 0.342968657681 0.289490696009 0.173279439467
r=0.845128849826 0.330485751458 0.192678640816 0.173427982083
r=0.434819020478 0.171596903448 0.33127620492 0.191881674317
r=0.718826964869 0.329625873463 0.192249254236 0.305453086516
r=0.531077011418 0.192114064228 0.330616896622 0.171583174631
r=0.476375479339 0.334544009988 0.160632200216 0.312241075989
r=0.78552754052 0.181052859217 0.164555593315 0.313648861565
r=0.426151687637 0.307714832133 0.32337143014 0.209341800646
r=0.618929275106 0.163312027534 0.117064101776 0.280514412144
r=0.696645969716 0.304638200702 0.109632430574 0.146561249294
r=0.951265992671 0.109066445051 0.161897977759 0.43725513475
r=0.815066895424 0.112358565404 0.437727026011 0.153672080498
r=0.563681522494 0.286038272751 0.428221731773 0.115860682161
r=0.607816066794 0.422817869416 0.124765177549 0.171683848797
r=0.613468261218 0.417862696384 0.291801462046 0.176732381276
r=0.572700715942 0.176443850267 0.115802139037 0.424385026738
r=0.363019164916 0.110928484692 0.436363734345 0.162488413701
r=0.782538019833 0.163065949969 0.29951416167 0.431879264007
r=0.721463762639 0.111236048642 0.438759786773 0.300120772947
r=0.588220618501 0.114022287079 0.290395330326 0.434797028389
r=0.474920416441 0.436440018671 0.111197551994 0.157564441678
r=0.54056828342 0.171642320238 0.414444759609 0.126081406893
r=0.474169909171 0.426954497127 0.288265615116 0.115634631172
r=0.491202897077 0.295787315178 0.434723171565 0.11238622873
r=0.388869916182 0.440308275479 0.283458465534 0.116723735327
r=0.88817753857 0.151659154413 0.302155778997 0.110766657829
r=0.750860373907 0.190756464685 0.11852325357 0.420168371285
r=0.564063616258 0.414164534805 0.169785916252 0.115569319151
r=0.549155462259 0.307060284704 0.10928223396 0.435436542057
r=0.361838007768 0.290566959922 0.163831867058 0.430107526882
r=0.317969951217 0.288351463934 0.156792232311 0.109263088495
r=0.656786977312 0.170810412786 0.419608437649 0.112855719669
r=0.307860874301 0.420995724185 0.16410281614 0.122131026687
r=0.6049776001 0.210810960344 0.283213687982 0.348299376184
r=0.757158341411 0.24839853497 0.153521763873 0.36457953335
r=0.423866719883 0.215468258186 0.362956301353 0.25798144136
r=0.698176895295 0.182255000559 0.233702089619 0.338853503185
r=0.467717088212 0.138613023515 0.203636418233 0.29024601307
r=0.611988838024 0.214872798434 0.344748858447 0.186497064579
r=0.532471345709 0.223693551872 0.255571503534 0.186540763377
r=0.537884158921 0.133686022589 0.251459041861 0.231305370114
r=0.706096412868 0.347304959908 0.128679026429 0.182176542058
r=0.538059657298 0.284329856621 0.155619085326 0.218161344477
r=0.674834396271 0.162921473466 0.353000238682 0.314252526056
r=0.719074503993 0.161351425816 0.3093745695 0.357969417275
r=0.614069157644 0.203591639135 0.274639364103 0.405678584279
r=0.571352733945 0.407591001539 0.291367323739 0.114738885323
r=0.652703889275 0.159648390065 0.118219476777 0.410118446888
r=0.3909458159 0.280862653549 0.384803512868 0.137346451003
r=0.825660188674 0.145835127918 0.184253596348 0.343957274528
r=0.499908728864 0.207276432207 0.144790375367 0.33478533858
r=0.789508319396 0.178628089512 0.240230460922 0.380406646627
r=0.558182553775 0.358383952134 0.180302461552 0.217697811448
r=0.652146149803 0.339496146007 0.207062077632 0.274211961935
r=0.491557786969 0.338986233261 0.273400827657 0.180732573772
r=0.334013070592 0.259255919021 0.388295519452 0.120772511177
r=0.719467429517 0.168265583865 0.263665164428 0.366739547544
r=0.613245807485 0.279576506037 0.193222576209 0.199846580189
r=0.404050338489 0.340012383858 0.177766686049 0.256163199358
r=0.601920674945 0.20476892822 0.169511167299 0.313351594325
r=0.710959619502 0.355010660981 0.170742270789 0.270755597015
r=0.662892127382 0.268444398196 0.18049915562 0.206357106768
r=0.583866029425 0.204744841221 0.274978376375 0.180649944396
r=0.501508221264 0.177733012987 0.261854100524 0.345096457665
r=0.445527265661 0.213748401278 0.264013304946 0.340980140374
r=0.561115229507 0.38625952901 0.133992538265 0.275799501984
r=0.665551148324 0.13148755547 0.259502218792 0.393305035694
r=0.640281638037 0.277596258569 0.134345569864 0.381766929336
r=0.548803475065 0.220507902295 0.259038080313 0.431796048111
r=0.643201060705 0.198999736001 0.143829749787 0.351955061453
r=0.687763957011 0.284575396046 0.21311415327 0.334085891297
r=0.495550937632 0.281079460903 0.390456214572 0.193946320086
r=0.696663579846 0.136469010442 0.279126353099 0.376702749305
r=0.632682108367 0.218254759294 0.133260241204 0.265698195953
r=0.541812059142 0.193290020993 0.392148373769 0.131047904358
r=0.573693675538 0.382823948085 0.284069499686 0.123299141721
r=0.834948841344 0.197593714769 0.134124859076 0.382275225479
r=0.553460159748 0.20892655839 0.184710450503 0.321781971525
r=0.702357472826 0.159298592245 0.212398122993 0.351321313905
r=0.690003153875 0.167672530065 0.354781910832 0.245848045511
r=0.488467994798 0.357590200425 0.230773338297 0.243594926898
r=0.589828659202 0.178137447688 0.221460304655 0.276284755486
r=0.572688366863 0.332773905661 0.170974259746 0.225686286124
r=0.530155719595 0.258492617194 0.176272978617 0.338227885529
r=0.55576052115 0.176363341677 0.260397361873 0.226185752851
r=0.513091918976 0.259541277449 0.226918573799 0.176855438764
r=0.67995265473 0.200484398147 0.317927434336 0.195076069321
r=0.619774804647 0.353055138971 0.204724363501 0.261205482969
r=0.436006170864 0.38889716563 0.266527617416 0.138552646281
r=0.399994960046 0.36454746607 0.245062889733 0.233703690556
r=0.576019788426 0.1607149438 0.380725999631 0.231582826608
r=0.624136030218 0.229125625095 0.377531949285 0.166388846795
r=0.652743870491 0.372666282141 0.156340123251 0.224947633648
r=0.572468673706 0.200509662349 0.324952219155 0.306349543427
r=0.554327717439 0.227838750528 0.372836639932 0.229421696919
r=0.409372713158 0.345394208639 0.349301504041 0.126318043141
r=0.861889802547 0.16061630306 0.189148852114 0.329441201001
r=0.773137840097 0.347552602436 0.309368770764 0.13665559247
r=0.630600502686 0.232665515718 0.364114505962 0.169349981933
r=0.559723057156 0.173871946669 0.373712750609 0.212079001045
r=0.543494815932 0.125738820118 0.347161815546 0.347329095573
r=0.552381466482 0.121916223097 0.325966211525 0.352117565378
r=0.834785323932 0.134691899612 0.204958171802 0.346332381147
r=0.656039152555 0.227174643097 0.170241650828 0.369678608686
@balllist {Second Position} color=greentint
r=0.707306854568 0.270345930814 0.258798240352 0.270095980804
r=0.599915814099 0.242812073479 0.270288412056 0.28131922225
r=0.724343126513 0.30025043107 0.159803760571 0.315810000821
r=0.673401722621 0.161403611461 0.291375223155 0.219087476953
r=0.624129134833 0.163267397766 0.300476580916 0.319155478118
r=0.735712175185 0.205989093466 0.30429041023 0.151142906002
r=0.761480578014 0.348422043701 0.203440812883 0.287406918308
r=0.490764088624 0.286914378029 0.216117076879 0.276347049321
r=0.902226811874 0.228854323935 0.267476563323 0.184789859907
r=0.623054231501 0.288815405563 0.295127407119 0.188017895351
r=0.509949582835 0.191939359074 0.279212209401 0.289770227742
r=0.790542835994 0.302291408367 0.225742756119 0.267208522753
r=0.638587343094 0.252586895829 0.271766769416 0.281003829747
r=0.652882150099 0.262656587684 0.254608396327 0.288375595302
r=0.818516908137 0.25808932729 0.188868862243 0.295739157017
r=0.612779157369 0.266190310213 0.291983269432 0.187800627396
r=0.790299710038 0.285403673399 0.200205985009 0.276534874406
r=0.828825249081 0.206472983231 0.290221516804 0.277247947002
r=0.505108243945 0.283045215968 0.277724274089 0.20221986806
r=0.671511215287 0.315103259517 0.169420253794 0.223463548146
r=0.639527368692 0.178926288223 0.305322344604 0.29787671057
r=0.606956827108 0.262585034014 0.258907079315 0.21333632354
r=0.789633772169 0.269237238247 0.312505256076 0.245886244499
r=0.647687807627 0.150327649193 0.348401666551 0.327946500935
r=0.674985946685 0.233836942982 0.276168280628 0.284706875075
r=0.635172283342 0.20162977833 0.270750752794 0.277589697351
r=0.585093864574 0.294666604451 0.158928654752 0.200503942886
r=0.809084856569 0.273967747652 0.269750132908 0.256353003721
r=0.577530784614 0.265274803712 0.205389007852 0.281548893647
r=0.607849964521 0.246092044363 0.199414898262 0.261680202602
r=0.582304275399 0.209337349398 0.250365432318 0.274749734231
r=0.719708496227 0.210798099302 0.226992823894 0.279989332816
r=0.552918940308 0.158386057842 0.332352412248 0.222309415208
r=0.557134918796 0.371149595103 0.2972018262 0.137875876165
r=0.850732202739 0.384896580445 0.137522557957 0.30518408835
r=0.834132635083 0.323169791039 0.194690284361 0.143205493417
r=0.600988827406 0.147711473222 0.295348794097 0.34219453868
r=0.664070288075 0.192931595798 0.14386354947 0.341233173148
r=0.773561622231 0.321360278346 0.194285845749 0.341343714011
r=0.60966777024 0.233344033618 0.261913794613 0.326640791432
r=0.644706755498 0.209621688668 0.345087268539 0.152166208913
r=0.566218376306 0.314612029192 0.204735803692 0.324784001911
r=0.60861270887 0.21100171723 0.341534058386 0.155809959931
r=0.635749771982 0.303230212812 0.148487341477 0.343448768297
r=0.731715843198 0.359425837321 0.285996810207 0.152153110048
r=0.700837710969 0.163613662127 0.275641130953 0.226223529218
r=0.569844667254 0.288047901407 0.227270084874 0.146087664225
r=0.743066308031 0.210479336548 0.306937488233 0.150113962434
r=0.608078772519 0.331766931097 0.209206495823 0.149701434323
r=0.560178496958 0.211046340747 0.35607916136 0.160419320074
r=0.634780772081 0.140014581688 0.367093991129 0.301020718148
r=0.653067047765 0.160979551811 0.342834053681 0.303617477209
r=0.720581962658 0.288084097952 0.347450932734 0.164884243787
r=0.595235710683 0.340793944903 0.294066093053 0.161589452164
r=0.638087787356 0.304424859168 0.166681809922 0.226876249319
r=0.593689463745 0.295708773833 0.311593201721 0.22958520535
r=0.614431260468 0.276407384399 0.177391856734 0.266526850732
r=0.817837407102 0.267282372086 0.211129192468 0.261956590655
r=0.642580381101 0.206265501672 0.283095134362 0.270674853973
r=0.51891184828 0.269279871149 0.240302232041 0.284157252036
r=0.812090081385 0.248399995337 0.234014525361 0.275550529838
r=0.595576051075 0.204363563329 0.244813629477 0.267864456214
r=0.688679782485 0.385539138636 0.271361207168 0.221251178875
r=0.546645370599 0.118063044665 0.181015928667 0.4033656251
r=0.484399651315 0.334330261964 0.389423807485 0.119371267274
r=0.797450791594 0.389490824826 0.124506795265 0.229097513622
r=0.580489827351 0.118213525109 0.196888792864 0.369641038304
r=0.74303207673 0.279795283167 0.261418456023 0.2517489068
r=0.780012780982 0.269369725281 0.198030872137 0.28636832447
r=0.605498952865 0.255364713081 0.192342992002 0.290896376907
r=0.540717913535 0.253411941902 0.262984888024 0.293708098039
r=0.582715231467 0.189949858593 0.26633694479 0.289194321861
r=0.593033606865 0.187861724432 0.295271214192 0.253539185875
r=0.735937063625 0.175384870742 0.122685588614 0.366297356737
r=0.511111970676 0.174464412416 0.359857670843 0.1315432759
r=0.69117744602 0.132170219404 0.351190011939 0.342526653028
r=0.705599184515 0.170568899559 0.363883684665 0.128577358448
r=0.739381431733 0.275835940291 0.198926186121 0.263409142573
r=0.694292713153 0.262619246087 0.28832082986 0.200287116792
r=0.79768339272 0.280370516358 0.201550387597 0.242504270135
r=0.618114787022 0.342712933754 0.283974763407 0.157034700315
r=0.457689765943 0.323552385804 0.292952963152 0.158498896247
r=0.632065782838 0.136010152951 0.313901227544 0.159655149778
r=0.789697683008 0.366933943506 0.139884456477 0.328597707544
r=0.547720042645 0.142327763779 0.340685009226 0.339422531396
r=0.679905499553 0.110324569007 0.0934219397091 0.418087258018
r=0.72854445433 0.242866034881 0.27724048097 0.27650756617
r=0.68840426196 0.254519909216 0.281585326314 0.278481989841
r=0.712236100543 0.22877795496 0.15510329108 0.304452672895
r=0.588797091766 0.157093365453 0.307287695727 0.300388660549
r=0.669805402665 0.152129794382 0.308190598548 0.227174277609
r=0.78303669103 0.291133140576 0.158680985819 0.243460002754
r=0.68890456661 0.154660732442 0.226022160164 0.309368054395
r=0.575557671823 0.22646700446 0.309277014771 0.309748419004
r=0.62702161219 0.154947941477 0.227122150391 0.309068390609
r=0.638662563639 0.155122410903 0.308655280823 0.309538058269
r=0.629724430304 0.174495068107 0.293917332081 0.228452325035
r=0.695239061565 0.286609880211 0.228456967666 0.303035810234
r=0.540402849966 0.290879333433 0.203838714477 0.251450676983
r=0.740121577652 0.263721273179 0.247506325106 0.284565599979
r=0.645868351269 0.285426893055 0.178659370725 0.304932807596
r=0.605362989794 0.315923425916 0.155969901516 0.232101361071
r=0.667307356706 0.174976920882 0.318217090077 0.143035748307
r=0.501567748389 0.187106110826 0.342887820363 0.148219037393
r=0.762965861487 0.164841542741 0.411539893559 0.118914124269
r=0.555686049017 0.185840986783 0.384851683234 0.131003954064
r=0.8514641903 0.342191984692 0.303231636016 0.153236951207
r=0.44625185286 0.184704101492 0.292481799178 0.375434296836
r=0.668490513813 0.165919809947 0.368311769981 0.32451234992
r=0.604912074181 0.117364790563 0.150054983505 0.393182045386
r=1.0 0.372924275262 0.136792228797 0.165385547981
r=0.502325793769 0.16073914993 0.258962074906 0.35001061997
r=0.621762448306 0.272446913697 0.247186779039 0.20248128443
r=0.736035279347 0.177081569292 0.288376812763 0.265915352876
r=0.684382824083 0.266344902042 0.27031403804 0.277807766805
r=0.710193688936 0.272658774328 0.286301482334 0.188159621866
r=0.843627142148 0.265386669015 0.281735262871 0.170476751419
r=0.842148738703 0.265118642641 0.172382688831 0.269815298138
r=0.80193457263 0.269763163946 0.262451138193 0.204690733502
r=0.751195795343 0.270254517194 0.20050514863 0.2663687585
r=0.598472280582 0.289281316902 0.34185976861 0.214384754468
r=0.590453063188 0.212856629473 0.311728562789 0.16009781837
r=0.677035507031 0.216141529569 0.275713585742 0.263118392532
r=0.812984431737 0.274352270026 0.264582838127 0.261540289993
r=0.828462436519 0.304334444729 0.175378302129 0.214003590664
r=0.509511161231 0.190906536805 0.267278516576 0.297855403634
r=0.607991698046 0.179709573559 0.278566265852 0.319830475064
r=0.613162412018 0.202570246134 0.138586364626 0.30603354389
r=0.59706995736 0.206451064553 0.146933831966 0.350558837278
r=0.680748205594 0.149203750558 0.326425063253 0.310462866498
r=0.722302237803 0.185087102247 0.25048620019 0.296395911781
r=0.732232960135 0.278546932554 0.250694053819 0.284516702655
r=0.800220393055 0.301420083435 0.136627196494 0.19761914795
r=0.719037795992 0.310344541312 0.140390129396 0.206505823299
r=0.668335809562 0.150502854885 0.35839460848 0.295815956152
r=0.707578309331 0.141766396431 0.30665294042 0.215201818728
r=0.615327360023 0.300558358962 0.18843868502 0.228658445553
r=0.741042308737 0.238340240574 0.284008895178 0.191731527343
r=0.567791768166 0.20008927575 0.226369824796 0.296507086263
r=0.754828569515 0.29533144618 0.228310303535 0.296391868764
r=0.636120879174 0.302272423972 0.289333224547 0.225432250091
r=0.712309435286 0.303337682091 0.181103796851 0.226097895558
r=0.742256178171 0.295965973497 0.183286730768 0.293450681937
r=0.716523054557 0.298068325036 0.226774632129 0.18203130866
r=0.519368063343 0.31874832843 0.307996790586 0.174110724793
r=0.564438639936 0.346833578792 0.182089674358 0.319996727213
r=0.645760191083 0.311090413146 0.170381212162 0.239505022953
r=0.603434852631 0.128608098986 0.325650092583 0.377332375509
r=0.579811443573 0.174076812361 0.274079874706 0.216674030877
r=0.820412358031 0.242069150859 0.264102813253 0.196652844198
r=0.683778954793 0.207597490544 0.287741381756 0.2548294352
r=0.679737346414 0.285574148875 0.242989036353 0.262319676861
r=0.785869272758 0.274367446309 0.199134857838 0.24730458221
r=0.562500005801 0.25895288319 0.224933650433 0.313169958295
r=0.730045222242 0.21218837831 0.359024746932 0.148413042982
r=0.710940113305 0.310215919275 0.210871892323 0.326550934378
r=0.622622545842 0.153846928449 0.353224612689 0.272499786016
r=0.670656624268 0.326924914298 0.153307141683 0.208498782776
r=0.678832573418 0.211679433325 0.274936166708 0.145251626719
r=0.626922748818 0.345917117066 0.152211033197 0.184286107231
r=0.720995451113 0.286263130089 0.184205823855 0.385504071104
r=0.796274331563 0.315894261704 0.147420265771 0.36081156209
r=0.583407094677 0.147893620414 0.176642023448 0.359805114729
r=0.769264414066 0.288617013665 0.292766688131 0.23087930171
r=0.794647342563 0.287494417151 0.191469405985 0.237338097365
r=0.568197018028 0.289907972746 0.239116007433 0.28203256349
r=0.566513502413 0.23079714125 0.285675291517 0.294429964282
r=0.783537468894 0.291693585602 0.350992155053 0.140101522843
r=0.557228092437 0.146129054378 0.220805046973 0.331653294932
r=0.778115237193 0.287457458288 0.350004150411 0.204158711712
r=0.770374136624 0.373844343587 0.131422648064 0.218748249005
r=0.501148729958 0.199531996228 0.307818386295 0.353850524571
r=0.597701583945 0.215451857565 0.310451214809 0.326556847189
r=0.71133252004 0.15244267004 0.305157205183 0.232596300902
r=0.778346099346 0.31901618809 0.139598188476 0.340311235305
r=0.666950920096 0.134664450935 0.302455769295 0.36738761876
r=0.658724712902 0.133339255574 0.299532142963 0.360235112967
r=0.668504374233 0.313301430051 0.342204684745 0.137019002043
r=0.565659160371 0.184158847916 0.129773074405 0.298658084224
r=0.873651307032 0.283741387795 0.217150590551 0.225116879921
r=0.622098424001 0.150192049907 0.33046762219 0.216346153846
r=0.553031010472 0.331064742104 0.191671029342 0.330491361903
r=0.582587918788 0.317345374368 0.145904337144 0.334024434689
r=0.687596357543 0.200664068493 0.14549203738 0.334270112185
r=0.580454790108 0.312449928764 0.207118451765 0.140690972237
r=0.586386302839 0.352132727372 0.142419098724 0.287411706729
r=0.839470859019 0.336416115501 0.213165566919 0.140743124317
r=0.669999478071 0.230513078912 0.128729790124 0.367874512553
r=0.590908574028 0.211605818687 0.163043135275 0.294815562778
r=0.507942695944 0.153049716488 0.28800789449 0.344193477648
r=0.711715230383 0.265406451574 0.197190216336 0.249441575167
r=0.59449061282 0.274379476598 0.269677188945 0.202833277118
r=0.743332552395 0.219417239491 0.314739339376 0.244418760265
r=0.688903786194 0.209701194874 0.338310528415 0.148310008151
r=0.885864323641 0.220440258097 0.226353243843 0.27712193199
r=0.573951552235 0.198861057236 0.352040605785 0.166425948087
r=0.86498650003 0.387127017773 0.228517854231 0.156346812327
r=0.586467872052 0.268507660786 0.214798396969 0.272309060217
r=0.672701512178 0.206865690724 0.255130090136 0.292047561209
r=0.722378881448 0.230387001253 0.27233328493 0.288148807593
r=0.644934357884 0.254055807917 0.255786285961 0.285132309467
r=0.703653325376 0.273427213725 0.225276346395 0.215318803753
r=0.714457638562 0.287831880212 0.198944729898 0.271824003788
r=0.706793712453 0.244147217559 0.276908359055 0.281186260176
r=0.629677967033 0.205994247714 0.252963644941 0.276840199047
r=0.64432761487 0.22518660336 0.286461537073 0.272615364717
r=0.600703385911 0.273582752651 0.215213497351 0.225314439204
r=0.774013070082 0.325088721154 0.182216137342 0.240186629677
r=0.790311620952 0.216128819376 0.101432059658 0.421104731736
r=0.75739664332 0.143233224091 0.178907215387 0.251705797024
r=0.683928681151 0.182927502623 0.313787201148 0.374523770084
r=0.480153652033 0.123576980451 0.414147758499 0.303485907199
r=0.599442426841 0.352134983317 0.225514212105 0.28688178401
r=0.791909465066 0.383840044386 0.190666515972 0.117572718773
r=0.727237254137 0.324833257145 0.128360329796 0.372402474018
r=0.481247295873 0.274089525043 0.0846100362032 0.436236783428
r=0.561982449742 0.408928910352 0.278095278264 0.20671039035
r=0.519405004351 0.16487305251 0.321684939411 0.402980380842
r=0.791306971994 0.116139271898 0.307023112786 0.190754885428
r=0.716237891096 0.358122250224 0.199041049079 0.142052169208
r=0.827330979043 0.320090165314 0.109693431331 0.169370195941
r=0.529211473645 0.207519051999 0.271301496924 0.273983936197
r=0.838292747384 0.320264256494 0.185039440821 0.263483849328
r=0.634931540725 0.262852811649 0.323373293731 0.177077602011
r=0.671024093254 0.22824455732 0.177141760943 0.289545164401
r=0.544961014644 0.175727289438 0.291070662645 0.304658192687
r=0.700661870138 0.229132137169 0.183059714326 0.287687518537
r=0.527457837879 0.27647863128 0.213687199804 0.225046453739
r=0.701458311877 0.293811074919 0.322225006264 0.217539463794
r=0.60592074677 0.222071781188 0.166869282986 0.30160657478
r=0.528837029152 0.272408254478 0.262491707113 0.206868256573
r=0.742763150314 0.196472270528 0.343471431338 0.14070523291
r=0.800059932069 0.356460479266 0.299300848588 0.138976356941
r=0.59165500134 0.318025361039 0.172677317738 0.406638320314
r=0.582702240338 0.188127027231 0.285660405823 0.292373840235
r=0.572366555889 0.14105858442 0.341818143411 0.201714665946
r=0.679855920076 0.291432225064 0.265920716113 0.19793797954
r=0.641334680288 0.154388383655 0.324547133398 0.310724090344
r=0.613114845178 0.239334092923 0.289973414356 0.287694644892
r=0.720077965132 0.185256181162 0.229929497385 0.310698853114
r=0.716283338108 0.296061093248 0.173191318328 0.299356913183
r=0.720725896747 0.308765904988 0.138290846652 0.211464799894
r=0.658431758183 0.234176320995 0.302486578129 0.154987284544
r=0.566683812552 0.171077518269 0.280226393466 0.328714715575
r=0.693414247127 0.214177870023 0.314974914366 0.300590013083
r=0.772693371958 0.275065762663 0.197105189578 0.254168209808
r=0.679100081418 0.287179845069 0.19628027078 0.268930141671
r=0.60250313094 0.280144159202 0.300148860045 0.194928312136
r=0.748849763084 0.285460867097 0.198360888384 0.289611864046
r=0.774232411388 0.269861210816 0.25735821967 0.185929648241
r=0.657872608406 0.200364942021 0.254517629054 0.274236270528
r=0.680866812462 0.261293507776 0.29054554431 0.259688965687
r=0.548229113051 0.238696995226 0.264407625823 0.332241255577
r=0.774134147626 0.312404470694 0.212464927374 0.174690353284
r=0.733285872784 0.3085852072 0.30073459317 0.176021981719
r=0.605286743587 0.295028394848 0.206191565712 0.26742355876
r=0.603874013445 0.310430396539 0.208698552748 0.309474045481
r=0.699343869697 0.343323365769 0.318827258838 0.150060867505
r=0.61748783673 0.162289406877 0.221993999538 0.323701823217
r=0.673949214197 0.315928507919 0.221086813654 0.296045255982
r=0.61921338051 0.312780196219 0.223409784939 0.28786303684
r=0.656168544454 0.202161893709 0.237530849808 0.291644073036
r=0.607056025575 0.290393954243 0.234889628263 0.215998781927
r=0.759871601751 0.286431212739 0.235491661007 0.271375745227
r=0.765337427862 0.283719264741 0.2329513806 0.282883743137
r=0.580673495067 0.200990161058 0.271997660379 0.239021537047
r=0.600692055463 0.199300590681 0.286791104721 0.238123133318
r=0.569560996922 0.235420142321 0.293425366425 0.26910007201
r=0.744908619364 0.198300159814 0.291980241174 0.275490338515
r=0.52196851426 0.207955349422 0.275088436444 0.246474333779
r=0.715165478281 0.263391241404 0.263059476415 0.199390758837
r=0.754951209863 0.20355120947 0.283802661569 0.279501507242
r=0.633357397138 0.232726154792 0.291731172524 0.202070775278
r=0.558454257825 0.273684210526 0.247980416157 0.27723378213
r=0.529879940785 0.188153687747 0.290630249824 0.240773857909
r=0.527483727129 0.265356265356 0.259762664018 0.287207904229
r=0.538060055297 0.283628779979 0.24542610674 0.193857237653
r=0.546723236219 0.28414846426 0.238609691729 0.187029030266
r=0.709876231929 0.266805942433 0.252274837512 0.295357474466
r=0.724048757063 0.236986945429 0.293511103826 0.274955841344
r=0.839400095089 0.279928692697 0.200660473434 0.245370126854
r=0.677033782548 0.256703399141 0.258534474149 0.283510337251
r=0.679431905031 0.295424250781 0.256423515352 0.257204908991
r=0.670030634871 0.259775513939 0.255901909352 0.192124687367
r=0.741470543988 0.253395377833 0.299327603865 0.188293182527
r=0.843892093335 0.281137890961 0.249153655702 0.210297610025
r=0.58303428368 0.25842305781 0.290293191983 0.251962895478
r=0.58901851615 0.288454480364 0.236939164756 0.197054204798
r=0.704268376889 0.204212277491 0.286913991016 0.233904508401
r=0.759914363568 0.297884505432 0.249769098826 0.203962703963
r=0.578966420579 0.207508088536 0.279987796948 0.268796313394
r=0.752695958725 0.265762925599 0.20379210953 0.269996397046
r=0.518073361698 0.266541385017 0.216812049477 0.279050851261
r=0.68004175846 0.194275212555 0.273629409865 0.244991673436
r=0.611814170321 0.22184385798 0.293555010266 0.210326005308
r=0.70606475393 0.235995877351 0.200644163875 0.294743622778
r=0.766120398821 0.325461581365 0.34927808732 0.190989172747
r=0.745952227896 0.12883363631 0.192458804902 0.333900193514
r=0.876127978928 0.333211570073 0.133330769896 0.187066819191
r=0.723621932224 0.211456139159 0.141333152137 0.329890602704
r=0.806006120571 0.337003172234 0.134679977608 0.331545064378
r=0.590078472894 0.287591829144 0.270977341062 0.225163510121
r=0.628873766517 0.258919983511 0.277240873906 0.205881005817
r=0.855416779342 0.285447109357 0.220667118811 0.234621945455
r=0.676317751744 0.323252688172 0.161833126551 0.306081127654
r=0.54396084145 0.274337527237 0.295424193435 0.239825683559
r=0.754993024451 0.281799271971 0.176755070203 0.241497659906
r=0.745688615851 0.18221859112 0.22892831718 0.300894213468
r=0.754144729921 0.182760684202 0.22909559813 0.285709186789
r=0.607903837575 0.239384097197 0.287164681824 0.191050162396
r=0.647815948041 0.236749116608 0.182646910354 0.280458473142
r=0.729253711872 0.174761544024 0.287412623532 0.231396990462
r=0.732239099179 0.294011718346 0.233039773615 0.18009804558
r=0.65453847435 0.301629237327 0.286384709578 0.182396872168
r=0.63602943166 0.186162589573 0.280108722511 0.239683716333
r=0.642907433132 0.231337226791 0.285187266236 0.179910666145
r=0.614357647006 0.221951168012 0.168506253563 0.30823555909
r=0.575360047412 0.16941832741 0.29798911332 0.315533762203
r=0.683880834678 0.325312190287 0.325510406343 0.155361744301
r=0.652746607905 0.220447755689 0.30007745362 0.179729281157
r=0.639400167742 0.214483783664 0.317788056258 0.293690935711
r=0.669141930461 0.189471130519 0.220061920935 0.279926526651
r=0.76777829238 0.289877229674 0.301063549769 0.184330405986
r=0.608879783089 0.184541976909 0.290125902996 0.301010487495
r=0.737475620524 0.213199980195 0.168341832945 0.320889240976
r=0.780975005266 0.302228456658 0.192112729939 0.26288774827
r=0.693188237806 0.293896004185 0.259196804796 0.249830810207
r=0.705804889365 0.302734265342 0.28521700073 0.177306159115
r=0.755092922947 0.267881479986 0.233859976781 0.209328151027
r=0.648064548448 0.206459257765 0.254790237999 0.257059298104
r=0.569408432291 0.206294675015 0.236604421788 0.273729705768
r=0.769767520411 0.192418677859 0.131908009794 0.315932144106
r=0.593991862523 0.181629417095 0.126812141347 0.373905164603
r=0.535722373606 0.190876782838 0.302919275161 0.374247103088
r=0.673199813171 0.361175166466 0.193039817148 0.314848101942
r=0.52722694774 0.192305605497 0.313868604138 0.362479252831
r=0.538084831851 0.361175416891 0.192744030948 0.314903085918
r=0.678225552832 0.297903930131 0.140174672489 0.353886462882
r=0.563813879869 0.391908914729 0.284350775194 0.130927002584
r=0.674087552569 0.186837418726 0.315005068239 0.366699708226
r=0.547645504047 0.120505151213 0.16630109671 0.408374875374
r=0.614505485526 0.195969837686 0.133855919567 0.292463681677
r=0.555793869477 0.2682174319 0.258920959688 0.270896764503
r=0.558772767723 0.274198577559 0.245779447356 0.268259365395
r=0.689094112571 0.318489002231 0.35282116672 0.195358622888
r=0.617481885029 0.138868117091 0.343972951375 0.316287264873
r=0.659808422652 0.202105119902 0.137357063101 0.345660625969
r=0.576971176196 0.245376123327 0.14526266501 0.331712500225
r=0.767747877625 0.290083727703 0.138012377139 0.356796505278
r=0.595150168525 0.343740866689 0.315466714346 0.138879624249
r=0.555840524657 0.286053099904 0.351782560953 0.142183202586
r=0.666326619521 0.315346689557 0.144834118413 0.340343518229
r=0.663092123084 0.144021565804 0.203555806217 0.313739807103
r=0.650139855516 0.371527077845 0.218058152548 0.241389377394
r=0.607011783993 0.311565667403 0.141275244983 0.337754528003
r=0.564660691129 0.141592154813 0.310150299827 0.209179222328
r=0.751684068145 0.310832246728 0.20883252163 0.338833227459
r=0.517498850544 0.209048737314 0.310891798276 0.338471496067
r=0.749860689175 0.291754156972 0.347710118608 0.142642301799
r=0.696907383311 0.349362043931 0.290988291266 0.214742500541
r=0.594231689073 0.140676042934 0.339018877593 0.327068253983
r=0.590721376241 0.2274138037 0.280452953107 0.273246880954
r=0.506073327968 0.259459326737 0.219510398507 0.303582390061
r=0.818924016816 0.252602002454 0.295935731529 0.225929003918
r=0.543873451865 0.257676088681 0.300467621394 0.21620809152
r=0.585442941979 0.294665962208 0.260966025293 0.214766189539
r=0.613714204582 0.288705612829 0.270011454754 0.221626575029
r=0.668530288246 0.214927880749 0.256501456684 0.238163327316
r=0.770139265525 0.20628342246 0.246310160428 0.261390374332
r=0.548693730293 0.258923426239 0.218102649221 0.227584732671
r=0.854450165126 0.230308042175 0.289745710151 0.254858383295
r=0.707474012126 0.215954522739 0.297538730635 0.250541395969
r=0.849339392789 0.278721146193 0.232488723799 0.220880870257
r=0.605486833312 0.276956589389 0.226388672787 0.269228774441
r=0.527635294927 0.221954332719 0.271840873635 0.219578783151
r=0.600145706539 0.235872037468 0.290593919492 0.220758246639
r=0.583743458678 0.223297478145 0.217937187466 0.291830053603
r=0.603107138621 0.210075498173 0.301647137666 0.222431648499
r=0.48343540803 0.26081458669 0.22330770329 0.225897901328
r=0.791537869041 0.245694230027 0.213189888074 0.290597259745
r=0.565223012169 0.279834836857 0.269601902967 0.217988420627
r=0.866241512022 0.221130355266 0.226262129959 0.252412343556
r=0.854476637743 0.245943304008 0.217008797654 0.229521016618
r=0.475875788167 0.216218646049 0.254937217178 0.227216877941
r=0.512941041194 0.301381729978 0.242928921038 0.236453415342
r=0.560297454688 0.216051506365 0.268147638473 0.231483756819
r=0.74846883639 0.245259139383 0.29363597383 0.265301464791
r=0.770682501293 0.281040696911 0.237877748756 0.291751178299
r=0.667698441817 0.197645423701 0.285165351756 0.237910313535
r=0.723478217935 0.280813498715 0.314716728126 0.229388758521
r=0.609292807405 0.215741888284 0.286764103712 0.240336370734
r=0.630149584412 0.296738421396 0.22726679713 0.172080887149
r=0.537376002249 0.175254567467 0.302030709291 0.300393040508
r=0.575886910558 0.238862997019 0.202250493345 0.283201074862
r=0.602790403252 0.344974861826 0.147073998538 0.328346667384
r=0.596357074523 0.191449704218 0.273395823318 0.236068941227
r=0.743224921068 0.324421990612 0.331332643806 0.16152120296
r=0.794363355712 0.335204573633 0.307721449235 0.17543738807
r=0.852863765138 0.287134866377 0.198030813516 0.287461973766
r=0.607620999436 0.271833022713 0.232578821601 0.201026981463
r=0.728215147189 0.211640762139 0.238099201684 0.304391705597
r=0.59088979147 0.281918737146 0.252737479851 0.216330387416
r=0.717352627542 0.296407959342 0.145102937376 0.338444310449
r=0.691467553554 0.200484819492 0.141388819253 0.313488239447
r=0.792052186324 0.287533400134 0.230815798263 0.289871409486
r=0.656314402428 0.240942647193 0.297740922741 0.194296569297
r=0.730681003579 0.267415756164 0.182689213418 0.309840323643
r=0.60577047355 0.18460047917 0.238405671927 0.310423817285
r=0.483116629618 0.163623948362 0.404705154799 0.323636145003
r=0.765465264923 0.298157154969 0.309892463522 0.232608986658
r=0.602161009554 0.21640486244 0.16527874721 0.299486527391
r=0.659645740868 0.166201843171 0.306165171856 0.220151384951
r=0.689266780732 0.211335861778 0.146052816407 0.292316336564
r=0.724591819164 0.325126599147 0.225646321962 0.291877665245
r=0.611625068853 0.303719658437 0.317135076922 0.159570826965
r=0.526219663374 0.21759545286 0.29539107871 0.323390584456
r=0.675783361844 0.163144302096 0.302830831001 0.314649376953
r=0.721157137021 0.163645846583 0.30412628449 0.218012938063
r=0.743173214771 0.275157860743 0.262112571919 0.204271376002
r=0.786416316206 0.269969129848 0.284777156087 0.200077175381
r=0.811216802392 0.264655006727 0.263117432251 0.199884681914
r=0.900560328226 0.374104596036 0.120331416876 0.344151510508
r=0.732339489857 0.348455604118 0.184262708633 0.315358892376
r=0.835732996454 0.316588918633 0.198232563867 0.170489563389
r=0.661479602059 0.250897548132 0.272914050606 0.210780216574
r=0.788548857742 0.27983523326 0.245061787528 0.212817319667
r=0.632021852384 0.250473437656 0.278904614771 0.195330409648
r=0.527619362938 0.266108487808 0.274545902543 0.250508806317
r=0.568255586532 0.193165166422 0.27789407578 0.266694578187
r=0.760910106043 0.253276493799 0.261485343856 0.281637542277
r=0.648708260252 0.170765312513 0.279028015532 0.32879629243
r=0.750993435822 0.309088663868 0.181094097308 0.271733761423
r=0.65074792633 0.291611810541 0.268358181313 0.244189276785
r=0.674925386105 0.195260711229 0.292952855794 0.242578841938
r=0.607927624835 0.224003764769 0.300128293473 0.303909869634
r=0.653076476211 0.229082341172 0.179596027405 0.288585701029
r=0.744039582526 0.224183881965 0.304062973804 0.178318646998
r=0.601879568035 0.224797457799 0.302846334879 0.178201200842
r=0.534977936615 0.178213090891 0.29388382694 0.303973946556
r=0.591085923595 0.308545159546 0.306863874715 0.213205728126
r=0.732664490798 0.289635694153 0.289203872391 0.176142431157
r=0.590881966248 0.20162762114 0.249357517971 0.287645722373
r=0.671319106447 0.195117910854 0.279424467242 0.250647829328
r=0.644786616794 0.282329095264 0.272489404828 0.19767827529
r=0.608541440387 0.289387280901 0.261807344547 0.191140071728
r=0.661186894387 0.278437205914 0.293949789017 0.233174463435
r=0.745079188365 0.318921214695 0.148906349543 0.320152898705
r=0.689120054036 0.275010552976 0.244670747151 0.185257492613
r=0.585578869621 0.157308783386 0.290692073008 0.211315099288
r=0.717549660401 0.317413634169 0.152407708178 0.323866379878
r=0.616169131192 0.356411960133 0.304363233666 0.144673311185
r=0.579720889372 0.267434857671 0.297265828883 0.247641225358
r=0.60122761251 0.190463161037 0.245161932242 0.297124521168
r=0.705676911368 0.157243225159 0.210605553697 0.34024757444
r=0.735901756953 0.200347141865 0.14422587364 0.349548715575
r=0.727241891642 0.345694756172 0.202407671904 0.309834727607
r=0.79365290917 0.295225574117 0.187061463052 0.262629149578
@balllist {Third Position} color=bluetint
r=0.421623454066 0.110277944411 0.362977404519 0.125624875025
r=0.311257498091 0.132615845882 0.330364934106 0.192625243327
r=0.73328822981 0.185811642992 0.195007800312 0.275720502504
r=0.524791395 0.182797272381 0.352044250637 0.278556586379
r=0.428816392708 0.168520036897 0.282617607871 0.366198626627
r=0.279526863647 0.165013585666 0.296452526174 0.355668927777
r=0.385523727989 0.310602447942 0.356418815646 0.172921022706
r=0.561719496106 0.0353321296208 0.46560866673 0.0489974341918
r=0.208329094472 0.455005091113 0.0119728942102 0.0139040061796
r=0.251082211156 0.352937171756 0.311807041432 0.200865590352
r=0.50495889721 0.133091942743 0.308246759839 0.204223207336
r=0.53610181743 0.17431234789 0.147908343665 0.333057813289
r=0.320208305015 0.195119926104 0.302072630279 0.143039511785
r=0.732243410916 0.296792132396 0.150819650756 0.347711855843
r=0.545021410915 0.395784877978 0.105519164628 0.179828648891
r=0.35074904579 0.205437434646 0.140153363541 0.360404322063
r=0.541312294433 0.108485438004 0.0472621159238 0.492647479545
r=0.570237588135 0.0310813608447 0.0287626802843 0.433593264785
r=0.390857840925 0.439495353205 0.416863292724 0.0643809890692
r=0.455627623024 0.217566558845 0.320651903459 0.173724807166
r=0.404707924488 0.22385683843 0.278620760482 0.170992836787
r=0.628760372857 0.302324885998 0.261269342902 0.239919264409
r=0.52828236301 0.214223642531 0.11421803605 0.384772797354
r=0.37465307823 0.305994615883 0.244661700681 0.214662148678
r=0.443588441205 0.120906497368 0.322115964158 0.439124844296
r=0.299892159966 0.16979976523 0.379833619707 0.164781136762
r=0.42879125671 0.38155009099 0.0810508142411 0.164294713266
r=0.289272190823 0.0550416445153 0.507708665603 0.0441609073188
r=0.534580604409 0.10335474661 0.377551748751 0.438900785153
r=0.276518278947 0.454720111781 0.364422321195 0.113265217012
r=0.739983576585 0.0459448086464 0.389606218994 0.069974751949
r=0.775846539893 0.0622090768037 0.338816427463 0.51330973623
r=0.333733939783 0.267709712754 0.234914251148 0.252914153056
r=0.232574957707 0.385801406307 0.359108227897 0.0995745531697
r=0.662776654275 0.161476408619 0.104961979239 0.37858806472
r=0.395483201093 0.105001389848 0.156795430778 0.357792993035
r=0.727178322341 0.141482676158 0.372207700721 0.372559924365
r=0.396766475989 0.105717750438 0.356793626232 0.379274055785
r=0.782687806715 0.381002710651 0.103177943451 0.155616784651
r=0.753274704459 0.277905856947 0.245688271515 0.291825955
r=0.224621650364 0.360769026313 0.181934969434 0.309958359174
r=0.433103817673 0.234307318962 0.190949766264 0.295446583113
r=0.394210063819 0.258500286205 0.255237550086 0.242907842015
r=0.708170163517 0.165825869643 0.347018921814 0.1450103224
r=0.284513946519 0.351706539075 0.320765550239 0.184306220096
r=0.320043611251 0.210254809509 0.269529645632 0.2148384235
r=0.236532379299 0.38425764446 0.351267294501 0.12518893152
r=0.398277450782 0.234932857633 0.211564883814 0.269310523933
r=0.237429354209 0.210469626919 0.235176569081 0.26975355888
r=0.369169786559 0.142314098168 0.111565592241 0.365298324679
r=0.694187623431 0.376359438605 0.149371164712 0.375599975697
r=0.431638090726 0.247003595685 0.318072858025 0.228307848763
r=0.262377454018 0.212888132709 0.217111259646 0.278240262502
r=0.251538935627 0.303870418535 0.22070058872 0.229260914161
r=0.596962937782 0.176494639288 0.121252044339 0.430265309831
r=0.452268525173 0.296383382287 0.287772103448 0.247584714106
r=0.46436454886 0.0931986865398 0.444259683966 0.317595477313
r=0.539934134469 0.0731660925249 0.381765538813 0.43413572289
r=0.754842745594 0.0510883785503 0.063151192441 0.478737464994
r=0.383036397083 0.063591044077 0.478494304956 0.406934681213
r=0.277317296043 0.0883528986605 0.472167496299 0.0583229386461
r=0.720073788237 0.399788676741 0.48078049888 0.0661974475294
r=0.344176057471 0.375919522163 0.0826784030179 0.430116315624
r=0.777405888282 0.0932086329615 0.394866664525 0.111941223171
r=0.212878749671 0.416803658014 0.114566209415 0.0963820469961
r=0.252972137063 0.461451744222 0.108755558339 0.3398258909
r=0.285348747939 0.120281490169 0.403500108028 0.378283280348
r=0.311015878031 0.411204925467 0.140312780751 0.350202885962
r=0.327390061063 0.0685417536834 0.368867302887 0.455322179114
r=0.73780534202 0.30225951663 0.343953498536 0.127485686814
r=0.473782157422 0.314049690796 0.117339125838 0.360018082348
r=0.490861949388 0.212151435247 0.297583102209 0.119765551351
r=0.421063297147 0.117238952182 0.313444077966 0.209101131552
r=0.331137628701 0.429984646666 0.0568322337026 0.0798207394498
r=0.240027206542 0.437508604348 0.0635609823253 0.079334738269
r=0.588957385761 0.428176314953 0.0628993454484 0.421474810864
r=0.379032060988 0.0548201083725 0.441359929098 0.0719061669116
r=0.706486329089 0.0843030493283 0.391476602332 0.104556131672
r=0.317526313874 0.0872464573493 0.380800222284 0.388209687876
r=0.414808963883 0.413743266325 0.41434765471 0.10082774931
r=0.432231811083 0.19167192429 0.274952681388 0.350599369085
r=0.201543786959 0.352657497028 0.107013075225 0.41069791136
r=0.440716154358 0.423942583313 0.104899236341 0.0957703332531
r=0.367417217707 0.102561038442 0.36207163385 0.444378272803
r=0.572543133834 0.448762311714 0.391679913313 0.0528758427167
r=0.154600390349 0.45502263315 0.476355581239 0.0406915149764
r=0.783140807624 0.38320149386 0.0459271289773 0.0861657178896
r=0.444193626662 0.382466920904 0.0401735398107 0.0769503929349
r=0.445326445354 0.172286938686 0.374980104567 0.156154370539
r=0.419001466377 0.364685284293 0.295595594353 0.174864962189
r=0.498662203525 0.157919719855 0.377527585286 0.304916178251
r=0.550269508757 0.358150901831 0.178128872367 0.303008398733
r=0.594156339066 0.169646111557 0.289556550074 0.180106827008
r=0.584413876759 0.360414725455 0.180528524091 0.169407794986
r=0.469893778964 0.289483497788 0.168854712487 0.181065668595
r=0.466293920425 0.168745887367 0.289456225341 0.181001871163
r=0.261858256045 0.424084077031 0.149248473462 0.315230155002
r=0.518508169248 0.403746957868 0.156725876292 0.117990454818
r=0.494472720093 0.317710658136 0.132123195953 0.31473491048
r=0.31264495172 0.404068034468 0.0678369420429 0.0759340762778
r=0.381725658574 0.191727689708 0.280502132454 0.260288082401
r=0.347760309643 0.160672789643 0.212515215226 0.268451919885
r=0.349313001231 0.0823219269204 0.393689281886 0.395088338442
r=0.217191044528 0.424116521171 0.101909341301 0.0750198403436
r=0.125324291277 0.0578527782036 0.396460719683 0.0825905078955
r=0.355625054053 0.0997337702232 0.413601348477 0.0759306227256
r=0.432978065659 0.393536727969 0.106144360583 0.0790900393324
r=0.528567405621 0.0737547754631 0.427982411879 0.394190153536
r=0.233313019264 0.0629502393125 0.443061103283 0.393201430052
r=0.277129726001 0.0905728281516 0.0707287813656 0.423972808158
r=0.442432881055 0.0635884821806 0.453985966438 0.103460645284
r=0.456625426981 0.287069596205 0.204989026031 0.307223939773
r=0.245340576273 0.0793822684684 0.447596402844 0.353171053251
r=0.449893120254 0.253171243095 0.313063989355 0.248180852923
r=0.746434626993 0.308767027593 0.407931921379 0.169053440447
r=0.319252148068 0.459027706327 0.335826580572 0.075129988703
r=0.333898387326 0.243120654824 0.166381346089 0.238298645324
r=0.470495516327 0.24763673378 0.236250760563 0.173914986327
r=0.403800067985 0.187629340078 0.352908714647 0.259094044608
r=0.317346010487 0.14901884593 0.281069878894 0.436435464024
r=0.488682667687 0.203458641612 0.292753269514 0.193331188783
r=0.271210921094 0.272979866595 0.203052003261 0.322944367993
r=0.23859557188 0.456512170613 0.383592303157 0.07202503052
r=0.536905248788 0.112859519848 0.0919182315189 0.372189208462
r=0.479440132574 0.256270838677 0.279097204411 0.195691202873
r=0.484320863188 0.0934631953549 0.500468252482 0.0825529125304
r=0.592314122581 0.2251790525 0.226657467639 0.271141336487
r=0.629289837585 0.12372032237 0.0836963624483 0.415922456981
r=0.356187214921 0.364221665038 0.10802770813 0.426352471208
r=0.618797670162 0.405789552017 0.110619139753 0.103772882869
r=0.50879492245 0.347188314644 0.380291306327 0.156246120743
r=0.3409062398 0.306799005643 0.221316978462 0.320226452069
r=0.283038131845 0.143487421516 0.158665880072 0.360515781046
r=0.487030104202 0.349865975391 0.144063742374 0.346327269105
r=0.648988231348 0.321827126083 0.163960853241 0.33209222993
r=0.504171527982 0.170033886673 0.154034229829 0.344786170806
r=0.551747311387 0.280209608552 0.243572900182 0.178017974978
r=0.379294719142 0.192247043364 0.348690993632 0.331021934701
r=0.690521145886 0.281832384778 0.169233344493 0.305099877246
r=0.578804490778 0.252383424763 0.275521000927 0.275483434039
r=0.41070055108 0.28729412107 0.26327520244 0.264382035903
r=0.574672890549 0.290399608985 0.261001341938 0.181142972983
r=0.377298264062 0.260095754466 0.261927000729 0.290925295959
r=0.373880155983 0.290437560464 0.186008341281 0.261298924048
r=0.208697096989 0.236266381385 0.233270928056 0.308103771062
r=0.709360237189 0.36716576665 0.0896743577156 0.119743086238
r=0.465085801957 0.210232186814 0.335573148826 0.164260528242
r=0.776125943339 0.0800222322684 0.459351796231 0.41501421255
r=0.314077722221 0.273463030934 0.270286941724 0.231600775211
r=0.367246113952 0.438120599505 0.337799592592 0.0936102379058
r=0.379305755673 0.0983679032738 0.132119407241 0.425291270979
r=0.735676892631 0.408886324293 0.0893825735718 0.436872475476
r=0.653154371 0.372989305278 0.388770541692 0.0734936092514
r=0.863670169472 0.10026539827 0.468720918209 0.331403164099
r=0.384389452717 0.137787628819 0.349793204305 0.382354957384
r=0.738110424017 0.369589570817 0.154525010788 0.334438377535
r=0.403082711233 0.148474671849 0.39246675696 0.329238267384
r=0.521739627194 0.331308448718 0.147735046491 0.377841940526
r=0.385791600773 0.158347747303 0.352812783132 0.361172885265
r=0.282937988372 0.126646352572 0.411453291276 0.311952332132
r=0.551907543009 0.285822223258 0.17506526198 0.20430301759
r=0.763829928695 0.317720657743 0.216223213694 0.262766207258
r=0.814500562604 0.259435971026 0.313992140811 0.205539779321
r=0.476718885778 0.27373542248 0.186735350934 0.261930314087
r=0.510628325235 0.381375614113 0.163331844573 0.353595355069
r=0.521162304424 0.161667109105 0.310326519777 0.306167595788
r=0.681879320518 0.224282732656 0.306656547197 0.161801665052
r=0.374656405614 0.134102445778 0.416335948316 0.293354868482
r=0.439901805942 0.215559212782 0.326201741754 0.235548241103
r=0.442297249277 0.170664895825 0.374201045904 0.260977836806
r=0.365247798398 0.191656861097 0.14005154928 0.402280495321
r=0.748846432404 0.331452240585 0.129509621478 0.425130323249
r=0.699822105886 0.214588727894 0.184397553854 0.264723706683
r=0.483593537023 0.232986226946 0.211472057466 0.315359186874
r=0.769156473482 0.169589516284 0.346935825785 0.166915590673
r=0.778912614051 0.127975291234 0.345142176117 0.391769060328
r=0.48577342051 0.134908649433 0.327026146694 0.388128867964
r=0.33870373553 0.407949234601 0.338877228332 0.123114488008
r=0.424560825841 0.38391883046 0.127809295221 0.333024219943
r=0.350523526763 0.048812746063 0.0545644685039 0.494924950787
r=0.483457841327 0.35723216127 0.16317797484 0.30364508146
r=0.63798980416 0.127664348216 0.334143544487 0.150549697106
r=0.540754724277 0.150693279984 0.367339271322 0.149439775062
r=0.742406750348 0.150912788174 0.367072876172 0.333560183961
r=0.230953334962 0.144889377753 0.356039511348 0.356208400275
r=0.637070579249 0.361441165197 0.140885944259 0.126594754422
r=0.404793362441 0.351411967217 0.350913785483 0.147612992269
r=0.385104926722 0.13354948955 0.133067519607 0.367611619857
r=0.422939753282 0.274557445331 0.20011990786 0.332476097315
r=0.454122557367 0.326509194574 0.358290780364 0.141333291564
r=0.70564050338 0.0868099341044 0.347294206345 0.437760110116
r=0.328936646476 0.52592210472 0.0648995059622 0.373246562568
r=0.678588825843 0.0942271427702 0.369487195085 0.108035768599
r=0.354365771953 0.307736330056 0.165218597714 0.366144668158
r=0.591004335103 0.0328015104048 0.514201539451 0.0242328679018
r=0.372859609601 0.322205257294 0.261667973425 0.225353856312
r=0.271077432479 0.131888961357 0.236038643405 0.27231778901
r=0.729948255479 0.10221254333 0.444054997874 0.0869682873085
r=0.42601082101 0.364316307614 0.0843827910247 0.481365466982
r=0.405911642939 0.415369854425 0.0545706100525 0.479626013237
r=0.529666765132 0.104297353811 0.0887591030355 0.439108803807
r=0.637955325664 0.11324122168 0.373174177327 0.0906234728426
r=0.756558693122 0.334026618492 0.349374062058 0.179825706689
r=0.797089130098 0.387971336257 0.0581758452014 0.0777964296673
r=0.775012154629 0.0890615251168 0.372909469968 0.424573524265
r=0.780225865079 0.0926459551851 0.114664625297 0.373275150283
r=0.250351705677 0.112901579065 0.372991635474 0.423732070922
r=0.287412471711 0.451333969844 0.135270486931 0.267280358848
r=0.566595982178 0.379528806177 0.0785323038342 0.447634131855
r=0.263621876703 0.320636114544 0.105356471284 0.0711330790308
r=0.303608450919 0.0437303296339 0.0521230191596 0.456242062835
r=0.56441621395 0.401350396483 0.405943314752 0.101397503337
r=0.714800966452 0.365692444144 0.407315115935 0.124931367994
r=0.367178012611 0.107267253691 0.405985320963 0.129282384813
r=0.950077552767 0.123888151481 0.108543953472 0.34130651495
r=0.864964991002 0.0550001198782 0.498022009638 0.0879426502673
r=0.314156640278 0.0995381598094 0.0810223749974 0.412999008836
r=0.689113881216 0.0464252740912 0.46294864397 0.442152336988
r=0.345179021777 0.454270409682 0.0719149885924 0.0586400158714
r=0.347003167104 0.233017242607 0.316539233694 0.193075192573
r=0.54270632823 0.419334717276 0.0883138228179 0.4334733778
r=0.246501319385 0.0630989881757 0.450906736417 0.0432119383964
r=0.532799336394 0.19951604885 0.383177905953 0.218898052815
r=0.376945550964 0.229233111957 0.198711465537 0.333560112964
r=0.533965102395 0.192935040947 0.366876723119 0.193181200853
r=0.366882462613 0.189250141271 0.190764973005 0.250677419135
r=0.521633025123 0.279126280136 0.259616127529 0.19736832267
r=0.28094117517 0.0543070504505 0.45573747502 0.452196473022
r=0.519281764546 0.17464294663 0.336106239038 0.305036331746
r=0.431932819188 0.306968431997 0.170228435239 0.33777569407
r=0.327453052403 0.142305946437 0.333531198715 0.0981528684661
r=0.361130010631 0.151339868194 0.376753448212 0.10599522307
r=0.389972988143 0.170304744623 0.298180071516 0.380904093505
r=1.0 0.132041267016 0.393100817901 0.0688034731345
r=0.345360432609 0.28130421664 0.299049558724 0.167798144377
r=0.403570040528 0.393157028335 0.338663121857 0.131330978509
r=0.236245960957 0.399808184143 0.0802429667519 0.0484814578005
r=0.686228878397 0.349663845373 0.307941242344 0.17685099626
r=0.514306938557 0.327763007976 0.17173059881 0.230092416762
r=0.625921705334 0.277981740797 0.279443776601 0.260794697683
r=0.569248054218 0.318810289389 0.269573954984 0.171985530547
r=0.504870945906 0.165235768062 0.361290890679 0.162726192049
r=0.252831017495 0.162757841198 0.3577281718 0.282918903645
r=0.415031972384 0.214500644792 0.319780770884 0.224695515117
r=0.588686942635 0.22089468195 0.340146378383 0.185537461994
r=0.367972882041 0.328341838796 0.180061564311 0.20329403203
r=0.334323860931 0.225591457883 0.267394793775 0.255495847582
r=0.25946458817 0.279203990494 0.29325428952 0.235695071949
r=0.55269757755 0.268821400695 0.312034343291 0.235045767402
r=0.418895579345 0.248683895669 0.270818377602 0.252333094042
r=0.671011087791 0.190064159162 0.273706515981 0.290011183707
r=0.44154989354 0.143174524809 0.336213280671 0.132436435448
r=0.658061975664 0.196116363485 0.278178206288 0.290627892706
r=0.458521033007 0.255116340356 0.199854283898 0.292484769567
r=0.275273651368 0.399259799249 0.13940447485 0.140694218584
r=0.331467384551 0.249570810886 0.263667964109 0.205603614608
r=0.678519070376 0.385924286304 0.112733737212 0.36439289061
r=0.350544919863 0.109935292532 0.088909450395 0.403704747665
r=0.662009972723 0.382506346642 0.301177013616 0.159127625202
r=0.455287234721 0.240312874502 0.313712098759 0.220610027963
r=0.403238139246 0.242414398025 0.239328178806 0.217919563381
r=0.546691467695 0.344789359794 0.148422415584 0.104705640891
r=0.471313956952 0.0653539862388 0.376448739627 0.0579045507232
r=0.68140974308 0.341634593616 0.377669609841 0.144819258924
r=0.479934443879 0.115938569269 0.344394047903 0.0981141083791
r=0.439939048196 0.342950847068 0.142353408118 0.101869607905
r=0.258407883566 0.336748279213 0.111539366182 0.151879662544
r=0.688765181613 0.355565035178 0.0958441982476 0.422203672975
r=0.47999758161 0.146229841639 0.360540462008 0.308746186256
r=0.428825287913 0.325713387312 0.380724785787 0.169389198962
r=0.353477013622 0.119163952226 0.102062975027 0.421009771987
r=0.519389477977 0.360010293361 0.182266009852 0.144217336961
r=0.342666385504 0.419710794163 0.345707478288 0.131668807712
r=0.452567033164 0.320073439412 0.189522643819 0.142656058752
r=0.414218671602 0.205332466266 0.344388446323 0.144041619249
r=0.501141265211 0.31491452768 0.176120027184 0.212400020911
r=0.38248841214 0.342117736278 0.148829272917 0.315954118874
r=0.38597134306 0.352035487675 0.133786287832 0.179325060363
r=0.322336378911 0.338579387187 0.316991643454 0.194057567317
r=0.461934157765 0.339055446881 0.168335062297 0.117243119553
r=0.526600162804 0.46075088136 0.0538892328635 0.0718332985838
r=0.724382467379 0.318260811666 0.36875187269 0.17872623764
r=0.698547371814 0.318831586689 0.164333976834 0.408645890789
r=0.22681563165 0.0954675776246 0.310437381809 0.160830842433
r=0.249667118746 0.405129803625 0.166206528031 0.322705615176
r=0.44183641391 0.161891768986 0.392147946036 0.128442221212
r=0.664354437011 0.113397382806 0.401040251781 0.330044724201
r=0.40355399711 0.0553780617678 0.42267588431 0.415269279135
r=0.337537707967 0.411073032773 0.0433272334054 0.0766528031941
r=0.615542770032 0.448410080486 0.104895104895 0.0999912037648
r=0.285568864987 0.322899188336 0.413595163738 0.128637834279
r=0.773494368971 0.0967843631778 0.482705818771 0.0857052783282
r=0.523093055377 0.111351078451 0.108770650436 0.434774072308
r=0.665933592399 0.448096494062 0.38982810584 0.0986147482116
r=0.614937904931 0.440132204918 0.0294456407432 0.052731734188
r=0.436268878828 0.127106415872 0.470548827622 0.0543416645195
r=0.516680912311 0.12848090712 0.361767090442 0.107292151823
r=0.495229161241 0.106843370668 0.407552923239 0.36263414062
r=0.257011788481 0.106917755326 0.379407910126 0.0773324873991
r=0.329927949248 0.349323911123 0.11269280424 0.122171638241
r=0.378697505462 0.0821981713006 0.113267400634 0.362101138272
r=0.456869695521 0.0356777533244 0.400080592666 0.0502464275751
r=0.249446970989 0.111284141743 0.371776668346 0.349104566482
r=0.324511559587 0.431284296196 0.0360893602154 0.495509382001
r=0.482562365206 0.312698166529 0.203534256962 0.230639991729
r=0.450806274935 0.181204751529 0.227946861601 0.276375904969
r=0.589162809034 0.198491939678 0.245709828393 0.269162766511
r=0.521616919662 0.278875205301 0.244983800176 0.166573008515
r=0.503983055623 0.243297407967 0.280425180968 0.163385743057
r=0.477895185118 0.277853963671 0.186214363046 0.245134127271
r=0.465851796269 0.205481485881 0.27454939573 0.274608783443
r=0.486925294293 0.259004510864 0.285484315278 0.213121104645
r=0.349649147071 0.278018604137 0.247763440395 0.298988529292
r=0.246808409897 0.3131927677 0.282124960317 0.162803920892
r=0.55411507162 0.260291574005 0.277489498394 0.187595749938
r=0.323535910679 0.307560459269 0.171624298355 0.287156697485
r=0.71904655245 0.302461306738 0.222154575975 0.232922529016
r=0.755219426837 0.227405641279 0.331728822709 0.217598632417
r=0.249882895824 0.375540138751 0.194093161546 0.163567888999
r=0.417687101306 0.206469221407 0.316084535094 0.230369195589
r=0.447425659975 0.313329118417 0.253516127601 0.231604108434
r=0.609366145863 0.227282179247 0.236050460941 0.252755250572
r=0.375150411168 0.255904521874 0.295749585201 0.179980170393
r=0.348326728515 0.257595938437 0.293477046396 0.266429163388
r=0.649874020274 0.242016141011 0.235678566124 0.340199039461
r=0.45284959339 0.188542098384 0.141964484968 0.317307998852
r=0.694954302729 0.0909166979437 0.131808512877 0.43671861352
r=0.35267579797 0.321879737241 0.166807029364 0.229689517714
r=0.601710201767 0.38660340215 0.461410327596 0.0974711019131
r=0.268302639666 0.0653741427995 0.124243646632 0.381807180315
r=0.427434562815 0.405330525849 0.327866127334 0.160248240705
r=0.707369866966 0.0756383350822 0.0567943336831 0.438440013991
r=0.903899186157 0.428193899124 0.0874735729387 0.057535487768
r=0.864212492345 0.388285459926 0.1087158133 0.384145687964
r=0.695797234706 0.389696254732 0.121471411537 0.385685556146
r=0.362580697083 0.38908865361 0.104735903639 0.122024183862
r=0.46909287868 0.103687061508 0.384691091899 0.38998524973
r=0.528007377453 0.130698689956 0.121397379913 0.373100436681
r=0.299793686896 0.384221576227 0.391812015504 0.114599483204
r=0.834627887244 0.382684262697 0.101549593141 0.111750474622
r=0.744960775424 0.395480225989 0.109737454304 0.393619142572
r=0.671769016918 0.104077024667 0.379712861586 0.399224641077
r=0.268219584189 0.357122559169 0.132221004344 0.408029878618
r=0.285489927003 0.064692868491 0.395002152964 0.427682667894
r=0.263817906587 0.410978642015 0.1155753905 0.338304112209
r=0.442714450116 0.136886327093 0.330345938694 0.123052309628
r=0.765289650085 0.331387814059 0.122632668021 0.40878329266
r=0.403523710666 0.274335008194 0.366344300971 0.183604372648
r=0.801486693994 0.137582817619 0.148117946851 0.280080087368
r=0.343790672272 0.155041931569 0.279471583153 0.429847574708
r=0.226044034022 0.29096688915 0.177746644682 0.161373657959
r=0.781610203818 0.277037049566 0.181438852571 0.176997302257
r=0.440567725244 0.365035803128 0.17640887743 0.278391561674
r=0.593158212088 0.142479303226 0.356422429673 0.363213612951
r=0.761862639533 0.162770331793 0.296206510581 0.157069368486
r=0.270976932274 0.158151639752 0.381433204372 0.29644735825
r=0.777980068039 0.29672681073 0.158191145932 0.16398080145
r=0.447284548089 0.381036672828 0.163676347975 0.158589790699
r=0.390917070172 0.284688723682 0.167186879292 0.405198342886
r=0.331129654335 0.160215020544 0.294124007538 0.369303963669
r=0.669717569264 0.296436774247 0.151281535097 0.149574956764
r=0.334807284896 0.399622026919 0.493577530576 0.0427140310983
r=0.64444601756 0.0415694747956 0.397647752105 0.524516905247
r=0.235290793073 0.0362103763505 0.388816336222 0.0358146345324
r=0.197334206288 0.0531293056657 0.503665817711 0.049304830696
r=0.43553488658 0.397289530506 0.513308600212 0.0460048379495
r=0.664445359663 0.0714776632302 0.0776632302405 0.476701030928
r=0.679475991181 0.0373911955531 0.519830559974 0.0434681585015
r=0.359807127938 0.393475935829 0.0328609625668 0.035
r=0.215415377134 0.392105868236 0.0339950996242 0.536276432929
r=0.3366911246 0.0474467645235 0.383295431052 0.0410895182965
r=0.231379595501 0.0482050641346 0.404006330168 0.0617816091954
r=0.248608755399 0.513597771292 0.039466702043 0.0387370655346
r=0.792314901284 0.556765727919 0.37539546704 0.0402468751621
r=0.289357285862 0.0486101262232 0.384945397816 0.516806126791
r=0.640532237353 0.38106132996 0.0402137194999 0.0427977336043
r=0.585112201987 0.39669748534 0.0413713710113 0.0411555203799
r=0.664282232474 0.468507523639 0.0778856323103 0.0588068985016
r=0.257089248011 0.0436050661826 0.513736207705 0.0503355020293
r=0.436270805594 0.0407902354303 0.542165187186 0.377122732536
r=0.616268380438 0.399084421705 0.0468560657062 0.0460033212154
r=0.56920062563 0.395938254924 0.524573830679 0.0359360711897
r=0.529367902324 0.364613880743 0.0422287390029 0.548191593353
r=0.478265520059 0.358836045431 0.0309868440768 0.579939464773
r=0.308492760641 0.0554857712132 0.0525837051154 0.516546108199
r=0.689255996709 0.390671843515 0.0404973706197 0.527252174768
r=0.422662421594 0.286616318796 0.315960551613 0.166562927922
r=0.539010861863 0.164932658213 0.25722665655 0.246209744495
r=0.381776702989 0.347913174999 0.23104279933 0.279238032948
r=0.340396449138 0.181584534585 0.243736730361 0.274242932171
r=0.270653716777 0.336987677508 0.187619089217 0.355655679976
r=0.301915656146 0.197521200261 0.284735812133 0.296020874103
r=0.466701051046 0.219247838449 0.233640460536 0.258793681171
r=0.29141427846 0.478607717177 0.342906327413 0.0825880673469
r=0.780868905008 0.352716676717 0.310383147502 0.200552310062
r=0.482673402986 0.165328085272 0.302863467269 0.279654676851
r=0.2494976545 0.267599649932 0.25932532421 0.214344816612
r=0.271537309005 0.282683565229 0.268942003031 0.194207191073
r=0.457486600168 0.476072094469 0.404795394328 0.0541035621995
r=0.589638188869 0.0443504419578 0.034088360619 0.413715770507
r=0.384022747799 0.0377531804082 0.410451388321 0.506167591421
r=0.444186252545 0.461286198655 0.0685342671336 0.349730420766
r=0.39432271027 0.174045998794 0.340425531915 0.293780687398
r=0.483034970334 0.314677289151 0.163549531855 0.336959896596
r=0.411205982946 0.164453907816 0.333896960588 0.216933867735
r=0.503519594355 0.234069296569 0.307042838293 0.181562244062
r=0.735206055192 0.235629894111 0.341488269458 0.197423264937
r=0.719575877199 0.197158028345 0.23425987818 0.340908920216
r=0.557138496931 0.470279277306 0.0608844282395 0.404992892451
r=0.33086966616 0.208379813484 0.234750792022 0.251929855874
r=0.58790239264 0.20264199971 0.249663098389 0.217997802365
r=0.534448994089 0.290320865429 0.219349521541 0.25071310099
r=0.453380537676 0.131830313246 0.132146368872 0.399424076415
r=0.728295265015 0.252898454158 0.302405383795 0.235107942431
r=0.335324953424 0.221682565911 0.2495126168 0.235678456221
r=0.460067611759 0.28654392685 0.260126034845 0.227678240455
r=0.40422957548 0.250853137974 0.224958416609 0.242085758315
r=0.353467452653 0.240700248189 0.247325875933 0.227181180814
r=0.573302861038 0.379282211665 0.424384066901 0.111462857046
r=0.251707521377 0.126567624928 0.154977812078 0.358527879606
r=0.443702988211 0.110513165481 0.0975078480364 0.361201870716
r=0.599535961872 0.413633375024 0.0512549250308 0.46791376438
r=0.48920962302 0.362145434279 0.120817811153 0.359100642398
r=0.407156424938 0.185692211611 0.257012716275 0.263118697938
r=0.431821488585 0.384691968347 0.419490031571 0.113292427057
r=0.270991098957 0.089261423508 0.397681770285 0.384270523997
r=0.341208507947 0.08462075152 0.375037376657 0.41408352437
r=0.348834624816 0.425054430443 0.0757738589096 0.107285048472
r=0.687285476105 0.09069499686 0.41223571279 0.124502826041
r=0.425093270868 0.132962232244 0.378664036077 0.0992636696731
r=0.485204704915 0.231013318859 0.322491753998 0.211306417269
r=0.361253029812 0.279081254631 0.197703136577 0.277846381823
r=0.325074562145 0.176454878404 0.281044541161 0.291699043524
r=0.610486500416 0.181273523664 0.276240851803 0.279697981714
r=0.395675681548 0.308576614733 0.238020807072 0.209230407234
r=0.671504772692 0.261311956615 0.247148564245 0.208620451359
r=0.365076799773 0.263077292679 0.292267839538 0.208317498017
r=0.254341672811 0.237193839872 0.262947336461 0.209350200177
r=0.540698973249 0.26312033331 0.208894650636 0.237035494218
r=0.328446530343 0.251792978578 0.34506313636 0.214510781386
r=0.471043914376 0.208219785606 0.219686404033 0.226834804834
r=0.752634819324 0.399996275466 0.364818056538 0.1330962047
r=0.643875721778 0.312401642351 0.145208429472 0.357471631583
r=0.266242776944 0.272784227013 0.194472084024 0.282107978625
r=0.334793013644 0.245895842804 0.274486033237 0.177653179775
r=0.610388013144 0.232294101576 0.314592756747 0.167602683586
r=0.489424193796 0.405054151625 0.133191760459 0.312805266511
r=0.337701835525 0.255804136767 0.201298016041 0.264140987759
r=0.521177820561 0.101107959107 0.401648557512 0.382968474014
r=0.413582895569 0.143716254774 0.408981168518 0.314867652869
r=0.377079728482 0.127530454042 0.38219269103 0.145603543743
r=0.415073167903 0.20114827157 0.293170594612 0.238687919059
r=0.374478520517 0.181831749664 0.285458434904 0.265285309189
r=0.324645807528 0.100869856139 0.380785100926 0.403479424557
r=0.328853876646 0.3886600324 0.406410553113 0.0933348761861
r=0.350702517169 0.35275964089 0.406932258723 0.128060599878
r=0.468111621036 0.289552281464 0.189705188848 0.266730497163
@balllist {Total Position} color=lilactint
r=0.724307762483 0.19692728121 0.339832033593 0.219206158768
r=0.657242162546 0.172987567031 0.275576339322 0.243237195981
r=0.73071704745 0.271704026056 0.181849905575 0.286832525933
r=0.602607672782 0.225682148536 0.278059059381 0.253836323373
r=0.590923304617 0.173584776741 0.302961976017 0.319215264255
r=0.649414322868 0.195788760316 0.304831936765 0.272647526395
r=0.774051776939 0.274205315693 0.285197820248 0.264068734741
r=0.654141939589 0.206975197187 0.276923564256 0.144065380595
r=0.787000531258 0.263836709853 0.197301124726 0.228678768302
r=0.61693951053 0.266047461583 0.285314141218 0.213791091227
r=0.551183397994 0.192807914002 0.274925834433 0.211904842476
r=0.773413067814 0.246682279469 0.168220293582 0.323429918415
r=0.663256478096 0.198769775785 0.314627421269 0.224266829959
r=0.621143627428 0.308415124558 0.185126872832 0.291415805835
r=0.740110204963 0.300473658062 0.17463495769 0.286364330006
r=0.604474089714 0.23650517021 0.195457186011 0.261786917625
r=0.752860392775 0.21624611394 0.130590681086 0.382178482196
r=0.760008472532 0.171941204886 0.142138798795 0.390398638235
r=0.531337530512 0.331174459479 0.2902842651 0.130784417586
r=0.68495112589 0.268723563075 0.273816040474 0.195463216389
r=0.610849706473 0.19772009551 0.309704143025 0.24555187553
r=0.582954229077 0.328264932347 0.228292342578 0.200842241659
r=0.726727393933 0.256281594857 0.19685289528 0.339234154683
r=0.589938800167 0.205568475084 0.31236704312 0.289048765223
r=0.644346624476 0.188887103039 0.331505069581 0.328444569454
r=0.629743838498 0.17141593372 0.347118967013 0.230102697584
r=0.584889385556 0.321045837027 0.139968581339 0.174000279968
r=0.862779419785 0.152507531455 0.330616102546 0.235524839034
r=0.59340231705 0.212169878658 0.323019271949 0.284606233643
r=0.58017203312 0.278694728262 0.319986609612 0.193665764271
r=0.608546704323 0.219156035908 0.304681963147 0.156290603591
r=0.660248384044 0.221816815361 0.261176299457 0.353075704681
r=0.512928493462 0.211088767909 0.303044670056 0.215688197884
r=0.605292660687 0.31898514824 0.317330015663 0.130551821942
r=0.84728779592 0.278227651556 0.150370953064 0.345138021275
r=0.79109973666 0.247885310673 0.168223935854 0.27645669185
r=0.567990416429 0.201805609625 0.330595875894 0.306057628732
r=0.661582841001 0.150866343378 0.234778862414 0.345788132389
r=0.748520695701 0.343229756619 0.166618624682 0.271472173316
r=0.592333372491 0.284092567193 0.264754233908 0.268353420687
r=0.570290669865 0.246064794306 0.242786686749 0.254348660701
r=0.629527658042 0.243750278925 0.223193348453 0.272428165654
r=0.563954325484 0.269196718184 0.257038733066 0.197626407174
r=0.690938316281 0.256683689573 0.27813048135 0.21979727737
r=0.728317057113 0.304752791069 0.256501860712 0.216905901116
r=0.638998149906 0.185409102608 0.237772922177 0.265975565011
r=0.566649440123 0.28907491377 0.299519435725 0.140138743557
r=0.653862192668 0.260643503874 0.235309171784 0.239426373502
r=0.634857475861 0.239924734359 0.247926740572 0.201864070339
r=0.537654842012 0.220102217432 0.226885144182 0.228576793704
r=0.546679068573 0.285527674828 0.243979990684 0.318852907224
r=0.602408584346 0.203029092362 0.323899199748 0.280079056647
r=0.690542816305 0.226499361974 0.295072005833 0.251179842418
r=0.616842003684 0.275798108514 0.27285691788 0.19520545441
r=0.626867912797 0.279923072264 0.159413047429 0.277379005391
r=0.608077220507 0.287780632 0.258224082584 0.229684989408
r=0.669589023002 0.201296541087 0.255810742991 0.271309863563
r=0.776807197179 0.202978492578 0.241970820917 0.364076336201
r=0.605347316381 0.220348663248 0.211469439873 0.312132209239
r=0.579741826309 0.173076181636 0.373637926863 0.271054361477
r=0.839564853654 0.150398495393 0.30224253234 0.253059146742
r=0.553534571369 0.334458935321 0.338832977489 0.152202812113
r=0.650818725423 0.313360578434 0.151105522372 0.32819867966
r=0.550952566825 0.168184884516 0.324802249257 0.209526300734
r=0.525334457118 0.325393974837 0.25594281513 0.109181720366
r=0.729099938594 0.315337884387 0.132022295985 0.324199912319
r=0.57460581928 0.113799808636 0.265687212568 0.35024743562
r=0.665243716564 0.278056666142 0.222703357873 0.325073128361
r=0.760810690793 0.156990537108 0.275580140544 0.37670760032
r=0.607673958337 0.310199146308 0.257069184039 0.18923998077
r=0.535812249232 0.265730454142 0.254081813885 0.264286873026
r=0.599222981386 0.214811070275 0.234366674409 0.215307474759
r=0.607328013708 0.178448216047 0.249153249198 0.23702083919
r=0.666240920537 0.241177365589 0.138758178071 0.279488775468
r=0.46759358981 0.283666387798 0.222902921772 0.11319615796
r=0.578654594108 0.270060015559 0.215138079782 0.386493399488
r=0.634544089728 0.206622016297 0.348966572056 0.147563114457
r=0.765611860163 0.247413789993 0.242181833927 0.211316901383
r=0.66719155314 0.181686270878 0.352551634713 0.283304004199
r=0.748943137906 0.302881793895 0.250330661761 0.243555380371
r=0.627747696649 0.299179810726 0.237097791798 0.22658254469
r=0.458865429496 0.276594781231 0.254372559008 0.220309050773
r=0.53393933434 0.312950117795 0.180502250133 0.156512986587
r=0.819517454028 0.199090880002 0.267022165106 0.377557104059
r=0.514609446021 0.280924317776 0.290022336146 0.214052179009
r=0.591244116217 0.204131753828 0.364056631031 0.247070531959
r=0.669680198445 0.3467302574 0.173363067635 0.210104990663
r=0.652547089381 0.285599592398 0.246357568178 0.203518143968
r=0.713739525582 0.199324706474 0.251912714358 0.256589517434
r=0.548127256279 0.239889237952 0.27405908137 0.246818074578
r=0.600347120719 0.204997091299 0.292527196827 0.271672664086
r=0.709738507076 0.315342604066 0.169672770664 0.289916930561
r=0.6408781298 0.20015950056 0.240097673539 0.264344316582
r=0.571996284474 0.287460096045 0.231707586024 0.231434667784
r=0.586216556192 0.219848928207 0.200293977543 0.255464670523
r=0.607351122022 0.179980087863 0.300231887041 0.255861940107
r=0.544165388355 0.248023328636 0.266459214028 0.269492719587
r=0.669907284554 0.30927073127 0.247306067406 0.225996923628
r=0.551612060684 0.2943345071 0.183686290069 0.236009853031
r=0.71694426764 0.266648031254 0.173268451673 0.248025454452
r=0.68843317752 0.213121965613 0.229870443389 0.278243609345
r=0.654790636343 0.222824683708 0.226421009922 0.226918962783
r=0.581391519508 0.189006190137 0.365630743375 0.244877144409
r=0.468762681941 0.267899102127 0.272225075082 0.109285280799
r=0.700824770693 0.105357103747 0.351796286968 0.206571176183
r=0.535360913192 0.220765922589 0.366956001197 0.103703587013
r=0.803090471091 0.361167215903 0.175454448815 0.19706955813
r=0.522845305861 0.155842283572 0.347817102766 0.289925274514
r=0.645214523681 0.105942634883 0.377904841759 0.365143839791
r=0.586523764889 0.101202972442 0.215835249425 0.351111333267
r=1.0 0.248138315823 0.264983672507 0.220491149657
r=0.502410247396 0.212541004885 0.269841644443 0.26685231948
r=0.656693670425 0.16355917573 0.305412998101 0.270061365099
r=0.663129277417 0.219918103661 0.2519974553 0.301042072676
r=0.653961582442 0.322367933615 0.307973200394 0.22308661184
r=0.65039539989 0.314758173725 0.340737207168 0.173697263594
r=0.766784424031 0.244656431823 0.22495555054 0.270045376064
r=0.792053223492 0.245950981375 0.212785495844 0.27792779756
r=0.751106843235 0.234552004292 0.286916532536 0.272951636392
r=0.722473740689 0.18576085314 0.237592556613 0.357705675366
r=0.630334073893 0.271263398816 0.275929643968 0.199609543987
r=0.543984307438 0.232077880719 0.265096547432 0.227626969588
r=0.621233496747 0.26096088739 0.352383048342 0.211819252628
r=0.770143985542 0.219729023057 0.189778939862 0.338269550749
r=0.788223656755 0.2815764726 0.209438317517 0.252047533556
r=0.576331912309 0.17394018855 0.332599737779 0.175438596491
r=0.579060928875 0.2251790525 0.284764658212 0.264910090457
r=0.610931197516 0.204512451899 0.115152835257 0.317614172657
r=0.557189437301 0.235214539685 0.190528805972 0.339467085972
r=0.602636013116 0.282172446297 0.188904598899 0.255804435184
r=0.656674129056 0.256989558765 0.257686100881 0.274375525855
r=0.69619944468 0.243460168266 0.238911772 0.323825249648
r=0.76267883121 0.199005520206 0.203545292374 0.297047462531
r=0.650720275424 0.322118782228 0.204949553545 0.253008159779
r=0.583882218232 0.264119284597 0.238031845743 0.316554170003
r=0.612675731517 0.210855173794 0.205664936588 0.294742561375
r=0.62523966586 0.306455465647 0.226473779025 0.18561205498
r=0.685437232688 0.225806125543 0.262256140706 0.289076451363
r=0.545443649771 0.273946360153 0.214057210877 0.248874753562
r=0.738435752774 0.271084308216 0.221845171567 0.305272335761
r=0.643043507158 0.276636474358 0.23810602031 0.248453964477
r=0.697669900103 0.313670231487 0.200208483353 0.216281683438
r=0.730492547645 0.238145738463 0.227584007829 0.310286192597
r=0.669836250693 0.281855716889 0.253129945564 0.227025122924
r=0.560873810238 0.231898011946 0.289631808862 0.212124453954
r=0.626602236971 0.346738122511 0.152525500464 0.196721758577
r=0.69160612755 0.260971769454 0.234315747455 0.206018672521
r=0.569895704032 0.173194428102 0.389864087971 0.336197518326
r=0.537628130845 0.214106035882 0.301757640186 0.208497569811
r=0.723444859922 0.30391805847 0.284306318972 0.224339799867
r=0.638888373431 0.16771251327 0.266886852478 0.319425433597
r=0.598595958238 0.364858626659 0.205828043855 0.298730525101
r=0.727870978832 0.338956032809 0.265382720343 0.203004086601
r=0.604300488395 0.25655166075 0.29520100185 0.257735038316
r=0.650318726761 0.225190229189 0.289689159031 0.282811202766
r=0.672183416632 0.333767606023 0.182280429515 0.316454785851
r=0.590502169418 0.16904566502 0.300000503492 0.306522399507
r=0.627145270273 0.329144070636 0.160637873686 0.264408910766
r=0.602674798802 0.235277160036 0.311479010515 0.235332070395
r=0.677644960781 0.21711908989 0.28718842692 0.229804682244
r=0.742505885151 0.25573308368 0.165560838668 0.318222077196
r=0.764382604394 0.31048398157 0.19344812199 0.320982079242
r=0.553377924275 0.248561469793 0.263399876078 0.237254383539
r=0.723236219472 0.27778970213 0.236197562662 0.277074241015
r=0.704125846205 0.31478338544 0.162364150662 0.319249665029
r=0.607438573985 0.238238503967 0.301234404035 0.243813231867
r=0.584607494049 0.266213065878 0.279975322697 0.203365833253
r=0.738549383232 0.250315336102 0.321765882172 0.252161205968
r=0.544823633972 0.184049921141 0.294955313264 0.249388557453
r=0.750258191111 0.24599485349 0.304349630613 0.273982457597
r=0.772146320213 0.250929194449 0.139547262845 0.319203974524
r=0.496343844328 0.28288115943 0.212093347477 0.309373355725
r=0.591757277416 0.249419989104 0.267600805588 0.262250625922
r=0.617935631078 0.223724400272 0.237460628301 0.293742120245
r=0.810184354441 0.269640907047 0.217607760005 0.272716322991
r=0.613620634696 0.192581215519 0.28352133481 0.361656651112
r=0.608405162089 0.15406709899 0.316065065688 0.35806855981
r=0.629677824051 0.345378688234 0.335780184517 0.1533041353
r=0.521139143445 0.254636700851 0.192741290276 0.264710160739
r=0.807357774921 0.169076033465 0.183296423885 0.382802247375
r=0.532941759875 0.273686155221 0.2665304702 0.240726180656
r=0.678808820956 0.247006373661 0.257655456668 0.208515111477
r=0.682324016881 0.232824111386 0.277086628329 0.214753325871
r=0.65154621253 0.22387001731 0.266371597649 0.300264550265
r=0.599552940161 0.213854521676 0.29347735084 0.218262955729
r=0.639432945509 0.344083666429 0.155213637774 0.18960010221
r=0.780599908253 0.343135753553 0.241343526997 0.202023677525
r=0.692389934108 0.166454891995 0.147599643634 0.356015130935
r=0.571671495586 0.227362132256 0.219741672189 0.275036024949
r=0.507859312385 0.224455165356 0.315330555643 0.217448283784
r=0.684850258097 0.248057923725 0.227134698799 0.313007404308
r=0.514666279014 0.333902105117 0.151809157226 0.279266945762
r=0.720774795318 0.237544862826 0.26615568668 0.221667984671
r=0.593735959392 0.271988392326 0.239315794646 0.263207487181
r=0.852762212564 0.182680138592 0.299238573414 0.245129567003
r=0.530032273399 0.274639266015 0.266179727369 0.191529457076
r=0.864679490644 0.227063970868 0.26836376977 0.262989836404
r=0.650379605996 0.255608674922 0.283206405251 0.165079528712
r=0.585456635335 0.256280764559 0.252700888576 0.346118604701
r=0.61977127285 0.274957896294 0.15016219483 0.3957332197
r=0.630866759687 0.206275386353 0.253515033528 0.308421659817
r=0.700221341764 0.269487449451 0.28543888232 0.164515336313
r=0.684280971726 0.340151371211 0.232436126829 0.23196535674
r=0.662175230434 0.349307774228 0.153201205754 0.209418602552
r=0.60926512974 0.232914339628 0.254196277753 0.304013919113
r=0.619238065824 0.245397518172 0.220313033434 0.277896506761
r=0.609849243694 0.173136374351 0.336519890835 0.279047996553
r=0.710585522824 0.300841274702 0.176325412981 0.29692613476
r=0.691595626869 0.26008051211 0.167183616006 0.420598781319
r=0.655302089974 0.199466322821 0.217267501209 0.222371460807
r=0.673810142984 0.110356505255 0.224117939374 0.405444205179
r=0.447602167744 0.269582057523 0.40604799665 0.167334013766
r=0.62895904209 0.361729385761 0.309688727457 0.182110627754
r=0.809519060017 0.28705178305 0.290509770613 0.155246403019
r=0.761632378568 0.273298561963 0.1283419711 0.327458550654
r=0.656771620991 0.209826815955 0.262541258082 0.207125560431
r=0.647888755557 0.233246870101 0.238462782148 0.259319400803
r=0.577200738071 0.155352952491 0.294539334487 0.360698211194
r=0.636402432956 0.271070991634 0.21610455312 0.216448434348
r=0.712191573489 0.295203109649 0.279639438251 0.178840431136
r=0.692462964541 0.377068351161 0.139469107159 0.289443199483
r=0.618176343692 0.129829375622 0.337677309065 0.166621274176
r=0.823997349851 0.260882412249 0.254337891339 0.283171317509
r=0.595509122567 0.257474024981 0.295659757498 0.233308296253
r=0.652480969801 0.226936797454 0.301406110651 0.23173097382
r=0.558184324446 0.177706215689 0.24646766203 0.256217618344
r=0.657545416346 0.253530212739 0.262262177437 0.244273191984
r=0.566958299805 0.163598966916 0.368053851278 0.263588449088
r=0.68760618373 0.264745677775 0.290102731145 0.263426041928
r=0.578460347561 0.241602904063 0.219499635984 0.28153293907
r=0.611069749498 0.209708206758 0.284408207922 0.148166253477
r=0.67987523596 0.226159527028 0.292666506262 0.186361232664
r=0.760716752282 0.285139919233 0.251712298305 0.279642774546
r=0.707783202997 0.274549966333 0.265936190884 0.210219754865
r=0.577883820393 0.210391994167 0.27770234593 0.236283975761
r=0.505583372938 0.271976638858 0.302597398025 0.174418423354
r=0.665127602197 0.275751278772 0.248156436488 0.168201193521
r=0.577989706828 0.276889576144 0.273510371641 0.255479304775
r=0.604609778141 0.272882643373 0.202683884036 0.260286112166
r=0.654734361884 0.249650735891 0.2233882409 0.304482493475
r=0.69842205041 0.2929528403 0.257971596999 0.240501071811
r=0.72305955526 0.264679552092 0.264899690339 0.192811752447
r=0.633835959682 0.195606103419 0.292078741641 0.237119713667
r=0.566612157884 0.188482113006 0.305645507952 0.256185222334
r=0.669639326514 0.238270179262 0.280531692342 0.269415682878
r=0.729162907837 0.260388743374 0.204342575759 0.27247011636
r=0.686654194179 0.222613813478 0.262044338986 0.264824249192
r=0.609140697434 0.240134757515 0.290442488661 0.219668677583
r=0.731992012974 0.270737245441 0.223396958301 0.286217744034
r=0.712714424306 0.267926936269 0.257059105049 0.250199409747
r=0.623039560445 0.246983342163 0.228873584869 0.271253948633
r=0.689666131297 0.212622397762 0.336501275405 0.21243725829
r=0.589174013969 0.241848419607 0.23746624093 0.269847213122
r=0.719951576814 0.299404734223 0.209294310355 0.248280601673
r=0.696402290575 0.294566253575 0.244976541618 0.210658143143
r=0.649460244126 0.23449525841 0.244328373477 0.233271752925
r=0.586252192159 0.336908723747 0.164982126261 0.292712836314
r=0.68226702724 0.246224035992 0.256205898293 0.259618972143
r=0.560145440881 0.282075544273 0.279598430649 0.224855758135
r=0.7161934338 0.253405151863 0.238624795433 0.268838404014
r=0.661339621133 0.247525610205 0.264797608992 0.240259458991
r=0.608991427234 0.272271407359 0.252149139922 0.203509487636
r=0.71082964442 0.21974074499 0.245134590221 0.154414279756
r=0.717346624769 0.327623072473 0.276758986743 0.235353306669
r=0.81561917272 0.208283599905 0.237314660089 0.246173841543
r=0.550284018269 0.268659522467 0.261210336112 0.163018668226
r=0.56933321034 0.225470747738 0.257370942856 0.20448624924
r=0.523870492875 0.321558039887 0.223588381139 0.275016325326
r=0.687268941122 0.194183737711 0.302731367136 0.314451063005
r=0.523670270209 0.260037208815 0.292665670938 0.188716819957
r=0.667487578226 0.20105963727 0.25228214099 0.293973941368
r=0.677690361073 0.273852412813 0.231649633605 0.262713525966
r=0.596411483229 0.290973571813 0.258158847276 0.202890594405
r=0.582283131174 0.275108119135 0.265589555284 0.189024887801
r=0.541143591086 0.212648349862 0.298108708611 0.17756823642
r=0.557885833789 0.276961681217 0.228326973008 0.216704131598
r=0.527543275455 0.296631592252 0.211647233545 0.214506904288
r=0.554300628686 0.30515282535 0.196260317817 0.166904374193
r=0.692200147324 0.246363354998 0.272934076137 0.280439492417
r=0.692873145385 0.267744159447 0.200866530506 0.252031082518
r=0.765477531856 0.34103104073 0.125893638555 0.237260917426
r=0.652871152181 0.314989290986 0.258936200908 0.237933215701
r=0.629325573299 0.332582582583 0.187097812098 0.303632714347
r=0.687503278736 0.163708086785 0.318520100043 0.199495719718
r=0.650287042031 0.267214380075 0.237743242641 0.295438690238
r=0.814753033564 0.236740605999 0.286679130244 0.236925875398
r=0.596271964792 0.25187675998 0.315924024074 0.240903318425
r=0.630094397968 0.203315624066 0.260777482958 0.270669001161
r=0.629695098512 0.268804968669 0.245441135696 0.197395885321
r=0.690306674168 0.388405095952 0.187447772353 0.183943938661
r=0.583773304639 0.223048247551 0.297419964301 0.219023381155
r=0.753584005609 0.258872275266 0.292679997598 0.203551912568
r=0.570041084813 0.214007236418 0.174926841126 0.284903561178
r=0.594664709679 0.345630095643 0.309680872528 0.184871683095
r=0.569456623516 0.361627188809 0.140250721952 0.147395129117
r=0.711332338472 0.189040625268 0.359975951215 0.200300609808
r=0.783484005868 0.273587943397 0.305932659816 0.195255673814
r=0.662765537625 0.14779413202 0.294825934831 0.355558161809
r=0.908920184061 0.191401164014 0.26433842496 0.21325446492
r=0.675834158206 0.230130687867 0.20751511857 0.255588774886
r=0.839132151521 0.184487155564 0.178904646389 0.355025813274
r=0.658749535277 0.203889112757 0.357480135974 0.134930721304
r=0.64809162587 0.170236695726 0.285449650631 0.276238314071
r=0.711551193671 0.288543614828 0.178583417254 0.394598927184
r=0.697016359964 0.281970866648 0.185986467236 0.271683439022
r=0.583698607859 0.239895972447 0.259694009044 0.222768913568
r=0.726584099183 0.270064135899 0.196134512047 0.266250650026
r=0.675024342365 0.23451977892 0.242158173437 0.271714444002
r=0.684676535502 0.223615157103 0.253240674644 0.265961120005
r=0.573912257378 0.287597738482 0.241517302217 0.199270219335
r=0.648565924092 0.22228820857 0.208302402233 0.274301946927
r=0.645565269044 0.241035662225 0.261013165295 0.25721680842
r=0.677412314447 0.269340039606 0.276016659895 0.247009305274
r=0.652805429 0.256882127081 0.305840249588 0.196542335418
r=0.59362573087 0.258183016226 0.242401779096 0.220360761058
r=0.596096656063 0.254546624062 0.206741092628 0.245331350659
r=0.593738608228 0.287646309448 0.200432623165 0.241158322717
r=0.553364500202 0.251743218318 0.300883230615 0.232504086254
r=0.674154152356 0.292329038652 0.247043277172 0.203660389825
r=0.606764098821 0.246585278895 0.304626317019 0.204305437736
r=0.61475241905 0.246223213097 0.25251416064 0.277226880814
r=0.61778316675 0.242415840669 0.246909729442 0.254207003843
r=0.742935718288 0.265567320449 0.251092604599 0.236938010474
r=0.582596055131 0.200087402493 0.30950208713 0.273292482984
r=0.678011075941 0.246315459392 0.20247231437 0.327977752471
r=0.769176425094 0.236012369688 0.162081168107 0.31537390676
r=0.674100844213 0.259443922208 0.21489705317 0.301518149102
r=0.664384002103 0.29092508375 0.263676005465 0.219078097805
r=0.69551098818 0.350529167298 0.273854592566 0.194605690441
r=0.632279309738 0.134118260051 0.259933440904 0.297978015329
r=0.536965692524 0.277608466781 0.315731146451 0.195397203598
r=0.712179254801 0.192826745948 0.101740118923 0.371939489332
r=0.557699984355 0.324927010974 0.166440148998 0.187858652975
r=0.507147301326 0.310080399506 0.238270527024 0.299261071425
r=0.640603517418 0.355161449157 0.216923919188 0.302663883543
r=0.534491395315 0.241230698659 0.251835492519 0.230628782068
r=0.6420769554 0.224092782488 0.304587595436 0.282438576384
r=0.727999169966 0.209767103348 0.136812227074 0.344133915575
r=0.61160911829 0.355943152455 0.294616709733 0.127476313523
r=0.621834660863 0.30372380243 0.206455611372 0.261440873343
r=0.506429692712 0.261548687272 0.136213581478 0.343325578819
r=0.592543383118 0.208807282126 0.279910251495 0.277510331019
r=0.540741059168 0.249042612214 0.21468490778 0.30426663419
r=0.606761470064 0.158265156127 0.347270684544 0.289818705549
r=0.636272370789 0.292219742854 0.227461481245 0.291584316226
r=0.606318242378 0.158977535434 0.278739164343 0.252043035599
r=0.59597840473 0.284408730196 0.191995018151 0.318486763355
r=0.609089805391 0.228945678079 0.270072817428 0.237097868304
r=0.777954627115 0.249154228856 0.149328964931 0.319038951584
r=0.602663354553 0.270195864036 0.263577472828 0.246144095139
r=0.571515308994 0.256889918499 0.285224668886 0.155532760316
r=0.685114864629 0.309163586955 0.207175939629 0.236308179771
r=0.585797500805 0.234339558456 0.185713550357 0.309061173609
r=0.681709822438 0.285658346251 0.287990426077 0.259294143271
r=0.691199518719 0.268273916885 0.21005346546 0.222750626191
r=0.525221206789 0.157113566004 0.340953236373 0.232502751632
r=0.749027417566 0.312394976974 0.186424307266 0.269422371808
r=0.526193199023 0.260733158123 0.268395014291 0.222881487133
r=0.66550888785 0.303662296881 0.225176399372 0.286693906891
r=0.727861753567 0.230209974564 0.249889297373 0.299231775258
r=0.547299137082 0.248275883105 0.27122394761 0.228661670464
r=0.602594972683 0.263449286051 0.297031528486 0.198825108065
r=0.573828939762 0.201889000745 0.242263527062 0.324886848201
r=0.862472859494 0.132626274618 0.282216681837 0.232999591067
r=0.631970592027 0.14105465325 0.413953488372 0.139728334238
r=0.582545153163 0.325997921822 0.400832119093 0.125543903216
r=0.618597678848 0.261000381825 0.157479954181 0.290003818251
r=0.657745505568 0.223393924229 0.356044492901 0.152787955698
r=0.709716049917 0.258734402852 0.131657754011 0.240258467023
r=0.490742894964 0.253985926389 0.229487161063 0.3087831931
r=0.833762403393 0.146940252222 0.324185100958 0.2426090552
r=0.713313006747 0.125131878505 0.380101615859 0.204147926037
r=0.767029554874 0.302113734855 0.187450252056 0.231471654727
r=0.572018915525 0.423387445326 0.23766056394 0.155680030427
r=0.534198408414 0.147402259727 0.357077010353 0.287488772278
r=0.566328037404 0.347962621518 0.206357751369 0.126396870472
r=0.559994254306 0.305260759554 0.231343910014 0.148457267571
r=0.541314897862 0.372963765764 0.220997078503 0.132654094109
r=0.615127834818 0.152026269095 0.346399896664 0.129000020395
r=0.782176990841 0.159080310048 0.291292776277 0.362629454522
r=0.571140565925 0.364361264456 0.162081294975 0.126520353665
r=0.769846387417 0.308042964965 0.286706064866 0.241261652268
r=0.701425697597 0.300374714891 0.141023134572 0.402606712284
r=0.430130954585 0.287802051805 0.147572097855 0.305473143736
r=0.561673473063 0.175892637993 0.238373687934 0.288618414403
r=0.486664144995 0.342573024688 0.157582608411 0.293622319425
r=0.70611733209 0.247562139508 0.297603404475 0.260054589633
r=0.771295097404 0.231457296698 0.21620872306 0.300846818715
r=0.592895344042 0.253675618962 0.293054817479 0.258376595948
r=0.71802118122 0.21488434462 0.264051849369 0.280828397959
r=0.566002852825 0.230447529769 0.226006537054 0.295412687927
r=0.626703024176 0.236377473364 0.28558382257 0.218199608611
r=0.540347438564 0.206065319263 0.263747557787 0.248575828352
r=0.566071380493 0.283718912262 0.265538620873 0.199031504108
r=0.644059039526 0.348332166151 0.195378724156 0.237025173168
r=0.582309413501 0.213702548704 0.243959458637 0.244628320852
r=0.722837909197 0.25164770467 0.314552735566 0.230039515209
r=0.771930419784 0.259746521559 0.295346007255 0.242537998806
r=0.78021195499 0.322266199993 0.292488523982 0.249081373415
r=0.601892463686 0.241258155403 0.186011501986 0.243160545764
r=0.707200959441 0.136347444204 0.255590022261 0.406892581302
r=0.531044083161 0.341355863117 0.235358419951 0.234469086395
r=0.755330133662 0.205429695351 0.223260688546 0.325394090792
r=0.634571379099 0.24081284695 0.149909575492 0.328411158208
r=0.794595691302 0.210205132487 0.268314406591 0.295737307949
r=0.629644839348 0.277798631965 0.261695407529 0.197852208269
r=0.712928309797 0.280847265427 0.243746520169 0.260491850172
r=0.576660214856 0.240248246925 0.248688792588 0.277355103758
r=0.441126037997 0.297719714896 0.284628367497 0.283133849543
r=0.753182993603 0.224934184106 0.269436139991 0.283759463359
r=0.611581618231 0.232874456062 0.202721473936 0.239110303315
r=0.582933884441 0.265511697486 0.234427126482 0.242342561766
r=0.665378904064 0.182645034415 0.149236784193 0.335030669101
r=0.727545258973 0.311011904762 0.232931325515 0.265913734897
r=0.630844556155 0.264615540848 0.249048949781 0.200535463318
r=0.549157992055 0.236294740311 0.276831829977 0.243906256436
r=0.623501666748 0.197243484353 0.263214449378 0.300610530978
r=0.635725211476 0.206031498683 0.27182182179 0.262058086417
r=0.690302468934 0.346899867139 0.273496392361 0.197177911677
r=0.749170081853 0.176008103415 0.233085728986 0.31730336356
r=0.760206648797 0.217588143592 0.164990283384 0.314284493989
r=0.793362539903 0.336081957785 0.143541474073 0.414620440999
r=0.70822282693 0.303200258133 0.149636756524 0.342138198743
r=0.791584747747 0.262285508763 0.222786477804 0.255898050875
r=0.612231438503 0.305556325794 0.36095343225 0.172672987905
r=0.760808102482 0.16852188907 0.307289970304 0.324596864323
r=0.635070415543 0.18444964949 0.262400744211 0.291704043324
r=0.535302927929 0.294817646415 0.247489378407 0.162947253049
r=0.577135345908 0.222228037122 0.324733096085 0.17149884865
r=0.788200214556 0.194610813604 0.258091413003 0.25439214581
r=0.622756400432 0.203568396587 0.262076740011 0.287294893741
r=0.738262214241 0.249156170248 0.197065118959 0.300300485717
r=0.66591945091 0.211913073003 0.301394877769 0.260578788607
r=0.621232499896 0.244708145106 0.266655681964 0.255290583517
r=0.605676257017 0.236905942397 0.253203135067 0.263141677451
r=0.634119214574 0.274389401149 0.199239617132 0.240964146171
r=0.678468032838 0.248584597279 0.25753459732 0.241621343515
r=0.588966263365 0.212784879783 0.275397011071 0.20457905129
r=0.53341024288 0.23362490055 0.243232350459 0.239288293179
r=0.622300680223 0.25360751209 0.323284815137 0.207597526277
r=0.700724694226 0.28363687291 0.237871546642 0.221394239653
r=0.549182998138 0.330173687412 0.293567730642 0.186431524452
r=0.590867872635 0.290689006425 0.223231928816 0.280607717156
r=0.624679930975 0.238609422026 0.282562496161 0.237123026841
r=0.616340987206 0.254802916267 0.304608442357 0.178394032766
r=0.664507965155 0.29446586321 0.254960889671 0.208574926889
r=0.694217619681 0.308161676223 0.202350109719 0.313102569548
r=0.648648802982 0.25288448009 0.272935134375 0.22627339243
r=0.534271363056 0.201270317044 0.347214044854 0.240200538814
r=0.767294038105 0.207248730667 0.250179242936 0.322725077916
r=0.669720958413 0.277165005537 0.331974898487 0.142310815799
r=0.599842373106 0.23374954832 0.318183643153 0.218559708783
r=0.591241410339 0.182055619123 0.301444372585 0.2581629438
r=0.656246555501 0.127950633805 0.312850823389 0.363685364856
r=0.679630119316 0.236974465787 0.292200879426 0.265000385713
r=0.764428845216 0.277715432225 0.271432700809 0.26140923621
r=0.753639666751 0.270650832893 0.182336100909 0.299679418476
@group {Random Data} recessiveon
@balllist {First Position} color=white
r=0.297569284606 0.450045203367 0.215453017384 0.113753815787
r=0.203424186347 0.313444086909 0.403165385751 0.257424461351
r=0.25837772224 0.259120591695 0.344244815339 0.0161439433346
r=0.17817288172 0.498348691844 0.266160926733 0.215771496163
r=0.330073131756 0.180189625359 0.196009386175 0.292459839194
r=0.557527772803 0.00474166105957 0.0518266572736 0.665638750099
r=0.422422242975 0.333740109811 0.226551856718 0.193150673707
r=0.163112402331 0.257373982897 0.0968087818742 0.33272204073
r=0.285130865311 0.45404147771 0.178612282958 0.077437484044
r=0.206973867318 0.216273639604 0.185421176644 0.352589017083
r=0.529137097657 0.0381563513274 0.372826931953 0.165342592922
r=0.281565854863 0.414373453294 0.29092885206 0.153485838752
r=0.521981672581 0.135735352712 0.608373963249 0.0454148075048
r=0.557171277704 0.0766940005875 0.15385646533 0.290757052709
r=0.205486417658 0.376229874973 0.398422077749 0.132410474296
r=0.513389798433 0.227593494028 0.156434941941 0.278924642981
r=0.292436712781 0.389725525523 0.143279771481 0.343035699748
r=0.209891303539 0.319968634575 0.316655549967 0.153843352996
r=0.435554375814 0.191055401099 0.288747630432 0.223966170109
r=0.299517694143 0.238312612505 0.314511718057 0.293131272307
r=0.613226611002 0.389394733804 0.213348684197 0.27223032917
r=0.488282224771 0.230336055619 0.175388729427 0.340623809153
r=0.416508302073 0.35560768031 0.274531278962 0.313637488528
r=0.215386466931 0.606824936339 0.00170868489215 0.28448100201
r=0.0975300966925 0.0339460551852 0.525788786003 0.396330127478
r=0.47872317869 0.286574714706 0.0996543337826 0.383758706398
r=0.678834279206 0.0451268872312 0.49232992892 0.158051742633
r=0.291509635463 0.261319396999 0.34740946781 0.30604652946
r=0.291939347491 0.276939939603 0.262652922728 0.180617910442
r=0.26300794472 0.257206684728 0.470299893413 0.121454765167
r=0.255219247274 0.221410309161 0.276665740747 0.173745256064
r=0.415405470667 0.463189910468 0.00277158475576 0.124373959082
r=0.146104640041 0.330725642371 0.197929148562 0.1591794104
r=0.084197936048 0.297438765253 0.140522986755 0.427988465131
r=0.194089562832 0.563127814168 0.0591944545663 0.14386785859
r=0.343880715342 0.503083566517 0.108493964453 0.0047868449351
r=0.340109843291 0.264348700156 0.0164972022748 0.399874680379
r=0.348236820936 0.214438848264 0.236321995117 0.219691275552
r=0.381358054658 0.393507236024 0.26052422375 0.0693181719331
r=0.206648978034 0.200668992519 0.276519760336 0.252861046594
r=0.190885931903 0.475407316061 0.0398606295721 0.383733139038
r=0.344226249661 0.213534365299 0.047518055543 0.592537043393
r=0.499275342183 0.279435025026 0.0127878503081 0.269858354427
r=0.574656310486 0.0423242821895 0.418574305965 0.31960062396
r=0.20701069348 0.321580625932 0.157039701834 0.264589097456
r=0.155081392473 0.411012899824 0.207474760886 0.190153903947
r=0.508090240562 0.0767056074837 0.0334182486468 0.44754066237
r=0.268723569365 0.0910413292642 0.293220763241 0.227032170383
r=0.164370720423 0.348633039893 0.122411601224 0.356889696091
r=0.347066060242 0.52268883644 0.0173938901394 0.167463369097
r=0.641981308235 0.0541206851751 0.398374692183 0.463474968402
r=0.32190623264 0.231226538293 0.309630050433 0.213679328642
r=0.345277004729 0.0247816628203 0.0550333936442 0.612318631264
r=0.271163605471 0.279254422618 0.136718490298 0.245190604141
r=0.271399482083 0.0566579568366 0.173463763765 0.438294798502
r=0.332223351768 0.0434302495459 0.0268458761899 0.556100292462
r=0.61225384143 0.205628942133 0.313792924524 0.429924124857
r=0.410688141133 0.513659295141 0.281392244355 0.133093265015
r=0.374653740739 0.349960601381 0.393990558472 0.0310954418526
r=0.169999453369 0.276006467141 0.0659508229112 0.335367296479
r=0.134848484023 0.0110641418054 0.662148986585 0.165733628889
r=0.219494767756 0.46569236122 0.45323065507 0.000653860733326
r=0.379177014022 0.268705434225 0.41504493885 0.0306825588279
r=0.289720871379 0.231166090638 0.285750843166 0.216134719149
r=0.400820145812 0.032468214608 0.583350356222 0.109901489277
r=0.171176147431 0.309188477033 0.326733683518 0.333008573906
r=0.650545876239 0.28454972244 0.213065474755 0.10738381085
r=0.223495434156 0.0601013625459 0.179398522612 0.218070305163
r=0.291502295488 0.296053343246 0.271236977295 0.328185723602
r=0.202918038561 0.479065463776 0.25741023825 0.131993420902
r=0.175094676264 0.0405255768401 0.190994322962 0.337385247583
r=0.14226801648 0.28814878778 0.309043726243 0.194749852426
r=0.396894101381 0.225001536543 0.0322237112889 0.428546296889
r=0.200384075226 0.362816559981 0.324049199319 0.0225866632414
r=0.320907513402 0.312838036308 0.0174893940469 0.126969098125
r=0.315955069778 0.157444051469 0.328258242827 0.311053095963
r=0.124173827902 0.139136626843 0.513856327051 0.0174216425857
r=0.421709774049 0.248313333403 0.186573645687 0.362367101237
r=0.216488548527 0.47235121936 0.219879037915 0.0267385388827
r=0.439236238088 0.173801132946 0.281556195384 0.30274957044
r=0.385033433612 0.277578724079 0.00308393779809 0.409259092588
r=0.247028063606 0.0747721714785 0.115895676972 0.438545423815
r=0.342676092385 0.367661546427 0.0731457209528 0.189597839953
r=0.720042691796 0.217752496019 0.160585589596 0.451743272269
r=0.167864743252 0.320697758577 0.317891807097 0.326092426212
r=0.17444214766 0.419717883891 0.33531389541 0.15984118183
r=0.343094683893 0.63296849383 0.0991404007373 0.109611758483
r=0.175324263053 0.011836762704 0.584449468963 0.320849224912
r=0.267338087831 0.301318707876 0.347042116157 0.0469194402421
r=0.221846669534 0.411283764641 0.213620077642 0.137092082983
r=0.266837206424 0.117848822272 0.369799430008 0.150974884736
r=0.189560418284 0.361808536855 0.0948386583338 0.269833714272
r=0.209912444998 0.209571941811 0.346771642299 0.269445333994
r=0.338045285792 0.0613549239195 0.357223104713 0.500358755868
r=0.210633574365 0.423141956294 0.0250046575648 0.242832904032
r=0.413549295135 0.291836286129 0.389433223232 0.0946640991109
r=0.240163177824 0.294744948994 0.61681274522 0.033139284906
r=0.465211677035 0.242684756606 0.223435594753 0.360505040076
r=0.461438110897 0.135440066912 0.349259383939 0.359533391768
r=0.248842321583 0.196079022089 0.289255388219 0.301732192586
r=0.412393275683 0.292545808112 0.213810818054 0.214025842441
r=0.098052840158 0.189400553189 0.241756608413 0.388798086001
r=0.206497515527 0.517481316273 0.380951392167 0.0361606050534
r=0.147591035397 0.374057869281 0.224693698563 0.335137835679
r=0.394635591359 0.299566791062 0.261687191822 0.253358490554
r=0.42399383291 0.34062085257 0.173338716994 0.294710079632
r=0.586547957754 0.293559422676 0.442065779075 0.00215831601402
r=0.497093909057 0.45892994313 0.414364426241 0.0667047232454
r=0.345184279293 0.220316549152 0.229181484181 0.296394107205
r=0.241739011301 0.142550712187 0.345381256355 0.153382225902
r=0.426124202551 0.0527733071856 0.541209963614 0.269970689035
r=0.346922098066 0.453925211387 0.0408647992759 0.394918356242
r=0.405387263113 0.246171420032 0.326797502308 0.140679972582
r=0.226539472615 0.470733780218 0.151742887924 0.0293818549518
r=0.202354020209 0.329685557594 0.425034509918 0.200094867531
r=0.352975761769 0.396405944346 0.368797376511 0.0465555591258
r=0.181753786703 0.438725617073 0.011956136432 0.405568563457
r=0.226831024884 0.282417112717 0.288053427083 0.363436308366
r=0.436856803857 0.352776593069 0.039461372068 0.236515743712
r=0.114618944455 0.107427761525 0.257323999402 0.269455581544
r=0.472027908802 0.102856553849 0.412390909427 0.169489256657
r=0.151250782882 0.0384312269578 0.631082976508 0.0979177161678
r=0.462563641 0.254450486149 0.374269570993 0.309775030642
r=0.199323259767 0.192531964668 0.26269978053 0.203355875043
r=0.19429395491 0.324312508438 0.0894554788069 0.384943319245
r=0.138689334364 0.509477087143 0.210063511132 0.2783432649
r=0.260592481846 0.340652199525 0.290894293269 0.0884154921122
r=0.393853729723 0.186425669499 0.328241906691 0.202137911709
r=0.426604541249 0.539690743589 0.0510964355752 0.01822194003
r=0.225686457587 0.290375998612 0.314228467057 0.161498471711
r=0.672554574744 0.0955722150361 0.325236363839 0.125749472024
r=0.104102291255 0.210907271301 0.313539952434 0.150007764415
r=0.334696556413 0.365300253024 0.0717073385474 0.105026433273
r=0.146446885611 0.00620093453655 0.255262011687 0.357779515608
r=0.223239016611 0.317689200728 0.0839016419817 0.358763547996
r=0.213079817826 0.0360051274593 0.630022451296 0.309219525422
r=0.476629946665 0.297792575162 0.303505522455 0.106085586588
r=0.409587970167 0.223282618764 0.237144325926 0.311062269576
r=0.388028373193 0.254118026276 0.271839711062 0.248174689795
r=0.388402268916 0.638844702958 0.266074518119 0.0630680770594
r=0.287569981188 0.192835877549 0.00852847233293 0.345101455198
r=0.325501725017 0.314873671569 0.242179257037 0.249471996063
r=0.321679236608 0.272785779443 0.300306064702 0.0981566107289
r=0.546478072037 0.0983244919002 0.555260551235 0.105572216805
r=0.291570520789 0.247115816744 0.251191628561 0.243079137655
r=0.126989473459 0.310635325037 0.154749890012 0.0530097553431
r=0.168027309558 0.260018855884 0.267847477062 0.193689057021
r=0.58878360909 0.199946447248 0.400558387173 0.0369133308135
r=0.271975790238 0.195384883427 0.263062778439 0.220009856024
r=0.194300824123 0.24617342783 0.321856439114 0.151351267711
r=0.173178691845 0.261525596699 0.179238039038 0.35760602667
r=0.23261878037 0.101249928545 0.584182633617 0.0399956812227
r=0.46522541522 0.390953693826 0.0473588070213 0.47329401084
r=0.47177730581 0.29294632456 0.314527883398 0.223757561096
r=0.27867275948 0.307684600977 0.0239568638846 0.264926333255
r=0.191583875 0.126567513587 0.366335482188 0.393574715524
r=0.177328427284 0.413748933355 0.433997337694 0.0482922705605
r=0.310981668973 0.218186847396 0.163926315703 0.160846155396
r=0.371005401151 0.208967014957 0.157965781017 0.526135185559
r=0.3378010137 0.065109764413 0.378855513219 0.370299372223
r=0.483994330753 0.375930288351 0.272240972861 0.227167514958
r=0.125681660236 0.287363927069 0.279639936224 0.267045023546
r=0.281198114214 0.184169081868 0.362749654165 0.204484464587
r=0.233117513232 0.327085721567 0.24807323475 0.15851328351
r=0.334242592033 0.313319848708 0.31403159256 0.163428142395
r=0.178381130856 0.227484644532 0.2093621297 0.319540073953
r=0.220808652721 0.273293772797 0.296958316507 0.208588628908
r=0.116639213154 0.276699680406 0.393604882829 0.291239144463
r=0.229420212066 0.217407267893 0.496087699548 0.200148786934
r=0.301984039609 0.198323287372 0.559920207099 0.129156243509
r=0.323166281848 0.21737405681 0.440365059069 0.0118102536437
r=0.313849582719 0.269063067801 0.351809335512 0.345793423046
r=0.329272941514 0.0307800869294 0.388041985146 0.408094145308
r=0.358492310558 0.615352613445 0.0111175469203 0.164686127592
r=0.320521251791 0.409026103101 0.27692812161 0.138651135714
r=0.458120698259 0.0395320556083 0.2881234349 0.346066695434
r=0.573508576611 0.255840344127 0.312707447679 0.168559792891
r=0.233198736019 0.479419459033 0.222071047235 0.258661209936
r=0.357220566814 0.106410527491 0.371153439211 0.284498255531
r=0.433035163297 0.0499627371531 0.336327825118 0.267847583542
r=0.35646272093 0.0979350941437 0.12156824646 0.223810863512
r=0.194436946311 0.229141043807 0.164257458493 0.507845123055
r=0.198995579452 0.299638618858 0.356425130376 0.0160966600555
r=0.247817588462 0.36195538566 0.101724354884 0.14383290232
r=0.318775408687 0.241406036346 0.280388132885 0.221386029975
r=0.526141711514 0.242432146189 0.310040831452 0.0429695381058
r=0.350949874376 0.0636395788492 0.32583681156 0.234009454509
r=0.148404261122 0.388172493657 0.328252608123 0.174206340752
r=0.339156382977 0.237639612479 0.310333905821 0.124057637058
r=0.1440863435 0.51285916525 0.244663935209 0.0929763879791
r=0.251617961681 0.301744683042 0.360503240375 0.29178934878
r=0.406056579123 0.0237094382699 0.163055184254 0.408637838234
r=0.367996682369 0.0920818712097 0.120811795636 0.364722828154
r=0.278045708682 0.219377711776 0.116554511625 0.40969999261
r=0.271579978032 0.164867444734 0.432846188189 0.209003658885
r=0.392255878336 0.211456757605 0.200352101619 0.283294835693
r=0.281381859797 0.25081612144 0.131454051762 0.0866527984869
r=0.312560248206 0.120600557467 0.166469212477 0.634881981011
r=0.429929716368 0.238688372686 0.257217489091 0.476407074442
r=0.322626760275 0.705533588275 0.041310275925 0.0612304940853
r=0.226159708464 0.312449759474 0.363501305153 0.0778057894616
r=0.494714402221 0.606712288705 0.0297749066839 0.28577834858
r=0.160562533852 0.13230031676 0.491511453098 0.32399126709
r=0.32314289955 0.261843136912 0.254996252389 0.240049214109
r=0.213471387178 0.314753105586 0.204381943269 0.286745656859
r=0.191269260432 0.463929258138 0.0197553942493 0.231983295942
r=0.298285949151 0.365527856476 0.204563948561 0.261258007521
r=0.30517026471 0.0642104233932 0.281525882056 0.596238971957
r=0.295856409222 0.0642037375261 0.28611077976 0.306182932258
r=0.478434835887 0.054349358909 0.269280397188 0.0929095898505
r=0.201465958988 0.349684141995 0.41946878551 0.034822423013
r=0.255374029098 0.0622748172465 0.413924946532 0.0851420589195
r=0.158171495966 0.483318375048 0.159718094381 0.0276934990292
r=0.191417570937 0.462513343816 0.365828141696 0.0912481163612
r=0.346056744319 0.378345321171 0.00112915881882 0.517413191909
r=0.326568956536 0.36524384432 0.297505724246 0.0586952187367
r=0.126161781269 0.393184993743 0.0614375271233 0.178664499871
r=0.435127677998 0.283505321324 0.149270955383 0.322816099436
r=0.468061698435 0.172106636143 0.148780999735 0.422645972753
r=0.347743427664 0.446341849599 0.226816368223 0.00496875157708
r=0.333781576819 0.365273593328 0.291683657491 0.264307989497
r=0.405905372979 0.126155665532 0.27576486981 0.116003024509
r=0.488350282736 0.0346139976747 0.487446810872 0.415716605513
r=0.274736737731 0.21458335953 0.21972415188 0.0611944815358
r=0.589087919555 0.224218372419 0.160811825981 0.324956290775
r=0.403580989857 0.198051528659 0.252890707551 0.29389836777
r=0.341521052155 0.247201087585 0.279535346379 0.1628274058
r=0.180391423527 0.25242687748 0.250680183249 0.00236803786221
r=0.2914996354 0.21839295272 0.227682981141 0.275816009238
r=0.294719200041 0.283742422831 0.241904865308 0.269959393068
r=0.0991427740337 0.241806818708 0.350509241438 0.175937587804
r=0.285744766286 0.383933622256 0.280129711484 0.29128450625
r=0.8340069487 0.0606730587557 0.151156497662 0.369808101246
r=0.252389507002 0.283429583082 0.269111010001 0.12870267214
r=0.0844936492876 0.148631788505 0.210876178674 0.420375981527
r=0.166934268817 0.255315281431 0.435629065326 0.171586249165
r=0.0865637883918 0.433147463673 0.0913626440072 0.0451894422533
r=0.132096395802 0.154364930949 0.350220742927 0.0954056619221
r=0.29315664878 0.30693127427 0.0413971608525 0.367505006803
r=0.368428328581 0.584493240154 0.155756473167 0.138668293177
r=0.468457416942 0.404000346265 0.175938991097 0.377370577665
r=0.168786481305 0.485257128828 0.230868257431 0.184799904419
r=0.41867851316 0.151637513783 0.205216923484 0.1751897861
r=0.251486331639 0.0453839225744 0.218744643867 0.44675163119
r=0.595194226366 0.0117688850754 0.102134886936 0.350396903201
r=0.0703733524271 0.315758081163 0.223588133553 0.170412206225
r=0.469779254146 0.197286503108 0.48056307665 0.144211578234
r=0.357362527892 0.0379310809207 0.248949948462 0.687588134529
r=0.482873415244 0.26348986269 0.131460502075 0.493232176263
r=0.34024178621 0.11671412081 0.0469939675198 0.288246486788
r=0.560339059485 0.313198874471 0.195500971293 0.216724838087
r=0.35285670553 0.177165904829 0.371659200982 0.0584552342189
r=0.700646502402 0.0183036521593 0.536745966187 0.193593933796
r=0.313825204278 0.378557481292 0.192873327553 0.392641005756
r=0.352202574028 0.459334589726 0.0696500459734 0.447466425651
r=0.252306257637 0.328204269134 0.163903176884 0.265785311683
r=0.0966522328223 0.54499786804 0.164862404067 0.269760476638
r=0.384985190492 0.30606585719 0.139360350845 0.166479927571
r=0.308841356981 0.18953581425 0.156570364831 0.333051627441
r=0.29432090827 0.249294019203 0.0945614524946 0.186253413552
r=0.27156907416 0.293393951504 0.266062298268 0.399983879915
r=0.172401528253 0.204708518985 0.0436699738636 0.360382844196
r=0.278384162176 0.159438200715 0.265020131103 0.154160509587
r=0.250544559651 0.173849183115 0.383967597186 0.0264822080503
r=0.286624421957 0.425698702506 0.205918134646 0.344131952851
r=0.301239369788 0.501680968532 0.00617580136111 0.168444995189
r=0.25226714108 0.385585719119 0.279464490993 0.213094323693
r=0.192694528438 0.282047686224 0.425377287349 0.256518740238
r=0.368448963133 0.237792890269 0.256020100154 0.182886266761
r=0.136869968826 0.303783596319 0.0393207368099 0.602090924049
r=0.319148481014 0.00585958971217 0.581258288911 0.112507794448
r=0.564901433136 0.272637159291 0.0938059643851 0.346293909796
r=0.238744826131 0.258859653732 0.384794966684 0.289570146002
r=0.159844051264 0.219142561452 0.295655808448 0.366214918618
r=0.317673484277 0.204457306066 0.251848039583 0.308711466151
r=0.202838916754 0.432146957257 0.0842400455487 0.00706054916101
r=0.355937353571 0.531233731065 0.0571906757069 0.192100368359
r=0.367182506509 0.057019751485 0.458365532962 0.234931072693
r=0.402172087086 0.114390607533 0.282314005773 0.355313400259
r=0.272118730451 0.203527449568 0.26677571567 0.287859937028
r=0.206775451833 0.493870468967 0.249604766928 0.240438050022
r=0.383608073356 0.134003701487 0.00231571959074 0.503136486699
r=0.233357910619 0.220592739241 0.135780443376 0.445361825571
r=0.227238063418 0.417623543965 0.26240215891 0.110768324149
r=0.251437071171 0.293951519572 0.354656048857 0.3180567538
r=0.212013490599 0.259319192465 0.293536874988 0.0670288189409
r=0.221678856366 0.266078125973 0.328514176253 0.0874098499158
r=0.539745409819 0.227685247201 0.0686556170449 0.034546956965
r=0.216048831966 0.345046864977 0.262204758745 0.00399055896838
r=0.175459237915 0.630987413955 0.0167533813184 0.179095114717
r=0.314691772806 0.213690651646 0.342876710069 0.269106644151
r=0.230940282189 0.445024794373 0.195916838513 0.0286125381547
r=0.395703122419 0.470111334932 0.0697832253503 0.198128821143
r=0.206534611404 0.20088952872 0.365115297864 0.3812701042
r=0.388755455903 0.0634059069285 0.274357681998 0.300141833688
r=0.373987256925 0.237243711769 0.30784852497 0.262545879198
r=0.230306921453 0.303899267793 0.0699888555695 0.276906622032
r=0.465877848571 0.316597002341 0.335020087349 0.170489321022
r=0.156017439221 0.323952093897 0.283667949022 0.00302904913848
r=0.262908083632 0.560409770919 0.0400311753209 0.195192284147
r=0.409998684065 0.28930650263 0.304019659805 0.188034421681
r=0.266196213902 0.200189901834 0.331061956786 0.214867489132
r=0.274619831943 0.365141353922 0.287531186476 0.0685242381472
r=0.519376875903 0.257591393662 0.237453322626 0.398877035563
r=0.254679936813 0.241522116459 0.375000980197 0.368388097687
r=0.44027953717 0.172527713286 0.110429751204 0.378757906258
r=0.678496248931 0.195090493645 0.167936658698 0.32078526673
r=0.143334858405 0.558803756514 0.115054592622 0.213019026758
r=0.222932788047 0.383601115312 0.104264714796 0.253782722235
r=0.280757700473 0.0950806266704 0.333066637266 0.20368692603
r=0.325721017587 0.374651246993 0.327355421824 0.297944958428
r=0.394654954317 0.316388035983 0.237159386679 0.184598903871
r=0.729372380782 0.0455194429275 0.283935696993 0.331192603848
r=0.271225427954 0.45130738529 0.158102073963 0.245641299393
r=0.197783197248 0.126793875367 0.244148914278 0.313412784768
r=0.400736619938 0.160154186791 0.375273700052 0.191907606457
r=0.511817668566 0.42776206586 0.296673671408 0.170114467063
r=0.327273816733 0.31228853807 0.39274886723 0.0333733552508
r=0.361474247849 0.153792183358 0.328297263586 0.467895711503
r=0.237925068742 0.0344196826729 0.205656644886 0.663904689311
r=0.225103867029 0.215027836595 0.379106709695 0.260280745198
r=0.19429616314 0.247890950182 0.437304271093 0.18708400456
r=0.19350879647 0.0631904851589 0.157557121921 0.455063607844
r=0.335188214572 0.405565666572 0.0983857776477 0.329679546361
r=0.325314870195 0.318073778999 0.0618713093458 0.369580653833
r=0.201552647211 0.166543545035 0.0999417269632 0.518340908228
r=0.44492135805 0.338316477747 0.103579812699 0.478512457383
r=0.302556113846 0.258850948259 0.198358500497 0.32052940464
r=0.256797657629 0.389529108063 0.157992450139 0.26242738252
r=0.390098706979 0.0696527027868 0.216447325252 0.594314481983
r=0.308035895442 0.424936203906 0.121467904377 0.169296303286
r=0.201273741075 0.40555683548 0.37595923522 0.0512355892613
r=0.389765741441 0.22377135293 0.464156870246 0.00927334215911
r=0.394162259012 0.518527710117 0.124209382129 0.119939571277
r=0.440794046866 0.0237488107194 0.247718768206 0.233079707567
r=0.153208786283 0.27184575469 0.100739876335 0.392637062704
r=0.234645984236 0.452909561418 0.0579381744609 0.076397610472
r=0.245957355049 0.100141110342 0.41022243824 0.367718174538
r=0.422578366733 0.34468112049 0.31357894762 0.0661485951866
r=0.562145593323 0.412062515678 0.283305239831 0.159778090237
r=0.28056501968 0.338162436274 0.145249301704 0.0753808965941
r=0.331681762486 0.231368902431 0.032830870704 0.218932279665
r=0.169955357649 0.321064831039 0.181674163651 0.336744760199
r=0.297869631542 0.437323555557 0.0495159811477 0.111787956642
r=0.289681293778 0.340675242572 0.144197414782 0.203230465451
r=0.425067086064 0.253390679414 0.317247399097 0.231265849726
r=0.30311660901 0.257979248301 0.485016118634 0.200325577468
r=0.172524826276 0.229898744013 0.466632694167 0.192855488723
r=0.329327873717 0.22665273483 0.00511162197694 0.352349239793
r=0.221149521479 0.537662909567 0.257303575811 0.118153335352
r=0.336854946223 0.323588174729 0.447213428466 0.221669747912
r=0.300758321727 0.115261903334 0.237655167863 0.389959729811
r=0.232918511483 0.0180051584471 0.439185457527 0.440747807111
r=0.283264263552 0.368588975364 0.138057230114 0.325224789285
r=0.705328063914 0.254898334021 0.0628568663217 0.391145398684
r=0.136938870301 0.207998080387 0.38943502828 0.221759811111
r=0.373423881681 0.168538363063 0.328700738108 0.323473766353
r=0.421303991211 0.390197168584 0.273948996995 0.0216659645353
r=0.120432792047 0.226150525138 0.274341578897 0.346992667923
r=0.304765676381 0.355007015365 0.355571962872 0.067803473928
r=0.200243237208 0.473679555918 0.290834232618 0.0269279367456
r=0.309147622046 0.40686296056 0.202648772099 0.317179980534
r=0.204350012099 0.340939613305 0.103370058529 0.351337911179
r=0.189522243121 0.242758328359 0.275128504486 0.0369119373935
r=0.291937232258 0.46514590756 0.278590624942 0.0948390647782
r=0.245180213102 0.34243754604 0.4549607102 0.0169747652046
r=0.413826523551 0.554918283904 0.0887535478305 0.0223233260491
r=0.351666157476 0.192107504119 0.351980183388 0.200549113409
r=0.34061614933 0.311400509055 0.329479930309 0.114914209124
r=0.150122203398 0.0946941364635 0.0376674453932 0.249691006678
r=0.421849182564 0.229701437999 0.274071489662 0.0381794807932
r=0.288383912465 0.231720576782 0.026402921607 0.226823046417
r=1.0 0.18825833994 0.127241180844 0.16087468943
r=0.214812905617 0.401984698314 0.127000298073 0.125531661208
r=0.463851294123 0.13758662311 0.0396212790976 0.370830801491
r=0.28077149709 0.27101579575 0.155697482397 0.305097671169
r=0.287115762425 0.493394309798 0.0983648823721 0.0162494384612
r=0.215708752305 0.361931312392 0.388850600141 0.248976442787
r=0.511961506696 0.0322118038118 0.0122322143548 0.445861653126
r=0.380804140444 0.0382225648322 0.338889352484 0.169551789724
r=0.275005421241 0.312534271225 0.115776149968 0.489735518411
r=0.182417958066 0.112050367705 0.283651100333 0.516942599321
r=0.11347278802 0.299585698762 0.149611119484 0.278132972644
r=0.316429536603 0.244703771373 0.568076264302 0.0636172721206
r=0.547781693068 0.0311948944239 0.245300308209 0.243810870434
r=0.0683804702342 0.356934814222 0.118510957573 0.155368070397
r=0.384717684315 0.485384340653 0.342664574338 0.0352518130273
r=0.150115861736 0.279058748327 0.159308813117 0.329108163095
r=0.378178068355 0.580281262909 0.224287180573 0.104676487362
r=0.206564886983 0.43371563663 0.189985365834 0.265363795301
r=0.150693046581 0.329506100211 0.248697658314 0.379989626099
r=0.340899994505 0.0932903793205 0.323676684014 0.177254494717
r=0.322748828363 0.221921339691 0.114940299306 0.113641927126
r=0.271041281116 0.300424496277 0.0187891252453 0.39409909405
r=0.162654916427 0.295944136667 0.206234109326 0.427853120833
r=0.347198335668 0.0391420401626 0.340567295052 0.22266869692
r=0.34437465787 0.263084092807 0.00960186956444 0.41049079453
r=0.345222779057 0.442507618566 0.178512378101 0.211817160452
r=0.289923519672 0.239396704109 0.276620723203 0.192334512479
r=0.257243087376 0.182115449359 0.0889470418911 0.37140737493
r=0.300374552525 0.346187753693 0.17597657164 0.157958542759
r=0.289050767578 0.298668631712 0.315045828477 0.202875410355
r=0.290139797383 0.391172861437 0.105628784189 0.148487395401
r=0.400041091247 0.148312946541 0.297246312033 0.280431126635
r=0.159185581439 0.526605780916 0.434542986776 0.0279747599884
r=0.409988677968 0.351601199188 0.346989223708 0.103008838569
r=0.30869697768 0.32405146559 0.301098312016 0.0823193535459
r=0.591720018378 0.235839638266 0.171864826706 0.0747377119121
r=0.697156937308 0.156999133692 0.0408561282752 0.517474945879
r=0.20821436114 0.19130501761 0.402246376142 0.101859172203
r=0.289979476162 0.548863679607 0.193761861012 0.241751189148
r=0.150084445349 0.0904291669817 0.227746057098 0.285968212976
r=0.287453315241 0.186166132608 0.12598781944 0.089690627536
r=0.222463386765 0.197589146953 0.37634780167 0.12406127111
r=0.442397075689 0.015476033901 0.434181438844 0.0776180818822
r=0.622421135782 0.192606621787 0.302217187342 0.0882048947032
r=0.181820989724 0.0915348173284 0.430554329848 0.235376967738
r=0.206577373755 0.407115394847 0.0322737883832 0.238503766387
r=0.46707519538 0.0802811580985 0.055090152872 0.448327075399
r=0.22474745391 0.279294736606 0.046291016909 0.3081488846
r=0.191231789881 0.278392653619 0.0335330463746 0.381215747719
r=0.271942211243 0.0266026851989 0.43352579241 0.242925722726
r=0.480496297176 0.318995375778 0.020020337771 0.248372735085
r=0.20257479565 0.342843517923 0.318966207153 0.0752279314513
r=0.280232989608 0.0079099109611 0.295635875506 0.494957679396
r=0.255438408706 0.447474856372 0.00878096998465 0.19599163091
r=0.544999844549 0.324516165692 0.177172828401 0.486208742594
r=0.285297315742 0.363411181285 0.233743453115 0.307031264861
r=0.430742055632 0.35079253402 0.031860245349 0.00827194128082
r=0.232551528278 0.462775221075 0.0371191170859 0.0769191718993
r=0.280429362645 0.232449186404 0.279597484422 0.128856153884
r=0.169098651887 0.361902775546 0.31242178581 0.0554048791068
r=0.469799967584 0.180217915994 0.288348291926 0.178323383591
r=0.602757491391 0.211456203645 0.377910438515 0.300966500143
r=0.417501337717 0.312896982557 0.0161565524066 0.496454047742
r=0.22788593913 0.415968558105 0.37866707833 0.0962299142587
r=0.401170207314 0.189247441573 0.305474555838 0.171325995679
r=0.465482848029 0.128983752243 0.252725019534 0.21238467553
r=0.231133957635 0.299763171803 0.287310255126 0.180997754309
r=0.223487893487 0.178122106455 0.181566372735 0.286662641968
r=0.352994316561 0.228451718295 0.139457317558 0.107366561068
r=0.295534807457 0.34650602304 0.329703542143 0.046071139921
r=0.357739282372 0.18021530585 0.347875408626 0.340752920069
r=0.522077583155 0.367606857967 0.153537406581 0.181409640363
r=0.202581978767 0.350505249105 0.0143514107576 0.253307132677
r=0.297238390307 0.273755780195 0.25012244106 0.303791231748
r=0.185034281529 0.325760028024 0.288267946629 0.269595062643
r=0.151063544067 0.303823922921 0.232489950921 0.41396899632
r=0.505335189369 0.122574253259 0.578785960731 0.0193169283575
r=0.338484099115 0.311473220283 0.174829097056 0.256514469921
r=0.444968905196 0.118002080184 0.257606051456 0.413153427229
r=0.459530824053 0.206851918272 0.218593364161 0.355683798169
r=0.24207882415 0.289242010313 0.14895909866 0.242433302703
r=0.417221153543 0.448563929708 0.0691713090125 0.229909403246
r=0.151806017567 0.224509986833 0.361772868948 0.265283801217
r=0.3366992422 0.510927700414 0.0284835401184 0.0145378268802
r=0.477391374722 0.381335309655 0.234510194233 0.0766825193906
@balllist {Second Position} color=gray
r=0.364091967442 0.100577248523 0.297685703216 0.577980555361
r=0.545397915592 0.121699947449 0.332556716637 0.289756950712
r=0.343722384406 0.212191034435 0.261730959933 0.205829283035
r=0.524894751275 0.0306384260825 0.11488748753 0.522032763997
r=0.48846455615 0.115764776919 0.141998037917 0.409073668745
r=0.921928366609 0.385588061479 0.145095273998 0.123966360755
r=0.497763944375 0.378755027509 0.183335262884 0.364331405971
r=0.50609050397 0.116783717972 0.286325326816 0.265117657114
r=0.38719773485 0.18901077312 0.357132722397 0.289269892055
r=0.573773043478 0.122302387625 0.180080005106 0.263289945916
r=0.41212312493 0.254175479748 0.100896378325 0.351967759459
r=0.47142372791 0.0904536058999 0.0913717414626 0.531952667983
r=0.369103393609 0.593895852439 0.188235789696 0.115140385345
r=0.470927936889 0.260748136077 0.00822454885641 0.473481129599
r=0.520893254665 0.142301575501 0.217210604103 0.212960640986
r=0.595610152819 0.448391533797 0.252131301127 0.10009531101
r=0.659113333472 0.272108189108 0.390708574926 0.0773852997091
r=0.439737709052 0.101086088305 0.35008928114 0.276581147856
r=0.508766711436 0.34513336363 0.274638217916 0.197992755144
r=0.539934035752 0.238505898093 0.352411418081 0.273403510795
r=0.694942524626 0.488771038968 0.0419156819424 0.312333462096
r=0.655448435457 0.443577833397 0.408912021078 0.0370848683583
r=0.809855596663 0.41070832853 0.0336273651051 0.076651012052
r=0.652215732333 0.168043012644 0.25957948533 0.110666065803
r=0.430904147518 0.0177823328295 0.725068763374 0.236181221545
r=0.669432417529 0.394625215672 0.153975695761 0.350789575168
r=0.455347464634 0.38606510067 0.107565742475 0.298213082928
r=0.465550382737 0.0631644690383 0.235753363079 0.647412084735
r=0.436662582062 0.241034361837 0.0948142502766 0.545505413697
r=0.420082530497 0.251182989188 0.35948392745 0.304472017564
r=0.455379781793 0.179553694715 0.338137427706 0.122291007823
r=0.462852253873 0.314908518093 0.112513274818 0.220202466154
r=0.437301465288 0.0166594057268 0.167997626429 0.34051284732
r=0.55663483345 0.0496094085257 0.446868842463 0.21876997931
r=0.441600984612 0.146056533695 0.415022867812 0.265040770209
r=0.328640010029 0.22105297038 0.292778330353 0.33067678679
r=0.596802832323 0.2410019124 0.256293255648 0.263562886195
r=0.490303723019 0.278471623752 0.208798981046 0.262744628065
r=0.416737371187 0.388563456257 0.401727429875 0.0661589048952
r=0.494299675229 0.217374125985 0.33379639889 0.200614846893
r=0.605293466316 0.0717667909499 0.174755004095 0.370858285596
r=0.91776998794 0.368646638771 0.205846029444 0.0196144970129
r=0.574490835662 0.455547749731 0.36992926495 0.0230304556462
r=0.586119428668 0.404053470829 0.0881727381623 0.410863766159
r=0.461507124739 0.0372106398478 0.298092089488 0.358066731837
r=0.57913935089 0.129909505471 0.0713557326746 0.186114250639
r=0.666952969064 0.515385917132 0.227963618924 0.246913283569
r=0.420282455732 0.101795432509 0.130115459209 0.441059522005
r=0.567067626735 0.0348616301337 0.00342718775701 0.512409213122
r=0.508874620021 0.307750967664 0.221559729043 0.242468279526
r=0.790371713286 0.501086009999 0.114317018776 0.356983317028
r=0.616948726857 0.561221939021 0.0453099126936 0.0487387434924
r=0.712720869997 0.245748254567 0.321840165616 0.210293482511
r=0.581557074782 0.230867615234 0.174716077557 0.0193889265317
r=0.630172429864 0.290109571977 0.185364601871 0.178380082849
r=0.646604800965 0.24112120618 0.165110391099 0.336323503894
r=0.774287024066 0.447614669566 0.102183678056 0.433934510224
r=0.630309696886 0.521282988426 0.0656414036977 0.200304789461
r=0.43029986494 0.427766293161 0.221140045679 0.0656933788743
r=0.474452142617 0.0317594840529 0.345793187183 0.312685241168
r=0.454653121669 0.114137099096 0.375506376553 0.111402488068
r=0.425123282531 0.123646998809 0.222135534436 0.351005203439
r=0.390989040232 0.382079828009 0.25344555149 0.0599442355287
r=0.413707911513 0.156271102699 0.410318978098 0.394739598815
r=0.386124866887 0.316301650135 0.200884746366 0.320172395642
r=0.553638078505 0.173162294708 0.438272400116 0.249070243077
r=0.433799341798 0.518600788221 0.225144809935 0.133552088784
r=0.372849260376 0.0635314360007 0.488611086842 0.211623871337
r=0.631382531403 0.36172609175 0.418140983267 0.0879139109523
r=0.433849739809 0.03086604571 0.28267476042 0.414012352232
r=0.474395943785 0.242674107456 0.328508466934 0.197408617019
r=0.470517285075 0.0772154919009 0.359658470861 0.21522005581
r=0.649994180767 0.298778382348 0.229410107985 0.253740792731
r=0.351500760976 0.126288468667 0.342058264486 0.318428758965
r=0.405471995271 0.309835767297 0.304258454776 0.0702917670448
r=0.562302822716 0.245791983141 0.23752722497 0.266284644578
r=0.366766609711 0.0418159150981 0.28737267503 0.224292962552
r=0.660318406796 0.287942018407 0.113374321531 0.297551706887
r=0.402800967808 0.207130340581 0.209881605864 0.285875316863
r=0.572336902679 0.207595899422 0.155517649342 0.314020293242
r=0.688598788703 0.401419675572 0.373048091313 0.0735212563149
r=0.538229292252 0.238967952997 0.600793741687 0.113452901853
r=0.484760012325 0.245629893257 0.0328942987557 0.381120852004
r=0.864840073603 0.522324488835 0.143713101953 0.165395540845
r=0.627321576608 0.146904427681 0.318187124484 0.140114868069
r=0.512473520024 0.21524321559 0.317925865661 0.199650366854
r=0.531301339319 0.439038938017 0.101566331506 0.377295981037
r=0.586293949926 0.259592573654 0.319827373919 0.0808175741327
r=0.361608209568 0.0654419866238 0.162469156059 0.520397288648
r=0.430350092449 0.0903209557722 0.298467099151 0.326468474193
r=0.402980701508 0.100025454524 0.171501381719 0.378574143275
r=0.411749462413 0.0974158953291 0.549315055294 0.341979000077
r=0.487399501419 0.131088471428 0.39034768882 0.289715386718
r=0.709089471685 0.324825916806 0.350018569116 0.211781534534
r=0.475444255671 0.142952212391 0.183734159476 0.412929781999
r=0.401100733509 0.387194666658 0.50206466932 0.0813540197452
r=0.368748380974 0.135623283611 0.43458184586 0.324070652381
r=0.637572742136 0.329160745682 0.198732886239 0.359120888518
r=0.578173398826 0.251863095916 0.33078133889 0.346514570689
r=0.615763996969 0.193220147867 0.139712461854 0.117875493549
r=0.533207108786 0.303070048099 0.311004269337 0.118320577671
r=0.552883831903 0.0565185131356 0.424795904784 0.131009632899
r=0.474220023524 0.180554110291 0.152836212735 0.387739113429
r=0.699826333355 0.091901085739 0.0544847695343 0.152542693099
r=0.60076559982 0.411469657718 0.112649904348 0.302838276037
r=0.676487971667 0.416786926229 0.221667915259 0.0962884577366
r=0.337572356885 0.53341669338 0.13961326389 0.274001483691
r=0.605038002474 0.630301905607 0.0235464953182 0.019087133866
r=0.529972407565 0.275390623736 0.234688481605 0.369579542694
r=0.370338844331 0.135829841424 0.163259083958 0.535354364269
r=0.635670526686 0.552939363584 0.0658411325829 0.161372302322
r=0.721633509681 0.344036368741 0.240632371314 0.251436512634
r=0.434198267605 0.253032279592 0.101524136103 0.425946032677
r=0.388000796034 0.33588677541 0.082128237854 0.350028686174
r=0.563173483393 0.243313313784 0.29308355242 0.155211499296
r=0.364966425947 0.28180972613 0.366082589457 0.344076733818
r=0.61833708239 0.0801488337121 0.305098800582 0.210455468157
r=0.633632082198 0.181872553939 0.304294857271 0.198765410677
r=0.508189721109 0.328361436271 0.128625617246 0.370706487042
r=0.368209246621 0.00489564744147 0.458036187414 0.394246212444
r=0.463139843809 0.375576540713 0.219790901779 0.166100910123
r=0.351443729522 0.0711964098399 0.585059763853 0.150910957698
r=0.712261113651 0.304323783735 0.0215603611274 0.28955820108
r=0.466985760934 0.152191097737 0.268717559684 0.165884174053
r=0.65139553258 0.166020586519 0.00518084057315 0.358506001132
r=0.610794680632 0.125372208946 0.387412345873 0.139312197962
r=0.428348704151 0.218352676999 0.168955826517 0.315413527477
r=0.498739576047 0.269448292628 0.0343465352385 0.378167934355
r=0.335193860379 0.334713095565 0.259069028592 0.373168638763
r=0.420755787012 0.014290464084 0.235720845674 0.443404494733
r=0.378296197085 0.598250865298 0.0743668135981 0.291344569288
r=0.3926096304 0.0206924997939 0.536440227809 0.120457854291
r=0.415905214736 0.282294378732 0.170455645302 0.1737958237
r=0.409033033862 0.0584822907318 0.58177954731 0.227582586967
r=0.659857738514 0.296388109755 0.122649093552 0.199008419254
r=0.572703369427 0.108686018458 0.0725753894788 0.511264496247
r=0.407897492555 0.319722278847 0.309285105648 0.270616619289
r=0.614946530363 0.350778850523 0.24047727741 0.183085378785
r=0.54486016145 0.447229763736 0.416652285197 0.103667912952
r=0.524678778112 0.495235158517 0.0668995977891 0.414810589163
r=0.442817269257 0.0809716402364 0.196649363941 0.473854090315
r=0.425871154566 0.111380617063 0.368014625136 0.508024080755
r=0.419060297186 0.21521070042 0.0926422324303 0.352466942548
r=0.446908559718 0.403359375252 0.092741477845 0.21701048119
r=0.495853816989 0.246575675447 0.333668193487 0.253811157868
r=0.282709987424 0.0858259200928 0.659211478742 0.217049691395
r=0.456422112324 0.0921241029452 0.350906713818 0.192164147967
r=0.355547484127 0.524344964154 0.07231416572 0.201349862889
r=0.438502855792 0.0777985227663 0.0940444400387 0.504369174167
r=0.439268433401 0.165077452019 0.290119201871 0.236668382956
r=0.582889517091 0.131001729107 0.165128003256 0.315553912846
r=0.356825874666 0.167719152234 0.334614023521 0.203964577077
r=0.850805222127 0.392217671935 0.158749554625 0.200172481854
r=0.579667301894 0.42982094601 0.0322385965225 0.398565588018
r=0.48007447058 0.183637536708 0.237697752741 0.292760185564
r=0.647271420146 0.265495728834 0.188834383175 0.236391288351
r=0.448270077329 0.258978437989 0.40723077726 0.0449893165163
r=0.398007720761 0.241356004411 0.394022829175 0.172748698898
r=0.780817584052 0.332392011967 0.164542052664 0.316837334139
r=0.675343914599 0.496289139783 0.27610621298 0.0433622670109
r=0.585188697419 0.447935862917 0.284178061477 0.21767923523
r=0.492920555859 0.164820793728 0.592687275522 0.0519822941154
r=0.496402118442 0.101652945371 0.0809261233116 0.359096095641
r=0.504405719436 0.206096583033 0.111675156158 0.256798012089
r=0.499981027029 0.336287929367 0.0943222855446 0.367834049866
r=0.485285752845 0.0616441621973 0.361747531282 0.28807474959
r=0.514320720954 0.218658303362 0.349912616913 0.0944914335106
r=0.568457562237 0.0440590758082 0.351301656933 0.167812165609
r=0.524905509532 0.0357791448401 0.0915479061248 0.437320966367
r=0.490385721931 0.338237168312 0.26209308881 0.133765788409
r=0.317155550791 0.357813416154 0.449885251879 0.0394936024923
r=0.588557992835 0.166665460706 0.245289065737 0.422067200151
r=0.691142966959 0.286738476107 0.0731401726654 0.195510414423
r=0.548936728194 0.304357217249 0.349051649221 0.136265170031
r=0.454018725529 0.134407852939 0.156493737816 0.456493005733
r=0.526905241818 0.286383792714 0.166765989597 0.432827907786
r=0.56579695467 0.443964057684 0.0272345739925 0.160943912957
r=0.524847385444 0.0882551422061 0.220872294643 0.471756231701
r=0.573707234537 0.404307848132 0.0375308255712 0.342414660931
r=0.480678585429 0.333965576922 0.310290965636 0.261061430532
r=0.398496235883 0.260576625824 0.104437918422 0.347836683038
r=0.637441271723 0.0466258246993 0.235011310098 0.36071789612
r=0.324720764651 0.0479583889198 0.400202686289 0.337097130352
r=0.412117825847 0.286722269552 0.291945463274 0.289328745863
r=0.519290423719 0.44213063848 0.17872605557 0.253695868124
r=0.331445815322 0.472393947808 0.109519275917 0.33548722035
r=0.445626692587 0.181018792383 0.24479746763 0.305985575881
r=0.501287230891 0.0570936133999 0.304151008828 0.225741437195
r=0.392254960795 0.413241056513 0.431232142399 0.148799763879
r=0.458515576724 0.129735436441 0.383251569173 0.210765134766
r=0.580822327122 0.238554863529 0.301256215897 0.289913283529
r=0.540972178984 0.286455995809 0.347326520223 0.293810618943
r=0.556438240845 0.284548908338 0.137032247216 0.276623843816
r=0.540827337043 0.114374880215 0.526553474616 0.216698532956
r=0.529595207356 0.257942355841 0.172649106611 0.218393610689
r=0.58395000508 0.363789457463 0.335116835321 0.0466324447785
r=0.352689224475 0.389879455654 0.416910496632 0.0253047483717
r=0.826657112475 0.203465958769 0.182400690533 0.227871299997
r=0.797766844842 0.312033055955 0.217799910367 0.215286867028
r=0.505851994584 0.318614711801 0.28336298546 0.132493834383
r=0.467037604716 0.180819876942 0.0876483379549 0.248864095764
r=0.705353708496 0.454000141543 0.0908401544868 0.405753091442
r=0.614656206254 0.0502044118948 0.10090015394 0.297671636116
r=0.539036889362 0.295317997483 0.354059550329 0.111040234463
r=0.444588281245 0.125658737177 0.30069334622 0.555721522641
r=0.526955746196 0.133138010756 0.148218332506 0.307559661701
r=0.583369254913 0.274404634766 0.325283157299 0.155408645507
r=0.744388673882 0.173168448266 0.0591084432604 0.457746365332
r=0.459396957146 0.123698802624 0.244488982307 0.402111173704
r=0.277284149765 0.504073974539 0.137123938095 0.33184185479
r=0.396826350938 0.0973576079473 0.31132823836 0.288818675607
r=0.304360470084 0.0937633121525 0.339579234223 0.416499650229
r=0.334380257207 0.0414157067611 0.516278320557 0.261328070577
r=0.525003457116 0.072464006467 0.0680114619953 0.308150294601
r=0.72622696718 0.274795251528 0.342011081398 0.32146842778
r=0.458519854228 0.423183910026 0.137997453319 0.0903272091683
r=0.435570999187 0.0479200602046 0.377350079098 0.168328369357
r=0.597804456214 0.238934301963 0.21535011539 0.270910216794
r=0.790322489285 0.435216014377 0.113973675146 0.0268146418368
r=0.369405264096 0.244927710108 0.0346999193289 0.447303641695
r=0.60697135102 0.374664008075 0.265670781821 0.244542398374
r=0.375017301843 0.356981111931 0.023248746107 0.286961651384
r=0.701076459724 0.336426846533 0.254392977451 0.226723659529
r=0.351275059447 0.263564310802 0.149830566608 0.174096529018
r=0.649010654412 0.387033308034 0.143202994056 0.208995596133
r=0.654263079773 0.433245021325 0.0110034850506 0.162802294905
r=0.467683865875 0.333362813914 0.317755859378 0.118760311916
r=0.309253618206 0.363763705218 0.263545093843 0.0513707110072
r=0.525182295964 0.23705237125 0.277120676521 0.242421088443
r=0.553630898854 0.174530660003 0.171422705676 0.321455478958
r=0.460815085862 0.076066480827 0.380975795802 0.14739140948
r=0.581070467366 0.234852014343 0.218624250136 0.441593928771
r=0.605688031912 0.471440284438 0.0799664123236 0.444620279178
r=0.426796990092 0.460589329401 0.297458045021 0.155086063861
r=0.481157266524 0.00551198417841 0.610926270959 0.192371639792
r=0.430254483442 0.0750290051221 0.388575217919 0.358259710502
r=0.437459490759 0.11510570878 0.0849686378034 0.0945849453198
r=0.451819904237 0.285680280213 0.0129661897522 0.0216973767856
r=0.50689964003 0.130275337658 0.356988529814 0.393021237327
r=0.622821997763 0.350452737422 0.0317723599308 0.228281933125
r=0.777725628228 0.415034646592 0.188383150586 0.22668560659
r=0.572419623141 0.149559400186 0.0706119444509 0.398036562364
r=0.446685289336 0.350525867623 0.344423870878 0.0171461245276
r=0.487328756506 0.0869140837667 0.574596558031 0.315336643253
r=0.576617679432 0.496769745565 0.23422645703 0.108886336842
r=0.451208436449 0.0604848914332 0.477784422062 0.0404465899659
r=0.452042698673 0.284477433787 0.170769211062 0.42815222067
r=0.803511715074 0.228297843508 0.303613936269 0.305145870196
r=0.920371536699 0.413629281489 0.15902760883 0.00823610258179
r=0.495611793859 0.306495031101 0.264181229609 0.0816178067791
r=0.554109922544 0.481127178481 0.320301550511 0.136350510359
r=0.325365959969 0.1827985093 0.182824650717 0.464848701117
r=0.487395747827 0.607511825068 0.243994296112 0.132364448704
r=0.619036284894 0.218349943574 0.422015667642 0.295152503462
r=0.747114392924 0.261722986692 0.310987610848 0.232544593203
r=0.539186890543 0.187910435497 0.470561166364 0.0492911683332
r=0.731163845578 0.0582178166047 0.0100655344353 0.0841788664028
r=0.443665609349 0.329236802177 0.185624837882 0.310014439481
r=0.54176816313 0.302457090744 0.19857352331 0.307913427802
r=0.435291395922 0.294446573571 0.120718644753 0.288685183974
r=0.687784487931 0.156767418061 0.0311674556253 0.404425932807
r=0.474906031185 0.0420840528567 0.352428176447 0.238839134019
r=0.404236743707 0.0484143869625 0.0410786685558 0.412235412639
r=0.319607417372 0.178841784646 0.290316594453 0.254283725095
r=0.681053592651 0.255407071234 0.199697512469 0.290248914747
r=0.406671342324 0.169138539531 0.0112741439269 0.705335392921
r=0.605536756946 0.217559561721 0.00838219126944 0.332101227358
r=0.522976481106 0.0511448306227 0.223864683531 0.441493150738
r=0.555162180535 0.409391161775 0.0705398358392 0.047778357595
r=0.543503148569 0.0198393487254 0.51526176305 0.432329469896
r=0.412519524152 0.255010847907 0.00646923368876 0.393911636948
r=0.651973272491 0.340359098724 0.200448534098 0.223232690592
r=0.595047056646 0.201262801235 0.286266826143 0.209314596043
r=0.593583920274 0.089244859226 0.364420182046 0.127026722928
r=0.493210881536 0.186587935041 0.439473997272 0.285160858632
r=0.310340814244 0.0405160301182 0.00527509533002 0.548084622259
r=0.560749521066 0.309406794517 0.230747224153 0.188698427518
r=0.511020813441 0.23747223547 0.107754154404 0.329796095331
r=0.617425782848 0.263035914931 0.0653383140965 0.316011873673
r=0.624027300559 0.332592484487 0.215679094526 0.0137631847815
r=0.560792955801 0.107354836031 0.104348065772 0.531989505973
r=0.624709769772 0.202374975091 0.0517806564546 0.454553722456
r=0.627105290267 0.12480056336 0.297497986013 0.220342672514
r=0.448403085346 0.190012346687 0.228099581494 0.353075536835
r=0.570981897792 0.146717236269 0.296477116844 0.334084439412
r=0.350723971841 0.0839645604852 0.303332249108 0.33085210712
r=0.36134093911 0.122098708883 0.333217224565 0.363257722491
r=0.257703640028 0.337169374877 0.43206051866 0.221181908597
r=0.388109624147 0.195203163787 0.137053605979 0.127898857335
r=0.534656168266 0.145798322021 0.286492802276 0.229998865668
r=0.521758050116 0.272708056891 0.39838399074 0.217593215509
r=0.362772894427 0.289076799526 0.429684730611 0.146698750825
r=0.55136718806 0.493713688963 0.244531656641 0.254897983633
r=0.589213635653 0.139993536117 0.350369847931 0.280952010782
r=0.524804329976 0.423731064589 0.277335328712 0.196702284511
r=0.512821305646 0.303548424606 0.234744644607 0.426353327091
r=0.416547472044 0.0446697752819 0.293276826749 0.463755518253
[truncated: 66,646 more chars]
