# Supplementary material for: Do universal codon-usage patterns minimize the effects of mutation and translation error?
Source: Genome Biol. 2005 Oct 19;6(11):R91. doi: 10.1186/gb-2005-6-11-r91 (PMC1297647; doi:10.1186/gb-2005-6-11-r91)
Supplement: Additional data file 1 — A tar archive containing the used CUTG records, separated for archaea, bacteria, and eukaryotes, the data used to produce the histograms in Figure 1, the kinemages used to produce Figures 2 and 4, and the data used to produce the scatterplots in Figures 3 and 5. [file gb-2005-6-11-r91-S1.tgz › CodeError/data/kinemages_1/bac_mp_CGUA.kin]

@kinemage 1

@viewid {oblique}
@zoom 1.05
@zslab 467
@center 0.500 0.289 0.204
@matrix
-0.55836 -0.72046 -0.41133  0.82346 -0.42101 -0.38036  0.10085 -0.55108
0.82833

@2viewid {top}
@2zoom 0.82
@2zslab 470
@2center 0.500 0.289 0.204
@2matrix
-0.38337  0.43731 -0.81351  0.87217 -0.11840 -0.47466 -0.30389 -0.89148
-0.33602

@3viewid {side}
@3zoom 0.82
@3zslab 470
@3center 0.500 0.289 0.204
@3matrix
-0.49808 -0.81559 -0.29450  0.86714 -0.46911 -0.16738 -0.00164 -0.33875
0.94088

@4viewid {End-O-Line}
@4zoom 1.43
@4zslab 469
@4center 0.500 0.289 0.204
@4matrix
 0.00348 -0.99984 -0.01766  0.57533 -0.01244  0.81784 -0.81792 -0.01301
0.57519

@perspective
@fontsizelabel 24
@onewidth
@zclipoff
@localrotation  1 0 0 .5 .866 0 .5 .289 .816

@group {Tetrahedron}
@vectorlist  {Edges}  color=white     nobutton
P   {0 0 0} 0 0 0
     0.5 0 0
  {1 0 0} 1 0 0
     0.5  0.5  0
  {0 1 0} 0 1 0
P    0 0 0
    0  0.5  0
  {0 1 0} 0 1 0
   0  0.5  0.5
  {0 0 1} 0 0 1
P    0 0 0
   0 0 0.5
  {0 0 1} 0 0 1
   0.5  0 0.5
  {1 0 0} 1 0 0

@labellist {labels} color=white    nobutton
  {U}  0  0  0
   {A}  1.1    0  0
   {C}  0    1.05   0
   {G}   0  0   1.08


@group  {Lines}
@vectorlist {A=U&C=G} color= green    off
 P   0   0.5   0.5
     .1  .4  .4
     .25 .25 .25
     .4  .1  .1
 L   0.500, 0.000, 0.000

@vectorlist {A=G&C=U} color= red    off
 P   0.5   0   0.5
     .25 .25 .25
 L   0, 0.500, 0.000

@vectorlist {A=C&G=U} color= red    off
 P   0.5   0.5   0
     .25 .25 .25
 L   0.000, 0.000, 0.500

@group {Original Data} recessiveon
@balllist {First Position} color=yellow
r=0.755248114387 0.210157968406 0.261897620476 0.397720455909
r=0.775436218067 0.226075671805 0.255767122368 0.374622424093
r=0.794509403633 0.268967074472 0.21124476558 0.329050004105
r=0.832121280359 0.263864906787 0.212531827095 0.332845561767
r=0.807674302682 0.272291688019 0.212949677155 0.325791739264
r=0.826536646039 0.313752873891 0.158752778886 0.311130745407
r=0.858226118246 0.295733832215 0.163591455437 0.331878263209
r=0.756619408291 0.149044949159 0.298679083911 0.445424308657
r=0.706576596549 0.107650714511 0.312453916646 0.487342438819
r=0.801380345331 0.252489787979 0.249007975102 0.342112429488
r=0.79355933355 0.253392440188 0.23731853406 0.367567933403
r=0.801887449852 0.235523717684 0.263443082151 0.370023419204
r=0.766180536883 0.232597482123 0.248757148343 0.370042864111
r=0.749459840214 0.23815996636 0.246090808633 0.365796653595
r=0.744291568098 0.229516846198 0.247546768918 0.383525184109
r=0.782452155656 0.237887765772 0.237155803416 0.370721505751
r=0.826035199973 0.223493734623 0.254849230417 0.377353092636
r=0.73970332345 0.153943827203 0.278269270582 0.460354702919
r=0.77750583618 0.176265228488 0.270982809265 0.42699956662
r=0.800411945255 0.273500870863 0.205921871112 0.33137596417
r=0.790358184432 0.267786079232 0.196667436905 0.345169323988
r=0.701051015926 0.266143380429 0.149271137026 0.419884877028
r=0.764260783312 0.285383903793 0.163737280296 0.387043422196
r=0.775434460843 0.324537646057 0.160383160175 0.34403776213
r=0.709702847046 0.211917868767 0.26150198899 0.396230963957
r=0.742587794203 0.218471955224 0.247937258638 0.390772528538
r=0.683993750047 0.375950725584 0.157202183753 0.286920815641
r=0.797261556592 0.214389509126 0.251036682616 0.406060606061
r=0.794417843295 0.212633832976 0.267880085653 0.386117059243
r=0.743051267038 0.206051873199 0.262553488778 0.396122609379
r=0.781599504559 0.199592487597 0.274074238129 0.402185949681
r=0.824473855304 0.217719647013 0.265928044996 0.392443269977
r=0.832601569182 0.279121094708 0.207170533131 0.341867346772
r=0.827271567082 0.35011052731 0.154205036491 0.295679992891
r=0.855116900106 0.351641910755 0.151419801644 0.288309965604
r=0.782726451213 0.315484751132 0.153186092424 0.328371589097
r=0.803397627056 0.324231132862 0.156127764492 0.316222679495
r=0.78530093161 0.316857168236 0.153949683899 0.325513736324
r=0.786594699556 0.317456021285 0.152825613009 0.32732628086
r=0.899482360931 0.286660635597 0.186593515627 0.341027811014
r=0.733124457642 0.300921414016 0.167803667937 0.329937095774
r=0.788222904994 0.273894475403 0.197053911936 0.346720124039
r=0.83709549213 0.29340583858 0.194161419576 0.338088151116
r=0.801206862678 0.300994986263 0.170932741412 0.338885180758
r=0.860513995303 0.314258373206 0.162743221691 0.319872408293
r=0.879694149248 0.29262843155 0.168147989946 0.356864742315
r=0.83091187555 0.335920241832 0.149139634926 0.320020927799
r=0.794159831362 0.298854634139 0.187425143304 0.336518317442
r=0.790251302686 0.299397156813 0.186137217815 0.336927980312
r=0.895408499614 0.320030371314 0.160012736357 0.306946213383
r=0.844783815319 0.340209004192 0.164378151771 0.279938027827
r=0.870871266824 0.310790687539 0.179793338902 0.308311843969
r=0.875124111101 0.310415020964 0.190405298657 0.32065382512
r=0.8804829957 0.303804071866 0.182729962102 0.318699969127
r=0.772088137172 0.275849536616 0.190305288025 0.358849718335
r=0.778770786403 0.271249739879 0.211885048766 0.341558268772
r=0.810676872553 0.234283552321 0.229807262644 0.390128496761
r=0.801128045141 0.202358560348 0.268487013124 0.396136695057
r=0.74765792671 0.186984308748 0.288161992818 0.403692109523
r=0.748738785554 0.186357629682 0.289453975543 0.402117243593
r=0.759633443759 0.200545575361 0.259707860715 0.425303971742
r=0.752284357476 0.187324097401 0.290904804111 0.399224565892
r=0.755245516142 0.38887142408 0.0992769569318 0.333228544483
r=0.82948949814 0.398524154578 0.113272053931 0.293282975921
r=0.842380130246 0.399321720151 0.111791846828 0.263838428491
r=0.761046344879 0.403676332436 0.095071084111 0.338448049101
r=0.798929207022 0.397604864348 0.10290441063 0.30281798821
r=0.753358954459 0.217183781045 0.266378836844 0.373267592321
r=0.735644968164 0.218665323657 0.259842246606 0.388432297376
r=0.760878684939 0.234911061579 0.242777850618 0.372973209213
r=0.754365393212 0.22972972973 0.249214403786 0.381921427792
r=0.765500149152 0.236962551064 0.242331916987 0.381525555723
r=0.752227495943 0.230243971528 0.248422200143 0.382589372893
r=0.768360529853 0.392348230217 0.11816257936 0.252732478526
r=0.78252585571 0.386973281513 0.12871045971 0.245290112148
r=0.773893842389 0.395478734574 0.123362871148 0.231324881959
r=0.773933541213 0.394477040959 0.121661038626 0.241656102404
r=0.774474656022 0.215769476407 0.265985429904 0.38210238036
r=0.779594391522 0.195193109197 0.261415207928 0.388533851996
r=0.737640335944 0.214531599001 0.263040336355 0.387334121666
r=0.873015452546 0.312365930599 0.152365930599 0.363154574132
r=0.803939336296 0.391543555782 0.0917303447105 0.363151638648
r=0.86808345647 0.37889761712 0.122706286515 0.284282619636
r=0.816851236915 0.35969533183 0.127777658059 0.29911040499
r=0.816142083768 0.360756873348 0.1377020859 0.249858162916
r=0.811472915755 0.522392372147 0.0470480593277 0.148126745642
r=0.741651793154 0.196921592956 0.26764168793 0.414123243457
r=0.723236338569 0.219811947073 0.255122049128 0.41731383841
r=0.735788649558 0.26827451793 0.196909225775 0.30916150887
r=0.732229436833 0.265200600996 0.19788906411 0.317616380863
r=0.759768238203 0.282927536397 0.191863406648 0.30494175966
r=0.744228407458 0.296743769792 0.172208453807 0.323282390197
r=0.749153180381 0.276171657682 0.204714310379 0.303558068344
r=0.749663157827 0.27549855822 0.205317219211 0.304036433207
r=0.750187995794 0.276259952365 0.204905069752 0.303719632528
r=0.749312528738 0.277045890888 0.204297988838 0.302584154957
r=0.754778286453 0.264795678722 0.233501643964 0.356211836543
r=0.764721045894 0.256964505831 0.237455355732 0.35673535826
r=0.765019108306 0.215096959778 0.274413529733 0.368645538858
r=0.767640491635 0.20446208787 0.279806438915 0.383576687099
r=0.811208031179 0.269509938038 0.23044982699 0.337828920898
r=0.776074427859 0.317140644019 0.180203607392 0.310777913024
r=0.840328079188 0.384985858163 0.10878707275 0.309719722609
r=0.795193543459 0.371878063582 0.104616964661 0.331030297372
r=1.0 0.418208896384 0.0933769902976 0.241025865656
r=0.895461947436 0.376723010759 0.10417618425 0.30241497188
r=0.805200411903 0.347772935048 0.116987349846 0.358881683852
r=0.889796479686 0.367793555828 0.100151373171 0.322987097239
r=0.828824571625 0.3777177394 0.0889578553877 0.322341652013
r=0.903831594559 0.426721983405 0.0956712986104 0.236179146256
r=0.829297060614 0.392627255706 0.0952977319825 0.307902190026
r=0.94344888172 0.321289500389 0.143322398697 0.345573832393
r=0.783955895052 0.221455812421 0.254531757616 0.385164084938
r=0.759497461355 0.226916925393 0.229501498595 0.389030012231
r=0.787786340573 0.222398628267 0.245673641762 0.391991871209
r=0.766157739375 0.21258804052 0.257802180214 0.400083558599
r=0.787519904773 0.22675004266 0.225461971629 0.401360731448
r=0.757044031215 0.229723038137 0.225097567705 0.390053108215
r=0.77504084613 0.245389744769 0.246263508853 0.355070131065
r=0.785210849048 0.231202642316 0.260475357814 0.370312803575
r=0.802873207033 0.294661179576 0.191112688711 0.321050237934
r=0.768908223196 0.280509076247 0.199838722401 0.309255055264
r=0.734968599665 0.191613447053 0.300314334831 0.397843256127
r=0.757114100224 0.212835749941 0.271975279296 0.381079153791
r=0.755418617955 0.284124134393 0.195588612465 0.34644780713
r=0.828042479191 0.237450833489 0.230052444278 0.386589248923
r=0.830255103413 0.270648531441 0.20375845982 0.349070241146
r=0.862915772306 0.358690917012 0.123175778697 0.287246787192
r=0.864888096691 0.306914283286 0.134970889465 0.316624877821
r=0.804095723602 0.353177556184 0.12966959369 0.291524036315
r=0.802801082739 0.238693259403 0.248541399429 0.370484545041
r=0.767711213385 0.244724283718 0.243508555461 0.366732594219
r=0.828264317308 0.333007458598 0.152109055666 0.315342800556
r=0.793235735465 0.306145829982 0.157267994218 0.330394788866
r=0.851541019296 0.321754323928 0.166477727741 0.320027872825
r=0.761964671465 0.320765238279 0.156307639514 0.324239694591
r=0.79349866712 0.263832074289 0.247409751874 0.338598429429
r=0.801958314489 0.254624481957 0.246831092692 0.344475892045
r=0.775437706768 0.268496819551 0.246568463341 0.339917419931
r=0.790761410215 0.265538053704 0.228816031579 0.34394170448
r=0.782265508719 0.255547607437 0.240342878033 0.342399880588
r=0.783453582313 0.252602103572 0.241604181772 0.347273403386
r=0.791166020143 0.25760362069 0.237538291989 0.346482599895
r=0.790275830872 0.257061265167 0.237745136062 0.346606863282
r=0.78213790829 0.327627707943 0.154158866007 0.377534100027
r=0.845550026944 0.33754704631 0.150425462281 0.326215022091
r=0.813488978854 0.261592708403 0.21429046637 0.327123943849
r=0.831934735291 0.3845903751 0.0882107049301 0.310952953052
r=0.88429875378 0.267097728178 0.19477826435 0.360906104128
r=0.760563658164 0.231564425046 0.251016551071 0.382756317498
r=0.751949834906 0.197172145991 0.278155594613 0.380799768438
r=0.77450578522 0.196999422966 0.285112521639 0.400115406809
r=0.78236860091 0.208242761499 0.288214068342 0.369511346839
r=0.750445286245 0.191948436908 0.268982869748 0.410436700789
r=0.835480122036 0.325594680438 0.160249525855 0.317665607934
r=0.786556285785 0.28837504564 0.181444385435 0.321497327978
r=0.851810085249 0.323045319289 0.154310140827 0.317829145121
r=0.78951519298 0.283043709227 0.180871432885 0.329198848892
r=0.83551003589 0.335804299481 0.157935919611 0.306688081707
r=0.814553150531 0.330129636311 0.178793800034 0.297900956287
r=0.850691315568 0.364859142893 0.13741143017 0.302615529244
r=0.810644648283 0.339368468376 0.146093619857 0.297837025262
r=0.810152790862 0.338354817941 0.146418256568 0.299565463973
r=0.790430350179 0.271016670244 0.229090648923 0.338413107248
r=0.799224382183 0.225413130862 0.275480125056 0.366815542653
r=0.758073549351 0.26314043005 0.23935934873 0.354260684895
r=0.786792783731 0.254980676473 0.247594129376 0.343559323726
r=0.857957704713 0.323027226581 0.153853253346 0.325149976927
r=0.828532354646 0.290715216348 0.190461496263 0.337859151066
r=0.89589851174 0.279862206358 0.188843695526 0.356810824272
r=0.913804463674 0.328962850899 0.147167591192 0.336583179246
r=0.83968719332 0.334249504511 0.149139219355 0.317659241478
r=0.805569724255 0.3079536481 0.178355646154 0.318219381852
r=0.804527588091 0.28574430383 0.195752622253 0.333270872958
r=0.810495885315 0.320317016766 0.166289265754 0.310922142995
r=0.853015553153 0.325813274247 0.156116762346 0.315103904388
r=0.843287804186 0.325841698499 0.158568002132 0.321636907406
r=0.79965562089 0.31488540005 0.159077043629 0.326258640472
r=0.885662905229 0.3206415012 0.162448178049 0.321077896574
r=0.758558727167 0.174673966535 0.278174212598 0.428364911417
r=0.793255897819 0.30594581357 0.178232625284 0.313634254485
r=0.780230206624 0.326053897739 0.144504275422 0.282290030663
r=0.768857495873 0.318016276519 0.160795767863 0.290754275811
r=0.764648149211 0.320033195265 0.160453570694 0.286549879394
r=0.800856922581 0.317274089407 0.157889494676 0.340612157404
r=0.789835264225 0.344193177463 0.15479384548 0.318677106719
r=0.794526782508 0.317714915988 0.15995122859 0.341579177942
r=0.863609225326 0.332559260395 0.135302107523 0.35113701091
r=0.834549819746 0.296061973431 0.195923132751 0.310198479063
r=0.817912427529 0.299692992074 0.16681808214 0.339682340779
r=0.7445934258 0.219302413147 0.251820527641 0.391957385495
r=0.763999433147 0.201404734033 0.261720997599 0.416023491597
r=0.701768484442 0.174219843056 0.312549425148 0.398990206217
r=0.797025270872 0.275167785235 0.214418257808 0.298527652047
r=0.79282773441 0.157160936949 0.294798647275 0.434033901118
r=0.887103007322 0.302851483514 0.18280856683 0.329509346759
r=0.922330962228 0.340534811675 0.162175933475 0.360304907875
r=0.785602437465 0.190765820909 0.277167119828 0.396105820651
r=0.759612406859 0.19766029534 0.264942785911 0.418589784568
r=0.760487482048 0.179116833204 0.27787563902 0.419424838269
r=0.765532414098 0.201023866176 0.260472997332 0.415999711587
r=0.737617565738 0.187603732344 0.257866123237 0.421793912946
r=0.745638651263 0.208168436796 0.244246359745 0.398595614929
r=0.779781545996 0.190402700312 0.269273117814 0.415804768867
r=0.778570711209 0.210628034027 0.248969001567 0.403687246055
r=0.737588220753 0.187799005283 0.259812937933 0.418359995969
r=0.737445086611 0.188097479532 0.25762318945 0.421354539681
r=0.752836660463 0.211489614671 0.279097836465 0.383311415755
r=0.814286663682 0.393057480367 0.100772124332 0.321586484525
r=0.759854429172 0.367538816956 0.153656046849 0.344275506367
r=0.770729961325 0.385566782618 0.104411683507 0.306443597813
r=0.87060357907 0.398052916699 0.0971186307608 0.283818795635
r=0.787301196844 0.367360729822 0.134518731258 0.296236854331
r=0.858063341887 0.370048051072 0.136190368551 0.274877474904
r=0.78890742703 0.371174277264 0.148121630032 0.268666662995
r=0.821346759964 0.397420221055 0.0971972475964 0.300390802944
r=0.825284118987 0.356270693182 0.158248803222 0.294206963453
r=0.853923319993 0.409293133295 0.0989844200808 0.254760530871
r=0.853545490705 0.399950401746 0.0878707469497 0.26937555798
r=0.794913602316 0.323338031979 0.180798200276 0.294469836117
r=0.816012387747 0.391780170892 0.122333737075 0.265486024706
r=0.723594702246 0.182667947934 0.290823693852 0.407638271522
r=0.831662897418 0.262866931402 0.194796327242 0.367132050384
r=0.818071428434 0.280336151337 0.189287173785 0.364894513227
r=0.793116812236 0.259630794095 0.212466556206 0.36019984789
r=0.792014512466 0.25756735044 0.21331724321 0.360974189991
r=0.782395494317 0.252332220912 0.247763734744 0.344110690457
r=0.755043424723 0.160011219016 0.291729481471 0.43473687901
r=0.792569851553 0.267702330243 0.211976948133 0.325783011776
r=0.771532862381 0.27761376291 0.20521654836 0.321401189729
r=0.786812244162 0.214410419358 0.257201717937 0.388910227312
r=0.812523193427 0.312383242014 0.157774639236 0.330666442361
r=0.820119608936 0.32865453381 0.157655974809 0.319047873192
r=0.82655665398 0.373583270943 0.155217471147 0.239168820895
r=0.785402438886 0.248397073244 0.248679942672 0.341178245455
r=0.77969455586 0.300765141765 0.190209625607 0.281714303821
r=0.760139999575 0.207496803069 0.258184143223 0.398305626598
r=0.793162957504 0.278862827722 0.188042739181 0.326616499405
r=0.763685361947 0.251550829219 0.263071274845 0.339030256995
r=0.832812290353 0.285714285714 0.211540335943 0.341953929627
r=0.793218225909 0.263987138264 0.250160771704 0.331149517685
r=0.828730068023 0.320036983225 0.18060141769 0.295117333686
r=0.768447847009 0.273452952812 0.216021474993 0.320641424131
r=0.853783584883 0.288057028228 0.215145436309 0.316929359507
r=0.809837429919 0.279737985815 0.211668656352 0.322119573557
r=0.784730102661 0.22643229071 0.235860973387 0.359948107241
r=0.780723388158 0.270046758322 0.25242515179 0.322457952404
r=0.814777350081 0.277924316419 0.228382648664 0.332636912068
r=0.781730660731 0.25792946853 0.24827928759 0.333995600653
r=0.770006143929 0.285235702321 0.243000717875 0.312335486959
r=0.774916810766 0.241568073459 0.249514391665 0.350520925305
r=0.784669971274 0.233399160701 0.245186373735 0.382745001234
r=0.875273352674 0.290731900111 0.186672491081 0.35278271813
r=0.825033783355 0.277666682168 0.215563719791 0.33069339162
r=0.761861950152 0.294790556833 0.175853754276 0.315258229126
r=0.73383804593 0.226788085406 0.26312559061 0.351199754489
r=0.739224283281 0.314371488398 0.173514088825 0.307842849926
r=0.771525121261 0.360880985645 0.128614263421 0.285413449676
r=0.809708572625 0.301430879298 0.191737825987 0.315624278791
r=0.810442386198 0.289859928096 0.203974073167 0.325090524851
r=0.806992477 0.265967123644 0.214995776753 0.331654863232
r=0.770901044138 0.21417874898 0.269862968575 0.370494154373
r=0.775128672322 0.189339506616 0.303474294488 0.383120796122
r=0.791189931784 0.217115689382 0.289864915855 0.354803411063
r=0.795288392599 0.225192965704 0.282684809422 0.357523673112
r=0.783530173411 0.220517641161 0.262037559274 0.369279939838
r=0.779269339998 0.223455951858 0.262398317157 0.373782357666
r=0.771847146952 0.2110702481 0.281495578744 0.373688942164
r=0.799538006473 0.238021211681 0.255673398228 0.359116664245
r=0.792630998685 0.222183790583 0.24644288971 0.381086392579
r=0.739038334571 0.220623718181 0.26152129328 0.391723971529
r=0.793410940366 0.228880229395 0.257995735608 0.364421733696
r=0.782566273506 0.220483766483 0.274932200226 0.367546142275
r=0.772635244155 0.231566707466 0.261982864137 0.359265605875
r=0.795130900713 0.244458895573 0.259307429686 0.348344442638
r=0.765193787058 0.250614250614 0.249098227822 0.349783051911
r=0.765855682168 0.240686320978 0.264148260499 0.361456062186
r=0.80264890589 0.21638497389 0.279274524117 0.369981470043
r=0.773465612475 0.249535747447 0.264856081708 0.351903435469
r=0.773727802497 0.227190086031 0.268162201916 0.363894286657
r=0.747893230844 0.199875915661 0.282413548134 0.394579326839
r=0.74595748407 0.228911009755 0.251563072211 0.37000366215
r=0.750894782655 0.230924802353 0.245047343262 0.383491910278
r=0.778755722848 0.229366192887 0.245531629354 0.389221008967
r=0.749811817406 0.233869172196 0.247695596028 0.375317273011
r=0.771095848416 0.218735788995 0.267192158052 0.372037794957
r=0.744653649667 0.219049196621 0.256438628458 0.383809839324
r=0.722321190007 0.199683519551 0.266114330066 0.411484750576
r=0.72383441179 0.191129595741 0.281630344369 0.406082182665
r=0.754141755765 0.207679113339 0.247877908255 0.41892070194
r=0.764646930279 0.198676932217 0.259635995793 0.402949606211
r=0.827745743353 0.191542064493 0.254954062331 0.41406953702
r=0.771101000719 0.199197823465 0.264129245786 0.395787170785
r=0.738528669936 0.211008627638 0.265585101879 0.394518580313
r=0.710361747153 0.179127647854 0.300215333767 0.42290550353
r=0.725874757768 0.204019582582 0.251816542128 0.408734862149
r=0.799446660632 0.366821341705 0.138940159735 0.287485696871
r=0.778078234611 0.370140151293 0.137688383276 0.28446607635
r=0.796105314129 0.375364088169 0.134074166643 0.280276594858
r=0.760698106812 0.368519399334 0.129612013318 0.314704083713
r=0.769416616591 0.371431237171 0.134260123157 0.288766560926
r=0.726776124959 0.180837543784 0.288397755804 0.401382474195
r=0.786247497898 0.20733140964 0.273729369914 0.378433258523
r=0.775332527497 0.14889943893 0.278993772736 0.453665454097
r=0.828039395147 0.278329197684 0.209961745244 0.319117038875
r=0.784913145549 0.264145638575 0.255710972095 0.328038237155
r=0.789589198686 0.288091523661 0.216068642746 0.329901196048
r=0.785303392747 0.252562402955 0.24246554034 0.347676110024
r=0.782017085499 0.250201244832 0.244787379139 0.348788430169
r=0.783334555859 0.251172861783 0.241645615301 0.345555154577
r=0.803128967995 0.267838584197 0.224634023221 0.339816491968
r=0.805924672162 0.289340931786 0.210142557074 0.327132330154
r=0.791016945816 0.26194134095 0.235989796335 0.347246765674
r=0.783340075164 0.250738331719 0.244426213196 0.349011078868
r=0.815432437134 0.268495181616 0.233802816901 0.3280948851
r=0.810156679158 0.268926688347 0.224742186125 0.342919412235
r=0.790882105298 0.268519626405 0.210637039957 0.338526453593
r=0.77056211481 0.272931755814 0.204282693778 0.358405686266
r=0.849692656127 0.31028741328 0.176134786918 0.292051536174
r=0.79411651867 0.297716962343 0.202817836462 0.312838859588
r=0.809444571576 0.296519366432 0.210856737211 0.306385598296
r=0.810948173178 0.284616806451 0.229939234306 0.310494212241
r=0.782151296921 0.2509202098 0.246111656327 0.346503455044
r=0.78288701864 0.252437798068 0.244534597803 0.344903311997
r=0.803931550322 0.283730256969 0.190028222013 0.322844976977
r=0.70673458196 0.217266554022 0.264641183409 0.365925973157
r=0.741261158012 0.218005023579 0.253685841836 0.393519064497
r=0.753306828337 0.250238616585 0.248161248667 0.339003986301
r=0.741535325584 0.199586088537 0.277017818384 0.397102619757
r=0.787834525876 0.213644614764 0.255067567568 0.40076643808
r=0.832452686868 0.221200199479 0.243863245969 0.382722890231
r=0.790289305533 0.361446309899 0.116518013291 0.310423224904
r=0.80557810969 0.364957716702 0.132135306554 0.285034732709
r=0.866709845872 0.351078955754 0.139390423223 0.303176492611
r=0.847264156698 0.336260528878 0.141668552309 0.314612926272
r=0.849879698401 0.336901969779 0.142297836869 0.313417283841
r=0.846912954365 0.336327663461 0.142427393503 0.313829073971
r=0.852847235721 0.305414847162 0.148864628821 0.345021834061
r=0.925339481221 0.36371124031 0.13690245478 0.291698966408
r=0.848052793903 0.341649725867 0.149665664219 0.305872437179
r=0.93216130037 0.370754403456 0.13260219342 0.268660684613
r=0.912147433241 0.326374984024 0.140842670302 0.326161973331
r=0.750319653247 0.233873259449 0.252912759307 0.391426135672
r=0.709837758804 0.173514083357 0.289551441001 0.40103045331
r=0.845288650097 0.34109021358 0.147191584316 0.297730315588
r=0.823325864442 0.316789532298 0.161898602958 0.320133702626
r=0.822995863498 0.31599532333 0.163255048607 0.319733256626
r=0.812067695638 0.298611486304 0.167125902714 0.338285878942
r=0.883828727536 0.319796141245 0.161856570805 0.320240262104
r=0.825640038185 0.311804793849 0.169705086459 0.322695998707
r=0.84310940487 0.31716401213 0.163041420403 0.326144801022
r=0.820162218628 0.295254847903 0.178054411528 0.335107021743
r=0.817483763215 0.293810574092 0.177175967423 0.335052152048
r=0.930997337175 0.289490696009 0.173279439467 0.342968657681
r=0.817552122538 0.303407625643 0.173427982083 0.330485751458
r=0.820125635096 0.305245217314 0.171596903448 0.33127620492
r=0.817762835067 0.305453086516 0.172671785785 0.329625873463
r=0.818025863593 0.305685864519 0.171583174631 0.330616896622
r=0.879082242985 0.312241075989 0.160632200216 0.334544009988
r=0.85047497067 0.313648861565 0.164555593315 0.340742685903
r=0.830410673368 0.32337143014 0.159571937081 0.307714832133
r=0.762529880216 0.163312027534 0.280514412144 0.439109458546
r=0.762073524818 0.146561249294 0.304638200702 0.439168119429
r=0.755665671447 0.161897977759 0.291780442439 0.43725513475
r=0.756598706317 0.153672080498 0.296242328087 0.437727026011
r=0.754876060618 0.169879313315 0.286038272751 0.428221731773
r=0.744833700572 0.171683848797 0.280733104238 0.422817869416
r=0.788944143874 0.176732381276 0.291801462046 0.417862696384
r=0.775947367348 0.176443850267 0.283368983957 0.424385026738
r=0.763157316694 0.162488413701 0.290219367262 0.436363734345
r=0.744563921464 0.163065949969 0.29951416167 0.431879264007
r=0.749801259801 0.149883391638 0.300120772947 0.438759786773
r=0.785870590884 0.160785354205 0.290395330326 0.434797028389
r=0.795379835859 0.157564441678 0.294797987656 0.436440018671
r=0.750811385173 0.171642320238 0.287831513261 0.414444759609
r=0.783629851625 0.169145256585 0.288265615116 0.426954497127
r=0.753619707753 0.157103284527 0.295787315178 0.434723171565
r=0.748547184648 0.15950952366 0.283458465534 0.440308275479
r=0.762994477644 0.151659154413 0.302155778997 0.435418408762
r=0.780683229912 0.190756464685 0.270551910459 0.420168371285
r=0.784237762844 0.169785916252 0.300480229792 0.414164534805
r=0.767568535762 0.148220939279 0.307060284704 0.435436542057
r=0.76786294808 0.163831867058 0.290566959922 0.430107526882
r=0.762380400014 0.156792232311 0.288351463934 0.44559321526
r=0.778699078351 0.170810412786 0.296725429896 0.419608437649
r=0.782004505708 0.16410281614 0.292770432988 0.420995724185
r=0.743822530814 0.210810960344 0.283213687982 0.348299376184
r=0.769488347467 0.233500167807 0.24839853497 0.36457953335
r=0.797216807172 0.215468258186 0.25798144136 0.362956301353
r=0.760907138173 0.245189406638 0.233702089619 0.338853503185
r=0.758972151636 0.203636418233 0.29024601307 0.367504545182
r=0.772684623989 0.253881278539 0.214872798434 0.344748858447
r=0.778866322537 0.255571503534 0.223693551872 0.334194181217
r=0.814655933477 0.231305370114 0.251459041861 0.383549565436
r=0.787114945373 0.347304959908 0.128679026429 0.341839471605
r=0.751096774981 0.218161344477 0.284329856621 0.341889713576
r=0.766720439188 0.314252526056 0.169825761795 0.353000238682
r=0.837126522238 0.3093745695 0.171304587409 0.357969417275
r=0.756635158013 0.203591639135 0.274639364103 0.405678584279
r=0.739968552308 0.186302789399 0.291367323739 0.407591001539
r=0.700147693106 0.159648390065 0.312013686271 0.410118446888
r=0.788671516698 0.19698738258 0.280862653549 0.384803512868
r=0.814652368546 0.325954001206 0.145835127918 0.343957274528
r=0.809351563718 0.33478533858 0.144790375367 0.313147853846
r=0.782971007399 0.240230460922 0.200734802939 0.380406646627
r=0.75125606374 0.217697811448 0.243615774866 0.358383952134
r=0.739852415349 0.274211961935 0.207062077632 0.339496146007
r=0.738987096786 0.273400827657 0.206880365311 0.338986233261
r=0.887413515778 0.388295519452 0.120772511177 0.259255919021
r=0.779606805401 0.263665164428 0.201329704163 0.366739547544
r=0.814699837109 0.279576506037 0.199846580189 0.327354337565
r=0.780119939782 0.256163199358 0.226057730735 0.340012383858
r=0.855389532423 0.313351594325 0.169511167299 0.312368310156
r=0.823363689583 0.270755597015 0.203491471215 0.355010660981
r=0.801332648052 0.268444398196 0.206357106768 0.344699339416
r=0.839511254245 0.274978376375 0.204744841221 0.339626838008
r=0.79623448471 0.261854100524 0.215316428823 0.345096457665
r=0.794712700907 0.264013304946 0.213748401278 0.340980140374
r=0.767937506389 0.203948430741 0.275799501984 0.38625952901
r=0.696608575911 0.215705190044 0.259502218792 0.393305035694
r=0.777155968725 0.206291242232 0.277596258569 0.381766929336
r=0.783550602297 0.431796048111 0.0886579692807 0.220507902295
r=0.803432036167 0.351955061453 0.143829749787 0.305215452759
r=0.743228553342 0.284575396046 0.21311415327 0.334085891297
r=0.774785718746 0.193946320086 0.281079460903 0.390456214572
r=0.745361237156 0.207701887154 0.279126353099 0.376702749305
r=0.785795482549 0.218254759294 0.265698195953 0.382786803548
r=0.772706437469 0.193290020993 0.28351370088 0.392148373769
r=0.73713842418 0.209807410509 0.284069499686 0.382823948085
r=0.745748239269 0.197593714769 0.286006200676 0.382275225479
r=0.864013903584 0.284581019582 0.20892655839 0.321781971525
r=0.77785743463 0.276981970857 0.212398122993 0.351321313905
r=0.773448707163 0.231697513592 0.245848045511 0.354781910832
r=0.776011491577 0.230773338297 0.243594926898 0.357590200425
r=0.773440850586 0.276284755486 0.221460304655 0.324117492171
r=0.802913723181 0.270565548469 0.225686286124 0.332773905661
r=0.784323647034 0.258492617194 0.22700651866 0.338227885529
r=0.783746125598 0.260397361873 0.226185752851 0.337053543599
r=0.783985520845 0.259541277449 0.226918573799 0.336684709989
r=0.811298349896 0.286512098196 0.195076069321 0.317927434336
r=0.777900529029 0.261205482969 0.204724363501 0.353055138971
r=0.745871094709 0.206022570673 0.266527617416 0.38889716563
r=0.773105374401 0.233703690556 0.245062889733 0.36454746607
r=0.782236334262 0.231582826608 0.226976229961 0.380725999631
r=0.762088452857 0.229125625095 0.226953578825 0.377531949285
r=0.786414200288 0.224947633648 0.246045960961 0.372666282141
r=0.784041531301 0.306349543427 0.168188575069 0.324952219155
r=0.763369172431 0.229421696919 0.227838750528 0.372836639932
r=0.780634672094 0.349301504041 0.126318043141 0.345394208639
r=0.785637458829 0.320793643826 0.16061630306 0.329441201001
r=0.830786700212 0.347552602436 0.13665559247 0.309368770764
r=0.766026771056 0.232665515718 0.233869996387 0.364114505962
r=0.77331903505 0.240336301677 0.212079001045 0.373712750609
r=0.784884841855 0.347161815546 0.125738820118 0.347329095573
r=0.806068502106 0.352117565378 0.121916223097 0.325966211525
r=0.81565203193 0.346332381147 0.134691899612 0.314017547439
r=0.75260170501 0.227174643097 0.232905097389 0.369678608686
@balllist {Second Position} color=red
r=0.923853057902 0.270095980804 0.258798240352 0.20075984803
r=0.904716637635 0.270288412056 0.242812073479 0.205580292216
r=0.885075498236 0.315810000821 0.224135807538 0.159803760571
r=0.888556664276 0.328133688431 0.219087476953 0.161403611461
r=0.879059901728 0.319155478118 0.2171005432 0.163267397766
r=0.880367639224 0.338577590302 0.205989093466 0.151142906002
r=0.90596610754 0.348422043701 0.203440812883 0.160730225108
r=0.950737877676 0.216117076879 0.286914378029 0.220621495771
r=0.959562995006 0.184789859907 0.318879252835 0.228854323935
r=0.895918374761 0.295127407119 0.228039291967 0.188017895351
r=0.920552979084 0.289770227742 0.239078203783 0.191939359074
r=0.929824215111 0.302291408367 0.225742756119 0.204757312761
r=0.925109021328 0.271766769416 0.252586895829 0.194642505008
r=0.915959516799 0.262656587684 0.254608396327 0.194359420687
r=0.931050442423 0.25730265345 0.25808932729 0.188868862243
r=0.921320524228 0.266190310213 0.254025792959 0.187800627396
r=0.932953180446 0.276534874406 0.237855467185 0.200205985009
r=0.976331220489 0.226057552964 0.290221516804 0.206472983231
r=0.947587899027 0.237010641884 0.283045215968 0.20221986806
r=0.89183577237 0.315103259517 0.223463548146 0.169420253794
r=0.89677433553 0.305322344604 0.217874656602 0.178926288223
r=0.905156868444 0.262585034014 0.258907079315 0.21333632354
r=0.93329279121 0.312505256076 0.269237238247 0.172371261178
r=0.975836800834 0.348401666551 0.173324183321 0.150327649193
r=0.904857833529 0.233836942982 0.284706875075 0.205287901314
r=0.91436684838 0.250029771525 0.277589697351 0.20162977833
r=0.879027980641 0.34590079791 0.200503942886 0.158928654752
r=0.944904593636 0.269750132908 0.256353003721 0.199929115719
r=0.929974491392 0.265274803712 0.247787294789 0.205389007852
r=0.928974242392 0.246092044363 0.261680202602 0.199414898262
r=0.940459088059 0.250365432318 0.265547484054 0.209337349398
r=0.957938986704 0.282219743988 0.226992823894 0.210798099302
r=0.928038357614 0.332352412248 0.222309415208 0.158386057842
r=0.906093650323 0.371149595103 0.193772702532 0.137875876165
r=0.911079916684 0.384896580445 0.172396773248 0.137522557957
r=0.915064890977 0.338934431183 0.194690284361 0.143205493417
r=0.889790846068 0.34219453868 0.214745194001 0.147711473222
r=0.913446091846 0.341233173148 0.192931595798 0.14386354947
r=0.915991010879 0.341343714011 0.194285845749 0.143010161895
r=0.897912136863 0.326640791432 0.233344033618 0.178101380337
r=0.890589297668 0.29312483388 0.209621688668 0.152166208913
r=0.929394403638 0.324784001911 0.204735803692 0.155868165205
r=0.933794429357 0.341534058386 0.21100171723 0.155809959931
r=0.928296042968 0.343448768297 0.204833677413 0.148487341477
r=0.906686001404 0.359425837321 0.202424242424 0.152153110048
r=0.930346463277 0.334521677701 0.226223529218 0.163613662127
r=0.906238324625 0.338594349494 0.227270084874 0.146087664225
r=0.928095460468 0.332469212785 0.210479336548 0.150113962434
r=0.928884514009 0.331766931097 0.209206495823 0.149701434323
r=0.895368604801 0.35607916136 0.211046340747 0.160419320074
r=0.879638030707 0.367093991129 0.191870709035 0.140014581688
r=0.905531682633 0.342834053681 0.192568917299 0.160979551811
r=0.927680990552 0.347450932734 0.199580725527 0.164884243787
r=0.911448209335 0.340793944903 0.20355050988 0.161589452164
r=0.927937484247 0.304424859168 0.226876249319 0.166681809922
r=0.911656881143 0.311593201721 0.22958520535 0.163112819096
r=0.945146410877 0.279673908136 0.266526850732 0.177391856734
r=0.910928398682 0.259631844792 0.261956590655 0.211129192468
r=0.911891777554 0.239964509993 0.270674853973 0.206265501672
r=0.911143630329 0.240302232041 0.269279871149 0.206260644773
r=0.90476515061 0.248399995337 0.275550529838 0.234014525361
r=0.909766885058 0.244813629477 0.267864456214 0.204363563329
r=0.982114094547 0.385539138636 0.221251178875 0.121848475322
r=0.965761558134 0.4033656251 0.181015928667 0.118063044665
r=0.925221122168 0.389423807485 0.156874663278 0.119371267274
r=1.0 0.389490824826 0.229097513622 0.124506795265
r=0.956387087068 0.369641038304 0.196888792864 0.118213525109
r=0.90530255448 0.2517489068 0.261418456023 0.207037354009
r=0.916282611736 0.246231078112 0.269369725281 0.198030872137
r=0.908136203787 0.261395918011 0.255364713081 0.192342992002
r=0.92837257394 0.262984888024 0.253411941902 0.189895072036
r=0.928164527824 0.26633694479 0.254518874756 0.189949858593
r=0.929573442898 0.263327875501 0.253539185875 0.187861724432
r=0.88232619497 0.366297356737 0.175384870742 0.122685588614
r=0.867307084108 0.359857670843 0.174464412416 0.1315432759
r=0.838381216459 0.351190011939 0.174113115629 0.132170219404
r=0.867974689946 0.363883684665 0.170568899559 0.128577358448
r=0.909796276192 0.261828731016 0.263409142573 0.198926186121
r=0.901187628631 0.248772807261 0.262619246087 0.200287116792
r=0.894717456184 0.242504270135 0.280370516358 0.201550387597
r=0.972619969124 0.342712933754 0.216277602524 0.157034700315
r=0.972714678098 0.323552385804 0.224995754797 0.158498896247
r=0.925835777265 0.390433469727 0.159655149778 0.136010152951
r=0.920452146588 0.366933943506 0.164583892473 0.139884456477
r=0.837706436914 0.339422531396 0.1775646956 0.142327763779
r=0.831804495697 0.418087258018 0.110324569007 0.0934219397091
r=0.936283077024 0.242866034881 0.27724048097 0.203385917978
r=0.966343975507 0.254519909216 0.278481989841 0.18541277463
r=0.86837717414 0.304452672895 0.22877795496 0.15510329108
r=0.872375402389 0.300388660549 0.235230278271 0.157093365453
r=0.873986068225 0.31250532946 0.227174277609 0.152129794382
r=0.888951269457 0.306725870852 0.243460002754 0.158680985819
r=0.870287032641 0.309368054395 0.226022160164 0.154660732442
r=0.870733885088 0.309277014771 0.22646700446 0.154507561765
r=0.869768730496 0.309068390609 0.227122150391 0.154947941477
r=0.868383727181 0.308655280823 0.226684250005 0.155122410903
r=0.930043906798 0.293917332081 0.228452325035 0.174495068107
r=0.930092721062 0.286609880211 0.228456967666 0.181897341888
r=0.894420559404 0.253831275108 0.251450676983 0.203838714477
r=0.91292055638 0.263721273179 0.247506325106 0.204206801735
r=0.900850183688 0.304932807596 0.230980928623 0.178659370725
r=0.888997239846 0.315923425916 0.232101361071 0.155969901516
r=0.949740424364 0.363770240734 0.174976920882 0.143035748307
r=0.949739368475 0.342887820363 0.187106110826 0.148219037393
r=0.910246952146 0.411539893559 0.164841542741 0.118914124269
r=0.94933232081 0.384851683234 0.185840986783 0.131003954064
r=0.974057198484 0.342191984692 0.201339428085 0.153236951207
r=0.955106185724 0.375434296836 0.184704101492 0.147379802494
r=0.96875872414 0.368311769981 0.165919809947 0.141256070152
r=0.899096375578 0.393182045386 0.150054983505 0.117364790563
r=0.962191776367 0.372924275262 0.165385547981 0.136792228797
r=0.942231258818 0.35001061997 0.230288155193 0.16073914993
r=0.912981820122 0.272446913697 0.247186779039 0.20248128443
r=0.927895498225 0.26862626507 0.265915352876 0.177081569292
r=0.941849676188 0.277807766805 0.266344902042 0.185533293113
r=0.946618427836 0.252880121472 0.272658774328 0.188159621866
r=0.95641397992 0.282401316695 0.265386669015 0.170476751419
r=0.938818530669 0.269815298138 0.265118642641 0.172382688831
r=0.896291794993 0.269763163946 0.262451138193 0.204690733502
r=0.906971777005 0.262871575675 0.2663687585 0.20050514863
r=0.899977857269 0.34185976861 0.214384754468 0.15447416002
r=0.867575979009 0.315316989368 0.212856629473 0.16009781837
r=0.910036891683 0.245026492156 0.263118392532 0.216141529569
r=0.905015609526 0.264582838127 0.261540289993 0.199524601854
r=0.906652155158 0.304334444729 0.214003590664 0.175378302129
r=0.93971485015 0.297855403634 0.243959542986 0.190906536805
r=0.911323118006 0.319830475064 0.221893685525 0.179709573559
r=0.873373880024 0.35280984535 0.202570246134 0.138586364626
r=0.901592742331 0.350558837278 0.206451064553 0.146933831966
r=0.867042782005 0.326425063253 0.21390831969 0.149203750558
r=0.906814002231 0.296395911781 0.25048620019 0.185087102247
r=0.909435746757 0.278546932554 0.250694053819 0.186242310972
r=0.927443499975 0.364333572121 0.19761914795 0.136627196494
r=0.91052845884 0.342759505992 0.206505823299 0.140390129396
r=0.931285951163 0.35839460848 0.195286580483 0.150502854885
r=0.898440530453 0.336378844422 0.215201818728 0.141766396431
r=0.901689873707 0.300558358962 0.228658445553 0.18843868502
r=0.883940963201 0.285919336905 0.238340240574 0.191731527343
r=0.8961330282 0.296507086263 0.226369824796 0.20008927575
r=0.903131827694 0.296391868764 0.228310303535 0.179966381521
r=0.894237443233 0.289333224547 0.225432250091 0.18296210139
r=0.900923850601 0.2894606255 0.226097895558 0.181103796851
r=0.903523404311 0.293450681937 0.227296613798 0.183286730768
r=0.903597538915 0.293125734175 0.226774632129 0.18203130866
r=0.999133457617 0.31874832843 0.199144156191 0.174110724793
r=0.940660371251 0.346833578792 0.182089674358 0.151080019637
r=0.870368500225 0.311090413146 0.239505022953 0.170381212162
r=0.957026315281 0.377332375509 0.168409432922 0.128608098986
r=0.944988760652 0.335169282055 0.216674030877 0.174076812361
r=0.937568668918 0.264102813253 0.242069150859 0.196652844198
r=0.902778472013 0.2548294352 0.2498316925 0.207597490544
r=0.938818227706 0.242989036353 0.262319676861 0.209117137911
r=0.889569437849 0.24730458221 0.274367446309 0.199134857838
r=0.909369163626 0.224933650433 0.313169958295 0.202943508083
r=0.898688338046 0.359024746932 0.21218837831 0.148413042982
r=0.875430229942 0.326550934378 0.210871892323 0.152361254025
r=0.882641785882 0.353224612689 0.220428672846 0.153846928449
r=0.891152198981 0.326924914298 0.208498782776 0.153307141683
r=0.906550968567 0.368132773248 0.211679433325 0.145251626719
r=0.895194567817 0.345917117066 0.184286107231 0.152211033197
r=0.915387623218 0.385504071104 0.184205823855 0.144026974952
r=0.888327198614 0.36081156209 0.175873910434 0.147420265771
r=0.888718368439 0.359805114729 0.176642023448 0.147893620414
r=0.907826530921 0.292766688131 0.23087930171 0.187736996494
r=0.923055984617 0.2836980795 0.237338097365 0.191469405985
r=0.90329940676 0.28203256349 0.239116007433 0.188943456331
r=0.899147370828 0.285675291517 0.23079714125 0.189097602951
r=0.901173508882 0.350992155053 0.217212736502 0.140101522843
r=0.907021480709 0.331653294932 0.220805046973 0.146129054378
r=0.956265448101 0.350004150411 0.204158711712 0.158379679588
r=0.936879086384 0.373844343587 0.218748249005 0.131422648064
r=0.914091179344 0.353850524571 0.199531996228 0.138799092906
r=0.876894183915 0.326556847189 0.215451857565 0.147540080436
r=0.874147252186 0.309803823875 0.232596300902 0.15244267004
r=0.896135809746 0.340311235305 0.201074388129 0.139598188476
r=0.931529485323 0.36738761876 0.19549216101 0.134664450935
r=0.933192494564 0.360235112967 0.206893488496 0.133339255574
r=0.922968914454 0.342204684745 0.207474883161 0.137019002043
r=0.957578563379 0.387409993454 0.184158847916 0.129773074405
r=0.951914786947 0.225116879921 0.273991141732 0.217150590551
r=0.885905748511 0.33046762219 0.216346153846 0.150192049907
r=0.867919981353 0.331064742104 0.191671029342 0.146772866652
r=0.88835245076 0.334024434689 0.202725853799 0.145904337144
r=0.883744576493 0.334270112185 0.200664068493 0.14549203738
r=0.942412461303 0.339740647234 0.207118451765 0.140690972237
r=0.915255691064 0.352132727372 0.218036467174 0.142419098724
r=0.940302967259 0.336416115501 0.213165566919 0.140743124317
r=0.960420161368 0.367874512553 0.230513078912 0.128729790124
r=0.887643126029 0.33053548326 0.211605818687 0.163043135275
r=0.907421974588 0.344193477648 0.214748911375 0.153049716488
r=0.925462187724 0.249441575167 0.265406451574 0.197190216336
r=0.949592372988 0.25311005734 0.274379476598 0.202833277118
r=0.874442160046 0.219417239491 0.314739339376 0.244418760265
r=0.878332175617 0.338310528415 0.209701194874 0.148310008151
r=0.953876995705 0.226353243843 0.27712193199 0.220440258097
r=0.923605167483 0.352040605785 0.198861057236 0.166425948087
r=0.957291896793 0.387127017773 0.228517854231 0.156346812327
r=0.90814950942 0.244384882028 0.272309060217 0.214798396969
r=0.921513115335 0.24595665793 0.292047561209 0.206865690724
r=0.926380931866 0.230387001253 0.288148807593 0.209130906224
r=0.939928893453 0.254055807917 0.285132309467 0.205025596654
r=0.913478572774 0.225276346395 0.285977636126 0.215318803753
r=0.91292548912 0.241399386102 0.271824003788 0.198944729898
r=0.949645719115 0.244147217559 0.276908359055 0.19775816321
r=0.922778166407 0.252963644941 0.276840199047 0.205994247714
r=0.91046883576 0.22518660336 0.286461537073 0.21573649485
r=0.913205470726 0.225314439204 0.285889310794 0.215213497351
r=0.879602500431 0.240186629677 0.325088721154 0.182216137342
r=0.993589823261 0.421104731736 0.216128819376 0.101432059658
r=0.977144293037 0.426153763499 0.251705797024 0.143233224091
r=0.924179297791 0.374523770084 0.182927502623 0.128761526144
r=0.932811128022 0.414147758499 0.158789353851 0.123576980451
r=0.879217355289 0.352134983317 0.225514212105 0.135469020568
r=0.894581695126 0.383840044386 0.190666515972 0.117572718773
r=0.880363500605 0.372402474018 0.174403939042 0.128360329796
r=0.980804915758 0.436236783428 0.205063655326 0.0846100362032
r=0.933783531604 0.408928910352 0.20671039035 0.106265421034
r=0.900463099626 0.402980380842 0.16487305251 0.110461627236
r=0.901385201289 0.386082729888 0.190754885428 0.116139271898
r=0.872742390709 0.358122250224 0.199041049079 0.142052169208
r=0.922792293105 0.400846207413 0.169370195941 0.109693431331
r=0.932650424206 0.247195514879 0.273983936197 0.207519051999
r=0.907949844875 0.320264256494 0.231212453357 0.185039440821
r=0.919552948448 0.323373293731 0.23669629261 0.177077602011
r=0.914825105407 0.305068517336 0.22824455732 0.177141760943
r=0.91578696277 0.304658192687 0.22854385523 0.175727289438
r=0.905889015549 0.287687518537 0.229132137169 0.183059714326
r=0.952823310427 0.225046453739 0.27647863128 0.213687199804
r=0.888545902929 0.322225006264 0.217539463794 0.166424455024
r=0.873735885166 0.309452361046 0.222071781188 0.166869282986
r=0.923908994297 0.258231781836 0.262491707113 0.206868256573
r=0.934414213984 0.343471431338 0.196472270528 0.14070523291
r=0.926670162645 0.356460479266 0.205262315205 0.138976356941
r=0.862074686775 0.406638320314 0.172677317738 0.102659000909
r=0.88799951397 0.285660405823 0.23383872671 0.188127027231
r=0.862504955467 0.341818143411 0.201714665946 0.14105858442
r=0.923961665226 0.244709079284 0.265920716113 0.19793797954
r=0.878327566987 0.324547133398 0.210340392603 0.154388383655
r=0.892008688066 0.289973414356 0.239334092923 0.182997847829
r=0.905279190366 0.310698853114 0.229929497385 0.185256181162
r=0.898198752492 0.299356913183 0.231390675241 0.173191318328
r=0.876822143965 0.341478448466 0.211464799894 0.138290846652
r=0.86500663867 0.308349816332 0.234176320995 0.154987284544
r=0.88772061214 0.328714715575 0.219981372689 0.171077518269
r=0.889568966499 0.314974914366 0.214177870023 0.170257202529
r=0.90867146167 0.275065762663 0.254168209808 0.197105189578
r=0.886758108525 0.287179845069 0.24760974248 0.19628027078
r=0.903152044055 0.300148860045 0.224778668617 0.194928312136
r=0.889682853194 0.289611864046 0.226566380473 0.198360888384
r=0.882100194854 0.286850921273 0.25735821967 0.185929648241
r=0.902056926322 0.274236270528 0.254517629054 0.200364942021
r=0.930891010797 0.29054554431 0.259688965687 0.188471982227
r=0.926812438031 0.332241255577 0.238696995226 0.164654123374
r=0.918197076441 0.312404470694 0.212464927374 0.174690353284
r=0.865357417314 0.30073459317 0.214658217911 0.176021981719
r=0.888440365814 0.26742355876 0.23135648068 0.206191565712
r=0.892154378298 0.310430396539 0.208698552748 0.171397005233
r=0.901842124466 0.343323365769 0.187788507888 0.150060867505
r=0.882438835904 0.323701823217 0.221993999538 0.162289406877
r=0.907055328088 0.315928507919 0.221086813654 0.166939422445
r=0.901916583117 0.312780196219 0.223409784939 0.175946982002
r=0.910344860547 0.268663183447 0.237530849808 0.202161893709
r=0.921910573646 0.258717635567 0.234889628263 0.215998781927
r=0.907057499098 0.286431212739 0.235491661007 0.206701381028
r=0.911361614535 0.282883743137 0.2329513806 0.200445611522
r=0.900440242537 0.271997660379 0.239021537047 0.200990161058
r=0.914924692701 0.27578517128 0.238123133318 0.199300590681
r=0.909467622492 0.26910007201 0.235420142321 0.202054419243
r=0.909469626173 0.291980241174 0.234229260497 0.198300159814
r=0.910435223822 0.270481880355 0.246474333779 0.207955349422
r=0.911586206788 0.263059476415 0.263391241404 0.199390758837
r=0.914579280282 0.283802661569 0.233144621719 0.20355120947
r=0.918423400042 0.273471897405 0.232726154792 0.202070775278
r=0.896516033307 0.273684210526 0.247980416157 0.201101591187
r=0.910423766815 0.290630249824 0.240773857909 0.188153687747
r=0.892701041183 0.287207904229 0.265356265356 0.187673166397
r=0.926359581742 0.283628779979 0.24542610674 0.193857237653
r=0.928627201316 0.290212813746 0.238609691729 0.187029030266
r=0.913277455635 0.295357474466 0.252274837512 0.18556174559
r=0.909707598531 0.274955841344 0.236986945429 0.194546109401
r=0.908952170222 0.245370126854 0.274040707015 0.200660473434
r=0.913480148639 0.258534474149 0.256703399141 0.20125178946
r=0.930087259234 0.256423515352 0.257204908991 0.190947324876
r=0.94102151627 0.255901909352 0.259775513939 0.192124687367
r=0.923343812165 0.258983835775 0.253395377833 0.188293182527
r=0.922668167793 0.259410843313 0.249153655702 0.210297610025
r=0.921491891318 0.251962895478 0.25842305781 0.199320854729
r=0.931391465663 0.236939164756 0.277552150082 0.197054204798
r=0.930704353335 0.233904508401 0.274969223091 0.204212277491
r=0.94202690342 0.24838369178 0.297884505432 0.203962703963
r=0.927496842246 0.243707801122 0.279987796948 0.207508088536
r=0.955086158412 0.260448567826 0.265762925599 0.20379210953
r=0.914819976878 0.237595714246 0.279050851261 0.216812049477
r=0.921460248941 0.244991673436 0.273629409865 0.194275212555
r=0.960704935617 0.22184385798 0.274275126446 0.210326005308
r=0.923125003534 0.235995877351 0.268616335996 0.200644163875
r=0.902914309938 0.34927808732 0.190989172747 0.134271158568
r=0.901501066432 0.344807365273 0.192458804902 0.12883363631
r=0.895333266412 0.346390840839 0.187066819191 0.133330769896
r=0.905646223424 0.329890602704 0.211456139159 0.141333152137
r=0.892565269872 0.331545064378 0.196771785781 0.134679977608
r=0.902015812422 0.225163510121 0.270977341062 0.216267319674
r=0.916659127225 0.258919983511 0.257958136765 0.205881005817
r=0.968926755538 0.234621945455 0.285447109357 0.220667118811
r=0.900041458603 0.323252688172 0.208833057623 0.161833126551
r=0.889829300479 0.295424193435 0.239825683559 0.190412595769
r=0.885281874803 0.29994799792 0.241497659906 0.176755070203
r=0.901698457404 0.287958878232 0.22892831718 0.18221859112
r=0.900388749841 0.285709186789 0.22909559813 0.182760684202
r=0.896466318206 0.282401058583 0.239384097197 0.191050162396
r=0.898232880973 0.300145499896 0.236749116608 0.182646910354
r=0.898412897021 0.306428841982 0.231396990462 0.174761544024
r=0.908815517649 0.292850462459 0.233039773615 0.18009804558
r=0.900935670564 0.286384709578 0.229589180927 0.182396872168
r=0.881530831095 0.294044971584 0.239683716333 0.186162589573
r=0.904197409533 0.303564840828 0.231337226791 0.179910666145
r=0.888007363232 0.30823555909 0.221951168012 0.168506253563
r=0.937202251977 0.29798911332 0.217058797067 0.16941832741
r=0.875756524337 0.325510406343 0.193815659068 0.155361744301
r=0.874999260289 0.30007745362 0.220447755689 0.179729281157
r=0.889910029372 0.317788056258 0.214483783664 0.174037224367
r=0.882439540742 0.310540421894 0.220061920935 0.189471130519
r=0.900961714223 0.289877229674 0.224728814571 0.184330405986
r=0.899101502449 0.290125902996 0.224321632599 0.184541976909
r=0.888204375621 0.297568945883 0.213199980195 0.168341832945
r=0.899995952818 0.242771065132 0.26288774827 0.192112729939
r=0.934139928586 0.249830810207 0.259196804796 0.197076380811
r=0.890702054752 0.28521700073 0.234742574813 0.177306159115
r=0.909908296563 0.233859976781 0.267881479986 0.209328151027
r=0.930176017275 0.254790237999 0.257059298104 0.206459257765
r=0.926559126373 0.273729705768 0.236604421788 0.206294675015
r=0.906400695576 0.359741168241 0.192418677859 0.131908009794
r=0.892596722881 0.373905164603 0.181629417095 0.126812141347
r=0.920646864233 0.374247103088 0.190876782838 0.131956838912
r=0.920539464205 0.361175166466 0.193039817148 0.130936914444
r=0.920224048094 0.362479252831 0.192305605497 0.131346537535
r=0.919565230877 0.361175416891 0.192744030948 0.131177466243
r=0.933015388782 0.353886462882 0.208034934498 0.140174672489
r=0.928806061785 0.391908914729 0.192813307494 0.130927002584
r=0.922605470966 0.366699708226 0.186837418726 0.131457804808
r=0.912563585827 0.408374875374 0.16630109671 0.120505151213
r=0.934750481437 0.37771056107 0.195969837686 0.133855919567
r=0.914562378967 0.258920959688 0.2682174319 0.201964843909
r=0.915610711561 0.245779447356 0.268259365395 0.21176260969
r=0.908111353884 0.35282116672 0.195358622888 0.133331208161
r=0.918606030975 0.343972951375 0.200871666661 0.138868117091
r=0.918277270995 0.345660625969 0.202105119902 0.137357063101
r=0.91091734221 0.331712500225 0.245376123327 0.14526266501
r=0.907867390727 0.356796505278 0.21510738988 0.138012377139
r=0.919647519596 0.343740866689 0.201912794716 0.138879624249
r=0.91640673261 0.351782560953 0.219981136557 0.142183202586
r=0.930262452779 0.340343518229 0.199475673801 0.144834118413
r=0.926958349866 0.338682820877 0.203555806217 0.144021565804
r=0.940398758934 0.371527077845 0.241389377394 0.169025392213
r=0.918738981443 0.337754528003 0.209404559611 0.141275244983
r=0.92118136951 0.339078323032 0.209179222328 0.141592154813
r=0.918766995687 0.338833227459 0.20883252163 0.141502004183
r=0.92015767022 0.338471496067 0.209048737314 0.141587968343
r=0.92512973333 0.347710118608 0.217893422621 0.142642301799
r=0.942705761432 0.349362043931 0.214742500541 0.144907164262
r=0.905803660717 0.339018877593 0.19323682549 0.140676042934
r=0.954587065024 0.2274138037 0.280452953107 0.21888636224
r=0.944551442378 0.219510398507 0.303582390061 0.217447884696
r=0.941983652526 0.225929003918 0.295935731529 0.2255332621
r=0.944306302542 0.225648198405 0.300467621394 0.21620809152
r=0.936772662682 0.22960182296 0.294665962208 0.214766189539
r=0.931107276895 0.219656357388 0.288705612829 0.221626575029
r=0.947054232208 0.238163327316 0.290407335252 0.214927880749
r=0.953924612576 0.246310160428 0.286016042781 0.20628342246
r=0.947647210809 0.227584732671 0.295389191869 0.218102649221
r=0.943493633462 0.225087864379 0.289745710151 0.230308042175
r=0.936098715428 0.215954522739 0.297538730635 0.235965350658
r=0.954066104433 0.232488723799 0.278721146193 0.220880870257
r=0.960941474562 0.227425963384 0.276956589389 0.226388672787
r=0.924514206726 0.221954332719 0.286626010495 0.219578783151
r=0.946184587474 0.235872037468 0.290593919492 0.220758246639
r=0.938998760034 0.217937187466 0.291830053603 0.223297478145
r=0.946915294891 0.222431648499 0.301647137666 0.210075498173
r=0.949298884741 0.225897901328 0.289979808692 0.22330770329
r=0.941187372387 0.245694230027 0.290597259745 0.213189888074
r=0.948151807543 0.232574839549 0.279834836857 0.217988420627
r=0.937718335941 0.221130355266 0.300195171218 0.226262129959
r=0.931837091976 0.229521016618 0.30752688172 0.217008797654
r=0.959054405076 0.227216877941 0.301627258833 0.216218646049
r=0.935156118201 0.236453415342 0.301381729978 0.219235933642
r=0.946218601967 0.231483756819 0.284317098344 0.216051506365
r=0.874830298865 0.265301464791 0.245259139383 0.195803421995
r=0.912246124125 0.281040696911 0.237877748756 0.189330376034
r=0.894622865252 0.279278911008 0.237910313535 0.197645423701
r=0.867503604785 0.280813498715 0.229388758521 0.175081014639
r=0.908074341682 0.25715763727 0.240336370734 0.215741888284
r=0.885886607465 0.296738421396 0.22726679713 0.172080887149
r=0.878848482982 0.300393040508 0.222321682735 0.175254567467
r=0.946805853554 0.283201074862 0.238862997019 0.202250493345
r=0.966093575372 0.344974861826 0.179604472252 0.147073998538
r=0.867452127242 0.273395823318 0.236068941227 0.191449704218
r=0.983321235837 0.324421990612 0.182724162622 0.16152120296
r=0.985654463271 0.335204573633 0.181636589062 0.17543738807
r=0.967925394446 0.287461973766 0.227372346341 0.198030813516
r=0.956994703976 0.271833022713 0.232578821601 0.201026981463
r=0.932206975143 0.245868330581 0.238099201684 0.211640762139
r=0.924215610838 0.249013395587 0.252737479851 0.216330387416
r=0.956637405901 0.338444310449 0.220044792833 0.145102937376
r=0.92807330194 0.344638121807 0.200484819492 0.141388819253
r=0.90387906011 0.287533400134 0.230815798263 0.191779392118
r=0.874019007324 0.26701986077 0.240942647193 0.194296569297
r=0.894442069922 0.267415756164 0.240054706775 0.182689213418
r=0.89234025996 0.266570031619 0.238405671927 0.18460047917
r=0.90083489568 0.404705154799 0.163623948362 0.108034751837
r=0.924106627878 0.298157154969 0.232608986658 0.159341394851
r=0.892877997708 0.318829862959 0.21640486244 0.16527874721
r=0.893358517838 0.307481600022 0.220151384951 0.166201843171
r=0.916623118765 0.350294985251 0.211335861778 0.146052816407
r=0.936916968134 0.325126599147 0.225646321962 0.157349413646
r=0.916554208643 0.317135076922 0.219574437676 0.159570826965
r=0.906969058098 0.323390584456 0.21759545286 0.163622883974
r=0.908248183795 0.314649376953 0.219375489949 0.163144302096
r=0.903229972373 0.314214930864 0.218012938063 0.163645846583
r=0.907627902407 0.258458191337 0.262112571919 0.204271376002
r=0.907526967829 0.245176538684 0.269969129848 0.200077175381
r=0.916286189307 0.263117432251 0.264655006727 0.199884681914
r=0.860768362052 0.374104596036 0.16141247658 0.120331416876
r=0.923688619584 0.348455604118 0.184262708633 0.151922794873
r=0.921834104427 0.314688954111 0.198232563867 0.170489563389
r=0.896659935561 0.250897548132 0.265408184688 0.210780216574
r=0.885360894575 0.245061787528 0.262285659546 0.212817319667
r=0.924680533416 0.275291537925 0.250473437656 0.195330409648
r=0.899176109097 0.250508806317 0.266108487808 0.208836803332
r=0.894760723535 0.27789407578 0.266694578187 0.193165166422
r=0.893400116692 0.253276493799 0.261485343856 0.203600620068
r=0.902883347974 0.32879629243 0.221410379525 0.170765312513
r=0.904869906387 0.309088663868 0.238083477402 0.181094097308
r=0.87754725362 0.268358181313 0.244189276785 0.195840731361
r=0.881478900789 0.26920759104 0.242578841938 0.195260711229
r=0.887062418247 0.303909869634 0.224003764769 0.171958072124
r=0.890953904714 0.302735930394 0.229082341172 0.179596027405
r=0.883361662367 0.293434497232 0.224183881965 0.178318646998
r=0.883749068625 0.294155006479 0.224797457799 0.178201200842
r=0.883024371412 0.29388382694 0.223929135613 0.178213090891
r=0.880081347403 0.306863874715 0.213205728126 0.171385237614
r=0.903137751127 0.289203872391 0.245018002299 0.176142431157
r=0.917585341484 0.249357517971 0.261369138515 0.20162762114
r=0.894928585601 0.274809792576 0.250647829328 0.195117910854
r=0.914555796782 0.272489404828 0.247503224618 0.19767827529
r=0.903752228778 0.261807344547 0.257665302824 0.191140071728
r=0.919840201719 0.278437205914 0.233174463435 0.194438541635
r=0.91263703746 0.320152898705 0.212019537057 0.148906349543
r=0.906989350705 0.275010552976 0.244670747151 0.185257492613
r=0.968262385078 0.340684044318 0.211315099288 0.157308783386
r=0.934203277974 0.323866379878 0.206312277775 0.152407708178
r=0.931848640332 0.356411960133 0.194551495017 0.144673311185
r=0.895967816927 0.267434857671 0.247641225358 0.187658088088
r=0.900486688574 0.267250385553 0.245161932242 0.190463161037
r=0.970367297787 0.34024757444 0.210605553697 0.157243225159
r=0.95483658413 0.349548715575 0.200347141865 0.14422587364
r=0.940845584628 0.345694756172 0.202407671904 0.142062844317
r=0.898383298613 0.262629149578 0.255083813253 0.187061463052
@balllist {Third Position} color=blue
r=0.514009715588 0.110277944411 0.401119776045 0.362977404519
r=0.538890267642 0.132615845882 0.344393976685 0.330364934106
r=0.56357327537 0.275720502504 0.185811642992 0.195007800312
r=0.518671097648 0.278556586379 0.182797272381 0.186601890603
r=0.519423279659 0.282617607871 0.168520036897 0.182663728605
r=0.624717161383 0.296452526174 0.182864960383 0.165013585666
r=0.594909417593 0.310602447942 0.160057713706 0.172921022706
r=0.402468470395 0.0353321296208 0.46560866673 0.450061769457
r=0.354140557501 0.0119728942102 0.519118008497 0.455005091113
r=0.637036626829 0.13439019646 0.352937171756 0.311807041432
r=0.608466353858 0.133091942743 0.354438090082 0.308246759839
r=0.685576115569 0.147908343665 0.333057813289 0.344721495155
r=0.595634434669 0.143039511785 0.359767931833 0.302072630279
r=0.589188202653 0.150819650756 0.347711855843 0.296792132396
r=0.483909276926 0.105519164628 0.395784877978 0.318867308503
r=0.551798446251 0.140153363541 0.360404322063 0.294004879749
r=0.434915340279 0.0472621159238 0.492647479545 0.351604966527
r=0.359740787628 0.0310813608447 0.506562694086 0.433593264785
r=0.43324855426 0.0643809890692 0.439495353205 0.416863292724
r=0.604340147749 0.28805673053 0.217566558845 0.173724807166
r=0.577850007099 0.278620760482 0.22385683843 0.170992836787
r=0.971863043743 0.196486506691 0.239919264409 0.261269342902
r=0.802798073849 0.286785524066 0.11421803605 0.214223642531
r=0.939977395475 0.305994615883 0.244661700681 0.234681534759
r=0.516803763896 0.120906497368 0.439124844296 0.322115964158
r=0.584831582956 0.164781136762 0.379833619707 0.285585478301
r=0.684885955284 0.373104381503 0.164294713266 0.0810508142411
r=0.397892112124 0.0441609073188 0.507708665603 0.393088782562
r=0.478587300585 0.0801927194861 0.438900785153 0.377551748751
r=0.439594199568 0.0675923500131 0.454720111781 0.364422321195
r=0.412133600882 0.0459448086464 0.494474220411 0.389606218994
r=0.567376608403 0.0622090768037 0.51330973623 0.338816427463
r=0.609944732798 0.234914251148 0.244461883042 0.267709712754
r=0.692292355132 0.385801406307 0.0995745531697 0.155515812626
r=0.718795098264 0.37858806472 0.104961979239 0.161476408619
r=0.597677137987 0.380410186339 0.105001389848 0.156795430778
r=0.592268176274 0.372559924365 0.113749698756 0.141482676158
r=0.604804246181 0.379274055785 0.105717750438 0.158214567545
r=0.603396036988 0.381002710651 0.103177943451 0.155616784651
r=0.614602248477 0.184579916538 0.291825955 0.277905856947
r=0.654609354945 0.309958359174 0.147337645078 0.181934969434
r=0.551143612827 0.27929633166 0.190949766264 0.234307318962
r=0.661692085926 0.243354321694 0.255237550086 0.258500286205
r=0.606923552765 0.347018921814 0.1450103224 0.165825869643
r=0.721681539826 0.320765550239 0.14322169059 0.184306220096
r=0.592617559643 0.269529645632 0.2148384235 0.210254809509
r=0.693572949217 0.351267294501 0.12518893152 0.13928612952
r=0.632789117851 0.269310523933 0.211564883814 0.234932857633
r=0.636635428081 0.26975355888 0.210469626919 0.235176569081
r=0.794591404993 0.365298324679 0.111565592241 0.142314098168
r=0.661679102037 0.376359438605 0.0986694209855 0.149371164712
r=0.626904065046 0.247003595685 0.206615697527 0.228307848763
r=0.641707398681 0.217111259646 0.291760345142 0.278240262502
r=0.592447961025 0.246168078584 0.22070058872 0.229260914161
r=0.480120540342 0.271988006542 0.121252044339 0.176494639288
r=0.522554643022 0.168259800159 0.296383382287 0.287772103448
r=0.426826202172 0.0931986865398 0.444259683966 0.317595477313
r=0.507393878073 0.0731660925249 0.43413572289 0.381765538813
r=0.430503026584 0.0510883785503 0.478737464994 0.407022964014
r=0.428806010552 0.0509799697537 0.478494304956 0.406934681213
r=0.542227170361 0.0583229386461 0.472167496299 0.381156666395
r=0.418835558511 0.0532333768496 0.48078049888 0.399788676741
r=0.782472662215 0.430116315624 0.0826784030179 0.111285759195
r=0.827816196093 0.399983479342 0.0932086329615 0.111941223171
r=0.847260465086 0.372248085575 0.0963820469961 0.114566209415
r=0.813442372771 0.461451744222 0.108755558339 0.0899668065385
r=0.837329438766 0.403500108028 0.0979351214544 0.120281490169
r=0.52430372112 0.0982794078199 0.411204925467 0.350202885962
r=0.477311684526 0.0685417536834 0.455322179114 0.368867302887
r=0.509774227788 0.127485686814 0.343953498536 0.30225951663
r=0.456587316731 0.117339125838 0.360018082348 0.314049690796
r=0.466227512826 0.119765551351 0.370499911194 0.297583102209
r=0.452680055295 0.117238952182 0.360215838299 0.313444077966
r=0.616804873712 0.433362380182 0.0568322337026 0.0798207394498
r=0.617739767004 0.419595675057 0.0635609823253 0.079334738269
r=0.618711982349 0.421474810864 0.0628993454484 0.0874495287349
r=0.61130855065 0.431913795618 0.0548201083725 0.0719061669116
r=0.469991064567 0.0843030493283 0.419664216668 0.391476602332
r=0.447966700895 0.0872464573493 0.380800222284 0.388209687876
r=0.465520484876 0.0710813296544 0.41434765471 0.413743266325
r=0.698483031065 0.274952681388 0.182776025237 0.19167192429
r=0.931368738039 0.352657497028 0.129631516386 0.107013075225
r=0.87435037213 0.375387847093 0.0957703332531 0.104899236341
r=0.846978600936 0.36207163385 0.0909890549057 0.102561038442
r=0.599228254534 0.391679913313 0.0528758427167 0.106681932256
r=0.605560858345 0.45502263315 0.0279302706347 0.0406915149764
r=0.429203454339 0.0459271289773 0.484705659273 0.38320149386
r=0.423059166539 0.0401735398107 0.500409146351 0.382466920904
r=0.586969811061 0.296578586208 0.156154370539 0.172286938686
r=0.58490127419 0.295595594353 0.164854159165 0.174864962189
r=0.617056034836 0.304916178251 0.159636516608 0.157919719855
r=0.672447391907 0.303008398733 0.178128872367 0.160711827069
r=0.618465488048 0.289556550074 0.180106827008 0.169646111557
r=0.61653648033 0.289648955467 0.180528524091 0.169407794986
r=0.617551163314 0.289483497788 0.181065668595 0.168854712487
r=0.621759643592 0.289456225341 0.181001871163 0.168745887367
r=0.561491775322 0.111437294504 0.424084077031 0.315230155002
r=0.570886338644 0.117990454818 0.403746957868 0.321536711021
r=0.495778200331 0.132123195953 0.31473491048 0.317710658136
r=0.536325268131 0.0678369420429 0.452160947211 0.404068034468
r=0.606068866495 0.191727689708 0.267482095437 0.280502132454
r=0.717108022158 0.268451919885 0.160672789643 0.212515215226
r=0.885960931622 0.395088338442 0.0823219269204 0.128900452751
r=0.807090276326 0.424116521171 0.0750198403436 0.101909341301
r=0.841834639693 0.396460719683 0.0578527782036 0.0825905078955
r=0.825848233415 0.413601348477 0.0759306227256 0.0997337702232
r=0.822757361759 0.421228872117 0.0790900393324 0.106144360583
r=0.869897962046 0.427982411879 0.0737547754631 0.104072659122
r=0.89134561251 0.443061103283 0.0629502393125 0.100787227353
r=0.812714444597 0.414725582325 0.0707287813656 0.0905728281516
r=0.862912214829 0.453985966438 0.0635884821806 0.103460645284
r=0.779306905471 0.287069596205 0.200717437991 0.204989026031
r=0.518738520154 0.0793822684684 0.447596402844 0.353171053251
r=0.438480021412 0.185583914627 0.313063989355 0.248180852923
r=0.43600486273 0.11424761058 0.407931921379 0.308767027593
r=0.422242918463 0.075129988703 0.459027706327 0.335826580572
r=0.41627550393 0.166381346089 0.352199353763 0.243120654824
r=0.451439933485 0.173914986327 0.34219751933 0.24763673378
r=0.587898348474 0.200367900667 0.352908714647 0.259094044608
r=0.461185932984 0.14901884593 0.436435464024 0.281069878894
r=0.562930708503 0.292753269514 0.203458641612 0.193331188783
r=0.537716098212 0.272979866595 0.201023762151 0.203052003261
r=0.546278350743 0.07202503052 0.456512170613 0.383592303157
r=0.517286647314 0.0919182315189 0.423033040171 0.372189208462
r=0.647221099532 0.195691202873 0.268940754039 0.279097204411
r=0.440270342401 0.0825529125304 0.500468252482 0.323515639633
r=0.566333999661 0.2251790525 0.271141336487 0.226657467639
r=0.788938867765 0.376660858201 0.12372032237 0.0836963624483
r=0.819386048147 0.364221665038 0.10802770813 0.101398155624
r=0.755142943288 0.379818425361 0.110619139753 0.103772882869
r=0.535713414562 0.116274258286 0.380291306327 0.347188314644
r=0.518886379338 0.151657563826 0.306799005643 0.320226452069
r=0.644389152431 0.360515781046 0.143487421516 0.158665880072
r=0.560476427859 0.349865975391 0.144063742374 0.159743013131
r=0.670209688725 0.33209222993 0.163960853241 0.182119790746
r=0.601068463191 0.344786170806 0.154034229829 0.170033886673
r=0.654218971539 0.178017974978 0.280209608552 0.298199516288
r=0.602405393166 0.128040028303 0.331021934701 0.348690993632
r=0.700707024361 0.169233344493 0.281832384778 0.305099877246
r=0.572479656225 0.196612140271 0.252383424763 0.275521000927
r=0.553172912549 0.185048640587 0.26327520244 0.28729412107
r=0.530585340589 0.181142972983 0.267456076094 0.290399608985
r=0.561003061539 0.187051948846 0.260095754466 0.290925295959
r=0.554259273665 0.186008341281 0.261298924048 0.290437560464
r=0.937615212126 0.308103771062 0.233270928056 0.236266381385
r=0.816033601676 0.36716576665 0.0896743577156 0.119743086238
r=0.653799633487 0.289934136119 0.210232186814 0.164260528242
r=0.81893832351 0.459351796231 0.0456117589502 0.0800222322684
r=0.531651243394 0.224649252132 0.270286941724 0.273463030934
r=0.515271325811 0.0936102379058 0.438120599505 0.337799592592
r=0.521281615881 0.0983679032738 0.425291270979 0.344221418506
r=0.40158061443 0.064858626659 0.436872475476 0.408886324293
r=0.469089027388 0.0734936092514 0.372989305278 0.388770541692
r=0.427286675614 0.0996105194223 0.468720918209 0.331403164099
r=0.633133938904 0.349793204305 0.137787628819 0.130064209492
r=0.534988332521 0.334438377535 0.14144704086 0.154525010788
r=0.618389938944 0.329238267384 0.148474671849 0.129820303807
r=0.499658562244 0.331308448718 0.143114564264 0.147735046491
r=0.659468875081 0.352812783132 0.158347747303 0.127666584301
r=0.767578690641 0.311952332132 0.126646352572 0.14994802402
r=0.864654177324 0.285822223258 0.20430301759 0.17506526198
r=0.845422305622 0.262766207258 0.216223213694 0.203289921304
r=0.842142366207 0.259435971026 0.221032108842 0.205539779321
r=0.64411747004 0.186735350934 0.27373542248 0.277598912499
r=0.50495130008 0.101697186244 0.381375614113 0.353595355069
r=0.615957611434 0.161667109105 0.310326519777 0.306167595788
r=0.606318664412 0.161801665052 0.307259055095 0.306656547197
r=0.594921824686 0.293354868482 0.156206737425 0.134102445778
r=0.513237013053 0.235548241103 0.215559212782 0.222690804361
r=0.625506426939 0.170664895825 0.374201045904 0.260977836806
r=0.56988317027 0.266011094302 0.191656861097 0.14005154928
r=0.660844529952 0.331452240585 0.113907814688 0.129509621478
r=0.597073703043 0.264723706683 0.184397553854 0.214588727894
r=0.525851046801 0.232986226946 0.211472057466 0.240182528714
r=0.579063167095 0.316559067258 0.166915590673 0.169589516284
r=0.623344742987 0.345142176117 0.127975291234 0.13511347232
r=0.584151339984 0.327026146694 0.134908649433 0.14993633591
r=0.571610027189 0.338877228332 0.123114488008 0.130059049058
r=0.600409097176 0.333024219943 0.127809295221 0.155247654375
r=0.542604270266 0.0545644685039 0.494924950787 0.401697834646
r=0.667320489448 0.30364508146 0.16317797484 0.175944782429
r=0.692907320863 0.334143544487 0.127664348216 0.150549697106
r=0.67948978699 0.332527673632 0.149439775062 0.150693279984
r=0.681306629692 0.333560183961 0.148454151693 0.150912788174
r=0.592958614241 0.356039511348 0.142862710624 0.144889377753
r=0.734220817326 0.371078136122 0.126594754422 0.140885944259
r=0.58957150948 0.350913785483 0.147612992269 0.15006125503
r=0.608877835303 0.367611619857 0.13354948955 0.133067519607
r=0.677477421384 0.274557445331 0.20011990786 0.192846549494
r=0.55376690098 0.326509194574 0.173866733498 0.141333291564
r=0.485898714137 0.0868099341044 0.437760110116 0.347294206345
r=0.3783059851 0.0359318267495 0.52592210472 0.373246562568
r=0.497299267117 0.0942271427702 0.428249893546 0.369487195085
r=0.621979060278 0.307736330056 0.165218597714 0.160900404072
r=0.390227224629 0.0242328679018 0.514201539451 0.428764082242
r=0.721597654389 0.261667973425 0.19077291297 0.225353856312
r=0.653658817821 0.27231778901 0.236038643405 0.131888961357
r=0.454576106784 0.0869682873085 0.444054997874 0.366764171488
r=0.427594965516 0.0699354343796 0.481365466982 0.364316307614
r=0.408180706563 0.0504335222854 0.479626013237 0.415369854425
r=0.448446263867 0.0887591030355 0.439108803807 0.367834739347
r=0.437371462239 0.0906234728426 0.42296112815 0.373174177327
r=0.483742979053 0.136773612761 0.349374062058 0.334026618492
r=0.402854487609 0.0581758452014 0.476056388874 0.387971336257
r=0.464124703827 0.0890615251168 0.424573524265 0.372909469968
r=0.443865211161 0.0926459551851 0.419414269235 0.373275150283
r=0.437174344296 0.0903747145386 0.423732070922 0.372991635474
r=0.467336583618 0.146115184378 0.451333969844 0.267280358848
r=0.628741022293 0.447634131855 0.0943047581337 0.0785323038342
r=0.586483706678 0.502874335142 0.105356471284 0.0711330790308
r=0.75935826824 0.447904588372 0.0437303296339 0.0521230191596
r=0.830993450277 0.401350396483 0.101397503337 0.0913087854283
r=0.705117523681 0.365692444144 0.124931367994 0.102061071926
r=0.712389922256 0.357465040533 0.129282384813 0.107267253691
r=0.795197488716 0.34130651495 0.123888151481 0.108543953472
r=0.623764258966 0.498022009638 0.0879426502673 0.0550001198782
r=0.645438802608 0.406440456357 0.0995381598094 0.0810223749974
r=0.756135031735 0.442152336988 0.0464252740912 0.048473744951
r=0.79250284867 0.415174585855 0.0719149885924 0.0586400158714
r=0.638961740452 0.257368331126 0.233017242607 0.193075192573
r=0.78477771566 0.419334717276 0.0883138228179 0.0588780821059
r=0.44452189081 0.0432119383964 0.442782337011 0.450906736417
r=0.540038919264 0.198407992381 0.383177905953 0.218898052815
r=0.575498677286 0.198711465537 0.333560112964 0.238495309543
r=0.526823498659 0.193181200853 0.366876723119 0.24700703508
r=0.518760109 0.190764973005 0.369307466589 0.250677419135
r=0.596225938288 0.19736832267 0.263889269665 0.279126280136
r=0.446539962217 0.0377590015076 0.452196473022 0.45573747502
r=0.631394469119 0.305036331746 0.184214482586 0.17464294663
r=0.651088294144 0.306968431997 0.185027438693 0.170228435239
r=0.508267395955 0.0981528684661 0.426009986382 0.333531198715
r=0.628478290431 0.376753448212 0.10599522307 0.151339868194
r=0.672366189991 0.298180071516 0.150611090356 0.170304744623
r=0.560631640442 0.393100817901 0.132041267016 0.0688034731345
r=0.617463385865 0.167798144377 0.28130421664 0.299049558724
r=0.617113879497 0.338663121857 0.131330978509 0.136848871299
r=0.39965963599 0.0484814578005 0.471467391304 0.399808184143
r=0.534007847987 0.307941242344 0.165543916024 0.17685099626
r=0.648373279125 0.17173059881 0.270413976453 0.327763007976
r=0.604728486547 0.181779784918 0.279443776601 0.277981740797
r=0.608724372987 0.171985530547 0.269573954984 0.318810289389
r=0.589707566659 0.31074714921 0.162726192049 0.165235768062
r=0.51164755154 0.282918903645 0.162757841198 0.196595083357
r=0.670896783573 0.241023069208 0.214500644792 0.224695515117
r=0.613780153714 0.253421477673 0.185537461994 0.22089468195
r=0.539249540275 0.180061564311 0.328341838796 0.288302564863
r=0.68461860461 0.225591457883 0.251517900761 0.255495847582
r=0.717686628556 0.191846648037 0.235695071949 0.29325428952
r=0.65763641747 0.184098488611 0.268821400695 0.312034343291
r=0.708248870744 0.252333094042 0.248683895669 0.228164632687
r=0.707555014215 0.190064159162 0.290011183707 0.273706515981
r=0.488664508514 0.132436435448 0.388175759072 0.336213280671
r=0.526176703803 0.196116363485 0.278178206288 0.235077537521
r=0.612379204162 0.199854283898 0.292484769567 0.255116340356
r=0.766103584511 0.320641507318 0.13940447485 0.140694218584
r=0.696755738513 0.205603614608 0.263667964109 0.249570810886
r=0.8576595072 0.36439289061 0.112733737212 0.136949085875
r=0.876596027622 0.397450509408 0.088909450395 0.109935292532
r=0.605126193884 0.301177013616 0.159127625202 0.15718901454
r=0.626312588813 0.240312874502 0.225364998776 0.220610027963
r=0.645422056406 0.242414398025 0.217919563381 0.239328178806
r=0.579800810017 0.104705640891 0.402082583732 0.344789359794
r=0.55110196042 0.0579045507232 0.500292723411 0.376448739627
r=0.623375615537 0.13587653762 0.377669609841 0.341634593616
r=0.601017750106 0.0981141083791 0.441553274449 0.344394047903
r=0.572377389086 0.101869607905 0.41282613691 0.342950847068
r=0.556056616079 0.111539366182 0.39983269206 0.336748279213
r=0.563745226754 0.0958441982476 0.422203672975 0.355565035178
r=0.596005170991 0.146229841639 0.360540462008 0.308746186256
r=0.555227070938 0.124172627938 0.380724785787 0.325713387312
r=0.52923135124 0.102062975027 0.421009771987 0.35776330076
r=0.60833094082 0.144217336961 0.360010293361 0.313506359826
r=0.549713638232 0.102912919837 0.419710794163 0.345707478288
r=0.663781826092 0.142656058752 0.347747858017 0.320073439412
r=0.674300063414 0.144041619249 0.344388446323 0.306237468162
r=0.669775545218 0.176120027184 0.31491452768 0.296565424225
r=0.707008965768 0.148829272917 0.342117736278 0.315954118874
r=0.614314647455 0.133786287832 0.352035487675 0.33485316413
r=0.6677036043 0.150371402043 0.338579387187 0.316991643454
r=0.590656720389 0.117243119553 0.375366371269 0.339055446881
r=0.440472775453 0.0538892328635 0.46075088136 0.413526587193
r=0.563310065205 0.134261078004 0.36875187269 0.318260811666
r=0.511118247453 0.108188545689 0.408645890789 0.318831586689
r=0.535784163298 0.0954675776246 0.433264198133 0.310437381809
r=0.507147184692 0.105958053168 0.405129803625 0.322705615176
r=0.574632945353 0.128442221212 0.392147946036 0.317518063766
r=0.533901489406 0.113397382806 0.401040251781 0.330044724201
r=0.359933346341 0.0553780617678 0.415269279135 0.42267588431
r=0.395878979778 0.0433272334054 0.468946930627 0.411073032773
r=0.512447510456 0.0999912037648 0.448410080486 0.346703610855
r=0.490997787818 0.128637834279 0.413595163738 0.322899188336
r=0.432776266363 0.0857052783282 0.482705818771 0.334804539723
r=0.476655890503 0.108770650436 0.434774072308 0.345104198805
r=0.425264047061 0.0634606518869 0.448096494062 0.38982810584
r=0.434301871868 0.0294456407432 0.477690420151 0.440132204918
r=0.404374986965 0.0543416645195 0.470548827622 0.348003091987
r=0.750255491827 0.361767090442 0.107292151823 0.12848090712
r=0.753638400595 0.36263414062 0.106843370668 0.122969565472
r=0.730456969975 0.379407910126 0.0773324873991 0.106917755326
r=0.709815924265 0.349323911123 0.11269280424 0.122171638241
r=0.697329282831 0.362101138272 0.0821981713006 0.113267400634
r=0.384576221963 0.0356777533244 0.513995226434 0.400080592666
r=0.520821134258 0.111284141743 0.371776668346 0.349104566482
r=0.43056048297 0.0360893602154 0.495509382001 0.431284296196
r=0.587954568968 0.230639991729 0.203534256962 0.253127584781
r=0.681671610739 0.181204751529 0.276375904969 0.314472481901
r=0.632093736643 0.198491939678 0.245709828393 0.269162766511
r=0.543830966638 0.166573008515 0.278875205301 0.309567986009
r=0.536890829069 0.163385743057 0.280425180968 0.312891668008
r=0.63803770466 0.186214363046 0.277853963671 0.290797546012
r=0.668545016415 0.205481485881 0.245360334947 0.274608783443
r=0.660661477207 0.213121104645 0.242390069212 0.259004510864
r=0.577740905352 0.175229426176 0.278018604137 0.298988529292
r=0.536253265889 0.162803920892 0.282124960317 0.3131927677
r=0.666185071664 0.187595749938 0.274623177662 0.277489498394
r=0.616750521886 0.171624298355 0.307560459269 0.287156697485
r=0.631509623112 0.232922529016 0.242461588271 0.222154575975
r=0.622701499031 0.227405641279 0.223266903594 0.217598632417
r=0.654815643273 0.266798810704 0.163567888999 0.194093161546
r=0.669196904764 0.247077047911 0.206469221407 0.230369195589
r=0.715967377407 0.253516127601 0.201550645548 0.231604108434
r=0.709209137712 0.236050460941 0.227282179247 0.252755250572
r=0.536408539533 0.179980170393 0.268365722532 0.295749585201
r=0.544432975381 0.18249785178 0.266429163388 0.293477046396
r=0.638682564829 0.242016141011 0.182106253404 0.235678566124
r=0.593467871004 0.141964484968 0.352185417796 0.317307998852
r=0.494138267317 0.0909166979437 0.43671861352 0.34055617566
r=0.627177067526 0.166807029364 0.281623715681 0.321879737241
r=0.457710044459 0.0545151683408 0.461410327596 0.38660340215
r=0.467658658637 0.0653741427995 0.428575030254 0.381807180315
r=0.514320813931 0.106555106112 0.405330525849 0.327866127334
r=0.548576778882 0.438440013991 0.0567943336831 0.0756383350822
r=0.520045537822 0.426797040169 0.057535487768 0.0874735729387
r=0.682752035579 0.384145687964 0.1087158133 0.11885303881
r=0.636017364182 0.385685556146 0.103146777585 0.121471411537
r=0.641847428151 0.384151258888 0.104735903639 0.122024183862
r=0.638383948549 0.384691091899 0.103687061508 0.121636596862
r=0.55354049217 0.37480349345 0.130698689956 0.121397379913
r=0.72921147505 0.384221576227 0.114599483204 0.109366925065
r=0.661978487514 0.382684262697 0.101549593141 0.111750474622
r=0.707243211295 0.393619142572 0.109737454304 0.101163177135
r=0.587593364235 0.379712861586 0.116985472671 0.104077024667
r=0.576101771297 0.10262655787 0.408029878618 0.357122559169
r=0.496210596913 0.064692868491 0.395002152964 0.427682667894
r=0.665488536305 0.338304112209 0.1155753905 0.135141855276
r=0.613293150049 0.330345938694 0.123052309628 0.136886327093
r=0.610945519334 0.331387814059 0.122632668021 0.13719622526
r=0.733922177199 0.274335008194 0.175716318188 0.183604372648
r=0.599432048681 0.280080087368 0.137582817619 0.148117946851
r=0.596343728345 0.279471583153 0.13563891057 0.155041931569
r=0.633436377972 0.29096688915 0.161373657959 0.177746644682
r=0.594929592112 0.277037049566 0.181438852571 0.176997302257
r=0.599831276349 0.278391561674 0.180163757767 0.17640887743
r=0.649815711112 0.356422429673 0.142479303226 0.13788465415
r=0.593776078563 0.296206510581 0.162770331793 0.157069368486
r=0.600678375911 0.29644735825 0.163967797627 0.158151639752
r=0.600935551998 0.29672681073 0.16398080145 0.158191145932
r=0.603013073362 0.296697188497 0.163676347975 0.158589790699
r=0.54824362182 0.284688723682 0.167186879292 0.14292605414
r=0.624666446006 0.294124007538 0.160215020544 0.176357008249
r=0.601847431132 0.296436774247 0.149574956764 0.151281535097
r=0.424056743248 0.0427140310983 0.493577530576 0.399622026919
r=0.41365066269 0.0362658678518 0.524516905247 0.397647752105
r=0.391943881777 0.0362103763505 0.539158652895 0.388816336222
r=0.408100990735 0.049304830696 0.503665817711 0.393900045927
r=0.405272211144 0.0433970313318 0.513308600212 0.397289530506
r=0.485885860594 0.0714776632302 0.476701030928 0.374158075601
r=0.418332745989 0.0373911955531 0.519830559974 0.399310085971
r=0.379182969459 0.035 0.538663101604 0.393475935829
r=0.394593980247 0.0376225992111 0.536276432929 0.392105868236
r=0.41497003422 0.0474467645235 0.528168286128 0.383295431052
r=0.428710634129 0.0482050641346 0.486006996502 0.404006330168
r=0.443989792172 0.039466702043 0.513597771292 0.40819846113
r=0.419886402201 0.0402468751621 0.556765727919 0.37539546704
r=0.455021940935 0.0496383491703 0.516806126791 0.384945397816
r=0.415677174175 0.0402137194999 0.535927216936 0.38106132996
r=0.412484538555 0.0411555203799 0.520775623269 0.39669748534
r=0.419943428373 0.0588068985016 0.468507523639 0.394799945549
r=0.421173246785 0.0503355020293 0.513736207705 0.392323224083
r=0.425676655498 0.0407902354303 0.542165187186 0.377122732536
r=0.444545154628 0.0468560657062 0.508056191374 0.399084421705
r=0.409542725342 0.0435518432079 0.524573830679 0.395938254924
r=0.394690244105 0.0449657869013 0.548191593353 0.364613880743
r=0.397146037487 0.0302376457191 0.579939464773 0.358836045431
r=0.446069128859 0.0554857712132 0.516546108199 0.375384415472
r=0.417492997393 0.0415786110975 0.527252174768 0.390671843515
r=0.559921177938 0.166562927922 0.315960551613 0.286616318796
r=0.509582430657 0.164932658213 0.331630940742 0.25722665655
r=0.511822750201 0.141805992724 0.347913174999 0.279238032948
r=0.494065475956 0.181584534585 0.300435802883 0.243736730361
r=0.618672912645 0.1197375533 0.355655679976 0.336987677508
r=0.523237658207 0.197521200261 0.296020874103 0.221722113503
r=0.601988072109 0.219247838449 0.258793681171 0.233640460536
r=0.490298729123 0.0825880673469 0.478607717177 0.342906327413
r=0.893604873715 0.352716676717 0.13634786572 0.200552310062
r=0.530081973808 0.165328085272 0.302863467269 0.279654676851
r=0.958943564617 0.25932532421 0.267599649932 0.258730209245
r=1.0 0.254167240667 0.282683565229 0.268942003031
r=0.569448663466 0.0541035621995 0.476072094469 0.404795394328
r=0.53734191107 0.034088360619 0.507845426917 0.413715770507
r=0.54255428801 0.0377531804082 0.506167591421 0.410451388321
r=0.462419611485 0.0685342671336 0.461286198655 0.349730420766
r=0.698300631452 0.293780687398 0.191747781893 0.174045998794
r=0.690566516198 0.314677289151 0.184813282398 0.163549531855
r=0.563873255901 0.164453907816 0.216933867735 0.333896960588
r=0.555058816072 0.181562244062 0.234069296569 0.307042838293
r=0.773007634287 0.235629894111 0.197423264937 0.225458571494
r=0.775457121173 0.23425987818 0.197158028345 0.22767317326
r=0.569766364195 0.404992892451 0.0638434020039 0.0608844282395
r=0.48292683139 0.251929855874 0.234750792022 0.208379813484
r=0.633439143313 0.249663098389 0.20264199971 0.217997802365
r=0.555610298169 0.219349521541 0.23961651204 0.25071310099
r=0.621531850035 0.336599241466 0.132146368872 0.131830313246
r=0.562194322615 0.252898454158 0.235107942431 0.209588219616
r=0.561629199609 0.2495126168 0.235678456221 0.221682565911
r=0.592102305293 0.22565179785 0.260126034845 0.227678240455
r=0.575038944199 0.224958416609 0.250853137974 0.242085758315
r=0.583136266484 0.227181180814 0.247325875933 0.240700248189
r=0.485079927495 0.0848708643885 0.424384066901 0.379282211665
r=0.520213503838 0.126567624928 0.359926683388 0.358527879606
r=0.492855514113 0.0975078480364 0.430777115767 0.361201870716
r=0.699412257983 0.46791376438 0.0512549250308 0.0671979355655
r=0.878038124591 0.359100642398 0.120817811153 0.15793611217
r=0.747163640544 0.185692211611 0.294176374176 0.257012716275
r=0.510148953325 0.0825255730246 0.419490031571 0.384691968347
r=0.552528735067 0.089261423508 0.397681770285 0.384270523997
r=0.49550866508 0.08462075152 0.41408352437 0.375037376657
r=0.499294339891 0.0757738589096 0.425054430443 0.391886662175
r=0.52176792027 0.09069499686 0.372566464308 0.41223571279
r=0.547312335999 0.0992636696731 0.378664036077 0.389110062007
r=0.64128079989 0.235188509874 0.211306417269 0.231013318859
r=0.612516783095 0.197703136577 0.279081254631 0.277846381823
r=0.54078316505 0.176454878404 0.291699043524 0.281044541161
r=0.535102276571 0.181273523664 0.279697981714 0.276240851803
r=0.66498459066 0.238020807072 0.209230407234 0.244172170961
r=0.64713292131 0.208620451359 0.247148564245 0.261311956615
r=0.576470936023 0.208317498017 0.236337369765 0.263077292679
r=0.581984069983 0.209350200177 0.237193839872 0.262947336461
r=0.57971380309 0.208894650636 0.237035494218 0.26312033331
r=0.647494391332 0.251792978578 0.188633103675 0.214510781386
r=0.55381338154 0.208219785606 0.226834804834 0.219686404033
r=0.505375817631 0.102089463295 0.399996275466 0.364818056538
r=0.572784181784 0.145208429472 0.357471631583 0.312401642351
r=0.614919890839 0.194472084024 0.282107978625 0.250635710337
r=0.55815325095 0.177653179775 0.301964944183 0.274486033237
r=0.632950608015 0.167602683586 0.314592756747 0.285510458092
r=0.670661480513 0.312805266511 0.133191760459 0.148948821406
r=0.582240501419 0.201298016041 0.255804136767 0.264140987759
r=0.971558021625 0.382968474014 0.101107959107 0.114275009367
r=0.740349278055 0.314867652869 0.13243492384 0.143716254774
r=0.755291702348 0.344673311185 0.127530454042 0.145603543743
r=0.598622905786 0.20114827157 0.293170594612 0.238687919059
r=0.518798116805 0.181831749664 0.265285309189 0.285458434904
r=0.965795767454 0.380785100926 0.100869856139 0.114865618378
r=0.885725875897 0.3886600324 0.0933348761861 0.111594538301
r=0.844674601239 0.35275964089 0.11224750051 0.128060599878
r=0.527493726282 0.189705188848 0.289552281464 0.266730497163
@balllist {Total Position} color=green
{Achromobacter denitrificans} r=0.921247159538 0.19684396454 0.307271878958 0.320485902819
{Acidithiobacillus ferrooxidans} r=0.913841662945 0.209659976581 0.280991057511 0.303522550138
{Acinetobacter baumannii} r=0.9057098891 0.286832525933 0.207064072037 0.227953854996
{Acinetobacter calcoaceticus} r=0.919896781424 0.290185060532 0.204805525476 0.22695035461
{Acinetobacter sp. ADP1} r=0.905160519674 0.291354924669 0.199523419084 0.223907621878
{Actinobacillus actinomycetemcomitans} r=0.912919422044 0.316260996789 0.182535610912 0.209095745692
{Actinobacillus pleuropneumoniae} r=0.941539835165 0.318252774619 0.175696660675 0.221843170341
{Actinoplanes teichomyceticus} r=0.940539800732 0.133498051886 0.350400709557 0.372035857962
{Actinosynnema pretiosum subsp. auranticum} r=0.930707709411 0.101471156209 0.383483725993 0.390400617956
{Aeromonas hydrophila} r=0.916396785443 0.227335797186 0.276661479608 0.280645788757
{Aeromonas salmonicida} r=0.931740487901 0.225418203558 0.276944942642 0.289251350772
{Aeromonas salmonicida subsp. salmonicida} r=0.941767343131 0.228574489905 0.274081217186 0.306500742373
{Agrobacterium rhizogenes} r=0.9262645678 0.215801254441 0.287037325335 0.288919333133
{Agrobacterium tumefaciens} r=0.914188371514 0.217212068267 0.282803686934 0.285649402226
{Agrobacterium tumefaciens str. C58} r=0.92280485228 0.197446221426 0.300473658062 0.297087118285
{Agrobacterium vitis} r=0.928338505168 0.214743813175 0.283861972813 0.284175670965
{Allochromatium vinosum} r=0.949855560525 0.182430241651 0.328450725716 0.309721348057
{Amycolatopsis mediterranei} r=0.953583254728 0.137027580337 0.35835116049 0.366806983645
{Amycolatopsis orientalis} r=0.945114344264 0.159218953147 0.331174459479 0.348694242468
{Anabaena sp.} r=0.91285026023 0.29222028697 0.215650659368 0.22484034171
{Anabaena variabilis} r=0.913067633425 0.283909728106 0.212799643979 0.231696149666
{Anaplasma marginale} r=0.893750037108 0.241738307044 0.216032493584 0.29816351449
{Anaplasma phagocytophilum} r=0.933213875579 0.294891561312 0.182397518198 0.257879441968
{Aquifex aeolicus VF5} r=0.968979058969 0.326311309497 0.192789681392 0.243015648694
{Arthrobacter aurescens} r=0.892849326691 0.188887103039 0.328444569454 0.307878276476
{Arthrobacter nicotinovorans} r=0.910800529357 0.211094287837 0.301786858565 0.292662595056
{Aster yellows phytoplasma} r=0.867007637225 0.364985301666 0.174000279968 0.175633428211
{Azoarcus evansii} r=0.949171390735 0.176100183118 0.338366117313 0.333026168114
{Azoarcus sp. EbN1} r=0.937936149515 0.186033785391 0.318189388532 0.323019271949
{Azorhizobium caulinodans} r=0.920554096842 0.173245422525 0.326317934387 0.319986609612
{Azospirillum brasilense} r=0.941035063915 0.16530090952 0.344698647531 0.333709839357
{Azotobacter vinelandii} r=0.968665613522 0.187382822601 0.335410201707 0.314019265581
{Bacillus amyloliquefaciens} r=0.949666886438 0.282129252702 0.224647277127 0.255987705789
{Bacillus anthracis} r=0.932512957439 0.369020509573 0.149184097397 0.196357227227
{Bacillus anthracis str. A2012} r=0.945232231954 0.371708851974 0.14292618471 0.19576964406
{Bacillus anthracis str. Ames} r=0.92418882524 0.344943122885 0.150959255544 0.209457504431
{Bacillus cereus} r=0.912211417011 0.346328531969 0.16154088575 0.201805609625
{Bacillus cereus ATCC 10987} r=0.923876256826 0.345788132389 0.150866343378 0.209197284446
{Bacillus cereus ATCC 14579} r=0.926142192667 0.346600815315 0.150096467403 0.208651075802
{Bacillus circulans} r=0.948923130999 0.265960447856 0.237254501415 0.265678349432
{Bacillus firmus} r=0.89089274821 0.301334869023 0.174921000561 0.221346091374
{Bacillus halodurans} r=0.936086596141 0.292658269658 0.197579827298 0.245631869402
{Bacillus licheniformis} r=0.955705909093 0.292764739554 0.220133562297 0.250799465751
{Bacillus megaterium} r=0.939837039908 0.330487558791 0.173592247075 0.217732797293
{Bacillus pumilus} r=0.943753032714 0.331483253589 0.169463051568 0.218777246146
{Bacillus sp.} r=0.966221097121 0.298893251628 0.203069980888 0.243577737984
{Bacillus sphaericus} r=0.933787676056 0.341927295276 0.16719955044 0.201798240515
{Bacillus subtilis} r=0.937641671672 0.300211456952 0.203156454555 0.240521712503
{Bacillus subtilis subsp. subtilis str. 168} r=0.937004404164 0.300305882263 0.201937780186 0.240601994572
{Bacillus thuringiensis} r=0.947121568258 0.347135952451 0.160874889782 0.203226543875
{Bacillus thuringiensis serovar israelensis} r=0.918473714291 0.361220811309 0.151639427264 0.189774591409
{Bacteroides fragilis} r=0.945489255818 0.300209445635 0.192992651243 0.232533081514
{Bacteroides thetaiotaomicron} r=0.963183750925 0.291659071115 0.227248789775 0.254592777136
{Bacteroides thetaiotaomicron VPI-5482} r=0.952624365518 0.296922031785 0.202327020234 0.236516778484
{Bartonella henselae} r=0.929345617699 0.284087467442 0.179477860561 0.234008722515
{Bdellovibrio bacteriovorus HD100} r=0.919865075228 0.250367580586 0.245951212135 0.264147730439
{Bifidobacterium longum NCC2705} r=0.953838393397 0.202385382332 0.313531265781 0.295038610269
{Bordetella bronchiseptica} r=0.92633521993 0.178385499222 0.321526442223 0.329677142112
{Bordetella bronchiseptica RB50} r=0.909435974134 0.159345732431 0.345858103928 0.33899352507
{Bordetella parapertussis} r=0.90921913469 0.159213277159 0.345742717216 0.338437523193
{Bordetella pertussis} r=0.908870922275 0.169089503115 0.33580862895 0.346825054499
{Bordetella pertussis Tohama I} r=0.909263996839 0.161790367909 0.346516586402 0.334458935321
{Borrelia afzelii} r=0.965961014563 0.401508959447 0.134402179608 0.188787593
{Borrelia burgdorferi} r=0.977960753976 0.400624419674 0.12916553852 0.174429081253
{Borrelia burgdorferi B31} r=0.952508179569 0.38699787107 0.121682852367 0.165925301726
{Borrelia garinii} r=0.981146689222 0.418206300495 0.144308052024 0.184307216968
{Borrelia hermsii} r=0.961433818946 0.390248670226 0.132576108316 0.180437667829
{Bradyrhizobium japonicum} r=0.907131579031 0.189070698555 0.313000739444 0.310169277431
{Bradyrhizobium japonicum USDA 110} r=0.909181737465 0.177812718484 0.328178050334 0.3184434908
{Brucella melitensis} r=0.911492282094 0.207930888801 0.280698687412 0.289191905948
{Brucella melitensis 16M} r=0.923843910912 0.203351247864 0.287548142679 0.295288730208
{Brucella melitensis biovar Abortus} r=0.927309495006 0.207688349068 0.289116900979 0.289686172175
{Brucella suis 1330} r=0.924013583697 0.203603599737 0.287392408106 0.294631725097
{Buchnera aphidicola} r=0.895771858608 0.397335989045 0.116793227935 0.151746268863
{Buchnera aphidicola str. APS} r=0.889284657146 0.388808875804 0.122245284817 0.152056042106
{Buchnera aphidicola str. Bp} r=0.865349857418 0.389381185792 0.120125110742 0.150314876699
{Buchnera aphidicola str. Sg} r=0.886989515193 0.396758173748 0.115683348853 0.147379875921
{Burkholderia cepacia} r=0.916737044948 0.187300418917 0.316352929715 0.324168389604
{Burkholderia mallei} r=0.911893323834 0.177070791269 0.301611558766 0.325676885555
{Burkholderia pseudomallei} r=0.893927375498 0.176039066264 0.319252835808 0.334209258529
{Butyrivibrio fibrisolvens} r=0.995867563393 0.310010515247 0.183806519453 0.237287066246
{Campylobacter fetus} r=0.975702232323 0.355917812871 0.148785871965 0.209554536707
{Campylobacter jejuni} r=0.961346841303 0.38157297798 0.126043923182 0.175064002976
{Campylobacter jejuni subsp. jejuni NCTC 11168} r=0.940883650911 0.362900303062 0.127783535146 0.180518633303
{Candidatus Blochmannia floridanus} r=0.878159844185 0.363953106019 0.122714208072 0.166289286317
{Candidatus Carsonella ruddii} r=0.872396726259 0.465167421105 0.0617676329898 0.0940800667758
{Caulobacter crescentus CB15} r=0.925385181507 0.161904918938 0.343195942724 0.333570218432
{Caulobacter vibrioides} r=0.941500845214 0.1715017987 0.344671061773 0.328397844648
{Chlamydia muridarum} r=0.874955578671 0.289768592344 0.193947183758 0.212183912879
{Chlamydia trachomatis} r=0.876736205 0.287061618633 0.199324500515 0.216524902835
{Chlamydophila caviae GPIC} r=0.886927284181 0.300116348036 0.192891400288 0.204997091299
{Chlamydophila pneumoniae} r=0.893362690675 0.302159346459 0.197932442976 0.214225067695
{Chlamydophila pneumoniae AR39} r=0.880847916768 0.29169875405 0.203614432517 0.209288304114
{Chlamydophila pneumoniae CWL029} r=0.881323128767 0.291474842819 0.204104249254 0.209317263319
{Chlamydophila pneumoniae J138} r=0.880790733602 0.291603946921 0.204364296246 0.209174095497
{Chlamydophila pneumoniae TW-183} r=0.87952898911 0.291719132351 0.203994703335 0.208817484409
{Chlorobium tepidum} r=0.925992111062 0.223383435103 0.295346015344 0.281979019884
{Chlorobium tepidum TLS} r=0.929264517387 0.22052161362 0.289886427089 0.286723137057
{Chloroflexus aurantiacus} r=0.902655520205 0.200350476946 0.280199705732 0.296731637157
{Chromobacterium violaceum ATCC 12472} r=0.917351145378 0.178673434364 0.326491237078 0.330617174434
{Citrobacter freundii} r=0.922905500148 0.255390145114 0.24297095035 0.265663474692
{Citrobacter rodentium} r=0.903873150301 0.30050532994 0.190992586035 0.226421009922
{Clostridium acetobutylicum} r=0.970112175673 0.381281479113 0.122028640184 0.193885307889
{Clostridium beijerinckii} r=0.955145331868 0.379627468372 0.12224763861 0.193719558689
{Clostridium botulinum} r=0.991680715109 0.408736503209 0.105357103747 0.14751016594
{Clostridium difficile} r=0.986913438684 0.39172534749 0.12198259792 0.177717565389
{Clostridium pasteurianum} r=0.976267247571 0.370397930619 0.132472272421 0.206087665214
{Clostridium perfringens} r=0.989672698133 0.390403421514 0.119536750042 0.191479852952
{Clostridium perfringens str. 13} r=0.980424777628 0.396363537554 0.105942634883 0.188128316506
{Clostridium tetani} r=0.952671580982 0.411543203706 0.10548502116 0.148038921657
{Clostridium tetani E88} r=0.975548950525 0.406512499136 0.108090587381 0.182718354702
{Clostridium thermocellum} r=0.99663777133 0.319456572188 0.191442663961 0.237100669451
{Comamonas testosteroni} r=0.922457931083 0.191094998195 0.316438313166 0.313605474206
{Corynebacterium diphtheriae} r=0.924991639098 0.227042368363 0.269493613609 0.271430811482
{Corynebacterium efficiens} r=0.944204038469 0.204818001884 0.306650155061 0.295430730639
{Corynebacterium efficiens YS-314} r=0.94070776482 0.180199383565 0.329829553623 0.308023253679
{Corynebacterium glutamicum} r=0.954641384856 0.225177568482 0.281015998136 0.271652712564
{Corynebacterium glutamicum ATCC 13032} r=0.932311576324 0.224484440867 0.277471243226 0.270024176942
{Corynebacterium jeikeium} r=0.907913032905 0.23850693646 0.287207787231 0.272951636392
{Corynebacterium striatum} r=0.918019387305 0.21436435464 0.321093193446 0.283962610366
{Coxiella burnetii} r=0.919286858999 0.309758072567 0.202985361597 0.222951862246
{Coxiella burnetii RSA 493} r=0.884541640986 0.289601977404 0.204573038008 0.224134958965
{Deinococcus radiodurans R1} r=0.904910980751 0.16955498991 0.339981632659 0.332525696284
{Delftia acidovorans} r=0.908063958529 0.189778939862 0.318849536487 0.317597654702
{Desulfitobacterium hafniense} r=0.909704388415 0.261383260665 0.22617765239 0.26697443789
{Desulfovibrio vulgaris} r=0.955489326608 0.205953049884 0.324826746582 0.300337141787
{Dichelobacter nodosus} r=0.936343337077 0.271886019668 0.232264493944 0.251812427448
{Ehrlichia canis} r=0.920618070486 0.362720540187 0.149822115734 0.169843171422
{Ehrlichia chaffeensis} r=0.942151715133 0.340564928534 0.149816554049 0.188318955137
{Ehrlichia ruminantium} r=0.896996259597 0.353140348266 0.151399017711 0.181500223248
{Enterobacter aerogenes} r=0.924067163183 0.217121143157 0.293106301982 0.300919987311
{Enterobacter cloacae} r=0.914688681694 0.224976260033 0.267000538308 0.291067119087
{Enterococcus faecalis} r=0.948110190396 0.352618937255 0.164405208377 0.203545292374
{Enterococcus faecalis V583} r=0.923930177287 0.332923770455 0.16927918663 0.210175977131
{Enterococcus faecium} r=0.958531630743 0.337413720779 0.175241720488 0.217550172818
{Enterococcus hirae} r=0.905423492202 0.333976751169 0.175181229357 0.212013325898
{Erwinia amylovora} r=0.918245803166 0.24746946941 0.252092601993 0.275078876912
{Erwinia chrysanthemi} r=0.907543533143 0.222861282388 0.272064422656 0.294966137673
{Erwinia pyrifoliae} r=0.908774914732 0.244745750102 0.251590224305 0.281702190976
{Escherichia coli} r=0.91781355277 0.252847354246 0.236503253293 0.266476362309
{Escherichia coli CFT073} r=0.908445880104 0.243309824191 0.243016776855 0.270885367683
{Escherichia coli K12} r=0.913552670507 0.241068567352 0.245052717808 0.272925603074
{Escherichia coli O157:H7} r=0.918142619695 0.246035417158 0.241643553417 0.273564875541
{Escherichia coli O157:H7 EDL933} r=0.91786258372 0.245398446874 0.24193956408 0.273025244135
{Eubacterium acidaminophilum} r=0.988164839872 0.318159935812 0.195524650085 0.262637068735
{Francisella tularensis subsp. tularensis} r=0.964593873269 0.350515463918 0.140729831451 0.199012709322
{Fremyella diplosiphon} r=0.90165845728 0.287539085889 0.221342558712 0.220588561418
{Fusobacterium nucleatum subsp. nucleatum ATCC 25586} r=0.972272010425 0.407091515613 0.100743965601 0.173194428102
{Geobacillus stearothermophilus} r=0.977955098789 0.275638754121 0.227246412317 0.269481982475
{Geobacter sulfurreducens PCA} r=0.932998443984 0.196425825402 0.310402100478 0.305736251429
{Gloeobacter violaceus PCC 7421} r=0.904810728297 0.183456494821 0.317759519364 0.310872892496
{Gluconacetobacter diazotrophicus} r=0.937494542169 0.168282361993 0.328101557992 0.339372956338
{Gluconacetobacter xylinus} r=0.904423547884 0.17634698432 0.311856939976 0.319138915457
{Gordonia westfalica} r=0.908450859756 0.172164202254 0.350291248751 0.31492779099
{Haemophilus ducreyi} r=0.92925395788 0.344804210558 0.170075177661 0.198714286802
{Haemophilus ducreyi 35000HP} r=0.89589480507 0.316454785851 0.177921106206 0.209461197597
{Haemophilus influenzae} r=0.922584765812 0.335169399788 0.174404495174 0.200498792459
{Haemophilus influenzae Rd KW20} r=0.908089485907 0.313759024081 0.177494926642 0.210080345689
{Haemophilus influenzae biotype aegyptius} r=0.935223237497 0.352249951953 0.17598770008 0.193202097576
{Helicobacter hepaticus ATCC 51449} r=0.921046340543 0.329333028503 0.163242086612 0.200020004501
{Helicobacter pylori} r=0.948080809739 0.345395145752 0.175306757205 0.207235922059
{Helicobacter pylori 26695} r=0.915358051551 0.320982079242 0.179396914662 0.216182404113
{Helicobacter pylori J99} r=0.915463287374 0.319198634565 0.181364129619 0.217666287902
{IncN plasmid R46} r=0.921688879104 0.250172903103 0.244568457704 0.267916338747
{Klebsiella aerogenes} r=0.934596457716 0.203602798869 0.298064612178 0.303960101236
{Klebsiella oxytoca} r=0.907857084183 0.235613367549 0.262933958647 0.283123912338
{Klebsiella pneumoniae} r=0.913886117843 0.234152544348 0.261883441907 0.279771157958
{Lactobacillus acidophilus} r=0.937942965727 0.322458083372 0.175757575758 0.199784648516
{Lactobacillus casei} r=0.932242097396 0.285972250794 0.208941918672 0.235559669935
{Lactobacillus delbrueckii} r=0.990619449309 0.266843750865 0.255734484381 0.258722780222
{Lactobacillus helveticus} r=0.981696294513 0.322939429596 0.185857567098 0.202685792197
{Lactobacillus johnsonii NCC 533} r=0.94208825855 0.339850756556 0.15419301009 0.195322651954
{Lactobacillus plantarum} r=0.903489993412 0.299744733991 0.192735019191 0.226782730061
{Lactobacillus plantarum WCFS1} r=0.900607704836 0.276178118217 0.213273660207 0.241965357237
{Lactobacillus sakei} r=0.919020642663 0.325729106443 0.178093081519 0.206703282585
{Lactococcus lactis} r=0.958825655805 0.346114356375 0.159861404863 0.194960609214
{Lactococcus lactis subsp. cremoris} r=0.956650928006 0.337700986053 0.166790046687 0.20163749963
{Lactococcus lactis subsp. lactis} r=0.935173324946 0.331989104376 0.163222138266 0.197778897191
{Lactococcus lactis subsp. lactis bv. diacetylactis} r=0.98813310236 0.347025238199 0.158138773729 0.202032875118
{Lechevalieria aerocolonigenes} r=0.943077784952 0.151451771654 0.349030101706 0.349071112205
{Legionella pneumophila} r=0.906702526599 0.313352839073 0.18591891799 0.213257028941
{Leptospira interrogans} r=0.889570417658 0.33042072811 0.15461321766 0.19320419814
{Leptospira interrogans serovar Copenhageni str. Fiocruz L1-130} r=0.900818835077 0.328189461613 0.170987132241 0.195783964313
{Leptospira interrogans serovar Lai str. 56601} r=0.896116174413 0.32928783047 0.169857263627 0.194318234982
{Listeria innocua} r=0.949963165619 0.33768474933 0.169290219022 0.208730835798
{Listeria ivanovii} r=0.927623097046 0.355801346986 0.166475022359 0.200660716567
{Listeria monocytogenes} r=0.946376508916 0.335014938991 0.173576595926 0.210794519096
{Listeria seeligeri} r=0.983257345816 0.356015130935 0.166454891995 0.204311440214
{Listonella anguillarum} r=0.921199860659 0.300384967341 0.202549619766 0.222029387944
{Mannheimia haemolytica} r=0.929460285128 0.323465221432 0.185144575671 0.211355116277
{Mesorhizobium loti} r=0.918821510613 0.185184640806 0.318329029777 0.312147269392
{Methylobacterium extorquens} r=0.941867783726 0.163482206041 0.354007526306 0.330701110428
{Micrococcus sp. 28} r=0.867890458025 0.162621408439 0.351846219356 0.337632053856
{Microcystis aeruginosa} r=0.902011177949 0.307071547902 0.196446016799 0.202579354757
{Micromonospora echinospora} r=0.954275829429 0.135915682898 0.362040706239 0.361079413819
{Microscilla sp. PRE1} r=0.964614689744 0.305520020908 0.190814179012 0.240429717053
{Moraxella catarrhalis} r=1.0 0.333326539486 0.20891081037 0.216180227186
{Mycobacterium avium} r=0.918957069342 0.174039663415 0.331177059306 0.325889463036
{Mycobacterium avium subsp. paratuberculosis} r=0.920269714928 0.171184129216 0.346118604701 0.329923927635
{Mycobacterium avium subsp. paratuberculosis str. k10} r=0.923968343313 0.153312452247 0.348550153283 0.347975199639
{Mycobacterium bovis} r=0.935805161855 0.181279592376 0.328238036869 0.329620015863
{Mycobacterium bovis AF2122/97} r=0.907453698148 0.167834517194 0.322268295838 0.336762298009
{Mycobacterium leprae} r=0.909952475718 0.19544714522 0.288481475197 0.310522321107
{Mycobacterium smegmatis} r=0.947117148314 0.164241921024 0.340745955247 0.333844756112
{Mycobacterium tuberculosis} r=0.92750863613 0.184217734695 0.316794241626 0.327530321245
{Mycobacterium tuberculosis CDC1551} r=0.905288178656 0.16854385461 0.321896248081 0.335790547034
{Mycobacterium tuberculosis H37Rv} r=0.907197193713 0.167928877758 0.322414857055 0.336519890835
{Mycobacterium ulcerans} r=0.887704865592 0.199263809575 0.351840175821 0.277602637315
{Mycoplasma agalactiae} r=0.992006579146 0.420598781319 0.13706856728 0.167183616006
{Mycoplasma bovis} r=0.962307149467 0.432188971866 0.170239438385 0.186213936496
{Mycoplasma capricolum} r=0.928268195509 0.402665047025 0.110356505255 0.162442714372
{Mycoplasma fermentans} r=0.966932617248 0.404517023894 0.119101829316 0.166234853838
{Mycoplasma gallisepticum} r=0.900191474248 0.361729385761 0.161654770452 0.177922315609
{Mycoplasma gallisepticum R} r=0.93403386201 0.370451045331 0.152046423112 0.166572482456
{Mycoplasma genitalium} r=0.902222878608 0.361627755411 0.148804573518 0.168523648754
{Mycoplasma hominis} r=0.984849470308 0.443893004707 0.130067851063 0.146666986342
{Mycoplasma hyopneumoniae} r=0.95181453924 0.390546686631 0.154832451127 0.160498253162
{Mycoplasma mycoides subsp. mycoides SC} r=0.937355305078 0.418141950375 0.103427582227 0.137898634353
{Mycoplasma penetrans} r=0.93818524844 0.400402572496 0.116846873657 0.14805161525
{Mycoplasma pneumoniae} r=0.897371485032 0.31294287111 0.204285497321 0.209865732633
{Mycoplasma pulmonis} r=0.941861478788 0.40398703186 0.126672585278 0.144685846048
{Myxococcus xanthus} r=0.917089996114 0.157691800403 0.335863322353 0.355354686646
{Neisseria gonorrhoeae} r=0.934121433333 0.260513060093 0.269728895517 0.25702318134
{Neisseria meningitidis} r=0.938563289483 0.267473636868 0.25318119312 0.26015580826
{Neisseria meningitidis MC58} r=0.926786311597 0.252626837428 0.269195945548 0.261449547971
{Neisseria meningitidis Z2491} r=0.92707920457 0.250996838711 0.270389521676 0.262459632855
{Nitrosomonas europaea ATCC 19718} r=0.91734939523 0.245796020706 0.246928380526 0.26876556164
{Nonomuraea sp. ATCC 39727} r=0.941898797824 0.140938891421 0.340134861924 0.368053851278
{Nostoc punctiforme} r=0.908147228655 0.298321222751 0.204576964838 0.222283471143
{Nostoc sp. PCC 7120} r=0.890746731806 0.298011518651 0.20410525608 0.219499635984
{Novosphingobium aromaticivorans} r=0.931294561758 0.19026502322 0.315234470477 0.3097698942
{Oceanobacillus iheyensis HTE831} r=0.948085579702 0.344202707188 0.153414044278 0.207570514488
{Oenococcus oeni} r=0.945161621137 0.327765028197 0.171176460123 0.209442991585
{Onion yellows phytoplasma} r=0.899038750058 0.391107469719 0.153312018634 0.136877098313
{Pantoea agglomerans} r=0.905359645759 0.233951874481 0.254607628674 0.276118277137
{Parachlamydia sp. UWE25} r=0.884859981604 0.327082135677 0.174418423354 0.186540586513
{Paracoccus denitrificans} r=0.922020783271 0.166895780051 0.33185741688 0.332017263427
{Pasteurella multocida} r=0.900113773252 0.303783734488 0.187975682602 0.219285293107
{Pectobacterium atrosepticum} r=0.901615995399 0.237751614128 0.257606448074 0.283263704266
{Pectobacterium carotovorum} r=0.933019112205 0.259397641249 0.240304536643 0.268397283862
{Pectobacterium carotovorum subsp. carotovorum} r=0.915255050432 0.245109860665 0.250375133976 0.274383708467
{Pediococcus pentosaceus} r=0.910755664522 0.324087526967 0.184930803211 0.1995479828
{Photobacterium damselae subsp. piscicida (causative agent of fish} r=0.882315672346 0.288240557596 0.204318545729 0.224074597344
{Photorhabdus luminescens} r=0.927330827051 0.285931604337 0.216542484597 0.237567464298
{Photorhabdus luminescens subsp. laumondii TTO1} r=0.914261675248 0.282711459284 0.20379466279 0.237757152679
{Pirellula sp. 1} r=0.919701149318 0.227186539228 0.272790340664 0.281785287227
{Plasmid ColIb-P9} r=0.90346741158 0.260939353758 0.250517598344 0.258078023589
{Plasmid F} r=0.92657135941 0.256639941501 0.22961879641 0.273606504575
{Plasmid R100} r=0.90572730828 0.243879940396 0.247889022919 0.281463610776
{Plasmid R64} r=0.896820741698 0.274806572545 0.249680944405 0.242143255962
{Plasmid Ti} r=0.913001173792 0.23528950105 0.264681068142 0.274864127769
{Plasmid pSB102} r=0.935580123955 0.218793713486 0.297683699498 0.302476754711
{Porphyromonas gingivalis} r=0.961722479723 0.273029839725 0.234515897532 0.250838126341
{Porphyromonas gingivalis W83} r=0.940065108765 0.26330847892 0.240171138911 0.25350002842
{Prochlorococcus marinus} r=0.882397258389 0.305388885774 0.176638815679 0.210658143143
{Prochlorococcus marinus str. MIT 9313} r=0.889863702339 0.233271752925 0.252716678466 0.268987377029
{Prochlorococcus marinus subsp. marinus str. CCMP1375} r=0.895514901515 0.329731591849 0.164982126261 0.205396313678
{Prochlorococcus marinus subsp. pastoris str. CCMP1986} r=0.913040380464 0.367218286941 0.135104073902 0.181803203238
{Proteus mirabilis} r=0.908931104456 0.308769905377 0.190953150242 0.211700900069
{Proteus vulgaris} r=0.927361055233 0.282033770172 0.216808628532 0.23754665842
{Providencia rettgeri} r=0.922641810319 0.273720572629 0.218775041691 0.24897667468
{Pseudomonas aeruginosa} r=0.916830383628 0.195849191106 0.303158800705 0.305815135959
{Pseudomonas aeruginosa PAO1} r=0.926433829072 0.168653897635 0.346218882054 0.325189439226
{Pseudomonas alcaligenes} r=0.921210632216 0.21314114658 0.301008728901 0.301046461902
{Pseudomonas chlororaphis} r=0.925500314435 0.20206360574 0.319063154823 0.300787777513
{Pseudomonas fluorescens} r=0.913538304532 0.198128303148 0.304628411077 0.304406982655
{Pseudomonas putida} r=0.922671096066 0.20359349644 0.300118047512 0.303277075854
{Pseudomonas putida KT2440} r=0.91636762918 0.192004839453 0.313039798013 0.310436132195
{Pseudomonas resinovorans} r=0.9254292617 0.225410431498 0.283481040244 0.288721003438
{Pseudomonas sp.} r=0.923629681605 0.205612766292 0.291214003092 0.304918376438
{Pseudomonas sp. ADP} r=0.907213198547 0.195248723207 0.315307435557 0.316292677042
{Pseudomonas sp. ND6} r=0.927315332287 0.218966742641 0.283716883562 0.293826434331
{Pseudomonas stutzeri} r=0.926236394539 0.198956194575 0.309123049727 0.305108131947
{Pseudomonas syringae} r=0.907884423821 0.215968992248 0.28590371277 0.293480212158
{Pseudomonas syringae pv. glycinea} r=0.925316392412 0.226376921548 0.281489911306 0.280911866183
{Pseudomonas syringae pv. maculicola} r=0.902765163487 0.237980727342 0.276456340286 0.278007214177
{Pseudomonas syringae pv. phaseolicola} r=0.927918435098 0.224381457958 0.283897367839 0.290422472904
{Pseudomonas syringae pv. syringae} r=0.940594625214 0.213461358489 0.289973234507 0.297287888146
{Pseudomonas syringae pv. tomato} r=0.920459393936 0.231754874652 0.285236768802 0.284818941504
{Pseudomonas syringae pv. tomato str. DC3000} r=0.917345461023 0.206463015643 0.293505172871 0.29916528098
{Ralstonia solanacearum} r=0.907432348731 0.166378425126 0.339068378836 0.336255462489
{Rhizobium etli} r=0.911061219284 0.207235520636 0.292339448014 0.296505421092
{Rhizobium leguminosarum} r=0.924407011455 0.198512287798 0.303632714347 0.297756940614
{Rhizobium leguminosarum bv. trifolii} r=0.941475434394 0.193578559954 0.312857113809 0.297261026048
{Rhizobium leguminosarum bv. viciae} r=0.919091342071 0.199603687046 0.302073592495 0.295438690238
{Rhizobium sp.} r=0.925882581636 0.202196284506 0.302831253263 0.299951156249
{Rhizobium sp. NGR234} r=0.9162941612 0.194803158302 0.305300646016 0.304391806085
{Rhodobacter capsulatus} r=0.915123336538 0.164000248692 0.319645253094 0.343738279895
{Rhodobacter sphaeroides} r=0.915373128789 0.156120445849 0.341848832696 0.340455830977
{Rhodococcus equi} r=0.934198951506 0.185351336295 0.331390831391 0.323195672252
{Rhodococcus erythropolis} r=0.926735675867 0.190340855873 0.317739652159 0.311118961028
{Rhodococcus rhodochrous} r=0.966600704301 0.179231970216 0.3344742689 0.317555395424
{Rhodococcus sp. DK17} r=0.919394055781 0.181854729382 0.325984723118 0.319234473022
{Rhodopseudomonas palustris CGA009} r=0.913500476415 0.173153650987 0.329103668602 0.326207299569
{Rhodospirillum centenum} r=0.933354886115 0.143472382192 0.350726960122 0.357787904585
{Rhodospirillum rubrum} r=0.910533580718 0.164785708151 0.330327235249 0.31912737267
{Rickettsia conorii} r=0.921761934999 0.359288839822 0.145740494768 0.18341258752
{Rickettsia montanensis} r=0.913948461984 0.359193885729 0.145663519615 0.178756426044
{Rickettsia prowazekii} r=0.914993995441 0.367054279712 0.132824491078 0.17350837336
{Rickettsia rickettsii} r=0.911120970852 0.349244637721 0.151253652239 0.192736291364
{Rickettsia typhi} r=0.904218268212 0.355025813274 0.13774336008 0.178904646389
{Rubrivivax gelatinosus} r=0.895204511589 0.147226269076 0.357790107767 0.339243462178
{Ruegeria sp. PR1b} r=0.925897622772 0.192511844965 0.301154725009 0.311139610274
{Saccharopolyspora erythraea} r=0.96003690627 0.1398702482 0.353316754698 0.368538956368
{Salmonella enterica} r=0.927535145598 0.277407292528 0.207443019943 0.244692583402
{Salmonella enterica subsp. enterica serovar Choleraesuis} r=0.907029385073 0.246924861179 0.257304186875 0.277641104941
{Salmonella enterica subsp. enterica serovar Dublin} r=0.904811961977 0.262177153753 0.234425377015 0.258606344254
{Salmonella enterica subsp. enterica serovar Typhi} r=0.914809206576 0.235698096567 0.250089687607 0.279820895718
{Salmonella enterica subsp. enterica serovar Typhi Ty2} r=0.912750850957 0.233098724892 0.251436052746 0.281480260793
{Salmonella enterica subsp. enterica serovar Typhimurium} r=0.911060176304 0.239929427804 0.25296122539 0.275800954329
{Salmonella enteritidis} r=0.918887284754 0.257821856658 0.235581158258 0.265690728588
{Salmonella typhi} r=0.919849781314 0.269630292804 0.227976538916 0.253632795014
{Salmonella typhimurium} r=0.922099041044 0.243340409862 0.249016058029 0.275444446849
{Salmonella typhimurium LT2} r=0.913567991272 0.233308987396 0.252046784813 0.281533572912
{Serratia entomophila} r=0.910549324695 0.250045301046 0.249369903632 0.263915657689
{Serratia marcescens} r=0.925103906073 0.248038609177 0.254546624062 0.269995591955
{Shewanella oneidensis MR-1} r=0.907216148454 0.269892571504 0.225016598747 0.24306242771
{Shewanella violacea} r=0.936724642875 0.266108836805 0.214869464813 0.248474215364
{Shigella boydii} r=0.917140872461 0.300865543442 0.177839444995 0.213835480674
{Shigella dysenteriae} r=0.898999606282 0.281623821291 0.209911604519 0.240979112111
{Shigella flexneri} r=0.915158132374 0.289274516764 0.208963722141 0.237342310366
{Shigella flexneri 2a} r=0.910112261417 0.277069229762 0.225761111496 0.250906864444
{Shigella flexneri 2a str. 2457T} r=0.913209747795 0.240259203289 0.246402064477 0.27552781541
{Shigella flexneri 2a str. 301} r=0.91214162723 0.241687184281 0.245095131263 0.274307445101
{Shigella sonnei} r=0.911569507521 0.274438447954 0.195111485204 0.242288458682
{Sinorhizobium fredii} r=0.888920902159 0.200667368041 0.293238116492 0.291782233983
{Sinorhizobium meliloti} r=0.924180878894 0.18625084391 0.316533753384 0.310383873656
{Sodalis glossinidius} r=0.897194129242 0.234087548893 0.254842513054 0.279396627552
{Sphingomonas elodea} r=0.906238750381 0.162653744553 0.335436541988 0.331011390978
{Sphingomonas paucimobilis} r=0.935905202229 0.177936331854 0.313567298642 0.329677625387
{Sphingomonas sp.} r=0.947813576931 0.200495003786 0.295266064535 0.305627897527
{Spiroplasma citri} r=0.919877816314 0.386542497377 0.121910341611 0.17265652326
{Spiroplasma kunkelii} r=0.914416137266 0.388553307158 0.123766737139 0.166440148998
{Staphylococcus aureus} r=0.955660799409 0.369823915602 0.14632767312 0.184662123444
{Staphylococcus aureus subsp. aureus MW2} r=0.949037840627 0.361040417164 0.145951715681 0.189007084084
{Staphylococcus aureus subsp. aureus Mu50} r=0.949683530746 0.361177493832 0.146446448668 0.188929335079
{Staphylococcus aureus subsp. aureus N315} r=0.948230077545 0.360731390751 0.146286161986 0.188881045692
{Staphylococcus carnosus} r=0.959333662953 0.344701601164 0.162532751092 0.202197962154
{Staphylococcus epidermidis} r=0.980657045348 0.379947243755 0.148105081826 0.177330964686
{Staphylococcus epidermidis ATCC 12228} r=0.950998725041 0.36367789893 0.146017558695 0.183026905537
{Staphylococcus warneri} r=0.97076242769 0.390916140467 0.136213581478 0.16344300432
{Staphylococcus xylosus} r=0.979742830068 0.36126613556 0.151265993553 0.188031639188
{Stenotrophomonas maltophilia} r=0.913339637201 0.198473592335 0.309720023275 0.31683784625
{Stigmatella aurantiaca} r=0.900615332253 0.161328799735 0.317604319787 0.346825243631
{Streptococcus agalactiae} r=0.939525413489 0.344071830836 0.152708532568 0.188734459675
{Streptococcus agalactiae 2603V/R} r=0.939827859809 0.330369474122 0.161940859749 0.19862938227
{Streptococcus agalactiae NEM316} r=0.939464182299 0.331014587786 0.162664278843 0.198095514996
{Streptococcus gordonii} r=0.931520803038 0.301552998241 0.19607278141 0.222384305533
{Streptococcus mutans} r=0.951118720287 0.318890911297 0.171515592768 0.202123528698
{Streptococcus mutans UA159} r=0.941199776276 0.311672414564 0.169085597248 0.205539184842
{Streptococcus pneumoniae} r=0.944667486828 0.319971154078 0.181465404973 0.215358216097
{Streptococcus pneumoniae R6} r=0.94722248602 0.304211805233 0.1863229793 0.218979480804
{Streptococcus pneumoniae TIGR4} r=0.94398580791 0.303628318881 0.186965177136 0.218494198427
{Streptococcus pyogenes} r=0.990352808109 0.339146734509 0.185716040029 0.216626234682
{Streptococcus pyogenes M1 GAS} r=0.937939576757 0.312456221409 0.181867624496 0.209610121642
{Streptococcus pyogenes MGAS315} r=0.940600604993 0.313590299532 0.181581307801 0.210339999828
{Streptococcus pyogenes MGAS8232} r=0.938081255167 0.313671041568 0.181828369622 0.209773007859
{Streptococcus pyogenes SSI-1} r=0.939199626585 0.313618183028 0.18143608664 0.210264885221
{Streptococcus salivarius} r=0.961868929856 0.31487997276 0.181904167376 0.206704121976
{Streptococcus suis} r=0.966215510623 0.319044971011 0.1798377048 0.220668952805
{Streptococcus thermophilus} r=0.932616975459 0.319609027327 0.167461239778 0.199890803388
{Streptomyces antibioticus} r=0.94540494135 0.144479954111 0.351514965276 0.352539282568
{Streptomyces atroolivaceus} r=0.937828033898 0.134112505218 0.377579165337 0.351421252077
{Streptomyces aureofaciens} r=0.933742506559 0.141345786009 0.375624942288 0.350534911024
{Streptomyces avermitilis} r=0.935863373735 0.142875036533 0.366791922397 0.34927838782
{Streptomyces avermitilis MA-4680} r=0.929773692127 0.147626055869 0.364670945057 0.346759150606
{Streptomyces carzinostaticus subsp. neocarzinostaticus} r=0.92303403113 0.154272623139 0.348713249332 0.339534173349
{Streptomyces clavuligerus} r=0.948252567357 0.150762301382 0.367346452424 0.344033554368
{Streptomyces coelicolor} r=0.948852738437 0.152584670232 0.369349376114 0.341381461676
{Streptomyces coelicolor A3(2)} r=0.940297449466 0.142565248528 0.37396166402 0.348857417267
{Streptomyces collinus} r=0.931488022776 0.145200192957 0.37247605265 0.348494245745
{Streptomyces fradiae} r=0.927841108161 0.13801432617 0.361222166694 0.359577155867
{Streptomyces galilaeus} r=0.952605263241 0.144246926683 0.36090474927 0.354625453259
{Streptomyces glaucescens} r=0.960488456876 0.141745760075 0.376173434988 0.346074719499
{Streptomyces globisporus} r=0.919873523355 0.147745000709 0.363754550182 0.339656313525
{Streptomyces griseus} r=0.945903301533 0.148410337851 0.371595583848 0.342924691242
{Streptomyces griseus subsp. griseus} r=0.931059186694 0.138731997458 0.369464330683 0.351572711684
{Streptomyces hygroscopicus} r=0.935300845714 0.146916023553 0.351204375613 0.348394573067
{Streptomyces lavendulae} r=0.941656480165 0.14263085259 0.368623931798 0.350349778711
{Streptomyces lividans} r=0.941379205263 0.159080310048 0.367771452464 0.336826997298
{Streptomyces peucetius} r=0.947756214406 0.149738940502 0.362790419341 0.343745792379
{Streptomyces rochei} r=0.934540015989 0.137634379251 0.377276428867 0.352545642313
{Streptomyces sp.} r=0.930212454348 0.146106223526 0.382095144998 0.33724340176
{Streptomyces venezuelae} r=0.948427324953 0.13808225199 0.38997272918 0.340215968913
{Streptomyces violaceoruber} r=0.936482399808 0.154249866447 0.371551089358 0.338076262254
{Streptomyces viridochromogenes} r=0.945424437688 0.145721728019 0.368113235366 0.342573024688
{Synechococcus elongatus PCC 7942} r=0.882037411118 0.214225117686 0.281477792993 0.276906372325
{Synechococcus sp.} r=0.917243393987 0.22649117431 0.272635741489 0.270378855311
{Synechococcus sp. PCC 6301} r=0.913176408962 0.212184387306 0.281268309965 0.279946586001
{Synechococcus sp. PCC 7002} r=0.881611509252 0.235862479979 0.254508883674 0.252557082728
{Synechococcus sp. WH 8102} r=0.91166225659 0.193510536268 0.295412687927 0.306744703658
{Synechocystis sp.} r=0.899050752146 0.249380300065 0.246053489889 0.246183953033
{Synechocystis sp. PCC 6803} r=0.896456843058 0.258404127497 0.234936305259 0.247696403073
{Thauera aromatica} r=0.95680045772 0.199031504108 0.322976585352 0.309568795398
{Thermoanaerobacter tengcongensis} r=0.965209073536 0.348332166151 0.1482104548 0.229821926735
{Thermosynechococcus elongatus BP-1} r=0.878722217881 0.218961751022 0.274420755039 0.270998031548
{Thermotoga maritima} r=0.971831590858 0.299333280293 0.206716524783 0.257750550296
{Thermotoga neapolitana} r=0.996267922849 0.299582127933 0.2118749139 0.267449602792
{Thermus aquaticus} r=0.954398901088 0.181719058367 0.326027934971 0.336168264041
{Thermus thermophilus} r=0.94084109475 0.164074724244 0.343930524085 0.340777917836
{Thermus thermophilus HB27} r=0.910040005613 0.147756633685 0.352093493125 0.344070199116
{Thiocapsa roseopersicina} r=0.931764985593 0.171511681767 0.331628777352 0.316954773683
{Treponema denticola} r=0.965573513696 0.319392999684 0.185875900881 0.221035403566
{Treponema denticola ATCC 35405} r=0.942898663089 0.331366916513 0.176696159086 0.206028734985
{Treponema pallidum} r=0.915815649786 0.23073925629 0.216161489646 0.302027666444
{Treponema pallidum subsp. pallidum str. Nichols} r=0.883773047168 0.222093305427 0.239542572876 0.286574453241
{Tropheryma whipplei TW08/27} r=0.896751837744 0.259085870737 0.214846683114 0.24921464364
{Tropheryma whipplei str. Twist} r=0.894954842743 0.258076912485 0.214148021861 0.250419961897
{Ureaplasma urealyticum} r=0.946883417232 0.3993311889 0.116079953847 0.142725033033
{Vibrio alginolyticus} r=0.928953855194 0.27125072509 0.222896494281 0.24482025196
{Vibrio cholerae} r=0.918382782911 0.282689822461 0.206297814113 0.23687696238
{Vibrio cholerae O1 biovar eltor str. N16961} r=0.907137170351 0.260998106973 0.228608542575 0.25230910934
{Vibrio fischeri} r=0.948646036436 0.333415273681 0.170997799316 0.196750479936
{Vibrio harveyi} r=0.952870331589 0.28292688344 0.221415245203 0.240649431414
{Vibrio parahaemolyticus} r=0.930931901077 0.278364030639 0.220536666888 0.241984244097
{Vibrio vulnificus} r=0.936294821404 0.274673586227 0.227488776309 0.243642654146
{Vibrio vulnificus CMCP6} r=0.923324181222 0.267153964696 0.228515018915 0.250108839359
{Vibrio vulnificus YJ016} r=0.919223994928 0.268469805541 0.226362405091 0.248442078382
{Wautersia eutropha} r=0.913180854706 0.182425828822 0.320765380268 0.323271038892
{Wautersia metallidurans} r=0.890661613189 0.195816451219 0.296466010676 0.31730336356
{Wautersia oxalatica} r=0.922518523126 0.188972174173 0.324342793687 0.314284493989
{Wigglesworthia glossinidia endosymbiont of Glossina brevipalpis} r=0.885436787597 0.424604802842 0.100441790297 0.136012418246
{Wolbachia endosymbiont of Drosophila melanogaster} r=0.939216958927 0.35317043599 0.149636756524 0.205024786601
{Wolinella succinogenes} r=0.917701563973 0.261652187256 0.235174363771 0.253862723654
{Xanthomonas axonopodis pv. citri str. 306} r=0.907514427519 0.175789813747 0.321992559054 0.328642799831
{Xanthomonas campestris} r=0.890187192177 0.18067503273 0.313031260976 0.324596864323
{Xanthomonas campestris pv. campestris} r=0.931439788725 0.19272234958 0.31008505266 0.317718196618
{Xanthomonas campestris pv. campestris str. ATCC 33913} r=0.908614015812 0.173190895406 0.324892206377 0.330957279759
{Xanthomonas citri} r=0.89422401329 0.192798827716 0.307776847394 0.329408275766
{Xanthomonas oryzae pv. oryzae} r=0.896161299909 0.183377959414 0.30871852687 0.324995302518
{Xenorhabdus nematophila} r=0.941474070646 0.282855273962 0.213881118394 0.241186867633
{Xylella fastidiosa} r=0.915280834472 0.261257923767 0.243187618342 0.270087264345
{Xylella fastidiosa 9a5c} r=0.893316337655 0.225503524436 0.260578788607 0.277222394451
{Xylella fastidiosa Temecula1} r=0.896970100119 0.227084817667 0.255290583517 0.276363921152
{Yersinia enterocolitica} r=0.901223410025 0.272738477397 0.218231492219 0.246749245085
{Yersinia pestis} r=0.913323810238 0.260640643408 0.23397239718 0.257893963227
{Yersinia pestis CO92} r=0.901308500239 0.253414870815 0.229175923463 0.259874608402
{Yersinia pestis KIM} r=0.901450102847 0.25463418951 0.229392350174 0.259400693634
{Yersinia pestis biovar Mediaevails str. 91001} r=0.900978200631 0.254106585008 0.22929440121 0.259339378063
{Yersinia pseudotuberculosis} r=0.908029897564 0.28172298383 0.198971633707 0.234607817779
{Zymomonas mobilis} r=0.913582131051 0.252876380322 0.225525723545 0.249627991387
{uncultured Acidobacteria bacterium} r=0.913604079959 0.18582318398 0.309297677133 0.318447614436
{uncultured bacterium} r=0.906183848176 0.217907304202 0.284394116881 0.290689006425
{uncultured bacterium 442} r=0.923789971215 0.232848105153 0.252195811068 0.276346661753
{uncultured bacterium 443} r=0.909030680651 0.222862049806 0.262194608611 0.28105268475
{uncultured bacterium 463} r=0.929128172597 0.223662507716 0.264604393714 0.284205093956
{uncultured bacterium 560} r=0.923379792476 0.313102569548 0.171133290861 0.207602463368
{uncultured bacterium 561} r=0.911992157789 0.235243421978 0.242771211482 0.274078373435
{uncultured bacterium 562} r=0.965323522006 0.357651340791 0.146247033845 0.205659333797
{uncultured bacterium 578} r=0.940215584965 0.319842558858 0.166454501558 0.208521721317
{uncultured bacterium 580} r=0.952978370383 0.349545957918 0.152912513843 0.199881875231
{uncultured bacterium 581} r=0.904886627562 0.23374954832 0.258227272119 0.263486837703
{uncultured bacterium 582} r=0.909916593114 0.229806145631 0.240842080825 0.28321144885
{uncultured marine gamma proteobacterium EB000-45B06} r=0.968175485681 0.356064830304 0.145738076651 0.206479313037
{uncultured marine gamma proteobacterium EBAC20E09} r=0.96293633001 0.363442104451 0.138532747049 0.193928874489
{uncultured marine gamma proteobacterium EBAC31A08} r=0.955426559139 0.348262259403 0.149782357342 0.194713663878
{uncultured proteobacterium} r=0.901844876602 0.226502993841 0.259180397369 0.274490189634
@group {Rekeyed Data} recessiveon
@balllist {First Position} color=gold
r=0.827113431298 0.130223955209 0.397720455909 0.210157968406
r=0.787346568349 0.143534781733 0.374622424093 0.226075671805
r=0.63699540498 0.190738155842 0.329050004105 0.268967074472
r=0.62204526394 0.190757704352 0.332845561767 0.263864906787
r=0.61774824104 0.188966895562 0.325791739264 0.272291688019
r=0.627468806426 0.216363601816 0.311130745407 0.313752873891
r=0.601017967851 0.20879644914 0.331878263209 0.295733832215
r=0.891565477722 0.106851658272 0.445424308657 0.149044949159
r=0.868390603993 0.0925529300235 0.487342438819 0.107650714511
r=0.815364092162 0.15638980743 0.342112429488 0.252489787979
r=0.788398699549 0.141721092349 0.367567933403 0.253392440188
r=0.796599762772 0.131009780962 0.370023419204 0.235523717684
r=0.778474411153 0.148602505423 0.370042864111 0.232597482123
r=0.775794612461 0.149952571412 0.365796653595 0.23815996636
r=0.830617441621 0.139411200774 0.383525184109 0.229516846198
r=0.7855251527 0.154234925061 0.370721505751 0.237887765772
r=0.911050722726 0.144303942324 0.377353092636 0.223493734623
r=0.908480494427 0.107432199296 0.460354702919 0.153943827203
r=0.867664267013 0.125752395628 0.42699956662 0.176265228488
r=0.637372293264 0.189201293854 0.33137596417 0.273500870863
r=0.637023322127 0.190377159876 0.345169323988 0.267786079232
r=0.613580455392 0.164700605517 0.419884877028 0.266143380429
r=0.523489976162 0.163835393715 0.387043422196 0.285383903793
r=0.794833555498 0.171041431638 0.34403776213 0.324537646057
r=0.813793773379 0.130349178286 0.396230963957 0.211917868767
r=0.747345726954 0.1428182576 0.390772528538 0.218471955224
r=0.571808808082 0.179926275022 0.286920815641 0.375950725584
r=0.918554682419 0.128513202197 0.406060606061 0.214389509126
r=0.885194341226 0.133369022127 0.386117059243 0.212633832976
r=0.888889387422 0.135272028644 0.396122609379 0.206051873199
r=0.901042425253 0.124147324592 0.402185949681 0.199592487597
r=0.921035705153 0.123909038014 0.392443269977 0.217719647013
r=0.727363641908 0.17184102539 0.341867346772 0.279121094708
r=0.592042029075 0.200004443309 0.295679992891 0.35011052731
r=0.614515592854 0.208628321997 0.288309965604 0.351641910755
r=0.604842573665 0.202957567347 0.328371589097 0.315484751132
r=0.56751834591 0.20341842315 0.316222679495 0.324231132862
r=0.606344962559 0.203679411541 0.325513736324 0.316857168236
r=0.601928474659 0.202392084846 0.32732628086 0.317456021285
r=0.703232893579 0.185718037762 0.341027811014 0.286660635597
r=0.64784186911 0.201337822273 0.329937095774 0.300921414016
r=0.700671502 0.182331488621 0.346720124039 0.273894475403
r=0.743571841117 0.174344590727 0.338088151116 0.29340583858
r=0.617129224796 0.189187091567 0.338885180758 0.300994986263
r=0.607391317382 0.20312599681 0.319872408293 0.314258373206
r=0.641582746463 0.182358836189 0.356864742315 0.29262843155
r=0.560481600891 0.194919195442 0.320020927799 0.335920241832
r=0.713110600156 0.177201905115 0.336518317442 0.298854634139
r=0.715541368309 0.17753764506 0.336927980312 0.299397156813
r=0.543017574314 0.213010678946 0.306946213383 0.320030371314
r=0.583255077431 0.21547481621 0.279938027827 0.340209004192
r=0.69405404378 0.20110412959 0.308311843969 0.310790687539
r=0.782143848731 0.178525855259 0.32065382512 0.310415020964
r=0.690598282801 0.194765996904 0.318699969127 0.303804071866
r=0.564312101198 0.174995457023 0.358849718335 0.275849536616
r=0.768800563096 0.175306942582 0.341558268772 0.271249739879
r=0.830696540529 0.145780688274 0.390128496761 0.234283552321
r=0.842179551462 0.133017731471 0.396136695057 0.202358560348
r=0.918478412322 0.121161588911 0.403692109523 0.186984308748
r=0.921372475273 0.122071151183 0.402117243593 0.186357629682
r=0.797158068533 0.114442592182 0.425303971742 0.200545575361
r=0.920056493584 0.122546532596 0.399224565892 0.187324097401
r=0.533839885011 0.178623074505 0.333228544483 0.38887142408
r=0.571745227761 0.19492081557 0.293282975921 0.398524154578
r=0.599189447617 0.225048004531 0.263838428491 0.399321720151
r=0.534799349539 0.162804534352 0.338448049101 0.403676332436
r=0.586792876121 0.196672736813 0.30281798821 0.397604864348
r=0.832119811676 0.143169789791 0.373267592321 0.217183781045
r=0.883230887347 0.133060132361 0.388432297376 0.218665323657
r=0.772691541907 0.149337878589 0.372973209213 0.234911061579
r=0.801437494834 0.139134438692 0.381921427792 0.22972972973
r=0.790224633156 0.139179976227 0.381525555723 0.236962551064
r=0.804292684902 0.138744455436 0.382589372893 0.230243971528
r=0.538616138123 0.236756711897 0.252732478526 0.392348230217
r=0.535460580673 0.239026146629 0.245290112148 0.386973281513
r=0.546101594939 0.24983351232 0.231324881959 0.395478734574
r=0.528999453564 0.24220581801 0.241656102404 0.394477040959
r=0.866082142243 0.136142713328 0.38210238036 0.215769476407
r=0.837406162382 0.154857830879 0.388533851996 0.195193109197
r=0.858809211208 0.135093942977 0.387334121666 0.214531599001
r=0.622531062168 0.172113564669 0.363154574132 0.312365930599
r=0.546125631817 0.153574460859 0.363151638648 0.391543555782
r=0.568912921408 0.214113476729 0.284282619636 0.37889761712
r=0.562716238477 0.213416605121 0.29911040499 0.35969533183
r=0.53547562148 0.251682877836 0.249858162916 0.360756873348
r=0.545826281342 0.282432822884 0.148126745642 0.522392372147
r=0.88217948047 0.121313475657 0.414123243457 0.196921592956
r=0.918726801964 0.107752165388 0.41731383841 0.219811947073
r=0.599644068511 0.225654747426 0.30916150887 0.26827451793
r=0.601446544395 0.219293954031 0.317616380863 0.265200600996
r=0.595653084048 0.220267297296 0.30494175966 0.282927536397
r=0.588577212679 0.207765386204 0.323282390197 0.296743769792
r=0.620692900521 0.215555963594 0.303558068344 0.276171657682
r=0.620585781905 0.215147789362 0.304036433207 0.27549855822
r=0.619330957503 0.215115345356 0.303719632528 0.276259952365
r=0.61976881088 0.216071965317 0.302584154957 0.277045890888
r=0.89984304919 0.14549084077 0.356211836543 0.264795678722
r=0.88285064144 0.148844780176 0.35673535826 0.256964505831
r=0.764942715934 0.141843971631 0.368645538858 0.215096959778
r=0.923074267978 0.132154786116 0.383576687099 0.20446208787
r=0.732168067327 0.162211314074 0.337828920898 0.269509938038
r=0.626591685829 0.191877835565 0.310777913024 0.317140644019
r=0.578572861677 0.196507346478 0.309719722609 0.384985858163
r=0.550517279462 0.192474674385 0.331030297372 0.371878063582
r=0.519712522177 0.247388247662 0.241025865656 0.418208896384
r=0.537446456011 0.21668583311 0.30241497188 0.376723010759
r=0.537064546989 0.176358031253 0.358881683852 0.347772935048
r=0.532877959126 0.209067973762 0.322987097239 0.367793555828
r=0.555945149397 0.2109827532 0.322341652013 0.3777177394
r=0.572993682748 0.241427571728 0.236179146256 0.426721983405
r=0.567223555195 0.204172822286 0.307902190026 0.392627255706
r=0.613627562983 0.18981426852 0.345573832393 0.321289500389
r=0.86492935047 0.138848345026 0.385164084938 0.221455812421
r=0.711361522809 0.154551563781 0.389030012231 0.226916925393
r=0.791948211637 0.139935858762 0.391991871209 0.222398628267
r=0.862873611726 0.129526220667 0.400083558599 0.21258804052
r=0.729415201677 0.146427254262 0.401360731448 0.22675004266
r=0.738248325704 0.155126285943 0.390053108215 0.229723038137
r=0.721941137798 0.153276615314 0.355070131065 0.245389744769
r=0.802037968146 0.138009196296 0.370312803575 0.231202642316
r=0.654456897883 0.193175893778 0.321050237934 0.294661179576
r=0.668709885785 0.210397146088 0.309255055264 0.280509076247
r=0.885691500169 0.110228961989 0.397843256127 0.191613447053
r=0.856699500662 0.134109816972 0.381079153791 0.212835749941
r=0.759768606856 0.173839446012 0.34644780713 0.284124134393
r=0.8696820967 0.14590747331 0.386589248923 0.237450833489
r=0.687717234339 0.176522767593 0.349070241146 0.270648531441
r=0.543858463632 0.230886517099 0.287246787192 0.358690917012
r=0.523123829999 0.241489949428 0.316624877821 0.306914283286
r=0.543771897838 0.225628813812 0.291524036315 0.353177556184
r=0.815845291678 0.142280796127 0.370484545041 0.238693259403
r=0.766900163567 0.145034566602 0.366732594219 0.244724283718
r=0.622734206029 0.19954068518 0.315342800556 0.333007458598
r=0.616250835489 0.206191386934 0.330394788866 0.306145829982
r=0.642625593362 0.191740075506 0.320027872825 0.321754323928
r=0.627213839759 0.198687427615 0.324239694591 0.320765238279
r=0.751669797714 0.150159744409 0.338598429429 0.263832074289
r=0.810398337446 0.154068533306 0.344475892045 0.254624481957
r=0.745992359323 0.145017297177 0.339917419931 0.268496819551
r=0.727499726822 0.161704210238 0.34394170448 0.265538053704
r=0.752052323492 0.161709633942 0.342399880588 0.255547607437
r=0.759098901863 0.15852031127 0.347273403386 0.252602103572
r=0.744604695857 0.158375487427 0.346482599895 0.25760362069
r=0.748267648227 0.158586735489 0.346606863282 0.257061265167
r=0.740990046138 0.140679326023 0.377534100027 0.327627707943
r=0.56255126497 0.185812469318 0.326215022091 0.33754704631
r=0.602008239913 0.196992881378 0.327123943849 0.261592708403
r=0.533469418962 0.216245966918 0.310952953052 0.3845903751
r=0.721103367752 0.177217903344 0.360906104128 0.267097728178
r=0.88901830972 0.134662706385 0.382756317498 0.231564425046
r=0.855579295765 0.143872490958 0.380799768438 0.197172145991
r=0.902248874411 0.117772648586 0.400115406809 0.196999422966
r=0.830011687911 0.13403182332 0.369511346839 0.208242761499
r=0.788352511198 0.128631992555 0.410436700789 0.191948436908
r=0.563520033134 0.196490185773 0.317665607934 0.325594680438
r=0.59709386285 0.208683240947 0.321497327978 0.28837504564
r=0.550634224733 0.204815394763 0.317829145121 0.323045319289
r=0.592663337958 0.206886008996 0.329198848892 0.283043709227
r=0.577111031047 0.199571699201 0.306688081707 0.335804299481
r=0.602638034297 0.193175607369 0.297900956287 0.330129636311
r=0.65694898615 0.195113897694 0.302615529244 0.364859142893
r=0.708463131623 0.216700886505 0.297837025262 0.339368468376
r=0.712688728122 0.215661461518 0.299565463973 0.338354817941
r=0.73211534336 0.161479573585 0.338413107248 0.271016670244
r=0.860589047534 0.132291201429 0.366815542653 0.225413130862
r=0.778781356435 0.143239536324 0.354260684895 0.26314043005
r=0.78635388314 0.153865870424 0.343559323726 0.254980676473
r=0.573303747728 0.197969543147 0.325149976927 0.323027226581
r=0.685281712302 0.180964136323 0.337859151066 0.290715216348
r=0.812616445161 0.174483273844 0.356810824272 0.279862206358
r=0.589868777026 0.187286378663 0.336583179246 0.328962850899
r=0.567778486645 0.198952034656 0.317659241478 0.334249504511
r=0.6701740928 0.195471323894 0.318219381852 0.3079536481
r=0.689092493882 0.185232200959 0.333270872958 0.28574430383
r=0.649536261425 0.202471574484 0.310922142995 0.320317016766
r=0.587299261166 0.202966059019 0.315103904388 0.325813274247
r=0.594735798978 0.193953391964 0.321636907406 0.325841698499
r=0.576867762208 0.199778915848 0.326258640472 0.31488540005
r=0.607040360115 0.195832424176 0.321077896574 0.3206415012
r=0.905506641744 0.118786909449 0.428364911417 0.174673966535
r=0.62095984857 0.202187306661 0.313634254485 0.30594581357
r=0.604302410572 0.247151796176 0.282290030663 0.326053897739
r=0.611339741559 0.230433679807 0.290754275811 0.318016276519
r=0.613807445693 0.232963354648 0.286549879394 0.320033195265
r=0.611475272912 0.184224258513 0.340612157404 0.317274089407
r=0.578473213213 0.182335870339 0.318677106719 0.344193177463
r=0.614087619954 0.180754677481 0.341579177942 0.317714915988
r=0.562753083742 0.181001621172 0.35113701091 0.332559260395
r=0.648515640402 0.197816414755 0.310198479063 0.296061973431
r=0.593823726783 0.193806585007 0.339682340779 0.299692992074
r=0.858123813074 0.136919673716 0.391957385495 0.219302413147
r=0.893578784969 0.12085077677 0.416023491597 0.201404734033
r=0.714407670027 0.114240525579 0.398990206217 0.174219843056
r=0.615244638513 0.21188630491 0.298527652047 0.275167785235
r=0.918136519573 0.114006514658 0.434033901118 0.157160936949
r=0.657929061088 0.184830602897 0.329509346759 0.302851483514
r=0.571921409354 0.136984346975 0.360304907875 0.340534811675
r=0.832466623714 0.135961238612 0.396105820651 0.190765820909
r=0.823350182532 0.118807134181 0.418589784568 0.19766029534
r=0.88121440701 0.123582689507 0.419424838269 0.179116833204
r=0.806323129011 0.122503424904 0.415999711587 0.201023866176
r=0.807764456913 0.132736231473 0.421793912946 0.187603732344
r=0.775118891635 0.14898958853 0.398595614929 0.208168436796
r=0.891476922116 0.124519413007 0.415804768867 0.190402700312
r=0.813065437032 0.136715718351 0.403687246055 0.210628034027
r=0.804793868424 0.134028060814 0.418359995969 0.187799005283
r=0.80856420488 0.132924791337 0.421354539681 0.188097479532
r=0.75062905503 0.126101133109 0.383311415755 0.211489614671
r=0.528493332493 0.184583910777 0.321586484525 0.393057480367
r=0.478200913145 0.134529629829 0.344275506367 0.367538816956
r=0.495269436673 0.203577936061 0.306443597813 0.385566782618
r=0.567234878903 0.221009656905 0.283818795635 0.398052916699
r=0.541227909473 0.201883684588 0.296236854331 0.367360729822
r=0.583694134888 0.218884105473 0.274877474904 0.370048051072
r=0.592735446769 0.212037429709 0.268666662995 0.371174277264
r=0.53825688784 0.204991728404 0.300390802944 0.397420221055
r=0.536121518862 0.191273540142 0.294206963453 0.356270693182
r=0.50830420076 0.236961915753 0.254760530871 0.409293133295
r=0.507806334894 0.242803293324 0.26937555798 0.399950401746
r=0.69636166343 0.201393931628 0.294469836117 0.323338031979
r=0.546754442057 0.220400067327 0.265486024706 0.391780170892
r=0.89976349411 0.118870086691 0.407638271522 0.182667947934
r=0.729034223416 0.175204690972 0.367132050384 0.262866931402
r=0.711731723686 0.165482161651 0.364894513227 0.280336151337
r=0.782696587691 0.167702801809 0.36019984789 0.259630794095
r=0.789098893863 0.168141216359 0.360974189991 0.25756735044
r=0.746865176114 0.155793353887 0.344110690457 0.252332220912
r=0.914268998658 0.113522420503 0.43473687901 0.160011219016
r=0.621413456802 0.194537709847 0.325783011776 0.267702330243
r=0.622855709207 0.195768499002 0.321401189729 0.27761376291
r=0.814106228614 0.139477635392 0.388910227312 0.214410419358
r=0.598581715736 0.199175676389 0.330666442361 0.312383242014
r=0.614237165066 0.194641618189 0.319047873192 0.32865453381
r=0.585596799241 0.232030437014 0.239168820895 0.373583270943
r=0.752989289878 0.161744738629 0.341178245455 0.248397073244
r=0.588921276221 0.227310928808 0.281714303821 0.300765141765
r=0.919197697509 0.13601342711 0.398305626598 0.207496803069
r=0.627753662921 0.206477933692 0.326616499405 0.278862827722
r=0.772100178122 0.146347638942 0.339030256995 0.251550829219
r=0.718664762772 0.160791448715 0.341953929627 0.285714285714
r=0.783016709218 0.154702572347 0.331149517685 0.263987138264
r=0.629725576675 0.204244265399 0.295117333686 0.320036983225
r=0.622083814598 0.189884148064 0.320641424131 0.273452952812
r=0.65990144016 0.179868175956 0.316929359507 0.288057028228
r=0.655611908057 0.186473784277 0.322119573557 0.279737985815
r=0.729242760342 0.177758628662 0.359948107241 0.22643229071
r=0.677966839961 0.155070137483 0.322457952404 0.270046758322
r=0.706873303575 0.161056122849 0.332636912068 0.277924316419
r=0.75128393752 0.159795643227 0.333995600653 0.25792946853
r=0.662878827028 0.159428092845 0.312335486959 0.285235702321
r=0.698697526344 0.158396609571 0.350520925305 0.241568073459
r=0.797039933608 0.13866946433 0.382745001234 0.233399160701
r=0.675274678324 0.169812890678 0.35278271813 0.290731900111
r=0.759907520967 0.176076206421 0.33069339162 0.277666682168
r=0.56490808581 0.214097459766 0.315258229126 0.294790556833
r=0.69989940129 0.158886569495 0.351199754489 0.226788085406
r=0.561841695636 0.20427157285 0.307842849926 0.314371488398
r=0.553792284989 0.225091301257 0.285413449676 0.360880985645
r=0.586989652158 0.191207015924 0.315624278791 0.301430879298
r=0.679925117318 0.181075473886 0.325090524851 0.289859928096
r=0.671288652821 0.187382236372 0.331654863232 0.265967123644
r=0.859982841974 0.145464128072 0.370494154373 0.21417874898
r=0.956387979863 0.124065402773 0.383120796122 0.189339506616
r=0.828334098065 0.138215983699 0.354803411063 0.217115689382
r=0.896744155427 0.134598551763 0.357523673112 0.225192965704
r=0.859090287714 0.148164859727 0.369279939838 0.220517641161
r=0.848971574892 0.140363373319 0.373782357666 0.223455951858
r=0.894322019455 0.133745230992 0.373688942164 0.2110702481
r=0.793258006725 0.147188725846 0.359116664245 0.238021211681
r=0.790616230514 0.150286927128 0.381086392579 0.222183790583
r=0.844082361101 0.12613101701 0.391723971529 0.220623718181
r=0.796226996219 0.148702301301 0.364421733696 0.228880229395
r=0.885400005354 0.137037891015 0.367546142275 0.220483766483
r=0.782671320997 0.147184822521 0.359265605875 0.231566707466
r=0.789922215646 0.147889232103 0.348344442638 0.244458895573
r=0.723033523122 0.150504469653 0.349783051911 0.250614250614
r=0.789319891867 0.133709356337 0.361456062186 0.240686320978
r=0.825226792497 0.13435903195 0.369981470043 0.21638497389
r=0.778132696429 0.133704735376 0.351903435469 0.249535747447
r=0.850142791084 0.140753425396 0.363894286657 0.227190086031
r=0.909101821282 0.123131209366 0.394579326839 0.199875915661
r=0.791931038073 0.149522255884 0.37000366215 0.228911009755
r=0.839608471151 0.140535944107 0.383491910278 0.230924802353
r=0.842558665021 0.135881168792 0.389221008967 0.229366192887
r=0.851465144213 0.143117958766 0.375317273011 0.233869172196
r=0.808801371952 0.142034257996 0.372037794957 0.218735788995
r=0.830668121534 0.140702335597 0.383809839324 0.219049196621
r=0.884793278952 0.122717399806 0.411484750576 0.199683519551
r=0.914399949752 0.121157877225 0.406082182665 0.191129595741
r=0.778803103443 0.125522276466 0.41892070194 0.207679113339
r=0.781328141615 0.138737465779 0.402949606211 0.198676932217
r=0.840289538193 0.139434336156 0.41406953702 0.191542064493
r=0.801380837612 0.140885759964 0.395787170785 0.199197823465
r=0.893830883814 0.12888769017 0.394518580313 0.211008627638
r=0.957039204154 0.097751514848 0.42290550353 0.179127647854
r=0.874992819916 0.135429013141 0.408734862149 0.204019582582
r=0.590839919282 0.206752801688 0.287485696871 0.366821341705
r=0.593810776503 0.207705389081 0.28446607635 0.370140151293
r=0.557983394626 0.21028515033 0.280276594858 0.375364088169
r=0.570771831288 0.187164503635 0.314704083713 0.368519399334
r=0.561086439251 0.205542078746 0.288766560926 0.371431237171
r=0.931967422773 0.129382226217 0.401382474195 0.180837543784
r=0.803383216685 0.140505961923 0.378433258523 0.20733140964
r=0.860419886357 0.118441334238 0.453665454097 0.14889943893
r=0.702491259188 0.192592018197 0.319117038875 0.278329197684
r=0.747474019116 0.152105152175 0.328038237155 0.264145638575
r=0.69786887916 0.165938637546 0.329901196048 0.288091523661
r=0.776174610062 0.157295946681 0.347676110024 0.252562402955
r=0.781137686949 0.15622294586 0.348788430169 0.250201244832
r=0.735355703701 0.161626368339 0.345555154577 0.251172861783
r=0.698587887053 0.167710900615 0.339816491968 0.267838584197
r=0.701498832086 0.173384180986 0.327132330154 0.289340931786
r=0.760469268669 0.154822097041 0.347246765674 0.26194134095
r=0.7817095933 0.155824376217 0.349011078868 0.250738331719
r=0.71805443319 0.169607116383 0.3280948851 0.268495181616
r=0.760804749281 0.163411713292 0.342919412235 0.268926688347
r=0.693259807455 0.182316880046 0.338526453593 0.268519626405
r=0.690612335892 0.164379864141 0.358405686266 0.272931755814
r=0.651640810007 0.221526263627 0.292051536174 0.31028741328
r=0.672199573857 0.186626341607 0.312838859588 0.297716962343
r=0.673158594609 0.186238298061 0.306385598296 0.296519366432
r=0.685326052999 0.174949747002 0.310494212241 0.284616806451
r=0.761820082762 0.156464678828 0.346503455044 0.2509202098
r=0.75865456079 0.158124292132 0.344903311997 0.252437798068
r=0.675545088999 0.203396544041 0.322844976977 0.283730256969
r=0.807112365524 0.152166289412 0.365925973157 0.217266554022
r=0.867132679967 0.134790070088 0.393519064497 0.218005023579
r=0.791134151838 0.162596148448 0.339003986301 0.250238616585
r=0.897418582532 0.126293473323 0.397102619757 0.199586088537
r=0.862897864767 0.130521379589 0.40076643808 0.213644614764
r=0.824142039983 0.152213664321 0.382722890231 0.221200199479
r=0.515562415028 0.211612451906 0.310423224904 0.361446309899
r=0.530936079299 0.217872244035 0.285034732709 0.364957716702
r=0.573884005803 0.206354128412 0.303176492611 0.351078955754
r=0.577183379919 0.20745799254 0.314612926272 0.336260528878
r=0.578258373363 0.207382909512 0.313417283841 0.336901969779
r=0.577656113784 0.207415869064 0.313829073971 0.336327663461
r=0.571470545171 0.200698689956 0.345021834061 0.305414847162
r=0.559052635198 0.207687338501 0.291698966408 0.36371124031
r=0.571843984338 0.202812172735 0.305872437179 0.341649725867
r=0.578908026864 0.227982718511 0.268660684613 0.370754403456
r=0.554320153954 0.206620372343 0.326161973331 0.326374984024
r=0.82524590461 0.121787845573 0.391426135672 0.233873259449
r=0.84876367082 0.135904022331 0.40103045331 0.173514083357
r=0.586272953525 0.213987886516 0.297730315588 0.34109021358
r=0.584998489567 0.201178162118 0.320133702626 0.316789532298
r=0.584386739181 0.201016371436 0.319733256626 0.31599532333
r=0.592355938881 0.19597673204 0.338285878942 0.298611486304
r=0.566902162437 0.198107025846 0.320240262104 0.319796141245
r=0.596506875144 0.195794120984 0.322695998707 0.311804793849
r=0.605977318842 0.193649766444 0.326144801022 0.31716401213
r=0.650953651014 0.191583718826 0.335107021743 0.295254847903
r=0.645760299621 0.193961306437 0.335052152048 0.293810574092
r=0.504591150846 0.194261206843 0.342968657681 0.289490696009
r=0.617831220637 0.192678640816 0.330485751458 0.303407625643
r=0.618842588341 0.191881674317 0.33127620492 0.305245217314
r=0.619900535648 0.192249254236 0.329625873463 0.305453086516
r=0.619747825065 0.192114064228 0.330616896622 0.305685864519
r=0.585301727677 0.192582713807 0.334544009988 0.312241075989
r=0.612120380696 0.181052859217 0.340742685903 0.313648861565
r=0.621132386812 0.209341800646 0.307714832133 0.32337143014
r=0.873004105805 0.117064101776 0.439109458546 0.163312027534
r=0.860250277443 0.109632430574 0.439168119429 0.146561249294
r=0.852975215784 0.109066445051 0.43725513475 0.161897977759
r=0.844577028824 0.112358565404 0.437727026011 0.153672080498
r=0.864715232938 0.115860682161 0.428221731773 0.169879313315
r=0.837804660753 0.124765177549 0.422817869416 0.171683848797
r=0.872542927762 0.113603460294 0.417862696384 0.176732381276
r=0.894560833347 0.115802139037 0.424385026738 0.176443850267
r=0.869387917297 0.110928484692 0.436363734345 0.162488413701
r=0.854535451033 0.105540624354 0.431879264007 0.163065949969
r=0.815149546708 0.111236048642 0.438759786773 0.149883391638
r=0.890129695398 0.114022287079 0.434797028389 0.160785354205
r=0.898750340621 0.111197551994 0.436440018671 0.157564441678
r=0.880275236472 0.126081406893 0.414444759609 0.171642320238
r=0.854972285659 0.115634631172 0.426954497127 0.169145256585
r=0.874477389199 0.11238622873 0.434723171565 0.157103284527
r=0.833245586575 0.116723735327 0.440308275479 0.15950952366
r=0.861748628239 0.110766657829 0.435418408762 0.151659154413
r=0.857824693449 0.11852325357 0.420168371285 0.190756464685
r=0.895386002321 0.115569319151 0.414164534805 0.169785916252
r=0.847574676432 0.10928223396 0.435436542057 0.148220939279
r=0.830071930804 0.115493646139 0.430107526882 0.163831867058
r=0.861264953766 0.109263088495 0.44559321526 0.156792232311
r=0.823461692501 0.112855719669 0.419608437649 0.170810412786
r=0.889120254375 0.122131026687 0.420995724185 0.16410281614
r=0.761476817493 0.15767597549 0.348299376184 0.210810960344
r=0.751434791574 0.153521763873 0.36457953335 0.233500167807
r=0.758805426634 0.163593999101 0.362956301353 0.215468258186
r=0.752662552222 0.182255000559 0.338853503185 0.245189406638
r=0.808278505 0.138613023515 0.367504545182 0.203636418233
r=0.721403498879 0.186497064579 0.344748858447 0.253881278539
r=0.708880351759 0.186540763377 0.334194181217 0.255571503534
r=0.888451481612 0.133686022589 0.383549565436 0.231305370114
r=0.676700760483 0.182176542058 0.341839471605 0.347304959908
r=0.76276668604 0.155619085326 0.341889713576 0.218161344477
r=0.816446222626 0.162921473466 0.353000238682 0.314252526056
r=0.801419670675 0.161351425816 0.357969417275 0.3093745695
r=0.963422872774 0.116090412482 0.405678584279 0.203591639135
r=1.0 0.114738885323 0.407591001539 0.186302789399
r=0.999132501874 0.118219476777 0.410118446888 0.159648390065
r=0.866307006192 0.137346451003 0.384803512868 0.19698738258
r=0.635458315398 0.184253596348 0.343957274528 0.325954001206
r=0.651570988895 0.207276432207 0.313147853846 0.33478533858
r=0.702477401663 0.178628089512 0.380406646627 0.240230460922
r=0.707581278955 0.180302461552 0.358383952134 0.217697811448
r=0.651145305649 0.179229814426 0.339496146007 0.274211961935
r=0.652359458998 0.180732573772 0.338986233261 0.273400827657
r=0.525584348626 0.23167605035 0.259255919021 0.388295519452
r=0.686367809108 0.168265583865 0.366739547544 0.263665164428
r=0.662683452342 0.193222576209 0.327354337565 0.279576506037
r=0.720277597469 0.177766686049 0.340012383858 0.256163199358
r=0.564658333119 0.20476892822 0.312368310156 0.313351594325
r=0.677972952921 0.170742270789 0.355010660981 0.270755597015
r=0.699747982748 0.18049915562 0.344699339416 0.268444398196
r=0.709836607764 0.180649944396 0.339626838008 0.274978376375
r=0.721111353274 0.177733012987 0.345096457665 0.261854100524
r=0.71898078962 0.181258153402 0.340980140374 0.264013304946
r=0.857085226468 0.133992538265 0.38625952901 0.203948430741
r=0.809181011851 0.13148755547 0.393305035694 0.215705190044
r=0.850273254766 0.134345569864 0.381766929336 0.206291242232
r=0.542462187385 0.259038080313 0.220507902295 0.431796048111
r=0.614190366709 0.198999736001 0.305215452759 0.351955061453
r=0.791692560652 0.168224559387 0.334085891297 0.284575396046
r=0.844725945822 0.134518004439 0.390456214572 0.193946320086
r=0.844933416405 0.136469010442 0.376702749305 0.207701887154
r=0.866980172761 0.133260241204 0.382786803548 0.218254759294
r=0.857792151172 0.131047904358 0.392148373769 0.193290020993
r=0.83768598113 0.123299141721 0.382823948085 0.209807410509
r=0.845714285741 0.134124859076 0.382275225479 0.197593714769
r=0.655611572863 0.184710450503 0.321781971525 0.284581019582
r=0.715568411243 0.159298592245 0.351321313905 0.276981970857
r=0.729433340359 0.167672530065 0.354781910832 0.231697513592
r=0.718880503039 0.16804153438 0.357590200425 0.230773338297
r=0.68694536635 0.178137447688 0.324117492171 0.276284755486
r=0.70596804149 0.170974259746 0.332773905661 0.270565548469
r=0.71465355866 0.176272978617 0.338227885529 0.258492617194
r=0.714262711589 0.176363341677 0.337053543599 0.260397361873
r=0.715744222048 0.176855438764 0.336684709989 0.259541277449
r=0.655092210721 0.200484398147 0.317927434336 0.286512098196
r=0.639903083343 0.181015014559 0.353055138971 0.261205482969
r=0.847004534819 0.138552646281 0.38889716563 0.206022570673
r=0.781736647696 0.15668595364 0.36454746607 0.233703690556
r=0.683764185265 0.1607149438 0.380725999631 0.231582826608
r=0.716911676409 0.166388846795 0.377531949285 0.229125625095
r=0.759495531458 0.156340123251 0.372666282141 0.224947633648
r=0.589673658205 0.200509662349 0.324952219155 0.306349543427
r=0.696176918474 0.169902912621 0.372836639932 0.229421696919
r=0.536594263627 0.178986244179 0.345394208639 0.349301504041
r=0.588783272582 0.189148852114 0.329441201001 0.320793643826
r=0.592533305462 0.20642303433 0.309368770764 0.347552602436
r=0.707858401428 0.169349981933 0.364114505962 0.232665515718
r=0.712013131087 0.173871946669 0.373712750609 0.240336301677
r=0.537015946383 0.179770268763 0.347329095573 0.347161815546
r=0.547552079642 0.2 0.325966211525 0.352117565378
r=0.568989942796 0.204958171802 0.314017547439 0.346332381147
r=0.71564037616 0.170241650828 0.369678608686 0.227174643097
@balllist {Second Position} color=orange
r=0.626837894995 0.270345930814 0.20075984803 0.270095980804
r=0.642179216394 0.28131922225 0.205580292216 0.270288412056
r=0.696687459805 0.30025043107 0.159803760571 0.315810000821
r=0.685224785344 0.291375223155 0.161403611461 0.328133688431
r=0.694918521057 0.300476580916 0.163267397766 0.319155478118
r=0.756491443041 0.30429041023 0.151142906002 0.338577590302
r=0.725944650229 0.287406918308 0.160730225108 0.348422043701
r=0.56419504205 0.276347049321 0.220621495771 0.216117076879
r=0.52179859291 0.267476563323 0.228854323935 0.184789859907
r=0.671194290326 0.288815405563 0.188017895351 0.295127407119
r=0.67213841289 0.279212209401 0.191939359074 0.289770227742
r=0.63593059353 0.267208522753 0.204757312761 0.302291408367
r=0.654151788814 0.281003829747 0.194642505008 0.271766769416
r=0.663541308528 0.288375595302 0.194359420687 0.262656587684
r=0.660341099717 0.295739157017 0.188868862243 0.25730265345
r=0.669315808659 0.291983269432 0.187800627396 0.266190310213
r=0.648385751666 0.285403673399 0.200205985009 0.276534874406
r=0.578298089703 0.277247947002 0.206472983231 0.226057552964
r=0.602239308672 0.277724274089 0.20221986806 0.237010641884
r=0.698342865663 0.292012938542 0.169420253794 0.315103259517
r=0.697721874829 0.29787671057 0.178926288223 0.305322344604
r=0.709416647979 0.265171563131 0.21333632354 0.262585034014
r=0.709131974142 0.245886244499 0.172371261178 0.312505256076
r=0.768195323237 0.327946500935 0.150327649193 0.348401666551
r=0.637611226705 0.276168280628 0.205287901314 0.233836942982
r=0.642800200055 0.270750752794 0.20162977833 0.250029771525
r=0.789716562547 0.294666604451 0.158928654752 0.34590079791
r=0.640856361922 0.273967747652 0.199929115719 0.269750132908
r=0.631144206428 0.281548893647 0.205389007852 0.265274803712
r=0.635034976957 0.292812854773 0.199414898262 0.246092044363
r=0.619499878474 0.274749734231 0.209337349398 0.250365432318
r=0.630433000297 0.279989332816 0.210798099302 0.282219743988
r=0.704001684904 0.286952114702 0.158386057842 0.332352412248
r=0.773122814778 0.2972018262 0.137875876165 0.371149595103
r=0.775421243945 0.30518408835 0.137522557957 0.384896580445
r=0.758927687245 0.323169791039 0.143205493417 0.338934431183
r=0.756412874167 0.295348794097 0.147711473222 0.34219453868
r=0.758876411806 0.321971681585 0.14386354947 0.341233173148
r=0.759448551187 0.321360278346 0.143010161895 0.341343714011
r=0.713478701578 0.261913794613 0.178101380337 0.326640791432
r=0.760316252205 0.345087268539 0.152166208913 0.29312483388
r=0.708237032373 0.314612029192 0.155868165205 0.324784001911
r=0.721341817695 0.291654264453 0.155809959931 0.341534058386
r=0.732079138216 0.303230212812 0.148487341477 0.343448768297
r=0.740217258052 0.285996810207 0.152153110048 0.359425837321
r=0.722965238602 0.275641130953 0.163613662127 0.334521677701
r=0.768528770994 0.288047901407 0.146087664225 0.338594349494
r=0.733593152545 0.306937488233 0.150113962434 0.332469212785
r=0.735467505271 0.309325138757 0.149701434323 0.331766931097
r=0.738410051255 0.272455177819 0.160419320074 0.35607916136
r=0.764576966729 0.301020718148 0.140014581688 0.367093991129
r=0.74320314747 0.303617477209 0.160979551811 0.342834053681
r=0.736457300733 0.288084097952 0.164884243787 0.347450932734
r=0.733708394637 0.294066093053 0.161589452164 0.340793944903
r=0.70501737814 0.302017081592 0.166681809922 0.304424859168
r=0.706061769437 0.295708773833 0.163112819096 0.311593201721
r=0.669219462267 0.276407384399 0.177391856734 0.279673908136
r=0.619011705307 0.267282372086 0.211129192468 0.259631844792
r=0.606122131358 0.283095134362 0.206265501672 0.239964509993
r=0.6052065431 0.284157252036 0.206260644773 0.240302232041
r=0.612256241433 0.242034949464 0.234014525361 0.248399995337
r=0.604897266169 0.28295835098 0.204363563329 0.244813629477
r=0.813370706668 0.271361207168 0.121848475322 0.385539138636
r=0.82282091094 0.297555401567 0.118063044665 0.4033656251
r=0.846754369184 0.334330261964 0.119371267274 0.389423807485
r=0.817281669398 0.256904866287 0.124506795265 0.389490824826
r=0.844989321399 0.315256643724 0.118213525109 0.369641038304
r=0.638370155167 0.279795283167 0.207037354009 0.2517489068
r=0.648169678226 0.28636832447 0.198030872137 0.246231078112
r=0.662958850057 0.290896376907 0.192342992002 0.261395918011
r=0.655805220436 0.293708098039 0.189895072036 0.262984888024
r=0.663403366084 0.289194321861 0.189949858593 0.26633694479
r=0.657251810914 0.295271214192 0.187861724432 0.263327875501
r=0.841174770666 0.335632183908 0.122685588614 0.366297356737
r=0.831553458734 0.334134640841 0.1315432759 0.359857670843
r=0.849514669449 0.342526653028 0.132170219404 0.351190011939
r=0.840894629556 0.336970057327 0.128577358448 0.363883684665
r=0.637339864429 0.275835940291 0.198926186121 0.261828731016
r=0.624560499465 0.28832082986 0.200287116792 0.248772807261
r=0.642087905371 0.27557482591 0.201550387597 0.242504270135
r=0.743264930868 0.283974763407 0.157034700315 0.342712933754
r=0.830483519533 0.292952963152 0.158498896247 0.323552385804
r=0.807997901225 0.313901227544 0.136010152951 0.390433469727
r=0.799520987209 0.328597707544 0.139884456477 0.366933943506
r=0.813506249207 0.340685009226 0.142327763779 0.339422531396
r=1.0 0.378166233266 0.0934219397091 0.418087258018
r=0.621734433492 0.27650756617 0.203385917978 0.242866034881
r=0.650260598653 0.281585326314 0.18541277463 0.254519909216
r=0.712693868459 0.311666081065 0.15510329108 0.304452672895
r=0.708674082381 0.307287695727 0.157093365453 0.300388660549
r=0.724132671028 0.308190598548 0.152129794382 0.31250532946
r=0.738918680295 0.291133140576 0.158680985819 0.306725870852
r=0.714332377518 0.309949053 0.154660732442 0.309368054395
r=0.713464132394 0.309748419004 0.154507561765 0.309277014771
r=0.714063275836 0.308861517523 0.154947941477 0.309068390609
r=0.715381860741 0.309538058269 0.155122410903 0.308655280823
r=0.698129302075 0.303135274777 0.174495068107 0.293917332081
r=0.688420939724 0.303035810234 0.181897341888 0.286609880211
r=0.629256710021 0.290879333433 0.203838714477 0.253831275108
r=0.621727427123 0.284565599979 0.204206801735 0.263721273179
r=0.688170249352 0.285426893055 0.178659370725 0.304932807596
r=0.752277170412 0.296005311497 0.155969901516 0.315923425916
r=0.823841966214 0.318217090077 0.143035748307 0.363770240734
r=0.816585265137 0.321787031418 0.148219037393 0.342887820363
r=0.850990680984 0.304704439431 0.118914124269 0.411539893559
r=0.811290912846 0.29830337592 0.131003954064 0.384851683234
r=0.781830467934 0.303231636016 0.153236951207 0.342191984692
r=0.798916270796 0.292481799178 0.147379802494 0.375434296836
r=0.824912723894 0.32451234992 0.141256070152 0.368311769981
r=0.877513323796 0.339398180546 0.117364790563 0.393182045386
r=0.834679352702 0.32489794796 0.136792228797 0.372924275262
r=0.74941502319 0.258962074906 0.16073914993 0.35001061997
r=0.642977338402 0.277885022835 0.20248128443 0.272446913697
r=0.659753697405 0.288376812763 0.177081569292 0.26862626507
r=0.646395100126 0.27031403804 0.185533293113 0.277807766805
r=0.642108334483 0.286301482334 0.188159621866 0.252880121472
r=0.658607249362 0.281735262871 0.170476751419 0.282401316695
r=0.667110055613 0.292683370389 0.172382688831 0.269815298138
r=0.660090544311 0.26309496436 0.204690733502 0.269763163946
r=0.648699138553 0.270254517194 0.20050514863 0.262871575675
r=0.720080983784 0.289281316902 0.15447416002 0.34185976861
r=0.718567112994 0.311728562789 0.16009781837 0.315316989368
r=0.598348563148 0.275713585742 0.216141529569 0.245026492156
r=0.630315779789 0.274352270026 0.199524601854 0.264582838127
r=0.721851777836 0.306283662478 0.175378302129 0.304334444729
r=0.663956822743 0.267278516576 0.190906536805 0.297855403634
r=0.692515813052 0.278566265852 0.179709573559 0.319830475064
r=0.803925342735 0.30603354389 0.138586364626 0.35280984535
r=0.752281915979 0.296056266202 0.146933831966 0.350558837278
r=0.80211101224 0.310462866498 0.149203750558 0.326425063253
r=0.656219874185 0.268030785782 0.185087102247 0.296395911781
r=0.666498751792 0.284516702655 0.186242310972 0.278546932554
r=0.766052776468 0.301420083435 0.136627196494 0.364333572121
r=0.749388116813 0.310344541312 0.140390129396 0.342759505992
r=0.747468510701 0.295815956152 0.150502854885 0.35839460848
r=0.763449687595 0.30665294042 0.141766396431 0.336378844422
r=0.673893247699 0.282344510465 0.18843868502 0.300558358962
r=0.67502677371 0.284008895178 0.191731527343 0.285919336905
r=0.674505096412 0.27703381319 0.20008927575 0.296507086263
r=0.687777054525 0.29533144618 0.179966381521 0.296391868764
r=0.67768861241 0.302272423972 0.18296210139 0.289333224547
r=0.674959739364 0.303337682091 0.181103796851 0.2894606255
r=0.677684587199 0.295965973497 0.183286730768 0.293450681937
r=0.678033723852 0.298068325036 0.18203130866 0.293125734175
r=0.762874712274 0.307996790586 0.174110724793 0.31874832843
r=0.766957111815 0.319996727213 0.151080019637 0.346833578792
r=0.684094334976 0.27902335174 0.170381212162 0.311090413146
r=0.831801898072 0.325650092583 0.128608098986 0.377332375509
r=0.691372432114 0.274079874706 0.174076812361 0.335169282055
r=0.659073244277 0.297175191689 0.196652844198 0.264102813253
r=0.615029104185 0.287741381756 0.207597490544 0.2548294352
r=0.613623756068 0.285574148875 0.209117137911 0.242989036353
r=0.624183290687 0.279193113642 0.199134857838 0.24730458221
r=0.618473970038 0.25895288319 0.202943508083 0.224933650433
r=0.746391285205 0.280373831776 0.148413042982 0.359024746932
r=0.725104403013 0.310215919275 0.152361254025 0.326550934378
r=0.74688277237 0.272499786016 0.153846928449 0.353224612689
r=0.719677060689 0.311269161243 0.153307141683 0.326924914298
r=0.754209544122 0.274936166708 0.145251626719 0.368132773248
r=0.754961333502 0.317585742506 0.152211033197 0.345917117066
r=0.79008499723 0.286263130089 0.144026974952 0.385504071104
r=0.786173402732 0.315894261704 0.147420265771 0.36081156209
r=0.785491562209 0.315659241409 0.147893620414 0.359805114729
r=0.69130393981 0.288617013665 0.187736996494 0.292766688131
r=0.637153606634 0.287494417151 0.191469405985 0.2836980795
r=0.683545254321 0.289907972746 0.188943456331 0.28203256349
r=0.674296127385 0.294429964282 0.189097602951 0.285675291517
r=0.757288056916 0.291693585602 0.140101522843 0.350992155053
r=0.725989444044 0.301412603717 0.146129054378 0.331653294932
r=0.713164064199 0.287457458288 0.158379679588 0.350004150411
r=0.757796669781 0.275984759343 0.131422648064 0.373844343587
r=0.769182384645 0.307818386295 0.138799092906 0.353850524571
r=0.749759737773 0.310451214809 0.147540080436 0.326556847189
r=0.726300714992 0.305157205183 0.15244267004 0.309803823875
r=0.763310778492 0.31901618809 0.139598188476 0.340311235305
r=0.756652295726 0.302455769295 0.134664450935 0.36738761876
r=0.757771801886 0.299532142963 0.133339255574 0.360235112967
r=0.754664740836 0.313301430051 0.137019002043 0.342204684745
r=0.744028411772 0.298658084224 0.129773074405 0.387409993454
r=0.59743330171 0.283741387795 0.217150590551 0.225116879921
r=0.741595947694 0.302994174057 0.150192049907 0.33046762219
r=0.785075888497 0.330491361903 0.146772866652 0.331064742104
r=0.765655466539 0.317345374368 0.145904337144 0.334024434689
r=0.768647354732 0.319573781943 0.14549203738 0.334270112185
r=0.755368829192 0.312449928764 0.140690972237 0.339740647234
r=0.767794550736 0.287411706729 0.142419098724 0.352132727372
r=0.755424101033 0.309675193263 0.140743124317 0.336416115501
r=0.762186296267 0.272882618411 0.128729790124 0.367874512553
r=0.721953642287 0.294815562778 0.163043135275 0.33053548326
r=0.728841784447 0.28800789449 0.153049716488 0.344193477648
r=0.65001693911 0.287961756923 0.197190216336 0.249441575167
r=0.626162075922 0.269677188945 0.202833277118 0.25311005734
r=0.571987684361 0.221424660867 0.244418760265 0.219417239491
r=0.699516193528 0.30367826856 0.148310008151 0.338310528415
r=0.573371028819 0.27608456607 0.220440258097 0.226353243843
r=0.721209137361 0.282672388891 0.166425948087 0.352040605785
r=0.729697876874 0.228008315669 0.156346812327 0.387127017773
r=0.608255214052 0.268507660786 0.214798396969 0.244384882028
r=0.618341823495 0.255130090136 0.206865690724 0.24595665793
r=0.603130728262 0.27233328493 0.209130906224 0.230387001253
r=0.620653875353 0.255786285961 0.205025596654 0.254055807917
r=0.615727826794 0.273427213725 0.215318803753 0.225276346395
r=0.641119978768 0.287831880212 0.198944729898 0.241399386102
r=0.616816650027 0.281186260176 0.19775816321 0.244147217559
r=0.636453937201 0.264201908298 0.205994247714 0.252963644941
r=0.615215388315 0.272615364717 0.21573649485 0.22518660336
r=0.616381543222 0.273582752651 0.215213497351 0.225314439204
r=0.631475163149 0.252508511826 0.182216137342 0.240186629677
r=0.808476319572 0.26133438923 0.101432059658 0.421104731736
r=0.7199590314 0.178907215387 0.143233224091 0.426153763499
r=0.819397816148 0.313787201148 0.128761526144 0.374523770084
r=0.828246415265 0.303485907199 0.123576980451 0.414147758499
r=0.799009032162 0.28688178401 0.135469020568 0.352134983317
r=0.806534656443 0.307920720869 0.117572718773 0.383840044386
r=0.806094338373 0.324833257145 0.128360329796 0.372402474018
r=0.819496673639 0.274089525043 0.0846100362032 0.436236783428
r=0.764596823393 0.278095278264 0.106265421034 0.408928910352
r=0.847705533028 0.321684939411 0.110461627236 0.402980380842
r=0.847566987849 0.307023112786 0.116139271898 0.386082729888
r=0.755007800388 0.300784531488 0.142052169208 0.358122250224
r=0.824910966511 0.320090165314 0.109693431331 0.400846207413
r=0.597701134814 0.271301496924 0.207519051999 0.247195514879
r=0.688835152121 0.263483849328 0.185039440821 0.320264256494
r=0.705259242563 0.262852811649 0.177077602011 0.323373293731
r=0.690844168467 0.289545164401 0.177141760943 0.305068517336
r=0.689841192763 0.291070662645 0.175727289438 0.304658192687
r=0.670559384078 0.300120629968 0.183059714326 0.287687518537
r=0.578543361848 0.284787715177 0.213687199804 0.225046453739
r=0.689287504451 0.293811074919 0.166424455024 0.322225006264
r=0.705906218538 0.30160657478 0.166869282986 0.309452361046
r=0.635428652852 0.272408254478 0.206868256573 0.258231781836
r=0.752073318085 0.319351065224 0.14070523291 0.343471431338
r=0.762161831777 0.299300848588 0.138976356941 0.356460479266
r=0.802207139809 0.318025361039 0.102659000909 0.406638320314
r=0.667328067595 0.292373840235 0.188127027231 0.285660405823
r=0.735022115614 0.315408606223 0.14105858442 0.341818143411
r=0.640989628588 0.291432225064 0.19793797954 0.244709079284
r=0.716192016197 0.310724090344 0.154388383655 0.324547133398
r=0.662996693211 0.287694644892 0.182997847829 0.289973414356
r=0.703880585256 0.274115468339 0.185256181162 0.310698853114
r=0.682194317416 0.296061093248 0.173191318328 0.299356913183
r=0.755108941447 0.308765904988 0.138290846652 0.341478448466
r=0.70204374116 0.302486578129 0.154987284544 0.308349816332
r=0.701921250578 0.280226393466 0.171077518269 0.328714715575
r=0.703613946949 0.300590013083 0.170257202529 0.314974914366
r=0.653154735696 0.273660837951 0.197105189578 0.275065762663
r=0.67374959015 0.268930141671 0.19628027078 0.287179845069
r=0.690347339201 0.280144159202 0.194928312136 0.300148860045
r=0.670436539047 0.285460867097 0.198360888384 0.289611864046
r=0.693405847555 0.269861210816 0.185929648241 0.286850921273
r=0.655397966751 0.270881158397 0.200364942021 0.274236270528
r=0.651303669631 0.261293507776 0.188471982227 0.29054554431
r=0.715275552556 0.264407625823 0.164654123374 0.332241255577
r=0.705489980357 0.300440248647 0.174690353284 0.312404470694
r=0.73265852039 0.3085852072 0.176021981719 0.30073459317
r=0.63780798899 0.295028394848 0.206191565712 0.26742355876
r=0.745657651587 0.309474045481 0.171397005233 0.310430396539
r=0.803933931281 0.318827258838 0.150060867505 0.343323365769
r=0.724594554308 0.292014770367 0.162289406877 0.323701823217
r=0.716939798962 0.296045255982 0.166939422445 0.315928507919
r=0.689147448575 0.28786303684 0.175946982002 0.312780196219
r=0.632257189406 0.291644073036 0.202161893709 0.268663183447
r=0.596740721362 0.290393954243 0.215998781927 0.258717635567
r=0.617256889512 0.271375745227 0.206701381028 0.286431212739
r=0.634421633727 0.283719264741 0.200445611522 0.282883743137
r=0.641010297923 0.287990641516 0.200990161058 0.271997660379
r=0.64084421153 0.286791104721 0.199300590681 0.27578517128
r=0.624745273853 0.293425366425 0.202054419243 0.26910007201
r=0.649279028465 0.275490338515 0.198300159814 0.291980241174
r=0.642626768572 0.275088436444 0.207955349422 0.270481880355
r=0.639783527515 0.274158523344 0.199390758837 0.263059476415
r=0.641521688337 0.279501507242 0.20355120947 0.283802661569
r=0.634917533559 0.291731172524 0.202070775278 0.273471897405
r=0.645517115517 0.27723378213 0.201101591187 0.273684210526
r=0.657651012383 0.28044220452 0.188153687747 0.290630249824
r=0.663345709849 0.259762664018 0.187673166397 0.287207904229
r=0.650029049299 0.277087875628 0.193857237653 0.283628779979
r=0.624361169351 0.28414846426 0.187029030266 0.290212813746
r=0.655631188296 0.266805942433 0.18556174559 0.295357474466
r=0.644158148466 0.293511103826 0.194546109401 0.274955841344
r=0.620887222907 0.279928692697 0.200660473434 0.245370126854
r=0.652946839809 0.283510337251 0.20125178946 0.258534474149
r=0.662937388342 0.295424250781 0.190947324876 0.256423515352
r=0.660478359362 0.292197889343 0.192124687367 0.255901909352
r=0.66614473719 0.299327603865 0.188293182527 0.258983835775
r=0.634122850741 0.281137890961 0.210297610025 0.259410843313
r=0.645375269701 0.290293191983 0.199320854729 0.251962895478
r=0.628638333614 0.288454480364 0.197054204798 0.236939164756
r=0.614722671323 0.286913991016 0.204212277491 0.233904508401
r=0.632525517438 0.249769098826 0.203962703963 0.24838369178
r=0.621835502123 0.268796313394 0.207508088536 0.243707801122
r=0.616412107664 0.269996397046 0.20379210953 0.260448567826
r=0.621414308938 0.266541385017 0.216812049477 0.237595714246
r=0.639969870352 0.287103704145 0.194275212555 0.244991673436
r=0.595345173073 0.293555010266 0.210326005308 0.22184385798
r=0.639103500955 0.294743622778 0.200644163875 0.235995877351
r=0.810708799666 0.325461581365 0.134271158568 0.34927808732
r=0.820110407005 0.333900193514 0.12883363631 0.344807365273
r=0.820733719156 0.333211570073 0.133330769896 0.346390840839
r=0.813769948317 0.317320106 0.141333152137 0.329890602704
r=0.822927900679 0.337003172234 0.134679977608 0.331545064378
r=0.603538633359 0.287591829144 0.216267319674 0.225163510121
r=0.622210230939 0.277240873906 0.205881005817 0.258919983511
r=0.567873347207 0.259263826376 0.220667118811 0.234621945455
r=0.708317394821 0.306081127654 0.161833126551 0.323252688172
r=0.67169986752 0.274337527237 0.190412595769 0.295424193435
r=0.710785536515 0.281799271971 0.176755070203 0.29994799792
r=0.675706618008 0.300894213468 0.18221859112 0.287958878232
r=0.673394866904 0.302434530879 0.182760684202 0.285709186789
r=0.67096036642 0.287164681824 0.191050162396 0.282401058583
r=0.687416473004 0.280458473142 0.182646910354 0.300145499896
r=0.714448646242 0.287412623532 0.174761544024 0.306428841982
r=0.684009570483 0.294011718346 0.18009804558 0.292850462459
r=0.673867065046 0.301629237327 0.182396872168 0.286384709578
r=0.68735921342 0.280108722511 0.186162589573 0.294044971584
r=0.692344743602 0.285187266236 0.179910666145 0.303564840828
r=0.698905563626 0.301307019334 0.168506253563 0.30823555909
r=0.705986207008 0.315533762203 0.16941832741 0.29798911332
r=0.75617406127 0.325312190287 0.155361744301 0.325510406343
r=0.72628492692 0.299745509534 0.179729281157 0.30007745362
r=0.717004819791 0.293690935711 0.174037224367 0.317788056258
r=0.694081060819 0.279926526651 0.189471130519 0.310540421894
r=0.670149342455 0.301063549769 0.184330405986 0.289877229674
r=0.672092217467 0.301010487495 0.184541976909 0.290125902996
r=0.729363162745 0.320889240976 0.168341832945 0.297568945883
r=0.646378617283 0.302228456658 0.192112729939 0.242771065132
r=0.647994946246 0.293896004185 0.197076380811 0.249830810207
r=0.675924026305 0.302734265342 0.177306159115 0.28521700073
r=0.623145262347 0.288930392206 0.209328151027 0.233859976781
r=0.638151574155 0.281691206132 0.206459257765 0.254790237999
r=0.64470336503 0.283371197429 0.206294675015 0.273729705768
r=0.802605631055 0.315932144106 0.131908009794 0.359741168241
r=0.799074228064 0.317653276956 0.126812141347 0.373905164603
r=0.781948127443 0.302919275161 0.131956838912 0.374247103088
r=0.776001636798 0.314848101942 0.130936914444 0.361175166466
r=0.775613012644 0.313868604138 0.131346537535 0.362479252831
r=0.775725392331 0.314903085918 0.131177466243 0.361175416891
r=0.741928100283 0.297903930131 0.140174672489 0.353886462882
r=0.782900846703 0.284350775194 0.130927002584 0.391908914729
r=0.773978144585 0.315005068239 0.131457804808 0.366699708226
r=0.797275815001 0.304818876703 0.120505151213 0.408374875374
r=0.755662039975 0.292463681677 0.133855919567 0.37771056107
r=0.654050378245 0.270896764503 0.201964843909 0.258920959688
r=0.588624877966 0.274198577559 0.21176260969 0.245779447356
r=0.784323636241 0.318489002231 0.133331208161 0.35282116672
r=0.75533205018 0.316287264873 0.138868117091 0.343972951375
r=0.753759402323 0.314877191029 0.137357063101 0.345660625969
r=0.735895013314 0.277648711438 0.14526266501 0.331712500225
r=0.749755595867 0.290083727703 0.138012377139 0.356796505278
r=0.748962595311 0.315466714346 0.138879624249 0.343740866689
r=0.748227393121 0.286053099904 0.142183202586 0.351782560953
r=0.732591994288 0.315346689557 0.144834118413 0.340343518229
r=0.732471226659 0.313739807103 0.144021565804 0.338682820877
r=0.688556065325 0.218058152548 0.169025392213 0.371527077845
r=0.7411078487 0.311565667403 0.141275244983 0.337754528003
r=0.742612180101 0.310150299827 0.141592154813 0.339078323032
r=0.742706006763 0.310832246728 0.141502004183 0.338833227459
r=0.743416755577 0.310891798276 0.141587968343 0.338471496067
r=0.745605005007 0.291754156972 0.142642301799 0.347710118608
r=0.743006888649 0.290988291266 0.144907164262 0.349362043931
r=0.7699970897 0.327068253983 0.140676042934 0.339018877593
r=0.583142097437 0.273246880954 0.21888636224 0.2274138037
r=0.560326325609 0.259459326737 0.217447884696 0.219510398507
r=0.575663958675 0.252602002454 0.2255332621 0.225929003918
r=0.568615845152 0.257676088681 0.21620809152 0.225648198405
r=0.588421138156 0.260966025293 0.214766189539 0.22960182296
r=0.59237755865 0.270011454754 0.221626575029 0.219656357388
r=0.590769546608 0.256501456684 0.214927880749 0.238163327316
r=0.594796640365 0.261390374332 0.20628342246 0.246310160428
r=0.579004156762 0.258923426239 0.218102649221 0.227584732671
r=0.57218956687 0.254858383295 0.230308042175 0.225087864379
r=0.559915630047 0.250541395969 0.235965350658 0.215954522739
r=0.575856011937 0.267909259751 0.220880870257 0.232488723799
r=0.570833615908 0.269228774441 0.226388672787 0.227425963384
r=0.592119928157 0.271840873635 0.219578783151 0.221954332719
r=0.583446981836 0.252775796401 0.220758246639 0.235872037468
r=0.572896710906 0.266935280786 0.223297478145 0.217937187466
r=0.580992777894 0.265845715662 0.210075498173 0.222431648499
r=0.562738064278 0.26081458669 0.22330770329 0.225897901328
r=0.610279705537 0.250518622154 0.213189888074 0.245694230027
r=0.582271636997 0.269601902967 0.217988420627 0.232574839549
r=0.558173310653 0.252412343556 0.226262129959 0.221130355266
r=0.579763998862 0.245943304008 0.217008797654 0.229521016618
r=0.574542778848 0.254937217178 0.216218646049 0.227216877941
r=0.580854341209 0.242928921038 0.219235933642 0.236453415342
r=0.581267871927 0.268147638473 0.216051506365 0.231483756819
r=0.623238379583 0.29363597383 0.195803421995 0.265301464791
r=0.653068851314 0.291751178299 0.189330376034 0.281040696911
r=0.633221048426 0.285165351756 0.197645423701 0.279278911008
r=0.68082217756 0.314716728126 0.175081014639 0.280813498715
r=0.609955852057 0.286764103712 0.215741888284 0.25715763727
r=0.68995927798 0.303913894325 0.172080887149 0.296738421396
r=0.684486102529 0.302030709291 0.175254567467 0.300393040508
r=0.650532060041 0.275685434773 0.202250493345 0.283201074862
r=0.796259256706 0.328346667384 0.147073998538 0.344974861826
r=0.628245125188 0.299085531238 0.191449704218 0.273395823318
r=0.76091477069 0.331332643806 0.16152120296 0.324421990612
r=0.742838406413 0.307721449235 0.17543738807 0.335204573633
r=0.616773159139 0.287134866377 0.198030813516 0.287461973766
r=0.599014173189 0.294561174223 0.201026981463 0.271833022713
r=0.569038488419 0.304391705597 0.211640762139 0.245868330581
r=0.612901498168 0.281918737146 0.216330387416 0.249013395587
r=0.768071682496 0.296407959342 0.145102937376 0.338444310449
r=0.782960307785 0.313488239447 0.141388819253 0.344638121807
r=0.676216510524 0.289871409486 0.191779392118 0.287533400134
r=0.645766983555 0.297740922741 0.194296569297 0.26701986077
r=0.711927732973 0.309840323643 0.182689213418 0.267415756164
r=0.711330240329 0.310423817285 0.18460047917 0.266570031619
r=0.823589849096 0.323636145003 0.108034751837 0.404705154799
r=0.701700189493 0.309892463522 0.159341394851 0.298157154969
r=0.71024934949 0.299486527391 0.16527874721 0.318829862959
r=0.68403085123 0.306165171856 0.166201843171 0.307481600022
r=0.740224148995 0.292316336564 0.146052816407 0.350294985251
r=0.697500433923 0.291877665245 0.157349413646 0.325126599147
r=0.700412313561 0.303719658437 0.159570826965 0.317135076922
r=0.703943765268 0.29539107871 0.163622883974 0.323390584456
r=0.691750519695 0.302830831001 0.163144302096 0.314649376953
r=0.694914733286 0.30412628449 0.163645846583 0.314214930864
r=0.62099146993 0.275157860743 0.204271376002 0.258458191337
r=0.639812579478 0.284777156087 0.200077175381 0.245176538684
r=0.622024623785 0.272342879108 0.199884681914 0.263117432251
r=0.891480894324 0.344151510508 0.120331416876 0.374104596036
r=0.787449845692 0.315358892376 0.151922794873 0.348455604118
r=0.715824263262 0.316588918633 0.170489563389 0.314688954111
r=0.609410693973 0.272914050606 0.210780216574 0.250897548132
r=0.624605351057 0.27983523326 0.212817319667 0.245061787528
r=0.636216763532 0.278904614771 0.195330409648 0.275291537925
r=0.608698744629 0.274545902543 0.208836803332 0.250508806317
r=0.618058617245 0.262246179611 0.193165166422 0.27789407578
r=0.612083878859 0.281637542277 0.203600620068 0.253276493799
r=0.702053552504 0.279028015532 0.170765312513 0.32879629243
r=0.696806617984 0.271733761423 0.181094097308 0.309088663868
r=0.655640890983 0.291611810541 0.195840731361 0.268358181313
r=0.654970203395 0.292952855794 0.195260711229 0.26920759104
r=0.700652553277 0.300128293473 0.171958072124 0.303909869634
r=0.691211702786 0.288585701029 0.179596027405 0.302735930394
r=0.685910752853 0.304062973804 0.178318646998 0.293434497232
r=0.687676947756 0.302846334879 0.178201200842 0.294155006479
r=0.686963870083 0.303973946556 0.178213090891 0.29388382694
r=0.722171701007 0.308545159546 0.171385237614 0.306863874715
r=0.694701085223 0.289635694153 0.176142431157 0.289203872391
r=0.629844280328 0.287645722373 0.20162762114 0.249357517971
r=0.657015810673 0.279424467242 0.195117910854 0.274809792576
r=0.656128976737 0.282329095264 0.19767827529 0.272489404828
r=0.662990559512 0.289387280901 0.191140071728 0.261807344547
r=0.646118920587 0.293949789017 0.194438541635 0.278437205914
r=0.749412833323 0.318921214695 0.148906349543 0.320152898705
r=0.659896686661 0.29506120726 0.185257492613 0.275010552976
r=0.7781118186 0.290692073008 0.157308783386 0.340684044318
r=0.759929326245 0.317413634169 0.152407708178 0.323866379878
r=0.784730234624 0.304363233666 0.144673311185 0.356411960133
r=0.662894669449 0.297265828883 0.187658088088 0.267434857671
r=0.678826171654 0.297124521168 0.190463161037 0.267250385553
r=0.777183392558 0.291903646705 0.157243225159 0.34024757444
r=0.791440371174 0.305878268919 0.14422587364 0.349548715575
r=0.788147608643 0.309834727607 0.142062844317 0.345694756172
r=0.660667500939 0.295225574117 0.187061463052 0.262629149578
@balllist {Third Position} color=cyan
r=0.31713769684 0.125624875025 0.362977404519 0.110277944411
r=0.347927577782 0.192625243327 0.330364934106 0.132615845882
r=0.517097190448 0.343460054192 0.195007800312 0.275720502504
r=0.530709573721 0.352044250637 0.186601890603 0.278556586379
r=0.517750420099 0.366198626627 0.182663728605 0.282617607871
r=0.619577939792 0.355668927777 0.165013585666 0.296452526174
r=0.608348673378 0.356418815646 0.172921022706 0.310602447942
r=0.220130802354 0.0489974341918 0.450061769457 0.0353321296208
r=0.169078963022 0.0139040061796 0.455005091113 0.0119728942102
r=0.406335854735 0.200865590352 0.311807041432 0.13439019646
r=0.368189201142 0.204223207336 0.308246759839 0.133091942743
r=0.351531416439 0.17431234789 0.344721495155 0.147908343665
r=0.361299137188 0.195119926104 0.302072630279 0.143039511785
r=0.356932129623 0.204676361005 0.296792132396 0.150819650756
r=0.330581273107 0.179828648891 0.318867308503 0.105519164628
r=0.36958517587 0.205437434646 0.294004879749 0.140153363541
r=0.354337104328 0.108485438004 0.351604966527 0.0472621159238
r=0.229979663721 0.0287626802843 0.433593264785 0.0310813608447
r=0.274308994447 0.0792603650022 0.416863292724 0.0643809890692
r=0.511817764484 0.320651903459 0.173724807166 0.28805673053
r=0.500983764158 0.326529564302 0.170992836787 0.278620760482
r=0.386901811273 0.302324885998 0.261269342902 0.196486506691
r=0.444733612868 0.384772797354 0.214223642531 0.286785524066
r=0.526287230858 0.214662148678 0.234681534759 0.305994615883
r=0.286162820645 0.117852694178 0.322115964158 0.120906497368
r=0.32500677564 0.16979976523 0.285585478301 0.164781136762
r=0.548796308486 0.38155009099 0.0810508142411 0.373104381503
r=0.313529302303 0.0550416445153 0.393088782562 0.0441609073188
r=0.320103285619 0.10335474661 0.377551748751 0.0801927194861
r=0.306534222746 0.113265217012 0.364422321195 0.0675923500131
r=0.285601154089 0.069974751949 0.389606218994 0.0459448086464
r=0.316420893623 0.0856647595035 0.338816427463 0.0622090768037
r=0.491605559094 0.252914153056 0.267709712754 0.234914251148
r=0.631355071376 0.359108227897 0.155515812626 0.385801406307
r=0.675336478158 0.354973547422 0.161476408619 0.37858806472
r=0.59340583866 0.357792993035 0.156795430778 0.380410186339
r=0.595210102803 0.372207700721 0.141482676158 0.372559924365
r=0.598268167622 0.356793626232 0.158214567545 0.379274055785
r=0.595368637413 0.360202561247 0.155616784651 0.381002710651
r=0.512389226132 0.245688271515 0.277905856947 0.184579916538
r=0.525834317115 0.360769026313 0.181934969434 0.309958359174
r=0.512437186524 0.295446583113 0.234307318962 0.27929633166
r=0.512163042966 0.242907842015 0.258500286205 0.243354321694
r=0.557779004722 0.342144886143 0.165825869643 0.347018921814
r=0.612847804627 0.351706539075 0.184306220096 0.320765550239
r=0.520690108734 0.305377121359 0.210254809509 0.269529645632
r=0.56963349041 0.38425764446 0.13928612952 0.351267294501
r=0.513057398742 0.284191734619 0.234932857633 0.269310523933
r=0.513598764774 0.284600245119 0.235176569081 0.26975355888
r=0.63296814639 0.380821984912 0.142314098168 0.365298324679
r=0.665634761346 0.375599975697 0.149371164712 0.376359438605
r=0.584969196734 0.318072858025 0.228307848763 0.247003595685
r=0.530714545375 0.212888132709 0.278240262502 0.217111259646
r=0.563602274247 0.303870418535 0.229260914161 0.246168078584
r=0.468544974986 0.430265309831 0.176494639288 0.271988006542
r=0.473467614671 0.247584714106 0.287772103448 0.168259800159
r=0.36304991327 0.144946152181 0.317595477313 0.0931986865398
r=0.310106115818 0.110932645772 0.381765538813 0.0731660925249
r=0.270714723687 0.063151192441 0.407022964014 0.0510883785503
r=0.272615066388 0.063591044077 0.406934681213 0.0509799697537
r=0.26100391491 0.0883528986605 0.381156666395 0.0583229386461
r=0.27735843775 0.0661974475294 0.399788676741 0.0532333768496
r=0.594357759053 0.375919522163 0.111285759195 0.430116315624
r=0.670292379042 0.394866664525 0.111941223171 0.399983479342
r=0.744382208837 0.416803658014 0.114566209415 0.372248085575
r=0.553355438818 0.3398258909 0.0899668065385 0.461451744222
r=0.635174107565 0.378283280348 0.120281490169 0.403500108028
r=0.326469499031 0.140312780751 0.350202885962 0.0982794078199
r=0.3039647018 0.107268764315 0.368867302887 0.0685417536834
r=0.353901110434 0.22630129802 0.30225951663 0.127485686814
r=0.33534925263 0.208593101018 0.314049690796 0.117339125838
r=0.339260655062 0.212151435247 0.297583102209 0.119765551351
r=0.335366339187 0.209101131552 0.313444077966 0.117238952182
r=0.740678697425 0.429984646666 0.0798207394498 0.433362380182
r=0.733673816098 0.437508604348 0.079334738269 0.419595675057
r=0.750717356298 0.428176314953 0.0874495287349 0.421474810864
r=0.751159861958 0.441359929098 0.0719061669116 0.431913795618
r=0.322262746929 0.104556131672 0.391476602332 0.0843030493283
r=0.342436174383 0.143743632491 0.388209687876 0.0872464573493
r=0.301695884787 0.10082774931 0.413743266325 0.0710813296544
r=0.510653650149 0.350599369085 0.19167192429 0.274952681388
r=0.462018601536 0.41069791136 0.107013075225 0.352657497028
r=0.705369441458 0.423942583313 0.104899236341 0.375387847093
r=0.668571039655 0.444378272803 0.102561038442 0.36207163385
r=0.726358797267 0.448762311714 0.106681932256 0.391679913313
r=1.0 0.476355581239 0.0406915149764 0.45502263315
r=0.274268969328 0.0861657178896 0.38320149386 0.0459271289773
r=0.264115591071 0.0769503929349 0.382466920904 0.0401735398107
r=0.582881167963 0.374980104567 0.172286938686 0.296578586208
r=0.56137927237 0.364685284293 0.174864962189 0.295595594353
r=0.585544883472 0.377527585286 0.157919719855 0.304916178251
r=0.548311019089 0.358150901831 0.160711827069 0.303008398733
r=0.568451439479 0.360690511361 0.169646111557 0.289556550074
r=0.567258081671 0.360414725455 0.169407794986 0.289648955467
r=0.566856785277 0.36059612113 0.168854712487 0.289483497788
r=0.568642374607 0.360796016128 0.168745887367 0.289456225341
r=0.386848320653 0.149248473462 0.315230155002 0.111437294504
r=0.384852851633 0.156725876292 0.321536711021 0.117990454818
r=0.328047382205 0.235431235431 0.317710658136 0.132123195953
r=0.3151692068 0.0759340762778 0.404068034468 0.0678369420429
r=0.433895662518 0.260288082401 0.280502132454 0.191727689708
r=0.527970768168 0.358360075246 0.212515215226 0.268451919885
r=0.622852526239 0.393689281886 0.128900452751 0.395088338442
r=0.583991416122 0.398954297185 0.101909341301 0.424116521171
r=0.841756314188 0.463095994218 0.0825905078955 0.396460719683
r=0.702581274645 0.410734258574 0.0997337702232 0.413601348477
r=0.534154232416 0.393536727969 0.106144360583 0.421228872117
r=0.664243825919 0.394190153536 0.104072659122 0.427982411879
r=0.668615348646 0.393201430052 0.100787227353 0.443061103283
r=0.804089796436 0.423972808158 0.0905728281516 0.414725582325
r=0.66019604946 0.378964906097 0.103460645284 0.453985966438
r=0.560899792236 0.307223939773 0.204989026031 0.287069596205
r=0.338592873454 0.119850275437 0.353171053251 0.0793822684684
r=0.372132656835 0.253171243095 0.248180852923 0.185583914627
r=0.346456022915 0.169053440447 0.308767027593 0.11424761058
r=0.303079389598 0.130015724398 0.335826580572 0.075129988703
r=0.36876518437 0.238298645324 0.243120654824 0.166381346089
r=0.375666587614 0.236250760563 0.24763673378 0.173914986327
r=0.368597528113 0.187629340078 0.259094044608 0.200367900667
r=0.329815535213 0.133475811152 0.281069878894 0.14901884593
r=0.560332559447 0.31045690009 0.193331188783 0.292753269514
r=0.565387549061 0.322944367993 0.203052003261 0.272979866595
r=0.255041076208 0.0878704957106 0.383592303157 0.07202503052
r=0.32031089134 0.112859519848 0.372189208462 0.0919182315189
r=0.465696253638 0.256270838677 0.279097204411 0.195691202873
r=0.379676206216 0.0934631953549 0.323515639633 0.0825529125304
r=0.483485794067 0.277022143373 0.226657467639 0.2251790525
r=0.689373003539 0.415922456981 0.0836963624483 0.376660858201
r=0.700947035429 0.426352471208 0.101398155624 0.364221665038
r=0.634940375196 0.405789552017 0.103772882869 0.379818425361
r=0.371558481976 0.156246120743 0.347188314644 0.116274258286
r=0.364142129721 0.221316978462 0.320226452069 0.151657563826
r=0.618370450379 0.337330917365 0.158665880072 0.360515781046
r=0.602305798623 0.346327269105 0.159743013131 0.349865975391
r=0.585214126185 0.321827126083 0.182119790746 0.33209222993
r=0.57686981365 0.331145712692 0.170033886673 0.344786170806
r=0.400253576147 0.243572900182 0.298199516288 0.178017974978
r=0.390942429142 0.192247043364 0.348690993632 0.128040028303
r=0.384058284096 0.243834393483 0.305099877246 0.169233344493
r=0.424406751242 0.275483434039 0.275521000927 0.196612140271
r=0.415484063624 0.264382035903 0.28729412107 0.185048640587
r=0.408577150027 0.261001341938 0.290399608985 0.181142972983
r=0.412308993734 0.261927000729 0.290925295959 0.187051948846
r=0.412703534057 0.262255174207 0.290437560464 0.186008341281
r=0.41694086158 0.222358919497 0.236266381385 0.308103771062
r=0.563561698934 0.423416789396 0.119743086238 0.36716576665
r=0.520470115611 0.335573148826 0.164260528242 0.289934136119
r=0.698795417755 0.41501421255 0.0800222322684 0.459351796231
r=0.502665130219 0.231600775211 0.273463030934 0.224649252132
r=0.32794780715 0.130469569998 0.337799592592 0.0936102379058
r=0.328472326827 0.132119407241 0.344221418506 0.0983679032738
r=0.269424408195 0.0893825735718 0.408886324293 0.064858626659
r=0.303596754092 0.164746543779 0.388770541692 0.0734936092514
r=0.269317412664 0.10026539827 0.331403164099 0.0996105194223
r=0.596930472267 0.382354957384 0.130064209492 0.349793204305
r=0.580904213037 0.369589570817 0.154525010788 0.334438377535
r=0.607981773332 0.39246675696 0.129820303807 0.329238267384
r=0.57617590451 0.377841940526 0.147735046491 0.331308448718
r=0.618186904834 0.361172885265 0.127666584301 0.352812783132
r=0.577437024733 0.411453291276 0.14994802402 0.311952332132
r=0.634605526321 0.334809497172 0.17506526198 0.285822223258
r=0.659095371368 0.317720657743 0.203289921304 0.262766207258
r=0.654583124223 0.313992140811 0.205539779321 0.259435971026
r=0.419069123813 0.261930314087 0.277598912499 0.186735350934
r=0.338665411197 0.163331844573 0.353595355069 0.101697186244
r=0.367999094787 0.22183877533 0.306167595788 0.161667109105
r=0.392893463178 0.224282732656 0.306656547197 0.161801665052
r=0.591107680921 0.416335948316 0.134102445778 0.293354868482
r=0.518177661227 0.326201741754 0.222690804361 0.235548241103
r=0.517791678664 0.194156221466 0.260977836806 0.170664895825
r=0.590635379748 0.402280495321 0.14005154928 0.266011094302
r=0.603406324693 0.425130323249 0.129509621478 0.331452240585
r=0.551767538336 0.33629001157 0.214588727894 0.264723706683
r=0.500310781205 0.315359186874 0.240182528714 0.232986226946
r=0.592933523865 0.346935825785 0.169589516284 0.316559067258
r=0.63026310932 0.391769060328 0.13511347232 0.345142176117
r=0.596121907506 0.388128867964 0.14993633591 0.327026146694
r=0.587674923349 0.407949234601 0.130059049058 0.338877228332
r=0.63600809855 0.38391883046 0.155247654375 0.333024219943
r=0.252233659062 0.048812746063 0.401697834646 0.0545644685039
r=0.572185352159 0.35723216127 0.175944782429 0.30364508146
r=0.690863750219 0.387642410191 0.150549697106 0.334143544487
r=0.651472957252 0.367339271322 0.150693279984 0.332527673632
r=0.658794897441 0.367072876172 0.150912788174 0.333560183961
r=0.546304447627 0.356208400275 0.144889377753 0.356039511348
r=0.556971815449 0.361441165197 0.140885944259 0.371078136122
r=0.533144817917 0.351411967217 0.15006125503 0.350913785483
r=0.569017513493 0.365771370985 0.133067519607 0.367611619857
r=0.556709956426 0.332476097315 0.192846549494 0.274557445331
r=0.566697712867 0.358290780364 0.141333291564 0.326509194574
r=0.314780816594 0.128135749435 0.347294206345 0.0868099341044
r=0.281573294891 0.0648995059622 0.373246562568 0.0359318267495
r=0.231466748982 0.108035768599 0.369487195085 0.0942271427702
r=0.601251891303 0.366144668158 0.160900404072 0.307736330056
r=0.240627363005 0.0328015104048 0.428764082242 0.0242328679018
r=0.550891094942 0.322205257294 0.225353856312 0.261667973425
r=0.456229974263 0.359754606229 0.131888961357 0.27231778901
r=0.299864535936 0.10221254333 0.366764171488 0.0869682873085
r=0.269710563422 0.0843827910247 0.364316307614 0.0699354343796
r=0.26401992331 0.0545706100525 0.415369854425 0.0504335222854
r=0.284284020482 0.104297353811 0.367834739347 0.0887591030355
r=0.277087056111 0.11324122168 0.373174177327 0.0906234728426
r=0.327824797488 0.179825706689 0.334026618492 0.136773612761
r=0.281133915382 0.0777964296673 0.387971336257 0.0581758452014
r=0.312403983113 0.113455480651 0.372909469968 0.0890615251168
r=0.279069964791 0.114664625297 0.373275150283 0.0926459551851
r=0.277535092197 0.112901579065 0.372991635474 0.0903747145386
r=0.282264842352 0.135270486931 0.267280358848 0.146115184378
r=0.655378199077 0.379528806177 0.0785323038342 0.447634131855
r=0.482109492243 0.320636114544 0.0711330790308 0.502874335142
r=0.657780352552 0.456242062835 0.0521230191596 0.447904588372
r=0.762990436534 0.405943314752 0.0913087854283 0.401350396483
r=0.611631444268 0.407315115935 0.102061071926 0.365692444144
r=0.707723220742 0.405985320963 0.107267253691 0.357465040533
r=0.674513559632 0.426261380097 0.108543953472 0.34130651495
r=0.744834947561 0.359035220216 0.0550001198782 0.498022009638
r=0.656646124183 0.412999008836 0.0810223749974 0.406440456357
r=0.801174702468 0.46294864397 0.048473744951 0.442152336988
r=0.785154899688 0.454270409682 0.0586400158714 0.415174585855
r=0.609900701168 0.316539233694 0.193075192573 0.257368331126
r=0.745619604666 0.4334733778 0.0588780821059 0.419334717276
r=0.270082219102 0.0630989881757 0.450906736417 0.0432119383964
r=0.476360440506 0.19951604885 0.218898052815 0.198407992381
r=0.460292723544 0.229233111957 0.238495309543 0.198711465537
r=0.44560336302 0.192935040947 0.24700703508 0.193181200853
r=0.446030709519 0.189250141271 0.250677419135 0.190764973005
r=0.400580242639 0.259616127529 0.279126280136 0.19736832267
r=0.24087558805 0.0543070504505 0.45573747502 0.0377590015076
r=0.533294291324 0.336106239038 0.17464294663 0.305036331746
r=0.522320014281 0.33777569407 0.170228435239 0.306968431997
r=0.324436880585 0.142305946437 0.333531198715 0.0981528684661
r=0.588996491527 0.365911460524 0.151339868194 0.376753448212
r=0.592292310083 0.380904093505 0.170304744623 0.298180071516
r=0.784353370956 0.406054441949 0.0688034731345 0.393100817901
r=0.407939842693 0.251848080259 0.299049558724 0.167798144377
r=0.652590187143 0.393157028335 0.136848871299 0.338663121857
r=0.306329626908 0.0802429667519 0.399808184143 0.0484814578005
r=0.570302184748 0.349663845373 0.17685099626 0.307941242344
r=0.38026526087 0.230092416762 0.327763007976 0.17173059881
r=0.437247980412 0.260794697683 0.277981740797 0.181779784918
r=0.411939447164 0.23963022508 0.318810289389 0.171985530547
r=0.59690301372 0.361290890679 0.165235768062 0.31074714921
r=0.507237355158 0.3577281718 0.196595083357 0.282918903645
r=0.506034656435 0.319780770884 0.224695515117 0.241023069208
r=0.50680061949 0.340146378383 0.22089468195 0.253421477673
r=0.422030062829 0.20329403203 0.288302564863 0.180061564311
r=0.396232175327 0.267394793775 0.255495847582 0.225591457883
r=0.425597456589 0.279203990494 0.29325428952 0.191846648037
r=0.408484061188 0.235045767402 0.312034343291 0.184098488611
r=0.408980257151 0.270818377602 0.228164632687 0.252333094042
r=0.384074562024 0.24621814115 0.273706515981 0.190064159162
r=0.356567765582 0.143174524809 0.336213280671 0.132436435448
r=0.483269789964 0.290627892706 0.235077537521 0.196116363485
r=0.478036681283 0.252544606179 0.255116340356 0.199854283898
r=0.555168554585 0.399259799249 0.140694218584 0.320641507318
r=0.378581784038 0.281157610397 0.249570810886 0.205603614608
r=0.552047418002 0.385924286304 0.136949085875 0.36439289061
r=0.662262351449 0.403704747665 0.109935292532 0.397450509408
r=0.533249809337 0.382506346642 0.15718901454 0.301177013616
r=0.496642873349 0.313712098759 0.220610027963 0.240312874502
r=0.501070168496 0.300337859788 0.239328178806 0.242414398025
r=0.349108344853 0.148422415584 0.344789359794 0.104705640891
r=0.292819738966 0.0653539862388 0.376448739627 0.0579045507232
r=0.349594440363 0.144819258924 0.341634593616 0.13587653762
r=0.341577908981 0.115938569269 0.344394047903 0.0981141083791
r=0.35838528672 0.142353408118 0.342950847068 0.101869607905
r=0.347211703105 0.151879662544 0.336748279213 0.111539366182
r=0.326127512086 0.1263870936 0.355565035178 0.0958441982476
r=0.378655630173 0.184483510097 0.308746186256 0.146229841639
r=0.359654787253 0.169389198962 0.325713387312 0.124172627938
r=0.305136288884 0.119163952226 0.35776330076 0.102062975027
r=0.372359488069 0.182266009852 0.313506359826 0.144217336961
r=0.338223326603 0.131668807712 0.345707478288 0.102912919837
r=0.359202285397 0.189522643819 0.320073439412 0.142656058752
r=0.381023704357 0.205332466266 0.306237468162 0.144041619249
r=0.381577690364 0.212400020911 0.296565424225 0.176120027184
r=0.34331133305 0.193098871931 0.315954118874 0.148829272917
r=0.347719453721 0.179325060363 0.33485316413 0.133786287832
r=0.354161017627 0.194057567317 0.316991643454 0.150371402043
r=0.349109719387 0.168335062297 0.339055446881 0.117243119553
r=0.280735741809 0.0718332985838 0.413526587193 0.0538892328635
r=0.348821826688 0.17872623764 0.318260811666 0.134261078004
r=0.33204096022 0.164333976834 0.318831586689 0.108188545689
r=0.321741356508 0.160830842433 0.310437381809 0.0954675776246
r=0.340545962523 0.166206528031 0.322705615176 0.105958053168
r=0.33277748413 0.161891768986 0.317518063766 0.128442221212
r=0.324826813624 0.155517641213 0.330044724201 0.113397382806
r=0.274399302797 0.106676774787 0.42267588431 0.0553780617678
r=0.266837530855 0.0766528031941 0.411073032773 0.0433272334054
r=0.285460855496 0.104895104895 0.346703610855 0.0999912037648
r=0.306900744289 0.134867813647 0.322899188336 0.128637834279
r=0.322444697558 0.0967843631778 0.334804539723 0.0857052783282
r=0.303667408394 0.111351078451 0.345104198805 0.108770650436
r=0.294206244486 0.0986147482116 0.38982810584 0.0634606518869
r=0.217111963357 0.052731734188 0.440132204918 0.0294456407432
r=0.297131650901 0.127106415872 0.348003091987 0.0543416645195
r=0.627709338637 0.402459850615 0.12848090712 0.361767090442
r=0.626787410196 0.407552923239 0.122969565472 0.36263414062
r=0.636350197055 0.436341847149 0.106917755326 0.379407910126
r=0.551714121936 0.415811646395 0.122171638241 0.349323911123
r=0.603570070012 0.442433289793 0.113267400634 0.362101138272
r=0.270713899066 0.0502464275751 0.400080592666 0.0356777533244
r=0.326761100081 0.167834623429 0.349104566482 0.111284141743
r=0.251754623153 0.0371169615883 0.431284296196 0.0360893602154
r=0.532302231761 0.312698166529 0.253127584781 0.230639991729
r=0.397818960236 0.227946861601 0.314472481901 0.181204751529
r=0.439391996409 0.286635465419 0.269162766511 0.198491939678
r=0.40361755069 0.244983800176 0.309567986009 0.166573008515
r=0.398683875844 0.243297407967 0.312891668008 0.163385743057
r=0.404115758575 0.245134127271 0.290797546012 0.186214363046
r=0.439674089434 0.27454939573 0.274608783443 0.205481485881
r=0.465024343153 0.285484315278 0.259004510864 0.213121104645
r=0.40447688775 0.247763440395 0.298988529292 0.175229426176
r=0.39855322318 0.241878351092 0.3131927677 0.162803920892
r=0.436115330439 0.260291574005 0.277489498394 0.187595749938
r=0.434438042818 0.233658544891 0.287156697485 0.171624298355
r=0.486810807133 0.302461306738 0.222154575975 0.232922529016
r=0.438245832911 0.331728822709 0.217598632417 0.227405641279
r=0.614260262808 0.375540138751 0.194093161546 0.266798810704
r=0.490645319591 0.316084535094 0.230369195589 0.247077047911
r=0.511310493998 0.313329118417 0.231604108434 0.253516127601
r=0.470692950346 0.28391210924 0.252755250572 0.236050460941
r=0.403775109274 0.255904521874 0.295749585201 0.179980170393
r=0.407855255783 0.257595938437 0.293477046396 0.18249785178
r=0.525678056855 0.340199039461 0.235678566124 0.242016141011
r=0.338688987959 0.188542098384 0.317307998852 0.141964484968
r=0.312034712332 0.131808512877 0.34055617566 0.0909166979437
r=0.411798207562 0.229689517714 0.321879737241 0.166807029364
r=0.277321745721 0.0974711019131 0.38660340215 0.0545151683408
r=0.305151684463 0.124243646632 0.381807180315 0.0653741427995
r=0.367619731041 0.160248240705 0.327866127334 0.106555106112
r=0.654225746199 0.429127317244 0.0756383350822 0.438440013991
r=0.69215922346 0.428193899124 0.0874735729387 0.426797040169
r=0.654582456397 0.388285459926 0.11885303881 0.384145687964
r=0.639123812801 0.389696254732 0.121471411537 0.385685556146
r=0.640591003402 0.38908865361 0.122024183862 0.384151258888
r=0.638981634661 0.38998524973 0.121636596862 0.384691091899
r=0.602065470759 0.373100436681 0.121397379913 0.37480349345
r=0.681400853484 0.391812015504 0.109366925065 0.384221576227
r=0.635224171575 0.40401566954 0.111750474622 0.382684262697
r=0.77041304658 0.395480225989 0.101163177135 0.393619142572
r=0.653628471241 0.399224641077 0.104077024667 0.379712861586
r=0.294880500386 0.132221004344 0.357122559169 0.10262655787
r=0.298577738166 0.11262231065 0.427682667894 0.064692868491
r=0.644410216881 0.410978642015 0.135141855276 0.338304112209
r=0.593987319975 0.409715424584 0.136886327093 0.330345938694
r=0.595610139921 0.40878329266 0.13719622526 0.331387814059
r=0.553098223012 0.366344300971 0.183604372648 0.274335008194
r=0.598100736615 0.434219148162 0.148117946851 0.280080087368
r=0.577871596708 0.429847574708 0.155041931569 0.279471583153
r=0.57878894423 0.369912808209 0.177746644682 0.29096688915
r=0.559338143307 0.364526795606 0.176997302257 0.277037049566
r=0.562613854212 0.365035803128 0.17640887743 0.278391561674
r=0.590049539738 0.363213612951 0.13788465415 0.356422429673
r=0.560330728292 0.38395378914 0.157069368486 0.296206510581
r=0.560171633573 0.381433204372 0.158151639752 0.29644735825
r=0.560917149584 0.381101241888 0.158191145932 0.29672681073
r=0.560175139911 0.381036672828 0.158589790699 0.296697188497
r=0.57081108612 0.405198342886 0.14292605414 0.284688723682
r=0.543782330779 0.369303963669 0.176357008249 0.294124007538
r=0.609549135818 0.402706733893 0.151281535097 0.296436774247
r=0.247695079598 0.0640864114068 0.399622026919 0.0427140310983
r=0.224781407575 0.0415694747956 0.397647752105 0.0362658678518
r=0.229979298349 0.0358146345324 0.388816336222 0.0362103763505
r=0.235171421776 0.0531293056657 0.393900045927 0.049304830696
r=0.247006590507 0.0460048379495 0.397289530506 0.0433970313318
r=0.255220269726 0.0776632302405 0.374158075601 0.0714776632302
r=0.250201951427 0.0434681585015 0.399310085971 0.0373911955531
r=0.261510383756 0.0328609625668 0.393475935829 0.035
r=0.235533859676 0.0339950996242 0.392105868236 0.0376225992111
r=0.223993211006 0.0410895182965 0.383295431052 0.0474467645235
r=0.223659804617 0.0617816091954 0.404006330168 0.0482050641346
r=0.245366115807 0.0387370655346 0.40819846113 0.039466702043
r=0.236141920311 0.0275919298792 0.37539546704 0.0402468751621
r=0.259118487704 0.0486101262232 0.384945397816 0.0496383491703
r=0.250154170843 0.0427977336043 0.38106132996 0.0402137194999
r=0.230477053972 0.0413713710113 0.39669748534 0.0411555203799
r=0.242209991158 0.0778856323103 0.394799945549 0.0588068985016
r=0.232536127751 0.0436050661826 0.392323224083 0.0503355020293
r=0.26644119028 0.0399218448475 0.377122732536 0.0407902354303
r=0.24983585607 0.0460033212154 0.399084421705 0.0468560657062
r=0.224686239955 0.0359360711897 0.395938254924 0.0435518432079
r=0.243408967984 0.0422287390029 0.364613880743 0.0449657869013
r=0.231052425947 0.0309868440768 0.358836045431 0.0302376457191
r=0.245075289827 0.0525837051154 0.375384415472 0.0554857712132
r=0.259013577765 0.0404973706197 0.390671843515 0.0415786110975
r=0.370551472775 0.230860201668 0.286616318796 0.166562927922
r=0.383275801521 0.246209744495 0.25722665655 0.164932658213
r=0.396832648369 0.23104279933 0.279238032948 0.141805992724
r=0.448653958053 0.274242932171 0.243736730361 0.181584534585
r=0.321726299061 0.187619089217 0.336987677508 0.1197375533
r=0.478304380906 0.284735812133 0.221722113503 0.197521200261
r=0.483247711938 0.288318019844 0.233640460536 0.219247838449
r=0.33964168534 0.0958978880631 0.342906327413 0.0825880673469
r=0.555973510795 0.310383147502 0.200552310062 0.352716676717
r=0.377316616677 0.252153770609 0.279654676851 0.165328085272
r=0.476546398718 0.214344816612 0.258730209245 0.25932532421
r=0.478111234343 0.194207191073 0.268942003031 0.254167240667
r=0.303771884468 0.065028949004 0.404795394328 0.0541035621995
r=0.286148526876 0.0443504419578 0.413715770507 0.034088360619
r=0.267792927538 0.0456278398492 0.410451388321 0.0377531804082
r=0.308993712262 0.120449113446 0.349730420766 0.0685342671336
r=0.541658283209 0.340425531915 0.174045998794 0.293780687398
r=0.612520356104 0.336959896596 0.163549531855 0.314677289151
r=0.443761763173 0.284715263861 0.333896960588 0.164453907816
r=0.419139107278 0.277325621076 0.307042838293 0.181562244062
r=0.431947934806 0.341488269458 0.225458571494 0.235629894111
r=0.433637241167 0.340908920216 0.22767317326 0.23425987818
r=0.784121851237 0.470279277306 0.0608844282395 0.404992892451
r=0.445548136597 0.304939538619 0.208379813484 0.251929855874
r=0.527508214558 0.329697099536 0.217997802365 0.249663098389
r=0.473934913434 0.290320865429 0.25071310099 0.219349521541
r=0.60641846284 0.399424076415 0.131830313246 0.336599241466
r=0.480504010216 0.302405383795 0.209588219616 0.252898454158
r=0.495047912612 0.293126361069 0.221682565911 0.2495126168
r=0.501996814341 0.28654392685 0.227678240455 0.22565179785
r=0.483455787637 0.282102687101 0.242085758315 0.224958416609
r=0.491592723306 0.284792695063 0.240700248189 0.227181180814
r=0.312743809125 0.111462857046 0.379282211665 0.0848708643885
r=0.300595290516 0.154977812078 0.358527879606 0.126567624928
r=0.318141826348 0.110513165481 0.361201870716 0.0975078480364
r=0.824089636034 0.413633375024 0.0671979355655 0.46791376438
r=0.600493451802 0.362145434279 0.15793611217 0.359100642398
r=0.466887767708 0.263118697938 0.257012716275 0.185692211611
r=0.304440122598 0.113292427057 0.384691968347 0.0825255730246
r=0.305778314606 0.128786282211 0.384270523997 0.089261423508
r=0.330100442358 0.126258347453 0.375037376657 0.08462075152
r=0.297784207486 0.107285048472 0.391886662175 0.0757738589096
r=0.308596236722 0.124502826041 0.41223571279 0.09069499686
r=0.308317281557 0.132962232244 0.389110062007 0.0992636696731
r=0.516869841456 0.322491753998 0.231013318859 0.235188509874
r=0.430947210761 0.24536922697 0.277846381823 0.197703136577
r=0.397357003341 0.250801536911 0.281044541161 0.176454878404
r=0.399257738703 0.26278764282 0.276240851803 0.181273523664
r=0.473156314762 0.308576614733 0.244172170961 0.238020807072
r=0.451845349149 0.282919027781 0.261311956615 0.208620451359
r=0.452822084339 0.292267839538 0.263077292679 0.208317498017
r=0.454069067515 0.29050862349 0.262947336461 0.209350200177
r=0.454798534287 0.290949521835 0.26312033331 0.208894650636
r=0.530425775755 0.34506313636 0.214510781386 0.251792978578
r=0.456421318692 0.345259005526 0.219686404033 0.208219785606
r=0.315368639966 0.1330962047 0.364818056538 0.102089463295
r=0.38058868757 0.184918296593 0.312401642351 0.145208429472
r=0.387377526286 0.272784227013 0.250635710337 0.194472084024
r=0.387223335034 0.245895842804 0.274486033237 0.177653179775
r=0.384946421658 0.232294101576 0.285510458092 0.167602683586
r=0.557469630145 0.405054151625 0.148948821406 0.312805266511
r=0.410994545107 0.278756859434 0.264140987759 0.201298016041
r=0.535438735717 0.401648557512 0.114275009367 0.382968474014
r=0.537950188819 0.408981168518 0.143716254774 0.314867652869
r=0.627755609408 0.38219269103 0.145603543743 0.344673311185
r=0.401827151869 0.266993214759 0.238687919059 0.20114827157
r=0.411362907139 0.267424506243 0.285458434904 0.181831749664
r=0.536708865699 0.403479424557 0.114865618378 0.380785100926
r=0.60429155557 0.406410553113 0.111594538301 0.3886600324
r=0.610573336472 0.406932258723 0.128060599878 0.35275964089
r=0.396552485492 0.254012032525 0.266730497163 0.189705188848
@balllist {Total Position} color=gray
r=0.799457762221 0.175398253683 0.320485902819 0.19684396454
r=0.797474384564 0.20582641577 0.303522550138 0.209659976581
r=0.787872309352 0.278149547035 0.227953854996 0.286832525933
r=0.773557224841 0.278059059381 0.22695035461 0.290185060532
r=0.779481536158 0.285214034368 0.223907621878 0.291354924669
r=0.832861752957 0.292107646608 0.209095745692 0.316260996789
r=0.798996746281 0.284207394365 0.221843170341 0.318252774619
r=0.772281144546 0.144065380595 0.372035857962 0.133498051886
r=0.729765136266 0.124644499842 0.390400617956 0.101471156209
r=0.831285606897 0.215356934449 0.280645788757 0.227335797186
r=0.821746282134 0.208385503029 0.289251350772 0.225418203558
r=0.79595566747 0.190843550535 0.306500742373 0.228574489905
r=0.803858352096 0.208242087091 0.288919333133 0.215801254441
r=0.810237554851 0.214334842573 0.285649402226 0.217212068267
r=0.82733353017 0.204993002227 0.297087118285 0.197446221426
r=0.818490980192 0.217218543046 0.284175670965 0.214743813175
r=0.847461119666 0.179397684576 0.309721348057 0.182430241651
r=0.789685189145 0.137814275527 0.366806983645 0.137027580337
r=0.794273159411 0.160912344906 0.348694242468 0.159218953147
r=0.78925013629 0.267288711952 0.22484034171 0.29222028697
r=0.788498927254 0.271594478249 0.231696149666 0.283909728106
r=0.787782519553 0.244065684882 0.29816351449 0.241738307044
r=0.755494814305 0.264831478523 0.257879441968 0.294891561312
r=0.901836408409 0.237883360417 0.243015648694 0.326311309497
r=0.802727679785 0.174790051031 0.307878276476 0.188887103039
r=0.783125793951 0.194456258542 0.292662595056 0.211094287837
r=0.837947190805 0.285380990154 0.175633428211 0.364985301666
r=0.843744996073 0.152507531455 0.333026168114 0.176100183118
r=0.824025217503 0.172757554128 0.323019271949 0.186033785391
r=0.828271349593 0.180450033476 0.319986609612 0.173245422525
r=0.820176580857 0.156290603591 0.333709839357 0.16530090952
r=0.836459475696 0.163187710111 0.314019265581 0.187382822601
r=0.826208233588 0.237235764383 0.255987705789 0.282129252702
r=0.833239760383 0.285438165802 0.196357227227 0.369020509573
r=0.843775415728 0.289595319256 0.19576964406 0.371708851974
r=0.826226947343 0.294640117141 0.209457504431 0.344943122885
r=0.810684519873 0.290324972656 0.201805609625 0.346328531969
r=0.826793402074 0.294148239786 0.209197284446 0.345788132389
r=0.825601929404 0.29465164148 0.208651075802 0.346600815315
r=0.825163148243 0.231106701297 0.265678349432 0.265960447856
r=0.842130583107 0.302398039042 0.221346091374 0.301334869023
r=0.820096063827 0.264130033642 0.245631869402 0.292658269658
r=0.846041892342 0.236302232398 0.250799465751 0.292764739554
r=0.809072316924 0.278187396841 0.217732797293 0.330487558791
r=0.812632641053 0.280276448698 0.218777246146 0.331483253589
r=0.810319270164 0.254459029501 0.243577737984 0.298893251628
r=0.817366696884 0.28907491377 0.201798240515 0.341927295276
r=0.844635886172 0.256110375989 0.240521712503 0.300211456952
r=0.847005915685 0.257154342979 0.240601994572 0.300305882263
r=0.788033428518 0.288762613892 0.203226543875 0.347135952451
r=0.823724708106 0.297365170018 0.189774591409 0.361220811309
r=0.84617563615 0.274264821608 0.232533081514 0.300209445635
r=0.872232601573 0.226499361974 0.254592777136 0.291659071115
r=0.837162024207 0.264234169498 0.236516778484 0.296922031785
r=0.767396790837 0.302425949482 0.234008722515 0.284087467442
r=0.842685871186 0.23953347684 0.264147730439 0.250367580586
r=0.834769780424 0.189044741618 0.295038610269 0.202385382332
r=0.798677587358 0.170410916443 0.329677142112 0.178385499222
r=0.815781136532 0.155802638571 0.33899352507 0.159345732431
r=0.816135301819 0.156606482432 0.338437523193 0.159213277159
r=0.776357682859 0.148276813436 0.346825054499 0.169089503115
r=0.815471240961 0.157234110368 0.334458935321 0.161790367909
r=0.843359931967 0.275301267945 0.188787593 0.401508959447
r=0.865549304357 0.295780960554 0.174429081253 0.400624419674
r=0.895336852057 0.325393974837 0.165925301726 0.38699787107
r=0.846286653024 0.253178430513 0.184307216968 0.418206300495
r=0.888080220885 0.296737553628 0.180437667829 0.390248670226
r=0.810494023048 0.18775928457 0.310169277431 0.189070698555
r=0.836543983605 0.175565740382 0.3184434908 0.177812718484
r=0.808611361502 0.222178517839 0.289191905948 0.207930888801
r=0.813196534026 0.21381187925 0.295288730208 0.203351247864
r=0.815160136897 0.213508577778 0.289686172175 0.207688349068
r=0.815376987089 0.21437226706 0.294631725097 0.203603599737
r=0.868848750412 0.334124514157 0.151746268863 0.397335989045
r=0.860022506441 0.336889797273 0.152056042106 0.388808875804
r=0.878277004404 0.340178826767 0.150314876699 0.389381185792
r=0.865258540289 0.340178601479 0.147379875921 0.396758173748
r=0.82198632852 0.172178261764 0.324168389604 0.187300418917
r=0.801719473397 0.19564076441 0.325676885555 0.177070791269
r=0.822831377968 0.170498839399 0.334209258529 0.176039066264
r=0.819279410181 0.268895899054 0.237287066246 0.310010515247
r=0.859692135127 0.285741778457 0.209554536707 0.355917812871
r=0.853258044417 0.317319095862 0.175064002976 0.38157297798
r=0.843858968746 0.328797528489 0.180518633303 0.362900303062
r=0.845697976976 0.347043399592 0.166289286317 0.363953106019
r=1.0 0.378984879129 0.0940800667758 0.465167421105
r=0.814935846416 0.161328919906 0.333570218432 0.161904918938
r=0.850615215609 0.155429294879 0.328397844648 0.1715017987
r=0.787726282272 0.304100311019 0.212183912879 0.289768592344
r=0.784944008609 0.297088978017 0.216524902835 0.287061618633
r=0.795332433345 0.301995160376 0.204997091299 0.300116348036
r=0.80396263498 0.28568314287 0.214225067695 0.302159346459
r=0.796498954169 0.295398509318 0.209288304114 0.29169875405
r=0.795760138872 0.295103644607 0.209317263319 0.291474842819
r=0.79577131938 0.294857661336 0.209174095497 0.291603946921
r=0.796993134208 0.295468679905 0.208817484409 0.291719132351
r=0.883034006498 0.19929152967 0.281979019884 0.223383435103
r=0.869166562617 0.202868822234 0.286723137057 0.22052161362
r=0.77888033436 0.222718180165 0.296731637157 0.200350476946
r=0.830316959594 0.164218154124 0.330617174434 0.178673434364
r=0.814750040783 0.235975429844 0.265663474692 0.255390145114
r=0.82808220803 0.282081074103 0.226421009922 0.30050532994
r=0.868251250281 0.302804572813 0.193885307889 0.381281479113
r=0.851835906988 0.304405334329 0.193719558689 0.379627468372
r=0.870968078138 0.338396227104 0.14751016594 0.408736503209
r=0.844372479254 0.308574489201 0.177717565389 0.39172534749
r=0.818901701152 0.291042131746 0.206087665214 0.370397930619
r=0.832471424216 0.298579975492 0.191479852952 0.390403421514
r=0.861430042743 0.309565511057 0.188128316506 0.396363537554
r=0.910814360585 0.334932853477 0.148038921657 0.411543203706
r=0.873135320423 0.302678558781 0.182718354702 0.406512499136
r=0.821515004403 0.2520000944 0.237100669451 0.319456572188
r=0.826217261657 0.178861214433 0.313605474206 0.191094998195
r=0.78399322636 0.232033206546 0.271430811482 0.227042368363
r=0.802456830414 0.193101112417 0.295430730639 0.204818001884
r=0.824343493186 0.181947809133 0.308023253679 0.180199383565
r=0.789615850429 0.222153720819 0.271652712564 0.225177568482
r=0.799624113017 0.228020138965 0.270024176942 0.224484440867
r=0.788064628655 0.201333639917 0.272951636392 0.23850693646
r=0.807739701215 0.180579841547 0.283962610366 0.21436435464
r=0.813219196922 0.26430470359 0.222951862246 0.309758072567
r=0.817273406332 0.281690025623 0.224134958965 0.289601977404
r=0.79752383639 0.157937681147 0.332525696284 0.16955498991
r=0.813006182095 0.173773868949 0.317597654702 0.189778939862
r=0.851761641515 0.245464649055 0.26697443789 0.261383260665
r=0.845008653815 0.168883061747 0.300337141787 0.205953049884
r=0.802619665611 0.244037058939 0.251812427448 0.271886019668
r=0.840730348412 0.317614172657 0.169843171422 0.362720540187
r=0.792582460161 0.32129956228 0.188318955137 0.340564928534
r=0.838592733591 0.313960410775 0.181500223248 0.353140348266
r=0.81921479201 0.188852567551 0.300919987311 0.217121143157
r=0.80942406419 0.216956082573 0.291067119087 0.224976260033
r=0.838668025773 0.279430561993 0.203545292374 0.352618937255
r=0.822961422483 0.287621065784 0.210175977131 0.332923770455
r=0.830831594136 0.269794385914 0.217550172818 0.337413720779
r=0.83772977883 0.278828693576 0.212013325898 0.333976751169
r=0.810164264918 0.225359051686 0.275078876912 0.24746946941
r=0.832311869028 0.210108157283 0.294966137673 0.222861282388
r=0.808380542004 0.221961834617 0.281702190976 0.244745750102
r=0.812623612255 0.244173030152 0.266476362309 0.252847354246
r=0.813486767987 0.242788031272 0.270885367683 0.243309824191
r=0.813812002059 0.240953111766 0.272925603074 0.241068567352
r=0.810734389764 0.238756153884 0.273564875541 0.246035417158
r=0.81234753173 0.23963674491 0.273025244135 0.245398446874
r=0.876692051425 0.223678345369 0.262637068735 0.318159935812
r=0.816804456274 0.309741995309 0.199012709322 0.350515463918
r=0.765247831693 0.270529793981 0.220588561418 0.287539085889
r=0.859061774132 0.318970090684 0.173194428102 0.407091515613
r=0.814102921686 0.227632851087 0.269481982475 0.275638754121
r=0.847549965334 0.187435822691 0.305736251429 0.196425825402
r=0.800638469076 0.187911093318 0.310872892496 0.183456494821
r=0.815778777207 0.164243123678 0.339372956338 0.168282361993
r=0.798249991634 0.192657160247 0.319138915457 0.17634698432
r=0.778162594345 0.162616758005 0.31492779099 0.172164202254
r=0.801343949719 0.286406324978 0.198714286802 0.344804210558
r=0.796565855573 0.296162910346 0.209461197597 0.316454785851
r=0.79718013897 0.289927312579 0.200498792459 0.335169399788
r=0.79061298772 0.298665703588 0.210080345689 0.313759024081
r=0.812721180993 0.278560250391 0.193202097576 0.352249951953
r=0.822097434898 0.307404880384 0.200020004501 0.329333028503
r=0.870279983774 0.272062174985 0.207235922059 0.345395145752
r=0.88624087773 0.283438601984 0.216182404113 0.320982079242
r=0.887184482388 0.281770947913 0.217666287902 0.319198634565
r=0.817019605401 0.237342300446 0.267916338747 0.250172903103
r=0.820043966504 0.194372487718 0.303960101236 0.203602798869
r=0.827244671589 0.218328761467 0.283123912338 0.235613367549
r=0.823010882637 0.224192855788 0.279771157958 0.234152544348
r=0.813429245457 0.301999692355 0.199784648516 0.322458083372
r=0.828574311175 0.269526160598 0.235559669935 0.285972250794
r=0.864781546855 0.218698984533 0.258722780222 0.266843750865
r=0.819851950403 0.288517211109 0.202685792197 0.322939429596
r=0.820955963654 0.3106335814 0.195322651954 0.339850756556
r=0.842248515085 0.280737516758 0.226782730061 0.299744733991
r=0.829985045579 0.268582864339 0.241965357237 0.276178118217
r=0.845941374558 0.289474529453 0.206703282585 0.325729106443
r=0.818505222468 0.299063629548 0.194960609214 0.346114356375
r=0.821671213521 0.29387146763 0.20163749963 0.337700986053
r=0.812613674408 0.307009860167 0.197778897191 0.331989104376
r=0.81579899728 0.292803112954 0.202032875118 0.347025238199
r=0.803976724961 0.150447014436 0.349071112205 0.151451771654
r=0.818153462547 0.287471213996 0.213257028941 0.313352839073
r=0.847869304243 0.32176185609 0.19320419814 0.33042072811
r=0.834618869195 0.305039441832 0.195783964313 0.328189461613
r=0.837968113314 0.306536670921 0.194318234982 0.32928783047
r=0.825248583993 0.284294195851 0.208730835798 0.33768474933
r=0.823176801657 0.277062914089 0.200660716567 0.355801346986
r=0.826079616425 0.280613945987 0.210794519096 0.335014938991
r=0.813181305635 0.273218536856 0.204311440214 0.356015130935
r=0.812490085278 0.275036024949 0.222029387944 0.300384967341
r=0.79814875014 0.28003508662 0.211355116277 0.323465221432
r=0.829000208535 0.184339060025 0.312147269392 0.185184640806
r=0.822667492768 0.151809157226 0.330701110428 0.163482206041
r=0.714110409677 0.147900318349 0.337632053856 0.162621408439
r=0.783233037823 0.293903080543 0.202579354757 0.307071547902
r=0.789443060101 0.140964197044 0.361079413819 0.135915682898
r=0.81525566715 0.263236083027 0.240429717053 0.305520020908
r=0.789485893305 0.241582422958 0.216180227186 0.333326539486
r=0.786529638858 0.168893814243 0.325889463036 0.174039663415
r=0.79079726183 0.152773338447 0.329923927635 0.171184129216
r=0.799779257564 0.15016219483 0.347975199639 0.153312452247
r=0.786606726986 0.160862354892 0.329620015863 0.181279592376
r=0.783155287672 0.17313488896 0.336762298009 0.167834517194
r=0.791940405311 0.205549058477 0.310522321107 0.19544714522
r=0.81452368422 0.161167367617 0.333844756112 0.164241921024
r=0.801874778881 0.171457702433 0.327530321245 0.184217734695
r=0.781694683878 0.173769350276 0.335790547034 0.16854385461
r=0.78396761796 0.173136374351 0.336519890835 0.167928877758
r=0.774855218449 0.171293377289 0.277602637315 0.199263809575
r=0.838309113204 0.275149035395 0.167183616006 0.420598781319
r=0.748022003295 0.211357653253 0.186213936496 0.432188971866
r=0.834867339813 0.324535733348 0.162442714372 0.402665047025
r=0.869337782385 0.310146292952 0.166234853838 0.404517023894
r=0.834930738126 0.298693528178 0.177922315609 0.361729385761
r=0.857510918293 0.310930049101 0.166572482456 0.370451045331
r=0.860041648805 0.321044022317 0.168523648754 0.361627755411
r=0.851665410932 0.279372157888 0.146666986342 0.443893004707
r=0.806479219796 0.294122609081 0.160498253162 0.390546686631
r=0.863722169109 0.340531833045 0.137898634353 0.418141950375
r=0.863233166947 0.334698938597 0.14805161525 0.400402572496
r=0.85663819225 0.272905898936 0.209865732633 0.31294287111
r=0.859038914585 0.324654536814 0.144685846048 0.40398703186
r=0.802319579664 0.151090190597 0.355354686646 0.157691800403
r=0.814660669094 0.21273486305 0.25702318134 0.260513060093
r=0.821124639876 0.219189361752 0.26015580826 0.267473636868
r=0.835389902847 0.216727669052 0.261449547971 0.252626837428
r=0.836933353657 0.216154006758 0.262459632855 0.250996838711
r=0.805789694113 0.238510037128 0.26876556164 0.245796020706
r=0.792119920037 0.150872395377 0.368053851278 0.140938891421
r=0.776564879306 0.274818341268 0.222283471143 0.298321222751
r=0.790065895786 0.278383589284 0.219499635984 0.298011518651
r=0.801593648282 0.184730612102 0.3097698942 0.19026502322
r=0.818486125814 0.294812734046 0.207570514488 0.344202707188
r=0.832183168478 0.291615520094 0.209442991585 0.327765028197
r=0.855738479504 0.318703413334 0.136877098313 0.391107469719
r=0.805559664229 0.235322219708 0.276118277137 0.233951874481
r=0.802305778845 0.311958854455 0.186540586513 0.327082135677
r=0.843994880218 0.169229539642 0.332017263427 0.166895780051
r=0.800558245908 0.288955289803 0.219285293107 0.303783734488
r=0.808752788961 0.221378233532 0.283263704266 0.237751614128
r=0.822273888309 0.231900538246 0.268397283862 0.259397641249
r=0.828264394094 0.230131296892 0.274383708467 0.245109860665
r=0.832311070139 0.291433687022 0.1995479828 0.324087526967
r=0.786550598956 0.283366299331 0.224074597344 0.288240557596
r=0.80019916014 0.259958446769 0.237567464298 0.285931604337
r=0.799983433991 0.275736725247 0.237757152679 0.282711459284
r=0.785911173173 0.218237832881 0.281785287227 0.227186539228
r=0.783183928751 0.23046502431 0.258078023589 0.260939353758
r=0.807161320967 0.240134757515 0.273606504575 0.256639941501
r=0.807398509401 0.226767425909 0.281463610776 0.243879940396
r=0.793360970905 0.233369227088 0.242143255962 0.274806572545
r=0.776096679658 0.225165303039 0.274864127769 0.23528950105
r=0.808307681882 0.181045832305 0.302476754711 0.218793713486
r=0.816047264993 0.241616136402 0.250838126341 0.273029839725
r=0.839055579268 0.243020353749 0.25350002842 0.26330847892
r=0.79049620524 0.307314155405 0.210658143143 0.305388885774
r=0.762587327028 0.24502419158 0.268987377029 0.233271752925
r=0.799598188182 0.299889968212 0.205396313678 0.329731591849
r=0.844015599184 0.31587443592 0.181803203238 0.367218286941
r=0.791896523629 0.288576044311 0.211700900069 0.308769905377
r=0.819218184254 0.263610942876 0.23754665842 0.282033770172
r=0.794202323906 0.258527711 0.24897667468 0.273720572629
r=0.816089519164 0.195176872231 0.305815135959 0.195849191106
r=0.822446674293 0.159937781085 0.325189439226 0.168653897635
r=0.792744689592 0.184803662617 0.301046461902 0.21314114658
r=0.831079718643 0.178085461924 0.300787777513 0.20206360574
r=0.82278598081 0.19283630312 0.304406982655 0.198128303148
r=0.818834721002 0.193011380194 0.303277075854 0.20359349644
r=0.822372232257 0.184519230339 0.310436132195 0.192004839453
r=0.805607900146 0.20238752482 0.288721003438 0.225410431498
r=0.799162525905 0.198254854178 0.304918376438 0.205612766292
r=0.815697419225 0.173151164194 0.316292677042 0.195248723207
r=0.800489567341 0.203489939465 0.293826434331 0.218966742641
r=0.827301792063 0.186812623751 0.305108131947 0.198956194575
r=0.798546626199 0.204647082823 0.293480212158 0.215968992248
r=0.811029045981 0.211221300963 0.280911866183 0.226376921548
r=0.791191308261 0.207555718194 0.278007214177 0.237980727342
r=0.804328736668 0.201298701299 0.290422472904 0.224381457958
r=0.797196159998 0.199277518858 0.297287888146 0.213461358489
r=0.804812806756 0.198189415042 0.284818941504 0.231754874652
r=0.821899109931 0.200866530506 0.29916528098 0.206463015643
r=0.824143351734 0.158297733549 0.336255462489 0.166378425126
r=0.807649259522 0.203919610258 0.296505421092 0.207235520636
r=0.832671532479 0.200098057241 0.297756940614 0.198512287798
r=0.831677140428 0.196303300189 0.297261026048 0.193578559954
r=0.839621656646 0.202884030221 0.295438690238 0.199603687046
r=0.798736535371 0.195021305981 0.299951156249 0.202196284506
r=0.815472533566 0.195504389597 0.304391806085 0.194803158302
r=0.821335718046 0.172616218319 0.343738279895 0.164000248692
r=0.821034990367 0.161574890479 0.340455830977 0.156120445849
r=0.785974816438 0.160062160062 0.323195672252 0.185351336295
r=0.778724795086 0.18080053094 0.311118961028 0.190340855873
r=0.796091717138 0.16873836546 0.317555395424 0.179231970216
r=0.785648662841 0.172926074477 0.319234473022 0.181854729382
r=0.833810207846 0.171535380842 0.326207299569 0.173153650987
r=0.820644259374 0.148012753101 0.357787904585 0.143472382192
r=0.826308579391 0.18575968393 0.31912737267 0.164785708151
r=0.862412727546 0.31155807789 0.18341258752 0.359288839822
r=0.870900179919 0.316386168612 0.178756426044 0.359193885729
r=0.858474537956 0.32661285585 0.17350837336 0.367054279712
r=0.856584293461 0.306765418677 0.192736291364 0.349244637721
r=0.860928560956 0.328326180258 0.178904646389 0.355025813274
r=0.818650769416 0.155740160979 0.339243462178 0.147226269076
r=0.787291431667 0.195193819753 0.311139610274 0.192511844965
r=0.76424280829 0.138274040734 0.368538956368 0.1398702482
r=0.821067790901 0.270457104126 0.244692583402 0.277407292528
r=0.806876850437 0.218129847005 0.277641104941 0.246924861179
r=0.82018182789 0.244791124978 0.258606344254 0.262177153753
r=0.820552900258 0.234391320108 0.279820895718 0.235698096567
r=0.82047360941 0.233984961569 0.281480260793 0.233098724892
r=0.80196211505 0.231308392478 0.275800954329 0.239929427804
r=0.802008622211 0.240906256496 0.265690728588 0.257821856658
r=0.824710485551 0.248760373265 0.253632795014 0.269630292804
r=0.821400165403 0.232199085261 0.275444446849 0.243340409862
r=0.821052647732 0.233110654879 0.281533572912 0.233308987396
r=0.8090023292 0.236669137633 0.263915657689 0.250045301046
r=0.828470045858 0.227419174806 0.269995591955 0.248038609177
r=0.80971911095 0.262028402039 0.24306242771 0.269892571504
r=0.813740600742 0.270547483018 0.248474215364 0.266108836805
r=0.841340525068 0.307459530889 0.213835480674 0.300865543442
r=0.823706236975 0.267485462078 0.240979112111 0.281623821291
r=0.816989236985 0.26441945073 0.237342310366 0.289274516764
r=0.802826066616 0.246262794298 0.250906864444 0.277069229762
r=0.810947173813 0.237810916824 0.27552781541 0.240259203289
r=0.811378889804 0.238910239355 0.274307445101 0.241687184281
r=0.827786434095 0.28816160816 0.242288458682 0.274438447954
r=0.807865111277 0.214312281485 0.291782233983 0.200667368041
r=0.830648728554 0.18683152905 0.310383873656 0.18625084391
r=0.826268918305 0.231673310501 0.279396627552 0.234087548893
r=0.821631647456 0.170898322481 0.331011390978 0.162653744553
r=0.821256095336 0.178818744117 0.329677625387 0.177936331854
r=0.813098199551 0.198611034152 0.305627897527 0.200495003786
r=0.828957853675 0.318890637752 0.17265652326 0.386542497377
r=0.832235456149 0.321239806705 0.166440148998 0.388553307158
r=0.83388396562 0.299186287833 0.184662123444 0.369823915602
r=0.830201060839 0.304000783071 0.189007084084 0.361040417164
r=0.830303758845 0.30344672242 0.188929335079 0.361177493832
r=0.830153346752 0.304101401571 0.188881045692 0.360731390751
r=0.800778942041 0.29056768559 0.202197962154 0.344701601164
r=0.829571574618 0.294616709733 0.177330964686 0.379947243755
r=0.826613422184 0.307277636838 0.183026905537 0.36367789893
r=0.8492411312 0.309427273734 0.16344300432 0.390916140467
r=0.806013884031 0.299436231699 0.188031639188 0.36126613556
r=0.819973208407 0.17496853814 0.31683784625 0.198473592335
r=0.776955004627 0.174241636847 0.346825243631 0.161328799735
r=0.840139961013 0.314485176921 0.188734459675 0.344071830836
r=0.816176818145 0.309060283859 0.19862938227 0.330369474122
r=0.814733514594 0.308225618375 0.198095514996 0.331014587786
r=0.80301118137 0.279989914816 0.222384305533 0.301552998241
r=0.805243515156 0.307469967237 0.202123528698 0.318890911297
r=0.815138934497 0.313702803346 0.205539184842 0.311672414564
r=0.818016088354 0.283205224852 0.215358216097 0.319971154078
r=0.821803454893 0.290485734663 0.218979480804 0.304211805233
r=0.819859141373 0.290912305556 0.218494198427 0.303628318881
r=0.734184836979 0.258510990781 0.216626234682 0.339146734509
r=0.8164830664 0.296066032453 0.209610121642 0.312456221409
r=0.818036010869 0.294488392839 0.210339999828 0.313590299532
r=0.818504218888 0.294727580951 0.209773007859 0.313671041568
r=0.819000243108 0.294680845111 0.210264885221 0.313618183028
r=0.808325231573 0.296511737889 0.206704121976 0.31487997276
r=0.815698414798 0.280448371384 0.220668952805 0.319044971011
r=0.841087955519 0.313038929507 0.199890803388 0.319609027327
r=0.780818447164 0.151465798046 0.352539282568 0.144479954111
r=0.757892167249 0.136887077369 0.351421252077 0.134112505218
r=0.767410997076 0.132494360679 0.350534911024 0.141345786009
r=0.758858627576 0.14105465325 0.34927838782 0.142875036533
r=0.78195916234 0.140943848468 0.346759150606 0.147626055869
r=0.775391061866 0.157479954181 0.339534173349 0.154272623139
r=0.786699812089 0.137857691826 0.344033554368 0.150762301382
r=0.798028673113 0.136684491979 0.341381461676 0.152584670232
r=0.776087105587 0.134615670185 0.348857417267 0.142565248528
r=0.765163194456 0.133829508649 0.348494245745 0.145200192957
r=0.741144123115 0.141186351269 0.359577155867 0.13801432617
r=0.781272045604 0.140222870788 0.354625453259 0.144246926683
r=0.780331690239 0.136006085438 0.346074719499 0.141745760075
r=0.790689210976 0.148844135584 0.339656313525 0.147745000709
r=0.774528520417 0.137069387059 0.342924691242 0.148410337851
r=0.773057454688 0.140230960176 0.351572711684 0.138731997458
r=0.764588328912 0.153485027766 0.348394573067 0.146916023553
r=0.760436330324 0.1383954369 0.350349778711 0.14263085259
r=0.796939394399 0.13632124019 0.336826997298 0.159080310048
r=0.788301933786 0.143724847778 0.343745792379 0.149738940502
r=0.751580173335 0.132543549568 0.352545642313 0.137634379251
r=0.762478926136 0.134555229717 0.33724340176 0.146106223526
r=0.769555938086 0.131729049917 0.340215968913 0.13808225199
r=0.76095469854 0.136122781941 0.338076262254 0.154249866447
r=0.785343879793 0.143592011926 0.342573024688 0.145721728019
r=0.773397523643 0.227390716996 0.276906372325 0.214225117686
r=0.793437785851 0.230494228889 0.270378855311 0.22649117431
r=0.780627616218 0.226600716729 0.279946586001 0.212184387306
r=0.816592287226 0.257071553619 0.252557082728 0.235862479979
r=0.779341435907 0.204332072148 0.306744703658 0.193510536268
r=0.812795229001 0.258382257012 0.246183953033 0.249380300065
r=0.803981525474 0.25896316417 0.247696403073 0.258404127497
r=0.840749608368 0.168423115142 0.309568795398 0.199031504108
r=0.881363767221 0.273635452314 0.229821926735 0.348332166151
r=0.777901039722 0.235619462391 0.270998031548 0.218961751022
r=0.903339425141 0.236199644628 0.257750550296 0.299333280293
r=0.883628992452 0.221093355375 0.267449602792 0.299582127933
r=0.840947785472 0.156084742621 0.336168264041 0.181719058367
r=0.840026190204 0.151216833835 0.340777917836 0.164074724244
r=0.815832084834 0.156079674074 0.344070199116 0.147756633685
r=0.802621697302 0.179904767198 0.316954773683 0.171511681767
r=0.843939959086 0.273695695868 0.221035403566 0.319392999684
r=0.862428048761 0.285908189417 0.206028734985 0.331366916513
r=0.794637669117 0.25107158762 0.302027666444 0.23073925629
r=0.772164741754 0.251789668456 0.286574453241 0.222093305427
r=0.803990188993 0.276852802509 0.24921464364 0.259085870737
r=0.803981475351 0.277355103758 0.250419961897 0.258076912485
r=0.850770883315 0.341863824219 0.142725033033 0.3993311889
r=0.80890501974 0.261032528669 0.24482025196 0.27125072509
r=0.80804845096 0.274135401045 0.23687696238 0.282689822461
r=0.807653852136 0.258084241111 0.25230910934 0.260998106973
r=0.797009809547 0.298836447067 0.196750479936 0.333415273681
r=0.8029701035 0.255008439943 0.240649431414 0.28292688344
r=0.813370781412 0.259115058375 0.241984244097 0.278364030639
r=0.819914027017 0.254194983319 0.243642654146 0.274673586227
r=0.814166072835 0.25422217703 0.250108839359 0.267153964696
r=0.815988282798 0.256725710985 0.248442078382 0.268469805541
r=0.805695818575 0.173537752018 0.323271038892 0.182425828822
r=0.802965051183 0.190414174545 0.31730336356 0.195816451219
r=0.80409931545 0.172400538151 0.314284493989 0.188972174173
r=0.910973691543 0.338940988615 0.136012418246 0.424604802842
r=0.852220158177 0.292168020885 0.205024786601 0.35317043599
r=0.858636340607 0.249310725319 0.253862723654 0.261652187256
r=0.791958634626 0.173574827368 0.328642799831 0.175789813747
r=0.804039374004 0.181696841971 0.324596864323 0.18067503273
r=0.821524083407 0.179474401143 0.317718196618 0.19272234958
r=0.796068611202 0.170959618458 0.330957279759 0.173190895406
r=0.796271877689 0.170016049124 0.329408275766 0.192798827716
r=0.794475454563 0.182908211199 0.324995302518 0.183377959414
r=0.79887694357 0.262076740011 0.241186867633 0.282855273962
r=0.815487781508 0.225467193546 0.270087264345 0.261257923767
r=0.787636325236 0.236695292506 0.277222394451 0.225503524436
r=0.783291008473 0.241260677665 0.276363921152 0.227084817667
r=0.808630732958 0.262280785298 0.246749245085 0.272738477397
r=0.80783922334 0.247492996185 0.257893963227 0.260640643408
r=0.806829114809 0.25753459732 0.259874608402 0.253414870815
r=0.808095894831 0.256572766682 0.259400693634 0.25463418951
r=0.808081367463 0.257259635718 0.259339378063 0.254106585008
r=0.814729301044 0.284697564684 0.234607817779 0.28172298383
r=0.786611045448 0.271969904746 0.249627991387 0.252876380322
r=0.809045358877 0.186431524452 0.318447614436 0.18582318398
r=0.807544121598 0.207009572492 0.290689006425 0.217907304202
r=0.771280822143 0.238609422026 0.276346661753 0.232848105153
r=0.788753599703 0.233890656834 0.28105268475 0.222862049806
r=0.790907894187 0.227528004614 0.284205093956 0.223662507716
r=0.812755030013 0.308161676223 0.207602463368 0.313102569548
r=0.779062687232 0.247906993105 0.274078373435 0.235243421978
r=0.815812471511 0.290442291566 0.205659333797 0.357651340791
r=0.820486717638 0.305181218267 0.208521721317 0.319842558858
r=0.842532220495 0.297659653008 0.199881875231 0.349545957918
r=0.785564857089 0.244536341858 0.263486837703 0.23374954832
r=0.799764794119 0.246140324694 0.28321144885 0.229806145631
r=0.815249110689 0.291717780008 0.206479313037 0.356064830304
r=0.831169136192 0.304096274011 0.193928874489 0.363442104451
r=0.836449243551 0.307241719377 0.194713663878 0.348262259403
r=0.786573744941 0.239826419157 0.274490189634 0.226502993841
@group {Shuffled Data} recessiveon
@balllist {First Position} color=pinktint
r=0.381418442255 0.397720455909 0.261897620476 0.210157968406
r=0.57115220516 0.226075671805 0.143534781733 0.374622424093
r=0.579958328398 0.21124476558 0.268967074472 0.329050004105
r=0.447932568482 0.190757704352 0.263864906787 0.212531827095
r=0.507040444671 0.272291688019 0.212949677155 0.325791739264
r=0.452582660437 0.216363601816 0.158752778886 0.311130745407
r=0.543526041638 0.295733832215 0.20879644914 0.331878263209
r=0.253837973959 0.445424308657 0.298679083911 0.106851658272
r=0.357704515984 0.312453916646 0.107650714511 0.0925529300235
r=0.53531083855 0.249007975102 0.252489787979 0.342112429488
r=0.497176481324 0.253392440188 0.23731853406 0.141721092349
r=0.468026276952 0.263443082151 0.235523717684 0.370023419204
r=0.625129369372 0.232597482123 0.248757148343 0.370042864111
r=0.545543355283 0.365796653595 0.149952571412 0.23815996636
r=0.558638691108 0.229516846198 0.139411200774 0.247546768918
r=0.559442443996 0.154234925061 0.237887765772 0.370721505751
r=0.35560942051 0.223493734623 0.254849230417 0.144303942324
r=0.596383285385 0.460354702919 0.153943827203 0.107432199296
r=0.535207630763 0.42699956662 0.176265228488 0.125752395628
r=0.522597346997 0.205921871112 0.273500870863 0.189201293854
r=0.572458521413 0.196667436905 0.345169323988 0.267786079232
r=0.561712194097 0.164700605517 0.419884877028 0.149271137026
r=0.611310467912 0.163835393715 0.285383903793 0.163737280296
r=0.431653477208 0.324537646057 0.171041431638 0.34403776213
r=0.399811838239 0.26150198899 0.211917868767 0.396230963957
r=0.625173804457 0.218471955224 0.1428182576 0.390772528538
r=0.456115223691 0.375950725584 0.286920815641 0.157202183753
r=0.594444047609 0.128513202197 0.251036682616 0.214389509126
r=0.455694108197 0.386117059243 0.267880085653 0.212633832976
r=0.679989220163 0.262553488778 0.206051873199 0.396122609379
r=0.610155252704 0.274074238129 0.402185949681 0.199592487597
r=0.401656320524 0.392443269977 0.265928044996 0.123909038014
r=0.587343824337 0.207170533131 0.17184102539 0.341867346772
r=0.380393673219 0.200004443309 0.295679992891 0.154205036491
r=0.445206313222 0.208628321997 0.288309965604 0.151419801644
r=0.571296740551 0.315484751132 0.328371589097 0.202957567347
r=0.399472291997 0.316222679495 0.324231132862 0.20341842315
r=0.68605330946 0.153949683899 0.203679411541 0.316857168236
r=0.750217730152 0.317456021285 0.152825613009 0.202392084846
r=0.445415571253 0.186593515627 0.341027811014 0.286660635597
r=0.424233033332 0.167803667937 0.300921414016 0.201337822273
r=0.479973983427 0.273894475403 0.197053911936 0.346720124039
r=0.600849789887 0.174344590727 0.338088151116 0.194161419576
r=0.768076088833 0.170932741412 0.338885180758 0.300994986263
r=0.471657454353 0.319872408293 0.162743221691 0.314258373206
r=0.45186177716 0.168147989946 0.182358836189 0.356864742315
r=0.747499919252 0.320020927799 0.149139634926 0.335920241832
r=0.363371645766 0.177201905115 0.336518317442 0.298854634139
r=0.39208588352 0.17753764506 0.186137217815 0.336927980312
r=0.533472218367 0.213010678946 0.320030371314 0.306946213383
r=0.42874814146 0.279938027827 0.164378151771 0.340209004192
r=0.62176283496 0.308311843969 0.20110412959 0.179793338902
r=0.604368672641 0.32065382512 0.190405298657 0.178525855259
r=0.42099224562 0.318699969127 0.303804071866 0.182729962102
r=0.576566391134 0.275849536616 0.358849718335 0.174995457023
r=0.557637549201 0.341558268772 0.271249739879 0.175306942582
r=0.372359531795 0.229807262644 0.390128496761 0.234283552321
r=0.64336307688 0.396136695057 0.202358560348 0.133017731471
r=0.505385767387 0.288161992818 0.403692109523 0.121161588911
r=0.374955059309 0.289453975543 0.402117243593 0.186357629682
r=0.577074590669 0.425303971742 0.259707860715 0.114442592182
r=0.63288970311 0.187324097401 0.290904804111 0.122546532596
r=0.523435205314 0.178623074505 0.333228544483 0.0992769569318
r=0.818386762901 0.113272053931 0.19492081557 0.293282975921
r=0.374517299904 0.399321720151 0.225048004531 0.111791846828
r=0.511871745618 0.162804534352 0.403676332436 0.338448049101
r=0.692906560442 0.30281798821 0.10290441063 0.397604864348
r=0.722876254436 0.217183781045 0.266378836844 0.143169789791
r=0.4700859562 0.388432297376 0.259842246606 0.133060132361
r=0.433739441822 0.234911061579 0.149337878589 0.372973209213
r=0.392775249193 0.22972972973 0.139134438692 0.381921427792
r=0.445214624337 0.381525555723 0.242331916987 0.236962551064
r=0.399968551072 0.138744455436 0.230243971528 0.382589372893
r=0.363885306965 0.252732478526 0.11816257936 0.236756711897
r=0.666345648705 0.12871045971 0.239026146629 0.245290112148
r=0.713192819474 0.123362871148 0.24983351232 0.395478734574
r=0.359421284318 0.121661038626 0.24220581801 0.241656102404
r=0.571787967651 0.215769476407 0.38210238036 0.265985429904
r=0.493497206809 0.195193109197 0.261415207928 0.388533851996
r=0.311828844509 0.263040336355 0.214531599001 0.135093942977
r=0.508616521602 0.363154574132 0.312365930599 0.152365930599
r=0.471842228962 0.363151638648 0.0917303447105 0.153574460859
r=0.692544665816 0.37889761712 0.122706286515 0.284282619636
r=0.433558008089 0.29911040499 0.127777658059 0.35969533183
r=0.326079286859 0.1377020859 0.249858162916 0.251682877836
r=0.515510932733 0.148126745642 0.282432822884 0.522392372147
r=0.522257156381 0.26764168793 0.121313475657 0.196921592956
r=0.743801592341 0.219811947073 0.41731383841 0.107752165388
r=0.422113730962 0.196909225775 0.30916150887 0.225654747426
r=0.581581643151 0.219293954031 0.317616380863 0.265200600996
r=0.455931953005 0.220267297296 0.282927536397 0.191863406648
r=0.362484132443 0.207765386204 0.296743769792 0.323282390197
r=0.53177830358 0.204714310379 0.276171657682 0.215555963594
r=0.549036262678 0.205317219211 0.215147789362 0.27549855822
r=0.438774390359 0.215115345356 0.303719632528 0.276259952365
r=0.525079245865 0.277045890888 0.204297988838 0.302584154957
r=0.666596711288 0.14549084077 0.264795678722 0.356211836543
r=0.562974941865 0.237455355732 0.35673535826 0.256964505831
r=0.496439734355 0.141843971631 0.215096959778 0.274413529733
r=0.530784738532 0.383576687099 0.20446208787 0.132154786116
r=0.594672389311 0.23044982699 0.337828920898 0.269509938038
r=0.336532929111 0.317140644019 0.180203607392 0.310777913024
r=0.652579321061 0.196507346478 0.309719722609 0.10878707275
r=0.613010325611 0.331030297372 0.104616964661 0.192474674385
r=0.835155938013 0.0933769902976 0.241025865656 0.418208896384
r=0.385890927117 0.30241497188 0.21668583311 0.10417618425
r=0.51558667534 0.176358031253 0.358881683852 0.116987349846
r=0.570084720019 0.322987097239 0.209067973762 0.100151373171
r=0.480164092272 0.322341652013 0.0889578553877 0.3777177394
r=0.521686500435 0.236179146256 0.0956712986104 0.241427571728
r=0.696377918287 0.0952977319825 0.307902190026 0.392627255706
r=0.378100054811 0.345573832393 0.321289500389 0.143322398697
r=0.578556282427 0.138848345026 0.254531757616 0.221455812421
r=0.494441285767 0.226916925393 0.389030012231 0.154551563781
r=0.536902075986 0.139935858762 0.222398628267 0.391991871209
r=0.364237158919 0.129526220667 0.257802180214 0.400083558599
r=0.479075535025 0.401360731448 0.22675004266 0.146427254262
r=0.543526817372 0.390053108215 0.225097567705 0.229723038137
r=0.459758535204 0.246263508853 0.355070131065 0.153276615314
r=0.466587677941 0.231202642316 0.370312803575 0.260475357814
r=0.634836674982 0.193175893778 0.294661179576 0.191112688711
r=0.40760440229 0.309255055264 0.280509076247 0.199838722401
r=0.473481127236 0.397843256127 0.300314334831 0.191613447053
r=0.554659728087 0.134109816972 0.271975279296 0.212835749941
r=0.516431667938 0.34644780713 0.173839446012 0.195588612465
r=0.586570545109 0.237450833489 0.14590747331 0.230052444278
r=0.50292798881 0.20375845982 0.176522767593 0.270648531441
r=0.359296908296 0.230886517099 0.358690917012 0.123175778697
r=0.488429650859 0.316624877821 0.134970889465 0.306914283286
r=0.74605790478 0.12966959369 0.353177556184 0.225628813812
r=0.578344645825 0.238693259403 0.142280796127 0.248541399429
r=0.506379330575 0.366732594219 0.145034566602 0.244724283718
r=0.292042708593 0.315342800556 0.333007458598 0.152109055666
r=0.435045524082 0.306145829982 0.206191386934 0.157267994218
r=0.490592551203 0.191740075506 0.166477727741 0.321754323928
r=0.359912256598 0.198687427615 0.320765238279 0.324239694591
r=0.596093937833 0.263832074289 0.247409751874 0.338598429429
r=0.527041684996 0.344475892045 0.254624481957 0.154068533306
r=0.558146082055 0.339917419931 0.145017297177 0.246568463341
r=0.531193384668 0.34394170448 0.161704210238 0.228816031579
r=0.586955541755 0.161709633942 0.342399880588 0.255547607437
r=0.57234023993 0.252602103572 0.15852031127 0.347273403386
r=0.519347224812 0.25760362069 0.158375487427 0.237538291989
r=0.496309984726 0.346606863282 0.237745136062 0.158586735489
r=0.407599058854 0.327627707943 0.140679326023 0.377534100027
r=0.754819154091 0.326215022091 0.185812469318 0.150425462281
r=0.495763677124 0.261592708403 0.196992881378 0.21429046637
r=0.747124620676 0.0882107049301 0.216245966918 0.3845903751
r=0.566779334484 0.19477826435 0.177217903344 0.267097728178
r=0.595283919561 0.251016551071 0.231564425046 0.134662706385
r=0.601384974802 0.278155594613 0.143872490958 0.197172145991
r=0.533758235901 0.196999422966 0.285112521639 0.400115406809
r=0.455105092523 0.288214068342 0.369511346839 0.208242761499
r=0.537709008384 0.268982869748 0.191948436908 0.410436700789
r=0.436230590302 0.196490185773 0.325594680438 0.317665607934
r=0.557282116641 0.28837504564 0.321497327978 0.208683240947
r=0.563118458875 0.323045319289 0.154310140827 0.317829145121
r=0.451010465717 0.180871432885 0.283043709227 0.329198848892
r=0.39675034215 0.306688081707 0.335804299481 0.157935919611
r=0.445844773176 0.193175607369 0.330129636311 0.178793800034
r=0.666110550421 0.302615529244 0.13741143017 0.364859142893
r=0.385760296755 0.216700886505 0.146093619857 0.339368468376
r=0.393773433937 0.299565463973 0.338354817941 0.146418256568
r=0.381138817564 0.338413107248 0.271016670244 0.229090648923
r=0.559348791925 0.275480125056 0.132291201429 0.366815542653
r=0.672233591353 0.143239536324 0.23935934873 0.26314043005
r=0.581260646869 0.254980676473 0.247594129376 0.343559323726
r=0.38208833571 0.325149976927 0.153853253346 0.323027226581
r=0.537220880287 0.180964136323 0.290715216348 0.337859151066
r=0.41151577137 0.279862206358 0.356810824272 0.188843695526
r=0.397215291854 0.336583179246 0.187286378663 0.328962850899
r=0.316110936021 0.334249504511 0.317659241478 0.198952034656
r=0.446403472935 0.318219381852 0.3079536481 0.178355646154
r=0.538546507772 0.333270872958 0.185232200959 0.28574430383
r=0.864673371213 0.166289265754 0.202471574484 0.310922142995
r=0.326206275823 0.156116762346 0.202966059019 0.315103904388
r=0.40231577913 0.325841698499 0.158568002132 0.321636907406
r=0.516767878409 0.199778915848 0.159077043629 0.326258640472
r=0.668660555466 0.162448178049 0.321077896574 0.3206415012
r=0.432998793156 0.278174212598 0.174673966535 0.118786909449
r=0.643301476653 0.202187306661 0.313634254485 0.178232625284
r=0.572279802395 0.326053897739 0.247151796176 0.282290030663
r=0.457217824195 0.290754275811 0.230433679807 0.160795767863
r=0.529794487249 0.320033195265 0.286549879394 0.232963354648
r=0.484632656406 0.157889494676 0.340612157404 0.184224258513
r=0.73104428251 0.182335870339 0.318677106719 0.15479384548
r=0.667180414963 0.15995122859 0.317714915988 0.180754677481
r=0.360940801023 0.181001621172 0.135302107523 0.35113701091
r=0.486857878489 0.310198479063 0.296061973431 0.195923132751
r=0.34933532593 0.299692992074 0.339682340779 0.16681808214
r=0.381886637924 0.251820527641 0.219302413147 0.391957385495
r=0.27925963531 0.261720997599 0.416023491597 0.201404734033
r=0.651478029115 0.312549425148 0.114240525579 0.174219843056
r=0.363306167314 0.298527652047 0.214418257808 0.275167785235
r=0.580341339722 0.434033901118 0.294798647275 0.114006514658
r=0.379768808914 0.329509346759 0.184830602897 0.18280856683
r=0.384995232829 0.340534811675 0.360304907875 0.162175933475
r=0.545656400785 0.135961238612 0.396105820651 0.277167119828
r=0.296287427381 0.418589784568 0.19766029534 0.118807134181
r=0.746650518581 0.123582689507 0.179116833204 0.27787563902
r=0.480369810247 0.415999711587 0.260472997332 0.122503424904
r=0.459808352871 0.257866123237 0.187603732344 0.132736231473
r=0.621988435394 0.14898958853 0.244246359745 0.398595614929
r=0.524016317976 0.415804768867 0.269273117814 0.124519413007
r=0.773609391626 0.136715718351 0.210628034027 0.403687246055
r=0.550138059552 0.259812937933 0.187799005283 0.418359995969
r=0.406748584185 0.25762318945 0.421354539681 0.188097479532
r=0.515573753471 0.383311415755 0.279097836465 0.126101133109
r=0.669326311318 0.100772124332 0.321586484525 0.393057480367
r=0.8058125414 0.153656046849 0.367538816956 0.134529629829
r=0.598841076301 0.385566782618 0.104411683507 0.203577936061
r=0.747278245338 0.398052916699 0.283818795635 0.221009656905
r=0.493848759664 0.134518731258 0.296236854331 0.367360729822
r=0.563834915948 0.218884105473 0.370048051072 0.136190368551
r=0.578950006924 0.371174277264 0.148121630032 0.212037429709
r=0.52214583136 0.397420221055 0.300390802944 0.0971972475964
r=0.514359280261 0.294206963453 0.356270693182 0.191273540142
r=0.626264727047 0.409293133295 0.236961915753 0.0989844200808
r=1.0 0.242803293324 0.26937555798 0.399950401746
r=0.297819380264 0.323338031979 0.294469836117 0.201393931628
r=0.764526167032 0.265486024706 0.220400067327 0.122333737075
r=0.634726502983 0.118870086691 0.407638271522 0.182667947934
r=0.434449483599 0.367132050384 0.175204690972 0.262866931402
r=0.524936866863 0.364894513227 0.165482161651 0.280336151337
r=0.607947663699 0.167702801809 0.212466556206 0.259630794095
r=0.455779390463 0.168141216359 0.360974189991 0.25756735044
r=0.430691084555 0.155793353887 0.247763734744 0.344110690457
r=0.556985871208 0.291729481471 0.113522420503 0.43473687901
r=0.455363276417 0.267702330243 0.211976948133 0.325783011776
r=0.732346853666 0.20521654836 0.27761376291 0.321401189729
r=0.357959126653 0.257201717937 0.139477635392 0.388910227312
r=0.53099589855 0.157774639236 0.312383242014 0.199175676389
r=0.431839970259 0.32865453381 0.194641618189 0.319047873192
r=0.262011755409 0.232030437014 0.239168820895 0.155217471147
r=0.529911097064 0.248679942672 0.161744738629 0.248397073244
r=0.431557487101 0.281714303821 0.227310928808 0.190209625607
r=0.540333099857 0.258184143223 0.398305626598 0.207496803069
r=0.603787021851 0.206477933692 0.188042739181 0.326616499405
r=0.609233470975 0.251550829219 0.339030256995 0.263071274845
r=0.495629455871 0.285714285714 0.160791448715 0.211540335943
r=0.524549948051 0.250160771704 0.331149517685 0.263987138264
r=0.346810354344 0.320036983225 0.295117333686 0.204244265399
r=0.436543912653 0.216021474993 0.189884148064 0.320641424131
r=0.503560604786 0.288057028228 0.215145436309 0.316929359507
r=0.583634396568 0.186473784277 0.279737985815 0.322119573557
r=0.480474228692 0.22643229071 0.359948107241 0.235860973387
r=0.604116646353 0.155070137483 0.270046758322 0.322457952404
r=0.543548615963 0.228382648664 0.161056122849 0.332636912068
r=0.461325465927 0.25792946853 0.333995600653 0.159795643227
r=0.548422137006 0.159428092845 0.312335486959 0.285235702321
r=0.531746029866 0.241568073459 0.350520925305 0.249514391665
r=0.56955589466 0.13866946433 0.382745001234 0.245186373735
r=0.379901095038 0.35278271813 0.169812890678 0.290731900111
r=0.441335088532 0.277666682168 0.176076206421 0.33069339162
r=0.4222162921 0.315258229126 0.214097459766 0.294790556833
r=0.577217036349 0.226788085406 0.26312559061 0.351199754489
r=0.786059327173 0.314371488398 0.173514088825 0.307842849926
r=0.675611672772 0.285413449676 0.225091301257 0.360880985645
r=0.445150394258 0.191737825987 0.315624278791 0.191207015924
r=0.571095422797 0.325090524851 0.203974073167 0.181075473886
r=0.596781275869 0.187382236372 0.331654863232 0.214995776753
r=0.492295094991 0.269862968575 0.145464128072 0.370494154373
r=0.650568770956 0.189339506616 0.383120796122 0.124065402773
r=0.568643185014 0.217115689382 0.354803411063 0.138215983699
r=0.542250921217 0.357523673112 0.282684809422 0.225192965704
r=0.48191437143 0.262037559274 0.148164859727 0.369279939838
r=0.49358402744 0.262398317157 0.140363373319 0.223455951858
r=0.502390975565 0.373688942164 0.2110702481 0.281495578744
r=0.555409626028 0.359116664245 0.255673398228 0.147188725846
r=0.432916362436 0.24644288971 0.222183790583 0.381086392579
r=0.524750225661 0.220623718181 0.12613101701 0.26152129328
r=0.540442674805 0.228880229395 0.364421733696 0.148702301301
r=0.743311992359 0.137037891015 0.220483766483 0.274932200226
r=0.604651185737 0.261982864137 0.147184822521 0.231566707466
r=0.531067071769 0.147889232103 0.259307429686 0.244458895573
r=0.494353053656 0.250614250614 0.249098227822 0.349783051911
r=0.575085388181 0.264148260499 0.240686320978 0.133709356337
r=0.505338578652 0.13435903195 0.369981470043 0.21638497389
r=0.512122084628 0.249535747447 0.264856081708 0.133704735376
r=0.538171845355 0.227190086031 0.268162201916 0.363894286657
r=0.363264053298 0.282413548134 0.123131209366 0.394579326839
r=0.590999500694 0.149522255884 0.251563072211 0.37000366215
r=0.6241620471 0.230924802353 0.383491910278 0.140535944107
r=0.385433946859 0.389221008967 0.245531629354 0.135881168792
r=0.531512843845 0.233869172196 0.143117958766 0.375317273011
r=0.671970742419 0.142034257996 0.218735788995 0.372037794957
r=0.45277863329 0.140702335597 0.219049196621 0.383809839324
r=0.624014366559 0.266114330066 0.199683519551 0.122717399806
r=0.676849647053 0.121157877225 0.191129595741 0.281630344369
r=0.609536014804 0.125522276466 0.247877908255 0.41892070194
r=0.504246761424 0.402949606211 0.259635995793 0.198676932217
r=0.514810605978 0.254954062331 0.191542064493 0.41406953702
r=0.424509408707 0.395787170785 0.199197823465 0.140885759964
r=0.383422005543 0.265585101879 0.394518580313 0.211008627638
r=0.500208274023 0.179127647854 0.42290550353 0.300215333767
r=0.438842583382 0.204019582582 0.408734862149 0.135429013141
r=0.611186668219 0.366821341705 0.206752801688 0.138940159735
r=0.465768284849 0.137688383276 0.207705389081 0.28446607635
r=0.407642504063 0.375364088169 0.280276594858 0.134074166643
r=0.664323444098 0.129612013318 0.187164503635 0.314704083713
r=0.921951252444 0.134260123157 0.371431237171 0.205542078746
r=0.690276642773 0.129382226217 0.180837543784 0.288397755804
r=0.692166811942 0.140505961923 0.20733140964 0.378433258523
r=0.654723876696 0.14889943893 0.278993772736 0.453665454097
r=0.416120597846 0.192592018197 0.209961745244 0.278329197684
r=0.651955581976 0.152105152175 0.264145638575 0.255710972095
r=0.605719253121 0.165938637546 0.216068642746 0.329901196048
r=0.433280349191 0.157295946681 0.252562402955 0.347676110024
r=0.577715098686 0.15622294586 0.250201244832 0.348788430169
r=0.459686110208 0.161626368339 0.345555154577 0.241645615301
r=0.452222189888 0.267838584197 0.167710900615 0.224634023221
r=0.45840896774 0.289340931786 0.210142557074 0.173384180986
r=0.52186048779 0.347246765674 0.154822097041 0.26194134095
r=0.526459301714 0.155824376217 0.349011078868 0.244426213196
r=0.604375562211 0.233802816901 0.169607116383 0.3280948851
r=0.511533015758 0.224742186125 0.268926688347 0.163411713292
r=0.553332849258 0.210637039957 0.182316880046 0.268519626405
r=0.436547901136 0.358405686266 0.204282693778 0.164379864141
r=0.643305364274 0.221526263627 0.176134786918 0.31028741328
r=0.41561688099 0.202817836462 0.312838859588 0.297716962343
r=0.377504674131 0.210856737211 0.296519366432 0.186238298061
r=0.560912662302 0.310494212241 0.284616806451 0.174949747002
r=0.380999144369 0.346503455044 0.246111656327 0.2509202098
r=0.564525159135 0.344903311997 0.252437798068 0.158124292132
r=0.467158245773 0.322844976977 0.190028222013 0.283730256969
r=0.493945250971 0.217266554022 0.264641183409 0.152166289412
r=0.404833330138 0.393519064497 0.218005023579 0.253685841836
r=0.431406146848 0.339003986301 0.162596148448 0.248161248667
r=0.572309443252 0.277017818384 0.397102619757 0.126293473323
r=0.506735048203 0.130521379589 0.255067567568 0.213644614764
r=0.382076866901 0.243863245969 0.382722890231 0.152213664321
r=0.411872524762 0.361446309899 0.211612451906 0.116518013291
r=0.67618239707 0.132135306554 0.217872244035 0.364957716702
r=0.364156721027 0.206354128412 0.303176492611 0.139390423223
r=0.629986630779 0.314612926272 0.20745799254 0.336260528878
r=0.477164766027 0.336901969779 0.207382909512 0.313417283841
r=0.321828288858 0.207415869064 0.142427393503 0.313829073971
r=0.307346260468 0.305414847162 0.148864628821 0.345021834061
r=0.353323251126 0.291698966408 0.207687338501 0.13690245478
r=0.318871430577 0.149665664219 0.305872437179 0.202812172735
r=0.515882472801 0.370754403456 0.13260219342 0.227982718511
r=0.547247127245 0.326161973331 0.140842670302 0.206620372343
r=0.522892876155 0.233873259449 0.252912759307 0.121787845573
r=0.430940366928 0.289551441001 0.40103045331 0.173514083357
r=0.350919520313 0.147191584316 0.213987886516 0.34109021358
r=0.635018584827 0.316789532298 0.201178162118 0.320133702626
r=0.643294425842 0.163255048607 0.201016371436 0.319733256626
r=0.434269685458 0.298611486304 0.338285878942 0.167125902714
r=0.585039025865 0.320240262104 0.198107025846 0.161856570805
r=0.552049376922 0.322695998707 0.311804793849 0.169705086459
r=0.539569360347 0.326144801022 0.163041420403 0.31716401213
r=0.485897099373 0.191583718826 0.335107021743 0.295254847903
r=0.377170445332 0.193961306437 0.177175967423 0.293810574092
r=0.758381120835 0.194261206843 0.173279439467 0.342968657681
r=0.322472389003 0.303407625643 0.173427982083 0.330485751458
r=0.4432418502 0.171596903448 0.191881674317 0.305245217314
r=0.374945476325 0.172671785785 0.305453086516 0.329625873463
r=0.462653209417 0.305685864519 0.192114064228 0.171583174631
r=0.703468642983 0.312241075989 0.192582713807 0.160632200216
r=0.331196100127 0.313648861565 0.340742685903 0.164555593315
r=0.758460749774 0.307714832133 0.159571937081 0.32337143014
r=0.512319109547 0.439109458546 0.117064101776 0.163312027534
r=0.449997715501 0.304638200702 0.439168119429 0.146561249294
r=0.552122334344 0.109066445051 0.161897977759 0.291780442439
r=0.308749244073 0.296242328087 0.112358565404 0.437727026011
r=0.480656026896 0.169879313315 0.286038272751 0.428221731773
r=0.522653235035 0.171683848797 0.280733104238 0.422817869416
r=0.697782424087 0.417862696384 0.291801462046 0.113603460294
r=0.851742300712 0.283368983957 0.176443850267 0.115802139037
r=0.558517799231 0.162488413701 0.290219367262 0.110928484692
r=0.444160336277 0.29951416167 0.431879264007 0.105540624354
r=0.511834625587 0.300120772947 0.149883391638 0.111236048642
r=0.556223811736 0.160785354205 0.434797028389 0.290395330326
r=0.748999654436 0.157564441678 0.436440018671 0.111197551994
r=0.748911472128 0.171642320238 0.126081406893 0.414444759609
r=0.483206356597 0.115634631172 0.169145256585 0.426954497127
r=0.508912769354 0.157103284527 0.434723171565 0.295787315178
r=0.699562730459 0.440308275479 0.116723735327 0.283458465534
r=0.538360234452 0.302155778997 0.110766657829 0.151659154413
r=0.528640336097 0.190756464685 0.270551910459 0.11852325357
r=0.490973062097 0.300480229792 0.414164534805 0.169785916252
r=0.342343322121 0.10928223396 0.307060284704 0.435436542057
r=0.474159247414 0.163831867058 0.430107526882 0.115493646139
r=0.598467549036 0.288351463934 0.109263088495 0.156792232311
r=0.35527515893 0.296725429896 0.170810412786 0.112855719669
r=0.621901525801 0.122131026687 0.420995724185 0.292770432988
r=0.459767790583 0.210810960344 0.283213687982 0.15767597549
r=0.540954605813 0.36457953335 0.24839853497 0.233500167807
r=0.52859357549 0.215468258186 0.163593999101 0.25798144136
r=0.548167081956 0.338853503185 0.182255000559 0.245189406638
r=0.493716904411 0.367504545182 0.138613023515 0.203636418233
r=0.617012103075 0.186497064579 0.214872798434 0.344748858447
r=0.547805914227 0.255571503534 0.223693551872 0.334194181217
r=0.579906841118 0.251459041861 0.231305370114 0.383549565436
r=0.613677606914 0.128679026429 0.182176542058 0.341839471605
r=0.51785531787 0.341889713576 0.218161344477 0.155619085326
r=0.669893626222 0.169825761795 0.162921473466 0.353000238682
r=0.39844815422 0.161351425816 0.357969417275 0.3093745695
r=0.528491343229 0.405678584279 0.116090412482 0.203591639135
r=0.478035257904 0.114738885323 0.291367323739 0.186302789399
r=0.768296106372 0.118219476777 0.312013686271 0.159648390065
r=0.542108372795 0.19698738258 0.280862653549 0.137346451003
r=0.648132873214 0.325954001206 0.343957274528 0.145835127918
r=0.399783524677 0.207276432207 0.144790375367 0.33478533858
r=0.658374416773 0.200734802939 0.240230460922 0.380406646627
r=0.526925916211 0.180302461552 0.358383952134 0.243615774866
r=0.430644385053 0.339496146007 0.207062077632 0.274211961935
r=0.629541514198 0.180732573772 0.206880365311 0.338986233261
r=0.333553745444 0.388295519452 0.120772511177 0.259255919021
r=0.475714497479 0.366739547544 0.201329704163 0.168265583865
r=0.500477850869 0.327354337565 0.279576506037 0.199846580189
r=0.511356582878 0.340012383858 0.226057730735 0.256163199358
r=0.325322169146 0.20476892822 0.313351594325 0.169511167299
r=0.657607792801 0.170742270789 0.355010660981 0.270755597015
r=0.4070092352 0.268444398196 0.206357106768 0.344699339416
r=0.583919603667 0.274978376375 0.180649944396 0.339626838008
r=0.502465105879 0.261854100524 0.177733012987 0.345096457665
r=0.477665918037 0.340980140374 0.213748401278 0.181258153402
r=0.557243464408 0.275799501984 0.133992538265 0.203948430741
r=0.600514289693 0.215705190044 0.393305035694 0.259502218792
r=0.478364452953 0.134345569864 0.381766929336 0.206291242232
r=0.471550528123 0.220507902295 0.431796048111 0.259038080313
r=0.416436381549 0.305215452759 0.351955061453 0.198999736001
r=0.640057203302 0.284575396046 0.168224559387 0.334085891297
r=0.535545743917 0.193946320086 0.134518004439 0.281079460903
r=0.512679565582 0.279126353099 0.136469010442 0.376702749305
r=0.548326622644 0.218254759294 0.382786803548 0.265698195953
r=0.468854608632 0.28351370088 0.131047904358 0.193290020993
r=0.513184413194 0.382823948085 0.284069499686 0.123299141721
r=0.556614869596 0.286006200676 0.197593714769 0.382275225479
r=0.468717430988 0.184710450503 0.284581019582 0.20892655839
r=0.550325109142 0.276981970857 0.351321313905 0.159298592245
r=0.419881463987 0.354781910832 0.245848045511 0.167672530065
r=0.466410755225 0.230773338297 0.243594926898 0.16804153438
r=0.442549682417 0.221460304655 0.324117492171 0.276284755486
r=0.585713491217 0.332773905661 0.225686286124 0.270565548469
r=0.604894855028 0.22700651866 0.338227885529 0.258492617194
r=0.457119935313 0.176363341677 0.260397361873 0.337053543599
r=0.397943989058 0.176855438764 0.336684709989 0.226918573799
r=0.382771894288 0.200484398147 0.195076069321 0.317927434336
r=0.450275448305 0.204724363501 0.261205482969 0.353055138971
r=0.624118876607 0.38889716563 0.138552646281 0.266527617416
r=0.585353867053 0.245062889733 0.15668595364 0.233703690556
r=0.521099014977 0.231582826608 0.226976229961 0.380725999631
r=0.469746090477 0.377531949285 0.226953578825 0.166388846795
r=0.46768520088 0.372666282141 0.246045960961 0.156340123251
r=0.4694812687 0.306349543427 0.168188575069 0.324952219155
r=0.529002371646 0.227838750528 0.169902912621 0.372836639932
r=0.455545128892 0.178986244179 0.349301504041 0.345394208639
r=0.642978338927 0.16061630306 0.189148852114 0.320793643826
r=0.255449259498 0.347552602436 0.309368770764 0.13665559247
r=0.437576399859 0.233869996387 0.364114505962 0.169349981933
r=0.579466598819 0.212079001045 0.173871946669 0.373712750609
r=0.559164018044 0.347161815546 0.347329095573 0.179770268763
r=0.672314528096 0.2 0.121916223097 0.325966211525
r=0.381134722659 0.314017547439 0.204958171802 0.134691899612
r=0.426419703275 0.232905097389 0.369678608686 0.227174643097
@balllist {Second Position} color=greentint
r=0.671785445292 0.20075984803 0.270345930814 0.270095980804
r=0.777652689501 0.28131922225 0.205580292216 0.270288412056
r=0.794904851438 0.30025043107 0.224135807538 0.159803760571
r=0.544403204587 0.161403611461 0.328133688431 0.291375223155
r=0.752793749278 0.319155478118 0.300476580916 0.2171005432
r=0.653382547113 0.151142906002 0.205989093466 0.30429041023
r=0.772282342074 0.287406918308 0.348422043701 0.160730225108
r=0.609452546165 0.220621495771 0.276347049321 0.216117076879
r=0.457711209986 0.184789859907 0.267476563323 0.228854323935
r=0.731852497029 0.228039291967 0.288815405563 0.295127407119
r=0.535737796339 0.289770227742 0.279212209401 0.191939359074
r=0.803298452334 0.225742756119 0.267208522753 0.204757312761
r=0.798400121132 0.281003829747 0.252586895829 0.271766769416
r=0.690599155963 0.288375595302 0.262656587684 0.194359420687
r=0.616738185016 0.25808932729 0.295739157017 0.188868862243
r=0.778177337175 0.291983269432 0.254025792959 0.187800627396
r=0.527315523235 0.285403673399 0.237855467185 0.200205985009
r=0.559170912263 0.277247947002 0.206472983231 0.290221516804
r=0.591921094628 0.283045215968 0.237010641884 0.20221986806
r=0.581985491231 0.223463548146 0.169420253794 0.292012938542
r=0.683598414728 0.29787671057 0.305322344604 0.217874656602
r=0.561403430592 0.258907079315 0.21333632354 0.265171563131
r=0.542679666267 0.312505256076 0.269237238247 0.172371261178
r=0.688633344931 0.173324183321 0.327946500935 0.348401666551
r=0.804188218507 0.205287901314 0.276168280628 0.233836942982
r=0.778006494517 0.270750752794 0.277589697351 0.250029771525
r=0.600114665805 0.158928654752 0.200503942886 0.34590079791
r=0.57008099285 0.269750132908 0.199929115719 0.256353003721
r=0.660164241652 0.205389007852 0.265274803712 0.281548893647
r=0.860059060542 0.246092044363 0.199414898262 0.261680202602
r=0.673236872337 0.250365432318 0.274749734231 0.209337349398
r=0.612517246787 0.279989332816 0.226992823894 0.210798099302
r=0.715253054244 0.286952114702 0.332352412248 0.222309415208
r=0.573419046646 0.2972018262 0.193772702532 0.137875876165
r=0.550722688392 0.172396773248 0.30518408835 0.137522557957
r=0.666242183607 0.338934431183 0.323169791039 0.194690284361
r=0.627977620352 0.147711473222 0.34219453868 0.214745194001
r=0.681500671095 0.321971681585 0.192931595798 0.341233173148
r=0.618230332514 0.321360278346 0.341343714011 0.194285845749
r=0.656092208743 0.178101380337 0.326640791432 0.261913794613
r=0.527375863824 0.209621688668 0.345087268539 0.29312483388
r=0.702190718954 0.204735803692 0.324784001911 0.314612029192
r=0.628221369313 0.341534058386 0.21100171723 0.155809959931
r=0.740223888976 0.303230212812 0.148487341477 0.343448768297
r=0.678006930654 0.202424242424 0.285996810207 0.359425837321
r=0.658383979486 0.163613662127 0.275641130953 0.334521677701
r=0.796748418824 0.288047901407 0.146087664225 0.338594349494
r=0.680757908339 0.150113962434 0.306937488233 0.210479336548
r=0.663084126028 0.149701434323 0.331766931097 0.209206495823
r=0.677516200231 0.211046340747 0.272455177819 0.35607916136
r=0.756126185377 0.191870709035 0.140014581688 0.301020718148
r=0.580751230559 0.303617477209 0.192568917299 0.342834053681
r=0.64073500553 0.347450932734 0.199580725527 0.164884243787
r=0.644760623142 0.20355050988 0.161589452164 0.294066093053
r=0.65913300159 0.302017081592 0.166681809922 0.226876249319
r=0.62067876995 0.311593201721 0.22958520535 0.295708773833
r=0.681936043408 0.266526850732 0.276407384399 0.177391856734
r=0.590317088002 0.267282372086 0.261956590655 0.211129192468
r=0.58819358477 0.283095134362 0.206265501672 0.270674853973
r=0.652832679327 0.206260644773 0.240302232041 0.269279871149
r=0.580497206869 0.234014525361 0.275550529838 0.242034949464
r=0.48517825313 0.28295835098 0.244813629477 0.267864456214
r=0.470050989127 0.271361207168 0.385539138636 0.121848475322
r=0.711232145457 0.4033656251 0.118063044665 0.181015928667
r=0.561098013826 0.156874663278 0.119371267274 0.389423807485
r=0.788320658297 0.389490824826 0.256904866287 0.229097513622
r=0.937649527351 0.369641038304 0.118213525109 0.196888792864
r=0.520392753471 0.261418456023 0.2517489068 0.279795283167
r=0.592705779702 0.269369725281 0.28636832447 0.198030872137
r=0.723898256037 0.192342992002 0.255364713081 0.290896376907
r=0.71626383384 0.189895072036 0.293708098039 0.262984888024
r=0.715145211532 0.254518874756 0.289194321861 0.189949858593
r=0.71578025095 0.187861724432 0.253539185875 0.263327875501
r=0.560246460665 0.122685588614 0.175384870742 0.366297356737
r=0.545431170958 0.174464412416 0.359857670843 0.334134640841
r=0.81407254204 0.351190011939 0.132170219404 0.342526653028
r=0.622275373146 0.336970057327 0.128577358448 0.170568899559
r=0.717459824297 0.261828731016 0.198926186121 0.275835940291
r=0.768730684698 0.200287116792 0.28832082986 0.248772807261
r=0.503080824966 0.201550387597 0.280370516358 0.242504270135
r=0.644574718586 0.342712933754 0.283974763407 0.157034700315
r=0.506984641573 0.158498896247 0.323552385804 0.292952963152
r=0.718395749659 0.313901227544 0.159655149778 0.390433469727
r=0.79398982767 0.366933943506 0.328597707544 0.164583892473
r=0.581928938454 0.142327763779 0.339422531396 0.1775646956
r=1.0 0.418087258018 0.0934219397091 0.378166233266
r=0.558065724581 0.27650756617 0.242866034881 0.27724048097
r=0.546254934197 0.281585326314 0.18541277463 0.278481989841
r=0.600725525825 0.15510329108 0.22877795496 0.311666081065
r=0.729170372611 0.307287695727 0.157093365453 0.235230278271
r=0.567257955449 0.152129794382 0.227174277609 0.308190598548
r=0.698645222876 0.158680985819 0.243460002754 0.291133140576
r=0.619803200816 0.309368054395 0.309949053 0.154660732442
r=0.703472488446 0.309748419004 0.22646700446 0.154507561765
r=0.693198308511 0.227122150391 0.309068390609 0.154947941477
r=0.67150067176 0.226684250005 0.309538058269 0.308655280823
r=0.759099457501 0.228452325035 0.174495068107 0.293917332081
r=0.735218931277 0.286609880211 0.181897341888 0.228456967666
r=0.603283705815 0.253831275108 0.290879333433 0.251450676983
r=0.5827239583 0.284565599979 0.247506325106 0.204206801735
r=0.707891474806 0.304932807596 0.285426893055 0.230980928623
r=0.699287937982 0.155969901516 0.296005311497 0.232101361071
r=0.470537524562 0.318217090077 0.174976920882 0.363770240734
r=0.583904179551 0.187106110826 0.148219037393 0.321787031418
r=0.852856693121 0.411539893559 0.304704439431 0.164841542741
r=0.518488001405 0.185840986783 0.29830337592 0.131003954064
r=0.535808117745 0.303231636016 0.153236951207 0.201339428085
r=0.495944594831 0.292481799178 0.147379802494 0.375434296836
r=0.749547982605 0.165919809947 0.141256070152 0.368311769981
r=0.573692875245 0.150054983505 0.117364790563 0.339398180546
r=0.823166596443 0.372924275262 0.32489794796 0.136792228797
r=0.560847028143 0.16073914993 0.35001061997 0.258962074906
r=0.562138677583 0.20248128443 0.247186779039 0.277885022835
r=0.561418674857 0.26862626507 0.288376812763 0.265915352876
r=0.777688104069 0.27031403804 0.185533293113 0.277807766805
r=0.769977897183 0.252880121472 0.272658774328 0.188159621866
r=0.581591744352 0.265386669015 0.282401316695 0.281735262871
r=0.717844828243 0.265118642641 0.172382688831 0.292683370389
r=0.564934632468 0.26309496436 0.269763163946 0.262451138193
r=0.692191358621 0.2663687585 0.270254517194 0.262871575675
r=0.563197798544 0.289281316902 0.214384754468 0.34185976861
r=0.587127165841 0.16009781837 0.315316989368 0.311728562789
r=0.682693327877 0.245026492156 0.216141529569 0.263118392532
r=0.573621923486 0.261540289993 0.264582838127 0.199524601854
r=0.578473137252 0.214003590664 0.306283662478 0.304334444729
r=0.578587558932 0.243959542986 0.267278516576 0.297855403634
r=0.63799472091 0.221893685525 0.179709573559 0.278566265852
r=0.550542432257 0.202570246134 0.30603354389 0.138586364626
r=0.730389673517 0.350558837278 0.206451064553 0.296056266202
r=0.662975517182 0.310462866498 0.21390831969 0.149203750558
r=0.64163604085 0.296395911781 0.25048620019 0.185087102247
r=0.688680821186 0.250694053819 0.278546932554 0.186242310972
r=0.57591266694 0.136627196494 0.364333572121 0.19761914795
r=0.509726787071 0.140390129396 0.342759505992 0.310344541312
r=0.641129686667 0.150502854885 0.195286580483 0.35839460848
r=0.695230931198 0.141766396431 0.336378844422 0.215201818728
r=0.775088974003 0.282344510465 0.228658445553 0.300558358962
r=0.601820563136 0.238340240574 0.284008895178 0.191731527343
r=0.70230483927 0.296507086263 0.226369824796 0.20008927575
r=0.655896816692 0.228310303535 0.179966381521 0.29533144618
r=0.663302420141 0.289333224547 0.302272423972 0.18296210139
r=0.791898726172 0.303337682091 0.181103796851 0.226097895558
r=0.617445482948 0.227296613798 0.183286730768 0.293450681937
r=0.602542968596 0.226774632129 0.18203130866 0.293125734175
r=0.735340932126 0.174110724793 0.31874832843 0.307996790586
r=0.617904590873 0.319996727213 0.151080019637 0.182089674358
r=0.622975995165 0.311090413146 0.27902335174 0.170381212162
r=0.832584592757 0.377332375509 0.168409432922 0.128608098986
r=0.662330147605 0.274079874706 0.174076812361 0.216674030877
r=0.516394965458 0.297175191689 0.242069150859 0.264102813253
r=0.592870013556 0.287741381756 0.207597490544 0.2548294352
r=0.820360274939 0.262319676861 0.242989036353 0.285574148875
r=0.651787568997 0.199134857838 0.274367446309 0.24730458221
r=0.847851998831 0.224933650433 0.202943508083 0.25895288319
r=0.749966964662 0.21218837831 0.280373831776 0.148413042982
r=0.642567576053 0.310215919275 0.326550934378 0.210871892323
r=0.73344673355 0.220428672846 0.153846928449 0.353224612689
r=0.698839086769 0.153307141683 0.208498782776 0.311269161243
r=0.55086477847 0.145251626719 0.368132773248 0.274936166708
r=0.614553870243 0.317585742506 0.152211033197 0.184286107231
r=0.899422939614 0.385504071104 0.184205823855 0.144026974952
r=0.689358506561 0.147420265771 0.315894261704 0.175873910434
r=0.603296733539 0.176642023448 0.147893620414 0.315659241409
r=0.666927350345 0.187736996494 0.288617013665 0.23087930171
r=0.776981011879 0.287494417151 0.237338097365 0.2836980795
r=0.649758673238 0.28203256349 0.188943456331 0.239116007433
r=0.794986415182 0.294429964282 0.285675291517 0.189097602951
r=0.766889183216 0.217212736502 0.291693585602 0.140101522843
r=0.757910519679 0.301412603717 0.331653294932 0.146129054378
r=0.6254362564 0.204158711712 0.350004150411 0.158379679588
r=0.833082557272 0.275984759343 0.218748249005 0.131422648064
r=0.594332707332 0.138799092906 0.353850524571 0.307818386295
r=0.578755673535 0.215451857565 0.326556847189 0.310451214809
r=0.776529483108 0.305157205183 0.15244267004 0.232596300902
r=0.721258390662 0.340311235305 0.139598188476 0.31901618809
r=0.643116969896 0.134664450935 0.302455769295 0.19549216101
r=0.672867805076 0.206893488496 0.299532142963 0.360235112967
r=0.655967390023 0.137019002043 0.207474883161 0.342204684745
r=0.737721522743 0.298658084224 0.129773074405 0.387409993454
r=0.475214991157 0.225116879921 0.273991141732 0.283741387795
r=0.581949024785 0.302994174057 0.150192049907 0.33046762219
r=0.739584793865 0.330491361903 0.331064742104 0.191671029342
r=0.553634219509 0.317345374368 0.334024434689 0.202725853799
r=0.703566064856 0.319573781943 0.334270112185 0.14549203738
r=0.51843438738 0.207118451765 0.339740647234 0.312449928764
r=0.535812123499 0.352132727372 0.218036467174 0.287411706729
r=0.551855264688 0.336416115501 0.213165566919 0.309675193263
r=0.609621691232 0.128729790124 0.272882618411 0.367874512553
r=0.593506452897 0.211605818687 0.33053548326 0.294815562778
r=0.611756065466 0.153049716488 0.214748911375 0.28800789449
r=0.780230721402 0.249441575167 0.287961756923 0.265406451574
r=0.638298155145 0.202833277118 0.269677188945 0.274379476598
r=0.578058344387 0.314739339376 0.219417239491 0.221424660867
r=0.629541731441 0.148310008151 0.338310528415 0.30367826856
r=0.599205156848 0.220440258097 0.226353243843 0.27608456607
r=0.545657802278 0.166425948087 0.352040605785 0.282672388891
r=0.584257886788 0.156346812327 0.387127017773 0.228517854231
r=0.687651306157 0.244384882028 0.268507660786 0.214798396969
r=0.558355237357 0.206865690724 0.24595665793 0.292047561209
r=0.606319655486 0.209130906224 0.288148807593 0.27233328493
r=0.603418898927 0.255786285961 0.254055807917 0.205025596654
r=0.503399219633 0.215318803753 0.273427213725 0.225276346395
r=0.809145795538 0.287831880212 0.271824003788 0.198944729898
r=0.603644641065 0.244147217559 0.19775816321 0.276908359055
r=0.793795556331 0.264201908298 0.276840199047 0.252963644941
r=0.847339855536 0.272615364717 0.286461537073 0.21573649485
r=0.64479094555 0.215213497351 0.225314439204 0.285889310794
r=0.589094268776 0.240186629677 0.182216137342 0.325088721154
r=0.867791376908 0.26133438923 0.216128819376 0.101432059658
r=0.539567372732 0.426153763499 0.143233224091 0.251705797024
r=0.617178689289 0.313787201148 0.182927502623 0.374523770084
r=0.707033509294 0.303485907199 0.158789353851 0.414147758499
r=0.699612421939 0.225514212105 0.352134983317 0.28688178401
r=0.6023120054 0.383840044386 0.190666515972 0.117572718773
r=0.723518309076 0.324833257145 0.128360329796 0.174403939042
r=0.638526956637 0.436236783428 0.205063655326 0.0846100362032
r=0.712166546698 0.278095278264 0.106265421034 0.20671039035
r=0.583690341766 0.402980380842 0.110461627236 0.321684939411
r=0.931353496327 0.386082729888 0.190754885428 0.307023112786
r=0.617243864326 0.142052169208 0.358122250224 0.199041049079
r=0.573066840378 0.320090165314 0.169370195941 0.109693431331
r=0.57346513444 0.271301496924 0.207519051999 0.273983936197
r=0.697053695009 0.185039440821 0.263483849328 0.231212453357
r=0.703609886907 0.262852811649 0.23669629261 0.323373293731
r=0.619251303563 0.305068517336 0.289545164401 0.22824455732
r=0.649862839801 0.175727289438 0.22854385523 0.291070662645
r=0.696371866635 0.183059714326 0.287687518537 0.229132137169
r=0.878909434324 0.284787715177 0.213687199804 0.27647863128
r=0.707709979862 0.166424455024 0.217539463794 0.322225006264
r=0.769381616709 0.309452361046 0.166869282986 0.30160657478
r=0.748005582918 0.206868256573 0.258231781836 0.272408254478
r=0.52356535984 0.196472270528 0.343471431338 0.319351065224
r=0.76574845809 0.299300848588 0.356460479266 0.138976356941
r=0.530605524153 0.102659000909 0.318025361039 0.172677317738
r=0.59955040797 0.23383872671 0.285660405823 0.292373840235
r=0.580687906102 0.315408606223 0.341818143411 0.201714665946
r=0.666141112057 0.244709079284 0.19793797954 0.291432225064
r=0.663027794428 0.210340392603 0.310724090344 0.324547133398
r=0.726446868603 0.287694644892 0.182997847829 0.289973414356
r=0.572845256435 0.229929497385 0.310698853114 0.274115468339
r=0.744126457724 0.299356913183 0.231390675241 0.173191318328
r=0.588354467532 0.138290846652 0.308765904988 0.341478448466
r=0.711215991552 0.234176320995 0.308349816332 0.154987284544
r=0.792516973116 0.280226393466 0.171077518269 0.219981372689
r=0.778751653903 0.314974914366 0.170257202529 0.214177870023
r=0.653145850738 0.197105189578 0.273660837951 0.254168209808
r=0.716756270962 0.268930141671 0.19628027078 0.287179845069
r=0.750930740618 0.280144159202 0.224778668617 0.194928312136
r=0.587269731117 0.226566380473 0.198360888384 0.289611864046
r=0.699472568775 0.286850921273 0.25735821967 0.185929648241
r=0.682082660841 0.270881158397 0.274236270528 0.254517629054
r=0.62587766691 0.261293507776 0.29054554431 0.259688965687
r=0.708542106469 0.164654123374 0.238696995226 0.264407625823
r=0.712376983214 0.174690353284 0.212464927374 0.312404470694
r=0.677671747722 0.176021981719 0.30073459317 0.3085852072
r=0.795795374946 0.295028394848 0.206191565712 0.26742355876
r=0.761921305214 0.310430396539 0.208698552748 0.309474045481
r=0.827542557863 0.318827258838 0.150060867505 0.343323365769
r=0.54248755026 0.162289406877 0.292014770367 0.323701823217
r=0.592331383568 0.296045255982 0.221086813654 0.315928507919
r=0.631078936597 0.312780196219 0.28786303684 0.175946982002
r=0.785827031664 0.237530849808 0.202161893709 0.268663183447
r=0.527502864449 0.234889628263 0.290393954243 0.215998781927
r=0.531443959629 0.206701381028 0.271375745227 0.286431212739
r=0.701573409151 0.2329513806 0.282883743137 0.200445611522
r=0.746522401005 0.239021537047 0.271997660379 0.287990641516
r=0.569004527416 0.199300590681 0.286791104721 0.27578517128
r=0.758779300183 0.293425366425 0.26910007201 0.235420142321
r=0.572106731791 0.234229260497 0.291980241174 0.275490338515
r=0.770969120202 0.207955349422 0.270481880355 0.275088436444
r=0.632589445002 0.274158523344 0.263391241404 0.199390758837
r=0.5689571981 0.283802661569 0.279501507242 0.20355120947
r=0.661924610333 0.273471897405 0.232726154792 0.202070775278
r=0.618826741997 0.27723378213 0.201101591187 0.273684210526
r=0.609902604094 0.240773857909 0.290630249824 0.188153687747
r=0.785840034871 0.259762664018 0.187673166397 0.287207904229
r=0.518925169328 0.283628779979 0.277087875628 0.24542610674
r=0.574622833973 0.187029030266 0.28414846426 0.290212813746
r=0.529437947039 0.252274837512 0.18556174559 0.295357474466
r=0.758203511631 0.194546109401 0.274955841344 0.293511103826
r=0.795438029439 0.274040707015 0.200660473434 0.279928692697
r=0.768960361202 0.258534474149 0.20125178946 0.256703399141
r=0.580849578623 0.295424250781 0.190947324876 0.257204908991
r=0.603903254802 0.292197889343 0.259775513939 0.192124687367
r=0.727391189201 0.188293182527 0.253395377833 0.299327603865
r=0.764673460522 0.281137890961 0.210297610025 0.259410843313
r=0.741628893391 0.25842305781 0.199320854729 0.290293191983
r=0.487095786731 0.197054204798 0.288454480364 0.277552150082
r=0.621450053328 0.286913991016 0.274969223091 0.233904508401
r=0.785228519609 0.249769098826 0.297884505432 0.24838369178
r=0.705295975803 0.279987796948 0.207508088536 0.243707801122
r=0.807492557434 0.20379210953 0.265762925599 0.269996397046
r=0.572879230166 0.237595714246 0.266541385017 0.279050851261
r=0.651361597362 0.273629409865 0.244991673436 0.287103704145
r=0.704881864041 0.210326005308 0.293555010266 0.274275126446
r=0.553069819663 0.200644163875 0.268616335996 0.235995877351
r=0.582681879356 0.325461581365 0.134271158568 0.34927808732
r=0.622737300773 0.344807365273 0.333900193514 0.192458804902
r=0.605136895423 0.187066819191 0.133330769896 0.346390840839
r=0.663842044635 0.317320106 0.329890602704 0.211456139159
r=0.62214140124 0.337003172234 0.134679977608 0.331545064378
r=0.649870882496 0.287591829144 0.225163510121 0.216267319674
r=0.76912375489 0.257958136765 0.277240873906 0.205881005817
r=0.886604659764 0.285447109357 0.220667118811 0.259263826376
r=0.644794933718 0.208833057623 0.323252688172 0.161833126551
r=0.651189158607 0.295424193435 0.190412595769 0.239825683559
r=0.739175265744 0.281799271971 0.241497659906 0.176755070203
r=0.69940149612 0.18221859112 0.22892831718 0.287958878232
r=0.696953515712 0.22909559813 0.285709186789 0.302434530879
r=0.605901223698 0.191050162396 0.282401058583 0.287164681824
r=0.575133057955 0.182646910354 0.300145499896 0.280458473142
r=0.55530429864 0.174761544024 0.231396990462 0.306428841982
r=0.7289159957 0.292850462459 0.233039773615 0.18009804558
r=0.607436615449 0.229589180927 0.286384709578 0.301629237327
r=0.738983770962 0.294044971584 0.186162589573 0.280108722511
r=0.556263598855 0.231337226791 0.179910666145 0.285187266236
r=0.680291940275 0.301307019334 0.221951168012 0.168506253563
r=0.553480731882 0.16941832741 0.315533762203 0.29798911332
r=0.703689832121 0.325312190287 0.193815659068 0.325510406343
r=0.660936359411 0.179729281157 0.30007745362 0.299745509534
r=0.569204119112 0.174037224367 0.293690935711 0.214483783664
r=0.626631758684 0.310540421894 0.279926526651 0.189471130519
r=0.682983504111 0.184330405986 0.301063549769 0.224728814571
r=0.630821976683 0.290125902996 0.184541976909 0.224321632599
r=0.661857015664 0.213199980195 0.297568945883 0.320889240976
r=0.533792669907 0.242771065132 0.302228456658 0.192112729939
r=0.720172378137 0.293896004185 0.259196804796 0.249830810207
r=0.652516632776 0.177306159115 0.234742574813 0.28521700073
r=0.575869409582 0.209328151027 0.233859976781 0.267881479986
r=0.543539836381 0.254790237999 0.281691206132 0.257059298104
r=0.597042978604 0.273729705768 0.236604421788 0.206294675015
r=0.534737780854 0.131908009794 0.315932144106 0.192418677859
r=0.746024417268 0.317653276956 0.126812141347 0.373905164603
r=0.473137966199 0.131956838912 0.374247103088 0.302919275161
r=0.815313186449 0.361175166466 0.314848101942 0.193039817148
r=0.750148084021 0.313868604138 0.192305605497 0.362479252831
r=0.629910593454 0.131177466243 0.361175416891 0.192744030948
r=0.761735663289 0.208034934498 0.297903930131 0.140174672489
r=0.555295071815 0.192813307494 0.284350775194 0.130927002584
r=0.545088835164 0.131457804808 0.366699708226 0.186837418726
r=0.677228725017 0.408374875374 0.16630109671 0.304818876703
r=0.615621165041 0.292463681677 0.37771056107 0.133855919567
r=0.510822486478 0.2682174319 0.258920959688 0.201964843909
r=0.647946888206 0.245779447356 0.21176260969 0.274198577559
r=0.657350797166 0.133331208161 0.35282116672 0.195358622888
r=0.786262648266 0.343972951375 0.316287264873 0.200871666661
r=0.721387796295 0.345660625969 0.314877191029 0.137357063101
r=0.57346708634 0.14526266501 0.277648711438 0.331712500225
r=0.531262534321 0.21510738988 0.356796505278 0.290083727703
r=0.614549358621 0.343740866689 0.315466714346 0.201912794716
r=0.7621063917 0.286053099904 0.351782560953 0.142183202586
r=0.645068666772 0.199475673801 0.340343518229 0.315346689557
r=0.630607768669 0.144021565804 0.313739807103 0.203555806217
r=0.766894044165 0.371527077845 0.218058152548 0.241389377394
r=0.709972441276 0.141275244983 0.209404559611 0.311565667403
r=0.64951058746 0.209179222328 0.141592154813 0.339078323032
r=0.6975274171 0.141502004183 0.310832246728 0.20883252163
r=0.523003759628 0.141587968343 0.338471496067 0.310891798276
r=0.57298718286 0.347710118608 0.217893422621 0.291754156972
r=0.61279268425 0.144907164262 0.214742500541 0.290988291266
r=0.781056412067 0.339018877593 0.327068253983 0.19323682549
r=0.597443901039 0.21888636224 0.2274138037 0.273246880954
r=0.619457982366 0.259459326737 0.303582390061 0.217447884696
r=0.59744759689 0.2255332621 0.295935731529 0.225929003918
r=0.796055830782 0.21620809152 0.257676088681 0.300467621394
r=0.834548405214 0.260966025293 0.294665962208 0.22960182296
r=0.828526231341 0.219656357388 0.270011454754 0.221626575029
r=0.607491140988 0.290407335252 0.214927880749 0.256501456684
r=0.513948802444 0.286016042781 0.20628342246 0.246310160428
r=0.459879855145 0.258923426239 0.295389191869 0.218102649221
r=0.562774183302 0.225087864379 0.254858383295 0.289745710151
r=0.481090263186 0.235965350658 0.215954522739 0.297538730635
r=0.724084400833 0.232488723799 0.220880870257 0.278721146193
r=0.514657043473 0.269228774441 0.276956589389 0.226388672787
r=0.795813094086 0.219578783151 0.221954332719 0.271840873635
r=0.782810836076 0.252775796401 0.235872037468 0.220758246639
r=0.715230175341 0.217937187466 0.223297478145 0.291830053603
r=0.760304157511 0.265845715662 0.222431648499 0.301647137666
r=0.523903277707 0.26081458669 0.289979808692 0.22330770329
r=0.487452392987 0.250518622154 0.245694230027 0.213189888074
r=0.620861925505 0.217988420627 0.279834836857 0.269601902967
r=0.788148401456 0.252412343556 0.221130355266 0.300195171218
r=0.520673129109 0.30752688172 0.217008797654 0.245943304008
r=0.515007393386 0.254937217178 0.227216877941 0.301627258833
r=0.473259752573 0.242928921038 0.236453415342 0.301381729978
r=0.715915667264 0.284317098344 0.268147638473 0.216051506365
r=0.549367802413 0.245259139383 0.265301464791 0.195803421995
r=0.729482951766 0.281040696911 0.237877748756 0.189330376034
r=0.594137215381 0.197645423701 0.279278911008 0.285165351756
r=0.666075001085 0.280813498715 0.229388758521 0.314716728126
r=0.62943842038 0.240336370734 0.215741888284 0.25715763727
r=0.735900659664 0.303913894325 0.296738421396 0.22726679713
r=0.804429596624 0.302030709291 0.222321682735 0.175254567467
r=0.855065633062 0.283201074862 0.202250493345 0.238862997019
r=0.698035600826 0.328346667384 0.344974861826 0.179604472252
r=0.589239167154 0.273395823318 0.299085531238 0.191449704218
r=0.788349174466 0.331332643806 0.16152120296 0.182724162622
r=0.699955259432 0.181636589062 0.335204573633 0.17543738807
r=0.645296979509 0.287461973766 0.287134866377 0.227372346341
r=0.524295443365 0.201026981463 0.232578821601 0.271833022713
r=0.530585226335 0.238099201684 0.211640762139 0.245868330581
r=0.508467663173 0.249013395587 0.281918737146 0.216330387416
r=0.59147644774 0.296407959342 0.220044792833 0.338444310449
r=0.664242137129 0.141388819253 0.200484819492 0.313488239447
r=0.798779309265 0.289871409486 0.230815798263 0.287533400134
r=0.639245884798 0.26701986077 0.297740922741 0.240942647193
r=0.685758072179 0.182689213418 0.309840323643 0.240054706775
r=0.72978696555 0.310423817285 0.266570031619 0.238405671927
r=0.66292829793 0.163623948362 0.108034751837 0.404705154799
r=0.567768246967 0.232608986658 0.298157154969 0.309892463522
r=0.659228509255 0.21640486244 0.16527874721 0.299486527391
r=0.755118627534 0.306165171856 0.220151384951 0.166201843171
r=0.55464034552 0.146052816407 0.292316336564 0.211335861778
r=0.69877873414 0.291877665245 0.157349413646 0.325126599147
r=0.694129758901 0.159570826965 0.303719658437 0.317135076922
r=0.793058491425 0.323390584456 0.29539107871 0.163622883974
r=0.755032903153 0.219375489949 0.163144302096 0.302830831001
r=0.568885596065 0.218012938063 0.314214930864 0.30412628449
r=0.577365741615 0.275157860743 0.258458191337 0.262112571919
r=0.715616776992 0.269969129848 0.284777156087 0.200077175381
r=0.598924239287 0.263117432251 0.272342879108 0.199884681914
r=0.737665648432 0.374104596036 0.120331416876 0.344151510508
r=0.649456555847 0.184262708633 0.348455604118 0.151922794873
r=0.77557842455 0.316588918633 0.170489563389 0.314688954111
r=0.644276395128 0.265408184688 0.250897548132 0.210780216574
r=0.763482541737 0.212817319667 0.27983523326 0.245061787528
r=0.715940511824 0.250473437656 0.195330409648 0.278904614771
r=0.557406728779 0.208836803332 0.250508806317 0.274545902543
r=0.595713783957 0.27789407578 0.266694578187 0.193165166422
r=0.809185901249 0.203600620068 0.253276493799 0.261485343856
r=0.586798448225 0.221410379525 0.32879629243 0.170765312513
r=0.59594346903 0.309088663868 0.271733761423 0.238083477402
r=0.596717033263 0.195840731361 0.291611810541 0.244189276785
r=0.527524245849 0.195260711229 0.26920759104 0.292952855794
r=0.679462774277 0.171958072124 0.224003764769 0.303909869634
r=0.764580470128 0.302735930394 0.179596027405 0.229082341172
r=0.686491351459 0.293434497232 0.224183881965 0.304062973804
r=0.675331260889 0.178201200842 0.294155006479 0.302846334879
r=0.607823984135 0.178213090891 0.29388382694 0.223929135613
r=0.663950060757 0.171385237614 0.306863874715 0.213205728126
r=0.768447509173 0.245018002299 0.289635694153 0.176142431157
r=0.734285204312 0.249357517971 0.20162762114 0.261369138515
r=0.612474362293 0.250647829328 0.195117910854 0.274809792576
r=0.775609649092 0.247503224618 0.272489404828 0.282329095264
r=0.599686805515 0.261807344547 0.289387280901 0.257665302824
r=0.599522278294 0.194438541635 0.233174463435 0.278437205914
r=0.714234904447 0.148906349543 0.212019537057 0.320152898705
r=0.780519186003 0.275010552976 0.29506120726 0.185257492613
r=0.734347187162 0.157308783386 0.340684044318 0.211315099288
r=0.743424055748 0.317413634169 0.206312277775 0.152407708178
r=0.589935753153 0.144673311185 0.304363233666 0.194551495017
r=0.58603362985 0.187658088088 0.267434857671 0.247641225358
r=0.770418965874 0.267250385553 0.190463161037 0.297124521168
r=0.609737825675 0.210605553697 0.291903646705 0.34024757444
r=0.728419793106 0.349548715575 0.305878268919 0.14422587364
r=0.553548171298 0.202407671904 0.309834727607 0.142062844317
r=0.638787986819 0.187061463052 0.295225574117 0.255083813253
@balllist {Third Position} color=bluetint
r=0.669403938834 0.401119776045 0.125624875025 0.110277944411
r=0.43112819172 0.344393976685 0.330364934106 0.192625243327
r=0.279037191185 0.195007800312 0.343460054192 0.275720502504
r=0.360953930687 0.186601890603 0.182797272381 0.352044250637
r=0.419153436774 0.366198626627 0.182663728605 0.282617607871
r=0.434144047659 0.182864960383 0.355668927777 0.296452526174
r=0.35233277464 0.172921022706 0.160057713706 0.310602447942
r=0.622248918106 0.46560866673 0.0489974341918 0.450061769457
r=0.447331593307 0.519118008497 0.0119728942102 0.0139040061796
r=0.487289183172 0.13439019646 0.311807041432 0.352937171756
r=0.329571944196 0.354438090082 0.133091942743 0.204223207336
r=0.388198562612 0.17431234789 0.147908343665 0.333057813289
r=0.442590745724 0.143039511785 0.195119926104 0.302072630279
r=0.48434863904 0.150819650756 0.204676361005 0.347711855843
r=0.314035261415 0.105519164628 0.318867308503 0.395784877978
r=0.250124400996 0.205437434646 0.294004879749 0.360404322063
r=0.316882402143 0.351604966527 0.0472621159238 0.492647479545
r=0.828424658155 0.0287626802843 0.506562694086 0.433593264785
r=0.566046438127 0.0643809890692 0.439495353205 0.416863292724
r=0.396120330333 0.28805673053 0.217566558845 0.173724807166
r=0.31251828465 0.22385683843 0.326529564302 0.278620760482
r=0.297403324461 0.239919264409 0.261269342902 0.196486506691
r=0.218251101412 0.11421803605 0.214223642531 0.384772797354
r=0.700136633041 0.244661700681 0.214662148678 0.305994615883
r=0.419456664786 0.439124844296 0.322115964158 0.120906497368
r=0.392600071653 0.16979976523 0.164781136762 0.285585478301
r=0.802483269277 0.0810508142411 0.164294713266 0.373104381503
r=0.239936506757 0.393088782562 0.0550416445153 0.0441609073188
r=0.688363828632 0.0801927194861 0.10335474661 0.438900785153
r=0.471836148929 0.0675923500131 0.454720111781 0.113265217012
r=0.381739860208 0.069974751949 0.494474220411 0.0459448086464
r=0.529343720431 0.51330973623 0.338816427463 0.0856647595035
r=0.336115700806 0.267709712754 0.234914251148 0.244461883042
r=0.223579188182 0.359108227897 0.155515812626 0.385801406307
r=0.208712123873 0.104961979239 0.354973547422 0.161476408619
r=0.413015000763 0.357792993035 0.380410186339 0.105001389848
r=0.434282613358 0.113749698756 0.372207700721 0.141482676158
r=0.373925653091 0.356793626232 0.105717750438 0.158214567545
r=0.408457069111 0.155616784651 0.360202561247 0.103177943451
r=0.329906279676 0.184579916538 0.245688271515 0.291825955
r=0.323748418477 0.360769026313 0.181934969434 0.309958359174
r=0.552133179959 0.234307318962 0.190949766264 0.295446583113
r=0.222176647099 0.255237550086 0.258500286205 0.243354321694
r=0.408375043916 0.1450103224 0.342144886143 0.165825869643
r=0.710731845409 0.351706539075 0.184306220096 0.14322169059
r=0.372571402825 0.305377121359 0.210254809509 0.2148384235
r=0.698375872801 0.13928612952 0.351267294501 0.12518893152
r=0.262233035516 0.269310523933 0.234932857633 0.211564883814
r=0.264796160992 0.210469626919 0.26975355888 0.284600245119
r=0.49075249851 0.142314098168 0.111565592241 0.380821984912
r=0.551457570423 0.375599975697 0.376359438605 0.149371164712
r=0.662542982187 0.228307848763 0.206615697527 0.318072858025
r=0.376879751785 0.217111259646 0.212888132709 0.278240262502
r=0.597960187558 0.303870418535 0.229260914161 0.246168078584
r=0.426243789287 0.176494639288 0.121252044339 0.271988006542
r=0.635869068038 0.296383382287 0.287772103448 0.247584714106
r=0.304383212066 0.317595477313 0.0931986865398 0.444259683966
r=0.531199587547 0.0731660925249 0.43413572289 0.110932645772
r=0.493425371296 0.407022964014 0.478737464994 0.0510883785503
r=0.494575277681 0.478494304956 0.406934681213 0.0509799697537
r=0.63547939506 0.0583229386461 0.472167496299 0.0883528986605
r=0.33692040035 0.0532333768496 0.0661974475294 0.48078049888
r=0.166188047857 0.0826784030179 0.111285759195 0.375919522163
r=0.209219618182 0.0932086329615 0.111941223171 0.394866664525
r=0.937885188481 0.416803658014 0.114566209415 0.0963820469961
r=0.310550525023 0.3398258909 0.0899668065385 0.461451744222
r=0.453042589821 0.378283280348 0.120281490169 0.0979351214544
r=0.392006092397 0.0982794078199 0.411204925467 0.140312780751
r=0.506348588323 0.107268764315 0.0685417536834 0.455322179114
r=0.455013637216 0.343953498536 0.30225951663 0.22630129802
r=0.412554998441 0.314049690796 0.208593101018 0.360018082348
r=0.484911244989 0.297583102209 0.370499911194 0.212151435247
r=0.271479796203 0.313444077966 0.117238952182 0.360215838299
r=0.572824220535 0.429984646666 0.433362380182 0.0798207394498
r=0.283424828116 0.079334738269 0.437508604348 0.0635609823253
r=0.335211153051 0.428176314953 0.421474810864 0.0874495287349
r=0.194887746821 0.441359929098 0.0719061669116 0.431913795618
r=0.410688734048 0.0843030493283 0.419664216668 0.391476602332
r=0.346328411533 0.0872464573493 0.380800222284 0.388209687876
r=0.417364112676 0.41434765471 0.10082774931 0.413743266325
r=0.38972740132 0.350599369085 0.19167192429 0.182776025237
r=0.657689505453 0.107013075225 0.129631516386 0.352657497028
r=0.922824916106 0.0957703332531 0.104899236341 0.423942583313
r=0.377522997156 0.444378272803 0.0909890549057 0.36207163385
r=0.177953934868 0.448762311714 0.106681932256 0.0528758427167
r=0.460127458706 0.45502263315 0.0279302706347 0.476355581239
r=0.474784245928 0.484705659273 0.38320149386 0.0459271289773
r=0.393172650403 0.0769503929349 0.500409146351 0.0401735398107
r=0.395220262341 0.296578586208 0.156154370539 0.172286938686
r=0.375658178608 0.174864962189 0.295595594353 0.364685284293
r=0.436178646788 0.159636516608 0.157919719855 0.304916178251
r=0.403646553053 0.303008398733 0.160711827069 0.358150901831
r=0.242244921334 0.360690511361 0.289556550074 0.169646111557
r=0.25651788922 0.360414725455 0.180528524091 0.169407794986
r=0.257617892635 0.168854712487 0.289483497788 0.36059612113
r=0.549759405151 0.168745887367 0.181001871163 0.360796016128
r=0.310701764911 0.111437294504 0.315230155002 0.149248473462
r=0.386579451758 0.156725876292 0.403746957868 0.321536711021
r=0.262974434492 0.31473491048 0.235431235431 0.317710658136
r=0.517455734486 0.0678369420429 0.404068034468 0.452160947211
r=0.373223626592 0.260288082401 0.267482095437 0.191727689708
r=0.487876594649 0.268451919885 0.212515215226 0.358360075246
r=0.448897249695 0.393689281886 0.395088338442 0.0823219269204
r=0.662595204118 0.101909341301 0.398954297185 0.0750198403436
r=0.200068266201 0.0825905078955 0.463095994218 0.396460719683
r=0.288772048386 0.0759306227256 0.410734258574 0.413601348477
r=0.252648959503 0.421228872117 0.0790900393324 0.106144360583
r=0.73425693372 0.427982411879 0.394190153536 0.0737547754631
r=0.758552800804 0.100787227353 0.0629502393125 0.443061103283
r=0.524726725943 0.0707287813656 0.0905728281516 0.423972808158
r=0.172263532701 0.378964906097 0.453985966438 0.103460645284
r=0.557257088832 0.200717437991 0.287069596205 0.307223939773
r=0.270893889816 0.0793822684684 0.119850275437 0.353171053251
r=0.393181987875 0.313063989355 0.248180852923 0.253171243095
r=0.300601274225 0.407931921379 0.308767027593 0.169053440447
r=0.217409920617 0.459027706327 0.130015724398 0.335826580572
r=0.70086194646 0.243120654824 0.238298645324 0.352199353763
r=0.722715378875 0.24763673378 0.34219751933 0.173914986327
r=0.419658258911 0.352908714647 0.200367900667 0.259094044608
r=0.408844794299 0.436435464024 0.281069878894 0.133475811152
r=0.429631744288 0.292753269514 0.31045690009 0.193331188783
r=0.59422002383 0.272979866595 0.322944367993 0.201023762151
r=0.674684110493 0.0878704957106 0.383592303157 0.456512170613
r=0.210589017401 0.112859519848 0.372189208462 0.423033040171
r=0.652231729336 0.195691202873 0.268940754039 0.256270838677
r=0.454989668992 0.323515639633 0.0825529125304 0.0934631953549
r=0.388334384086 0.271141336487 0.226657467639 0.277022143373
r=0.22651123962 0.415922456981 0.376660858201 0.0836963624483
r=0.62239403222 0.364221665038 0.10802770813 0.426352471208
r=0.173692647231 0.103772882869 0.405789552017 0.110619139753
r=0.326102661909 0.156246120743 0.116274258286 0.380291306327
r=0.465307852774 0.151657563826 0.320226452069 0.306799005643
r=0.399636497838 0.360515781046 0.337330917365 0.158665880072
r=0.585217269415 0.144063742374 0.346327269105 0.349865975391
r=0.447939240682 0.163960853241 0.321827126083 0.33209222993
r=0.296548320721 0.170033886673 0.344786170806 0.331145712692
r=0.52871332894 0.280209608552 0.298199516288 0.178017974978
r=0.433977191509 0.128040028303 0.348690993632 0.192247043364
r=0.463125478392 0.305099877246 0.281832384778 0.169233344493
r=0.648375672511 0.196612140271 0.275483434039 0.252383424763
r=0.233791824458 0.185048640587 0.264382035903 0.26327520244
r=0.416169462719 0.290399608985 0.181142972983 0.261001341938
r=0.495166824981 0.260095754466 0.290925295959 0.261927000729
r=0.638285210833 0.262255174207 0.261298924048 0.186008341281
r=0.636474777732 0.308103771062 0.236266381385 0.222358919497
r=0.404678616184 0.0896743577156 0.423416789396 0.119743086238
r=0.323641653443 0.289934136119 0.210232186814 0.335573148826
r=0.168237388795 0.0800222322684 0.459351796231 0.41501421255
r=0.311725522222 0.273463030934 0.270286941724 0.231600775211
r=0.425509015223 0.337799592592 0.438120599505 0.130469569998
r=0.462946059159 0.344221418506 0.425291270979 0.0983679032738
r=0.398213563834 0.408886324293 0.436872475476 0.0893825735718
r=0.467501639565 0.0734936092514 0.164746543779 0.388770541692
r=0.483285550521 0.10026539827 0.468720918209 0.331403164099
r=0.236686537249 0.130064209492 0.137787628819 0.349793204305
r=0.411059474807 0.154525010788 0.14144704086 0.369589570817
r=0.727302452939 0.129820303807 0.39246675696 0.329238267384
r=0.377455348779 0.147735046491 0.143114564264 0.331308448718
r=0.524068193251 0.127666584301 0.361172885265 0.352812783132
r=0.274690369605 0.311952332132 0.126646352572 0.411453291276
r=0.359677738279 0.334809497172 0.285822223258 0.17506526198
r=0.273860864757 0.216223213694 0.262766207258 0.203289921304
r=0.597125628056 0.313992140811 0.221032108842 0.259435971026
r=0.50781577766 0.27373542248 0.277598912499 0.261930314087
r=0.526514106833 0.381375614113 0.353595355069 0.163331844573
r=0.259934638668 0.22183877533 0.310326519777 0.161667109105
r=0.360024939233 0.161801665052 0.224282732656 0.307259055095
r=0.335099966238 0.416335948316 0.156206737425 0.134102445778
r=0.231728071611 0.222690804361 0.215559212782 0.326201741754
r=0.30810072938 0.170664895825 0.194156221466 0.260977836806
r=0.350532583956 0.402280495321 0.191656861097 0.266011094302
r=0.625847369008 0.425130323249 0.113907814688 0.129509621478
r=0.607574650028 0.33629001157 0.264723706683 0.184397553854
r=0.531048205257 0.315359186874 0.211472057466 0.232986226946
r=0.383135130921 0.169589516284 0.316559067258 0.166915590673
r=0.219958309158 0.391769060328 0.127975291234 0.13511347232
r=0.728435919169 0.388128867964 0.134908649433 0.327026146694
r=0.43877201821 0.130059049058 0.407949234601 0.123114488008
r=0.432508039589 0.333024219943 0.38391883046 0.127809295221
r=0.48835177797 0.494924950787 0.0545644685039 0.048812746063
r=0.437490773713 0.30364508146 0.175944782429 0.16317797484
r=0.436347154588 0.150549697106 0.127664348216 0.387642410191
r=0.391697421089 0.332527673632 0.149439775062 0.367339271322
r=0.335476618825 0.333560183961 0.367072876172 0.150912788174
r=0.319582856303 0.356208400275 0.142862710624 0.144889377753
r=0.355761149683 0.126594754422 0.140885944259 0.371078136122
r=0.33751278257 0.350913785483 0.147612992269 0.15006125503
r=0.428510248106 0.365771370985 0.13354948955 0.367611619857
r=0.570093941726 0.192846549494 0.332476097315 0.274557445331
r=0.543212653944 0.358290780364 0.326509194574 0.173866733498
r=0.4608796242 0.437760110116 0.0868099341044 0.347294206345
r=0.466685518776 0.52592210472 0.0648995059622 0.373246562568
r=0.463204169134 0.108035768599 0.428249893546 0.369487195085
r=0.563059100874 0.366144668158 0.165218597714 0.160900404072
r=0.730859236403 0.0242328679018 0.428764082242 0.0328015104048
r=0.57660040554 0.322205257294 0.19077291297 0.261667973425
r=0.488013689018 0.131888961357 0.27231778901 0.236038643405
r=0.229377454586 0.0869682873085 0.10221254333 0.366764171488
r=0.758613201326 0.481365466982 0.0843827910247 0.364316307614
r=0.240996578668 0.0545706100525 0.479626013237 0.0504335222854
r=0.555314531754 0.104297353811 0.439108803807 0.367834739347
r=0.375010287266 0.373174177327 0.42296112815 0.0906234728426
r=0.254966909987 0.136773612761 0.179825706689 0.334026618492
r=0.725498324599 0.0581758452014 0.476056388874 0.387971336257
r=0.272678658365 0.0890615251168 0.372909469968 0.113455480651
r=0.412351392623 0.114664625297 0.373275150283 0.419414269235
r=0.471118017305 0.423732070922 0.372991635474 0.112901579065
r=0.763445946372 0.267280358848 0.451333969844 0.146115184378
r=0.13546570437 0.0785323038342 0.447634131855 0.0943047581337
r=0.278707376813 0.320636114544 0.0711330790308 0.105356471284
r=0.878978496864 0.447904588372 0.456242062835 0.0437303296339
r=1.0 0.101397503337 0.401350396483 0.0913087854283
r=0.279479120497 0.407315115935 0.365692444144 0.102061071926
r=0.210417269573 0.405985320963 0.107267253691 0.129282384813
r=0.451636189585 0.34130651495 0.426261380097 0.108543953472
r=0.259028418431 0.498022009638 0.0550001198782 0.0879426502673
r=0.432573702843 0.0995381598094 0.0810223749974 0.406440456357
r=0.802910012702 0.46294864397 0.442152336988 0.048473744951
r=0.529288914925 0.0719149885924 0.415174585855 0.0586400158714
r=0.419648593206 0.316539233694 0.193075192573 0.257368331126
r=0.223368109086 0.0883138228179 0.419334717276 0.0588780821059
r=0.241000271198 0.0432119383964 0.0630989881757 0.442782337011
r=0.550621145571 0.198407992381 0.383177905953 0.19951604885
r=0.744483942023 0.238495309543 0.198711465537 0.333560112964
r=0.284968959197 0.193181200853 0.24700703508 0.366876723119
r=0.328354298924 0.250677419135 0.189250141271 0.190764973005
r=0.261578252917 0.259616127529 0.279126280136 0.263889269665
r=0.550146636701 0.45573747502 0.0377590015076 0.0543070504505
r=0.555044850187 0.17464294663 0.336106239038 0.305036331746
r=0.43280684075 0.170228435239 0.33777569407 0.185027438693
r=0.474454975488 0.426009986382 0.0981528684661 0.333531198715
r=0.329458569334 0.151339868194 0.10599522307 0.376753448212
r=0.346437475178 0.298180071516 0.170304744623 0.380904093505
r=0.266944980208 0.406054441949 0.393100817901 0.0688034731345
r=0.471780977606 0.251848080259 0.299049558724 0.28130421664
r=0.382641504406 0.393157028335 0.136848871299 0.338663121857
r=0.494178237716 0.0802429667519 0.0484814578005 0.399808184143
r=0.437707029751 0.17685099626 0.307941242344 0.165543916024
r=0.489005231956 0.17173059881 0.327763007976 0.270413976453
r=0.499637505029 0.277981740797 0.279443776601 0.260794697683
r=0.32526853215 0.269573954984 0.171985530547 0.23963022508
r=0.670256513587 0.31074714921 0.165235768062 0.361290890679
r=0.259429900415 0.3577281718 0.282918903645 0.196595083357
r=0.448740738343 0.319780770884 0.214500644792 0.241023069208
r=0.311742918673 0.340146378383 0.253421477673 0.185537461994
r=0.381283346214 0.180061564311 0.288302564863 0.20329403203
r=0.324946434475 0.255495847582 0.267394793775 0.225591457883
r=0.335210001862 0.29325428952 0.279203990494 0.235695071949
r=0.480031070186 0.312034343291 0.268821400695 0.235045767402
r=0.240084474916 0.248683895669 0.252333094042 0.270818377602
r=0.413458691381 0.290011183707 0.273706515981 0.190064159162
r=0.263998665106 0.132436435448 0.336213280671 0.388175759072
r=0.599673433561 0.278178206288 0.290627892706 0.235077537521
r=0.559642619077 0.252544606179 0.292484769567 0.255116340356
r=0.607881265101 0.320641507318 0.399259799249 0.13940447485
r=0.429952213903 0.281157610397 0.205603614608 0.249570810886
r=0.63120143375 0.112733737212 0.36439289061 0.136949085875
r=0.652763093529 0.109935292532 0.397450509408 0.403704747665
r=0.392552670933 0.301177013616 0.15718901454 0.159127625202
r=0.643003283392 0.313712098759 0.225364998776 0.220610027963
r=0.251025893352 0.239328178806 0.300337859788 0.217919563381
r=0.489110396134 0.402082583732 0.344789359794 0.104705640891
r=0.273165343868 0.0579045507232 0.500292723411 0.0653539862388
r=0.395400425355 0.144819258924 0.341634593616 0.13587653762
r=0.47087365442 0.0981141083791 0.344394047903 0.115938569269
r=0.500504760553 0.41282613691 0.101869607905 0.142353408118
r=0.470564908243 0.151879662544 0.336748279213 0.39983269206
r=0.575096679227 0.422203672975 0.1263870936 0.0958441982476
r=0.612964589744 0.146229841639 0.308746186256 0.184483510097
r=0.454392040349 0.380724785787 0.325713387312 0.169389198962
r=0.3138941245 0.421009771987 0.35776330076 0.102062975027
r=0.321730666007 0.144217336961 0.313506359826 0.360010293361
r=0.220569142877 0.131668807712 0.345707478288 0.102912919837
r=0.477405475769 0.189522643819 0.142656058752 0.320073439412
r=0.217011924867 0.144041619249 0.205332466266 0.344388446323
r=0.49247742568 0.296565424225 0.176120027184 0.31491452768
r=0.420675567929 0.193098871931 0.148829272917 0.315954118874
r=0.267958460074 0.133786287832 0.33485316413 0.352035487675
r=0.47069659521 0.338579387187 0.316991643454 0.194057567317
r=0.440228079831 0.168335062297 0.375366371269 0.117243119553
r=0.544974809567 0.46075088136 0.0538892328635 0.413526587193
r=0.297648182387 0.134261078004 0.318260811666 0.36875187269
r=0.396714771803 0.108188545689 0.164333976834 0.318831586689
r=0.498126093887 0.310437381809 0.160830842433 0.433264198133
r=0.466326746121 0.105958053168 0.405129803625 0.322705615176
r=0.290907165658 0.128442221212 0.392147946036 0.317518063766
r=0.310318168301 0.401040251781 0.155517641213 0.330044724201
r=0.459067784371 0.106676774787 0.42267588431 0.0553780617678
r=0.228335059743 0.0766528031941 0.468946930627 0.411073032773
r=0.254290812359 0.104895104895 0.448410080486 0.346703610855
r=0.62870299833 0.322899188336 0.134867813647 0.128637834279
r=0.468156754443 0.0967843631778 0.482705818771 0.334804539723
r=0.679225304991 0.434774072308 0.345104198805 0.111351078451
r=0.500133909824 0.38982810584 0.0634606518869 0.448096494062
r=0.341090699596 0.0294456407432 0.052731734188 0.477690420151
r=0.314515774197 0.348003091987 0.470548827622 0.0543416645195
r=0.786243963825 0.361767090442 0.107292151823 0.12848090712
r=0.223362565086 0.407552923239 0.122969565472 0.36263414062
r=0.79564140884 0.379407910126 0.436341847149 0.106917755326
r=0.2263554665 0.349323911123 0.11269280424 0.122171638241
r=0.316076452137 0.0821981713006 0.442433289793 0.113267400634
r=0.230865754031 0.0502464275751 0.513995226434 0.400080592666
r=0.238207311013 0.111284141743 0.371776668346 0.167834623429
r=0.315152350452 0.0371169615883 0.0360893602154 0.431284296196
r=0.236266451421 0.312698166529 0.203534256962 0.230639991729
r=0.276356067694 0.181204751529 0.227946861601 0.276375904969
r=0.244151753538 0.198491939678 0.286635465419 0.245709828393
r=0.318212237881 0.278875205301 0.244983800176 0.309567986009
r=0.333443779601 0.163385743057 0.243297407967 0.312891668008
r=0.313549131655 0.245134127271 0.277853963671 0.290797546012
r=0.480284746736 0.245360334947 0.205481485881 0.27454939573
r=0.559071723003 0.213121104645 0.242390069212 0.285484315278
r=0.440308658936 0.247763440395 0.175229426176 0.278018604137
r=0.320299117845 0.241878351092 0.162803920892 0.282124960317
r=0.454895827455 0.260291574005 0.277489498394 0.274623177662
r=0.421753311963 0.233658544891 0.171624298355 0.307560459269
r=0.277269237232 0.302461306738 0.242461588271 0.232922529016
r=0.655335049306 0.223266903594 0.331728822709 0.217598632417
r=0.487343826443 0.375540138751 0.194093161546 0.163567888999
r=0.398629807969 0.316084535094 0.230369195589 0.247077047911
r=0.305628813864 0.313329118417 0.201550645548 0.231604108434
r=0.398094020299 0.236050460941 0.28391210924 0.227282179247
r=0.508115813405 0.255904521874 0.179980170393 0.268365722532
r=0.510125730051 0.18249785178 0.293477046396 0.257595938437
r=0.651208841106 0.242016141011 0.235678566124 0.340199039461
r=0.284627525301 0.317307998852 0.352185417796 0.141964484968
r=0.641655552307 0.34055617566 0.131808512877 0.43671861352
r=0.610944580788 0.281623715681 0.229689517714 0.166807029364
r=0.46777020328 0.0545151683408 0.38660340215 0.0974711019131
r=0.239907515005 0.428575030254 0.381807180315 0.124243646632
r=0.347310389688 0.405330525849 0.160248240705 0.327866127334
r=0.441273761466 0.0567943336831 0.429127317244 0.0756383350822
r=0.363166461692 0.428193899124 0.057535487768 0.0874735729387
r=0.385190698926 0.388285459926 0.11885303881 0.1087158133
r=0.434177721683 0.385685556146 0.121471411537 0.103146777585
r=0.777413859499 0.38908865361 0.104735903639 0.384151258888
r=0.273891517729 0.38998524973 0.103687061508 0.121636596862
r=0.329365102163 0.373100436681 0.130698689956 0.37480349345
r=0.270289501559 0.391812015504 0.109366925065 0.114599483204
r=0.194314608716 0.382684262697 0.40401566954 0.111750474622
r=0.724635996524 0.395480225989 0.109737454304 0.393619142572
r=0.31395666602 0.104077024667 0.116985472671 0.379712861586
r=0.315070878484 0.357122559169 0.408029878618 0.10262655787
r=0.507879452303 0.427682667894 0.064692868491 0.11262231065
r=0.207798577489 0.338304112209 0.135141855276 0.1155753905
r=0.445052997996 0.330345938694 0.409715424584 0.123052309628
r=0.212345083526 0.122632668021 0.331387814059 0.40878329266
r=0.606407772113 0.183604372648 0.274335008194 0.175716318188
r=0.569894433691 0.148117946851 0.280080087368 0.137582817619
r=0.43499003324 0.155041931569 0.279471583153 0.429847574708
r=0.345470123446 0.177746644682 0.161373657959 0.29096688915
r=0.396805353133 0.181438852571 0.176997302257 0.364526795606
r=0.274379014172 0.278391561674 0.17640887743 0.180163757767
r=0.361411715687 0.142479303226 0.13788465415 0.363213612951
r=0.604853380223 0.38395378914 0.162770331793 0.296206510581
r=0.395549092089 0.381433204372 0.158151639752 0.29644735825
r=0.257494968436 0.16398080145 0.158191145932 0.29672681073
r=0.580731527806 0.163676347975 0.296697188497 0.158589790699
r=0.57466755859 0.284688723682 0.167186879292 0.14292605414
r=0.580905855977 0.294124007538 0.160215020544 0.369303963669
r=0.420206399755 0.151281535097 0.296436774247 0.149574956764
r=0.757161299888 0.0640864114068 0.493577530576 0.399622026919
r=0.426387662427 0.397647752105 0.524516905247 0.0415694747956
r=0.201032933814 0.0358146345324 0.0362103763505 0.539158652895
r=0.590896006579 0.503665817711 0.049304830696 0.393900045927
r=0.301562950327 0.513308600212 0.0433970313318 0.0460048379495
r=0.293971336621 0.0714776632302 0.0776632302405 0.374158075601
r=0.662053520387 0.0373911955531 0.399310085971 0.0434681585015
r=0.443907696474 0.035 0.393475935829 0.0328609625668
r=0.249022171974 0.0339950996242 0.0376225992111 0.536276432929
r=0.535127818024 0.383295431052 0.528168286128 0.0410895182965
r=0.551052154559 0.404006330168 0.0617816091954 0.0482050641346
r=0.320452431982 0.0387370655346 0.513597771292 0.40819846113
r=0.242862751856 0.0275919298792 0.556765727919 0.0402468751621
r=0.335031303546 0.0496383491703 0.384945397816 0.0486101262232
r=0.220921841831 0.535927216936 0.0402137194999 0.0427977336043
r=0.325787139298 0.0413713710113 0.0411555203799 0.520775623269
r=0.826123443962 0.0778856323103 0.468507523639 0.0588068985016
r=0.430801906437 0.392323224083 0.0503355020293 0.0436050661826
r=0.286546909483 0.0407902354303 0.377122732536 0.542165187186
r=0.518400140348 0.0468560657062 0.0460033212154 0.399084421705
r=0.267321946913 0.524573830679 0.0435518432079 0.395938254924
r=0.273895265272 0.548191593353 0.364613880743 0.0422287390029
r=0.541353677289 0.358836045431 0.579939464773 0.0309868440768
r=0.565594814589 0.375384415472 0.0554857712132 0.516546108199
r=0.220772352167 0.0404973706197 0.0415786110975 0.390671843515
r=0.287235545524 0.315960551613 0.286616318796 0.230860201668
r=0.471592831258 0.164932658213 0.25722665655 0.246209744495
r=0.406767407078 0.141805992724 0.23104279933 0.347913174999
r=0.674286242553 0.300435802883 0.274242932171 0.243736730361
r=0.611926336351 0.187619089217 0.1197375533 0.355655679976
r=0.320708672097 0.221722113503 0.197521200261 0.296020874103
r=0.34418213177 0.288318019844 0.219247838449 0.233640460536
r=0.428525122416 0.342906327413 0.0825880673469 0.0958978880631
r=0.209250976537 0.352716676717 0.13634786572 0.200552310062
r=0.42893307525 0.279654676851 0.302863467269 0.165328085272
r=0.268245594534 0.267599649932 0.258730209245 0.214344816612
r=0.215060786967 0.268942003031 0.282683565229 0.194207191073
r=0.584789820103 0.404795394328 0.476072094469 0.0541035621995
r=0.217352635246 0.413715770507 0.0443504419578 0.034088360619
r=0.208491836385 0.0377531804082 0.506167591421 0.0456278398492
r=0.295109618289 0.0685342671336 0.349730420766 0.461286198655
r=0.679986365416 0.174045998794 0.340425531915 0.191747781893
r=0.424092146721 0.336959896596 0.314677289151 0.163549531855
r=0.412850587773 0.164453907816 0.333896960588 0.284715263861
r=0.307973275729 0.234069296569 0.277325621076 0.307042838293
r=0.525781894186 0.197423264937 0.235629894111 0.225458571494
r=0.326542376032 0.197158028345 0.23425987818 0.340908920216
r=0.978285834762 0.404992892451 0.0608844282395 0.470279277306
r=0.696923702186 0.304939538619 0.251929855874 0.234750792022
r=0.622947479054 0.20264199971 0.329697099536 0.217997802365
r=0.407420439181 0.290320865429 0.25071310099 0.23961651204
r=0.288105549346 0.399424076415 0.131830313246 0.132146368872
r=0.385777659155 0.209588219616 0.252898454158 0.235107942431
r=0.539794115268 0.293126361069 0.235678456221 0.221682565911
r=0.344348210153 0.28654392685 0.227678240455 0.22565179785
r=0.528766728932 0.242085758315 0.250853137974 0.282102687101
r=0.640726350754 0.247325875933 0.240700248189 0.284792695063
r=0.467087888062 0.379282211665 0.0848708643885 0.111462857046
r=0.310193921854 0.154977812078 0.359926683388 0.126567624928
r=0.204913530034 0.430777115767 0.110513165481 0.0975078480364
r=0.518448428503 0.413633375024 0.0671979355655 0.46791376438
r=0.317813709175 0.120817811153 0.362145434279 0.15793611217
r=0.59674663392 0.263118697938 0.185692211611 0.257012716275
r=0.296137182214 0.419490031571 0.384691968347 0.0825255730246
r=0.467551602763 0.089261423508 0.128786282211 0.384270523997
r=0.418000076607 0.08462075152 0.126258347453 0.41408352437
r=0.492912544789 0.391886662175 0.425054430443 0.0757738589096
r=0.487327702358 0.09069499686 0.41223571279 0.372566464308
r=0.494984014606 0.132962232244 0.378664036077 0.0992636696731
r=0.231271890935 0.235188509874 0.322491753998 0.231013318859
r=0.43339859326 0.24536922697 0.277846381823 0.279081254631
r=0.546921310427 0.281044541161 0.291699043524 0.176454878404
r=0.432744918374 0.26278764282 0.276240851803 0.279697981714
r=0.437848799844 0.244172170961 0.238020807072 0.209230407234
r=0.519351185333 0.208620451359 0.261311956615 0.247148564245
r=0.461748692726 0.208317498017 0.236337369765 0.292267839538
r=0.359345351191 0.237193839872 0.209350200177 0.29050862349
r=0.274211313313 0.290949521835 0.26312033331 0.237035494218
r=0.303375465162 0.251792978578 0.188633103675 0.34506313636
r=0.279997545158 0.345259005526 0.226834804834 0.219686404033
r=0.650601114338 0.1330962047 0.364818056538 0.102089463295
r=0.451834363653 0.145208429472 0.312401642351 0.357471631583
r=0.447622844589 0.282107978625 0.194472084024 0.250635710337
r=0.612784285794 0.274486033237 0.177653179775 0.301964944183
r=0.649662405071 0.167602683586 0.285510458092 0.232294101576
r=0.616943203033 0.148948821406 0.405054151625 0.133191760459
r=0.323549835933 0.264140987759 0.201298016041 0.278756859434
r=0.265340886254 0.101107959107 0.401648557512 0.114275009367
r=0.219927228594 0.314867652869 0.408981168518 0.13243492384
r=0.447362968702 0.38219269103 0.145603543743 0.344673311185
r=0.377941535577 0.238687919059 0.293170594612 0.20114827157
r=0.4403899297 0.265285309189 0.285458434904 0.267424506243
r=0.716979001439 0.114865618378 0.380785100926 0.100869856139
r=0.251782671071 0.111594538301 0.3886600324 0.406410553113
r=0.306217117464 0.35275964089 0.11224750051 0.128060599878
r=0.388764572553 0.266730497163 0.289552281464 0.189705188848
@balllist {Total Position} color=lilactint
r=0.602397381741 0.333200026661 0.219289475438 0.19684396454
r=0.739591314327 0.28392962358 0.226493336018 0.279178693159
r=0.752472564186 0.235500998987 0.278854312067 0.25485808906
r=0.535898573425 0.179587735472 0.2582652892 0.285317100296
r=0.699419926634 0.319215264255 0.232029995559 0.275169963445
r=0.612496968214 0.183457156067 0.240136933376 0.303957893937
r=0.724935194045 0.252020591076 0.239092068849 0.267736978753
r=0.513420079409 0.377218157053 0.208007855808 0.25767683487
r=0.44563540557 0.338787261683 0.129033390682 0.111770420046
r=0.696312680875 0.203812487843 0.284370744991 0.330059002788
r=0.547381082912 0.299200252671 0.216540895401 0.17929455292
r=0.719201086739 0.221166062053 0.216880194701 0.302612848418
r=0.773307305862 0.218880274552 0.232154656758 0.314627421269
r=0.671972738016 0.268330633218 0.205761840034 0.260077080963
r=0.624331579439 0.197708446039 0.251339222098 0.277400169713
r=0.733333764259 0.217218543046 0.261972812827 0.306308818404
r=0.490393561586 0.28683412485 0.179988937842 0.279052468959
r=0.605673186761 0.255455110068 0.288993168173 0.277082326962
r=0.60235456291 0.258141923886 0.284257074525 0.248278518804
r=0.588819523887 0.239147383263 0.220162561168 0.218313013187
r=0.674672648363 0.239466995302 0.325673744298 0.254760498772
r=0.587670940671 0.221175649747 0.29816351449 0.203643068949
r=0.591825818549 0.19685289528 0.256281594857 0.240293779609
r=0.632370284192 0.247507843353 0.237883360417 0.332811348188
r=0.695592062146 0.3019715782 0.270067371184 0.250324801436
r=0.758824871534 0.219674157749 0.195063030571 0.308795926121
r=0.582480291614 0.205310064859 0.217239823931 0.292069121055
r=0.604617954329 0.263784039223 0.168669147617 0.171634473389
r=0.62157407556 0.223899595527 0.212169878658 0.311027837259
r=0.835339469127 0.192079294385 0.286728961081 0.257022676331
r=0.682162088866 0.198138140798 0.390469968108 0.15162488188
r=0.567636345836 0.395247446341 0.277245765451 0.140123965606
r=0.701838503387 0.253944120196 0.246369229595 0.269546215007
r=0.529396795429 0.285438165802 0.214989502683 0.225960772988
r=0.537195669392 0.161995691495 0.316155867125 0.150139589407
r=0.663800088954 0.33740405845 0.343983855492 0.167549747185
r=0.5760862031 0.192561283824 0.346211124088 0.186548764437
r=0.715065668754 0.277571663905 0.167442919259 0.27210163631
r=0.695747812288 0.264811028094 0.284790629422 0.166618624682
r=0.610374189225 0.183091604167 0.30445229132 0.280133461737
r=0.515297695867 0.246064794306 0.27598121733 0.268140338442
r=0.657062521907 0.237645866019 0.237595893371 0.318926245448
r=0.646151030232 0.257038733066 0.269196718184 0.197775233734
r=0.784979859882 0.206391092208 0.276505802793 0.270089874734
r=0.639739922332 0.291334396598 0.211015417331 0.272301967039
r=0.61481896768 0.212379591144 0.222751592217 0.302074947839
r=0.819733772853 0.249118319575 0.215498197884 0.266567840949
r=0.596603107825 0.198875463828 0.292796221103 0.240299618167
r=0.595008893641 0.179236235434 0.262552569264 0.276911573751
r=0.658821309936 0.18879037262 0.234683713791 0.347949119885
r=0.675162725513 0.282469570853 0.226917390688 0.263533629018
r=0.627292651214 0.280079056647 0.200096248139 0.280233416869
r=0.657952913571 0.295072005833 0.200958052298 0.207216787183
r=0.597401921805 0.275373632514 0.231551479397 0.24098804458
r=0.661052430261 0.251453752499 0.215594524199 0.224619904295
r=0.63088751109 0.316511617593 0.262869016226 0.23953347684
r=0.601202899017 0.271309863563 0.2532448559 0.285311697674
r=0.639850013546 0.245528386556 0.299483624631 0.151693189904
r=0.588102065784 0.326093363731 0.36289835873 0.147641607145
r=0.584897533523 0.324736308424 0.349784718949 0.168872490195
r=0.610631293679 0.239213811916 0.33580862895 0.148276813436
r=0.562159176318 0.174505275077 0.200638627039 0.290397162563
r=0.510130271894 0.17755422823 0.276684480771 0.199014984806
r=0.780841750116 0.203282103998 0.141641694469 0.289721856371
r=0.528331995574 0.324333347148 0.152995160407 0.199199233769
r=0.723841135786 0.297373750026 0.25018266842 0.342999102315
r=0.892408638398 0.35024743562 0.113799808636 0.230809592889
r=0.619266998704 0.192293881629 0.30977755637 0.18775928457
r=0.578591490553 0.255023595658 0.204917441586 0.262137727871
r=0.653822706287 0.257069184039 0.2356540361 0.296723628047
r=0.633294298334 0.244558164187 0.21381187925 0.334974799388
r=0.652419426193 0.311209177563 0.300675383347 0.213021281634
r=0.6337028655 0.213350085945 0.200340703195 0.335377695565
r=0.519102910067 0.268467571269 0.242303276761 0.227624936028
r=0.61441963458 0.127503203465 0.345464140607 0.214328578438
r=0.814317379978 0.30090973268 0.267826180863 0.275151638779
r=0.55460214888 0.29999700835 0.147563114457 0.281379599194
r=0.698703691674 0.187300418917 0.333564261049 0.311099324176
r=0.70438575765 0.160908894446 0.310178753357 0.341838782378
r=0.45946789112 0.292979459554 0.198576621557 0.263780493146
r=0.626162100066 0.352155625657 0.262670872766 0.164058885384
r=0.523049385278 0.209554536707 0.1816380823 0.26639497368
r=0.749683417235 0.262856392639 0.129086890878 0.366219557559
r=0.70030057111 0.370140873766 0.182454806836 0.295450286051
r=0.514963044623 0.242930720464 0.231987542189 0.160707805384
r=0.870775248037 0.34041221227 0.134595011076 0.45897139555
r=0.573501600417 0.342951637791 0.249127001466 0.173363067635
r=0.64438669047 0.192782555441 0.367711919797 0.142135898346
r=0.565250975203 0.216197034354 0.231364611456 0.236535922392
r=0.709724210752 0.233815537316 0.256768446889 0.28837205452
r=0.555287619984 0.177344536095 0.22267384462 0.268323394482
r=0.610285742394 0.223151590252 0.233638533205 0.324188810868
r=0.615768602284 0.291590958712 0.291892420252 0.179954269198
r=0.678965835368 0.29182678789 0.207381105971 0.199804638324
r=0.632204356246 0.203697402745 0.300757173642 0.263934671657
r=0.652487263553 0.224158676087 0.231612639423 0.324011817303
r=0.759867920217 0.16179348677 0.251506967277 0.266459214028
r=0.707255937123 0.226930370745 0.314126552672 0.268986061506
r=0.592074584698 0.23680338574 0.247135842881 0.281191621617
r=0.593875992376 0.245326409707 0.285345482481 0.262840845021
r=0.69997765241 0.265223572329 0.296912636464 0.23073951879
r=0.602464215469 0.247187488473 0.229574711372 0.300413116447
r=0.560807965354 0.302804572813 0.293261660644 0.184959746802
r=0.62627337422 0.206681916499 0.21726343308 0.196427182049
r=0.882882876359 0.195835797251 0.336275433102 0.326503719603
r=0.494963892624 0.188062193796 0.308574489201 0.216260495597
r=0.553060571593 0.300272846462 0.19706955813 0.141490379505
r=0.552031846355 0.347817102766 0.250212643264 0.183113481823
r=0.691989924389 0.196349563104 0.097721388284 0.396363537554
r=0.58455884583 0.152320970376 0.101202972442 0.334932853477
r=0.812270278293 0.28239563778 0.362262034808 0.210960043262
r=0.524436646688 0.235676806772 0.319456572188 0.236502804459
r=0.593900978327 0.140237299308 0.20718960403 0.284170629502
r=0.564659731441 0.269535726606 0.308529225972 0.224546053251
r=0.725530354006 0.272727272727 0.238899649658 0.279617692821
r=0.656870404867 0.280478016155 0.22015889298 0.308023253679
r=0.576859096112 0.303289351763 0.24915000156 0.260120623632
r=0.692876779327 0.300936161545 0.246559258622 0.232107131618
r=0.554874541337 0.287422395953 0.275067065226 0.224940599372
r=0.643555282072 0.311335621613 0.307212399888 0.21894091488
r=0.617029427043 0.258403493398 0.273167611378 0.242101215368
r=0.553408890024 0.247444246743 0.306256811203 0.237530349113
r=0.643103234788 0.243580081331 0.300016055852 0.303748003399
r=0.592272072919 0.169503208937 0.302915775295 0.278464463989
r=0.587586918457 0.252047533556 0.249687954176 0.252064631957
r=0.610383697645 0.268308672036 0.165246300805 0.207123681089
r=0.619624941619 0.232264493944 0.194296602931 0.275412313555
r=0.506295300991 0.283126406738 0.347128439701 0.115152835257
r=0.680177482371 0.343801793379 0.149816554049 0.343107673565
r=0.72151555298 0.181301781019 0.324291809297 0.161817234708
r=0.648500400692 0.230445097309 0.169680418201 0.271306602668
r=0.656281940124 0.256361403954 0.247935983742 0.245921866778
r=0.501516116385 0.270828592699 0.344890649362 0.169464694563
r=0.510671370204 0.196866567251 0.29842605401 0.272492836974
r=0.618085217543 0.168734594544 0.227863811435 0.337413720779
r=0.605628298007 0.17016257024 0.333976751169 0.290195742004
r=0.748141949339 0.275462064435 0.258089237905 0.27239158779
r=0.604383354887 0.236952053641 0.295774790256 0.179349034671
r=0.684186047302 0.313841461146 0.217739835584 0.205297027861
r=0.645405654109 0.256288049429 0.205718008599 0.258843634174
r=0.665094888314 0.212030499692 0.303018113488 0.233928303756
r=0.749490506077 0.282113131549 0.173589027035 0.278124213627
r=0.613015728787 0.248331996318 0.210862504718 0.264305324885
r=0.59647334336 0.278545556539 0.227025122924 0.212573603648
r=0.654543817779 0.269947401266 0.231898011946 0.302629936703
r=0.697138026011 0.245295369007 0.253436426117 0.150752740959
r=0.605993835797 0.287539085889 0.228749473311 0.240081609119
r=0.836927585544 0.181855104236 0.281335732024 0.309404228879
r=0.658179130932 0.247440389997 0.20719388581 0.238457511422
r=0.570935794056 0.295330445117 0.30391805847 0.176411696545
r=0.625528763342 0.303372798292 0.258920417494 0.183456494821
r=0.75464029348 0.28940180804 0.321658011156 0.258357376419
r=0.612764978662 0.186947511811 0.269541778976 0.281439295134
r=0.775844358346 0.198060639483 0.2878709544 0.333597582693
r=0.669534026341 0.179580924525 0.247918713677 0.271957285073
r=0.642649231267 0.251038658568 0.263165101072 0.263048234695
r=0.710597359707 0.224431431981 0.233541275412 0.333430675065
r=0.642029393505 0.160637873686 0.211552352089 0.323925486284
r=0.523957615097 0.193202097576 0.355036652665 0.261894956484
r=0.581612690273 0.274237894002 0.202995674027 0.258177732847
r=0.855563444408 0.34097636584 0.202479825761 0.227983793275
r=0.610675042149 0.19344812199 0.241584696273 0.239510766705
r=0.559427187197 0.263399876078 0.235760182399 0.240504489667
r=0.596869220811 0.266628508741 0.279077532136 0.240633421574
r=0.736132164808 0.31478338544 0.241074884621 0.271281822242
r=0.687033409113 0.215703625048 0.246209774946 0.221307848863
r=0.754065822555 0.237070768603 0.252517384517 0.279971993924
r=0.662770198776 0.319566220581 0.200584525458 0.199077065067
r=0.711316063216 0.2350225148 0.279309241354 0.270063315733
r=0.577045575603 0.218228604632 0.300323732049 0.202733737307
r=0.713354065875 0.338282811303 0.199230496255 0.242132197755
r=0.525687127285 0.299392973555 0.261805860246 0.212093347477
r=0.561910165212 0.289987083662 0.299744733991 0.224401471605
r=0.72837604693 0.317929088338 0.183048976155 0.250442277226
r=0.806647824142 0.225396672448 0.219542943406 0.265617973919
r=0.557085669751 0.22751675787 0.211132373183 0.215236512573
r=0.611453987602 0.306954684986 0.197669598176 0.336299389022
r=0.637482523884 0.155618988983 0.258167053797 0.263859271075
r=0.74771156546 0.264710160739 0.27825660048 0.278620263292
r=0.485235250147 0.332738681102 0.167743192257 0.150447014436
r=0.63291360154 0.269608854059 0.213257028941 0.223959407438
r=0.714233819484 0.269031652249 0.235293628832 0.287201156732
r=0.54592010892 0.31354244127 0.237965963186 0.243620297661
r=0.673124214753 0.324389053723 0.329297622584 0.176456060067
r=0.530978832098 0.240405448905 0.274405171754 0.213854521676
r=0.632201512652 0.220354450711 0.22586650605 0.271094562777
r=0.619793572083 0.282427043191 0.226164491725 0.213497041925
r=0.54964392165 0.225167594094 0.180578071828 0.36220771444
r=0.586029836742 0.238216949081 0.319691184669 0.25509871362
r=0.548415126573 0.270344496309 0.293646815576 0.209564236709
r=0.673409462328 0.313007404308 0.198024701392 0.334886014471
r=0.540121105706 0.330158793146 0.250200062168 0.283010257733
r=0.633564033882 0.245108177707 0.253969219539 0.255043899669
r=0.565789750456 0.270994109452 0.239315794646 0.246582152622
r=0.625763553321 0.226235675706 0.316638657787 0.140964197044
r=0.514986484694 0.27271351738 0.242548040551 0.242382976382
r=0.541899729412 0.209590195119 0.339916571553 0.20891081037
r=0.666651440039 0.155771469316 0.255608674922 0.286243229428
r=0.495866650947 0.368940314091 0.175999914765 0.258390334335
r=0.684169459077 0.129094735261 0.315630551345 0.200214148745
r=0.590219541442 0.258694450453 0.317879203019 0.231787920302
r=0.51254515036 0.282119701439 0.29466402474 0.149545350237
r=0.776991881892 0.191198360501 0.23196535674 0.310522321107
r=0.608372609964 0.239375943876 0.314362556633 0.263133036106
r=0.821542677006 0.163326383922 0.286792567681 0.256702123882
r=0.779048386276 0.215697642649 0.282511897546 0.351170253351
r=0.590608287287 0.298856252574 0.339886871453 0.195629456463
r=0.595951152064 0.29692613476 0.304215981217 0.199101679547
r=0.832302615579 0.146879605799 0.328449811918 0.196264766053
r=0.66072479746 0.30014864163 0.193968373359 0.163863966045
r=0.646591774608 0.382419524046 0.247860416322 0.20727734526
r=0.762748821448 0.267645442412 0.281319515323 0.242155400277
r=0.656726759978 0.255782686433 0.338021427264 0.252101195253
r=0.615051444663 0.336236490274 0.222660606912 0.127681824046
r=0.705940374766 0.345771349786 0.234247779975 0.164995107408
r=0.625218805436 0.443893004707 0.186818192716 0.089916644689
r=0.674668778579 0.223946800509 0.181186163071 0.268141462283
r=0.632762986177 0.425074052702 0.263191959992 0.156381034814
r=1.0 0.233600337268 0.291768343088 0.255204510135
r=0.531913181873 0.26064314496 0.281889092971 0.219267770611
r=0.667824241698 0.224630004279 0.269701660181 0.0969684168375
r=0.621470195952 0.144461174004 0.226085437232 0.299811407047
r=0.637122499071 0.250193161195 0.273955482084 0.23119847787
r=0.676792926742 0.288747544806 0.200296639933 0.31242318601
r=0.643453996839 0.221984173333 0.249672918562 0.284917358178
r=0.609867666922 0.198181974977 0.259589395497 0.24646766203
r=0.631492169546 0.199489731914 0.271525844472 0.279044032431
r=0.804760674897 0.344084890556 0.121656207271 0.255174186913
r=0.651962052164 0.202923243966 0.255207550322 0.317681449929
r=0.792190772546 0.228299114881 0.260752913322 0.269345067734
r=0.643082386157 0.296693320297 0.165287428565 0.331616560169
r=0.551327799255 0.168528925986 0.253949965474 0.298426729942
r=0.680105571844 0.308711817972 0.240468947359 0.279642774546
r=0.458179673855 0.246914626624 0.316764999945 0.132232754007
r=0.604377059705 0.244788916547 0.248818234392 0.274025043373
r=0.554896479261 0.330093312793 0.235325981172 0.243529137803
r=0.653623928653 0.194378729753 0.214908354646 0.299579070759
r=0.673673087183 0.197889774185 0.268902690623 0.272235849609
r=0.71935254973 0.236992024307 0.283263704266 0.274486221885
r=0.574246435553 0.264541841299 0.250311359477 0.248816833989
r=0.698621182762 0.273030546624 0.244841907824 0.225602893891
r=0.533298011385 0.256358326362 0.256373002245 0.302337868181
r=0.643650088486 0.269308655929 0.260384289347 0.224074597344
r=0.725510506461 0.296021397526 0.20024119979 0.259311267135
r=0.743269041793 0.280531692342 0.234472222005 0.240611635191
r=0.621708071192 0.201199681533 0.307303836685 0.231107738408
r=0.708766220311 0.226498708912 0.244573940959 0.278409751785
r=0.71022811983 0.267260365795 0.221679593986 0.254420098718
r=0.571393058428 0.265510064098 0.267059296577 0.228151091558
r=0.675813077935 0.231654303262 0.274008933557 0.247327909388
r=0.660277948526 0.267486805188 0.299487903938 0.231365393294
r=0.633815079543 0.177466469185 0.336501275405 0.297683699498
r=0.625873808999 0.26520501593 0.233045926203 0.263405687818
r=0.650125677959 0.234967213877 0.227008634454 0.299404734223
r=0.620308506933 0.270640572721 0.304697284061 0.247593412961
r=0.754077030399 0.267658030217 0.22497359031 0.289398041378
r=0.809133677181 0.245845207383 0.248868510727 0.251421993761
r=0.814078515603 0.238058667015 0.257534226057 0.369303033026
r=0.534010852276 0.218401415493 0.254942687899 0.224678821448
r=0.616602875918 0.311615959864 0.216808628532 0.239204669923
r=0.647001867494 0.246496870465 0.30661858662 0.202954107379
r=0.717436106114 0.303158800705 0.230805127192 0.247954326237
r=0.596422645016 0.160711228534 0.391269157925 0.135139390313
r=0.571134142081 0.189545443111 0.322604583302 0.186841244686
r=0.678053799129 0.229529720697 0.303320866821 0.180525715498
r=0.687166340248 0.304628411077 0.174010709337 0.266541329824
r=0.57051837544 0.204526190128 0.254634252418 0.299691271733
r=0.703859398686 0.363105993855 0.20218580457 0.204253306438
r=0.596819658556 0.24652525546 0.285466608552 0.20238752482
r=0.68546027299 0.27837434164 0.272793019417 0.275188009328
r=0.622853078049 0.305264004504 0.249095186392 0.187658342381
r=0.585439613407 0.218966742641 0.319143200255 0.237421268044
r=0.720429179758 0.180726198711 0.266305799854 0.193305298447
r=0.644513049799 0.242913096695 0.16364749082 0.275108119135
r=0.608460497785 0.17756823642 0.251756715259 0.259000343214
r=0.718232231939 0.268980779619 0.204297140467 0.31730182794
r=0.565297562563 0.24695863747 0.222201156508 0.231696527317
r=0.575903086355 0.151724783349 0.329661032811 0.28621109177
r=0.550361839716 0.280129990715 0.255803156917 0.207706592386
r=0.714607143954 0.196690419243 0.306161471509 0.258216170012
r=0.678115457703 0.339068378836 0.125893638555 0.362678202243
r=0.739097467209 0.180772602679 0.257025224445 0.33181964466
r=0.624720688615 0.211512532941 0.246257737329 0.238857479929
r=0.555523025919 0.33061876004 0.222045995242 0.253756684764
r=0.691637751566 0.176040135964 0.267214380075 0.332450164017
r=0.765329517543 0.183871456723 0.273727115019 0.316322234012
r=0.670820230427 0.266721881729 0.191295897521 0.334715918503
r=0.561866950077 0.18994843655 0.303604628075 0.151882537219
r=0.669072560419 0.161574890479 0.311681916486 0.308869295181
r=0.756257159797 0.160062160062 0.331390831391 0.338002668191
r=0.668941629965 0.335278863832 0.200670632659 0.190340855873
r=0.739990293155 0.185176845013 0.313336936288 0.339623491263
r=0.550963401681 0.356052319113 0.270281135762 0.177095896558
r=0.587029036653 0.309680872528 0.234323635212 0.315402941948
r=0.663410727948 0.139633097969 0.256397415995 0.350726960122
r=0.53788616334 0.250888946148 0.382633341922 0.141922185004
r=0.626415820228 0.351350004504 0.149438704026 0.205566384725
r=0.593681594373 0.296682890596 0.221525049356 0.279853007291
r=0.568299909334 0.313946272495 0.283316403968 0.195794254269
r=0.693292331206 0.265418676814 0.209915970193 0.216110620371
r=0.759178568439 0.184487155564 0.316181501524 0.216784847919
r=0.693239718043 0.155740160979 0.306665426779 0.301581889381
r=0.774945369675 0.169916080144 0.285449650631 0.250716295923
r=0.842167240565 0.157154503292 0.178583417254 0.381404525556
r=0.590897835637 0.238041080783 0.245582896793 0.223600771988
r=0.680900437745 0.20957803238 0.227501698648 0.257304186875
r=0.723493331592 0.215409949731 0.248067256024 0.250788698215
r=0.635229510491 0.206129914367 0.242158173437 0.315067658088
r=0.685909070451 0.182901429016 0.259735946529 0.321371543019
r=0.581249855354 0.199270219335 0.30193672561 0.273202614379
r=0.559874080668 0.231948609833 0.22444596213 0.259880630698
r=0.549690181014 0.225741193485 0.227976538916 0.255099112749
r=0.688845034703 0.295953556176 0.187697098944 0.240019330222
r=0.606485458732 0.209097302745 0.266066569779 0.276060136946
r=0.725656864919 0.26271312083 0.21108640145 0.294275595091
r=0.567708128062 0.229912652603 0.206820550949 0.252053146266
r=0.665059854172 0.271468455343 0.215576545443 0.223316136328
r=0.541830167976 0.25036363909 0.28384842623 0.22665586996
r=0.716187153855 0.307459530889 0.188014535844 0.266455236207
r=0.603810448109 0.232877217571 0.281095169599 0.281513173263
r=0.526575362969 0.232741026665 0.263920315897 0.21077539672
r=0.632974642488 0.285695031692 0.282818480781 0.197234352256
r=0.607718666084 0.262246127634 0.242385125496 0.248004915634
r=0.638599342776 0.272509022258 0.243485607124 0.213347287723
r=0.626371421397 0.259353699394 0.24109191134 0.314939512469
r=0.544302074916 0.259115206002 0.306351685954 0.162081168107
r=0.643320140061 0.342657081447 0.203003447084 0.313411755188
r=0.606595789174 0.265977953699 0.209009413658 0.23339509292
r=0.603559469705 0.180287045917 0.339188666229 0.163882018407
r=0.554944047548 0.271295549281 0.306188651338 0.198315853167
r=0.547667247735 0.307641159195 0.259858517574 0.22879148889
r=0.517381034861 0.183382884458 0.318890637752 0.128191675411
r=0.755147118119 0.292660827545 0.13407329105 0.275445484748
r=0.457614107107 0.242198809083 0.265425544837 0.183675170561
r=0.786427244926 0.353824549628 0.214592502006 0.21081570787
r=0.691563097234 0.346619742509 0.168141472883 0.353349265186
r=0.547254311032 0.242859528346 0.202429957301 0.209403233927
r=0.63221595804 0.295516739447 0.192489082969 0.286666666667
r=0.507941245669 0.292108096469 0.200468346253 0.127476313523
r=0.487576600259 0.221269243908 0.358862604982 0.167133355361
r=0.655360074385 0.391536501606 0.136213581478 0.308806912596
r=0.619460241446 0.240900893225 0.211846234681 0.240063051165
r=0.539565492568 0.286404416839 0.306621199204 0.142126415784
r=0.601967700474 0.321004518751 0.22582864383 0.186778323855
r=0.575505921453 0.206275634895 0.23398363617 0.217341408989
r=0.768673065703 0.330369474122 0.309060283859 0.214685892972
r=0.724567558357 0.210516114199 0.282427125508 0.288624537462
r=0.553925662404 0.209159507987 0.296756532858 0.224851573709
r=0.579230422412 0.227821866278 0.278327872831 0.196507705376
r=0.622062239691 0.273826265655 0.302247697116 0.267155151961
r=0.716510848805 0.263314848536 0.225399213105 0.250104701289
r=0.618389060317 0.1908327484 0.284149280743 0.325042777689
r=0.567711995832 0.205458144638 0.222441550652 0.225843379359
r=0.798959562675 0.236089195971 0.176407415388 0.315857216009
r=0.60618137148 0.276212219922 0.181867624496 0.312752643148
r=0.605988583751 0.254069776716 0.163875156294 0.313590299532
r=0.612098716103 0.159384863806 0.258158826392 0.278395068608
r=0.529588339179 0.203650060279 0.275760916264 0.213688254536
r=0.650360525153 0.31487997276 0.192554338573 0.198437470442
r=0.543067415684 0.250893344455 0.238566735663 0.27494928275
r=0.80937424786 0.266005081608 0.261025655103 0.222061070798
r=0.600359554707 0.240694077397 0.279351812017 0.278726978469
r=0.588439914811 0.320581759848 0.422422471579 0.135192869595
r=0.607398504626 0.123471447228 0.16468136188 0.352289366417
r=0.659460673243 0.338705412439 0.13977982826 0.377364897777
r=0.743824713526 0.314717979607 0.20803375543 0.234609464227
r=0.754798607287 0.154272623139 0.209469263078 0.339534173349
r=0.672874801119 0.248553742396 0.302013142922 0.137857691826
r=0.662098120254 0.201461675579 0.258734402852 0.131657754011
r=0.516984714145 0.151802313188 0.207743719447 0.288435855614
r=0.549299992488 0.302632485701 0.404968644477 0.1454586176
r=0.51850815951 0.313364151258 0.142539841191 0.152326614471
r=0.696390941152 0.144003714513 0.389758556646 0.325771645883
r=0.622838669232 0.151461715333 0.423387445326 0.125944366648
r=0.814818107537 0.146953150853 0.244327045809 0.244965253156
r=0.708572381933 0.301445881503 0.148410337851 0.230170159123
r=0.673373718774 0.138803947668 0.233058723363 0.369464330683
r=0.779381513858 0.261346541151 0.269220969155 0.214637500567
r=0.555551747743 0.31843119659 0.150360656184 0.139523974628
r=0.525404970403 0.160688440756 0.297789624341 0.291292776277
r=0.605397607558 0.188441572042 0.246667564292 0.279490746974
r=0.661955676381 0.295422802731 0.190580827726 0.3771899894
r=0.528114874354 0.339850114044 0.33724340176 0.134555229717
r=0.572670788432 0.300708242181 0.305473143736 0.163135445074
r=0.456869100269 0.305012922135 0.154249866447 0.310261185949
r=0.713242518171 0.148981831883 0.243573991252 0.299831260956
r=0.542568110836 0.257343550447 0.27837715719 0.194779866384
r=0.696535091229 0.270184296158 0.247834313425 0.223013429446
r=0.5993708128 0.18497322487 0.224638569813 0.297019989372
r=0.658781706998 0.306700934928 0.228628897083 0.267880955042
r=0.613441327538 0.265153335044 0.1580308217 0.272149911826
r=0.726357146765 0.237377690802 0.236377473364 0.289345509893
r=0.74818827393 0.28197341089 0.221754357685 0.247696403073
r=0.795250768776 0.292522148046 0.172047976935 0.23943681684
r=0.69798819481 0.26991412351 0.221166423201 0.240665417973
r=0.592462738678 0.298313404582 0.273370114328 0.170798958272
r=0.780347553122 0.256252685178 0.19439096189 0.250023072639
r=0.621671117235 0.203976672636 0.325285852046 0.226339716214
r=0.636398705449 0.365978650791 0.293099124443 0.161689182559
r=0.531226752401 0.243160545764 0.189432195766 0.164074724244
r=0.640160464095 0.13135728629 0.343274013277 0.150381520165
r=0.544640965725 0.171511681767 0.30417060382 0.271654345691
r=0.64432030796 0.265469319781 0.301475866425 0.225342406753
r=0.600673763362 0.228541716019 0.219984161337 0.270607703294
r=0.785173757756 0.218353373413 0.268314406591 0.317551770207
r=0.628077569326 0.227130539631 0.311150165317 0.263867086784
r=0.62775603836 0.239869541454 0.250844098462 0.246575080068
r=0.726808263245 0.2294381398 0.235903425036 0.306100275135
r=0.583180417766 0.318970786755 0.0965638970844 0.378080117042
r=0.566213059103 0.301429357607 0.250472238335 0.237636279803
r=0.636243225403 0.248800399905 0.258184117594 0.239110303315
r=0.702401022167 0.312166140381 0.232307405559 0.22066051819
r=0.497623633244 0.250081940347 0.245832748045 0.170997799316
r=0.716678405077 0.224069385217 0.255086176262 0.276996712864
r=0.625089785485 0.240380528743 0.248585073809 0.29450566075
r=0.753510685149 0.29497096256 0.234573087854 0.242967173277
r=0.700732970941 0.241105116263 0.197243484353 0.310009991923
r=0.566934824194 0.26877298479 0.256221193444 0.256725710985
r=0.599127186925 0.310079858131 0.159107197997 0.192507953235
r=0.706498014752 0.213550710657 0.34600295839 0.1953823397
r=0.581825638558 0.276080039294 0.254874324642 0.167894590728
r=0.677651335149 0.336081957785 0.206441800184 0.357034451733
r=0.595250424423 0.203431990848 0.354185366617 0.169619547681
r=0.765241521808 0.288094337539 0.174802111463 0.301929187228
r=0.634446984897 0.292948178782 0.256702506973 0.191461750167
r=0.709347265877 0.193735032091 0.181696841971 0.335345020277
r=0.689299675597 0.18444964949 0.23479185355 0.319562111698
r=0.554015449597 0.294745722129 0.268870380373 0.181203260815
r=0.595940232855 0.250471006908 0.320999930221 0.22967692415
r=0.756584178241 0.207523017663 0.276511414882 0.247674746336
r=0.570461933166 0.213769779967 0.311956355337 0.203568396587
r=0.608792614597 0.277146620565 0.300300485717 0.225487774759
r=0.563725024627 0.277222394451 0.276386299859 0.196105561751
r=0.532061323433 0.229607230782 0.26301445658 0.246897457296
r=0.626622350435 0.21253018258 0.262047354671 0.263141677451
r=0.737140038609 0.281376762471 0.222198090048 0.248932151296
r=0.690312652704 0.242919504637 0.26624971242 0.284941143512
r=0.628043390053 0.19725279413 0.25463418951 0.310136167323
r=0.559747527527 0.215339350497 0.29789629008 0.22929440121
r=0.59274288807 0.207887538113 0.230191015904 0.292065432941
r=0.687716290794 0.265000457109 0.259225327319 0.249627991387
r=0.732175830282 0.257116962767 0.23499944132 0.209995406409
r=0.632898900633 0.213639716178 0.221401835615 0.288661704905
r=0.720353489959 0.253731343284 0.231312572938 0.304563601744
r=0.584609511929 0.304608442357 0.2313313465 0.242006364601
r=0.584240112614 0.244902502454 0.254910294162 0.22235714358
r=0.662302545736 0.201401571459 0.261754087917 0.259432292773
r=0.724902386733 0.255663430421 0.222087378641 0.27895033066
r=0.666284456735 0.145800995557 0.363878035291 0.223661439098
r=0.739507506092 0.264299196699 0.268147432802 0.201878758615
r=0.498451620827 0.291472868217 0.253111849391 0.225293466224
r=0.560634975882 0.220072001178 0.308239986082 0.206046492954
r=0.737805968405 0.248204898595 0.216597847537 0.312753926007
r=0.625083282782 0.224210995874 0.340005947734 0.206962566447
r=0.740335585716 0.220381084625 0.272151508139 0.292200879426
r=0.517269216798 0.289728286744 0.209013466639 0.134938447936
r=0.592549958429 0.228899019202 0.318152154756 0.223987881733
@group {Random Data} recessiveon
@balllist {First Position} color=white
r=0.157517838931 0.421274922041 0.333530338048 0.207794140367
r=0.550994229377 0.287434102206 0.302946055325 0.184595185154
r=0.241226027124 0.374932422741 0.525639683968 0.0211251159522
r=0.76950867885 0.00330642780598 0.46964470773 0.249866917367
r=0.180585068681 0.232218916744 0.21877423756 0.250562152296
r=0.469554121122 0.306869460643 0.0203200852904 0.469099572003
r=0.364783703523 0.210243904248 0.10302676559 0.365632012967
r=0.801730582664 0.0118369051286 0.176131459742 0.346945757628
r=0.513937824694 0.120315442664 0.438911475428 0.326274846632
r=0.293881862607 0.26530011058 0.39358818152 0.0950609530774
r=0.425452154701 0.0971178840007 0.0283070744388 0.477123037272
r=0.279232428216 0.103693794217 0.254229940269 0.212922650248
r=0.338402359499 0.341319269953 0.490915338708 0.114610076204
r=0.300693495226 0.024466910378 0.031036271033 0.619154180074
r=0.459519392113 0.409199185363 0.20007839383 0.0113027838995
r=0.354003298193 0.376598898371 0.283592618661 0.199680654756
r=0.151515735125 0.544004019097 0.0619440521744 0.147873313286
r=0.229608388165 0.314792253678 0.356549870941 0.116145897955
r=0.359951919572 0.334472244822 0.202721063951 0.197573223902
r=0.15566865485 0.362111244897 0.357958338813 0.205610537067
r=0.244005897945 0.35581344592 0.374674026231 0.197764783945
r=0.610137543939 0.00782264581748 0.147470077402 0.298937583247
r=0.344583284013 0.415187477017 0.0520362495313 0.173374147353
r=0.677348684616 0.221403469964 0.334365937188 0.0654278624393
r=0.347987805051 0.855439533791 0.0214608855271 0.0358849088105
r=0.458014032356 0.213745488928 0.324132215358 0.29248657632
r=0.661500574967 0.191660152834 0.366309415377 0.198140837297
r=0.207679536884 0.20968126036 0.156497981839 0.361173392389
r=0.356654732218 0.0817262425267 0.461131797793 0.404033805498
r=0.600740109691 0.288180847144 0.170522534691 0.206195722815
r=0.557782285383 0.112448935279 0.401105835736 0.173766258938
r=0.362194883317 0.0384684497425 0.329880406649 0.204761102773
r=0.402761773833 0.0807600269014 0.073772998215 0.381468851667
r=0.531506885413 0.0483296568264 0.285498500324 0.364457729904
r=0.599342135728 0.216087441053 0.37968529224 0.339104422246
r=0.299484006492 0.0326550187829 0.11637297517 0.449315902219
r=0.30805196124 0.329990424553 0.138257128455 0.34175359174
r=0.457791427105 0.297995355581 0.166284366125 0.207681084709
r=0.527551421975 0.139943504564 0.380768113509 0.32930068985
r=0.398435468079 0.328747727325 0.392921054377 0.270500082414
r=0.60115630778 0.177517702059 0.0142285687403 0.469691412461
r=0.339274896153 0.305392981156 0.387876757518 0.0922693676737
r=0.230712191285 0.243472875376 0.0961279001864 0.384502269381
r=0.580133702943 0.369493513669 0.150637622419 0.149135152331
r=0.372805976454 0.300330041653 0.180119869613 0.264904815501
r=0.472964607756 0.133956822598 0.314600047008 0.50235332342
r=0.286830658121 0.296938041958 0.150031036992 0.150018499954
r=0.0949369029318 0.362542029247 0.010330919957 0.207371796042
r=0.334702087533 0.216639327558 0.153561004764 0.343460166368
r=0.290280110577 0.341992309883 0.185988028334 0.29484078647
r=0.318244626691 0.333312000405 0.236038703529 0.0973767743105
r=0.358679666526 0.195331155138 0.251558885312 0.299258786575
r=0.404439106907 0.456529231713 0.187509383039 0.156537542545
r=0.330623010555 0.413670972818 0.00698633946016 0.2396460946
r=0.481971788997 0.334290424469 0.252369330724 0.141499963505
r=0.320635514834 0.420577444926 0.136888740129 0.309193054677
r=0.188140845696 0.34155122266 0.525531563915 0.124529402326
r=0.29042609309 0.31400970814 0.269940036672 0.229284276593
r=0.243857783654 0.231090373933 0.493120304261 0.144619911146
r=0.384702899488 0.293094037627 0.318189528103 0.10247981459
r=0.157515241681 0.0781195071693 0.260056856992 0.158674604301
r=0.175416507929 0.237890731304 0.214719795153 0.261646624852
r=0.310617736418 0.250931360776 0.0608681800755 0.409454847368
r=0.541716869806 0.0623935689196 0.412104762701 0.113083936644
r=0.267477486028 0.310998910946 0.301195327639 0.067803343861
r=0.410022515806 0.127061896219 0.223927521404 0.404134751879
r=0.141027104401 0.388740717403 0.135734592439 0.203282956527
r=0.537458882894 0.252948041115 0.229194643787 0.311115720377
r=0.35255948381 0.209829579796 0.371847239881 0.107623425708
r=0.179454944013 0.298110618183 0.320277231014 0.315788910236
r=0.646733189909 0.105625730967 0.0539150326183 0.297208924822
r=0.272972689975 0.155060847622 0.439331622297 0.386644183761
r=0.11385161075 0.205723772561 0.180469579788 0.427682304611
r=0.250812181941 0.872064883094 0.034253517481 0.0797417142177
r=0.440145985479 0.214982288383 0.393601162045 0.0595782717505
r=0.421890004058 0.35470555398 0.327591181971 0.268264577239
r=0.323217279351 0.401112176678 0.257729608128 0.239128324994
r=0.304043834576 0.281801477538 0.252138085998 0.157220240338
r=0.316978864988 0.160031936482 0.301372922877 0.246494286739
r=0.210522590659 0.337629649151 0.240795338981 0.121983917556
r=0.295247568999 0.451451902608 0.47281957967 0.0269127812623
r=0.252244043025 0.305796800652 0.0866177703219 0.224562152844
r=0.391127081405 0.219495921244 0.368398295456 0.383942792786
r=0.323641148962 0.533967592028 0.161659940994 0.299010011117
r=0.376850115935 0.192709223757 0.468520462629 0.232606947865
r=0.157562511305 0.302214283267 0.0145154237741 0.671794525857
r=0.447947166479 0.38085881909 0.189803241626 0.159089875866
r=0.296793036865 0.280807789111 0.321385199324 0.203320902827
r=0.545422408417 0.114360491701 0.251429563678 0.497251098386
r=0.187495885336 0.0828400124932 0.263061635223 0.462827961854
r=0.415977945924 0.315931226668 0.288350255825 0.288341694382
r=0.253647926421 0.350897214205 0.203354107258 0.231781627509
r=0.177465015399 0.283465280762 0.0732632109757 0.338014325518
r=0.477815164531 0.45831929292 0.10165717839 0.358205849015
r=0.201040532469 0.273522440841 0.104075650338 0.322648511397
r=0.312539614333 0.395941484401 0.501222698467 0.0841982338856
r=0.324514525883 0.208673066905 0.239877273473 0.148425469735
r=0.349793894075 0.161131918877 0.315375829069 0.323721319964
r=0.42173604904 0.154733172795 0.392012821209 0.0443674833534
r=0.338024042553 0.158532209608 0.252946684957 0.353239045604
r=0.46951947236 0.271865079857 0.211721039297 0.0240007601228
r=0.475328199616 0.105571988906 0.279796258177 0.254661555419
r=0.559813095917 0.29411216849 0.0692756172212 0.419545341971
r=0.319695689565 0.378921083123 0.488919515761 0.0715267294736
r=0.56414381533 0.0861462222125 0.273325952157 0.254442500988
r=0.53309669037 0.420213527789 0.296208388413 0.0594099023929
r=0.340395170314 0.0218977458984 0.232266090505 0.0771454650372
r=0.71517469382 0.181036065049 0.22054534677 0.285935399967
r=0.455740852904 0.372014153132 0.204660713509 0.283440180526
r=0.25561504577 0.487669293223 0.0970323721946 0.375818225014
r=0.595213025616 0.20214966212 0.0703592419866 0.49455994686
r=0.51404025266 0.220051608001 0.350139440062 0.059258754779
r=0.376855934822 0.423225785075 0.294612014477 0.115134806339
r=0.393507814191 0.37796923806 0.0170444845872 0.427178391718
r=0.317518163505 0.336724473779 0.28159562628 0.0602675253281
r=0.31044668023 0.26750227927 0.283057512528 0.333864711678
r=0.472653997293 0.409670698065 0.159546322933 0.302120363497
r=0.429576821361 0.281272026763 0.348950327666 0.297808326608
r=0.239209612666 0.142470248591 0.372245665841 0.296047597688
r=0.106262550786 0.0471414914947 0.52658846521 0.228550413846
r=0.521490551279 0.354265842015 0.0301931443352 0.413184254456
r=0.339814972445 0.302001909328 0.164735934719 0.20687380589
r=0.337584892921 0.0487533170241 0.693812566044 0.167561863792
r=0.434292215111 0.368983649288 0.049572945387 0.296560283775
r=0.109660118769 0.21034252322 0.100245932832 0.336013332102
r=0.271102081957 0.0643219575578 0.135825294869 0.546262933405
r=0.378448009037 0.099268683078 0.502598028719 0.139613166332
r=0.306458443589 0.209145166047 0.140677156577 0.258587579553
r=0.449324695077 0.296499806954 0.137710731378 0.439908456049
r=0.125946988125 0.578776761985 0.0039042858441 0.337442411125
r=0.378426268963 0.0921278572095 0.308465290864 0.300394599974
r=0.472203093727 0.346317991118 0.0838384734145 0.267026041542
r=0.236599182243 0.424831479202 0.236344052409 0.269792059078
r=0.421530030351 0.271658024198 0.234913047554 0.194357950025
r=0.440181873537 0.220978789532 0.269644253412 0.0905357915481
r=0.535024897628 0.176379645458 0.373003971983 0.099364458393
r=0.290037858338 0.279304791269 0.437147388015 0.231413238846
r=0.195276791118 0.265489070974 0.113870453546 0.106783810341
r=0.254702765454 0.252719486876 0.104157830111 0.266015962434
r=0.286578266765 0.260273453975 0.341269064845 0.276984800185
r=0.331527700088 0.329100297802 0.294002161026 0.220833013534
r=0.441594429403 0.279110030585 0.206089125504 0.374895380873
r=0.0498495969535 0.38046020761 0.197872816553 0.373622594142
r=0.204090575828 0.158233987518 0.211533852421 0.0430878271769
r=0.56776912807 0.195273440844 0.390229403986 0.398275598774
r=0.473567477628 0.0209696182533 0.0588406822503 0.463795566159
r=0.109120132841 0.206820837008 0.0560166592283 0.654994087349
r=0.334552324475 0.169184000922 0.380332091169 0.140228356655
r=0.419223310322 0.240578171335 0.00100629670898 0.263387127241
r=0.549509822265 0.20824086841 0.0404804159882 0.108102417659
r=0.272451435196 0.0910415247383 0.138644496484 0.32650692269
r=0.985976136698 0.072712087443 0.130214600012 0.384047260813
r=0.420713777056 0.483356699431 0.0656904829716 0.150902811074
r=0.321546941213 0.244893303875 0.513242315831 0.188297869365
r=0.269853868613 0.294563677374 0.117827451886 0.248071720246
r=0.809727798843 0.00872028052558 0.0556239421305 0.538265341196
r=0.289667002689 0.198839507031 0.181482591005 0.270732836972
r=0.217260678648 0.189418156513 0.168851282769 0.536352962926
r=0.369947755022 0.380963082684 0.250955326593 0.314195608093
r=0.379887006479 0.412176396152 0.039808682647 0.42072936982
r=0.32874352933 0.272337085565 0.385983188055 0.22160534404
r=0.236390750408 0.300076344503 0.236937740528 0.153407006974
r=0.194945285553 0.128932183695 0.277163136022 0.252619852531
r=0.275252221564 0.199833993682 0.282948957405 0.114520385174
r=0.432621662977 0.222378714169 0.234377554437 0.318566991825
r=0.445540690989 0.333483164896 0.128153833174 0.391035161849
r=0.314510891557 0.310262977535 0.206864157836 0.288756392179
r=0.152038878275 0.344603581966 0.328321174816 0.0973392932691
r=0.389654029012 0.197868659614 0.556173599633 0.142361013338
r=0.419080803034 0.165712856484 0.358356189389 0.0989879307327
r=0.204421556758 0.31296616945 0.173688656357 0.17442240032
r=0.480022388888 0.0281919173978 0.181434593444 0.372710917264
r=0.325019173152 0.207015977235 0.28288492174 0.118634192709
r=0.250469865554 0.308553318928 0.345453086079 0.0638334167191
r=0.340331700727 0.206431300288 0.409883608063 0.353979016743
r=0.304425641006 0.294923920304 0.213079990932 0.18414687081
r=0.260369387131 0.291746377471 0.2044851649 0.341325641287
r=0.328777377694 0.418614774565 0.206858450243 0.26378033771
r=0.312506840392 0.125570008122 0.271923138937 0.232753692267
r=0.206548847848 0.365003429264 0.131907702644 0.264536807571
r=0.271576993196 0.465802579812 0.286498171336 0.244767740785
r=0.420780299498 0.189677242748 0.311786437158 0.454573851154
r=0.384230065377 0.224754385244 0.0407943919175 0.499998734385
r=0.290088225921 0.162914768438 0.552887197924 0.126506775968
r=0.3300281722 0.505312704098 0.0188524853583 0.237108682263
r=0.469982339496 0.122854373289 0.356275862383 0.42226184823
r=0.291191456038 0.0161055946028 0.112485370732 0.503481562419
r=0.434652491587 0.346818078987 0.273299896462 0.199609012448
r=0.458761012964 0.260964967218 0.333820890783 0.326342698741
r=0.411966214454 0.311433313308 0.18781803079 0.00332604308885
r=0.377095611799 0.230165412513 0.244958289731 0.402715649592
r=0.153116056044 0.269844622982 0.275836944882 0.24939454507
r=0.60292730672 0.097223716913 0.38579133358 0.425839736221
r=0.0555065116128 0.324977865536 0.0922677310649 0.247696720995
r=0.288502722233 0.108767597225 0.490410748759 0.123099599284
r=0.461850627938 0.240733718203 0.380508418507 0.112812143982
r=0.13551977095 0.246165779994 0.139202462204 0.0165877838835
r=0.661275334385 0.326546258466 0.138450079307 0.294925063051
r=0.346062114497 0.197721562881 0.229770613285 0.278247721569
r=0.309177371118 0.191689326112 0.168760099515 0.146811748284
r=0.21929610555 0.308813180531 0.186829929484 0.224748236923
r=0.427075031671 0.0965558169116 0.222418256794 0.346518552789
r=0.231253765247 0.132274876851 0.443549075862 0.385434689363
r=0.206353163025 0.14759541555 0.323885168589 0.0262375384028
r=0.495866398657 0.305975606248 0.129670283583 0.304454160662
r=0.470864428267 0.564168497259 0.0482862820973 0.299965665863
r=0.287138055961 0.238348617931 0.17816447293 0.346755067141
r=0.250040556308 0.302241890224 0.0671531605898 0.370084877898
r=0.268927541232 0.0266513086834 0.25919625718 0.339321375674
r=0.555711984645 0.275806571946 0.322208515376 0.204413788284
r=0.282163956063 0.275972037736 0.261602080601 0.172384950138
r=0.425115014897 0.0848021303229 0.11263517265 0.416560041481
r=0.470897879902 0.11030169101 0.284060115146 0.387398602843
r=0.317578295258 0.217511890727 0.279467218959 0.0663061503146
r=0.239144168354 0.234644336222 0.141092232192 0.339344889682
r=0.295007764338 0.128790414604 0.134236942697 0.321542966939
r=0.303426853549 0.10919561936 0.275317036927 0.399737962128
r=0.438093490165 0.067741074928 0.261238764327 0.0728200278859
r=0.18736163001 0.313986907522 0.0840323421931 0.325503181315
r=0.287404851671 0.157419368191 0.0836624437021 0.558837536141
r=0.697633781565 0.0696645692879 0.471737003532 0.215783214262
r=0.439738390142 0.401924997564 0.082530844146 0.0566115768356
r=0.507977959302 0.150695258805 0.281681092577 0.276982161469
r=0.367792122383 0.00322746073147 0.300283200499 0.3637613568
r=0.319535563116 0.102852713107 0.227519570831 0.327973116649
r=0.500936404325 0.154864622884 0.00405842606457 0.725464567495
r=0.233230086821 0.303004653721 0.337239093708 0.269245412378
r=0.255463727444 0.246812411178 0.0148794885163 0.416929144826
r=0.261205835573 0.0036958118612 0.361216114877 0.3430801183
r=0.187509789299 0.107904918218 0.414818725901 0.106633567737
r=0.166576344038 0.200166612947 0.219109300469 0.29376617195
r=0.326967817934 0.129651302663 0.412237101356 0.174679877598
r=0.434674488778 0.245444018438 0.254570577447 0.260050205375
r=0.408091546693 0.292068048271 0.0171907931778 0.202253688647
r=0.552012929976 0.412468020547 0.0892572578002 0.07111499116
r=0.535927127527 0.204773806366 0.226487031792 0.113653638607
r=0.318128651631 0.297883810786 0.272725021906 0.286992504354
r=0.166447660351 0.363234299748 0.263275061231 0.1711170692
r=0.302222305732 0.260019936238 0.191947613215 0.445876495598
r=0.110924296954 0.243860938959 0.462992589648 0.257797893377
r=0.251615709197 0.508506283594 0.147472371378 0.134300142957
r=0.405313158948 0.332126021363 0.22430137453 0.405531519154
r=0.186993446538 0.481239319742 0.445268790358 0.00962548019522
r=0.241571338132 0.451850130387 0.312588411421 0.222904938972
r=0.180654465353 0.162638751273 0.280544835598 0.095829533307
r=0.23952798242 0.296512701107 0.293831519559 0.311537236586
r=0.537144987309 0.271067486107 0.222988296783 0.364286344059
r=0.650927821648 0.147973813941 0.236562561048 0.371803297238
r=0.322770440107 0.383636090951 0.24202037777 0.295417641265
r=0.372873259246 0.10610801457 0.253190588891 0.249803544868
r=0.503754946709 0.291052142263 0.170692767897 0.156696419952
r=0.204055921171 0.277678996571 0.282108644865 0.0923632430514
r=0.500673359903 0.186398050125 0.284663380632 0.191975142592
r=0.412381748628 0.0758068568842 0.293573490286 0.45115790867
r=0.458102201459 0.146242087896 0.277577395579 0.298549039772
r=0.456391600316 0.526924571372 0.34594362473 0.123312450822
r=0.628595667549 0.200007841625 0.287256676086 0.381618535933
r=0.303373785271 0.206741887314 0.27130369311 0.457066181374
r=0.200048377237 0.335453329972 0.219260271563 0.116783919349
r=0.211895347789 0.427526311106 0.175071723924 0.359202724755
r=0.377015907319 0.311916601321 0.255694384308 0.0438075669752
r=0.368068445086 0.499614243286 0.108698431196 0.0142882618179
r=0.322115989217 0.166651606062 0.128968128042 0.375076018861
r=0.415441214723 0.192769898642 0.182602652584 0.309052633293
r=0.605823540573 0.2919244943 0.204586116578 0.317651478379
r=0.299784470894 0.185081700576 0.140159517139 0.23533026943
r=0.419058326743 0.284323923389 0.272992738251 0.263662396747
r=0.214913213665 0.26010173681 0.158616899052 0.216076722205
r=0.45343831105 0.300271753989 0.143034190759 0.273257918688
r=0.245753117121 0.45897779116 0.225783642691 0.238460127587
r=0.545583995844 0.204803795873 0.362583044156 0.235498136585
r=0.339405384541 0.278638256433 0.2542949723 0.236156252044
r=0.328906699634 0.0281795906173 0.207809378681 0.10424308103
r=0.290650155758 0.225104675656 0.206576625796 0.527722563591
r=0.294336773674 0.399840882015 0.065820864758 0.393149760191
r=0.321245032916 0.132605674995 0.394904694673 0.204814167282
r=0.293951652135 0.115507528797 0.136388758453 0.451062160705
r=0.604642426 0.409702155463 0.246444245566 0.106566724364
r=0.350259022656 0.354542814549 0.131161948609 0.302722600745
r=0.226872920155 0.340503284095 0.221375286662 0.133757609016
r=0.318431408796 0.227252932976 0.337718270015 0.278782781747
r=0.287889862462 0.213774937316 0.245483301138 0.260392392929
r=0.467549818585 0.14783029913 0.277297541051 0.309811528083
r=0.316731315715 0.281254628159 0.367860626754 0.27806375852
r=0.32413916076 0.331873583925 0.407458642637 0.125577442186
r=0.487477112414 0.250049358871 0.303078991621 0.120389556417
r=0.264865135194 0.195837944294 0.0674625025878 0.361840394653
r=0.253538364091 0.263085549277 0.168780234632 0.172798865008
r=0.222199604113 0.267580246286 0.0448060033626 0.299572971971
r=0.497432867914 0.380388312369 0.396821159844 0.168633224874
r=0.338386660916 0.0872228921454 0.237369062021 0.424628207696
r=0.540912242218 0.23416559922 0.341317946688 0.281763130102
r=0.148811560044 0.366325189078 0.0392800589762 0.472918826912
r=0.359872285953 0.336610163616 0.256242677204 0.0637338776513
r=0.334184712544 0.302428104578 0.0635056715413 0.439167601731
r=0.328965229402 0.342818869525 0.246162573731 0.381883966317
r=0.0969526023544 0.153148433133 0.484991644216 0.214000114093
r=0.209728391866 0.492323214558 0.178235054437 0.305906776488
r=0.226972894958 0.782184704926 0.090442474084 0.0438476352166
r=0.428496132906 0.106356366803 0.399075835755 0.0621610903605
r=1.0 0.241148751486 0.289943772326 0.110944339175
r=0.179257136077 0.343232521753 0.0920034294904 0.206865758537
r=0.46494521498 0.326586733709 0.016932000442 0.356353320476
r=0.133811257111 0.178652914992 0.181860147334 0.436608536269
r=0.0891410721483 0.235257867522 0.21731828966 0.266758554225
r=0.562596942681 0.296375772815 0.0202745520574 0.349518493248
r=0.387183090686 0.395958282412 0.284396220598 0.179905248152
r=0.338170808299 0.357359329467 0.0292711652367 0.233304028463
r=0.19974045912 0.562201175709 0.158592907147 0.252213925826
r=0.280004708544 0.0219952638905 0.126560382056 0.404246922716
r=0.27422756941 0.197013123209 0.56650229684 0.0232042643232
r=0.194781559258 0.417507110372 0.00724739181779 0.393650300602
r=0.305118853997 0.123242391594 0.721492351132 0.114970495476
r=0.283761640145 0.119287798249 0.304455371919 0.163942032184
r=0.359723530287 0.267069001136 0.406476570018 0.0890297034852
r=0.451582638134 0.263795236306 0.141541373927 0.307788810007
r=0.43878364226 0.302073687604 0.239916959144 0.224954674011
r=0.449045625745 0.134182425284 0.126204764944 0.482040688707
r=0.460035415153 0.179850333638 0.201215690256 0.220436647025
r=0.373700749474 0.184065980675 0.368649460461 0.0109182404193
r=0.464392992863 0.263877743787 0.237665416266 0.305133124957
r=0.580429551268 0.285006178364 0.268146551705 0.0039930199267
r=0.147138671345 0.0931684092528 0.205705547644 0.449223639744
r=0.324020827087 0.269799366012 0.318138905634 0.385184710292
r=0.170869568101 0.231949451911 0.29903026018 0.233445017048
r=0.158999185625 0.445710689772 0.263232136392 0.0425255044343
r=0.243229777241 0.222531145626 0.230429091194 0.10422309891
r=0.236334566284 0.192897160394 0.325803422064 0.335419007878
r=0.354004796174 0.266359529659 0.273702393656 0.339492797811
r=0.33438167382 0.0680504325347 0.305127084392 0.0998380244476
r=0.511456719286 0.0656679588439 0.554475274222 0.0509992643228
r=0.431004903052 0.110503747695 0.211937226774 0.371266569406
r=0.395610656078 0.242253589984 0.312146948168 0.273486558684
r=0.340199802791 0.254182077142 0.290067588726 0.360457193335
r=0.506846266365 0.0818609116919 0.343538447059 0.277499173924
r=0.557393445041 0.201083010192 0.28470271676 0.352170632883
r=0.30988900971 0.234280468543 0.15759983479 0.289628642009
r=0.511323895754 0.0421826243474 0.246510177968 0.250951304958
r=0.0966412724893 0.0592965372022 0.386048571905 0.322042136387
r=0.163134957903 0.325605094995 0.275408882615 0.334203059422
r=0.330187380882 0.115326995543 0.29017213232 0.243018761622
r=0.144242253497 0.327886109036 0.337383909988 0.0933922921117
r=0.125533659282 0.266943864592 0.252291245208 0.116338559011
r=0.0923285476751 0.170831782425 0.32763616977 0.410018970052
r=0.42533187405 0.0705306508146 0.265655500171 0.343778105988
r=0.292413131113 0.373100034627 0.0539053368269 0.448943894666
r=0.565745031073 0.226750472532 0.124901131609 0.411257363992
r=0.311425971415 0.257563296175 0.326961640938 0.106189265548
r=0.330973086178 0.0918618329665 0.00499736381762 0.528018510409
r=0.368456204744 0.45534201879 0.354042823003 0.150528063639
r=0.396433320688 0.0766145279494 0.0979361082335 0.283998374011
r=0.419285910316 0.270711780773 0.0924652111165 0.32201370011
r=0.251223457743 0.082431224858 0.361432820701 0.39750966174
r=0.0608451091859 0.340024436116 0.118164033132 0.13952085712
r=0.617745901867 0.0340690288185 0.504829990494 0.228869939743
r=0.260751575169 0.00789067907811 0.288151091721 0.361599445341
r=0.19194948309 0.25430034396 0.327853826574 0.173320444544
r=0.406221066189 0.0745782672181 0.414534078519 0.244689413812
r=0.251642669736 0.341040223857 0.134599489663 0.12284642824
r=0.36630957531 0.302045103817 0.0905522053583 0.318007767867
r=0.206154777639 0.0154921759036 0.511139586176 0.209412132572
r=0.336386580321 0.38986970985 0.140338415059 0.348409630169
r=0.27553931523 0.258116309598 0.276292865878 0.460875717865
r=0.556147435974 0.122340405932 0.113179834284 0.761707798107
r=0.335341176257 0.124713513768 0.279142437355 0.0217628194207
r=0.381125215302 0.0376555740986 0.153166879135 0.692031363223
r=0.548511245248 0.114711894589 0.142437195862 0.455250658118
r=0.458993340521 0.210624037875 0.0789682019665 0.343483426432
r=0.693326206836 0.422693926443 0.219947369563 0.102112398013
r=0.221573036918 0.212255290182 0.361250245168 0.1475809441
r=0.794310043759 0.359467410063 0.0123979752075 0.353329519343
r=0.238238031121 0.19149248201 0.270417043463 0.430351226509
r=0.227235208335 0.252016514013 0.119723442756 0.441151302035
r=0.337960870047 0.49095840075 0.0157177699766 0.31865998981
r=0.334925309761 0.312177713893 0.274197697435 0.138035604
r=0.537651882475 0.262061914399 0.135715574906 0.224500699341
r=0.414451065403 0.475074824933 0.218426885398 0.121712029138
r=0.254517322655 0.331345994888 0.0421262070053 0.484046324569
r=0.125924473513 0.426294545001 0.106668534935 0.425765187522
r=0.139805013835 0.00587400614721 0.15899843925 0.359904277332
r=0.317859926808 0.248953918589 0.289130272529 0.320806076797
r=0.28826964834 0.297026231523 0.147000585443 0.121134864927
r=0.495602851778 0.28928807545 0.187052306965 0.0377371687377
r=0.174805690638 0.281362757774 0.380563743542 0.0760829732471
r=0.389209766072 0.172092275952 0.101740855316 0.329791443431
r=0.457720452727 0.377985528331 0.255977971289 0.0778790786095
r=0.424180750498 0.216238416995 0.217933810228 0.194278318829
r=0.448953520266 0.341260603484 0.014557462024 0.387299182156
r=0.644763447767 0.362078121211 0.227218072398 0.038454564682
r=0.234610787521 0.120879826961 0.260923696294 0.353513340328
r=0.254521447053 0.329634520418 0.134734367873 0.176251684406
r=0.576967922861 0.264025598431 0.422509874956 0.0363218413754
r=0.174054529907 0.359091786 0.0745896617791 0.245164502472
r=0.234165433328 0.325135349432 0.18803298286 0.267842719429
r=0.515881418112 0.29725135441 0.169007650417 0.313893828344
r=0.527785529126 0.233418588093 0.0522651723455 0.230860668038
r=0.529092313658 0.34457899991 0.174201145777 0.0666666514621
r=0.11190910804 0.489071333851 0.337061510375 0.0388425622327
r=0.418583602392 0.285979337188 0.162781843987 0.389733793868
r=0.30748764879 0.063960685136 0.136084877486 0.132485507372
r=0.480929075168 0.380734450896 0.152558869996 0.316394136237
r=0.374469739811 0.069289085465 0.560554780612 0.186911105443
r=0.292033408887 0.397498288054 0.429967027504 0.110488541712
r=0.312018129752 0.219267469145 0.456328560789 0.0936070333137
r=0.526244479657 0.0378478530411 0.644476452303 0.192693142625
r=0.456684044655 0.0479758965267 0.448004276928 0.201731728356
r=0.396461249452 0.112129353592 0.225226957472 0.254807988823
r=0.215805024921 0.400077878572 0.143992920394 0.182044863848
r=0.221354572283 0.254320896362 0.373827810809 0.17676290742
r=0.399630286995 0.291353545015 0.230827362597 0.450773524034
r=0.382086168515 0.532076859739 0.0136557905841 0.257433737575
r=0.37998792957 0.246110324756 0.326965725933 0.400935751351
r=0.669478530128 0.233032327239 0.225098171098 0.452711458019
r=0.30615721504 0.20280648268 0.406946830625 0.076709755097
r=0.179132504927 0.308063866339 0.497518533196 0.16407229345
r=0.552104682194 0.169372521982 0.338929060973 0.166186801328
r=0.168455339037 0.310958800488 0.32536588115 0.161205610266
r=0.189546965752 0.433570805681 0.331682623238 0.0725088444411
r=0.520981220285 0.250413969499 0.056760165545 0.39294310366
r=0.364761697028 0.158477385294 0.00213288028712 0.471405021085
r=0.306429579265 0.099340190898 0.40457413955 0.144620724102
r=0.445774367326 0.250073154517 0.273762149487 0.211760439486
r=0.379301692364 0.0872918747999 0.284904369626 0.311304966049
r=0.203223078159 0.169811880399 0.432379599542 0.303868454158
r=0.343760477941 0.112532799237 0.342631202615 0.453873283013
r=0.211728113307 0.202654708378 0.226607438926 0.33406953181
r=0.406199347116 0.343530063226 0.0851413998075 0.359735862729
r=0.643118445587 0.0491316473466 0.298081099612 0.321990604265
r=0.735767542233 0.352162820137 0.0324563824362 0.343942726623
r=0.505577736952 0.131806728949 0.292521075946 0.304877597623
r=0.292207332623 0.35387148202 0.323341949888 0.220507454922
r=0.396999486793 0.295474315718 0.460871399584 3.52292119748e-05
r=0.313803973907 0.093420874708 0.375172237031 0.261291605573
r=0.453769380133 0.399912913361 0.232500585793 0.150706981727
r=0.51173530821 0.0869485514275 0.504127611366 0.201152814311
r=0.468792247836 0.398824398929 0.074041313224 0.390093357397
r=0.110628612666 0.272284922602 0.144797304796 0.121096879916
r=0.653409513361 0.286404697611 0.248008861207 0.270310594549
r=0.0801756349003 0.340170164429 0.27599696974 0.373636933932
r=0.418694119096 0.262904219589 0.172621822516 0.361994564803
r=0.321911917295 0.64273050961 0.00827152458902 0.137414227626
r=0.339774437089 0.457676378589 0.334563551052 0.0755005911183
r=0.370669781218 0.287601843598 0.258249805881 0.184775137047
r=0.235912159016 0.410474106517 0.412480607265 0.103480435646
r=0.18697421736 0.38436275383 0.20004953495 0.248772435228
r=0.497156438974 0.292884005134 0.264532954837 0.0851471591382
r=0.347498740818 0.29551122281 0.471362402095 0.148107120139
r=0.401967359339 0.166964727056 0.320523593445 0.238084204679
r=0.296635719224 0.328118658254 0.149352947509 0.323508142111
r=0.345676999386 0.374553877783 0.0832960671921 0.509576447295
r=0.386848648927 0.2449412827 0.129469560145 0.494591328405
r=0.527147609748 0.242008852492 0.202360496 0.330203683089
r=0.472184707856 0.303625865005 0.382138212887 0.26000666906
r=0.355109219471 0.360288981905 0.260650697427 0.177541616875
r=0.186244808218 0.119523402929 0.350210666698 0.385581542688
r=0.319879460449 0.370302348332 0.0611841921321 0.143119353167
r=0.389938352779 0.234683736457 0.232639967038 0.327177774716
@balllist {Second Position} color=gray
r=0.456923358699 0.0817252171091 0.415825566971 0.31582694378
r=0.407167443268 0.179474569148 0.0671443787696 0.697206617246
r=0.449079339362 0.218148654869 0.182539987284 0.164074881935
r=0.525616057875 0.520756914106 0.0679943720627 0.253946205875
r=0.364948622146 0.0196205138956 0.51341209971 0.361784559463
r=0.74447787558 0.366091082721 0.129799710416 0.209875245902
r=0.563153081784 0.258986929683 0.360456138118 0.111887293242
r=0.592221382888 0.542368847574 0.258699983713 0.0262183814967
r=0.580393058343 0.384552717583 0.138944547508 0.395170624096
r=0.395929931883 0.303039741589 0.19546607406 0.302892047638
r=0.638802026971 0.3480540033 0.415325098455 0.0341278634455
r=0.383703213513 0.0572049250095 0.159546462195 0.402560907452
r=0.407438492279 0.18229724136 0.230236340726 0.544062269253
r=0.581847138209 0.0975851764203 0.0189410550672 0.529685901422
r=0.302441772892 0.349467630059 0.318668652504 0.284439769296
r=0.519185807271 0.267757212358 0.200655158137 0.259331879058
r=0.443714331908 0.118071634323 0.409623859936 0.149682486031
r=0.415590583814 0.0523214454628 0.12843950186 0.435266899952
r=0.474651073677 0.309206414588 0.168050697048 0.309449363251
r=0.457965719739 0.00190432795941 0.313862616898 0.335191299765
r=0.561677829873 0.29205874421 0.165429979364 0.154334729697
r=0.437554611799 0.302203151233 0.509911737165 0.147708816013
r=0.425398408309 0.348001872799 0.136079326482 0.416838230305
r=0.360234213551 0.354379014881 0.0733758089434 0.304656172599
r=0.480551546783 0.300634908305 0.170305740641 0.304242339517
r=0.575457911839 0.429348872933 0.132678583878 0.311697011973
r=0.469926665803 0.465106377689 0.3157379392 0.214420112468
r=0.521601294448 0.04001979939 0.142814791136 0.296873953668
r=0.667908691117 0.400654677104 0.090905525876 0.321453979099
r=0.494747855734 0.458231437917 0.311608827599 0.129852704959
r=0.405079528787 0.248087367544 0.254913643028 0.346341662811
r=0.380102044444 0.220172890288 0.333147750413 0.242462230452
r=0.430608568153 0.153145837076 0.302924616679 0.443804334006
r=0.513233094882 0.234727072231 0.360282925975 0.294369998577
r=0.749750502658 0.559732471076 0.042091712461 0.164340826552
r=0.522471698726 0.118828756321 0.0199547597188 0.386943308282
r=0.54281682552 0.17299757778 0.294003801451 0.284893751161
r=0.452959657363 0.225971073137 0.289495375185 0.24467088983
r=0.594137322046 0.447376991134 0.191943666204 0.306095759083
r=0.593511891224 0.322182027854 0.356617188708 0.125374427458
r=0.707913985006 0.459684509692 0.0830587039174 0.294489870059
r=0.4211326579 0.319455602213 0.33377631683 0.0941538283927
r=0.516512420211 0.0647633041526 0.0664233224634 0.440595089718
r=0.426912937278 0.314495275155 0.0807228383481 0.434718253432
r=0.580606882749 0.310052324601 0.024298558722 0.243146496545
r=0.799167026915 0.280980433898 0.211854407997 0.0541065903067
r=0.397887623458 0.157831509055 0.183435998133 0.293878669597
r=0.353421584807 0.013138070567 0.176159416228 0.534205572988
r=0.551937136706 0.230292294988 0.0614633216428 0.34338337302
r=0.542408686793 0.212403332778 0.331344151324 0.178548452231
r=0.440330957275 0.510847185016 0.118473719631 0.0772429218845
r=0.488010735493 0.19808916761 0.280062976447 0.307683108204
r=0.391629109218 0.165404479651 0.224863353179 0.564391572575
r=0.475380104534 0.18037277433 0.0845581656176 0.397335243076
r=0.414973230235 0.345817828633 0.240579306689 0.354966627903
r=0.568047223343 0.219817672057 0.297611012515 0.231418898656
r=0.522485135736 0.0329048275454 0.0135182782789 0.468722851897
r=0.480584025919 0.241400297885 0.558041862062 0.0188246404356
r=0.398558434682 0.0600292000706 0.307528756547 0.442352272859
r=0.455829764342 0.302245077715 0.0736698384745 0.176435445832
r=0.289515461658 0.0179409634635 0.449158187684 0.360568426075
r=0.479616138683 0.220531118669 0.279029830257 0.203345428347
r=0.484160827396 0.145805071747 0.559329316558 0.275579171742
r=0.367652342019 0.253133105963 0.145090603989 0.256029532391
r=0.394395442687 0.261985295102 0.308144598222 0.070685041812
r=0.578490708627 0.225094618611 0.146278854907 0.344195691642
r=0.391685872509 0.0153752278289 0.360839995705 0.375513464976
r=0.608780037339 0.360172018303 0.255102241953 0.130159671132
r=0.357862063302 0.407020902385 0.385370407353 0.170869297589
r=0.554786657053 0.198931752191 0.436392713159 0.111582386361
r=0.459631181136 0.359828655852 0.158682410923 0.324888811557
r=0.633015460247 0.204050195378 0.336073440031 0.105563259823
r=0.553200820112 0.016496053396 0.259223787322 0.230161731898
r=0.492922602871 0.333119957465 0.382508419403 0.207027267509
r=0.31927806339 0.461219440938 0.426039370629 0.100522614605
r=0.697850515145 0.442555592736 0.0959036683767 0.0698845151862
r=0.608416846 0.274404347638 0.213895971917 0.058548258475
r=0.448063243177 0.352759816608 0.378550283122 0.0241040960212
r=0.441741851567 0.204370053129 0.472649201919 0.143324638907
r=0.389685767144 0.155760900786 0.261840604307 0.33399480124
r=0.455023534889 0.118216751754 0.0300864103276 0.452650627535
r=0.480581864736 0.386760350606 0.326677258167 0.0790176946613
r=0.634733911079 0.200285632011 0.052125337619 0.487447582776
r=0.619241761259 0.360071871232 0.473963064143 0.0755648348816
r=0.516549702333 0.192070795221 0.0016693736253 0.543795676987
r=0.643291548578 0.0574468837895 0.374005096564 0.34246980662
r=0.45146618835 0.332701803845 0.138161327583 0.361445366376
r=0.395792431669 0.00673616465928 0.150582504635 0.650570529263
r=0.691669865565 0.302545380106 0.141966804501 0.37716906992
r=0.548814447503 0.0659411716522 0.327195816306 0.255435838752
r=0.613095066007 0.341600584311 0.0894745584422 0.301815514676
r=0.402352117832 0.0137623796369 0.176587920675 0.601405793756
r=0.451803111683 0.0821681622554 0.471182763953 0.228960228859
r=0.626572701731 0.335171821335 0.45929949338 0.17911085135
r=0.455954140171 0.127404265799 0.562786771494 0.146203553789
r=0.477677464487 0.210840071322 0.075043645127 0.43860991284
r=0.468825349292 0.399336475057 0.0640596395365 0.00218503581197
r=0.461541206695 0.208700275196 0.36060579217 0.425938004474
r=0.338097634729 0.326525445098 0.00159870409715 0.291378348197
r=0.587688814597 0.373433516394 0.408526623338 0.0152507893421
r=0.270521604973 0.382897817405 0.135670551413 0.379719645802
r=0.503330676925 0.329690960665 0.0645894269471 0.231907241404
r=0.729114713352 0.486100161179 0.23219791722 0.150874402581
r=0.38818485834 0.289074658784 0.324241755525 0.382957794057
r=0.477167884074 0.513314417682 0.467679501987 0.0137178543624
r=0.411132447506 0.395641769211 0.137543427435 0.289687480298
r=0.288816553581 0.230742591423 0.179042371333 0.0308757350128
r=0.539453368073 0.474595250282 0.026233946176 0.442128703603
r=0.655456863737 0.402808234092 0.0984365714349 0.185460858236
r=0.617347573914 0.146846325146 0.226085129037 0.297971932309
r=0.712273782042 0.346980944975 0.305973243416 0.183580509463
r=0.32176975342 0.439594057327 0.342407454708 0.166810540711
r=0.442963255153 0.37559431974 0.290468897852 0.239659682854
r=0.616368470374 0.240385007539 0.510452395808 0.120121375827
r=0.357745528034 0.40281154982 0.27827893587 0.206833555645
r=0.55570594279 0.188603177636 0.26315795493 0.288633857207
r=0.65987696619 0.402241525634 0.0642170377148 0.30649403399
r=0.618759993802 0.323037977634 0.241591595628 0.158684384478
r=0.480836069665 0.0676837804457 0.0562482007724 0.557615003096
r=0.436722228774 0.0243387677731 0.296657366661 0.276615613476
r=0.71464620754 0.344109293622 0.0809111704757 0.251714645342
r=0.406633675072 0.223357065512 0.38781006272 0.31342570555
r=0.401627488681 0.177692670757 0.345322940502 0.393615822469
r=0.557167626928 0.288572822545 0.13451370111 0.285017955224
r=0.465175227221 0.0647498428618 0.528382914805 0.0434662312812
r=0.581406176274 0.151071154715 0.358079555915 0.260257900481
r=0.36690213942 0.360504510809 0.537768593214 0.0521946195317
r=0.426328131334 0.2194616368 0.423474738483 0.215515933531
r=0.683355308491 0.236212387621 0.130863541349 0.307924555208
r=0.494272371107 0.0492205493916 0.482891799528 0.269767695594
r=0.446115743397 0.236542175044 0.25586152031 0.430837895963
r=0.582308635804 0.369571340473 0.285254130084 0.0232197707522
r=0.524928958101 0.151475142017 0.286522177092 0.323532309898
r=0.438383908995 0.294653499773 0.492198275169 0.110331957349
r=0.351986995544 0.310330624371 0.144584501919 0.302557297458
r=0.405738319053 0.306181767511 0.0738173696418 0.216661283927
r=0.573049430692 0.321741554217 0.2447928294 0.12515952239
r=0.308440135938 0.226516035806 0.422128395574 0.231813707945
r=0.391455267515 0.0613652219791 0.374956356746 0.358932401508
r=0.499076868919 0.128851206535 0.310930119043 0.296880314428
r=0.447516037771 0.27289918893 0.457335915098 0.264971411662
r=0.62602172597 0.273353339609 0.194437417089 0.292760770974
r=0.520117137142 0.0221143366865 0.621695737265 0.0202441269168
r=0.285246765008 0.0817582042296 0.215913031908 0.233658150347
r=0.77718089315 0.442279666478 0.220762104391 0.0359303639307
r=0.512542008248 0.213064941263 0.192556371045 0.425686866826
r=0.65806366784 0.00324931359949 0.0945349097368 0.367987743078
r=0.409492206719 0.402068964019 0.246299244361 0.163642203943
r=0.422436285557 0.17728122557 0.259394527901 0.293505394561
r=0.243110544995 0.0828993187971 0.169655515576 0.634846068208
r=0.484652001126 0.277384451265 0.198819688995 0.187337407461
r=0.65305371198 0.579546794155 0.123380977447 0.236141736285
r=0.47203956934 0.353982939802 0.289452452991 0.152875089243
r=0.436918157015 0.291337782815 0.524624050972 0.164033251892
r=0.474969034768 0.149452989659 0.23893961824 0.20231146401
r=0.702154181596 0.436007248302 0.317214422564 0.242804020764
r=0.459082464557 0.17954015166 0.282553115025 0.239629287403
r=0.663064168543 0.149885623099 0.338311945487 0.144612398925
r=0.625968989523 0.346120894565 0.317036582357 0.158298176026
r=0.651947196538 0.288696094473 0.260206568666 0.297327245967
r=0.522849095316 0.330044064313 0.184713218589 0.316129697264
r=0.409263434336 0.0583784347977 0.22200910922 0.293767194608
r=0.47808854534 0.112835410555 0.175884768425 0.160271422683
r=0.359219648313 0.2273138538 0.277413379686 0.233237301203
r=0.612291145094 0.264082545068 0.170425965695 0.107508905844
r=0.678071040247 0.248449723567 0.0984243543309 0.248074419024
r=0.504271698036 0.177099930771 0.375500386982 0.228439202321
r=0.313736915642 0.00382963412558 0.6239195172 0.296632253011
r=0.435530561135 0.407512188829 0.427623522337 0.0693170923492
r=0.371475658303 0.498820779904 0.121553637603 0.183187237581
r=0.387211892204 0.0961196614402 0.325837262499 0.327474801956
r=0.546996621482 0.332653829592 0.185647536412 0.190407881418
r=0.351062480211 0.139990321249 0.367061777664 0.253820647427
r=0.346967781619 0.151180321263 0.509253773968 0.124489250525
r=0.622822466027 0.253717249631 0.290132540554 0.16447763185
r=0.382511032056 0.108149679782 0.234181981296 0.48534280252
r=0.523762959944 0.177663518791 0.462755111886 0.186063102553
r=0.484060445982 0.154218756496 0.308258786401 0.400533585791
r=0.453025489935 0.246508197324 0.383769173679 0.0537836461583
r=0.420356915462 0.00603371743443 0.284874180589 0.424961724981
r=0.516379343665 0.155866461747 0.233020330114 0.442689272939
r=0.775335634854 0.353378217611 0.145672321089 0.11820995068
r=0.676990758591 0.300537556149 0.119838970706 0.330967244923
r=0.463904314918 0.248405996515 0.128946378613 0.230433675503
r=0.446557465981 0.185824056025 0.443497475535 0.30344843996
r=0.627693335708 0.370297975614 0.490260212568 0.107548325269
r=0.422464144229 0.0391146943467 0.333682835093 0.590066739452
r=0.526615355303 0.349821139124 0.216823786526 0.189883510629
r=0.723455078915 0.415699585786 0.152282459277 0.0138060622161
r=0.275317710954 0.317522350881 0.284405588951 0.226447099507
r=0.525697341993 0.154569594691 0.323832158245 0.472427004762
r=0.417814596303 0.0185452052274 0.306567858831 0.439342658613
r=0.714543878862 0.522388101351 0.341129672803 0.0957259070111
r=0.449323582578 0.0145093054621 0.473532934646 0.025892852992
r=0.399572739522 0.243528685085 0.26445849181 0.168018101941
r=0.425406509414 0.326099058843 0.0681565588298 0.330666836987
r=0.257298075083 0.00734945742583 0.47374420277 0.233173089934
r=0.624875852783 0.51397135476 0.172211892279 0.24240637715
r=0.510852807673 0.20961835449 0.0994916156984 0.30728055765
r=0.340255743638 0.158126300874 0.294112339014 0.302898330289
r=0.438119431131 0.068993642342 0.209128330055 0.371546091761
r=0.475168892556 0.222675649557 0.320183982831 0.357115708738
r=0.540639760062 0.0793161108587 0.281186243495 0.367152390149
r=0.284315697858 0.200135888797 0.296122962218 0.173965405715
r=0.639845547755 0.354280087778 0.152274872698 0.0778768565042
r=0.710423227742 0.398543006204 0.145318646617 0.188212551408
r=0.510161161578 0.125328531844 0.293923528314 0.286918880517
r=0.589115456645 0.28193774591 0.356047637702 0.0944002041266
r=0.455208380482 0.0907511306633 0.338482336736 0.23655416289
r=0.538641224471 0.364067767264 0.0701694332624 0.292959239069
r=0.443856433857 0.123872027295 0.122282530247 0.324983085089
r=0.47723673105 0.182387260032 0.42598048292 0.349955059763
r=0.567529959035 0.297892734557 0.274190647684 0.318469900972
r=0.294101744342 0.293580642101 0.420912360468 0.233125217119
r=0.578301500168 0.274541287405 0.313230769813 0.0278037890939
r=0.448542376967 0.153381730261 0.267084903283 0.292898158475
r=0.459368843058 0.0747372323508 0.242509513026 0.567537826252
r=0.281595498902 0.328222155116 0.320363700363 0.107416894995
r=0.562124236471 0.207987891199 0.287351767062 0.0843111414059
r=0.535176319103 0.137365644477 0.434374194017 0.419813632398
r=0.50038573358 0.42946233863 0.138979563786 0.240304473673
r=0.336852181613 0.267938970647 0.104216263165 0.359612687265
r=0.500124737754 0.337761534004 0.0544811872342 0.467990898946
r=0.457730024902 0.0730723782826 0.190232325034 0.474349094791
r=0.45756384471 0.211416141984 0.260901860957 0.376868658682
r=0.852557718019 0.224739285744 0.176897888424 0.274216977668
r=0.421138859391 0.0884654530745 0.452985632894 0.433439880771
r=0.489261200984 0.098889400572 0.430155759394 0.287464406293
r=0.496118182133 0.176419609813 0.334683841211 0.157998729041
r=0.416093668284 0.0750096876097 0.0750451080768 0.146724214447
r=0.459683731638 0.0382029296394 0.380373620252 0.187961276016
r=0.441501596985 0.128271368754 0.110919311449 0.322473995387
r=0.52692978867 0.287041969213 0.165185825263 0.260146979523
r=0.367437894663 0.206017438918 0.151106478623 0.464502110254
r=0.338148880812 0.333211973903 0.114717210441 0.446143436261
r=0.341200440978 0.323172872128 0.468206100833 0.159407947981
r=0.583692736306 0.235861241658 0.223425351545 0.140593318318
r=0.431944359953 0.0470988532767 0.246702776956 0.363129394116
r=0.640182715426 0.157119708729 0.0892590880754 0.390026655414
r=0.411821005465 0.0246379360291 0.658393503091 0.171975443163
r=0.455344439261 0.271865069918 0.415634732832 0.126362200851
r=0.680598849916 0.269773317961 0.277010180463 0.197215685067
r=0.43179234118 0.238500147348 0.325453431809 0.112993992815
r=0.53673284317 0.161216006402 0.320805717901 0.215785409086
r=0.311033851234 0.0516219235309 0.469021854607 0.221040765235
r=0.650864864278 0.201071608589 0.205368499163 0.0206938301486
r=0.567003465125 0.253285991477 0.177003574931 0.496990915587
r=0.683547171428 0.540891894396 0.0357620966762 0.266363857199
r=0.62510812112 0.310756412193 0.101264824983 0.30603043928
r=0.497145824142 0.374873442395 0.186650446411 0.0711673988565
r=0.446584621756 0.331731436718 0.0174350281017 0.305543779624
r=0.332475734138 0.140942467976 0.646086301167 0.0760901818684
r=0.450312099695 0.313236578496 0.0666958931915 0.348918148422
r=0.604075073123 0.198291539687 0.206257410761 0.332081802009
r=0.55499318328 0.362936177436 0.33196318804 0.0531547999369
r=0.508793173827 0.396590320978 0.0442461985689 0.520059551197
r=0.78536572014 0.490057832897 0.0473853166055 0.0535669354804
r=0.671576815766 0.21777495102 0.259436025664 0.18342598069
r=0.412088667965 0.218629431143 0.437244258692 0.0128231837252
r=0.63347518313 0.169476757351 0.319238517671 0.1180933728
r=0.346144271342 0.33158548173 0.274951334677 0.145487177424
r=0.385004578396 0.387726683932 0.154038001224 0.0973099486346
r=0.562761405828 0.264549510291 0.200955139114 0.198181885515
r=0.507458996797 0.290301451366 0.22939292177 0.313585238115
r=0.685557393096 0.667305416758 0.263266319094 0.0678990238188
r=0.406045260048 0.245351390065 0.34160870806 0.246341357677
r=0.566213133462 0.342276649167 0.173651316626 0.238746105652
r=0.474454276546 0.194320569184 0.293483949768 0.052672778482
r=0.569046645802 0.269621761214 0.0964272857871 0.207681182463
r=0.518487551294 0.1745465148 0.418027595052 0.149135796369
r=0.547113590139 0.422447882273 0.353032412713 0.0191450230673
r=0.58270129622 0.262619761972 0.0931046946044 0.0518146559582
r=0.263222178713 0.123688410744 0.312017317591 0.305759969911
r=0.726327231443 0.254051121327 0.167238305169 0.285861707574
r=0.572753104766 0.160407381508 0.210902860673 0.400095677329
r=0.467145869281 0.214013539264 0.222876155997 0.176061372314
r=0.634437665239 0.330047477684 0.211698499134 0.141165473142
r=0.437390460305 0.428376573741 0.119236154409 0.357393762461
r=0.50063471253 0.219170132217 0.306658400764 0.38078419696
r=0.362102163594 0.12187249144 0.54815122005 0.19060803017
r=0.472537734605 0.204373004599 0.414566394383 0.290505360046
r=0.463057694817 0.203876061046 0.277999125008 0.302770844702
r=0.584232598667 0.334454555608 0.0492177457987 0.237620303602
r=0.680610626178 0.292968739761 0.0364247956415 0.101440588751
r=0.427716049617 0.338346298814 0.475627890536 0.0693206749079
r=0.446519163145 0.51729910727 0.124480528923 0.105308641957
r=0.479418834809 0.196116613969 0.331620063386 0.277294389833
r=0.372993483779 0.0745905706023 0.369998364595 0.271531210542
r=0.434671870086 0.105522654843 0.306896933769 0.305870420602
r=0.51814360446 0.312426449877 0.154583897327 0.35774136686
r=0.505520970725 0.142653280799 0.115267849925 0.595365489827
r=0.579802658444 0.404161548239 0.263574325728 0.191593905884
r=0.628224021021 0.138074630104 0.26795743926 0.24088011679
r=0.323148995074 0.200436486908 0.467541688241 0.2434762017
r=0.668606012705 0.279215073545 0.325453163623 0.104252120706
r=0.668174626198 0.189062725772 0.0362045851871 0.398092972899
r=0.429608131826 0.0798979250331 0.587749447527 0.0222243025805
r=0.637112898635 0.159568932445 0.209182866728 0.135934811142
[truncated: 66,560 more chars]
