# Supplementary material for: Do universal codon-usage patterns minimize the effects of mutation and translation error?
Source: Genome Biol. 2005 Oct 19;6(11):R91. doi: 10.1186/gb-2005-6-11-r91 (PMC1297647; doi:10.1186/gb-2005-6-11-r91)
Supplement: Additional data file 1 — A tar archive containing the used CUTG records, separated for archaea, bacteria, and eukaryotes, the data used to produce the histograms in Figure 1, the kinemages used to produce Figures 2 and 4, and the data used to produce the scatterplots in Figures 3 and 5. [file gb-2005-6-11-r91-S1.tgz › CodeError/data/kinemages_1/bac_mp_GAUC.kin]

@kinemage 1

@viewid {oblique}
@zoom 1.05
@zslab 467
@center 0.500 0.289 0.204
@matrix
-0.55836 -0.72046 -0.41133  0.82346 -0.42101 -0.38036  0.10085 -0.55108
0.82833

@2viewid {top}
@2zoom 0.82
@2zslab 470
@2center 0.500 0.289 0.204
@2matrix
-0.38337  0.43731 -0.81351  0.87217 -0.11840 -0.47466 -0.30389 -0.89148
-0.33602

@3viewid {side}
@3zoom 0.82
@3zslab 470
@3center 0.500 0.289 0.204
@3matrix
-0.49808 -0.81559 -0.29450  0.86714 -0.46911 -0.16738 -0.00164 -0.33875
0.94088

@4viewid {End-O-Line}
@4zoom 1.43
@4zslab 469
@4center 0.500 0.289 0.204
@4matrix
 0.00348 -0.99984 -0.01766  0.57533 -0.01244  0.81784 -0.81792 -0.01301
0.57519

@perspective
@fontsizelabel 24
@onewidth
@zclipoff
@localrotation  1 0 0 .5 .866 0 .5 .289 .816

@group {Tetrahedron}
@vectorlist  {Edges}  color=white     nobutton
P   {0 0 0} 0 0 0
     0.5 0 0
  {1 0 0} 1 0 0
     0.5  0.5  0
  {0 1 0} 0 1 0
P    0 0 0
    0  0.5  0
  {0 1 0} 0 1 0
   0  0.5  0.5
  {0 0 1} 0 0 1
P    0 0 0
   0 0 0.5
  {0 0 1} 0 0 1
   0.5  0 0.5
  {1 0 0} 1 0 0

@labellist {labels} color=white    nobutton
  {U}  0  0  0
   {A}  1.1    0  0
   {C}  0    1.05   0
   {G}   0  0   1.08


@group  {Lines}
@vectorlist {A=U&C=G} color= green    off
 P   0   0.5   0.5
     .1  .4  .4
     .25 .25 .25
     .4  .1  .1
 L   0.500, 0.000, 0.000

@vectorlist {A=G&C=U} color= red    off
 P   0.5   0   0.5
     .25 .25 .25
 L   0, 0.500, 0.000

@vectorlist {A=C&G=U} color= red    off
 P   0.5   0.5   0
     .25 .25 .25
 L   0.000, 0.000, 0.500

@group {Original Data} recessiveon
@balllist {First Position} color=yellow
r=0.755248114387 0.210157968406 0.261897620476 0.397720455909
r=0.775436218067 0.226075671805 0.255767122368 0.374622424093
r=0.794509403633 0.268967074472 0.21124476558 0.329050004105
r=0.832121280359 0.263864906787 0.212531827095 0.332845561767
r=0.807674302682 0.272291688019 0.212949677155 0.325791739264
r=0.826536646039 0.313752873891 0.158752778886 0.311130745407
r=0.858226118246 0.295733832215 0.163591455437 0.331878263209
r=0.756619408291 0.149044949159 0.298679083911 0.445424308657
r=0.706576596549 0.107650714511 0.312453916646 0.487342438819
r=0.801380345331 0.252489787979 0.249007975102 0.342112429488
r=0.79355933355 0.253392440188 0.23731853406 0.367567933403
r=0.801887449852 0.235523717684 0.263443082151 0.370023419204
r=0.766180536883 0.232597482123 0.248757148343 0.370042864111
r=0.749459840214 0.23815996636 0.246090808633 0.365796653595
r=0.744291568098 0.229516846198 0.247546768918 0.383525184109
r=0.782452155656 0.237887765772 0.237155803416 0.370721505751
r=0.826035199973 0.223493734623 0.254849230417 0.377353092636
r=0.73970332345 0.153943827203 0.278269270582 0.460354702919
r=0.77750583618 0.176265228488 0.270982809265 0.42699956662
r=0.800411945255 0.273500870863 0.205921871112 0.33137596417
r=0.790358184432 0.267786079232 0.196667436905 0.345169323988
r=0.701051015926 0.266143380429 0.149271137026 0.419884877028
r=0.764260783312 0.285383903793 0.163737280296 0.387043422196
r=0.775434460843 0.324537646057 0.160383160175 0.34403776213
r=0.709702847046 0.211917868767 0.26150198899 0.396230963957
r=0.742587794203 0.218471955224 0.247937258638 0.390772528538
r=0.683993750047 0.375950725584 0.157202183753 0.286920815641
r=0.797261556592 0.214389509126 0.251036682616 0.406060606061
r=0.794417843295 0.212633832976 0.267880085653 0.386117059243
r=0.743051267038 0.206051873199 0.262553488778 0.396122609379
r=0.781599504559 0.199592487597 0.274074238129 0.402185949681
r=0.824473855304 0.217719647013 0.265928044996 0.392443269977
r=0.832601569182 0.279121094708 0.207170533131 0.341867346772
r=0.827271567082 0.35011052731 0.154205036491 0.295679992891
r=0.855116900106 0.351641910755 0.151419801644 0.288309965604
r=0.782726451213 0.315484751132 0.153186092424 0.328371589097
r=0.803397627056 0.324231132862 0.156127764492 0.316222679495
r=0.78530093161 0.316857168236 0.153949683899 0.325513736324
r=0.786594699556 0.317456021285 0.152825613009 0.32732628086
r=0.899482360931 0.286660635597 0.186593515627 0.341027811014
r=0.733124457642 0.300921414016 0.167803667937 0.329937095774
r=0.788222904994 0.273894475403 0.197053911936 0.346720124039
r=0.83709549213 0.29340583858 0.194161419576 0.338088151116
r=0.801206862678 0.300994986263 0.170932741412 0.338885180758
r=0.860513995303 0.314258373206 0.162743221691 0.319872408293
r=0.879694149248 0.29262843155 0.168147989946 0.356864742315
r=0.83091187555 0.335920241832 0.149139634926 0.320020927799
r=0.794159831362 0.298854634139 0.187425143304 0.336518317442
r=0.790251302686 0.299397156813 0.186137217815 0.336927980312
r=0.895408499614 0.320030371314 0.160012736357 0.306946213383
r=0.844783815319 0.340209004192 0.164378151771 0.279938027827
r=0.870871266824 0.310790687539 0.179793338902 0.308311843969
r=0.875124111101 0.310415020964 0.190405298657 0.32065382512
r=0.8804829957 0.303804071866 0.182729962102 0.318699969127
r=0.772088137172 0.275849536616 0.190305288025 0.358849718335
r=0.778770786403 0.271249739879 0.211885048766 0.341558268772
r=0.810676872553 0.234283552321 0.229807262644 0.390128496761
r=0.801128045141 0.202358560348 0.268487013124 0.396136695057
r=0.74765792671 0.186984308748 0.288161992818 0.403692109523
r=0.748738785554 0.186357629682 0.289453975543 0.402117243593
r=0.759633443759 0.200545575361 0.259707860715 0.425303971742
r=0.752284357476 0.187324097401 0.290904804111 0.399224565892
r=0.755245516142 0.38887142408 0.0992769569318 0.333228544483
r=0.82948949814 0.398524154578 0.113272053931 0.293282975921
r=0.842380130246 0.399321720151 0.111791846828 0.263838428491
r=0.761046344879 0.403676332436 0.095071084111 0.338448049101
r=0.798929207022 0.397604864348 0.10290441063 0.30281798821
r=0.753358954459 0.217183781045 0.266378836844 0.373267592321
r=0.735644968164 0.218665323657 0.259842246606 0.388432297376
r=0.760878684939 0.234911061579 0.242777850618 0.372973209213
r=0.754365393212 0.22972972973 0.249214403786 0.381921427792
r=0.765500149152 0.236962551064 0.242331916987 0.381525555723
r=0.752227495943 0.230243971528 0.248422200143 0.382589372893
r=0.768360529853 0.392348230217 0.11816257936 0.252732478526
r=0.78252585571 0.386973281513 0.12871045971 0.245290112148
r=0.773893842389 0.395478734574 0.123362871148 0.231324881959
r=0.773933541213 0.394477040959 0.121661038626 0.241656102404
r=0.774474656022 0.215769476407 0.265985429904 0.38210238036
r=0.779594391522 0.195193109197 0.261415207928 0.388533851996
r=0.737640335944 0.214531599001 0.263040336355 0.387334121666
r=0.873015452546 0.312365930599 0.152365930599 0.363154574132
r=0.803939336296 0.391543555782 0.0917303447105 0.363151638648
r=0.86808345647 0.37889761712 0.122706286515 0.284282619636
r=0.816851236915 0.35969533183 0.127777658059 0.29911040499
r=0.816142083768 0.360756873348 0.1377020859 0.249858162916
r=0.811472915755 0.522392372147 0.0470480593277 0.148126745642
r=0.741651793154 0.196921592956 0.26764168793 0.414123243457
r=0.723236338569 0.219811947073 0.255122049128 0.41731383841
r=0.735788649558 0.26827451793 0.196909225775 0.30916150887
r=0.732229436833 0.265200600996 0.19788906411 0.317616380863
r=0.759768238203 0.282927536397 0.191863406648 0.30494175966
r=0.744228407458 0.296743769792 0.172208453807 0.323282390197
r=0.749153180381 0.276171657682 0.204714310379 0.303558068344
r=0.749663157827 0.27549855822 0.205317219211 0.304036433207
r=0.750187995794 0.276259952365 0.204905069752 0.303719632528
r=0.749312528738 0.277045890888 0.204297988838 0.302584154957
r=0.754778286453 0.264795678722 0.233501643964 0.356211836543
r=0.764721045894 0.256964505831 0.237455355732 0.35673535826
r=0.765019108306 0.215096959778 0.274413529733 0.368645538858
r=0.767640491635 0.20446208787 0.279806438915 0.383576687099
r=0.811208031179 0.269509938038 0.23044982699 0.337828920898
r=0.776074427859 0.317140644019 0.180203607392 0.310777913024
r=0.840328079188 0.384985858163 0.10878707275 0.309719722609
r=0.795193543459 0.371878063582 0.104616964661 0.331030297372
r=1.0 0.418208896384 0.0933769902976 0.241025865656
r=0.895461947436 0.376723010759 0.10417618425 0.30241497188
r=0.805200411903 0.347772935048 0.116987349846 0.358881683852
r=0.889796479686 0.367793555828 0.100151373171 0.322987097239
r=0.828824571625 0.3777177394 0.0889578553877 0.322341652013
r=0.903831594559 0.426721983405 0.0956712986104 0.236179146256
r=0.829297060614 0.392627255706 0.0952977319825 0.307902190026
r=0.94344888172 0.321289500389 0.143322398697 0.345573832393
r=0.783955895052 0.221455812421 0.254531757616 0.385164084938
r=0.759497461355 0.226916925393 0.229501498595 0.389030012231
r=0.787786340573 0.222398628267 0.245673641762 0.391991871209
r=0.766157739375 0.21258804052 0.257802180214 0.400083558599
r=0.787519904773 0.22675004266 0.225461971629 0.401360731448
r=0.757044031215 0.229723038137 0.225097567705 0.390053108215
r=0.77504084613 0.245389744769 0.246263508853 0.355070131065
r=0.785210849048 0.231202642316 0.260475357814 0.370312803575
r=0.802873207033 0.294661179576 0.191112688711 0.321050237934
r=0.768908223196 0.280509076247 0.199838722401 0.309255055264
r=0.734968599665 0.191613447053 0.300314334831 0.397843256127
r=0.757114100224 0.212835749941 0.271975279296 0.381079153791
r=0.755418617955 0.284124134393 0.195588612465 0.34644780713
r=0.828042479191 0.237450833489 0.230052444278 0.386589248923
r=0.830255103413 0.270648531441 0.20375845982 0.349070241146
r=0.862915772306 0.358690917012 0.123175778697 0.287246787192
r=0.864888096691 0.306914283286 0.134970889465 0.316624877821
r=0.804095723602 0.353177556184 0.12966959369 0.291524036315
r=0.802801082739 0.238693259403 0.248541399429 0.370484545041
r=0.767711213385 0.244724283718 0.243508555461 0.366732594219
r=0.828264317308 0.333007458598 0.152109055666 0.315342800556
r=0.793235735465 0.306145829982 0.157267994218 0.330394788866
r=0.851541019296 0.321754323928 0.166477727741 0.320027872825
r=0.761964671465 0.320765238279 0.156307639514 0.324239694591
r=0.79349866712 0.263832074289 0.247409751874 0.338598429429
r=0.801958314489 0.254624481957 0.246831092692 0.344475892045
r=0.775437706768 0.268496819551 0.246568463341 0.339917419931
r=0.790761410215 0.265538053704 0.228816031579 0.34394170448
r=0.782265508719 0.255547607437 0.240342878033 0.342399880588
r=0.783453582313 0.252602103572 0.241604181772 0.347273403386
r=0.791166020143 0.25760362069 0.237538291989 0.346482599895
r=0.790275830872 0.257061265167 0.237745136062 0.346606863282
r=0.78213790829 0.327627707943 0.154158866007 0.377534100027
r=0.845550026944 0.33754704631 0.150425462281 0.326215022091
r=0.813488978854 0.261592708403 0.21429046637 0.327123943849
r=0.831934735291 0.3845903751 0.0882107049301 0.310952953052
r=0.88429875378 0.267097728178 0.19477826435 0.360906104128
r=0.760563658164 0.231564425046 0.251016551071 0.382756317498
r=0.751949834906 0.197172145991 0.278155594613 0.380799768438
r=0.77450578522 0.196999422966 0.285112521639 0.400115406809
r=0.78236860091 0.208242761499 0.288214068342 0.369511346839
r=0.750445286245 0.191948436908 0.268982869748 0.410436700789
r=0.835480122036 0.325594680438 0.160249525855 0.317665607934
r=0.786556285785 0.28837504564 0.181444385435 0.321497327978
r=0.851810085249 0.323045319289 0.154310140827 0.317829145121
r=0.78951519298 0.283043709227 0.180871432885 0.329198848892
r=0.83551003589 0.335804299481 0.157935919611 0.306688081707
r=0.814553150531 0.330129636311 0.178793800034 0.297900956287
r=0.850691315568 0.364859142893 0.13741143017 0.302615529244
r=0.810644648283 0.339368468376 0.146093619857 0.297837025262
r=0.810152790862 0.338354817941 0.146418256568 0.299565463973
r=0.790430350179 0.271016670244 0.229090648923 0.338413107248
r=0.799224382183 0.225413130862 0.275480125056 0.366815542653
r=0.758073549351 0.26314043005 0.23935934873 0.354260684895
r=0.786792783731 0.254980676473 0.247594129376 0.343559323726
r=0.857957704713 0.323027226581 0.153853253346 0.325149976927
r=0.828532354646 0.290715216348 0.190461496263 0.337859151066
r=0.89589851174 0.279862206358 0.188843695526 0.356810824272
r=0.913804463674 0.328962850899 0.147167591192 0.336583179246
r=0.83968719332 0.334249504511 0.149139219355 0.317659241478
r=0.805569724255 0.3079536481 0.178355646154 0.318219381852
r=0.804527588091 0.28574430383 0.195752622253 0.333270872958
r=0.810495885315 0.320317016766 0.166289265754 0.310922142995
r=0.853015553153 0.325813274247 0.156116762346 0.315103904388
r=0.843287804186 0.325841698499 0.158568002132 0.321636907406
r=0.79965562089 0.31488540005 0.159077043629 0.326258640472
r=0.885662905229 0.3206415012 0.162448178049 0.321077896574
r=0.758558727167 0.174673966535 0.278174212598 0.428364911417
r=0.793255897819 0.30594581357 0.178232625284 0.313634254485
r=0.780230206624 0.326053897739 0.144504275422 0.282290030663
r=0.768857495873 0.318016276519 0.160795767863 0.290754275811
r=0.764648149211 0.320033195265 0.160453570694 0.286549879394
r=0.800856922581 0.317274089407 0.157889494676 0.340612157404
r=0.789835264225 0.344193177463 0.15479384548 0.318677106719
r=0.794526782508 0.317714915988 0.15995122859 0.341579177942
r=0.863609225326 0.332559260395 0.135302107523 0.35113701091
r=0.834549819746 0.296061973431 0.195923132751 0.310198479063
r=0.817912427529 0.299692992074 0.16681808214 0.339682340779
r=0.7445934258 0.219302413147 0.251820527641 0.391957385495
r=0.763999433147 0.201404734033 0.261720997599 0.416023491597
r=0.701768484442 0.174219843056 0.312549425148 0.398990206217
r=0.797025270872 0.275167785235 0.214418257808 0.298527652047
r=0.79282773441 0.157160936949 0.294798647275 0.434033901118
r=0.887103007322 0.302851483514 0.18280856683 0.329509346759
r=0.922330962228 0.340534811675 0.162175933475 0.360304907875
r=0.785602437465 0.190765820909 0.277167119828 0.396105820651
r=0.759612406859 0.19766029534 0.264942785911 0.418589784568
r=0.760487482048 0.179116833204 0.27787563902 0.419424838269
r=0.765532414098 0.201023866176 0.260472997332 0.415999711587
r=0.737617565738 0.187603732344 0.257866123237 0.421793912946
r=0.745638651263 0.208168436796 0.244246359745 0.398595614929
r=0.779781545996 0.190402700312 0.269273117814 0.415804768867
r=0.778570711209 0.210628034027 0.248969001567 0.403687246055
r=0.737588220753 0.187799005283 0.259812937933 0.418359995969
r=0.737445086611 0.188097479532 0.25762318945 0.421354539681
r=0.752836660463 0.211489614671 0.279097836465 0.383311415755
r=0.814286663682 0.393057480367 0.100772124332 0.321586484525
r=0.759854429172 0.367538816956 0.153656046849 0.344275506367
r=0.770729961325 0.385566782618 0.104411683507 0.306443597813
r=0.87060357907 0.398052916699 0.0971186307608 0.283818795635
r=0.787301196844 0.367360729822 0.134518731258 0.296236854331
r=0.858063341887 0.370048051072 0.136190368551 0.274877474904
r=0.78890742703 0.371174277264 0.148121630032 0.268666662995
r=0.821346759964 0.397420221055 0.0971972475964 0.300390802944
r=0.825284118987 0.356270693182 0.158248803222 0.294206963453
r=0.853923319993 0.409293133295 0.0989844200808 0.254760530871
r=0.853545490705 0.399950401746 0.0878707469497 0.26937555798
r=0.794913602316 0.323338031979 0.180798200276 0.294469836117
r=0.816012387747 0.391780170892 0.122333737075 0.265486024706
r=0.723594702246 0.182667947934 0.290823693852 0.407638271522
r=0.831662897418 0.262866931402 0.194796327242 0.367132050384
r=0.818071428434 0.280336151337 0.189287173785 0.364894513227
r=0.793116812236 0.259630794095 0.212466556206 0.36019984789
r=0.792014512466 0.25756735044 0.21331724321 0.360974189991
r=0.782395494317 0.252332220912 0.247763734744 0.344110690457
r=0.755043424723 0.160011219016 0.291729481471 0.43473687901
r=0.792569851553 0.267702330243 0.211976948133 0.325783011776
r=0.771532862381 0.27761376291 0.20521654836 0.321401189729
r=0.786812244162 0.214410419358 0.257201717937 0.388910227312
r=0.812523193427 0.312383242014 0.157774639236 0.330666442361
r=0.820119608936 0.32865453381 0.157655974809 0.319047873192
r=0.82655665398 0.373583270943 0.155217471147 0.239168820895
r=0.785402438886 0.248397073244 0.248679942672 0.341178245455
r=0.77969455586 0.300765141765 0.190209625607 0.281714303821
r=0.760139999575 0.207496803069 0.258184143223 0.398305626598
r=0.793162957504 0.278862827722 0.188042739181 0.326616499405
r=0.763685361947 0.251550829219 0.263071274845 0.339030256995
r=0.832812290353 0.285714285714 0.211540335943 0.341953929627
r=0.793218225909 0.263987138264 0.250160771704 0.331149517685
r=0.828730068023 0.320036983225 0.18060141769 0.295117333686
r=0.768447847009 0.273452952812 0.216021474993 0.320641424131
r=0.853783584883 0.288057028228 0.215145436309 0.316929359507
r=0.809837429919 0.279737985815 0.211668656352 0.322119573557
r=0.784730102661 0.22643229071 0.235860973387 0.359948107241
r=0.780723388158 0.270046758322 0.25242515179 0.322457952404
r=0.814777350081 0.277924316419 0.228382648664 0.332636912068
r=0.781730660731 0.25792946853 0.24827928759 0.333995600653
r=0.770006143929 0.285235702321 0.243000717875 0.312335486959
r=0.774916810766 0.241568073459 0.249514391665 0.350520925305
r=0.784669971274 0.233399160701 0.245186373735 0.382745001234
r=0.875273352674 0.290731900111 0.186672491081 0.35278271813
r=0.825033783355 0.277666682168 0.215563719791 0.33069339162
r=0.761861950152 0.294790556833 0.175853754276 0.315258229126
r=0.73383804593 0.226788085406 0.26312559061 0.351199754489
r=0.739224283281 0.314371488398 0.173514088825 0.307842849926
r=0.771525121261 0.360880985645 0.128614263421 0.285413449676
r=0.809708572625 0.301430879298 0.191737825987 0.315624278791
r=0.810442386198 0.289859928096 0.203974073167 0.325090524851
r=0.806992477 0.265967123644 0.214995776753 0.331654863232
r=0.770901044138 0.21417874898 0.269862968575 0.370494154373
r=0.775128672322 0.189339506616 0.303474294488 0.383120796122
r=0.791189931784 0.217115689382 0.289864915855 0.354803411063
r=0.795288392599 0.225192965704 0.282684809422 0.357523673112
r=0.783530173411 0.220517641161 0.262037559274 0.369279939838
r=0.779269339998 0.223455951858 0.262398317157 0.373782357666
r=0.771847146952 0.2110702481 0.281495578744 0.373688942164
r=0.799538006473 0.238021211681 0.255673398228 0.359116664245
r=0.792630998685 0.222183790583 0.24644288971 0.381086392579
r=0.739038334571 0.220623718181 0.26152129328 0.391723971529
r=0.793410940366 0.228880229395 0.257995735608 0.364421733696
r=0.782566273506 0.220483766483 0.274932200226 0.367546142275
r=0.772635244155 0.231566707466 0.261982864137 0.359265605875
r=0.795130900713 0.244458895573 0.259307429686 0.348344442638
r=0.765193787058 0.250614250614 0.249098227822 0.349783051911
r=0.765855682168 0.240686320978 0.264148260499 0.361456062186
r=0.80264890589 0.21638497389 0.279274524117 0.369981470043
r=0.773465612475 0.249535747447 0.264856081708 0.351903435469
r=0.773727802497 0.227190086031 0.268162201916 0.363894286657
r=0.747893230844 0.199875915661 0.282413548134 0.394579326839
r=0.74595748407 0.228911009755 0.251563072211 0.37000366215
r=0.750894782655 0.230924802353 0.245047343262 0.383491910278
r=0.778755722848 0.229366192887 0.245531629354 0.389221008967
r=0.749811817406 0.233869172196 0.247695596028 0.375317273011
r=0.771095848416 0.218735788995 0.267192158052 0.372037794957
r=0.744653649667 0.219049196621 0.256438628458 0.383809839324
r=0.722321190007 0.199683519551 0.266114330066 0.411484750576
r=0.72383441179 0.191129595741 0.281630344369 0.406082182665
r=0.754141755765 0.207679113339 0.247877908255 0.41892070194
r=0.764646930279 0.198676932217 0.259635995793 0.402949606211
r=0.827745743353 0.191542064493 0.254954062331 0.41406953702
r=0.771101000719 0.199197823465 0.264129245786 0.395787170785
r=0.738528669936 0.211008627638 0.265585101879 0.394518580313
r=0.710361747153 0.179127647854 0.300215333767 0.42290550353
r=0.725874757768 0.204019582582 0.251816542128 0.408734862149
r=0.799446660632 0.366821341705 0.138940159735 0.287485696871
r=0.778078234611 0.370140151293 0.137688383276 0.28446607635
r=0.796105314129 0.375364088169 0.134074166643 0.280276594858
r=0.760698106812 0.368519399334 0.129612013318 0.314704083713
r=0.769416616591 0.371431237171 0.134260123157 0.288766560926
r=0.726776124959 0.180837543784 0.288397755804 0.401382474195
r=0.786247497898 0.20733140964 0.273729369914 0.378433258523
r=0.775332527497 0.14889943893 0.278993772736 0.453665454097
r=0.828039395147 0.278329197684 0.209961745244 0.319117038875
r=0.784913145549 0.264145638575 0.255710972095 0.328038237155
r=0.789589198686 0.288091523661 0.216068642746 0.329901196048
r=0.785303392747 0.252562402955 0.24246554034 0.347676110024
r=0.782017085499 0.250201244832 0.244787379139 0.348788430169
r=0.783334555859 0.251172861783 0.241645615301 0.345555154577
r=0.803128967995 0.267838584197 0.224634023221 0.339816491968
r=0.805924672162 0.289340931786 0.210142557074 0.327132330154
r=0.791016945816 0.26194134095 0.235989796335 0.347246765674
r=0.783340075164 0.250738331719 0.244426213196 0.349011078868
r=0.815432437134 0.268495181616 0.233802816901 0.3280948851
r=0.810156679158 0.268926688347 0.224742186125 0.342919412235
r=0.790882105298 0.268519626405 0.210637039957 0.338526453593
r=0.77056211481 0.272931755814 0.204282693778 0.358405686266
r=0.849692656127 0.31028741328 0.176134786918 0.292051536174
r=0.79411651867 0.297716962343 0.202817836462 0.312838859588
r=0.809444571576 0.296519366432 0.210856737211 0.306385598296
r=0.810948173178 0.284616806451 0.229939234306 0.310494212241
r=0.782151296921 0.2509202098 0.246111656327 0.346503455044
r=0.78288701864 0.252437798068 0.244534597803 0.344903311997
r=0.803931550322 0.283730256969 0.190028222013 0.322844976977
r=0.70673458196 0.217266554022 0.264641183409 0.365925973157
r=0.741261158012 0.218005023579 0.253685841836 0.393519064497
r=0.753306828337 0.250238616585 0.248161248667 0.339003986301
r=0.741535325584 0.199586088537 0.277017818384 0.397102619757
r=0.787834525876 0.213644614764 0.255067567568 0.40076643808
r=0.832452686868 0.221200199479 0.243863245969 0.382722890231
r=0.790289305533 0.361446309899 0.116518013291 0.310423224904
r=0.80557810969 0.364957716702 0.132135306554 0.285034732709
r=0.866709845872 0.351078955754 0.139390423223 0.303176492611
r=0.847264156698 0.336260528878 0.141668552309 0.314612926272
r=0.849879698401 0.336901969779 0.142297836869 0.313417283841
r=0.846912954365 0.336327663461 0.142427393503 0.313829073971
r=0.852847235721 0.305414847162 0.148864628821 0.345021834061
r=0.925339481221 0.36371124031 0.13690245478 0.291698966408
r=0.848052793903 0.341649725867 0.149665664219 0.305872437179
r=0.93216130037 0.370754403456 0.13260219342 0.268660684613
r=0.912147433241 0.326374984024 0.140842670302 0.326161973331
r=0.750319653247 0.233873259449 0.252912759307 0.391426135672
r=0.709837758804 0.173514083357 0.289551441001 0.40103045331
r=0.845288650097 0.34109021358 0.147191584316 0.297730315588
r=0.823325864442 0.316789532298 0.161898602958 0.320133702626
r=0.822995863498 0.31599532333 0.163255048607 0.319733256626
r=0.812067695638 0.298611486304 0.167125902714 0.338285878942
r=0.883828727536 0.319796141245 0.161856570805 0.320240262104
r=0.825640038185 0.311804793849 0.169705086459 0.322695998707
r=0.84310940487 0.31716401213 0.163041420403 0.326144801022
r=0.820162218628 0.295254847903 0.178054411528 0.335107021743
r=0.817483763215 0.293810574092 0.177175967423 0.335052152048
r=0.930997337175 0.289490696009 0.173279439467 0.342968657681
r=0.817552122538 0.303407625643 0.173427982083 0.330485751458
r=0.820125635096 0.305245217314 0.171596903448 0.33127620492
r=0.817762835067 0.305453086516 0.172671785785 0.329625873463
r=0.818025863593 0.305685864519 0.171583174631 0.330616896622
r=0.879082242985 0.312241075989 0.160632200216 0.334544009988
r=0.85047497067 0.313648861565 0.164555593315 0.340742685903
r=0.830410673368 0.32337143014 0.159571937081 0.307714832133
r=0.762529880216 0.163312027534 0.280514412144 0.439109458546
r=0.762073524818 0.146561249294 0.304638200702 0.439168119429
r=0.755665671447 0.161897977759 0.291780442439 0.43725513475
r=0.756598706317 0.153672080498 0.296242328087 0.437727026011
r=0.754876060618 0.169879313315 0.286038272751 0.428221731773
r=0.744833700572 0.171683848797 0.280733104238 0.422817869416
r=0.788944143874 0.176732381276 0.291801462046 0.417862696384
r=0.775947367348 0.176443850267 0.283368983957 0.424385026738
r=0.763157316694 0.162488413701 0.290219367262 0.436363734345
r=0.744563921464 0.163065949969 0.29951416167 0.431879264007
r=0.749801259801 0.149883391638 0.300120772947 0.438759786773
r=0.785870590884 0.160785354205 0.290395330326 0.434797028389
r=0.795379835859 0.157564441678 0.294797987656 0.436440018671
r=0.750811385173 0.171642320238 0.287831513261 0.414444759609
r=0.783629851625 0.169145256585 0.288265615116 0.426954497127
r=0.753619707753 0.157103284527 0.295787315178 0.434723171565
r=0.748547184648 0.15950952366 0.283458465534 0.440308275479
r=0.762994477644 0.151659154413 0.302155778997 0.435418408762
r=0.780683229912 0.190756464685 0.270551910459 0.420168371285
r=0.784237762844 0.169785916252 0.300480229792 0.414164534805
r=0.767568535762 0.148220939279 0.307060284704 0.435436542057
r=0.76786294808 0.163831867058 0.290566959922 0.430107526882
r=0.762380400014 0.156792232311 0.288351463934 0.44559321526
r=0.778699078351 0.170810412786 0.296725429896 0.419608437649
r=0.782004505708 0.16410281614 0.292770432988 0.420995724185
r=0.743822530814 0.210810960344 0.283213687982 0.348299376184
r=0.769488347467 0.233500167807 0.24839853497 0.36457953335
r=0.797216807172 0.215468258186 0.25798144136 0.362956301353
r=0.760907138173 0.245189406638 0.233702089619 0.338853503185
r=0.758972151636 0.203636418233 0.29024601307 0.367504545182
r=0.772684623989 0.253881278539 0.214872798434 0.344748858447
r=0.778866322537 0.255571503534 0.223693551872 0.334194181217
r=0.814655933477 0.231305370114 0.251459041861 0.383549565436
r=0.787114945373 0.347304959908 0.128679026429 0.341839471605
r=0.751096774981 0.218161344477 0.284329856621 0.341889713576
r=0.766720439188 0.314252526056 0.169825761795 0.353000238682
r=0.837126522238 0.3093745695 0.171304587409 0.357969417275
r=0.756635158013 0.203591639135 0.274639364103 0.405678584279
r=0.739968552308 0.186302789399 0.291367323739 0.407591001539
r=0.700147693106 0.159648390065 0.312013686271 0.410118446888
r=0.788671516698 0.19698738258 0.280862653549 0.384803512868
r=0.814652368546 0.325954001206 0.145835127918 0.343957274528
r=0.809351563718 0.33478533858 0.144790375367 0.313147853846
r=0.782971007399 0.240230460922 0.200734802939 0.380406646627
r=0.75125606374 0.217697811448 0.243615774866 0.358383952134
r=0.739852415349 0.274211961935 0.207062077632 0.339496146007
r=0.738987096786 0.273400827657 0.206880365311 0.338986233261
r=0.887413515778 0.388295519452 0.120772511177 0.259255919021
r=0.779606805401 0.263665164428 0.201329704163 0.366739547544
r=0.814699837109 0.279576506037 0.199846580189 0.327354337565
r=0.780119939782 0.256163199358 0.226057730735 0.340012383858
r=0.855389532423 0.313351594325 0.169511167299 0.312368310156
r=0.823363689583 0.270755597015 0.203491471215 0.355010660981
r=0.801332648052 0.268444398196 0.206357106768 0.344699339416
r=0.839511254245 0.274978376375 0.204744841221 0.339626838008
r=0.79623448471 0.261854100524 0.215316428823 0.345096457665
r=0.794712700907 0.264013304946 0.213748401278 0.340980140374
r=0.767937506389 0.203948430741 0.275799501984 0.38625952901
r=0.696608575911 0.215705190044 0.259502218792 0.393305035694
r=0.777155968725 0.206291242232 0.277596258569 0.381766929336
r=0.783550602297 0.431796048111 0.0886579692807 0.220507902295
r=0.803432036167 0.351955061453 0.143829749787 0.305215452759
r=0.743228553342 0.284575396046 0.21311415327 0.334085891297
r=0.774785718746 0.193946320086 0.281079460903 0.390456214572
r=0.745361237156 0.207701887154 0.279126353099 0.376702749305
r=0.785795482549 0.218254759294 0.265698195953 0.382786803548
r=0.772706437469 0.193290020993 0.28351370088 0.392148373769
r=0.73713842418 0.209807410509 0.284069499686 0.382823948085
r=0.745748239269 0.197593714769 0.286006200676 0.382275225479
r=0.864013903584 0.284581019582 0.20892655839 0.321781971525
r=0.77785743463 0.276981970857 0.212398122993 0.351321313905
r=0.773448707163 0.231697513592 0.245848045511 0.354781910832
r=0.776011491577 0.230773338297 0.243594926898 0.357590200425
r=0.773440850586 0.276284755486 0.221460304655 0.324117492171
r=0.802913723181 0.270565548469 0.225686286124 0.332773905661
r=0.784323647034 0.258492617194 0.22700651866 0.338227885529
r=0.783746125598 0.260397361873 0.226185752851 0.337053543599
r=0.783985520845 0.259541277449 0.226918573799 0.336684709989
r=0.811298349896 0.286512098196 0.195076069321 0.317927434336
r=0.777900529029 0.261205482969 0.204724363501 0.353055138971
r=0.745871094709 0.206022570673 0.266527617416 0.38889716563
r=0.773105374401 0.233703690556 0.245062889733 0.36454746607
r=0.782236334262 0.231582826608 0.226976229961 0.380725999631
r=0.762088452857 0.229125625095 0.226953578825 0.377531949285
r=0.786414200288 0.224947633648 0.246045960961 0.372666282141
r=0.784041531301 0.306349543427 0.168188575069 0.324952219155
r=0.763369172431 0.229421696919 0.227838750528 0.372836639932
r=0.780634672094 0.349301504041 0.126318043141 0.345394208639
r=0.785637458829 0.320793643826 0.16061630306 0.329441201001
r=0.830786700212 0.347552602436 0.13665559247 0.309368770764
r=0.766026771056 0.232665515718 0.233869996387 0.364114505962
r=0.77331903505 0.240336301677 0.212079001045 0.373712750609
r=0.784884841855 0.347161815546 0.125738820118 0.347329095573
r=0.806068502106 0.352117565378 0.121916223097 0.325966211525
r=0.81565203193 0.346332381147 0.134691899612 0.314017547439
r=0.75260170501 0.227174643097 0.232905097389 0.369678608686
@balllist {Second Position} color=red
r=0.923853057902 0.270095980804 0.258798240352 0.20075984803
r=0.904716637635 0.270288412056 0.242812073479 0.205580292216
r=0.885075498236 0.315810000821 0.224135807538 0.159803760571
r=0.888556664276 0.328133688431 0.219087476953 0.161403611461
r=0.879059901728 0.319155478118 0.2171005432 0.163267397766
r=0.880367639224 0.338577590302 0.205989093466 0.151142906002
r=0.90596610754 0.348422043701 0.203440812883 0.160730225108
r=0.950737877676 0.216117076879 0.286914378029 0.220621495771
r=0.959562995006 0.184789859907 0.318879252835 0.228854323935
r=0.895918374761 0.295127407119 0.228039291967 0.188017895351
r=0.920552979084 0.289770227742 0.239078203783 0.191939359074
r=0.929824215111 0.302291408367 0.225742756119 0.204757312761
r=0.925109021328 0.271766769416 0.252586895829 0.194642505008
r=0.915959516799 0.262656587684 0.254608396327 0.194359420687
r=0.931050442423 0.25730265345 0.25808932729 0.188868862243
r=0.921320524228 0.266190310213 0.254025792959 0.187800627396
r=0.932953180446 0.276534874406 0.237855467185 0.200205985009
r=0.976331220489 0.226057552964 0.290221516804 0.206472983231
r=0.947587899027 0.237010641884 0.283045215968 0.20221986806
r=0.89183577237 0.315103259517 0.223463548146 0.169420253794
r=0.89677433553 0.305322344604 0.217874656602 0.178926288223
r=0.905156868444 0.262585034014 0.258907079315 0.21333632354
r=0.93329279121 0.312505256076 0.269237238247 0.172371261178
r=0.975836800834 0.348401666551 0.173324183321 0.150327649193
r=0.904857833529 0.233836942982 0.284706875075 0.205287901314
r=0.91436684838 0.250029771525 0.277589697351 0.20162977833
r=0.879027980641 0.34590079791 0.200503942886 0.158928654752
r=0.944904593636 0.269750132908 0.256353003721 0.199929115719
r=0.929974491392 0.265274803712 0.247787294789 0.205389007852
r=0.928974242392 0.246092044363 0.261680202602 0.199414898262
r=0.940459088059 0.250365432318 0.265547484054 0.209337349398
r=0.957938986704 0.282219743988 0.226992823894 0.210798099302
r=0.928038357614 0.332352412248 0.222309415208 0.158386057842
r=0.906093650323 0.371149595103 0.193772702532 0.137875876165
r=0.911079916684 0.384896580445 0.172396773248 0.137522557957
r=0.915064890977 0.338934431183 0.194690284361 0.143205493417
r=0.889790846068 0.34219453868 0.214745194001 0.147711473222
r=0.913446091846 0.341233173148 0.192931595798 0.14386354947
r=0.915991010879 0.341343714011 0.194285845749 0.143010161895
r=0.897912136863 0.326640791432 0.233344033618 0.178101380337
r=0.890589297668 0.29312483388 0.209621688668 0.152166208913
r=0.929394403638 0.324784001911 0.204735803692 0.155868165205
r=0.933794429357 0.341534058386 0.21100171723 0.155809959931
r=0.928296042968 0.343448768297 0.204833677413 0.148487341477
r=0.906686001404 0.359425837321 0.202424242424 0.152153110048
r=0.930346463277 0.334521677701 0.226223529218 0.163613662127
r=0.906238324625 0.338594349494 0.227270084874 0.146087664225
r=0.928095460468 0.332469212785 0.210479336548 0.150113962434
r=0.928884514009 0.331766931097 0.209206495823 0.149701434323
r=0.895368604801 0.35607916136 0.211046340747 0.160419320074
r=0.879638030707 0.367093991129 0.191870709035 0.140014581688
r=0.905531682633 0.342834053681 0.192568917299 0.160979551811
r=0.927680990552 0.347450932734 0.199580725527 0.164884243787
r=0.911448209335 0.340793944903 0.20355050988 0.161589452164
r=0.927937484247 0.304424859168 0.226876249319 0.166681809922
r=0.911656881143 0.311593201721 0.22958520535 0.163112819096
r=0.945146410877 0.279673908136 0.266526850732 0.177391856734
r=0.910928398682 0.259631844792 0.261956590655 0.211129192468
r=0.911891777554 0.239964509993 0.270674853973 0.206265501672
r=0.911143630329 0.240302232041 0.269279871149 0.206260644773
r=0.90476515061 0.248399995337 0.275550529838 0.234014525361
r=0.909766885058 0.244813629477 0.267864456214 0.204363563329
r=0.982114094547 0.385539138636 0.221251178875 0.121848475322
r=0.965761558134 0.4033656251 0.181015928667 0.118063044665
r=0.925221122168 0.389423807485 0.156874663278 0.119371267274
r=1.0 0.389490824826 0.229097513622 0.124506795265
r=0.956387087068 0.369641038304 0.196888792864 0.118213525109
r=0.90530255448 0.2517489068 0.261418456023 0.207037354009
r=0.916282611736 0.246231078112 0.269369725281 0.198030872137
r=0.908136203787 0.261395918011 0.255364713081 0.192342992002
r=0.92837257394 0.262984888024 0.253411941902 0.189895072036
r=0.928164527824 0.26633694479 0.254518874756 0.189949858593
r=0.929573442898 0.263327875501 0.253539185875 0.187861724432
r=0.88232619497 0.366297356737 0.175384870742 0.122685588614
r=0.867307084108 0.359857670843 0.174464412416 0.1315432759
r=0.838381216459 0.351190011939 0.174113115629 0.132170219404
r=0.867974689946 0.363883684665 0.170568899559 0.128577358448
r=0.909796276192 0.261828731016 0.263409142573 0.198926186121
r=0.901187628631 0.248772807261 0.262619246087 0.200287116792
r=0.894717456184 0.242504270135 0.280370516358 0.201550387597
r=0.972619969124 0.342712933754 0.216277602524 0.157034700315
r=0.972714678098 0.323552385804 0.224995754797 0.158498896247
r=0.925835777265 0.390433469727 0.159655149778 0.136010152951
r=0.920452146588 0.366933943506 0.164583892473 0.139884456477
r=0.837706436914 0.339422531396 0.1775646956 0.142327763779
r=0.831804495697 0.418087258018 0.110324569007 0.0934219397091
r=0.936283077024 0.242866034881 0.27724048097 0.203385917978
r=0.966343975507 0.254519909216 0.278481989841 0.18541277463
r=0.86837717414 0.304452672895 0.22877795496 0.15510329108
r=0.872375402389 0.300388660549 0.235230278271 0.157093365453
r=0.873986068225 0.31250532946 0.227174277609 0.152129794382
r=0.888951269457 0.306725870852 0.243460002754 0.158680985819
r=0.870287032641 0.309368054395 0.226022160164 0.154660732442
r=0.870733885088 0.309277014771 0.22646700446 0.154507561765
r=0.869768730496 0.309068390609 0.227122150391 0.154947941477
r=0.868383727181 0.308655280823 0.226684250005 0.155122410903
r=0.930043906798 0.293917332081 0.228452325035 0.174495068107
r=0.930092721062 0.286609880211 0.228456967666 0.181897341888
r=0.894420559404 0.253831275108 0.251450676983 0.203838714477
r=0.91292055638 0.263721273179 0.247506325106 0.204206801735
r=0.900850183688 0.304932807596 0.230980928623 0.178659370725
r=0.888997239846 0.315923425916 0.232101361071 0.155969901516
r=0.949740424364 0.363770240734 0.174976920882 0.143035748307
r=0.949739368475 0.342887820363 0.187106110826 0.148219037393
r=0.910246952146 0.411539893559 0.164841542741 0.118914124269
r=0.94933232081 0.384851683234 0.185840986783 0.131003954064
r=0.974057198484 0.342191984692 0.201339428085 0.153236951207
r=0.955106185724 0.375434296836 0.184704101492 0.147379802494
r=0.96875872414 0.368311769981 0.165919809947 0.141256070152
r=0.899096375578 0.393182045386 0.150054983505 0.117364790563
r=0.962191776367 0.372924275262 0.165385547981 0.136792228797
r=0.942231258818 0.35001061997 0.230288155193 0.16073914993
r=0.912981820122 0.272446913697 0.247186779039 0.20248128443
r=0.927895498225 0.26862626507 0.265915352876 0.177081569292
r=0.941849676188 0.277807766805 0.266344902042 0.185533293113
r=0.946618427836 0.252880121472 0.272658774328 0.188159621866
r=0.95641397992 0.282401316695 0.265386669015 0.170476751419
r=0.938818530669 0.269815298138 0.265118642641 0.172382688831
r=0.896291794993 0.269763163946 0.262451138193 0.204690733502
r=0.906971777005 0.262871575675 0.2663687585 0.20050514863
r=0.899977857269 0.34185976861 0.214384754468 0.15447416002
r=0.867575979009 0.315316989368 0.212856629473 0.16009781837
r=0.910036891683 0.245026492156 0.263118392532 0.216141529569
r=0.905015609526 0.264582838127 0.261540289993 0.199524601854
r=0.906652155158 0.304334444729 0.214003590664 0.175378302129
r=0.93971485015 0.297855403634 0.243959542986 0.190906536805
r=0.911323118006 0.319830475064 0.221893685525 0.179709573559
r=0.873373880024 0.35280984535 0.202570246134 0.138586364626
r=0.901592742331 0.350558837278 0.206451064553 0.146933831966
r=0.867042782005 0.326425063253 0.21390831969 0.149203750558
r=0.906814002231 0.296395911781 0.25048620019 0.185087102247
r=0.909435746757 0.278546932554 0.250694053819 0.186242310972
r=0.927443499975 0.364333572121 0.19761914795 0.136627196494
r=0.91052845884 0.342759505992 0.206505823299 0.140390129396
r=0.931285951163 0.35839460848 0.195286580483 0.150502854885
r=0.898440530453 0.336378844422 0.215201818728 0.141766396431
r=0.901689873707 0.300558358962 0.228658445553 0.18843868502
r=0.883940963201 0.285919336905 0.238340240574 0.191731527343
r=0.8961330282 0.296507086263 0.226369824796 0.20008927575
r=0.903131827694 0.296391868764 0.228310303535 0.179966381521
r=0.894237443233 0.289333224547 0.225432250091 0.18296210139
r=0.900923850601 0.2894606255 0.226097895558 0.181103796851
r=0.903523404311 0.293450681937 0.227296613798 0.183286730768
r=0.903597538915 0.293125734175 0.226774632129 0.18203130866
r=0.999133457617 0.31874832843 0.199144156191 0.174110724793
r=0.940660371251 0.346833578792 0.182089674358 0.151080019637
r=0.870368500225 0.311090413146 0.239505022953 0.170381212162
r=0.957026315281 0.377332375509 0.168409432922 0.128608098986
r=0.944988760652 0.335169282055 0.216674030877 0.174076812361
r=0.937568668918 0.264102813253 0.242069150859 0.196652844198
r=0.902778472013 0.2548294352 0.2498316925 0.207597490544
r=0.938818227706 0.242989036353 0.262319676861 0.209117137911
r=0.889569437849 0.24730458221 0.274367446309 0.199134857838
r=0.909369163626 0.224933650433 0.313169958295 0.202943508083
r=0.898688338046 0.359024746932 0.21218837831 0.148413042982
r=0.875430229942 0.326550934378 0.210871892323 0.152361254025
r=0.882641785882 0.353224612689 0.220428672846 0.153846928449
r=0.891152198981 0.326924914298 0.208498782776 0.153307141683
r=0.906550968567 0.368132773248 0.211679433325 0.145251626719
r=0.895194567817 0.345917117066 0.184286107231 0.152211033197
r=0.915387623218 0.385504071104 0.184205823855 0.144026974952
r=0.888327198614 0.36081156209 0.175873910434 0.147420265771
r=0.888718368439 0.359805114729 0.176642023448 0.147893620414
r=0.907826530921 0.292766688131 0.23087930171 0.187736996494
r=0.923055984617 0.2836980795 0.237338097365 0.191469405985
r=0.90329940676 0.28203256349 0.239116007433 0.188943456331
r=0.899147370828 0.285675291517 0.23079714125 0.189097602951
r=0.901173508882 0.350992155053 0.217212736502 0.140101522843
r=0.907021480709 0.331653294932 0.220805046973 0.146129054378
r=0.956265448101 0.350004150411 0.204158711712 0.158379679588
r=0.936879086384 0.373844343587 0.218748249005 0.131422648064
r=0.914091179344 0.353850524571 0.199531996228 0.138799092906
r=0.876894183915 0.326556847189 0.215451857565 0.147540080436
r=0.874147252186 0.309803823875 0.232596300902 0.15244267004
r=0.896135809746 0.340311235305 0.201074388129 0.139598188476
r=0.931529485323 0.36738761876 0.19549216101 0.134664450935
r=0.933192494564 0.360235112967 0.206893488496 0.133339255574
r=0.922968914454 0.342204684745 0.207474883161 0.137019002043
r=0.957578563379 0.387409993454 0.184158847916 0.129773074405
r=0.951914786947 0.225116879921 0.273991141732 0.217150590551
r=0.885905748511 0.33046762219 0.216346153846 0.150192049907
r=0.867919981353 0.331064742104 0.191671029342 0.146772866652
r=0.88835245076 0.334024434689 0.202725853799 0.145904337144
r=0.883744576493 0.334270112185 0.200664068493 0.14549203738
r=0.942412461303 0.339740647234 0.207118451765 0.140690972237
r=0.915255691064 0.352132727372 0.218036467174 0.142419098724
r=0.940302967259 0.336416115501 0.213165566919 0.140743124317
r=0.960420161368 0.367874512553 0.230513078912 0.128729790124
r=0.887643126029 0.33053548326 0.211605818687 0.163043135275
r=0.907421974588 0.344193477648 0.214748911375 0.153049716488
r=0.925462187724 0.249441575167 0.265406451574 0.197190216336
r=0.949592372988 0.25311005734 0.274379476598 0.202833277118
r=0.874442160046 0.219417239491 0.314739339376 0.244418760265
r=0.878332175617 0.338310528415 0.209701194874 0.148310008151
r=0.953876995705 0.226353243843 0.27712193199 0.220440258097
r=0.923605167483 0.352040605785 0.198861057236 0.166425948087
r=0.957291896793 0.387127017773 0.228517854231 0.156346812327
r=0.90814950942 0.244384882028 0.272309060217 0.214798396969
r=0.921513115335 0.24595665793 0.292047561209 0.206865690724
r=0.926380931866 0.230387001253 0.288148807593 0.209130906224
r=0.939928893453 0.254055807917 0.285132309467 0.205025596654
r=0.913478572774 0.225276346395 0.285977636126 0.215318803753
r=0.91292548912 0.241399386102 0.271824003788 0.198944729898
r=0.949645719115 0.244147217559 0.276908359055 0.19775816321
r=0.922778166407 0.252963644941 0.276840199047 0.205994247714
r=0.91046883576 0.22518660336 0.286461537073 0.21573649485
r=0.913205470726 0.225314439204 0.285889310794 0.215213497351
r=0.879602500431 0.240186629677 0.325088721154 0.182216137342
r=0.993589823261 0.421104731736 0.216128819376 0.101432059658
r=0.977144293037 0.426153763499 0.251705797024 0.143233224091
r=0.924179297791 0.374523770084 0.182927502623 0.128761526144
r=0.932811128022 0.414147758499 0.158789353851 0.123576980451
r=0.879217355289 0.352134983317 0.225514212105 0.135469020568
r=0.894581695126 0.383840044386 0.190666515972 0.117572718773
r=0.880363500605 0.372402474018 0.174403939042 0.128360329796
r=0.980804915758 0.436236783428 0.205063655326 0.0846100362032
r=0.933783531604 0.408928910352 0.20671039035 0.106265421034
r=0.900463099626 0.402980380842 0.16487305251 0.110461627236
r=0.901385201289 0.386082729888 0.190754885428 0.116139271898
r=0.872742390709 0.358122250224 0.199041049079 0.142052169208
r=0.922792293105 0.400846207413 0.169370195941 0.109693431331
r=0.932650424206 0.247195514879 0.273983936197 0.207519051999
r=0.907949844875 0.320264256494 0.231212453357 0.185039440821
r=0.919552948448 0.323373293731 0.23669629261 0.177077602011
r=0.914825105407 0.305068517336 0.22824455732 0.177141760943
r=0.91578696277 0.304658192687 0.22854385523 0.175727289438
r=0.905889015549 0.287687518537 0.229132137169 0.183059714326
r=0.952823310427 0.225046453739 0.27647863128 0.213687199804
r=0.888545902929 0.322225006264 0.217539463794 0.166424455024
r=0.873735885166 0.309452361046 0.222071781188 0.166869282986
r=0.923908994297 0.258231781836 0.262491707113 0.206868256573
r=0.934414213984 0.343471431338 0.196472270528 0.14070523291
r=0.926670162645 0.356460479266 0.205262315205 0.138976356941
r=0.862074686775 0.406638320314 0.172677317738 0.102659000909
r=0.88799951397 0.285660405823 0.23383872671 0.188127027231
r=0.862504955467 0.341818143411 0.201714665946 0.14105858442
r=0.923961665226 0.244709079284 0.265920716113 0.19793797954
r=0.878327566987 0.324547133398 0.210340392603 0.154388383655
r=0.892008688066 0.289973414356 0.239334092923 0.182997847829
r=0.905279190366 0.310698853114 0.229929497385 0.185256181162
r=0.898198752492 0.299356913183 0.231390675241 0.173191318328
r=0.876822143965 0.341478448466 0.211464799894 0.138290846652
r=0.86500663867 0.308349816332 0.234176320995 0.154987284544
r=0.88772061214 0.328714715575 0.219981372689 0.171077518269
r=0.889568966499 0.314974914366 0.214177870023 0.170257202529
r=0.90867146167 0.275065762663 0.254168209808 0.197105189578
r=0.886758108525 0.287179845069 0.24760974248 0.19628027078
r=0.903152044055 0.300148860045 0.224778668617 0.194928312136
r=0.889682853194 0.289611864046 0.226566380473 0.198360888384
r=0.882100194854 0.286850921273 0.25735821967 0.185929648241
r=0.902056926322 0.274236270528 0.254517629054 0.200364942021
r=0.930891010797 0.29054554431 0.259688965687 0.188471982227
r=0.926812438031 0.332241255577 0.238696995226 0.164654123374
r=0.918197076441 0.312404470694 0.212464927374 0.174690353284
r=0.865357417314 0.30073459317 0.214658217911 0.176021981719
r=0.888440365814 0.26742355876 0.23135648068 0.206191565712
r=0.892154378298 0.310430396539 0.208698552748 0.171397005233
r=0.901842124466 0.343323365769 0.187788507888 0.150060867505
r=0.882438835904 0.323701823217 0.221993999538 0.162289406877
r=0.907055328088 0.315928507919 0.221086813654 0.166939422445
r=0.901916583117 0.312780196219 0.223409784939 0.175946982002
r=0.910344860547 0.268663183447 0.237530849808 0.202161893709
r=0.921910573646 0.258717635567 0.234889628263 0.215998781927
r=0.907057499098 0.286431212739 0.235491661007 0.206701381028
r=0.911361614535 0.282883743137 0.2329513806 0.200445611522
r=0.900440242537 0.271997660379 0.239021537047 0.200990161058
r=0.914924692701 0.27578517128 0.238123133318 0.199300590681
r=0.909467622492 0.26910007201 0.235420142321 0.202054419243
r=0.909469626173 0.291980241174 0.234229260497 0.198300159814
r=0.910435223822 0.270481880355 0.246474333779 0.207955349422
r=0.911586206788 0.263059476415 0.263391241404 0.199390758837
r=0.914579280282 0.283802661569 0.233144621719 0.20355120947
r=0.918423400042 0.273471897405 0.232726154792 0.202070775278
r=0.896516033307 0.273684210526 0.247980416157 0.201101591187
r=0.910423766815 0.290630249824 0.240773857909 0.188153687747
r=0.892701041183 0.287207904229 0.265356265356 0.187673166397
r=0.926359581742 0.283628779979 0.24542610674 0.193857237653
r=0.928627201316 0.290212813746 0.238609691729 0.187029030266
r=0.913277455635 0.295357474466 0.252274837512 0.18556174559
r=0.909707598531 0.274955841344 0.236986945429 0.194546109401
r=0.908952170222 0.245370126854 0.274040707015 0.200660473434
r=0.913480148639 0.258534474149 0.256703399141 0.20125178946
r=0.930087259234 0.256423515352 0.257204908991 0.190947324876
r=0.94102151627 0.255901909352 0.259775513939 0.192124687367
r=0.923343812165 0.258983835775 0.253395377833 0.188293182527
r=0.922668167793 0.259410843313 0.249153655702 0.210297610025
r=0.921491891318 0.251962895478 0.25842305781 0.199320854729
r=0.931391465663 0.236939164756 0.277552150082 0.197054204798
r=0.930704353335 0.233904508401 0.274969223091 0.204212277491
r=0.94202690342 0.24838369178 0.297884505432 0.203962703963
r=0.927496842246 0.243707801122 0.279987796948 0.207508088536
r=0.955086158412 0.260448567826 0.265762925599 0.20379210953
r=0.914819976878 0.237595714246 0.279050851261 0.216812049477
r=0.921460248941 0.244991673436 0.273629409865 0.194275212555
r=0.960704935617 0.22184385798 0.274275126446 0.210326005308
r=0.923125003534 0.235995877351 0.268616335996 0.200644163875
r=0.902914309938 0.34927808732 0.190989172747 0.134271158568
r=0.901501066432 0.344807365273 0.192458804902 0.12883363631
r=0.895333266412 0.346390840839 0.187066819191 0.133330769896
r=0.905646223424 0.329890602704 0.211456139159 0.141333152137
r=0.892565269872 0.331545064378 0.196771785781 0.134679977608
r=0.902015812422 0.225163510121 0.270977341062 0.216267319674
r=0.916659127225 0.258919983511 0.257958136765 0.205881005817
r=0.968926755538 0.234621945455 0.285447109357 0.220667118811
r=0.900041458603 0.323252688172 0.208833057623 0.161833126551
r=0.889829300479 0.295424193435 0.239825683559 0.190412595769
r=0.885281874803 0.29994799792 0.241497659906 0.176755070203
r=0.901698457404 0.287958878232 0.22892831718 0.18221859112
r=0.900388749841 0.285709186789 0.22909559813 0.182760684202
r=0.896466318206 0.282401058583 0.239384097197 0.191050162396
r=0.898232880973 0.300145499896 0.236749116608 0.182646910354
r=0.898412897021 0.306428841982 0.231396990462 0.174761544024
r=0.908815517649 0.292850462459 0.233039773615 0.18009804558
r=0.900935670564 0.286384709578 0.229589180927 0.182396872168
r=0.881530831095 0.294044971584 0.239683716333 0.186162589573
r=0.904197409533 0.303564840828 0.231337226791 0.179910666145
r=0.888007363232 0.30823555909 0.221951168012 0.168506253563
r=0.937202251977 0.29798911332 0.217058797067 0.16941832741
r=0.875756524337 0.325510406343 0.193815659068 0.155361744301
r=0.874999260289 0.30007745362 0.220447755689 0.179729281157
r=0.889910029372 0.317788056258 0.214483783664 0.174037224367
r=0.882439540742 0.310540421894 0.220061920935 0.189471130519
r=0.900961714223 0.289877229674 0.224728814571 0.184330405986
r=0.899101502449 0.290125902996 0.224321632599 0.184541976909
r=0.888204375621 0.297568945883 0.213199980195 0.168341832945
r=0.899995952818 0.242771065132 0.26288774827 0.192112729939
r=0.934139928586 0.249830810207 0.259196804796 0.197076380811
r=0.890702054752 0.28521700073 0.234742574813 0.177306159115
r=0.909908296563 0.233859976781 0.267881479986 0.209328151027
r=0.930176017275 0.254790237999 0.257059298104 0.206459257765
r=0.926559126373 0.273729705768 0.236604421788 0.206294675015
r=0.906400695576 0.359741168241 0.192418677859 0.131908009794
r=0.892596722881 0.373905164603 0.181629417095 0.126812141347
r=0.920646864233 0.374247103088 0.190876782838 0.131956838912
r=0.920539464205 0.361175166466 0.193039817148 0.130936914444
r=0.920224048094 0.362479252831 0.192305605497 0.131346537535
r=0.919565230877 0.361175416891 0.192744030948 0.131177466243
r=0.933015388782 0.353886462882 0.208034934498 0.140174672489
r=0.928806061785 0.391908914729 0.192813307494 0.130927002584
r=0.922605470966 0.366699708226 0.186837418726 0.131457804808
r=0.912563585827 0.408374875374 0.16630109671 0.120505151213
r=0.934750481437 0.37771056107 0.195969837686 0.133855919567
r=0.914562378967 0.258920959688 0.2682174319 0.201964843909
r=0.915610711561 0.245779447356 0.268259365395 0.21176260969
r=0.908111353884 0.35282116672 0.195358622888 0.133331208161
r=0.918606030975 0.343972951375 0.200871666661 0.138868117091
r=0.918277270995 0.345660625969 0.202105119902 0.137357063101
r=0.91091734221 0.331712500225 0.245376123327 0.14526266501
r=0.907867390727 0.356796505278 0.21510738988 0.138012377139
r=0.919647519596 0.343740866689 0.201912794716 0.138879624249
r=0.91640673261 0.351782560953 0.219981136557 0.142183202586
r=0.930262452779 0.340343518229 0.199475673801 0.144834118413
r=0.926958349866 0.338682820877 0.203555806217 0.144021565804
r=0.940398758934 0.371527077845 0.241389377394 0.169025392213
r=0.918738981443 0.337754528003 0.209404559611 0.141275244983
r=0.92118136951 0.339078323032 0.209179222328 0.141592154813
r=0.918766995687 0.338833227459 0.20883252163 0.141502004183
r=0.92015767022 0.338471496067 0.209048737314 0.141587968343
r=0.92512973333 0.347710118608 0.217893422621 0.142642301799
r=0.942705761432 0.349362043931 0.214742500541 0.144907164262
r=0.905803660717 0.339018877593 0.19323682549 0.140676042934
r=0.954587065024 0.2274138037 0.280452953107 0.21888636224
r=0.944551442378 0.219510398507 0.303582390061 0.217447884696
r=0.941983652526 0.225929003918 0.295935731529 0.2255332621
r=0.944306302542 0.225648198405 0.300467621394 0.21620809152
r=0.936772662682 0.22960182296 0.294665962208 0.214766189539
r=0.931107276895 0.219656357388 0.288705612829 0.221626575029
r=0.947054232208 0.238163327316 0.290407335252 0.214927880749
r=0.953924612576 0.246310160428 0.286016042781 0.20628342246
r=0.947647210809 0.227584732671 0.295389191869 0.218102649221
r=0.943493633462 0.225087864379 0.289745710151 0.230308042175
r=0.936098715428 0.215954522739 0.297538730635 0.235965350658
r=0.954066104433 0.232488723799 0.278721146193 0.220880870257
r=0.960941474562 0.227425963384 0.276956589389 0.226388672787
r=0.924514206726 0.221954332719 0.286626010495 0.219578783151
r=0.946184587474 0.235872037468 0.290593919492 0.220758246639
r=0.938998760034 0.217937187466 0.291830053603 0.223297478145
r=0.946915294891 0.222431648499 0.301647137666 0.210075498173
r=0.949298884741 0.225897901328 0.289979808692 0.22330770329
r=0.941187372387 0.245694230027 0.290597259745 0.213189888074
r=0.948151807543 0.232574839549 0.279834836857 0.217988420627
r=0.937718335941 0.221130355266 0.300195171218 0.226262129959
r=0.931837091976 0.229521016618 0.30752688172 0.217008797654
r=0.959054405076 0.227216877941 0.301627258833 0.216218646049
r=0.935156118201 0.236453415342 0.301381729978 0.219235933642
r=0.946218601967 0.231483756819 0.284317098344 0.216051506365
r=0.874830298865 0.265301464791 0.245259139383 0.195803421995
r=0.912246124125 0.281040696911 0.237877748756 0.189330376034
r=0.894622865252 0.279278911008 0.237910313535 0.197645423701
r=0.867503604785 0.280813498715 0.229388758521 0.175081014639
r=0.908074341682 0.25715763727 0.240336370734 0.215741888284
r=0.885886607465 0.296738421396 0.22726679713 0.172080887149
r=0.878848482982 0.300393040508 0.222321682735 0.175254567467
r=0.946805853554 0.283201074862 0.238862997019 0.202250493345
r=0.966093575372 0.344974861826 0.179604472252 0.147073998538
r=0.867452127242 0.273395823318 0.236068941227 0.191449704218
r=0.983321235837 0.324421990612 0.182724162622 0.16152120296
r=0.985654463271 0.335204573633 0.181636589062 0.17543738807
r=0.967925394446 0.287461973766 0.227372346341 0.198030813516
r=0.956994703976 0.271833022713 0.232578821601 0.201026981463
r=0.932206975143 0.245868330581 0.238099201684 0.211640762139
r=0.924215610838 0.249013395587 0.252737479851 0.216330387416
r=0.956637405901 0.338444310449 0.220044792833 0.145102937376
r=0.92807330194 0.344638121807 0.200484819492 0.141388819253
r=0.90387906011 0.287533400134 0.230815798263 0.191779392118
r=0.874019007324 0.26701986077 0.240942647193 0.194296569297
r=0.894442069922 0.267415756164 0.240054706775 0.182689213418
r=0.89234025996 0.266570031619 0.238405671927 0.18460047917
r=0.90083489568 0.404705154799 0.163623948362 0.108034751837
r=0.924106627878 0.298157154969 0.232608986658 0.159341394851
r=0.892877997708 0.318829862959 0.21640486244 0.16527874721
r=0.893358517838 0.307481600022 0.220151384951 0.166201843171
r=0.916623118765 0.350294985251 0.211335861778 0.146052816407
r=0.936916968134 0.325126599147 0.225646321962 0.157349413646
r=0.916554208643 0.317135076922 0.219574437676 0.159570826965
r=0.906969058098 0.323390584456 0.21759545286 0.163622883974
r=0.908248183795 0.314649376953 0.219375489949 0.163144302096
r=0.903229972373 0.314214930864 0.218012938063 0.163645846583
r=0.907627902407 0.258458191337 0.262112571919 0.204271376002
r=0.907526967829 0.245176538684 0.269969129848 0.200077175381
r=0.916286189307 0.263117432251 0.264655006727 0.199884681914
r=0.860768362052 0.374104596036 0.16141247658 0.120331416876
r=0.923688619584 0.348455604118 0.184262708633 0.151922794873
r=0.921834104427 0.314688954111 0.198232563867 0.170489563389
r=0.896659935561 0.250897548132 0.265408184688 0.210780216574
r=0.885360894575 0.245061787528 0.262285659546 0.212817319667
r=0.924680533416 0.275291537925 0.250473437656 0.195330409648
r=0.899176109097 0.250508806317 0.266108487808 0.208836803332
r=0.894760723535 0.27789407578 0.266694578187 0.193165166422
r=0.893400116692 0.253276493799 0.261485343856 0.203600620068
r=0.902883347974 0.32879629243 0.221410379525 0.170765312513
r=0.904869906387 0.309088663868 0.238083477402 0.181094097308
r=0.87754725362 0.268358181313 0.244189276785 0.195840731361
r=0.881478900789 0.26920759104 0.242578841938 0.195260711229
r=0.887062418247 0.303909869634 0.224003764769 0.171958072124
r=0.890953904714 0.302735930394 0.229082341172 0.179596027405
r=0.883361662367 0.293434497232 0.224183881965 0.178318646998
r=0.883749068625 0.294155006479 0.224797457799 0.178201200842
r=0.883024371412 0.29388382694 0.223929135613 0.178213090891
r=0.880081347403 0.306863874715 0.213205728126 0.171385237614
r=0.903137751127 0.289203872391 0.245018002299 0.176142431157
r=0.917585341484 0.249357517971 0.261369138515 0.20162762114
r=0.894928585601 0.274809792576 0.250647829328 0.195117910854
r=0.914555796782 0.272489404828 0.247503224618 0.19767827529
r=0.903752228778 0.261807344547 0.257665302824 0.191140071728
r=0.919840201719 0.278437205914 0.233174463435 0.194438541635
r=0.91263703746 0.320152898705 0.212019537057 0.148906349543
r=0.906989350705 0.275010552976 0.244670747151 0.185257492613
r=0.968262385078 0.340684044318 0.211315099288 0.157308783386
r=0.934203277974 0.323866379878 0.206312277775 0.152407708178
r=0.931848640332 0.356411960133 0.194551495017 0.144673311185
r=0.895967816927 0.267434857671 0.247641225358 0.187658088088
r=0.900486688574 0.267250385553 0.245161932242 0.190463161037
r=0.970367297787 0.34024757444 0.210605553697 0.157243225159
r=0.95483658413 0.349548715575 0.200347141865 0.14422587364
r=0.940845584628 0.345694756172 0.202407671904 0.142062844317
r=0.898383298613 0.262629149578 0.255083813253 0.187061463052
@balllist {Third Position} color=blue
r=0.514009715588 0.110277944411 0.401119776045 0.362977404519
r=0.538890267642 0.132615845882 0.344393976685 0.330364934106
r=0.56357327537 0.275720502504 0.185811642992 0.195007800312
r=0.518671097648 0.278556586379 0.182797272381 0.186601890603
r=0.519423279659 0.282617607871 0.168520036897 0.182663728605
r=0.624717161383 0.296452526174 0.182864960383 0.165013585666
r=0.594909417593 0.310602447942 0.160057713706 0.172921022706
r=0.402468470395 0.0353321296208 0.46560866673 0.450061769457
r=0.354140557501 0.0119728942102 0.519118008497 0.455005091113
r=0.637036626829 0.13439019646 0.352937171756 0.311807041432
r=0.608466353858 0.133091942743 0.354438090082 0.308246759839
r=0.685576115569 0.147908343665 0.333057813289 0.344721495155
r=0.595634434669 0.143039511785 0.359767931833 0.302072630279
r=0.589188202653 0.150819650756 0.347711855843 0.296792132396
r=0.483909276926 0.105519164628 0.395784877978 0.318867308503
r=0.551798446251 0.140153363541 0.360404322063 0.294004879749
r=0.434915340279 0.0472621159238 0.492647479545 0.351604966527
r=0.359740787628 0.0310813608447 0.506562694086 0.433593264785
r=0.43324855426 0.0643809890692 0.439495353205 0.416863292724
r=0.604340147749 0.28805673053 0.217566558845 0.173724807166
r=0.577850007099 0.278620760482 0.22385683843 0.170992836787
r=0.971863043743 0.196486506691 0.239919264409 0.261269342902
r=0.802798073849 0.286785524066 0.11421803605 0.214223642531
r=0.939977395475 0.305994615883 0.244661700681 0.234681534759
r=0.516803763896 0.120906497368 0.439124844296 0.322115964158
r=0.584831582956 0.164781136762 0.379833619707 0.285585478301
r=0.684885955284 0.373104381503 0.164294713266 0.0810508142411
r=0.397892112124 0.0441609073188 0.507708665603 0.393088782562
r=0.478587300585 0.0801927194861 0.438900785153 0.377551748751
r=0.439594199568 0.0675923500131 0.454720111781 0.364422321195
r=0.412133600882 0.0459448086464 0.494474220411 0.389606218994
r=0.567376608403 0.0622090768037 0.51330973623 0.338816427463
r=0.609944732798 0.234914251148 0.244461883042 0.267709712754
r=0.692292355132 0.385801406307 0.0995745531697 0.155515812626
r=0.718795098264 0.37858806472 0.104961979239 0.161476408619
r=0.597677137987 0.380410186339 0.105001389848 0.156795430778
r=0.592268176274 0.372559924365 0.113749698756 0.141482676158
r=0.604804246181 0.379274055785 0.105717750438 0.158214567545
r=0.603396036988 0.381002710651 0.103177943451 0.155616784651
r=0.614602248477 0.184579916538 0.291825955 0.277905856947
r=0.654609354945 0.309958359174 0.147337645078 0.181934969434
r=0.551143612827 0.27929633166 0.190949766264 0.234307318962
r=0.661692085926 0.243354321694 0.255237550086 0.258500286205
r=0.606923552765 0.347018921814 0.1450103224 0.165825869643
r=0.721681539826 0.320765550239 0.14322169059 0.184306220096
r=0.592617559643 0.269529645632 0.2148384235 0.210254809509
r=0.693572949217 0.351267294501 0.12518893152 0.13928612952
r=0.632789117851 0.269310523933 0.211564883814 0.234932857633
r=0.636635428081 0.26975355888 0.210469626919 0.235176569081
r=0.794591404993 0.365298324679 0.111565592241 0.142314098168
r=0.661679102037 0.376359438605 0.0986694209855 0.149371164712
r=0.626904065046 0.247003595685 0.206615697527 0.228307848763
r=0.641707398681 0.217111259646 0.291760345142 0.278240262502
r=0.592447961025 0.246168078584 0.22070058872 0.229260914161
r=0.480120540342 0.271988006542 0.121252044339 0.176494639288
r=0.522554643022 0.168259800159 0.296383382287 0.287772103448
r=0.426826202172 0.0931986865398 0.444259683966 0.317595477313
r=0.507393878073 0.0731660925249 0.43413572289 0.381765538813
r=0.430503026584 0.0510883785503 0.478737464994 0.407022964014
r=0.428806010552 0.0509799697537 0.478494304956 0.406934681213
r=0.542227170361 0.0583229386461 0.472167496299 0.381156666395
r=0.418835558511 0.0532333768496 0.48078049888 0.399788676741
r=0.782472662215 0.430116315624 0.0826784030179 0.111285759195
r=0.827816196093 0.399983479342 0.0932086329615 0.111941223171
r=0.847260465086 0.372248085575 0.0963820469961 0.114566209415
r=0.813442372771 0.461451744222 0.108755558339 0.0899668065385
r=0.837329438766 0.403500108028 0.0979351214544 0.120281490169
r=0.52430372112 0.0982794078199 0.411204925467 0.350202885962
r=0.477311684526 0.0685417536834 0.455322179114 0.368867302887
r=0.509774227788 0.127485686814 0.343953498536 0.30225951663
r=0.456587316731 0.117339125838 0.360018082348 0.314049690796
r=0.466227512826 0.119765551351 0.370499911194 0.297583102209
r=0.452680055295 0.117238952182 0.360215838299 0.313444077966
r=0.616804873712 0.433362380182 0.0568322337026 0.0798207394498
r=0.617739767004 0.419595675057 0.0635609823253 0.079334738269
r=0.618711982349 0.421474810864 0.0628993454484 0.0874495287349
r=0.61130855065 0.431913795618 0.0548201083725 0.0719061669116
r=0.469991064567 0.0843030493283 0.419664216668 0.391476602332
r=0.447966700895 0.0872464573493 0.380800222284 0.388209687876
r=0.465520484876 0.0710813296544 0.41434765471 0.413743266325
r=0.698483031065 0.274952681388 0.182776025237 0.19167192429
r=0.931368738039 0.352657497028 0.129631516386 0.107013075225
r=0.87435037213 0.375387847093 0.0957703332531 0.104899236341
r=0.846978600936 0.36207163385 0.0909890549057 0.102561038442
r=0.599228254534 0.391679913313 0.0528758427167 0.106681932256
r=0.605560858345 0.45502263315 0.0279302706347 0.0406915149764
r=0.429203454339 0.0459271289773 0.484705659273 0.38320149386
r=0.423059166539 0.0401735398107 0.500409146351 0.382466920904
r=0.586969811061 0.296578586208 0.156154370539 0.172286938686
r=0.58490127419 0.295595594353 0.164854159165 0.174864962189
r=0.617056034836 0.304916178251 0.159636516608 0.157919719855
r=0.672447391907 0.303008398733 0.178128872367 0.160711827069
r=0.618465488048 0.289556550074 0.180106827008 0.169646111557
r=0.61653648033 0.289648955467 0.180528524091 0.169407794986
r=0.617551163314 0.289483497788 0.181065668595 0.168854712487
r=0.621759643592 0.289456225341 0.181001871163 0.168745887367
r=0.561491775322 0.111437294504 0.424084077031 0.315230155002
r=0.570886338644 0.117990454818 0.403746957868 0.321536711021
r=0.495778200331 0.132123195953 0.31473491048 0.317710658136
r=0.536325268131 0.0678369420429 0.452160947211 0.404068034468
r=0.606068866495 0.191727689708 0.267482095437 0.280502132454
r=0.717108022158 0.268451919885 0.160672789643 0.212515215226
r=0.885960931622 0.395088338442 0.0823219269204 0.128900452751
r=0.807090276326 0.424116521171 0.0750198403436 0.101909341301
r=0.841834639693 0.396460719683 0.0578527782036 0.0825905078955
r=0.825848233415 0.413601348477 0.0759306227256 0.0997337702232
r=0.822757361759 0.421228872117 0.0790900393324 0.106144360583
r=0.869897962046 0.427982411879 0.0737547754631 0.104072659122
r=0.89134561251 0.443061103283 0.0629502393125 0.100787227353
r=0.812714444597 0.414725582325 0.0707287813656 0.0905728281516
r=0.862912214829 0.453985966438 0.0635884821806 0.103460645284
r=0.779306905471 0.287069596205 0.200717437991 0.204989026031
r=0.518738520154 0.0793822684684 0.447596402844 0.353171053251
r=0.438480021412 0.185583914627 0.313063989355 0.248180852923
r=0.43600486273 0.11424761058 0.407931921379 0.308767027593
r=0.422242918463 0.075129988703 0.459027706327 0.335826580572
r=0.41627550393 0.166381346089 0.352199353763 0.243120654824
r=0.451439933485 0.173914986327 0.34219751933 0.24763673378
r=0.587898348474 0.200367900667 0.352908714647 0.259094044608
r=0.461185932984 0.14901884593 0.436435464024 0.281069878894
r=0.562930708503 0.292753269514 0.203458641612 0.193331188783
r=0.537716098212 0.272979866595 0.201023762151 0.203052003261
r=0.546278350743 0.07202503052 0.456512170613 0.383592303157
r=0.517286647314 0.0919182315189 0.423033040171 0.372189208462
r=0.647221099532 0.195691202873 0.268940754039 0.279097204411
r=0.440270342401 0.0825529125304 0.500468252482 0.323515639633
r=0.566333999661 0.2251790525 0.271141336487 0.226657467639
r=0.788938867765 0.376660858201 0.12372032237 0.0836963624483
r=0.819386048147 0.364221665038 0.10802770813 0.101398155624
r=0.755142943288 0.379818425361 0.110619139753 0.103772882869
r=0.535713414562 0.116274258286 0.380291306327 0.347188314644
r=0.518886379338 0.151657563826 0.306799005643 0.320226452069
r=0.644389152431 0.360515781046 0.143487421516 0.158665880072
r=0.560476427859 0.349865975391 0.144063742374 0.159743013131
r=0.670209688725 0.33209222993 0.163960853241 0.182119790746
r=0.601068463191 0.344786170806 0.154034229829 0.170033886673
r=0.654218971539 0.178017974978 0.280209608552 0.298199516288
r=0.602405393166 0.128040028303 0.331021934701 0.348690993632
r=0.700707024361 0.169233344493 0.281832384778 0.305099877246
r=0.572479656225 0.196612140271 0.252383424763 0.275521000927
r=0.553172912549 0.185048640587 0.26327520244 0.28729412107
r=0.530585340589 0.181142972983 0.267456076094 0.290399608985
r=0.561003061539 0.187051948846 0.260095754466 0.290925295959
r=0.554259273665 0.186008341281 0.261298924048 0.290437560464
r=0.937615212126 0.308103771062 0.233270928056 0.236266381385
r=0.816033601676 0.36716576665 0.0896743577156 0.119743086238
r=0.653799633487 0.289934136119 0.210232186814 0.164260528242
r=0.81893832351 0.459351796231 0.0456117589502 0.0800222322684
r=0.531651243394 0.224649252132 0.270286941724 0.273463030934
r=0.515271325811 0.0936102379058 0.438120599505 0.337799592592
r=0.521281615881 0.0983679032738 0.425291270979 0.344221418506
r=0.40158061443 0.064858626659 0.436872475476 0.408886324293
r=0.469089027388 0.0734936092514 0.372989305278 0.388770541692
r=0.427286675614 0.0996105194223 0.468720918209 0.331403164099
r=0.633133938904 0.349793204305 0.137787628819 0.130064209492
r=0.534988332521 0.334438377535 0.14144704086 0.154525010788
r=0.618389938944 0.329238267384 0.148474671849 0.129820303807
r=0.499658562244 0.331308448718 0.143114564264 0.147735046491
r=0.659468875081 0.352812783132 0.158347747303 0.127666584301
r=0.767578690641 0.311952332132 0.126646352572 0.14994802402
r=0.864654177324 0.285822223258 0.20430301759 0.17506526198
r=0.845422305622 0.262766207258 0.216223213694 0.203289921304
r=0.842142366207 0.259435971026 0.221032108842 0.205539779321
r=0.64411747004 0.186735350934 0.27373542248 0.277598912499
r=0.50495130008 0.101697186244 0.381375614113 0.353595355069
r=0.615957611434 0.161667109105 0.310326519777 0.306167595788
r=0.606318664412 0.161801665052 0.307259055095 0.306656547197
r=0.594921824686 0.293354868482 0.156206737425 0.134102445778
r=0.513237013053 0.235548241103 0.215559212782 0.222690804361
r=0.625506426939 0.170664895825 0.374201045904 0.260977836806
r=0.56988317027 0.266011094302 0.191656861097 0.14005154928
r=0.660844529952 0.331452240585 0.113907814688 0.129509621478
r=0.597073703043 0.264723706683 0.184397553854 0.214588727894
r=0.525851046801 0.232986226946 0.211472057466 0.240182528714
r=0.579063167095 0.316559067258 0.166915590673 0.169589516284
r=0.623344742987 0.345142176117 0.127975291234 0.13511347232
r=0.584151339984 0.327026146694 0.134908649433 0.14993633591
r=0.571610027189 0.338877228332 0.123114488008 0.130059049058
r=0.600409097176 0.333024219943 0.127809295221 0.155247654375
r=0.542604270266 0.0545644685039 0.494924950787 0.401697834646
r=0.667320489448 0.30364508146 0.16317797484 0.175944782429
r=0.692907320863 0.334143544487 0.127664348216 0.150549697106
r=0.67948978699 0.332527673632 0.149439775062 0.150693279984
r=0.681306629692 0.333560183961 0.148454151693 0.150912788174
r=0.592958614241 0.356039511348 0.142862710624 0.144889377753
r=0.734220817326 0.371078136122 0.126594754422 0.140885944259
r=0.58957150948 0.350913785483 0.147612992269 0.15006125503
r=0.608877835303 0.367611619857 0.13354948955 0.133067519607
r=0.677477421384 0.274557445331 0.20011990786 0.192846549494
r=0.55376690098 0.326509194574 0.173866733498 0.141333291564
r=0.485898714137 0.0868099341044 0.437760110116 0.347294206345
r=0.3783059851 0.0359318267495 0.52592210472 0.373246562568
r=0.497299267117 0.0942271427702 0.428249893546 0.369487195085
r=0.621979060278 0.307736330056 0.165218597714 0.160900404072
r=0.390227224629 0.0242328679018 0.514201539451 0.428764082242
r=0.721597654389 0.261667973425 0.19077291297 0.225353856312
r=0.653658817821 0.27231778901 0.236038643405 0.131888961357
r=0.454576106784 0.0869682873085 0.444054997874 0.366764171488
r=0.427594965516 0.0699354343796 0.481365466982 0.364316307614
r=0.408180706563 0.0504335222854 0.479626013237 0.415369854425
r=0.448446263867 0.0887591030355 0.439108803807 0.367834739347
r=0.437371462239 0.0906234728426 0.42296112815 0.373174177327
r=0.483742979053 0.136773612761 0.349374062058 0.334026618492
r=0.402854487609 0.0581758452014 0.476056388874 0.387971336257
r=0.464124703827 0.0890615251168 0.424573524265 0.372909469968
r=0.443865211161 0.0926459551851 0.419414269235 0.373275150283
r=0.437174344296 0.0903747145386 0.423732070922 0.372991635474
r=0.467336583618 0.146115184378 0.451333969844 0.267280358848
r=0.628741022293 0.447634131855 0.0943047581337 0.0785323038342
r=0.586483706678 0.502874335142 0.105356471284 0.0711330790308
r=0.75935826824 0.447904588372 0.0437303296339 0.0521230191596
r=0.830993450277 0.401350396483 0.101397503337 0.0913087854283
r=0.705117523681 0.365692444144 0.124931367994 0.102061071926
r=0.712389922256 0.357465040533 0.129282384813 0.107267253691
r=0.795197488716 0.34130651495 0.123888151481 0.108543953472
r=0.623764258966 0.498022009638 0.0879426502673 0.0550001198782
r=0.645438802608 0.406440456357 0.0995381598094 0.0810223749974
r=0.756135031735 0.442152336988 0.0464252740912 0.048473744951
r=0.79250284867 0.415174585855 0.0719149885924 0.0586400158714
r=0.638961740452 0.257368331126 0.233017242607 0.193075192573
r=0.78477771566 0.419334717276 0.0883138228179 0.0588780821059
r=0.44452189081 0.0432119383964 0.442782337011 0.450906736417
r=0.540038919264 0.198407992381 0.383177905953 0.218898052815
r=0.575498677286 0.198711465537 0.333560112964 0.238495309543
r=0.526823498659 0.193181200853 0.366876723119 0.24700703508
r=0.518760109 0.190764973005 0.369307466589 0.250677419135
r=0.596225938288 0.19736832267 0.263889269665 0.279126280136
r=0.446539962217 0.0377590015076 0.452196473022 0.45573747502
r=0.631394469119 0.305036331746 0.184214482586 0.17464294663
r=0.651088294144 0.306968431997 0.185027438693 0.170228435239
r=0.508267395955 0.0981528684661 0.426009986382 0.333531198715
r=0.628478290431 0.376753448212 0.10599522307 0.151339868194
r=0.672366189991 0.298180071516 0.150611090356 0.170304744623
r=0.560631640442 0.393100817901 0.132041267016 0.0688034731345
r=0.617463385865 0.167798144377 0.28130421664 0.299049558724
r=0.617113879497 0.338663121857 0.131330978509 0.136848871299
r=0.39965963599 0.0484814578005 0.471467391304 0.399808184143
r=0.534007847987 0.307941242344 0.165543916024 0.17685099626
r=0.648373279125 0.17173059881 0.270413976453 0.327763007976
r=0.604728486547 0.181779784918 0.279443776601 0.277981740797
r=0.608724372987 0.171985530547 0.269573954984 0.318810289389
r=0.589707566659 0.31074714921 0.162726192049 0.165235768062
r=0.51164755154 0.282918903645 0.162757841198 0.196595083357
r=0.670896783573 0.241023069208 0.214500644792 0.224695515117
r=0.613780153714 0.253421477673 0.185537461994 0.22089468195
r=0.539249540275 0.180061564311 0.328341838796 0.288302564863
r=0.68461860461 0.225591457883 0.251517900761 0.255495847582
r=0.717686628556 0.191846648037 0.235695071949 0.29325428952
r=0.65763641747 0.184098488611 0.268821400695 0.312034343291
r=0.708248870744 0.252333094042 0.248683895669 0.228164632687
r=0.707555014215 0.190064159162 0.290011183707 0.273706515981
r=0.488664508514 0.132436435448 0.388175759072 0.336213280671
r=0.526176703803 0.196116363485 0.278178206288 0.235077537521
r=0.612379204162 0.199854283898 0.292484769567 0.255116340356
r=0.766103584511 0.320641507318 0.13940447485 0.140694218584
r=0.696755738513 0.205603614608 0.263667964109 0.249570810886
r=0.8576595072 0.36439289061 0.112733737212 0.136949085875
r=0.876596027622 0.397450509408 0.088909450395 0.109935292532
r=0.605126193884 0.301177013616 0.159127625202 0.15718901454
r=0.626312588813 0.240312874502 0.225364998776 0.220610027963
r=0.645422056406 0.242414398025 0.217919563381 0.239328178806
r=0.579800810017 0.104705640891 0.402082583732 0.344789359794
r=0.55110196042 0.0579045507232 0.500292723411 0.376448739627
r=0.623375615537 0.13587653762 0.377669609841 0.341634593616
r=0.601017750106 0.0981141083791 0.441553274449 0.344394047903
r=0.572377389086 0.101869607905 0.41282613691 0.342950847068
r=0.556056616079 0.111539366182 0.39983269206 0.336748279213
r=0.563745226754 0.0958441982476 0.422203672975 0.355565035178
r=0.596005170991 0.146229841639 0.360540462008 0.308746186256
r=0.555227070938 0.124172627938 0.380724785787 0.325713387312
r=0.52923135124 0.102062975027 0.421009771987 0.35776330076
r=0.60833094082 0.144217336961 0.360010293361 0.313506359826
r=0.549713638232 0.102912919837 0.419710794163 0.345707478288
r=0.663781826092 0.142656058752 0.347747858017 0.320073439412
r=0.674300063414 0.144041619249 0.344388446323 0.306237468162
r=0.669775545218 0.176120027184 0.31491452768 0.296565424225
r=0.707008965768 0.148829272917 0.342117736278 0.315954118874
r=0.614314647455 0.133786287832 0.352035487675 0.33485316413
r=0.6677036043 0.150371402043 0.338579387187 0.316991643454
r=0.590656720389 0.117243119553 0.375366371269 0.339055446881
r=0.440472775453 0.0538892328635 0.46075088136 0.413526587193
r=0.563310065205 0.134261078004 0.36875187269 0.318260811666
r=0.511118247453 0.108188545689 0.408645890789 0.318831586689
r=0.535784163298 0.0954675776246 0.433264198133 0.310437381809
r=0.507147184692 0.105958053168 0.405129803625 0.322705615176
r=0.574632945353 0.128442221212 0.392147946036 0.317518063766
r=0.533901489406 0.113397382806 0.401040251781 0.330044724201
r=0.359933346341 0.0553780617678 0.415269279135 0.42267588431
r=0.395878979778 0.0433272334054 0.468946930627 0.411073032773
r=0.512447510456 0.0999912037648 0.448410080486 0.346703610855
r=0.490997787818 0.128637834279 0.413595163738 0.322899188336
r=0.432776266363 0.0857052783282 0.482705818771 0.334804539723
r=0.476655890503 0.108770650436 0.434774072308 0.345104198805
r=0.425264047061 0.0634606518869 0.448096494062 0.38982810584
r=0.434301871868 0.0294456407432 0.477690420151 0.440132204918
r=0.404374986965 0.0543416645195 0.470548827622 0.348003091987
r=0.750255491827 0.361767090442 0.107292151823 0.12848090712
r=0.753638400595 0.36263414062 0.106843370668 0.122969565472
r=0.730456969975 0.379407910126 0.0773324873991 0.106917755326
r=0.709815924265 0.349323911123 0.11269280424 0.122171638241
r=0.697329282831 0.362101138272 0.0821981713006 0.113267400634
r=0.384576221963 0.0356777533244 0.513995226434 0.400080592666
r=0.520821134258 0.111284141743 0.371776668346 0.349104566482
r=0.43056048297 0.0360893602154 0.495509382001 0.431284296196
r=0.587954568968 0.230639991729 0.203534256962 0.253127584781
r=0.681671610739 0.181204751529 0.276375904969 0.314472481901
r=0.632093736643 0.198491939678 0.245709828393 0.269162766511
r=0.543830966638 0.166573008515 0.278875205301 0.309567986009
r=0.536890829069 0.163385743057 0.280425180968 0.312891668008
r=0.63803770466 0.186214363046 0.277853963671 0.290797546012
r=0.668545016415 0.205481485881 0.245360334947 0.274608783443
r=0.660661477207 0.213121104645 0.242390069212 0.259004510864
r=0.577740905352 0.175229426176 0.278018604137 0.298988529292
r=0.536253265889 0.162803920892 0.282124960317 0.3131927677
r=0.666185071664 0.187595749938 0.274623177662 0.277489498394
r=0.616750521886 0.171624298355 0.307560459269 0.287156697485
r=0.631509623112 0.232922529016 0.242461588271 0.222154575975
r=0.622701499031 0.227405641279 0.223266903594 0.217598632417
r=0.654815643273 0.266798810704 0.163567888999 0.194093161546
r=0.669196904764 0.247077047911 0.206469221407 0.230369195589
r=0.715967377407 0.253516127601 0.201550645548 0.231604108434
r=0.709209137712 0.236050460941 0.227282179247 0.252755250572
r=0.536408539533 0.179980170393 0.268365722532 0.295749585201
r=0.544432975381 0.18249785178 0.266429163388 0.293477046396
r=0.638682564829 0.242016141011 0.182106253404 0.235678566124
r=0.593467871004 0.141964484968 0.352185417796 0.317307998852
r=0.494138267317 0.0909166979437 0.43671861352 0.34055617566
r=0.627177067526 0.166807029364 0.281623715681 0.321879737241
r=0.457710044459 0.0545151683408 0.461410327596 0.38660340215
r=0.467658658637 0.0653741427995 0.428575030254 0.381807180315
r=0.514320813931 0.106555106112 0.405330525849 0.327866127334
r=0.548576778882 0.438440013991 0.0567943336831 0.0756383350822
r=0.520045537822 0.426797040169 0.057535487768 0.0874735729387
r=0.682752035579 0.384145687964 0.1087158133 0.11885303881
r=0.636017364182 0.385685556146 0.103146777585 0.121471411537
r=0.641847428151 0.384151258888 0.104735903639 0.122024183862
r=0.638383948549 0.384691091899 0.103687061508 0.121636596862
r=0.55354049217 0.37480349345 0.130698689956 0.121397379913
r=0.72921147505 0.384221576227 0.114599483204 0.109366925065
r=0.661978487514 0.382684262697 0.101549593141 0.111750474622
r=0.707243211295 0.393619142572 0.109737454304 0.101163177135
r=0.587593364235 0.379712861586 0.116985472671 0.104077024667
r=0.576101771297 0.10262655787 0.408029878618 0.357122559169
r=0.496210596913 0.064692868491 0.395002152964 0.427682667894
r=0.665488536305 0.338304112209 0.1155753905 0.135141855276
r=0.613293150049 0.330345938694 0.123052309628 0.136886327093
r=0.610945519334 0.331387814059 0.122632668021 0.13719622526
r=0.733922177199 0.274335008194 0.175716318188 0.183604372648
r=0.599432048681 0.280080087368 0.137582817619 0.148117946851
r=0.596343728345 0.279471583153 0.13563891057 0.155041931569
r=0.633436377972 0.29096688915 0.161373657959 0.177746644682
r=0.594929592112 0.277037049566 0.181438852571 0.176997302257
r=0.599831276349 0.278391561674 0.180163757767 0.17640887743
r=0.649815711112 0.356422429673 0.142479303226 0.13788465415
r=0.593776078563 0.296206510581 0.162770331793 0.157069368486
r=0.600678375911 0.29644735825 0.163967797627 0.158151639752
r=0.600935551998 0.29672681073 0.16398080145 0.158191145932
r=0.603013073362 0.296697188497 0.163676347975 0.158589790699
r=0.54824362182 0.284688723682 0.167186879292 0.14292605414
r=0.624666446006 0.294124007538 0.160215020544 0.176357008249
r=0.601847431132 0.296436774247 0.149574956764 0.151281535097
r=0.424056743248 0.0427140310983 0.493577530576 0.399622026919
r=0.41365066269 0.0362658678518 0.524516905247 0.397647752105
r=0.391943881777 0.0362103763505 0.539158652895 0.388816336222
r=0.408100990735 0.049304830696 0.503665817711 0.393900045927
r=0.405272211144 0.0433970313318 0.513308600212 0.397289530506
r=0.485885860594 0.0714776632302 0.476701030928 0.374158075601
r=0.418332745989 0.0373911955531 0.519830559974 0.399310085971
r=0.379182969459 0.035 0.538663101604 0.393475935829
r=0.394593980247 0.0376225992111 0.536276432929 0.392105868236
r=0.41497003422 0.0474467645235 0.528168286128 0.383295431052
r=0.428710634129 0.0482050641346 0.486006996502 0.404006330168
r=0.443989792172 0.039466702043 0.513597771292 0.40819846113
r=0.419886402201 0.0402468751621 0.556765727919 0.37539546704
r=0.455021940935 0.0496383491703 0.516806126791 0.384945397816
r=0.415677174175 0.0402137194999 0.535927216936 0.38106132996
r=0.412484538555 0.0411555203799 0.520775623269 0.39669748534
r=0.419943428373 0.0588068985016 0.468507523639 0.394799945549
r=0.421173246785 0.0503355020293 0.513736207705 0.392323224083
r=0.425676655498 0.0407902354303 0.542165187186 0.377122732536
r=0.444545154628 0.0468560657062 0.508056191374 0.399084421705
r=0.409542725342 0.0435518432079 0.524573830679 0.395938254924
r=0.394690244105 0.0449657869013 0.548191593353 0.364613880743
r=0.397146037487 0.0302376457191 0.579939464773 0.358836045431
r=0.446069128859 0.0554857712132 0.516546108199 0.375384415472
r=0.417492997393 0.0415786110975 0.527252174768 0.390671843515
r=0.559921177938 0.166562927922 0.315960551613 0.286616318796
r=0.509582430657 0.164932658213 0.331630940742 0.25722665655
r=0.511822750201 0.141805992724 0.347913174999 0.279238032948
r=0.494065475956 0.181584534585 0.300435802883 0.243736730361
r=0.618672912645 0.1197375533 0.355655679976 0.336987677508
r=0.523237658207 0.197521200261 0.296020874103 0.221722113503
r=0.601988072109 0.219247838449 0.258793681171 0.233640460536
r=0.490298729123 0.0825880673469 0.478607717177 0.342906327413
r=0.893604873715 0.352716676717 0.13634786572 0.200552310062
r=0.530081973808 0.165328085272 0.302863467269 0.279654676851
r=0.958943564617 0.25932532421 0.267599649932 0.258730209245
r=1.0 0.254167240667 0.282683565229 0.268942003031
r=0.569448663466 0.0541035621995 0.476072094469 0.404795394328
r=0.53734191107 0.034088360619 0.507845426917 0.413715770507
r=0.54255428801 0.0377531804082 0.506167591421 0.410451388321
r=0.462419611485 0.0685342671336 0.461286198655 0.349730420766
r=0.698300631452 0.293780687398 0.191747781893 0.174045998794
r=0.690566516198 0.314677289151 0.184813282398 0.163549531855
r=0.563873255901 0.164453907816 0.216933867735 0.333896960588
r=0.555058816072 0.181562244062 0.234069296569 0.307042838293
r=0.773007634287 0.235629894111 0.197423264937 0.225458571494
r=0.775457121173 0.23425987818 0.197158028345 0.22767317326
r=0.569766364195 0.404992892451 0.0638434020039 0.0608844282395
r=0.48292683139 0.251929855874 0.234750792022 0.208379813484
r=0.633439143313 0.249663098389 0.20264199971 0.217997802365
r=0.555610298169 0.219349521541 0.23961651204 0.25071310099
r=0.621531850035 0.336599241466 0.132146368872 0.131830313246
r=0.562194322615 0.252898454158 0.235107942431 0.209588219616
r=0.561629199609 0.2495126168 0.235678456221 0.221682565911
r=0.592102305293 0.22565179785 0.260126034845 0.227678240455
r=0.575038944199 0.224958416609 0.250853137974 0.242085758315
r=0.583136266484 0.227181180814 0.247325875933 0.240700248189
r=0.485079927495 0.0848708643885 0.424384066901 0.379282211665
r=0.520213503838 0.126567624928 0.359926683388 0.358527879606
r=0.492855514113 0.0975078480364 0.430777115767 0.361201870716
r=0.699412257983 0.46791376438 0.0512549250308 0.0671979355655
r=0.878038124591 0.359100642398 0.120817811153 0.15793611217
r=0.747163640544 0.185692211611 0.294176374176 0.257012716275
r=0.510148953325 0.0825255730246 0.419490031571 0.384691968347
r=0.552528735067 0.089261423508 0.397681770285 0.384270523997
r=0.49550866508 0.08462075152 0.41408352437 0.375037376657
r=0.499294339891 0.0757738589096 0.425054430443 0.391886662175
r=0.52176792027 0.09069499686 0.372566464308 0.41223571279
r=0.547312335999 0.0992636696731 0.378664036077 0.389110062007
r=0.64128079989 0.235188509874 0.211306417269 0.231013318859
r=0.612516783095 0.197703136577 0.279081254631 0.277846381823
r=0.54078316505 0.176454878404 0.291699043524 0.281044541161
r=0.535102276571 0.181273523664 0.279697981714 0.276240851803
r=0.66498459066 0.238020807072 0.209230407234 0.244172170961
r=0.64713292131 0.208620451359 0.247148564245 0.261311956615
r=0.576470936023 0.208317498017 0.236337369765 0.263077292679
r=0.581984069983 0.209350200177 0.237193839872 0.262947336461
r=0.57971380309 0.208894650636 0.237035494218 0.26312033331
r=0.647494391332 0.251792978578 0.188633103675 0.214510781386
r=0.55381338154 0.208219785606 0.226834804834 0.219686404033
r=0.505375817631 0.102089463295 0.399996275466 0.364818056538
r=0.572784181784 0.145208429472 0.357471631583 0.312401642351
r=0.614919890839 0.194472084024 0.282107978625 0.250635710337
r=0.55815325095 0.177653179775 0.301964944183 0.274486033237
r=0.632950608015 0.167602683586 0.314592756747 0.285510458092
r=0.670661480513 0.312805266511 0.133191760459 0.148948821406
r=0.582240501419 0.201298016041 0.255804136767 0.264140987759
r=0.971558021625 0.382968474014 0.101107959107 0.114275009367
r=0.740349278055 0.314867652869 0.13243492384 0.143716254774
r=0.755291702348 0.344673311185 0.127530454042 0.145603543743
r=0.598622905786 0.20114827157 0.293170594612 0.238687919059
r=0.518798116805 0.181831749664 0.265285309189 0.285458434904
r=0.965795767454 0.380785100926 0.100869856139 0.114865618378
r=0.885725875897 0.3886600324 0.0933348761861 0.111594538301
r=0.844674601239 0.35275964089 0.11224750051 0.128060599878
r=0.527493726282 0.189705188848 0.289552281464 0.266730497163
@balllist {Total Position} color=green
{Achromobacter denitrificans} r=0.921247159538 0.19684396454 0.307271878958 0.320485902819
{Acidithiobacillus ferrooxidans} r=0.913841662945 0.209659976581 0.280991057511 0.303522550138
{Acinetobacter baumannii} r=0.9057098891 0.286832525933 0.207064072037 0.227953854996
{Acinetobacter calcoaceticus} r=0.919896781424 0.290185060532 0.204805525476 0.22695035461
{Acinetobacter sp. ADP1} r=0.905160519674 0.291354924669 0.199523419084 0.223907621878
{Actinobacillus actinomycetemcomitans} r=0.912919422044 0.316260996789 0.182535610912 0.209095745692
{Actinobacillus pleuropneumoniae} r=0.941539835165 0.318252774619 0.175696660675 0.221843170341
{Actinoplanes teichomyceticus} r=0.940539800732 0.133498051886 0.350400709557 0.372035857962
{Actinosynnema pretiosum subsp. auranticum} r=0.930707709411 0.101471156209 0.383483725993 0.390400617956
{Aeromonas hydrophila} r=0.916396785443 0.227335797186 0.276661479608 0.280645788757
{Aeromonas salmonicida} r=0.931740487901 0.225418203558 0.276944942642 0.289251350772
{Aeromonas salmonicida subsp. salmonicida} r=0.941767343131 0.228574489905 0.274081217186 0.306500742373
{Agrobacterium rhizogenes} r=0.9262645678 0.215801254441 0.287037325335 0.288919333133
{Agrobacterium tumefaciens} r=0.914188371514 0.217212068267 0.282803686934 0.285649402226
{Agrobacterium tumefaciens str. C58} r=0.92280485228 0.197446221426 0.300473658062 0.297087118285
{Agrobacterium vitis} r=0.928338505168 0.214743813175 0.283861972813 0.284175670965
{Allochromatium vinosum} r=0.949855560525 0.182430241651 0.328450725716 0.309721348057
{Amycolatopsis mediterranei} r=0.953583254728 0.137027580337 0.35835116049 0.366806983645
{Amycolatopsis orientalis} r=0.945114344264 0.159218953147 0.331174459479 0.348694242468
{Anabaena sp.} r=0.91285026023 0.29222028697 0.215650659368 0.22484034171
{Anabaena variabilis} r=0.913067633425 0.283909728106 0.212799643979 0.231696149666
{Anaplasma marginale} r=0.893750037108 0.241738307044 0.216032493584 0.29816351449
{Anaplasma phagocytophilum} r=0.933213875579 0.294891561312 0.182397518198 0.257879441968
{Aquifex aeolicus VF5} r=0.968979058969 0.326311309497 0.192789681392 0.243015648694
{Arthrobacter aurescens} r=0.892849326691 0.188887103039 0.328444569454 0.307878276476
{Arthrobacter nicotinovorans} r=0.910800529357 0.211094287837 0.301786858565 0.292662595056
{Aster yellows phytoplasma} r=0.867007637225 0.364985301666 0.174000279968 0.175633428211
{Azoarcus evansii} r=0.949171390735 0.176100183118 0.338366117313 0.333026168114
{Azoarcus sp. EbN1} r=0.937936149515 0.186033785391 0.318189388532 0.323019271949
{Azorhizobium caulinodans} r=0.920554096842 0.173245422525 0.326317934387 0.319986609612
{Azospirillum brasilense} r=0.941035063915 0.16530090952 0.344698647531 0.333709839357
{Azotobacter vinelandii} r=0.968665613522 0.187382822601 0.335410201707 0.314019265581
{Bacillus amyloliquefaciens} r=0.949666886438 0.282129252702 0.224647277127 0.255987705789
{Bacillus anthracis} r=0.932512957439 0.369020509573 0.149184097397 0.196357227227
{Bacillus anthracis str. A2012} r=0.945232231954 0.371708851974 0.14292618471 0.19576964406
{Bacillus anthracis str. Ames} r=0.92418882524 0.344943122885 0.150959255544 0.209457504431
{Bacillus cereus} r=0.912211417011 0.346328531969 0.16154088575 0.201805609625
{Bacillus cereus ATCC 10987} r=0.923876256826 0.345788132389 0.150866343378 0.209197284446
{Bacillus cereus ATCC 14579} r=0.926142192667 0.346600815315 0.150096467403 0.208651075802
{Bacillus circulans} r=0.948923130999 0.265960447856 0.237254501415 0.265678349432
{Bacillus firmus} r=0.89089274821 0.301334869023 0.174921000561 0.221346091374
{Bacillus halodurans} r=0.936086596141 0.292658269658 0.197579827298 0.245631869402
{Bacillus licheniformis} r=0.955705909093 0.292764739554 0.220133562297 0.250799465751
{Bacillus megaterium} r=0.939837039908 0.330487558791 0.173592247075 0.217732797293
{Bacillus pumilus} r=0.943753032714 0.331483253589 0.169463051568 0.218777246146
{Bacillus sp.} r=0.966221097121 0.298893251628 0.203069980888 0.243577737984
{Bacillus sphaericus} r=0.933787676056 0.341927295276 0.16719955044 0.201798240515
{Bacillus subtilis} r=0.937641671672 0.300211456952 0.203156454555 0.240521712503
{Bacillus subtilis subsp. subtilis str. 168} r=0.937004404164 0.300305882263 0.201937780186 0.240601994572
{Bacillus thuringiensis} r=0.947121568258 0.347135952451 0.160874889782 0.203226543875
{Bacillus thuringiensis serovar israelensis} r=0.918473714291 0.361220811309 0.151639427264 0.189774591409
{Bacteroides fragilis} r=0.945489255818 0.300209445635 0.192992651243 0.232533081514
{Bacteroides thetaiotaomicron} r=0.963183750925 0.291659071115 0.227248789775 0.254592777136
{Bacteroides thetaiotaomicron VPI-5482} r=0.952624365518 0.296922031785 0.202327020234 0.236516778484
{Bartonella henselae} r=0.929345617699 0.284087467442 0.179477860561 0.234008722515
{Bdellovibrio bacteriovorus HD100} r=0.919865075228 0.250367580586 0.245951212135 0.264147730439
{Bifidobacterium longum NCC2705} r=0.953838393397 0.202385382332 0.313531265781 0.295038610269
{Bordetella bronchiseptica} r=0.92633521993 0.178385499222 0.321526442223 0.329677142112
{Bordetella bronchiseptica RB50} r=0.909435974134 0.159345732431 0.345858103928 0.33899352507
{Bordetella parapertussis} r=0.90921913469 0.159213277159 0.345742717216 0.338437523193
{Bordetella pertussis} r=0.908870922275 0.169089503115 0.33580862895 0.346825054499
{Bordetella pertussis Tohama I} r=0.909263996839 0.161790367909 0.346516586402 0.334458935321
{Borrelia afzelii} r=0.965961014563 0.401508959447 0.134402179608 0.188787593
{Borrelia burgdorferi} r=0.977960753976 0.400624419674 0.12916553852 0.174429081253
{Borrelia burgdorferi B31} r=0.952508179569 0.38699787107 0.121682852367 0.165925301726
{Borrelia garinii} r=0.981146689222 0.418206300495 0.144308052024 0.184307216968
{Borrelia hermsii} r=0.961433818946 0.390248670226 0.132576108316 0.180437667829
{Bradyrhizobium japonicum} r=0.907131579031 0.189070698555 0.313000739444 0.310169277431
{Bradyrhizobium japonicum USDA 110} r=0.909181737465 0.177812718484 0.328178050334 0.3184434908
{Brucella melitensis} r=0.911492282094 0.207930888801 0.280698687412 0.289191905948
{Brucella melitensis 16M} r=0.923843910912 0.203351247864 0.287548142679 0.295288730208
{Brucella melitensis biovar Abortus} r=0.927309495006 0.207688349068 0.289116900979 0.289686172175
{Brucella suis 1330} r=0.924013583697 0.203603599737 0.287392408106 0.294631725097
{Buchnera aphidicola} r=0.895771858608 0.397335989045 0.116793227935 0.151746268863
{Buchnera aphidicola str. APS} r=0.889284657146 0.388808875804 0.122245284817 0.152056042106
{Buchnera aphidicola str. Bp} r=0.865349857418 0.389381185792 0.120125110742 0.150314876699
{Buchnera aphidicola str. Sg} r=0.886989515193 0.396758173748 0.115683348853 0.147379875921
{Burkholderia cepacia} r=0.916737044948 0.187300418917 0.316352929715 0.324168389604
{Burkholderia mallei} r=0.911893323834 0.177070791269 0.301611558766 0.325676885555
{Burkholderia pseudomallei} r=0.893927375498 0.176039066264 0.319252835808 0.334209258529
{Butyrivibrio fibrisolvens} r=0.995867563393 0.310010515247 0.183806519453 0.237287066246
{Campylobacter fetus} r=0.975702232323 0.355917812871 0.148785871965 0.209554536707
{Campylobacter jejuni} r=0.961346841303 0.38157297798 0.126043923182 0.175064002976
{Campylobacter jejuni subsp. jejuni NCTC 11168} r=0.940883650911 0.362900303062 0.127783535146 0.180518633303
{Candidatus Blochmannia floridanus} r=0.878159844185 0.363953106019 0.122714208072 0.166289286317
{Candidatus Carsonella ruddii} r=0.872396726259 0.465167421105 0.0617676329898 0.0940800667758
{Caulobacter crescentus CB15} r=0.925385181507 0.161904918938 0.343195942724 0.333570218432
{Caulobacter vibrioides} r=0.941500845214 0.1715017987 0.344671061773 0.328397844648
{Chlamydia muridarum} r=0.874955578671 0.289768592344 0.193947183758 0.212183912879
{Chlamydia trachomatis} r=0.876736205 0.287061618633 0.199324500515 0.216524902835
{Chlamydophila caviae GPIC} r=0.886927284181 0.300116348036 0.192891400288 0.204997091299
{Chlamydophila pneumoniae} r=0.893362690675 0.302159346459 0.197932442976 0.214225067695
{Chlamydophila pneumoniae AR39} r=0.880847916768 0.29169875405 0.203614432517 0.209288304114
{Chlamydophila pneumoniae CWL029} r=0.881323128767 0.291474842819 0.204104249254 0.209317263319
{Chlamydophila pneumoniae J138} r=0.880790733602 0.291603946921 0.204364296246 0.209174095497
{Chlamydophila pneumoniae TW-183} r=0.87952898911 0.291719132351 0.203994703335 0.208817484409
{Chlorobium tepidum} r=0.925992111062 0.223383435103 0.295346015344 0.281979019884
{Chlorobium tepidum TLS} r=0.929264517387 0.22052161362 0.289886427089 0.286723137057
{Chloroflexus aurantiacus} r=0.902655520205 0.200350476946 0.280199705732 0.296731637157
{Chromobacterium violaceum ATCC 12472} r=0.917351145378 0.178673434364 0.326491237078 0.330617174434
{Citrobacter freundii} r=0.922905500148 0.255390145114 0.24297095035 0.265663474692
{Citrobacter rodentium} r=0.903873150301 0.30050532994 0.190992586035 0.226421009922
{Clostridium acetobutylicum} r=0.970112175673 0.381281479113 0.122028640184 0.193885307889
{Clostridium beijerinckii} r=0.955145331868 0.379627468372 0.12224763861 0.193719558689
{Clostridium botulinum} r=0.991680715109 0.408736503209 0.105357103747 0.14751016594
{Clostridium difficile} r=0.986913438684 0.39172534749 0.12198259792 0.177717565389
{Clostridium pasteurianum} r=0.976267247571 0.370397930619 0.132472272421 0.206087665214
{Clostridium perfringens} r=0.989672698133 0.390403421514 0.119536750042 0.191479852952
{Clostridium perfringens str. 13} r=0.980424777628 0.396363537554 0.105942634883 0.188128316506
{Clostridium tetani} r=0.952671580982 0.411543203706 0.10548502116 0.148038921657
{Clostridium tetani E88} r=0.975548950525 0.406512499136 0.108090587381 0.182718354702
{Clostridium thermocellum} r=0.99663777133 0.319456572188 0.191442663961 0.237100669451
{Comamonas testosteroni} r=0.922457931083 0.191094998195 0.316438313166 0.313605474206
{Corynebacterium diphtheriae} r=0.924991639098 0.227042368363 0.269493613609 0.271430811482
{Corynebacterium efficiens} r=0.944204038469 0.204818001884 0.306650155061 0.295430730639
{Corynebacterium efficiens YS-314} r=0.94070776482 0.180199383565 0.329829553623 0.308023253679
{Corynebacterium glutamicum} r=0.954641384856 0.225177568482 0.281015998136 0.271652712564
{Corynebacterium glutamicum ATCC 13032} r=0.932311576324 0.224484440867 0.277471243226 0.270024176942
{Corynebacterium jeikeium} r=0.907913032905 0.23850693646 0.287207787231 0.272951636392
{Corynebacterium striatum} r=0.918019387305 0.21436435464 0.321093193446 0.283962610366
{Coxiella burnetii} r=0.919286858999 0.309758072567 0.202985361597 0.222951862246
{Coxiella burnetii RSA 493} r=0.884541640986 0.289601977404 0.204573038008 0.224134958965
{Deinococcus radiodurans R1} r=0.904910980751 0.16955498991 0.339981632659 0.332525696284
{Delftia acidovorans} r=0.908063958529 0.189778939862 0.318849536487 0.317597654702
{Desulfitobacterium hafniense} r=0.909704388415 0.261383260665 0.22617765239 0.26697443789
{Desulfovibrio vulgaris} r=0.955489326608 0.205953049884 0.324826746582 0.300337141787
{Dichelobacter nodosus} r=0.936343337077 0.271886019668 0.232264493944 0.251812427448
{Ehrlichia canis} r=0.920618070486 0.362720540187 0.149822115734 0.169843171422
{Ehrlichia chaffeensis} r=0.942151715133 0.340564928534 0.149816554049 0.188318955137
{Ehrlichia ruminantium} r=0.896996259597 0.353140348266 0.151399017711 0.181500223248
{Enterobacter aerogenes} r=0.924067163183 0.217121143157 0.293106301982 0.300919987311
{Enterobacter cloacae} r=0.914688681694 0.224976260033 0.267000538308 0.291067119087
{Enterococcus faecalis} r=0.948110190396 0.352618937255 0.164405208377 0.203545292374
{Enterococcus faecalis V583} r=0.923930177287 0.332923770455 0.16927918663 0.210175977131
{Enterococcus faecium} r=0.958531630743 0.337413720779 0.175241720488 0.217550172818
{Enterococcus hirae} r=0.905423492202 0.333976751169 0.175181229357 0.212013325898
{Erwinia amylovora} r=0.918245803166 0.24746946941 0.252092601993 0.275078876912
{Erwinia chrysanthemi} r=0.907543533143 0.222861282388 0.272064422656 0.294966137673
{Erwinia pyrifoliae} r=0.908774914732 0.244745750102 0.251590224305 0.281702190976
{Escherichia coli} r=0.91781355277 0.252847354246 0.236503253293 0.266476362309
{Escherichia coli CFT073} r=0.908445880104 0.243309824191 0.243016776855 0.270885367683
{Escherichia coli K12} r=0.913552670507 0.241068567352 0.245052717808 0.272925603074
{Escherichia coli O157:H7} r=0.918142619695 0.246035417158 0.241643553417 0.273564875541
{Escherichia coli O157:H7 EDL933} r=0.91786258372 0.245398446874 0.24193956408 0.273025244135
{Eubacterium acidaminophilum} r=0.988164839872 0.318159935812 0.195524650085 0.262637068735
{Francisella tularensis subsp. tularensis} r=0.964593873269 0.350515463918 0.140729831451 0.199012709322
{Fremyella diplosiphon} r=0.90165845728 0.287539085889 0.221342558712 0.220588561418
{Fusobacterium nucleatum subsp. nucleatum ATCC 25586} r=0.972272010425 0.407091515613 0.100743965601 0.173194428102
{Geobacillus stearothermophilus} r=0.977955098789 0.275638754121 0.227246412317 0.269481982475
{Geobacter sulfurreducens PCA} r=0.932998443984 0.196425825402 0.310402100478 0.305736251429
{Gloeobacter violaceus PCC 7421} r=0.904810728297 0.183456494821 0.317759519364 0.310872892496
{Gluconacetobacter diazotrophicus} r=0.937494542169 0.168282361993 0.328101557992 0.339372956338
{Gluconacetobacter xylinus} r=0.904423547884 0.17634698432 0.311856939976 0.319138915457
{Gordonia westfalica} r=0.908450859756 0.172164202254 0.350291248751 0.31492779099
{Haemophilus ducreyi} r=0.92925395788 0.344804210558 0.170075177661 0.198714286802
{Haemophilus ducreyi 35000HP} r=0.89589480507 0.316454785851 0.177921106206 0.209461197597
{Haemophilus influenzae} r=0.922584765812 0.335169399788 0.174404495174 0.200498792459
{Haemophilus influenzae Rd KW20} r=0.908089485907 0.313759024081 0.177494926642 0.210080345689
{Haemophilus influenzae biotype aegyptius} r=0.935223237497 0.352249951953 0.17598770008 0.193202097576
{Helicobacter hepaticus ATCC 51449} r=0.921046340543 0.329333028503 0.163242086612 0.200020004501
{Helicobacter pylori} r=0.948080809739 0.345395145752 0.175306757205 0.207235922059
{Helicobacter pylori 26695} r=0.915358051551 0.320982079242 0.179396914662 0.216182404113
{Helicobacter pylori J99} r=0.915463287374 0.319198634565 0.181364129619 0.217666287902
{IncN plasmid R46} r=0.921688879104 0.250172903103 0.244568457704 0.267916338747
{Klebsiella aerogenes} r=0.934596457716 0.203602798869 0.298064612178 0.303960101236
{Klebsiella oxytoca} r=0.907857084183 0.235613367549 0.262933958647 0.283123912338
{Klebsiella pneumoniae} r=0.913886117843 0.234152544348 0.261883441907 0.279771157958
{Lactobacillus acidophilus} r=0.937942965727 0.322458083372 0.175757575758 0.199784648516
{Lactobacillus casei} r=0.932242097396 0.285972250794 0.208941918672 0.235559669935
{Lactobacillus delbrueckii} r=0.990619449309 0.266843750865 0.255734484381 0.258722780222
{Lactobacillus helveticus} r=0.981696294513 0.322939429596 0.185857567098 0.202685792197
{Lactobacillus johnsonii NCC 533} r=0.94208825855 0.339850756556 0.15419301009 0.195322651954
{Lactobacillus plantarum} r=0.903489993412 0.299744733991 0.192735019191 0.226782730061
{Lactobacillus plantarum WCFS1} r=0.900607704836 0.276178118217 0.213273660207 0.241965357237
{Lactobacillus sakei} r=0.919020642663 0.325729106443 0.178093081519 0.206703282585
{Lactococcus lactis} r=0.958825655805 0.346114356375 0.159861404863 0.194960609214
{Lactococcus lactis subsp. cremoris} r=0.956650928006 0.337700986053 0.166790046687 0.20163749963
{Lactococcus lactis subsp. lactis} r=0.935173324946 0.331989104376 0.163222138266 0.197778897191
{Lactococcus lactis subsp. lactis bv. diacetylactis} r=0.98813310236 0.347025238199 0.158138773729 0.202032875118
{Lechevalieria aerocolonigenes} r=0.943077784952 0.151451771654 0.349030101706 0.349071112205
{Legionella pneumophila} r=0.906702526599 0.313352839073 0.18591891799 0.213257028941
{Leptospira interrogans} r=0.889570417658 0.33042072811 0.15461321766 0.19320419814
{Leptospira interrogans serovar Copenhageni str. Fiocruz L1-130} r=0.900818835077 0.328189461613 0.170987132241 0.195783964313
{Leptospira interrogans serovar Lai str. 56601} r=0.896116174413 0.32928783047 0.169857263627 0.194318234982
{Listeria innocua} r=0.949963165619 0.33768474933 0.169290219022 0.208730835798
{Listeria ivanovii} r=0.927623097046 0.355801346986 0.166475022359 0.200660716567
{Listeria monocytogenes} r=0.946376508916 0.335014938991 0.173576595926 0.210794519096
{Listeria seeligeri} r=0.983257345816 0.356015130935 0.166454891995 0.204311440214
{Listonella anguillarum} r=0.921199860659 0.300384967341 0.202549619766 0.222029387944
{Mannheimia haemolytica} r=0.929460285128 0.323465221432 0.185144575671 0.211355116277
{Mesorhizobium loti} r=0.918821510613 0.185184640806 0.318329029777 0.312147269392
{Methylobacterium extorquens} r=0.941867783726 0.163482206041 0.354007526306 0.330701110428
{Micrococcus sp. 28} r=0.867890458025 0.162621408439 0.351846219356 0.337632053856
{Microcystis aeruginosa} r=0.902011177949 0.307071547902 0.196446016799 0.202579354757
{Micromonospora echinospora} r=0.954275829429 0.135915682898 0.362040706239 0.361079413819
{Microscilla sp. PRE1} r=0.964614689744 0.305520020908 0.190814179012 0.240429717053
{Moraxella catarrhalis} r=1.0 0.333326539486 0.20891081037 0.216180227186
{Mycobacterium avium} r=0.918957069342 0.174039663415 0.331177059306 0.325889463036
{Mycobacterium avium subsp. paratuberculosis} r=0.920269714928 0.171184129216 0.346118604701 0.329923927635
{Mycobacterium avium subsp. paratuberculosis str. k10} r=0.923968343313 0.153312452247 0.348550153283 0.347975199639
{Mycobacterium bovis} r=0.935805161855 0.181279592376 0.328238036869 0.329620015863
{Mycobacterium bovis AF2122/97} r=0.907453698148 0.167834517194 0.322268295838 0.336762298009
{Mycobacterium leprae} r=0.909952475718 0.19544714522 0.288481475197 0.310522321107
{Mycobacterium smegmatis} r=0.947117148314 0.164241921024 0.340745955247 0.333844756112
{Mycobacterium tuberculosis} r=0.92750863613 0.184217734695 0.316794241626 0.327530321245
{Mycobacterium tuberculosis CDC1551} r=0.905288178656 0.16854385461 0.321896248081 0.335790547034
{Mycobacterium tuberculosis H37Rv} r=0.907197193713 0.167928877758 0.322414857055 0.336519890835
{Mycobacterium ulcerans} r=0.887704865592 0.199263809575 0.351840175821 0.277602637315
{Mycoplasma agalactiae} r=0.992006579146 0.420598781319 0.13706856728 0.167183616006
{Mycoplasma bovis} r=0.962307149467 0.432188971866 0.170239438385 0.186213936496
{Mycoplasma capricolum} r=0.928268195509 0.402665047025 0.110356505255 0.162442714372
{Mycoplasma fermentans} r=0.966932617248 0.404517023894 0.119101829316 0.166234853838
{Mycoplasma gallisepticum} r=0.900191474248 0.361729385761 0.161654770452 0.177922315609
{Mycoplasma gallisepticum R} r=0.93403386201 0.370451045331 0.152046423112 0.166572482456
{Mycoplasma genitalium} r=0.902222878608 0.361627755411 0.148804573518 0.168523648754
{Mycoplasma hominis} r=0.984849470308 0.443893004707 0.130067851063 0.146666986342
{Mycoplasma hyopneumoniae} r=0.95181453924 0.390546686631 0.154832451127 0.160498253162
{Mycoplasma mycoides subsp. mycoides SC} r=0.937355305078 0.418141950375 0.103427582227 0.137898634353
{Mycoplasma penetrans} r=0.93818524844 0.400402572496 0.116846873657 0.14805161525
{Mycoplasma pneumoniae} r=0.897371485032 0.31294287111 0.204285497321 0.209865732633
{Mycoplasma pulmonis} r=0.941861478788 0.40398703186 0.126672585278 0.144685846048
{Myxococcus xanthus} r=0.917089996114 0.157691800403 0.335863322353 0.355354686646
{Neisseria gonorrhoeae} r=0.934121433333 0.260513060093 0.269728895517 0.25702318134
{Neisseria meningitidis} r=0.938563289483 0.267473636868 0.25318119312 0.26015580826
{Neisseria meningitidis MC58} r=0.926786311597 0.252626837428 0.269195945548 0.261449547971
{Neisseria meningitidis Z2491} r=0.92707920457 0.250996838711 0.270389521676 0.262459632855
{Nitrosomonas europaea ATCC 19718} r=0.91734939523 0.245796020706 0.246928380526 0.26876556164
{Nonomuraea sp. ATCC 39727} r=0.941898797824 0.140938891421 0.340134861924 0.368053851278
{Nostoc punctiforme} r=0.908147228655 0.298321222751 0.204576964838 0.222283471143
{Nostoc sp. PCC 7120} r=0.890746731806 0.298011518651 0.20410525608 0.219499635984
{Novosphingobium aromaticivorans} r=0.931294561758 0.19026502322 0.315234470477 0.3097698942
{Oceanobacillus iheyensis HTE831} r=0.948085579702 0.344202707188 0.153414044278 0.207570514488
{Oenococcus oeni} r=0.945161621137 0.327765028197 0.171176460123 0.209442991585
{Onion yellows phytoplasma} r=0.899038750058 0.391107469719 0.153312018634 0.136877098313
{Pantoea agglomerans} r=0.905359645759 0.233951874481 0.254607628674 0.276118277137
{Parachlamydia sp. UWE25} r=0.884859981604 0.327082135677 0.174418423354 0.186540586513
{Paracoccus denitrificans} r=0.922020783271 0.166895780051 0.33185741688 0.332017263427
{Pasteurella multocida} r=0.900113773252 0.303783734488 0.187975682602 0.219285293107
{Pectobacterium atrosepticum} r=0.901615995399 0.237751614128 0.257606448074 0.283263704266
{Pectobacterium carotovorum} r=0.933019112205 0.259397641249 0.240304536643 0.268397283862
{Pectobacterium carotovorum subsp. carotovorum} r=0.915255050432 0.245109860665 0.250375133976 0.274383708467
{Pediococcus pentosaceus} r=0.910755664522 0.324087526967 0.184930803211 0.1995479828
{Photobacterium damselae subsp. piscicida (causative agent of fish} r=0.882315672346 0.288240557596 0.204318545729 0.224074597344
{Photorhabdus luminescens} r=0.927330827051 0.285931604337 0.216542484597 0.237567464298
{Photorhabdus luminescens subsp. laumondii TTO1} r=0.914261675248 0.282711459284 0.20379466279 0.237757152679
{Pirellula sp. 1} r=0.919701149318 0.227186539228 0.272790340664 0.281785287227
{Plasmid ColIb-P9} r=0.90346741158 0.260939353758 0.250517598344 0.258078023589
{Plasmid F} r=0.92657135941 0.256639941501 0.22961879641 0.273606504575
{Plasmid R100} r=0.90572730828 0.243879940396 0.247889022919 0.281463610776
{Plasmid R64} r=0.896820741698 0.274806572545 0.249680944405 0.242143255962
{Plasmid Ti} r=0.913001173792 0.23528950105 0.264681068142 0.274864127769
{Plasmid pSB102} r=0.935580123955 0.218793713486 0.297683699498 0.302476754711
{Porphyromonas gingivalis} r=0.961722479723 0.273029839725 0.234515897532 0.250838126341
{Porphyromonas gingivalis W83} r=0.940065108765 0.26330847892 0.240171138911 0.25350002842
{Prochlorococcus marinus} r=0.882397258389 0.305388885774 0.176638815679 0.210658143143
{Prochlorococcus marinus str. MIT 9313} r=0.889863702339 0.233271752925 0.252716678466 0.268987377029
{Prochlorococcus marinus subsp. marinus str. CCMP1375} r=0.895514901515 0.329731591849 0.164982126261 0.205396313678
{Prochlorococcus marinus subsp. pastoris str. CCMP1986} r=0.913040380464 0.367218286941 0.135104073902 0.181803203238
{Proteus mirabilis} r=0.908931104456 0.308769905377 0.190953150242 0.211700900069
{Proteus vulgaris} r=0.927361055233 0.282033770172 0.216808628532 0.23754665842
{Providencia rettgeri} r=0.922641810319 0.273720572629 0.218775041691 0.24897667468
{Pseudomonas aeruginosa} r=0.916830383628 0.195849191106 0.303158800705 0.305815135959
{Pseudomonas aeruginosa PAO1} r=0.926433829072 0.168653897635 0.346218882054 0.325189439226
{Pseudomonas alcaligenes} r=0.921210632216 0.21314114658 0.301008728901 0.301046461902
{Pseudomonas chlororaphis} r=0.925500314435 0.20206360574 0.319063154823 0.300787777513
{Pseudomonas fluorescens} r=0.913538304532 0.198128303148 0.304628411077 0.304406982655
{Pseudomonas putida} r=0.922671096066 0.20359349644 0.300118047512 0.303277075854
{Pseudomonas putida KT2440} r=0.91636762918 0.192004839453 0.313039798013 0.310436132195
{Pseudomonas resinovorans} r=0.9254292617 0.225410431498 0.283481040244 0.288721003438
{Pseudomonas sp.} r=0.923629681605 0.205612766292 0.291214003092 0.304918376438
{Pseudomonas sp. ADP} r=0.907213198547 0.195248723207 0.315307435557 0.316292677042
{Pseudomonas sp. ND6} r=0.927315332287 0.218966742641 0.283716883562 0.293826434331
{Pseudomonas stutzeri} r=0.926236394539 0.198956194575 0.309123049727 0.305108131947
{Pseudomonas syringae} r=0.907884423821 0.215968992248 0.28590371277 0.293480212158
{Pseudomonas syringae pv. glycinea} r=0.925316392412 0.226376921548 0.281489911306 0.280911866183
{Pseudomonas syringae pv. maculicola} r=0.902765163487 0.237980727342 0.276456340286 0.278007214177
{Pseudomonas syringae pv. phaseolicola} r=0.927918435098 0.224381457958 0.283897367839 0.290422472904
{Pseudomonas syringae pv. syringae} r=0.940594625214 0.213461358489 0.289973234507 0.297287888146
{Pseudomonas syringae pv. tomato} r=0.920459393936 0.231754874652 0.285236768802 0.284818941504
{Pseudomonas syringae pv. tomato str. DC3000} r=0.917345461023 0.206463015643 0.293505172871 0.29916528098
{Ralstonia solanacearum} r=0.907432348731 0.166378425126 0.339068378836 0.336255462489
{Rhizobium etli} r=0.911061219284 0.207235520636 0.292339448014 0.296505421092
{Rhizobium leguminosarum} r=0.924407011455 0.198512287798 0.303632714347 0.297756940614
{Rhizobium leguminosarum bv. trifolii} r=0.941475434394 0.193578559954 0.312857113809 0.297261026048
{Rhizobium leguminosarum bv. viciae} r=0.919091342071 0.199603687046 0.302073592495 0.295438690238
{Rhizobium sp.} r=0.925882581636 0.202196284506 0.302831253263 0.299951156249
{Rhizobium sp. NGR234} r=0.9162941612 0.194803158302 0.305300646016 0.304391806085
{Rhodobacter capsulatus} r=0.915123336538 0.164000248692 0.319645253094 0.343738279895
{Rhodobacter sphaeroides} r=0.915373128789 0.156120445849 0.341848832696 0.340455830977
{Rhodococcus equi} r=0.934198951506 0.185351336295 0.331390831391 0.323195672252
{Rhodococcus erythropolis} r=0.926735675867 0.190340855873 0.317739652159 0.311118961028
{Rhodococcus rhodochrous} r=0.966600704301 0.179231970216 0.3344742689 0.317555395424
{Rhodococcus sp. DK17} r=0.919394055781 0.181854729382 0.325984723118 0.319234473022
{Rhodopseudomonas palustris CGA009} r=0.913500476415 0.173153650987 0.329103668602 0.326207299569
{Rhodospirillum centenum} r=0.933354886115 0.143472382192 0.350726960122 0.357787904585
{Rhodospirillum rubrum} r=0.910533580718 0.164785708151 0.330327235249 0.31912737267
{Rickettsia conorii} r=0.921761934999 0.359288839822 0.145740494768 0.18341258752
{Rickettsia montanensis} r=0.913948461984 0.359193885729 0.145663519615 0.178756426044
{Rickettsia prowazekii} r=0.914993995441 0.367054279712 0.132824491078 0.17350837336
{Rickettsia rickettsii} r=0.911120970852 0.349244637721 0.151253652239 0.192736291364
{Rickettsia typhi} r=0.904218268212 0.355025813274 0.13774336008 0.178904646389
{Rubrivivax gelatinosus} r=0.895204511589 0.147226269076 0.357790107767 0.339243462178
{Ruegeria sp. PR1b} r=0.925897622772 0.192511844965 0.301154725009 0.311139610274
{Saccharopolyspora erythraea} r=0.96003690627 0.1398702482 0.353316754698 0.368538956368
{Salmonella enterica} r=0.927535145598 0.277407292528 0.207443019943 0.244692583402
{Salmonella enterica subsp. enterica serovar Choleraesuis} r=0.907029385073 0.246924861179 0.257304186875 0.277641104941
{Salmonella enterica subsp. enterica serovar Dublin} r=0.904811961977 0.262177153753 0.234425377015 0.258606344254
{Salmonella enterica subsp. enterica serovar Typhi} r=0.914809206576 0.235698096567 0.250089687607 0.279820895718
{Salmonella enterica subsp. enterica serovar Typhi Ty2} r=0.912750850957 0.233098724892 0.251436052746 0.281480260793
{Salmonella enterica subsp. enterica serovar Typhimurium} r=0.911060176304 0.239929427804 0.25296122539 0.275800954329
{Salmonella enteritidis} r=0.918887284754 0.257821856658 0.235581158258 0.265690728588
{Salmonella typhi} r=0.919849781314 0.269630292804 0.227976538916 0.253632795014
{Salmonella typhimurium} r=0.922099041044 0.243340409862 0.249016058029 0.275444446849
{Salmonella typhimurium LT2} r=0.913567991272 0.233308987396 0.252046784813 0.281533572912
{Serratia entomophila} r=0.910549324695 0.250045301046 0.249369903632 0.263915657689
{Serratia marcescens} r=0.925103906073 0.248038609177 0.254546624062 0.269995591955
{Shewanella oneidensis MR-1} r=0.907216148454 0.269892571504 0.225016598747 0.24306242771
{Shewanella violacea} r=0.936724642875 0.266108836805 0.214869464813 0.248474215364
{Shigella boydii} r=0.917140872461 0.300865543442 0.177839444995 0.213835480674
{Shigella dysenteriae} r=0.898999606282 0.281623821291 0.209911604519 0.240979112111
{Shigella flexneri} r=0.915158132374 0.289274516764 0.208963722141 0.237342310366
{Shigella flexneri 2a} r=0.910112261417 0.277069229762 0.225761111496 0.250906864444
{Shigella flexneri 2a str. 2457T} r=0.913209747795 0.240259203289 0.246402064477 0.27552781541
{Shigella flexneri 2a str. 301} r=0.91214162723 0.241687184281 0.245095131263 0.274307445101
{Shigella sonnei} r=0.911569507521 0.274438447954 0.195111485204 0.242288458682
{Sinorhizobium fredii} r=0.888920902159 0.200667368041 0.293238116492 0.291782233983
{Sinorhizobium meliloti} r=0.924180878894 0.18625084391 0.316533753384 0.310383873656
{Sodalis glossinidius} r=0.897194129242 0.234087548893 0.254842513054 0.279396627552
{Sphingomonas elodea} r=0.906238750381 0.162653744553 0.335436541988 0.331011390978
{Sphingomonas paucimobilis} r=0.935905202229 0.177936331854 0.313567298642 0.329677625387
{Sphingomonas sp.} r=0.947813576931 0.200495003786 0.295266064535 0.305627897527
{Spiroplasma citri} r=0.919877816314 0.386542497377 0.121910341611 0.17265652326
{Spiroplasma kunkelii} r=0.914416137266 0.388553307158 0.123766737139 0.166440148998
{Staphylococcus aureus} r=0.955660799409 0.369823915602 0.14632767312 0.184662123444
{Staphylococcus aureus subsp. aureus MW2} r=0.949037840627 0.361040417164 0.145951715681 0.189007084084
{Staphylococcus aureus subsp. aureus Mu50} r=0.949683530746 0.361177493832 0.146446448668 0.188929335079
{Staphylococcus aureus subsp. aureus N315} r=0.948230077545 0.360731390751 0.146286161986 0.188881045692
{Staphylococcus carnosus} r=0.959333662953 0.344701601164 0.162532751092 0.202197962154
{Staphylococcus epidermidis} r=0.980657045348 0.379947243755 0.148105081826 0.177330964686
{Staphylococcus epidermidis ATCC 12228} r=0.950998725041 0.36367789893 0.146017558695 0.183026905537
{Staphylococcus warneri} r=0.97076242769 0.390916140467 0.136213581478 0.16344300432
{Staphylococcus xylosus} r=0.979742830068 0.36126613556 0.151265993553 0.188031639188
{Stenotrophomonas maltophilia} r=0.913339637201 0.198473592335 0.309720023275 0.31683784625
{Stigmatella aurantiaca} r=0.900615332253 0.161328799735 0.317604319787 0.346825243631
{Streptococcus agalactiae} r=0.939525413489 0.344071830836 0.152708532568 0.188734459675
{Streptococcus agalactiae 2603V/R} r=0.939827859809 0.330369474122 0.161940859749 0.19862938227
{Streptococcus agalactiae NEM316} r=0.939464182299 0.331014587786 0.162664278843 0.198095514996
{Streptococcus gordonii} r=0.931520803038 0.301552998241 0.19607278141 0.222384305533
{Streptococcus mutans} r=0.951118720287 0.318890911297 0.171515592768 0.202123528698
{Streptococcus mutans UA159} r=0.941199776276 0.311672414564 0.169085597248 0.205539184842
{Streptococcus pneumoniae} r=0.944667486828 0.319971154078 0.181465404973 0.215358216097
{Streptococcus pneumoniae R6} r=0.94722248602 0.304211805233 0.1863229793 0.218979480804
{Streptococcus pneumoniae TIGR4} r=0.94398580791 0.303628318881 0.186965177136 0.218494198427
{Streptococcus pyogenes} r=0.990352808109 0.339146734509 0.185716040029 0.216626234682
{Streptococcus pyogenes M1 GAS} r=0.937939576757 0.312456221409 0.181867624496 0.209610121642
{Streptococcus pyogenes MGAS315} r=0.940600604993 0.313590299532 0.181581307801 0.210339999828
{Streptococcus pyogenes MGAS8232} r=0.938081255167 0.313671041568 0.181828369622 0.209773007859
{Streptococcus pyogenes SSI-1} r=0.939199626585 0.313618183028 0.18143608664 0.210264885221
{Streptococcus salivarius} r=0.961868929856 0.31487997276 0.181904167376 0.206704121976
{Streptococcus suis} r=0.966215510623 0.319044971011 0.1798377048 0.220668952805
{Streptococcus thermophilus} r=0.932616975459 0.319609027327 0.167461239778 0.199890803388
{Streptomyces antibioticus} r=0.94540494135 0.144479954111 0.351514965276 0.352539282568
{Streptomyces atroolivaceus} r=0.937828033898 0.134112505218 0.377579165337 0.351421252077
{Streptomyces aureofaciens} r=0.933742506559 0.141345786009 0.375624942288 0.350534911024
{Streptomyces avermitilis} r=0.935863373735 0.142875036533 0.366791922397 0.34927838782
{Streptomyces avermitilis MA-4680} r=0.929773692127 0.147626055869 0.364670945057 0.346759150606
{Streptomyces carzinostaticus subsp. neocarzinostaticus} r=0.92303403113 0.154272623139 0.348713249332 0.339534173349
{Streptomyces clavuligerus} r=0.948252567357 0.150762301382 0.367346452424 0.344033554368
{Streptomyces coelicolor} r=0.948852738437 0.152584670232 0.369349376114 0.341381461676
{Streptomyces coelicolor A3(2)} r=0.940297449466 0.142565248528 0.37396166402 0.348857417267
{Streptomyces collinus} r=0.931488022776 0.145200192957 0.37247605265 0.348494245745
{Streptomyces fradiae} r=0.927841108161 0.13801432617 0.361222166694 0.359577155867
{Streptomyces galilaeus} r=0.952605263241 0.144246926683 0.36090474927 0.354625453259
{Streptomyces glaucescens} r=0.960488456876 0.141745760075 0.376173434988 0.346074719499
{Streptomyces globisporus} r=0.919873523355 0.147745000709 0.363754550182 0.339656313525
{Streptomyces griseus} r=0.945903301533 0.148410337851 0.371595583848 0.342924691242
{Streptomyces griseus subsp. griseus} r=0.931059186694 0.138731997458 0.369464330683 0.351572711684
{Streptomyces hygroscopicus} r=0.935300845714 0.146916023553 0.351204375613 0.348394573067
{Streptomyces lavendulae} r=0.941656480165 0.14263085259 0.368623931798 0.350349778711
{Streptomyces lividans} r=0.941379205263 0.159080310048 0.367771452464 0.336826997298
{Streptomyces peucetius} r=0.947756214406 0.149738940502 0.362790419341 0.343745792379
{Streptomyces rochei} r=0.934540015989 0.137634379251 0.377276428867 0.352545642313
{Streptomyces sp.} r=0.930212454348 0.146106223526 0.382095144998 0.33724340176
{Streptomyces venezuelae} r=0.948427324953 0.13808225199 0.38997272918 0.340215968913
{Streptomyces violaceoruber} r=0.936482399808 0.154249866447 0.371551089358 0.338076262254
{Streptomyces viridochromogenes} r=0.945424437688 0.145721728019 0.368113235366 0.342573024688
{Synechococcus elongatus PCC 7942} r=0.882037411118 0.214225117686 0.281477792993 0.276906372325
{Synechococcus sp.} r=0.917243393987 0.22649117431 0.272635741489 0.270378855311
{Synechococcus sp. PCC 6301} r=0.913176408962 0.212184387306 0.281268309965 0.279946586001
{Synechococcus sp. PCC 7002} r=0.881611509252 0.235862479979 0.254508883674 0.252557082728
{Synechococcus sp. WH 8102} r=0.91166225659 0.193510536268 0.295412687927 0.306744703658
{Synechocystis sp.} r=0.899050752146 0.249380300065 0.246053489889 0.246183953033
{Synechocystis sp. PCC 6803} r=0.896456843058 0.258404127497 0.234936305259 0.247696403073
{Thauera aromatica} r=0.95680045772 0.199031504108 0.322976585352 0.309568795398
{Thermoanaerobacter tengcongensis} r=0.965209073536 0.348332166151 0.1482104548 0.229821926735
{Thermosynechococcus elongatus BP-1} r=0.878722217881 0.218961751022 0.274420755039 0.270998031548
{Thermotoga maritima} r=0.971831590858 0.299333280293 0.206716524783 0.257750550296
{Thermotoga neapolitana} r=0.996267922849 0.299582127933 0.2118749139 0.267449602792
{Thermus aquaticus} r=0.954398901088 0.181719058367 0.326027934971 0.336168264041
{Thermus thermophilus} r=0.94084109475 0.164074724244 0.343930524085 0.340777917836
{Thermus thermophilus HB27} r=0.910040005613 0.147756633685 0.352093493125 0.344070199116
{Thiocapsa roseopersicina} r=0.931764985593 0.171511681767 0.331628777352 0.316954773683
{Treponema denticola} r=0.965573513696 0.319392999684 0.185875900881 0.221035403566
{Treponema denticola ATCC 35405} r=0.942898663089 0.331366916513 0.176696159086 0.206028734985
{Treponema pallidum} r=0.915815649786 0.23073925629 0.216161489646 0.302027666444
{Treponema pallidum subsp. pallidum str. Nichols} r=0.883773047168 0.222093305427 0.239542572876 0.286574453241
{Tropheryma whipplei TW08/27} r=0.896751837744 0.259085870737 0.214846683114 0.24921464364
{Tropheryma whipplei str. Twist} r=0.894954842743 0.258076912485 0.214148021861 0.250419961897
{Ureaplasma urealyticum} r=0.946883417232 0.3993311889 0.116079953847 0.142725033033
{Vibrio alginolyticus} r=0.928953855194 0.27125072509 0.222896494281 0.24482025196
{Vibrio cholerae} r=0.918382782911 0.282689822461 0.206297814113 0.23687696238
{Vibrio cholerae O1 biovar eltor str. N16961} r=0.907137170351 0.260998106973 0.228608542575 0.25230910934
{Vibrio fischeri} r=0.948646036436 0.333415273681 0.170997799316 0.196750479936
{Vibrio harveyi} r=0.952870331589 0.28292688344 0.221415245203 0.240649431414
{Vibrio parahaemolyticus} r=0.930931901077 0.278364030639 0.220536666888 0.241984244097
{Vibrio vulnificus} r=0.936294821404 0.274673586227 0.227488776309 0.243642654146
{Vibrio vulnificus CMCP6} r=0.923324181222 0.267153964696 0.228515018915 0.250108839359
{Vibrio vulnificus YJ016} r=0.919223994928 0.268469805541 0.226362405091 0.248442078382
{Wautersia eutropha} r=0.913180854706 0.182425828822 0.320765380268 0.323271038892
{Wautersia metallidurans} r=0.890661613189 0.195816451219 0.296466010676 0.31730336356
{Wautersia oxalatica} r=0.922518523126 0.188972174173 0.324342793687 0.314284493989
{Wigglesworthia glossinidia endosymbiont of Glossina brevipalpis} r=0.885436787597 0.424604802842 0.100441790297 0.136012418246
{Wolbachia endosymbiont of Drosophila melanogaster} r=0.939216958927 0.35317043599 0.149636756524 0.205024786601
{Wolinella succinogenes} r=0.917701563973 0.261652187256 0.235174363771 0.253862723654
{Xanthomonas axonopodis pv. citri str. 306} r=0.907514427519 0.175789813747 0.321992559054 0.328642799831
{Xanthomonas campestris} r=0.890187192177 0.18067503273 0.313031260976 0.324596864323
{Xanthomonas campestris pv. campestris} r=0.931439788725 0.19272234958 0.31008505266 0.317718196618
{Xanthomonas campestris pv. campestris str. ATCC 33913} r=0.908614015812 0.173190895406 0.324892206377 0.330957279759
{Xanthomonas citri} r=0.89422401329 0.192798827716 0.307776847394 0.329408275766
{Xanthomonas oryzae pv. oryzae} r=0.896161299909 0.183377959414 0.30871852687 0.324995302518
{Xenorhabdus nematophila} r=0.941474070646 0.282855273962 0.213881118394 0.241186867633
{Xylella fastidiosa} r=0.915280834472 0.261257923767 0.243187618342 0.270087264345
{Xylella fastidiosa 9a5c} r=0.893316337655 0.225503524436 0.260578788607 0.277222394451
{Xylella fastidiosa Temecula1} r=0.896970100119 0.227084817667 0.255290583517 0.276363921152
{Yersinia enterocolitica} r=0.901223410025 0.272738477397 0.218231492219 0.246749245085
{Yersinia pestis} r=0.913323810238 0.260640643408 0.23397239718 0.257893963227
{Yersinia pestis CO92} r=0.901308500239 0.253414870815 0.229175923463 0.259874608402
{Yersinia pestis KIM} r=0.901450102847 0.25463418951 0.229392350174 0.259400693634
{Yersinia pestis biovar Mediaevails str. 91001} r=0.900978200631 0.254106585008 0.22929440121 0.259339378063
{Yersinia pseudotuberculosis} r=0.908029897564 0.28172298383 0.198971633707 0.234607817779
{Zymomonas mobilis} r=0.913582131051 0.252876380322 0.225525723545 0.249627991387
{uncultured Acidobacteria bacterium} r=0.913604079959 0.18582318398 0.309297677133 0.318447614436
{uncultured bacterium} r=0.906183848176 0.217907304202 0.284394116881 0.290689006425
{uncultured bacterium 442} r=0.923789971215 0.232848105153 0.252195811068 0.276346661753
{uncultured bacterium 443} r=0.909030680651 0.222862049806 0.262194608611 0.28105268475
{uncultured bacterium 463} r=0.929128172597 0.223662507716 0.264604393714 0.284205093956
{uncultured bacterium 560} r=0.923379792476 0.313102569548 0.171133290861 0.207602463368
{uncultured bacterium 561} r=0.911992157789 0.235243421978 0.242771211482 0.274078373435
{uncultured bacterium 562} r=0.965323522006 0.357651340791 0.146247033845 0.205659333797
{uncultured bacterium 578} r=0.940215584965 0.319842558858 0.166454501558 0.208521721317
{uncultured bacterium 580} r=0.952978370383 0.349545957918 0.152912513843 0.199881875231
{uncultured bacterium 581} r=0.904886627562 0.23374954832 0.258227272119 0.263486837703
{uncultured bacterium 582} r=0.909916593114 0.229806145631 0.240842080825 0.28321144885
{uncultured marine gamma proteobacterium EB000-45B06} r=0.968175485681 0.356064830304 0.145738076651 0.206479313037
{uncultured marine gamma proteobacterium EBAC20E09} r=0.96293633001 0.363442104451 0.138532747049 0.193928874489
{uncultured marine gamma proteobacterium EBAC31A08} r=0.955426559139 0.348262259403 0.149782357342 0.194713663878
{uncultured proteobacterium} r=0.901844876602 0.226502993841 0.259180397369 0.274490189634
@group {Rekeyed Data} recessiveon
@balllist {First Position} color=gold
r=0.850041605946 0.130223955209 0.210157968406 0.261897620476
r=0.815193761328 0.143534781733 0.226075671805 0.255767122368
r=0.761966137213 0.190738155842 0.268967074472 0.21124476558
r=0.737762270969 0.190757704352 0.263864906787 0.212531827095
r=0.747495355287 0.188966895562 0.272291688019 0.212949677155
r=0.719153474408 0.216363601816 0.313752873891 0.158752778886
r=0.71170199404 0.20879644914 0.295733832215 0.163591455437
r=0.95959770782 0.106851658272 0.149044949159 0.298679083911
r=1.0 0.0925529300235 0.107650714511 0.312453916646
r=0.787579472531 0.15638980743 0.252489787979 0.249007975102
r=0.781971256405 0.141721092349 0.253392440188 0.23731853406
r=0.802516232526 0.131009780962 0.235523717684 0.263443082151
r=0.805144989685 0.148602505423 0.232597482123 0.248757148343
r=0.816814688958 0.149952571412 0.23815996636 0.246090808633
r=0.832136057268 0.139411200774 0.229516846198 0.247546768918
r=0.811082671445 0.154234925061 0.237887765772 0.237155803416
r=0.796747431048 0.144303942324 0.223493734623 0.254849230417
r=0.958236597493 0.107432199296 0.153943827203 0.278269270582
r=0.925787295616 0.125752395628 0.176265228488 0.270982809265
r=0.745384388997 0.189201293854 0.273500870863 0.205921871112
r=0.741968450884 0.190377159876 0.267786079232 0.196667436905
r=0.737903915276 0.164700605517 0.266143380429 0.149271137026
r=0.703022903685 0.163835393715 0.285383903793 0.163737280296
r=0.850237413376 0.171041431638 0.324537646057 0.160383160175
r=0.866341811022 0.130349178286 0.211917868767 0.26150198899
r=0.828183982442 0.1428182576 0.218471955224 0.247937258638
r=0.685932385288 0.179926275022 0.375950725584 0.157202183753
r=0.852796513126 0.128513202197 0.214389509126 0.251036682616
r=0.85366407431 0.133369022127 0.212633832976 0.267880085653
r=0.867371251873 0.135272028644 0.206051873199 0.262553488778
r=0.862118788485 0.124147324592 0.199592487597 0.274074238129
r=0.795308621579 0.123909038014 0.217719647013 0.265928044996
r=0.789912215093 0.17184102539 0.279121094708 0.207170533131
r=0.747664964217 0.200004443309 0.35011052731 0.154205036491
r=0.744342434297 0.208628321997 0.351641910755 0.151419801644
r=0.805676873578 0.202957567347 0.315484751132 0.153186092424
r=0.742802894734 0.20341842315 0.324231132862 0.156127764492
r=0.801890130756 0.203679411541 0.316857168236 0.153949683899
r=0.800490310515 0.202392084846 0.317456021285 0.152825613009
r=0.718470345154 0.185718037762 0.286660635597 0.186593515627
r=0.826620054112 0.201337822273 0.300921414016 0.167803667937
r=0.822845355883 0.182331488621 0.273894475403 0.197053911936
r=0.786037411482 0.174344590727 0.29340583858 0.194161419576
r=0.774132345121 0.189187091567 0.300994986263 0.170932741412
r=0.721092502922 0.20312599681 0.314258373206 0.162743221691
r=0.731196298664 0.182358836189 0.29262843155 0.168147989946
r=0.718665299328 0.194919195442 0.335920241832 0.149139634926
r=0.801732478942 0.177201905115 0.298854634139 0.187425143304
r=0.805287332986 0.17753764506 0.299397156813 0.186137217815
r=0.688990475284 0.213010678946 0.320030371314 0.160012736357
r=0.735780386785 0.21547481621 0.340209004192 0.164378151771
r=0.737024670692 0.20110412959 0.310790687539 0.179793338902
r=0.765081912972 0.178525855259 0.310415020964 0.190405298657
r=0.736592489662 0.194765996904 0.303804071866 0.182729962102
r=0.728913015191 0.174995457023 0.275849536616 0.190305288025
r=0.780903099336 0.175306942582 0.271249739879 0.211885048766
r=0.804752547216 0.145780688274 0.234283552321 0.229807262644
r=0.839179614324 0.133017731471 0.202358560348 0.268487013124
r=0.907749522253 0.121161588911 0.186984308748 0.288161992818
r=0.907630378487 0.122071151183 0.186357629682 0.289453975543
r=0.813296039638 0.114442592182 0.200545575361 0.259707860715
r=0.898333760424 0.122546532596 0.187324097401 0.290904804111
r=0.708134788906 0.178623074505 0.38887142408 0.0992769569318
r=0.697001320802 0.19492081557 0.398524154578 0.113272053931
r=0.70950081322 0.225048004531 0.399321720151 0.111791846828
r=0.705984767211 0.162804534352 0.403676332436 0.095071084111
r=0.747884147479 0.196672736813 0.397604864348 0.10290441063
r=0.837620706295 0.143169789791 0.217183781045 0.266378836844
r=0.866382561426 0.133060132361 0.218665323657 0.259842246606
r=0.803178867362 0.149337878589 0.234911061579 0.242777850618
r=0.820227026678 0.139134438692 0.22972972973 0.249214403786
r=0.799190232068 0.139179976227 0.236962551064 0.242331916987
r=0.822578526111 0.138744455436 0.230243971528 0.248422200143
r=0.734651920755 0.236756711897 0.392348230217 0.11816257936
r=0.722161618499 0.239026146629 0.386973281513 0.12871045971
r=0.73589565553 0.24983351232 0.395478734574 0.123362871148
r=0.722540247055 0.24220581801 0.394477040959 0.121661038626
r=0.868492630841 0.136142713328 0.215769476407 0.265985429904
r=0.876304658737 0.154857830879 0.195193109197 0.261415207928
r=0.893709997489 0.135093942977 0.214531599001 0.263040336355
r=0.715610061807 0.172113564669 0.312365930599 0.152365930599
r=0.695979744795 0.153574460859 0.391543555782 0.0917303447105
r=0.683311749501 0.214113476729 0.37889761712 0.122706286515
r=0.701769638346 0.213416605121 0.35969533183 0.127777658059
r=0.735584960731 0.251682877836 0.360756873348 0.1377020859
r=0.671644698093 0.282432822884 0.522392372147 0.0470480593277
r=0.870543754753 0.121313475657 0.196921592956 0.26764168793
r=0.881348558425 0.107752165388 0.219811947073 0.255122049128
r=0.758184314286 0.225654747426 0.26827451793 0.196909225775
r=0.762382861529 0.219293954031 0.265200600996 0.19788906411
r=0.743896082572 0.220267297296 0.282927536397 0.191863406648
r=0.730985382199 0.207765386204 0.296743769792 0.172208453807
r=0.753339692665 0.215555963594 0.276171657682 0.204714310379
r=0.753671912371 0.215147789362 0.27549855822 0.205317219211
r=0.75169692157 0.215115345356 0.276259952365 0.204905069752
r=0.751732130153 0.216071965317 0.277045890888 0.204297988838
r=0.815929640955 0.14549084077 0.264795678722 0.233501643964
r=0.824078376598 0.148844780176 0.256964505831 0.237455355732
r=0.821206352063 0.141843971631 0.215096959778 0.274413529733
r=0.881420445643 0.132154786116 0.20446208787 0.279806438915
r=0.77756261397 0.162211314074 0.269509938038 0.23044982699
r=0.745452087735 0.191877835565 0.317140644019 0.180203607392
r=0.740161415184 0.196507346478 0.384985858163 0.10878707275
r=0.760011411327 0.192474674385 0.371878063582 0.104616964661
r=0.633985773964 0.247388247662 0.418208896384 0.0933769902976
r=0.693863166341 0.21668583311 0.376723010759 0.10417618425
r=0.754831579129 0.176358031253 0.347772935048 0.116987349846
r=0.704294344001 0.209067973762 0.367793555828 0.100151373171
r=0.753184892297 0.2109827532 0.3777177394 0.0889578553877
r=0.706194984992 0.241427571728 0.426721983405 0.0956712986104
r=0.76489012122 0.204172822286 0.392627255706 0.0952977319825
r=0.69901416184 0.18981426852 0.321289500389 0.143322398697
r=0.817445561908 0.138848345026 0.221455812421 0.254531757616
r=0.802042039334 0.154551563781 0.226916925393 0.229501498595
r=0.799147261693 0.139935858762 0.222398628267 0.245673641762
r=0.845886119639 0.129526220667 0.21258804052 0.257802180214
r=0.781622355828 0.146427254262 0.22675004266 0.225461971629
r=0.804913383876 0.155126285943 0.229723038137 0.225097567705
r=0.786011955574 0.153276615314 0.245389744769 0.246263508853
r=0.812498509298 0.138009196296 0.231202642316 0.260475357814
r=0.745335196986 0.193175893778 0.294661179576 0.191112688711
r=0.770980126201 0.210397146088 0.280509076247 0.199838722401
r=0.877742548982 0.110228961989 0.191613447053 0.300314334831
r=0.854082107182 0.134109816972 0.212835749941 0.271975279296
r=0.794953889316 0.173839446012 0.284124134393 0.195588612465
r=0.77892150863 0.14590747331 0.237450833489 0.230052444278
r=0.731935264184 0.176522767593 0.270648531441 0.20375845982
r=0.681911342296 0.230886517099 0.358690917012 0.123175778697
r=0.679071894616 0.241489949428 0.306914283286 0.134970889465
r=0.717693957141 0.225628813812 0.353177556184 0.12966959369
r=0.806060717075 0.142280796127 0.238693259403 0.248541399429
r=0.819484400526 0.145034566602 0.244724283718 0.243508555461
r=0.754747196684 0.19954068518 0.333007458598 0.152109055666
r=0.774097128157 0.206191386934 0.306145829982 0.157267994218
r=0.75133381374 0.191740075506 0.321754323928 0.166477727741
r=0.779427151289 0.198687427615 0.320765238279 0.156307639514
r=0.784965308396 0.150159744409 0.263832074289 0.247409751874
r=0.812278323476 0.154068533306 0.254624481957 0.246831092692
r=0.772286992262 0.145017297177 0.268496819551 0.246568463341
r=0.791079503179 0.161704210238 0.265538053704 0.228816031579
r=0.808663293966 0.161709633942 0.255547607437 0.240342878033
r=0.814185331027 0.15852031127 0.252602103572 0.241604181772
r=0.804022350624 0.158375487427 0.25760362069 0.237538291989
r=0.806494490401 0.158586735489 0.257061265167 0.237745136062
r=0.848477124006 0.140679326023 0.327627707943 0.154158866007
r=0.739205126294 0.185812469318 0.33754704631 0.150425462281
r=0.723710317671 0.196992881378 0.261592708403 0.21429046637
r=0.743957281885 0.216245966918 0.3845903751 0.0882107049301
r=0.764771593522 0.177217903344 0.267097728178 0.19477826435
r=0.842571606438 0.134662706385 0.231564425046 0.251016551071
r=0.845619757043 0.143872490958 0.197172145991 0.278155594613
r=0.905714554126 0.117772648586 0.196999422966 0.285112521639
r=0.856582526889 0.13403182332 0.208242761499 0.288214068342
r=0.868168931131 0.128631992555 0.191948436908 0.268982869748
r=0.692513496941 0.196490185773 0.325594680438 0.160249525855
r=0.761504917384 0.208683240947 0.28837504564 0.181444385435
r=0.664941154126 0.204815394763 0.323045319289 0.154310140827
r=0.75497231904 0.206886008996 0.283043709227 0.180871432885
r=0.684393017988 0.199571699201 0.335804299481 0.157935919611
r=0.722863576378 0.193175607369 0.330129636311 0.178793800034
r=0.672551963619 0.195113897694 0.364859142893 0.13741143017
r=0.722108215046 0.216700886505 0.339368468376 0.146093619857
r=0.723103929841 0.215661461518 0.338354817941 0.146418256568
r=0.776882144064 0.161479573585 0.271016670244 0.229090648923
r=0.831011162184 0.132291201429 0.225413130862 0.275480125056
r=0.811769950342 0.143239536324 0.26314043005 0.23935934873
r=0.81049947852 0.153865870424 0.254980676473 0.247594129376
r=0.671442805036 0.197969543147 0.323027226581 0.153853253346
r=0.754996034003 0.180964136323 0.290715216348 0.190461496263
r=0.740470811766 0.174483273844 0.279862206358 0.188843695526
r=0.640233904757 0.187286378663 0.328962850899 0.147167591192
r=0.704488642453 0.198952034656 0.334249504511 0.149139219355
r=0.766802329987 0.195471323894 0.3079536481 0.178355646154
r=0.783308775756 0.185232200959 0.28574430383 0.195752622253
r=0.766749947407 0.202471574484 0.320317016766 0.166289265754
r=0.716135845971 0.202966059019 0.325813274247 0.156116762346
r=0.720924390046 0.193953391964 0.325841698499 0.158568002132
r=0.734858414156 0.199778915848 0.31488540005 0.159077043629
r=0.715523825636 0.195832424176 0.3206415012 0.162448178049
r=0.92332455832 0.118786909449 0.174673966535 0.278174212598
r=0.745958197378 0.202187306661 0.30594581357 0.178232625284
r=0.744062249187 0.247151796176 0.326053897739 0.144504275422
r=0.744173107596 0.230433679807 0.318016276519 0.160795767863
r=0.745847084119 0.232963354648 0.320033195265 0.160453570694
r=0.77665024283 0.184224258513 0.317274089407 0.157889494676
r=0.73577284838 0.182335870339 0.344193177463 0.15479384548
r=0.778601370373 0.180754677481 0.317714915988 0.15995122859
r=0.713359540465 0.181001621172 0.332559260395 0.135302107523
r=0.732101776382 0.197816414755 0.296061973431 0.195923132751
r=0.715138949796 0.193806585007 0.299692992074 0.16681808214
r=0.854119735099 0.136919673716 0.219302413147 0.251820527641
r=0.847638589128 0.12085077677 0.201404734033 0.261720997599
r=0.819151311013 0.114240525579 0.174219843056 0.312549425148
r=0.740422103955 0.21188630491 0.275167785235 0.214418257808
r=0.922014661191 0.114006514658 0.157160936949 0.294798647275
r=0.720759099921 0.184830602897 0.302851483514 0.18280856683
r=0.597748031588 0.136984346975 0.340534811675 0.162175933475
r=0.8552488463 0.135961238612 0.190765820909 0.277167119828
r=0.851931335095 0.118807134181 0.19766029534 0.264942785911
r=0.916875551619 0.123582689507 0.179116833204 0.27787563902
r=0.851127846702 0.122503424904 0.201023866176 0.260472997332
r=0.886976089309 0.132736231473 0.187603732344 0.257866123237
r=0.867405831136 0.14898958853 0.208168436796 0.244246359745
r=0.895547287227 0.124519413007 0.190402700312 0.269273117814
r=0.849458814413 0.136715718351 0.210628034027 0.248969001567
r=0.885802335199 0.134028060814 0.187799005283 0.259812937933
r=0.886744605579 0.132924791337 0.188097479532 0.25762318945
r=0.835404502483 0.126101133109 0.211489614671 0.279097836465
r=0.673973099756 0.184583910777 0.393057480367 0.100772124332
r=0.608803598918 0.134529629829 0.367538816956 0.153656046849
r=0.702738717864 0.203577936061 0.385566782618 0.104411683507
r=0.665910249076 0.221009656905 0.398052916699 0.0971186307608
r=0.68193319533 0.201883684588 0.367360729822 0.134518731258
r=0.687473994422 0.218884105473 0.370048051072 0.136190368551
r=0.694968674226 0.212037429709 0.371174277264 0.148121630032
r=0.699589787114 0.204991728404 0.397420221055 0.0971972475964
r=0.676846881532 0.191273540142 0.356270693182 0.158248803222
r=0.67655048506 0.236961915753 0.409293133295 0.0989844200808
r=0.6563715453 0.242803293324 0.399950401746 0.0878707469497
r=0.716554532305 0.201393931628 0.323338031979 0.180798200276
r=0.69002050267 0.220400067327 0.391780170892 0.122333737075
r=0.917407130981 0.118870086691 0.182667947934 0.290823693852
r=0.716110180628 0.175204690972 0.262866931402 0.194796327242
r=0.723315230299 0.165482161651 0.280336151337 0.189287173785
r=0.780185448453 0.167702801809 0.259630794095 0.212466556206
r=0.785611000843 0.168141216359 0.25756735044 0.21331724321
r=0.816088495851 0.155793353887 0.252332220912 0.247763734744
r=0.963333311237 0.113522420503 0.160011219016 0.291729481471
r=0.752706174924 0.194537709847 0.267702330243 0.211976948133
r=0.763679208562 0.195768499002 0.27761376291 0.20521654836
r=0.815742841472 0.139477635392 0.214410419358 0.257201717937
r=0.794354023273 0.199175676389 0.312383242014 0.157774639236
r=0.714190359299 0.194641618189 0.32865453381 0.157655974809
r=0.687788401545 0.232030437014 0.373583270943 0.155217471147
r=0.798108660137 0.161744738629 0.248397073244 0.248679942672
r=0.738157843098 0.227310928808 0.300765141765 0.190209625607
r=0.892733701923 0.13601342711 0.207496803069 0.258184143223
r=0.768840644792 0.206477933692 0.278862827722 0.188042739181
r=0.830572317861 0.146347638942 0.251550829219 0.263071274845
r=0.742713031523 0.160791448715 0.285714285714 0.211540335943
r=0.823352146607 0.154702572347 0.263987138264 0.250160771704
r=0.744704229356 0.204244265399 0.320036983225 0.18060141769
r=0.774225928976 0.189884148064 0.273452952812 0.216021474993
r=0.72493946508 0.179868175956 0.288057028228 0.215145436309
r=0.757924522785 0.186473784277 0.279737985815 0.211668656352
r=0.794313380466 0.177758628662 0.22643229071 0.235860973387
r=0.76525297064 0.155070137483 0.270046758322 0.25242515179
r=0.763857067563 0.161056122849 0.277924316419 0.228382648664
r=0.802754801895 0.159795643227 0.25792946853 0.24827928759
r=0.766259451191 0.159428092845 0.285235702321 0.243000717875
r=0.776606524668 0.158396609571 0.241568073459 0.249514391665
r=0.813440104698 0.13866946433 0.233399160701 0.245186373735
r=0.700455270286 0.169812890678 0.290731900111 0.186672491081
r=0.771093033049 0.176076206421 0.277666682168 0.215563719791
r=0.727309430668 0.214097459766 0.294790556833 0.175853754276
r=0.791819680937 0.158886569495 0.226788085406 0.26312559061
r=0.755777194196 0.20427157285 0.314371488398 0.173514088825
r=0.731109202112 0.225091301257 0.360880985645 0.128614263421
r=0.715398012909 0.191207015924 0.301430879298 0.191737825987
r=0.751115207287 0.181075473886 0.289859928096 0.203974073167
r=0.760667771969 0.187382236372 0.265967123644 0.214995776753
r=0.835931012157 0.145464128072 0.21417874898 0.269862968575
r=0.86103834168 0.124065402773 0.189339506616 0.303474294488
r=0.818345417455 0.138215983699 0.217115689382 0.289864915855
r=0.822255734899 0.134598551763 0.225192965704 0.282684809422
r=0.825560723408 0.148164859727 0.220517641161 0.262037559274
r=0.825309785138 0.140363373319 0.223455951858 0.262398317157
r=0.852109411661 0.133745230992 0.2110702481 0.281495578744
r=0.787908921636 0.147188725846 0.238021211681 0.255673398228
r=0.802680286928 0.150286927128 0.222183790583 0.24644288971
r=0.852908971317 0.12613101701 0.220623718181 0.26152129328
r=0.799100635106 0.148702301301 0.228880229395 0.257995735608
r=0.837950686304 0.137037891015 0.220483766483 0.274932200226
r=0.808785643919 0.147184822521 0.231566707466 0.261982864137
r=0.790960285609 0.147889232103 0.244458895573 0.259307429686
r=0.782600823551 0.150504469653 0.250614250614 0.249098227822
r=0.810682682208 0.133709356337 0.240686320978 0.264148260499
r=0.833045806622 0.13435903195 0.21638497389 0.279274524117
r=0.795547229937 0.133704735376 0.249535747447 0.264856081708
r=0.836646683835 0.140753425396 0.227190086031 0.268162201916
r=0.903850796692 0.123131209366 0.199875915661 0.282413548134
r=0.824478214776 0.149522255884 0.228911009755 0.251563072211
r=0.836992632269 0.140535944107 0.230924802353 0.245047343262
r=0.821377376193 0.135881168792 0.229366192887 0.245531629354
r=0.838828501787 0.143117958766 0.233869172196 0.247695596028
r=0.819980272901 0.142034257996 0.218735788995 0.267192158052
r=0.847296948819 0.140702335597 0.219049196621 0.256438628458
r=0.922477489844 0.122717399806 0.199683519551 0.266114330066
r=0.911275538474 0.121157877225 0.191129595741 0.281630344369
r=0.843728651151 0.125522276466 0.207679113339 0.247877908255
r=0.84794106792 0.138737465779 0.198676932217 0.259635995793
r=0.83024467738 0.139434336156 0.191542064493 0.254954062331
r=0.850716287538 0.140885759964 0.199197823465 0.264129245786
r=0.89182211328 0.12888769017 0.211008627638 0.265585101879
r=0.960851152049 0.097751514848 0.179127647854 0.300215333767
r=0.8508256322 0.135429013141 0.204019582582 0.251816542128
r=0.741461663536 0.206752801688 0.366821341705 0.138940159735
r=0.750784508147 0.207705389081 0.370140151293 0.137688383276
r=0.736811093637 0.21028515033 0.375364088169 0.134074166643
r=0.730405303597 0.187164503635 0.368519399334 0.129612013318
r=0.742547856967 0.205542078746 0.371431237171 0.134260123157
r=0.900903530704 0.129382226217 0.180837543784 0.288397755804
r=0.833574410109 0.140505961923 0.20733140964 0.273729369914
r=0.910080552749 0.118441334238 0.14889943893 0.278993772736
r=0.776229073406 0.192592018197 0.278329197684 0.209961745244
r=0.794887782643 0.152105152175 0.264145638575 0.255710972095
r=0.760117594011 0.165938637546 0.288091523661 0.216068642746
r=0.820445195612 0.157295946681 0.252562402955 0.24246554034
r=0.825461318854 0.15622294586 0.250201244832 0.244787379139
r=0.801002632149 0.161626368339 0.251172861783 0.241645615301
r=0.771590845322 0.167710900615 0.267838584197 0.224634023221
r=0.76239065742 0.173384180986 0.289340931786 0.210142557074
r=0.806478823623 0.154822097041 0.26194134095 0.235989796335
r=0.824531917498 0.155824376217 0.250738331719 0.244426213196
r=0.765776363176 0.169607116383 0.268495181616 0.233802816901
r=0.775215269987 0.163411713292 0.268926688347 0.224742186125
r=0.766130550091 0.182316880046 0.268519626405 0.210637039957
r=0.778654239323 0.164379864141 0.272931755814 0.204282693778
r=0.74210801117 0.221526263627 0.31028741328 0.176134786918
r=0.762760603144 0.186626341607 0.297716962343 0.202817836462
r=0.754826706049 0.186238298061 0.296519366432 0.210856737211
r=0.752583286397 0.174949747002 0.284616806451 0.229939234306
r=0.815067228553 0.156464678828 0.2509202098 0.246111656327
r=0.812987789729 0.158124292132 0.252437798068 0.244534597803
r=0.78579156941 0.203396544041 0.283730256969 0.190028222013
r=0.869342173367 0.152166289412 0.217266554022 0.264641183409
r=0.857103161921 0.134790070088 0.218005023579 0.253685841836
r=0.840780136584 0.162596148448 0.250238616585 0.248161248667
r=0.884430372799 0.126293473323 0.199586088537 0.277017818384
r=0.850403097136 0.130521379589 0.213644614764 0.255067567568
r=0.799970465242 0.152213664321 0.221200199479 0.243863245969
r=0.732926844425 0.211612451906 0.361446309899 0.116518013291
r=0.72811396294 0.217872244035 0.364957716702 0.132135306554
r=0.719671162596 0.206354128412 0.351078955754 0.139390423223
r=0.749266398901 0.20745799254 0.336260528878 0.141668552309
r=0.74639560826 0.207382909512 0.336901969779 0.142297836869
r=0.748588160551 0.207415869064 0.336327663461 0.142427393503
r=0.738253113966 0.200698689956 0.305414847162 0.148864628821
r=0.676852480961 0.207687338501 0.36371124031 0.13690245478
r=0.734656788438 0.202812172735 0.341649725867 0.149665664219
r=0.685110128635 0.227982718511 0.370754403456 0.13260219342
r=0.696515950107 0.206620372343 0.326374984024 0.140842670302
r=0.845165416949 0.121787845573 0.233873259449 0.252912759307
r=0.892645622539 0.135904022331 0.173514083357 0.289551441001
r=0.723804613675 0.213987886516 0.34109021358 0.147191584316
r=0.733479996618 0.201178162118 0.316789532298 0.161898602958
r=0.733488567097 0.201016371436 0.31599532333 0.163255048607
r=0.707817085521 0.19597673204 0.298611486304 0.167125902714
r=0.66467846408 0.198107025846 0.319796141245 0.161856570805
r=0.708139240459 0.195794120984 0.311804793849 0.169705086459
r=0.707660420042 0.193649766444 0.31716401213 0.163041420403
r=0.744666924881 0.191583718826 0.295254847903 0.178054411528
r=0.744271685212 0.193961306437 0.293810574092 0.177175967423
r=0.623071480411 0.194261206843 0.289490696009 0.173279439467
r=0.735693243028 0.192678640816 0.303407625643 0.173427982083
r=0.734418758364 0.191881674317 0.305245217314 0.171596903448
r=0.735567430136 0.192249254236 0.305453086516 0.172671785785
r=0.73598757247 0.192114064228 0.305685864519 0.171583174631
r=0.680435011615 0.192582713807 0.312241075989 0.160632200216
r=0.720938617934 0.181052859217 0.313648861565 0.164555593315
r=0.72874812813 0.209341800646 0.32337143014 0.159571937081
r=0.898266615164 0.117064101776 0.163312027534 0.280514412144
r=0.905665576581 0.109632430574 0.146561249294 0.304638200702
r=0.876905890324 0.109066445051 0.161897977759 0.291780442439
r=0.898256848481 0.112358565404 0.153672080498 0.296242328087
r=0.893140429531 0.115860682161 0.169879313315 0.286038272751
r=0.890405658948 0.124765177549 0.171683848797 0.280733104238
r=0.875764844567 0.113603460294 0.176732381276 0.291801462046
r=0.879126924922 0.115802139037 0.176443850267 0.283368983957
r=0.891619230167 0.110928484692 0.162488413701 0.290219367262
r=0.876267000175 0.105540624354 0.163065949969 0.29951416167
r=0.884617220265 0.111236048642 0.149883391638 0.300120772947
r=0.900654590318 0.114022287079 0.160785354205 0.290395330326
r=0.882932877642 0.111197551994 0.157564441678 0.294797987656
r=0.892699570127 0.126081406893 0.171642320238 0.287831513261
r=0.860498379172 0.115634631172 0.169145256585 0.288265615116
r=0.90609546299 0.11238622873 0.157103284527 0.295787315178
r=0.910881164641 0.116723735327 0.15950952366 0.283458465534
r=0.896726261401 0.110766657829 0.151659154413 0.302155778997
r=0.849433316108 0.11852325357 0.190756464685 0.270551910459
r=0.895379242534 0.115569319151 0.169785916252 0.300480229792
r=0.893252865409 0.10928223396 0.148220939279 0.307060284704
r=0.860437065159 0.115493646139 0.163831867058 0.290566959922
r=0.866968357152 0.109263088495 0.156792232311 0.288351463934
r=0.855660919755 0.112855719669 0.170810412786 0.296725429896
r=0.888885024407 0.122131026687 0.16410281614 0.292770432988
r=0.819085292732 0.15767597549 0.210810960344 0.283213687982
r=0.776872611353 0.153521763873 0.233500167807 0.24839853497
r=0.769193070199 0.163593999101 0.215468258186 0.25798144136
r=0.788168387522 0.182255000559 0.245189406638 0.233702089619
r=0.828782303738 0.138613023515 0.203636418233 0.29024601307
r=0.755273172535 0.186497064579 0.253881278539 0.214872798434
r=0.772228119837 0.186540763377 0.255571503534 0.223693551872
r=0.807207437795 0.133686022589 0.231305370114 0.251459041861
r=0.825912988173 0.182176542058 0.347304959908 0.128679026429
r=0.808449281753 0.155619085326 0.218161344477 0.284329856621
r=0.855222020594 0.162921473466 0.314252526056 0.169825761795
r=0.820143378528 0.161351425816 0.3093745695 0.171304587409
r=0.868836256489 0.116090412482 0.203591639135 0.274639364103
r=0.891553905998 0.114738885323 0.186302789399 0.291367323739
r=0.922583185874 0.118219476777 0.159648390065 0.312013686271
r=0.825583565312 0.137346451003 0.19698738258 0.280862653549
r=0.734113303807 0.184253596348 0.325954001206 0.145835127918
r=0.744800919369 0.207276432207 0.33478533858 0.144790375367
r=0.798224842893 0.178628089512 0.240230460922 0.200734802939
r=0.823101911271 0.180302461552 0.217697811448 0.243615774866
r=0.786082489539 0.179229814426 0.274211961935 0.207062077632
r=0.78629183853 0.180732573772 0.273400827657 0.206880365311
r=0.673110323407 0.23167605035 0.388295519452 0.120772511177
r=0.800709322784 0.168265583865 0.263665164428 0.201329704163
r=0.751816407155 0.193222576209 0.279576506037 0.199846580189
r=0.795065150304 0.177766686049 0.256163199358 0.226057730735
r=0.701441676023 0.20476892822 0.313351594325 0.169511167299
r=0.762213089257 0.170742270789 0.270755597015 0.203491471215
r=0.784406618234 0.18049915562 0.268444398196 0.206357106768
r=0.75436080461 0.180649944396 0.274978376375 0.204744841221
r=0.78624243623 0.177733012987 0.261854100524 0.215316428823
r=0.785011795164 0.181258153402 0.264013304946 0.213748401278
r=0.859450344343 0.133992538265 0.203948430741 0.275799501984
r=0.885212192565 0.13148755547 0.215705190044 0.259502218792
r=0.851692065938 0.134345569864 0.206291242232 0.277596258569
r=0.729758429229 0.259038080313 0.431796048111 0.0886579692807
r=0.756509995804 0.198999736001 0.351955061453 0.143829749787
r=0.778264074348 0.168224559387 0.284575396046 0.21311415327
r=0.862440708744 0.134518004439 0.193946320086 0.281079460903
r=0.866591666061 0.136469010442 0.207701887154 0.279126353099
r=0.843872450008 0.133260241204 0.218254759294 0.265698195953
r=0.870702695887 0.131047904358 0.193290020993 0.28351370088
r=0.864424664948 0.123299141721 0.209807410509 0.284069499686
r=0.884065674573 0.134124859076 0.197593714769 0.286006200676
r=0.721990992057 0.184710450503 0.284581019582 0.20892655839
r=0.763424560087 0.159298592245 0.276981970857 0.212398122993
r=0.800247376937 0.167672530065 0.231697513592 0.245848045511
r=0.797976855444 0.16804153438 0.230773338297 0.243594926898
r=0.783470292335 0.178137447688 0.276284755486 0.221460304655
r=0.769226013219 0.170974259746 0.270565548469 0.225686286124
r=0.794133332153 0.176272978617 0.258492617194 0.22700651866
r=0.792801712839 0.176363341677 0.260397361873 0.226185752851
r=0.793995679992 0.176855438764 0.259541277449 0.226918573799
r=0.754733516978 0.200484398147 0.286512098196 0.195076069321
r=0.731686759678 0.181015014559 0.261205482969 0.204724363501
r=0.875539865375 0.138552646281 0.206022570673 0.266527617416
r=0.808472704753 0.15668595364 0.233703690556 0.245062889733
r=0.773202521971 0.1607149438 0.231582826608 0.226976229961
r=0.80626020023 0.166388846795 0.229125625095 0.226953578825
r=0.805944149475 0.156340123251 0.224947633648 0.246045960961
r=0.745377019634 0.200509662349 0.306349543427 0.168188575069
r=0.804264856395 0.169902912621 0.229421696919 0.227838750528
r=0.714386992514 0.178986244179 0.349301504041 0.126318043141
r=0.736002692916 0.189148852114 0.320793643826 0.16061630306
r=0.7177480599 0.20642303433 0.347552602436 0.13665559247
r=0.794111785599 0.169349981933 0.232665515718 0.233869996387
r=0.807608442461 0.173871946669 0.240336301677 0.212079001045
r=0.71478937987 0.179770268763 0.347161815546 0.125738820118
r=0.724771372703 0.2 0.352117565378 0.121916223097
r=0.720198901541 0.204958171802 0.346332381147 0.134691899612
r=0.814202786644 0.170241650828 0.227174643097 0.232905097389
@balllist {Second Position} color=orange
r=0.911888465272 0.270345930814 0.270095980804 0.258798240352
r=0.925745532525 0.28131922225 0.270288412056 0.242812073479
r=0.890886060208 0.30025043107 0.315810000821 0.224135807538
r=0.885883022701 0.291375223155 0.328133688431 0.219087476953
r=0.895397543678 0.300476580916 0.319155478118 0.2171005432
r=0.828860886293 0.30429041023 0.338577590302 0.205989093466
r=0.821384740267 0.287406918308 0.348422043701 0.203440812883
r=0.944246857601 0.276347049321 0.216117076879 0.286914378029
r=0.92973603589 0.267476563323 0.184789859907 0.318879252835
r=0.931910437783 0.288815405563 0.295127407119 0.228039291967
r=0.894619028528 0.279212209401 0.289770227742 0.239078203783
r=0.928856522697 0.267208522753 0.302291408367 0.225742756119
r=0.913293297212 0.281003829747 0.271766769416 0.252586895829
r=0.916664406116 0.288375595302 0.262656587684 0.254608396327
r=0.907712477477 0.295739157017 0.25730265345 0.25808932729
r=0.90152094475 0.291983269432 0.266190310213 0.254025792959
r=0.919264663776 0.285403673399 0.276534874406 0.237855467185
r=0.903267396852 0.277247947002 0.226057552964 0.290221516804
r=0.914387123782 0.277724274089 0.237010641884 0.283045215968
r=0.880510070924 0.292012938542 0.315103259517 0.223463548146
r=0.867936081369 0.29787671057 0.305322344604 0.217874656602
r=0.756769467942 0.265171563131 0.262585034014 0.258907079315
r=0.768981860245 0.245886244499 0.312505256076 0.269237238247
r=0.818528315691 0.327946500935 0.348401666551 0.173324183321
r=0.91364211511 0.276168280628 0.233836942982 0.284706875075
r=0.896690905734 0.270750752794 0.250029771525 0.277589697351
r=0.82378000306 0.294666604451 0.34590079791 0.200503942886
r=0.89282282248 0.273967747652 0.269750132908 0.256353003721
r=0.934798800545 0.281548893647 0.265274803712 0.247787294789
r=0.924962101048 0.292812854773 0.246092044363 0.261680202602
r=0.9276383589 0.274749734231 0.250365432318 0.265547484054
r=0.92327358829 0.279989332816 0.282219743988 0.226992823894
r=0.868232424805 0.286952114702 0.332352412248 0.222309415208
r=0.817915098438 0.2972018262 0.371149595103 0.193772702532
r=0.82256736306 0.30518408835 0.384896580445 0.172396773248
r=0.818627082921 0.323169791039 0.338934431183 0.194690284361
r=0.815796646159 0.295348794097 0.34219453868 0.214745194001
r=0.82096094421 0.321971681585 0.341233173148 0.192931595798
r=0.817326135494 0.321360278346 0.341343714011 0.194285845749
r=0.836033754818 0.261913794613 0.326640791432 0.233344033618
r=0.851957891404 0.345087268539 0.29312483388 0.209621688668
r=0.86986679267 0.314612029192 0.324784001911 0.204735803692
r=0.853703058428 0.291654264453 0.341534058386 0.21100171723
r=0.82724473045 0.303230212812 0.343448768297 0.204833677413
r=0.820302695314 0.285996810207 0.359425837321 0.202424242424
r=0.804439036118 0.275641130953 0.334521677701 0.226223529218
r=0.796288777484 0.288047901407 0.338594349494 0.227270084874
r=0.85116453984 0.306937488233 0.332469212785 0.210479336548
r=0.8503353785 0.309325138757 0.331766931097 0.209206495823
r=0.822109287359 0.272455177819 0.35607916136 0.211046340747
r=0.846372480336 0.301020718148 0.367093991129 0.191870709035
r=0.860451440949 0.303617477209 0.342834053681 0.192568917299
r=0.858592420266 0.288084097952 0.347450932734 0.199580725527
r=0.853513571975 0.294066093053 0.340793944903 0.20355050988
r=0.843783953429 0.302017081592 0.304424859168 0.226876249319
r=0.879657559585 0.295708773833 0.311593201721 0.22958520535
r=0.865268607366 0.276407384399 0.279673908136 0.266526850732
r=0.922383823119 0.267282372086 0.259631844792 0.261956590655
r=0.952017268991 0.283095134362 0.239964509993 0.270674853973
r=0.955585957721 0.284157252036 0.240302232041 0.269279871149
r=0.882484911777 0.242034949464 0.248399995337 0.275550529838
r=0.957127580984 0.28295835098 0.244813629477 0.267864456214
r=0.7007465478 0.271361207168 0.385539138636 0.221251178875
r=0.746363631116 0.297555401567 0.4033656251 0.181015928667
r=0.779199524291 0.334330261964 0.389423807485 0.156874663278
r=0.68598439562 0.256904866287 0.389490824826 0.229097513622
r=0.735885742021 0.315256643724 0.369641038304 0.196888792864
r=0.93911531005 0.279795283167 0.2517489068 0.261418456023
r=0.920062456735 0.28636832447 0.246231078112 0.269369725281
r=0.907331589509 0.290896376907 0.261395918011 0.255364713081
r=0.910282280558 0.293708098039 0.262984888024 0.253411941902
r=0.89683353244 0.289194321861 0.26633694479 0.254518874756
r=0.908856145684 0.295271214192 0.263327875501 0.253539185875
r=0.802404343137 0.335632183908 0.366297356737 0.175384870742
r=0.82582815084 0.334134640841 0.359857670843 0.174464412416
r=0.832013725986 0.342526653028 0.351190011939 0.174113115629
r=0.817363407632 0.336970057327 0.363883684665 0.170568899559
r=0.929707665755 0.275835940291 0.261828731016 0.263409142573
r=0.933436960157 0.28832082986 0.248772807261 0.262619246087
r=0.923897230937 0.27557482591 0.242504270135 0.280370516358
r=0.776607737351 0.283974763407 0.342712933754 0.216277602524
r=0.688461158942 0.292952963152 0.323552385804 0.224995754797
r=0.783064086599 0.313901227544 0.390433469727 0.159655149778
r=0.792014361349 0.328597707544 0.366933943506 0.164583892473
r=0.851510769138 0.340685009226 0.339422531396 0.1775646956
r=0.740209121386 0.378166233266 0.418087258018 0.110324569007
r=0.90990179968 0.27650756617 0.242866034881 0.27724048097
r=0.884485638117 0.281585326314 0.254519909216 0.278481989841
r=0.894913009033 0.311666081065 0.304452672895 0.22877795496
r=0.888802765397 0.307287695727 0.300388660549 0.235230278271
r=0.883889530203 0.308190598548 0.31250532946 0.227174277609
r=0.837246771754 0.291133140576 0.306725870852 0.243460002754
r=0.90363437544 0.309949053 0.309368054395 0.226022160164
r=0.9039609681 0.309748419004 0.309277014771 0.22646700446
r=0.903107234824 0.308861517523 0.309068390609 0.227122150391
r=0.90353446526 0.309538058269 0.308655280823 0.226684250005
r=0.902664981981 0.303135274777 0.293917332081 0.228452325035
r=0.9129689259 0.303035810234 0.286609880211 0.228456967666
r=0.957876067088 0.290879333433 0.253831275108 0.251450676983
r=0.955626156353 0.284565599979 0.263721273179 0.247506325106
r=0.905161459812 0.285426893055 0.304932807596 0.230980928623
r=0.851689905276 0.296005311497 0.315923425916 0.232101361071
r=0.753190406103 0.318217090077 0.363770240734 0.174976920882
r=0.74056550705 0.321787031418 0.342887820363 0.187106110826
r=0.75654040014 0.304704439431 0.411539893559 0.164841542741
r=0.743174437081 0.29830337592 0.384851683234 0.185840986783
r=0.737567876239 0.303231636016 0.342191984692 0.201339428085
r=0.732342211462 0.292481799178 0.375434296836 0.184704101492
r=0.724580950316 0.32451234992 0.368311769981 0.165919809947
r=0.772284930684 0.339398180546 0.393182045386 0.150054983505
r=0.736454338999 0.32489794796 0.372924275262 0.165385547981
r=0.769677818727 0.258962074906 0.35001061997 0.230288155193
r=0.912388138992 0.277885022835 0.272446913697 0.247186779039
r=0.874822391362 0.288376812763 0.26862626507 0.265915352876
r=0.884181137257 0.27031403804 0.277807766805 0.266344902042
r=0.903999276441 0.286301482334 0.252880121472 0.272658774328
r=0.853085261776 0.281735262871 0.282401316695 0.265386669015
r=0.868341576958 0.292683370389 0.269815298138 0.265118642641
r=0.912023088205 0.26309496436 0.269763163946 0.262451138193
r=0.920665544611 0.270254517194 0.262871575675 0.2663687585
r=0.858943681199 0.289281316902 0.34185976861 0.214384754468
r=0.89692532309 0.311728562789 0.315316989368 0.212856629473
r=0.966824597678 0.275713585742 0.245026492156 0.263118392532
r=0.935923783331 0.274352270026 0.264582838127 0.261540289993
r=0.866030577003 0.306283662478 0.304334444729 0.214003590664
r=0.868265890799 0.267278516576 0.297855403634 0.243959542986
r=0.861913875306 0.278566265852 0.319830475064 0.221893685525
r=0.78724039067 0.30603354389 0.35280984535 0.202570246134
r=0.794741889367 0.296056266202 0.350558837278 0.206451064553
r=0.801576807536 0.310462866498 0.326425063253 0.21390831969
r=0.901321233442 0.268030785782 0.296395911781 0.25048620019
r=0.907617867668 0.284516702655 0.278546932554 0.250694053819
r=0.807135559268 0.301420083435 0.364333572121 0.19761914795
r=0.816080943629 0.310344541312 0.342759505992 0.206505823299
r=0.826790781787 0.295815956152 0.35839460848 0.195286580483
r=0.814189504445 0.30665294042 0.336378844422 0.215201818728
r=0.927655465956 0.282344510465 0.300558358962 0.228658445553
r=0.928116052685 0.284008895178 0.285919336905 0.238340240574
r=0.925687795927 0.27703381319 0.296507086263 0.226369824796
r=0.906473544584 0.29533144618 0.296391868764 0.228310303535
r=0.92950434976 0.302272423972 0.289333224547 0.225432250091
r=0.927936321455 0.303337682091 0.2894606255 0.226097895558
r=0.919139693887 0.295965973497 0.293450681937 0.227296613798
r=0.920129275846 0.298068325036 0.293125734175 0.226774632129
r=0.786119932453 0.307996790586 0.31874832843 0.199144156191
r=0.808000015925 0.319996727213 0.346833578792 0.182089674358
r=0.888426107912 0.27902335174 0.311090413146 0.239505022953
r=0.724515157008 0.325650092583 0.377332375509 0.168409432922
r=0.84336942413 0.274079874706 0.335169282055 0.216674030877
r=0.917320842916 0.297175191689 0.264102813253 0.242069150859
r=0.957459971955 0.287741381756 0.2548294352 0.2498316925
r=0.953053609528 0.285574148875 0.242989036353 0.262319676861
r=0.965526041152 0.279193113642 0.24730458221 0.274367446309
r=0.901828893935 0.25895288319 0.224933650433 0.313169958295
r=0.809868979559 0.280373831776 0.359024746932 0.21218837831
r=0.860327371003 0.310215919275 0.326550934378 0.210871892323
r=0.801820251914 0.272499786016 0.353224612689 0.220428672846
r=0.855765186513 0.311269161243 0.326924914298 0.208498782776
r=0.808303465523 0.274936166708 0.368132773248 0.211679433325
r=0.863162637095 0.317585742506 0.345917117066 0.184286107231
r=0.782946563203 0.286263130089 0.385504071104 0.184205823855
r=0.819474464496 0.315894261704 0.36081156209 0.175873910434
r=0.818961879403 0.315659241409 0.359805114729 0.176642023448
r=0.907956846628 0.288617013665 0.292766688131 0.23087930171
r=0.952192670437 0.287494417151 0.2836980795 0.237338097365
r=0.911540392122 0.289907972746 0.28203256349 0.239116007433
r=0.934380377664 0.294429964282 0.285675291517 0.23079714125
r=0.79694557553 0.291693585602 0.350992155053 0.217212736502
r=0.848005143558 0.301412603717 0.331653294932 0.220805046973
r=0.832820490646 0.287457458288 0.350004150411 0.204158711712
r=0.767637083342 0.275984759343 0.373844343587 0.218748249005
r=0.802085133034 0.307818386295 0.353850524571 0.199531996228
r=0.850458983434 0.310451214809 0.326556847189 0.215451857565
r=0.864932477539 0.305157205183 0.309803823875 0.232596300902
r=0.839103559961 0.31901618809 0.340311235305 0.201074388129
r=0.811353130988 0.302455769295 0.36738761876 0.19549216101
r=0.807282811607 0.299532142963 0.360235112967 0.206893488496
r=0.815693423466 0.313301430051 0.342204684745 0.207474883161
r=0.811954730583 0.298658084224 0.387409993454 0.184158847916
r=0.929408574717 0.283741387795 0.225116879921 0.273991141732
r=0.851598648037 0.302994174057 0.33046762219 0.216346153846
r=0.842711832338 0.330491361903 0.331064742104 0.191671029342
r=0.850854327696 0.317345374368 0.334024434689 0.202725853799
r=0.854020769822 0.319573781943 0.334270112185 0.200664068493
r=0.806014953577 0.312449928764 0.339740647234 0.207118451765
r=0.800092798406 0.287411706729 0.352132727372 0.218036467174
r=0.806334315921 0.309675193263 0.336416115501 0.213165566919
r=0.74606884006 0.272882618411 0.367874512553 0.230513078912
r=0.877584900115 0.294815562778 0.33053548326 0.211605818687
r=0.813998701218 0.28800789449 0.344193477648 0.214748911375
r=0.908511268947 0.287961756923 0.249441575167 0.265406451574
r=0.895190667045 0.269677188945 0.25311005734 0.274379476598
r=0.950715777333 0.221424660867 0.219417239491 0.314739339376
r=0.912414205604 0.30367826856 0.338310528415 0.209701194874
r=0.943813400467 0.27608456607 0.226353243843 0.27712193199
r=0.842488783958 0.282672388891 0.352040605785 0.198861057236
r=0.753241290291 0.228008315669 0.387127017773 0.228517854231
r=0.936402832933 0.268507660786 0.244384882028 0.272309060217
r=0.891009882542 0.255130090136 0.24595665793 0.292047561209
r=0.924392387456 0.27233328493 0.230387001253 0.288148807593
r=0.889116335962 0.255786285961 0.254055807917 0.285132309467
r=0.900120138367 0.273427213725 0.225276346395 0.285977636126
r=0.900819008347 0.287831880212 0.241399386102 0.271824003788
r=0.91494202413 0.281186260176 0.244147217559 0.276908359055
r=0.889650671109 0.264201908298 0.252963644941 0.276840199047
r=0.90459350743 0.272615364717 0.22518660336 0.286461537073
r=0.900094075732 0.273582752651 0.225314439204 0.285889310794
r=0.913287418049 0.252508511826 0.240186629677 0.325088721154
r=0.696172973349 0.26133438923 0.421104731736 0.216128819376
r=0.731188218684 0.178907215387 0.426153763499 0.251705797024
r=0.741424110657 0.313787201148 0.374523770084 0.182927502623
r=0.738054759028 0.303485907199 0.414147758499 0.158789353851
r=0.781687863033 0.28688178401 0.352134983317 0.225514212105
r=0.797746795112 0.307920720869 0.383840044386 0.190666515972
r=0.827422606718 0.324833257145 0.372402474018 0.174403939042
r=0.70255491308 0.274089525043 0.436236783428 0.205063655326
r=0.794628387347 0.278095278264 0.408928910352 0.20671039035
r=0.758666066198 0.321684939411 0.402980380842 0.16487305251
r=0.736715960828 0.307023112786 0.386082729888 0.190754885428
r=0.856278511179 0.300784531488 0.358122250224 0.199041049079
r=0.782515975379 0.320090165314 0.400846207413 0.169370195941
r=0.94892634322 0.271301496924 0.247195514879 0.273983936197
r=0.833553422819 0.263483849328 0.320264256494 0.231212453357
r=0.822045341315 0.262852811649 0.323373293731 0.23669629261
r=0.871327723586 0.289545164401 0.305068517336 0.22824455732
r=0.872714690078 0.291070662645 0.304658192687 0.22854385523
r=0.936595934993 0.300120629968 0.287687518537 0.229132137169
r=0.946873137845 0.284787715177 0.225046453739 0.27647863128
r=0.894299693394 0.293811074919 0.322225006264 0.217539463794
r=0.891710235868 0.30160657478 0.309452361046 0.222071781188
r=0.911529970044 0.272408254478 0.258231781836 0.262491707113
r=0.819839933244 0.319351065224 0.343471431338 0.196472270528
r=0.809235539503 0.299300848588 0.356460479266 0.205262315205
r=0.840846146087 0.318025361039 0.406638320314 0.172677317738
r=0.937175360322 0.292373840235 0.285660405823 0.23383872671
r=0.893595162433 0.315408606223 0.341818143411 0.201714665946
r=0.918437354002 0.291432225064 0.244709079284 0.265920716113
r=0.86798786526 0.310724090344 0.324547133398 0.210340392603
r=0.951772005132 0.287694644892 0.289973414356 0.239334092923
r=0.871776743024 0.274115468339 0.310698853114 0.229929497385
r=0.940243637796 0.296061093248 0.299356913183 0.231390675241
r=0.861160882696 0.308765904988 0.341478448466 0.211464799894
r=0.901182354808 0.302486578129 0.308349816332 0.234176320995
r=0.891084111361 0.280226393466 0.328714715575 0.219981372689
r=0.898395880861 0.300590013083 0.314974914366 0.214177870023
r=0.90656809538 0.273660837951 0.275065762663 0.254168209808
r=0.938024365713 0.268930141671 0.287179845069 0.24760974248
r=0.908871980018 0.280144159202 0.300148860045 0.224778668617
r=0.941881944475 0.285460867097 0.289611864046 0.226566380473
r=0.92729875776 0.269861210816 0.286850921273 0.25735821967
r=0.923200519546 0.270881158397 0.274236270528 0.254517629054
r=0.887696141576 0.261293507776 0.29054554431 0.259688965687
r=0.819838752479 0.264407625823 0.332241255577 0.238696995226
r=0.897659206505 0.300440248647 0.312404470694 0.212464927374
r=0.864760712075 0.3085852072 0.30073459317 0.214658217911
r=0.960092343743 0.295028394848 0.26742355876 0.23135648068
r=0.862316076149 0.309474045481 0.310430396539 0.208698552748
r=0.806677377769 0.318827258838 0.343323365769 0.187788507888
r=0.864580498538 0.292014770367 0.323701823217 0.221993999538
r=0.879353660034 0.296045255982 0.315928507919 0.221086813654
r=0.89456258487 0.28786303684 0.312780196219 0.223409784939
r=0.952884165377 0.291644073036 0.268663183447 0.237530849808
r=0.992034135632 0.290393954243 0.258717635567 0.234889628263
r=0.976272382341 0.271375745227 0.286431212739 0.235491661007
r=0.967546743069 0.283719264741 0.282883743137 0.2329513806
r=0.939907161844 0.287990641516 0.271997660379 0.239021537047
r=0.934922397315 0.286791104721 0.27578517128 0.238123133318
r=0.966210284329 0.293425366425 0.26910007201 0.235420142321
r=0.926907670135 0.275490338515 0.291980241174 0.234229260497
r=0.90759060731 0.275088436444 0.270481880355 0.246474333779
r=0.913828088044 0.274158523344 0.263059476415 0.263391241404
r=0.933061491813 0.279501507242 0.283802661569 0.233144621719
r=0.959365838626 0.291731172524 0.273471897405 0.232726154792
r=0.938074811571 0.27723378213 0.273684210526 0.247980416157
r=0.935525015777 0.28044220452 0.290630249824 0.240773857909
r=0.909277724297 0.259762664018 0.287207904229 0.265356265356
r=0.933548198673 0.277087875628 0.283628779979 0.24542610674
r=0.953555694025 0.28414846426 0.290212813746 0.238609691729
r=0.928763603119 0.266805942433 0.295357474466 0.252274837512
r=0.951060111086 0.293511103826 0.274955841344 0.236986945429
r=0.945526022601 0.279928692697 0.245370126854 0.274040707015
r=0.922337799983 0.283510337251 0.258534474149 0.256703399141
r=0.905616892415 0.295424250781 0.256423515352 0.257204908991
r=0.898763361263 0.292197889343 0.255901909352 0.259775513939
r=0.915663461658 0.299327603865 0.258983835775 0.253395377833
r=0.942626042951 0.281137890961 0.259410843313 0.249153655702
r=0.922944968849 0.290293191983 0.251962895478 0.25842305781
r=0.919227674331 0.288454480364 0.236939164756 0.277552150082
r=0.942851357317 0.286913991016 0.233904508401 0.274969223091
r=0.866526505347 0.249769098826 0.24838369178 0.297884505432
r=0.90669898591 0.268796313394 0.243707801122 0.279987796948
r=0.8931585833 0.269996397046 0.260448567826 0.265762925599
r=0.919323897632 0.266541385017 0.237595714246 0.279050851261
r=0.924489577454 0.287103704145 0.244991673436 0.273629409865
r=0.963236506706 0.293555010266 0.22184385798 0.274275126446
r=0.902084710352 0.294743622778 0.235995877351 0.268616335996
r=0.80989387938 0.325461581365 0.34927808732 0.190989172747
r=0.81074037298 0.333900193514 0.344807365273 0.192458804902
r=0.809533684407 0.333211570073 0.346390840839 0.187066819191
r=0.776984091362 0.317320106 0.329890602704 0.211456139159
r=0.806730581397 0.337003172234 0.331545064378 0.196771785781
r=0.960050420197 0.287591829144 0.225163510121 0.270977341062
r=0.944668787884 0.277240873906 0.258919983511 0.257958136765
r=0.903521141892 0.259263826376 0.234621945455 0.285447109357
r=0.899599102278 0.306081127654 0.323252688172 0.208833057623
r=0.941803092507 0.274337527237 0.295424193435 0.239825683559
r=0.886295767119 0.281799271971 0.29994799792 0.241497659906
r=0.928011122907 0.300894213468 0.287958878232 0.22892831718
r=0.931764630721 0.302434530879 0.285709186789 0.22909559813
r=0.923823772968 0.287164681824 0.282401058583 0.239384097197
r=0.896809910835 0.280458473142 0.300145499896 0.236749116608
r=0.884238124097 0.287412623532 0.306428841982 0.231396990462
r=0.912704957034 0.294011718346 0.292850462459 0.233039773615
r=0.930325682737 0.301629237327 0.286384709578 0.229589180927
r=0.915712227658 0.280108722511 0.294044971584 0.239683716333
r=0.894743329528 0.285187266236 0.303564840828 0.231337226791
r=0.886512094972 0.301307019334 0.30823555909 0.221951168012
r=0.869973984636 0.315533762203 0.29798911332 0.217058797067
r=0.877404134554 0.325312190287 0.325510406343 0.193815659068
r=0.894043976075 0.299745509534 0.30007745362 0.220447755689
r=0.902673840464 0.293690935711 0.317788056258 0.214483783664
r=0.923063153979 0.279926526651 0.310540421894 0.220061920935
r=0.934476860123 0.301063549769 0.289877229674 0.224728814571
r=0.933520211678 0.301010487495 0.290125902996 0.224321632599
r=0.883050955726 0.320889240976 0.297568945883 0.213199980195
r=0.952577594739 0.302228456658 0.242771065132 0.26288774827
r=0.913356095838 0.293896004185 0.249830810207 0.259196804796
r=0.94218083044 0.302734265342 0.28521700073 0.234742574813
r=0.944116108282 0.288930392206 0.233859976781 0.267881479986
r=0.908100557069 0.281691206132 0.254790237999 0.257059298104
r=0.907405415917 0.283371197429 0.273729705768 0.236604421788
r=0.763961417426 0.315932144106 0.359741168241 0.192418677859
r=0.798080799601 0.317653276956 0.373905164603 0.181629417095
r=0.793080528863 0.302919275161 0.374247103088 0.190876782838
r=0.797352476218 0.314848101942 0.361175166466 0.193039817148
r=0.798431384301 0.313868604138 0.362479252831 0.192305605497
r=0.798880711996 0.314903085918 0.361175416891 0.192744030948
r=0.788920340525 0.297903930131 0.353886462882 0.208034934498
r=0.785278626441 0.284350775194 0.391908914729 0.192813307494
r=0.810758972304 0.315005068239 0.366699708226 0.186837418726
r=0.798070808574 0.304818876703 0.408374875374 0.16630109671
r=0.781056822271 0.292463681677 0.37771056107 0.195969837686
r=0.899716819861 0.270896764503 0.258920959688 0.2682174319
r=0.957518418891 0.274198577559 0.245779447356 0.268259365395
r=0.815963153973 0.318489002231 0.35282116672 0.195358622888
r=0.825071534053 0.316287264873 0.343972951375 0.200871666661
r=0.825921196419 0.314877191029 0.345660625969 0.202105119902
r=0.806771049192 0.277648711438 0.331712500225 0.245376123327
r=0.808510907944 0.290083727703 0.356796505278 0.21510738988
r=0.831122670699 0.315466714346 0.343740866689 0.201912794716
r=0.808868707356 0.286053099904 0.351782560953 0.219981136557
r=0.840744382617 0.315346689557 0.340343518229 0.199475673801
r=0.839145853947 0.313739807103 0.338682820877 0.203555806217
r=0.794399814619 0.218058152548 0.371527077845 0.241389377394
r=0.83274328298 0.311565667403 0.337754528003 0.209404559611
r=0.828979609694 0.310150299827 0.339078323032 0.209179222328
r=0.83171726965 0.310832246728 0.338833227459 0.20883252163
r=0.829743136953 0.310891798276 0.338471496067 0.209048737314
r=0.801850379063 0.291754156972 0.347710118608 0.217893422621
r=0.804401223547 0.290988291266 0.349362043931 0.214742500541
r=0.834660467389 0.327068253983 0.339018877593 0.19323682549
r=0.918310317841 0.273246880954 0.2274138037 0.280452953107
r=0.936476073545 0.259459326737 0.219510398507 0.303582390061
r=0.918458221416 0.252602002454 0.225929003918 0.295935731529
r=0.926239088979 0.257676088681 0.225648198405 0.300467621394
r=0.920608284728 0.260966025293 0.22960182296 0.294665962208
r=0.92701114371 0.270011454754 0.219656357388 0.288705612829
r=0.929782692581 0.256501456684 0.238163327316 0.290407335252
r=0.916120731229 0.261390374332 0.246310160428 0.286016042781
r=0.919673281876 0.258923426239 0.227584732671 0.295389191869
r=0.934390783667 0.254858383295 0.225087864379 0.289745710151
r=0.932932376506 0.250541395969 0.215954522739 0.297538730635
r=0.931303602185 0.267909259751 0.232488723799 0.278721146193
r=0.93534389241 0.269228774441 0.227425963384 0.276956589389
r=0.94113866394 0.271840873635 0.221954332719 0.286626010495
r=0.919022469415 0.252775796401 0.235872037468 0.290593919492
r=0.936179307919 0.266935280786 0.217937187466 0.291830053603
r=0.913088737621 0.265845715662 0.222431648499 0.301647137666
r=0.940218305141 0.26081458669 0.225897901328 0.289979808692
r=0.896136786202 0.250518622154 0.245694230027 0.290597259745
r=0.955267217788 0.269601902967 0.232574839549 0.279834836857
r=0.940320125404 0.252412343556 0.221130355266 0.300195171218
r=0.912180241175 0.245943304008 0.229521016618 0.30752688172
r=0.904478552932 0.254937217178 0.227216877941 0.301627258833
r=0.925671628478 0.242928921038 0.236453415342 0.301381729978
r=0.939801322177 0.268147638473 0.231483756819 0.284317098344
r=0.984040590528 0.29363597383 0.265301464791 0.245259139383
r=0.919330145581 0.291751178299 0.281040696911 0.237877748756
r=0.935362304406 0.285165351756 0.279278911008 0.237910313535
r=0.928305048745 0.314716728126 0.280813498715 0.229388758521
r=0.983031955258 0.286764103712 0.25715763727 0.240336370734
r=0.891294486407 0.303913894325 0.296738421396 0.22726679713
r=0.911767190507 0.302030709291 0.300393040508 0.222321682735
r=0.906181924654 0.275685434773 0.283201074862 0.238862997019
r=0.772988793058 0.328346667384 0.344974861826 0.179604472252
r=0.989576628748 0.299085531238 0.273395823318 0.236068941227
r=0.831384932582 0.331332643806 0.324421990612 0.182724162622
r=0.825977707259 0.307721449235 0.335204573633 0.181636589062
r=0.933166018381 0.287134866377 0.287461973766 0.227372346341
r=0.960424475618 0.294561174223 0.271833022713 0.232578821601
r=1.0 0.304391705597 0.245868330581 0.238099201684
r=0.95430481563 0.281918737146 0.249013395587 0.252737479851
r=0.780123169393 0.296407959342 0.338444310449 0.220044792833
r=0.805449425328 0.313488239447 0.344638121807 0.200484819492
r=0.85803130472 0.289871409486 0.287533400134 0.230815798263
r=0.934973335121 0.297740922741 0.26701986077 0.240942647193
r=0.891176699604 0.309840323643 0.267415756164 0.240054706775
r=0.892867559216 0.310423817285 0.266570031619 0.238405671927
r=0.78651823088 0.323636145003 0.404705154799 0.163623948362
r=0.857074471214 0.309892463522 0.298157154969 0.232608986658
r=0.877843417446 0.299486527391 0.318829862959 0.21640486244
r=0.90993037914 0.306165171856 0.307481600022 0.220151384951
r=0.832014280585 0.292316336564 0.350294985251 0.211335861778
r=0.855822028287 0.291877665245 0.325126599147 0.225646321962
r=0.875917765517 0.303719658437 0.317135076922 0.219574437676
r=0.871582968283 0.29539107871 0.323390584456 0.21759545286
r=0.888570232855 0.302830831001 0.314649376953 0.219375489949
r=0.890284690756 0.30412628449 0.314214930864 0.218012938063
r=0.940924439939 0.275157860743 0.258458191337 0.262112571919
r=0.920246177279 0.284777156087 0.245176538684 0.269969129848
r=0.941423593739 0.272342879108 0.263117432251 0.264655006727
r=0.77928644106 0.344151510508 0.374104596036 0.16141247658
r=0.811792354256 0.315358892376 0.348455604118 0.184262708633
r=0.896782874709 0.316588918633 0.314688954111 0.198232563867
r=0.947170758089 0.272914050606 0.250897548132 0.265408184688
r=0.957934275891 0.27983523326 0.245061787528 0.262285659546
r=0.927586546298 0.278904614771 0.275291537925 0.250473437656
r=0.94929377582 0.274545902543 0.250508806317 0.266108487808
r=0.941290344822 0.262246179611 0.27789407578 0.266694578187
r=0.963340401581 0.281637542277 0.253276493799 0.261485343856
r=0.880905353142 0.279028015532 0.32879629243 0.221410379525
r=0.866399233571 0.271733761423 0.309088663868 0.238083477402
r=0.930095435571 0.291611810541 0.268358181313 0.244189276785
r=0.926256300281 0.292952855794 0.26920759104 0.242578841938
r=0.910243960365 0.300128293473 0.303909869634 0.224003764769
r=0.905404986275 0.288585701029 0.302735930394 0.229082341172
r=0.915572365304 0.304062973804 0.293434497232 0.224183881965
r=0.914228269123 0.302846334879 0.294155006479 0.224797457799
r=0.916304181234 0.303973946556 0.29388382694 0.223929135613
r=0.885319199751 0.308545159546 0.306863874715 0.213205728126
r=0.864974161661 0.289635694153 0.289203872391 0.245018002299
r=0.935475250605 0.287645722373 0.249357517971 0.261369138515
r=0.913490523902 0.279424467242 0.274809792576 0.250647829328
r=0.882831909235 0.282329095264 0.272489404828 0.247503224618
r=0.888134231627 0.289387280901 0.261807344547 0.257665302824
r=0.919484638107 0.293949789017 0.278437205914 0.233174463435
r=0.837705705855 0.318921214695 0.320152898705 0.212019537057
r=0.894959336137 0.29506120726 0.275010552976 0.244670747151
r=0.753610347486 0.290692073008 0.340684044318 0.211315099288
r=0.821158561274 0.317413634169 0.323866379878 0.206312277775
r=0.792506330848 0.304363233666 0.356411960133 0.194551495017
r=0.907707659547 0.297265828883 0.267434857671 0.247641225358
r=0.876848547499 0.297124521168 0.267250385553 0.245161932242
r=0.752517326878 0.291903646705 0.34024757444 0.210605553697
r=0.762670457502 0.305878268919 0.349548715575 0.200347141865
r=0.788077939405 0.309834727607 0.345694756172 0.202407671904
r=0.903713012681 0.295225574117 0.262629149578 0.255083813253
@balllist {Third Position} color=cyan
r=0.725742723111 0.125624875025 0.110277944411 0.401119776045
r=0.746523720909 0.192625243327 0.132615845882 0.344393976685
r=0.85595715595 0.343460054192 0.275720502504 0.185811642992
r=0.836933812757 0.352044250637 0.278556586379 0.182797272381
r=0.82812263375 0.366198626627 0.282617607871 0.168520036897
r=0.865979923155 0.355668927777 0.296452526174 0.182864960383
r=0.827199827557 0.356418815646 0.310602447942 0.160057713706
r=0.696923998043 0.0489974341918 0.0353321296208 0.46560866673
r=0.682720958248 0.0139040061796 0.0119728942102 0.519118008497
r=0.759883254679 0.200865590352 0.13439019646 0.352937171756
r=0.720776089497 0.204223207336 0.133091942743 0.354438090082
r=0.65356430031 0.17431234789 0.147908343665 0.333057813289
r=0.787653481013 0.195119926104 0.143039511785 0.359767931833
r=0.800246253511 0.204676361005 0.150819650756 0.347711855843
r=0.768251370723 0.179828648891 0.105519164628 0.395784877978
r=0.814573520157 0.205437434646 0.140153363541 0.360404322063
r=0.745731454515 0.108485438004 0.0472621159238 0.492647479545
r=0.698641186409 0.0287626802843 0.0310813608447 0.506562694086
r=0.766458679038 0.0792603650022 0.0643809890692 0.439495353205
r=0.845785241411 0.320651903459 0.28805673053 0.217566558845
r=0.832781806264 0.326529564302 0.278620760482 0.22385683843
r=0.825922156486 0.302324885998 0.196486506691 0.239919264409
r=0.836190360017 0.384772797354 0.286785524066 0.11421803605
r=0.629252173976 0.214662148678 0.305994615883 0.244661700681
r=0.788110068541 0.117852694178 0.120906497368 0.439124844296
r=0.819523844688 0.16979976523 0.164781136762 0.379833619707
r=0.722855684949 0.38155009099 0.373104381503 0.164294713266
r=0.71579889197 0.0550416445153 0.0441609073188 0.507708665603
r=0.725255165765 0.10335474661 0.0801927194861 0.438900785153
r=0.767608443706 0.113265217012 0.0675923500131 0.454720111781
r=0.725768257965 0.069974751949 0.0459448086464 0.494474220411
r=0.644775363349 0.0856647595035 0.0622090768037 0.51330973623
r=0.775611788316 0.252914153056 0.234914251148 0.244461883042
r=0.760732933548 0.359108227897 0.385801406307 0.0995745531697
r=0.717259869598 0.354973547422 0.37858806472 0.104961979239
r=0.781056092301 0.357792993035 0.380410186339 0.105001389848
r=0.842965626681 0.372207700721 0.372559924365 0.113749698756
r=0.777706978266 0.356793626232 0.379274055785 0.105717750438
r=0.777074522563 0.360202561247 0.381002710651 0.103177943451
r=0.849213564522 0.245688271515 0.184579916538 0.291825955
r=0.842619408723 0.360769026313 0.309958359174 0.147337645078
r=0.76543144741 0.295446583113 0.27929633166 0.190949766264
r=0.74935932315 0.242907842015 0.243354321694 0.255237550086
r=0.770919964746 0.342144886143 0.347018921814 0.1450103224
r=0.802096869911 0.351706539075 0.320765550239 0.14322169059
r=0.806110279364 0.305377121359 0.269529645632 0.2148384235
r=0.847772567387 0.38425764446 0.351267294501 0.12518893152
r=0.758244102654 0.284191734619 0.269310523933 0.211564883814
r=0.75594227477 0.284600245119 0.26975355888 0.210469626919
r=0.860011941561 0.380821984912 0.365298324679 0.111565592241
r=0.809857813034 0.375599975697 0.376359438605 0.0986694209855
r=0.78088155492 0.318072858025 0.247003595685 0.206615697527
r=0.731402012274 0.212888132709 0.217111259646 0.291760345142
r=0.793647153984 0.303870418535 0.246168078584 0.22070058872
r=0.794124306258 0.430265309831 0.271988006542 0.121252044339
r=0.818068207612 0.247584714106 0.168259800159 0.296383382287
r=0.801300666333 0.144946152181 0.0931986865398 0.444259683966
r=0.749187300301 0.110932645772 0.0731660925249 0.43413572289
r=0.731141809041 0.063151192441 0.0510883785503 0.478737464994
r=0.733466978713 0.063591044077 0.0509799697537 0.478494304956
r=0.683176662594 0.0883528986605 0.0583229386461 0.472167496299
r=0.732440967125 0.0661974475294 0.0532333768496 0.48078049888
r=0.739691213342 0.375919522163 0.430116315624 0.0826784030179
r=0.684325127591 0.394866664525 0.399983479342 0.0932086329615
r=0.696890868073 0.416803658014 0.372248085575 0.0963820469961
r=0.699193816613 0.3398258909 0.461451744222 0.108755558339
r=0.741300047629 0.378283280348 0.403500108028 0.0979351214544
r=0.796470014153 0.140312780751 0.0982794078199 0.411204925467
r=0.770849117811 0.107268764315 0.0685417536834 0.455322179114
r=0.798531798779 0.22630129802 0.127485686814 0.343953498536
r=0.754321660671 0.208593101018 0.117339125838 0.360018082348
r=0.752784552539 0.212151435247 0.119765551351 0.370499911194
r=0.753033585341 0.209101131552 0.117238952182 0.360215838299
r=0.801679261304 0.429984646666 0.433362380182 0.0568322337026
r=0.811115268534 0.437508604348 0.419595675057 0.0635609823253
r=0.841803949676 0.428176314953 0.421474810864 0.0628993454484
r=0.801858662063 0.441359929098 0.431913795618 0.0548201083725
r=0.767136816894 0.104556131672 0.0843030493283 0.419664216668
r=0.850323618088 0.143743632491 0.0872464573493 0.380800222284
r=0.799807538155 0.10082774931 0.0710813296544 0.41434765471
r=0.733371845651 0.350599369085 0.274952681388 0.182776025237
r=0.666012460051 0.41069791136 0.352657497028 0.129631516386
r=0.678600195977 0.423942583313 0.375387847093 0.0957703332531
r=0.700233682572 0.444378272803 0.36207163385 0.0909890549057
r=0.867412194092 0.448762311714 0.391679913313 0.0528758427167
r=0.610841156179 0.476355581239 0.45502263315 0.0279302706347
r=0.733811056742 0.0861657178896 0.0459271289773 0.484705659273
r=0.668414783984 0.0769503929349 0.0401735398107 0.500409146351
r=1.0 0.374980104567 0.296578586208 0.156154370539
r=0.998305742155 0.364685284293 0.295595594353 0.164854159165
r=0.970178172016 0.377527585286 0.304916178251 0.159636516608
r=0.965885058126 0.358150901831 0.303008398733 0.178128872367
r=0.955989822702 0.360690511361 0.289556550074 0.180106827008
r=0.956172620281 0.360414725455 0.289648955467 0.180528524091
r=0.957954163935 0.36059612113 0.289483497788 0.181065668595
r=0.960102961536 0.360796016128 0.289456225341 0.181001871163
r=0.720094862339 0.149248473462 0.111437294504 0.424084077031
r=0.73493207941 0.156725876292 0.117990454818 0.403746957868
r=0.769991407996 0.235431235431 0.132123195953 0.31473491048
r=0.726186293136 0.0759340762778 0.0678369420429 0.452160947211
r=0.775842474852 0.260288082401 0.191727689708 0.267482095437
r=0.870210559406 0.358360075246 0.268451919885 0.160672789643
r=0.676196955092 0.393689281886 0.395088338442 0.0823219269204
r=0.701373562343 0.398954297185 0.424116521171 0.0750198403436
r=0.770188683357 0.463095994218 0.396460719683 0.0578527782036
r=0.763662009137 0.410734258574 0.413601348477 0.0759306227256
r=0.69233096651 0.393536727969 0.421228872117 0.0790900393324
r=0.73483997114 0.394190153536 0.427982411879 0.0737547754631
r=0.677915287259 0.393201430052 0.443061103283 0.0629502393125
r=0.706713562105 0.423972808158 0.414725582325 0.0707287813656
r=0.660610770752 0.378964906097 0.453985966438 0.0635884821806
r=0.831588103368 0.307223939773 0.287069596205 0.200717437991
r=0.739896635945 0.119850275437 0.0793822684684 0.447596402844
r=0.837065772662 0.253171243095 0.185583914627 0.313063989355
r=0.777375738503 0.169053440447 0.11424761058 0.407931921379
r=0.759308500937 0.130015724398 0.075129988703 0.459027706327
r=0.795801247474 0.238298645324 0.166381346089 0.352199353763
r=0.838338415061 0.236250760563 0.173914986327 0.34219751933
r=0.825141037653 0.187629340078 0.200367900667 0.352908714647
r=0.778486945027 0.133475811152 0.14901884593 0.436435464024
r=0.821987314301 0.31045690009 0.292753269514 0.203458641612
r=0.891744704889 0.322944367993 0.272979866595 0.201023762151
r=0.668023100367 0.0878704957106 0.07202503052 0.456512170613
r=0.755581101645 0.112859519848 0.0919182315189 0.423033040171
r=0.766123184256 0.256270838677 0.195691202873 0.268940754039
r=0.748339037817 0.0934631953549 0.0825529125304 0.500468252482
r=0.791560094665 0.277022143373 0.2251790525 0.271141336487
r=0.884462605632 0.415922456981 0.376660858201 0.12372032237
r=0.936299984373 0.426352471208 0.364221665038 0.10802770813
r=0.913978577051 0.405789552017 0.379818425361 0.110619139753
r=0.749341942959 0.156246120743 0.116274258286 0.380291306327
r=0.763769217306 0.221316978462 0.151657563826 0.306799005643
r=0.773145779727 0.337330917365 0.360515781046 0.143487421516
r=0.82998368907 0.346327269105 0.349865975391 0.144063742374
r=0.747067657794 0.321827126083 0.33209222993 0.163960853241
r=0.832189073637 0.331145712692 0.344786170806 0.154034229829
r=0.730661833948 0.243572900182 0.178017974978 0.280209608552
r=0.773856357854 0.192247043364 0.128040028303 0.331021934701
r=0.704407892355 0.243834393483 0.169233344493 0.281832384778
r=0.769759389754 0.275483434039 0.196612140271 0.252383424763
r=0.770878068579 0.264382035903 0.185048640587 0.26327520244
r=0.761326728925 0.261001341938 0.181142972983 0.267456076094
r=0.75898163571 0.261927000729 0.187051948846 0.260095754466
r=0.759297111336 0.262255174207 0.186008341281 0.261298924048
r=0.593803718476 0.222358919497 0.308103771062 0.233270928056
r=0.685819462188 0.423416789396 0.36716576665 0.0896743577156
r=0.924516351007 0.335573148826 0.289934136119 0.210232186814
r=0.698993644073 0.41501421255 0.459351796231 0.0456117589502
r=0.772565491138 0.231600775211 0.224649252132 0.270286941724
r=0.717106684443 0.130469569998 0.0936102379058 0.438120599505
r=0.780815384944 0.132119407241 0.0983679032738 0.425291270979
r=0.697585622819 0.0893825735718 0.064858626659 0.436872475476
r=0.789897813753 0.164746543779 0.0734936092514 0.372989305278
r=0.836937881711 0.10026539827 0.0996105194223 0.468720918209
r=0.807598832497 0.382354957384 0.349793204305 0.137787628819
r=0.865736120464 0.369589570817 0.334438377535 0.14144704086
r=0.861009171394 0.39246675696 0.329238267384 0.148474671849
r=0.85140139499 0.377841940526 0.331308448718 0.143114564264
r=0.814856462691 0.361172885265 0.352812783132 0.158347747303
r=0.729454508539 0.411453291276 0.311952332132 0.126646352572
r=0.709169177767 0.334809497172 0.285822223258 0.20430301759
r=0.760138173026 0.317720657743 0.262766207258 0.216223213694
r=0.760105158923 0.313992140811 0.259435971026 0.221032108842
r=0.775374078627 0.261930314087 0.186735350934 0.27373542248
r=0.698731278253 0.163331844573 0.101697186244 0.381375614113
r=0.730452134551 0.22183877533 0.161667109105 0.310326519777
r=0.75731147324 0.224282732656 0.161801665052 0.307259055095
r=0.829511877889 0.416335948316 0.293354868482 0.156206737425
r=0.800514343953 0.326201741754 0.235548241103 0.215559212782
r=0.731397610628 0.194156221466 0.170664895825 0.374201045904
r=0.787646751604 0.402280495321 0.266011094302 0.191656861097
r=0.777176372924 0.425130323249 0.331452240585 0.113907814688
r=0.834547966249 0.33629001157 0.264723706683 0.184397553854
r=0.856880978302 0.315359186874 0.232986226946 0.211472057466
r=0.8078634102 0.346935825785 0.316559067258 0.166915590673
r=0.778064219674 0.391769060328 0.345142176117 0.127975291234
r=0.785079188605 0.388128867964 0.327026146694 0.134908649433
r=0.811632832669 0.407949234601 0.338877228332 0.123114488008
r=0.718764979409 0.38391883046 0.333024219943 0.127809295221
r=0.725828211787 0.048812746063 0.0545644685039 0.494924950787
r=0.858274745574 0.35723216127 0.30364508146 0.16317797484
r=0.913482717017 0.387642410191 0.334143544487 0.127664348216
r=0.90536642 0.367339271322 0.332527673632 0.149439775062
r=0.906687139716 0.367072876172 0.333560183961 0.148454151693
r=0.757473603523 0.356208400275 0.356039511348 0.142862710624
r=0.774529638633 0.361441165197 0.371078136122 0.126594754422
r=0.763689614762 0.351411967217 0.350913785483 0.147612992269
r=0.791667374739 0.365771370985 0.367611619857 0.13354948955
r=0.835258262844 0.332476097315 0.274557445331 0.20011990786
r=0.813055567425 0.358290780364 0.326509194574 0.173866733498
r=0.775780773713 0.128135749435 0.0868099341044 0.437760110116
r=0.72229107797 0.0648995059622 0.0359318267495 0.52592210472
r=0.762738658826 0.108035768599 0.0942271427702 0.428249893546
r=0.885198109245 0.366144668158 0.307736330056 0.165218597714
r=0.713538008539 0.0328015104048 0.0242328679018 0.514201539451
r=0.740392489334 0.322205257294 0.261667973425 0.19077291297
r=0.620884245122 0.359754606229 0.27231778901 0.236038643405
r=0.790706023448 0.10221254333 0.0869682873085 0.444054997874
r=0.740954467201 0.0843827910247 0.0699354343796 0.481365466982
r=0.769903784439 0.0545706100525 0.0504335222854 0.479626013237
r=0.741261541388 0.104297353811 0.0887591030355 0.439108803807
r=0.800456055492 0.11324122168 0.0906234728426 0.42296112815
r=0.838196474926 0.179825706689 0.136773612761 0.349374062058
r=0.749769517458 0.0777964296673 0.0581758452014 0.476056388874
r=0.789906570676 0.113455480651 0.0890615251168 0.424573524265
r=0.808012770354 0.114664625297 0.0926459551851 0.419414269235
r=0.801179999409 0.112901579065 0.0903747145386 0.423732070922
r=0.844560836591 0.135270486931 0.146115184378 0.451333969844
r=0.741491836432 0.379528806177 0.447634131855 0.0943047581337
r=0.638050531386 0.320636114544 0.502874335142 0.105356471284
r=0.716359356023 0.456242062835 0.447904588372 0.0437303296339
r=0.678220127643 0.405943314752 0.401350396483 0.101397503337
r=0.861234659252 0.407315115935 0.365692444144 0.124931367994
r=0.804771781355 0.405985320963 0.357465040533 0.129282384813
r=0.739484560771 0.426261380097 0.34130651495 0.123888151481
r=0.776727432769 0.359035220216 0.498022009638 0.0879426502673
r=0.76342484662 0.412999008836 0.406440456357 0.0995381598094
r=0.74645346215 0.46294864397 0.442152336988 0.0464252740912
r=0.857535403964 0.454270409682 0.415174585855 0.0719149885924
r=0.800852462097 0.316539233694 0.257368331126 0.233017242607
r=0.728307936703 0.4334733778 0.419334717276 0.0883138228179
r=0.720811627945 0.0630989881757 0.0432119383964 0.442782337011
r=0.810794361463 0.19951604885 0.198407992381 0.383177905953
r=0.781893974982 0.229233111957 0.198711465537 0.333560112964
r=0.788243047139 0.192935040947 0.193181200853 0.366876723119
r=0.791564771883 0.189250141271 0.190764973005 0.369307466589
r=0.760111381601 0.259616127529 0.19736832267 0.263889269665
r=0.709315940227 0.0543070504505 0.0377590015076 0.452196473022
r=0.847808427559 0.336106239038 0.305036331746 0.184214482586
r=0.86768101979 0.33777569407 0.306968431997 0.185027438693
r=0.776175651062 0.142305946437 0.0981528684661 0.426009986382
r=0.77492278639 0.365911460524 0.376753448212 0.10599522307
r=0.783469732405 0.380904093505 0.298180071516 0.150611090356
r=0.788259664822 0.406054441949 0.393100817901 0.132041267016
r=0.794004199355 0.251848080259 0.167798144377 0.28130421664
r=0.901529099257 0.393157028335 0.338663121857 0.131330978509
r=0.778962676201 0.0802429667519 0.0484814578005 0.471467391304
r=0.860465861104 0.349663845373 0.307941242344 0.165543916024
r=0.749315551871 0.230092416762 0.17173059881 0.270413976453
r=0.757094471186 0.260794697683 0.181779784918 0.279443776601
r=0.760018951188 0.23963022508 0.171985530547 0.269573954984
r=0.851150955403 0.361290890679 0.31074714921 0.162726192049
r=0.885466696339 0.3577281718 0.282918903645 0.162757841198
r=0.80000481181 0.319780770884 0.241023069208 0.214500644792
r=0.811898976643 0.340146378383 0.253421477673 0.185537461994
r=0.906981182937 0.20329403203 0.180061564311 0.328341838796
r=0.793840031614 0.267394793775 0.225591457883 0.251517900761
r=0.752952830804 0.279203990494 0.191846648037 0.235695071949
r=0.765107985256 0.235045767402 0.184098488611 0.268821400695
r=0.833127374756 0.270818377602 0.252333094042 0.248683895669
r=0.827564120186 0.24621814115 0.190064159162 0.290011183707
r=0.751960464962 0.143174524809 0.132436435448 0.388175759072
r=0.799591343262 0.290627892706 0.196116363485 0.278178206288
r=0.776918224672 0.252544606179 0.199854283898 0.292484769567
r=0.899346074694 0.399259799249 0.320641507318 0.13940447485
r=0.784823948139 0.281157610397 0.205603614608 0.263667964109
r=0.841956909562 0.385924286304 0.36439289061 0.112733737212
r=0.817336251303 0.403704747665 0.397450509408 0.088909450395
r=0.839530108252 0.382506346642 0.301177013616 0.159127625202
r=0.809553409619 0.313712098759 0.240312874502 0.225364998776
r=0.841867612733 0.300337859788 0.242414398025 0.217919563381
r=0.754486434834 0.148422415584 0.104705640891 0.402082583732
r=0.682099719065 0.0653539862388 0.0579045507232 0.500292723411
r=0.717879440387 0.144819258924 0.13587653762 0.377669609841
r=0.703394763701 0.115938569269 0.0981141083791 0.441553274449
r=0.76456596357 0.142353408118 0.101869607905 0.41282613691
r=0.729475331251 0.151879662544 0.111539366182 0.39983269206
r=0.70908331204 0.1263870936 0.0958441982476 0.422203672975
r=0.737608474138 0.184483510097 0.146229841639 0.360540462008
r=0.77915348463 0.169389198962 0.124172627938 0.380724785787
r=0.720089851892 0.119163952226 0.102062975027 0.421009771987
r=0.744421294688 0.182266009852 0.144217336961 0.360010293361
r=0.712610012106 0.131668807712 0.102912919837 0.419710794163
r=0.774269008516 0.189522643819 0.142656058752 0.347747858017
r=0.757935437951 0.205332466266 0.144041619249 0.344388446323
r=0.814942680857 0.212400020911 0.176120027184 0.31491452768
r=0.711653569319 0.193098871931 0.148829272917 0.342117736278
r=0.707521660441 0.179325060363 0.133786287832 0.352035487675
r=0.720908724084 0.194057567317 0.150371402043 0.338579387187
r=0.732164686313 0.168335062297 0.117243119553 0.375366371269
r=0.741701601927 0.0718332985838 0.0538892328635 0.46075088136
r=0.805682337212 0.17872623764 0.134261078004 0.36875187269
r=0.77096116511 0.164333976834 0.108188545689 0.408645890789
r=0.756563941428 0.160830842433 0.0954675776246 0.433264198133
r=0.775438515324 0.166206528031 0.105958053168 0.405129803625
r=0.762857066856 0.161891768986 0.128442221212 0.392147946036
r=0.777734530673 0.155517641213 0.113397382806 0.401040251781
r=0.742006633801 0.106676774787 0.0553780617678 0.415269279135
r=0.738452594492 0.0766528031941 0.0433272334054 0.468946930627
r=0.775934839173 0.104895104895 0.0999912037648 0.448410080486
r=0.812118079856 0.134867813647 0.128637834279 0.413595163738
r=0.783956499983 0.0967843631778 0.0857052783282 0.482705818771
r=0.823491952722 0.111351078451 0.108770650436 0.434774072308
r=0.762750419174 0.0986147482116 0.0634606518869 0.448096494062
r=0.640544400209 0.052731734188 0.0294456407432 0.477690420151
r=0.781359991895 0.127106415872 0.0543416645195 0.470548827622
r=0.776050083592 0.402459850615 0.361767090442 0.107292151823
r=0.785504530261 0.407552923239 0.36263414062 0.106843370668
r=0.77299721732 0.436341847149 0.379407910126 0.0773324873991
r=0.770538201186 0.415811646395 0.349323911123 0.11269280424
r=0.792297134118 0.442433289793 0.362101138272 0.0821981713006
r=0.775267682763 0.0502464275751 0.0356777533244 0.513995226434
r=0.775745013114 0.167834623429 0.111284141743 0.371776668346
r=0.736134678044 0.0371169615883 0.0360893602154 0.495509382001
r=0.817947471552 0.312698166529 0.230639991729 0.203534256962
r=0.766034575098 0.227946861601 0.181204751529 0.276375904969
r=0.810867156213 0.286635465419 0.198491939678 0.245709828393
r=0.764047436509 0.244983800176 0.166573008515 0.278875205301
r=0.762142432546 0.243297407967 0.163385743057 0.280425180968
r=0.803461272127 0.245134127271 0.186214363046 0.277853963671
r=0.808187277636 0.27454939573 0.205481485881 0.245360334947
r=0.811667432365 0.285484315278 0.213121104645 0.242390069212
r=0.759040102535 0.247763440395 0.175229426176 0.278018604137
r=0.76138790999 0.241878351092 0.162803920892 0.282124960317
r=0.829569599508 0.260291574005 0.187595749938 0.274623177662
r=0.781142370266 0.233658544891 0.171624298355 0.307560459269
r=0.822116762181 0.302461306738 0.232922529016 0.242461588271
r=0.744087057913 0.331728822709 0.227405641279 0.223266903594
r=0.854977872728 0.375540138751 0.266798810704 0.163567888999
r=0.830862837368 0.316084535094 0.247077047911 0.206469221407
r=0.810881547765 0.313329118417 0.253516127601 0.201550645548
r=0.791548348786 0.28391210924 0.236050460941 0.227282179247
r=0.75138345181 0.255904521874 0.179980170393 0.268365722532
r=0.755896629893 0.257595938437 0.18249785178 0.266429163388
r=0.867536569058 0.340199039461 0.242016141011 0.182106253404
r=0.844463810374 0.188542098384 0.141964484968 0.352185417796
r=0.755597522304 0.131808512877 0.0909166979437 0.43671861352
r=0.802829083777 0.229689517714 0.166807029364 0.281623715681
r=0.746857667312 0.0974711019131 0.0545151683408 0.461410327596
r=0.728177996945 0.124243646632 0.0653741427995 0.428575030254
r=0.765890527348 0.160248240705 0.106555106112 0.405330525849
r=0.779923296683 0.429127317244 0.438440013991 0.0567943336831
r=0.768970351348 0.428193899124 0.426797040169 0.057535487768
r=0.766129589003 0.388285459926 0.384145687964 0.1087158133
r=0.780765622022 0.389696254732 0.385685556146 0.103146777585
r=0.778172337916 0.38908865361 0.384151258888 0.104735903639
r=0.780064741787 0.38998524973 0.384691091899 0.103687061508
r=0.807339480277 0.373100436681 0.37480349345 0.130698689956
r=0.770546722018 0.391812015504 0.384221576227 0.114599483204
r=0.749252331665 0.40401566954 0.382684262697 0.101549593141
r=0.739914860678 0.395480225989 0.393619142572 0.109737454304
r=0.780926321949 0.399224641077 0.379712861586 0.116985472671
r=0.705725148157 0.132221004344 0.10262655787 0.408029878618
r=0.785577148235 0.11262231065 0.064692868491 0.395002152964
r=0.814936003436 0.410978642015 0.338304112209 0.1155753905
r=0.79744574572 0.409715424584 0.330345938694 0.123052309628
r=0.800813600087 0.40878329266 0.331387814059 0.122632668021
r=0.914727358293 0.366344300971 0.274335008194 0.175716318188
r=0.8247251732 0.434219148162 0.280080087368 0.137582817619
r=0.786277691432 0.429847574708 0.279471583153 0.13563891057
r=0.825150330107 0.369912808209 0.29096688915 0.161373657959
r=0.770519437186 0.364526795606 0.277037049566 0.181438852571
r=0.790230675847 0.365035803128 0.278391561674 0.180163757767
r=0.878093104233 0.363213612951 0.356422429673 0.142479303226
r=0.801049643561 0.38395378914 0.296206510581 0.162770331793
r=0.796382831665 0.381433204372 0.29644735825 0.163967797627
r=0.797317443863 0.381101241888 0.29672681073 0.16398080145
r=0.797057735856 0.381036672828 0.296697188497 0.163676347975
r=0.815525930695 0.405198342886 0.284688723682 0.167186879292
r=0.765863007671 0.369303963669 0.294124007538 0.160215020544
r=0.803136660458 0.402706733893 0.296436774247 0.149574956764
r=0.726304880111 0.0640864114068 0.0427140310983 0.493577530576
r=0.737078779336 0.0415694747956 0.0362658678518 0.524516905247
r=0.713961694809 0.0358146345324 0.0362103763505 0.539158652895
r=0.740008635547 0.0531293056657 0.049304830696 0.503665817711
r=0.744823770128 0.0460048379495 0.0433970313318 0.513308600212
r=0.778338946192 0.0776632302405 0.0714776632302 0.476701030928
r=0.725385011141 0.0434681585015 0.0373911955531 0.519830559974
r=0.726745288343 0.0328609625668 0.035 0.538663101604
r=0.723716107051 0.0339950996242 0.0376225992111 0.536276432929
r=0.689003638512 0.0410895182965 0.0474467645235 0.528168286128
r=0.728431418666 0.0617816091954 0.0482050641346 0.486006996502
r=0.710893381919 0.0387370655346 0.039466702043 0.513597771292
r=0.699355851806 0.0275919298792 0.0402468751621 0.556765727919
r=0.785760235293 0.0486101262232 0.0496383491703 0.516806126791
r=0.734338591299 0.0427977336043 0.0402137194999 0.535927216936
r=0.730289539867 0.0413713710113 0.0411555203799 0.520775623269
r=0.761310403941 0.0778856323103 0.0588068985016 0.468507523639
r=0.717490758328 0.0436050661826 0.0503355020293 0.513736207705
r=0.740574200064 0.0399218448475 0.0407902354303 0.542165187186
r=0.724159833076 0.0460033212154 0.0468560657062 0.508056191374
r=0.727456387748 0.0359360711897 0.0435518432079 0.524573830679
r=0.764130968292 0.0422287390029 0.0449657869013 0.548191593353
r=0.726098998851 0.0309868440768 0.0302376457191 0.579939464773
r=0.73773787516 0.0525837051154 0.0554857712132 0.516546108199
r=0.761659499586 0.0404973706197 0.0415786110975 0.527252174768
r=0.824802315726 0.230860201668 0.166562927922 0.315960551613
r=0.773458919626 0.246209744495 0.164932658213 0.331630940742
r=0.816792044131 0.23104279933 0.141805992724 0.347913174999
r=0.863537926486 0.274242932171 0.181584534585 0.300435802883
r=0.738745810253 0.187619089217 0.1197375533 0.355655679976
r=0.859770015318 0.284735812133 0.197521200261 0.296020874103
r=0.846662635027 0.288318019844 0.219247838449 0.258793681171
r=0.698993057206 0.0958978880631 0.0825880673469 0.478607717177
r=0.661450035646 0.310383147502 0.352716676717 0.13634786572
r=0.794637857598 0.252153770609 0.165328085272 0.302863467269
r=0.638769500469 0.214344816612 0.25932532421 0.267599649932
r=0.625907943358 0.194207191073 0.254167240667 0.282683565229
r=0.618468510233 0.065028949004 0.0541035621995 0.476072094469
r=0.635444801738 0.0443504419578 0.034088360619 0.507845426917
r=0.675266519646 0.0456278398492 0.0377531804082 0.506167591421
r=0.761193910028 0.120449113446 0.0685342671336 0.461286198655
r=0.789147285794 0.340425531915 0.293780687398 0.191747781893
r=0.81182897536 0.336959896596 0.314677289151 0.184813282398
r=0.827400139076 0.284715263861 0.164453907816 0.216933867735
r=0.886287127089 0.277325621076 0.181562244062 0.234069296569
r=0.866322157823 0.341488269458 0.235629894111 0.197423264937
r=0.867905029321 0.340908920216 0.23425987818 0.197158028345
r=0.737359724717 0.470279277306 0.404992892451 0.0638434020039
r=0.796509865155 0.304939538619 0.251929855874 0.234750792022
r=0.837590537507 0.329697099536 0.249663098389 0.20264199971
r=0.807804802642 0.290320865429 0.219349521541 0.23961651204
r=0.841086466102 0.399424076415 0.336599241466 0.132146368872
r=0.780245173052 0.302405383795 0.252898454158 0.235107942431
r=0.805519694236 0.293126361069 0.2495126168 0.235678456221
r=0.798153302535 0.28654392685 0.22565179785 0.260126034845
r=0.79941568125 0.282102687101 0.224958416609 0.250853137974
r=0.80820228308 0.284792695063 0.227181180814 0.247325875933
r=0.758925357342 0.111462857046 0.0848708643885 0.424384066901
r=0.759717675475 0.154977812078 0.126567624928 0.359926683388
r=0.765093257034 0.110513165481 0.0975078480364 0.430777115767
r=0.796907235144 0.413633375024 0.46791376438 0.0512549250308
r=0.730982410589 0.362145434279 0.359100642398 0.120817811153
r=0.714406528918 0.263118697938 0.185692211611 0.294176374176
r=0.77025102235 0.113292427057 0.0825255730246 0.419490031571
r=0.774006203612 0.128786282211 0.089261423508 0.397681770285
r=0.725852676954 0.126258347453 0.08462075152 0.41408352437
r=0.757924784072 0.107285048472 0.0757738589096 0.425054430443
r=0.713635000085 0.124502826041 0.09069499686 0.372566464308
r=0.762884281906 0.132962232244 0.0992636696731 0.378664036077
r=0.818897586154 0.322491753998 0.235188509874 0.211306417269
r=0.771299029911 0.24536922697 0.197703136577 0.279081254631
r=0.84589910565 0.250801536911 0.176454878404 0.291699043524
r=0.841816249428 0.26278764282 0.181273523664 0.279697981714
r=0.816156532702 0.308576614733 0.238020807072 0.209230407234
r=0.80315325273 0.282919027781 0.208620451359 0.247148564245
r=0.81550112716 0.292267839538 0.208317498017 0.236337369765
r=0.816834022003 0.29050862349 0.209350200177 0.237193839872
r=0.816942096299 0.290949521835 0.208894650636 0.237035494218
r=0.855608854834 0.34506313636 0.251792978578 0.188633103675
r=0.878911407071 0.345259005526 0.208219785606 0.226834804834
r=0.778243118377 0.1330962047 0.102089463295 0.399996275466
r=0.814970595706 0.184918296593 0.145208429472 0.357471631583
r=0.813837629347 0.272784227013 0.194472084024 0.282107978625
r=0.868562249273 0.245895842804 0.177653179775 0.301964944183
r=0.772515739307 0.232294101576 0.167602683586 0.314592756747
r=0.837410443918 0.405054151625 0.312805266511 0.133191760459
r=0.846535191595 0.278756859434 0.201298016041 0.255804136767
r=0.732573839771 0.401648557512 0.382968474014 0.101107959107
r=0.776445177274 0.408981168518 0.314867652869 0.13243492384
r=0.780755331199 0.38219269103 0.344673311185 0.127530454042
r=0.85854757493 0.266993214759 0.20114827157 0.293170594612
r=0.860221019773 0.267424506243 0.181831749664 0.265285309189
r=0.733237472644 0.403479424557 0.380785100926 0.100869856139
r=0.771183681551 0.406410553113 0.3886600324 0.0933348761861
r=0.8020129766 0.406932258723 0.35275964089 0.11224750051
r=0.881567769422 0.254012032525 0.189705188848 0.289552281464
@balllist {Total Position} color=gray
r=0.91599174004 0.175398253683 0.19684396454 0.307271878958
r=0.91157480005 0.20582641577 0.209659976581 0.280991057511
r=0.869485532813 0.278149547035 0.286832525933 0.207064072037
r=0.85683196118 0.278059059381 0.290185060532 0.204805525476
r=0.866612914875 0.285214034368 0.291354924669 0.199523419084
r=0.813357954972 0.292107646608 0.316260996789 0.182535610912
r=0.80544354577 0.284207394365 0.318252774619 0.175696660675
r=0.978717722784 0.144065380595 0.133498051886 0.350400709557
r=0.984899879504 0.124644499842 0.101471156209 0.383483725993
r=0.904971527198 0.215356934449 0.227335797186 0.276661479608
r=0.878680968553 0.208385503029 0.225418203558 0.276944942642
r=0.908062602063 0.190843550535 0.228574489905 0.274081217186
r=0.900007238987 0.208242087091 0.215801254441 0.287037325335
r=0.906744646066 0.214334842573 0.217212068267 0.282803686934
r=0.906704009295 0.204993002227 0.197446221426 0.300473658062
r=0.894938892473 0.217218543046 0.214743813175 0.283861972813
r=0.900314869181 0.179397684576 0.182430241651 0.328450725716
r=0.951974768454 0.137814275527 0.137027580337 0.35835116049
r=0.947043206964 0.160912344906 0.159218953147 0.331174459479
r=0.856388239909 0.267288711952 0.29222028697 0.215650659368
r=0.846937274711 0.271594478249 0.283909728106 0.212799643979
r=0.774170453622 0.244065684882 0.241738307044 0.216032493584
r=0.768617957931 0.264831478523 0.294891561312 0.182397518198
r=0.855666409265 0.237883360417 0.326311309497 0.192789681392
r=0.923809440363 0.174790051031 0.188887103039 0.328444569454
r=0.898468510093 0.194456258542 0.211094287837 0.301786858565
r=0.796353673707 0.285380990154 0.364985301666 0.174000279968
r=0.904783301974 0.152507531455 0.176100183118 0.338366117313
r=0.932048427839 0.172757554128 0.186033785391 0.318189388532
r=0.931315073028 0.180450033476 0.173245422525 0.326317934387
r=0.930725761707 0.156290603591 0.16530090952 0.344698647531
r=0.901653810189 0.163187710111 0.187382822601 0.335410201707
r=0.86521615733 0.237235764383 0.282129252702 0.224647277127
r=0.816634385791 0.285438165802 0.369020509573 0.149184097397
r=0.818042491357 0.289595319256 0.371708851974 0.14292618471
r=0.839574457832 0.294640117141 0.344943122885 0.150959255544
r=0.813953324152 0.290324972656 0.346328531969 0.16154088575
r=0.839587160111 0.294148239786 0.345788132389 0.150866343378
r=0.836717109291 0.29465164148 0.346600815315 0.150096467403
r=0.817574240652 0.231106701297 0.265960447856 0.237254501415
r=0.869387323562 0.302398039042 0.301334869023 0.174921000561
r=0.878881828109 0.264130033642 0.292658269658 0.197579827298
r=0.854248529435 0.236302232398 0.292764739554 0.220133562297
r=0.832870439331 0.278187396841 0.330487558791 0.173592247075
r=0.808201328414 0.280276448698 0.331483253589 0.169463051568
r=0.801966558004 0.254459029501 0.298893251628 0.203069980888
r=0.792199874006 0.28907491377 0.341927295276 0.16719955044
r=0.85872936663 0.256110375989 0.300211456952 0.203156454555
r=0.859552795994 0.257154342979 0.300305882263 0.201937780186
r=0.79737643332 0.288762613892 0.347135952451 0.160874889782
r=0.830598195732 0.297365170018 0.361220811309 0.151639427264
r=0.839896077798 0.274264821608 0.300209445635 0.192992651243
r=0.849185388801 0.226499361974 0.291659071115 0.227248789775
r=0.835373878597 0.264234169498 0.296922031785 0.202327020234
r=0.826190853618 0.302425949482 0.284087467442 0.179477860561
r=0.869341330959 0.23953347684 0.250367580586 0.245951212135
r=0.869207470832 0.189044741618 0.202385382332 0.313531265781
r=0.918681272101 0.170410916443 0.178385499222 0.321526442223
r=0.963945066194 0.155802638571 0.159345732431 0.345858103928
r=0.96619889933 0.156606482432 0.159213277159 0.345742717216
r=0.882731401685 0.148276813436 0.169089503115 0.33580862895
r=0.963597326697 0.157234110368 0.161790367909 0.346516586402
r=0.726268318887 0.275301267945 0.401508959447 0.134402179608
r=0.750808690016 0.295780960554 0.400624419674 0.12916553852
r=0.776725340209 0.325393974837 0.38699787107 0.121682852367
r=0.715721226857 0.253178430513 0.418206300495 0.144308052024
r=0.764084169703 0.296737553628 0.390248670226 0.132576108316
r=0.929105255593 0.18775928457 0.189070698555 0.313000739444
r=0.927819626836 0.175565740382 0.177812718484 0.328178050334
r=0.895506335456 0.222178517839 0.207930888801 0.280698687412
r=0.903668135632 0.21381187925 0.203351247864 0.287548142679
r=0.886945289179 0.213508577778 0.207688349068 0.289116900979
r=0.903652622719 0.21437226706 0.203603599737 0.287392408106
r=0.801965935574 0.334124514157 0.397335989045 0.116793227935
r=0.812210021956 0.336889797273 0.388808875804 0.122245284817
r=0.82166477913 0.340178826767 0.389381185792 0.120125110742
r=0.806876107797 0.340178601479 0.396758173748 0.115683348853
r=0.934781467461 0.172178261764 0.187300418917 0.316352929715
r=0.940732432924 0.19564076441 0.177070791269 0.301611558766
r=0.940994973697 0.170498839399 0.176039066264 0.319252835808
r=0.777663078869 0.268895899054 0.310010515247 0.183806519453
r=0.713231018326 0.285741778457 0.355917812871 0.148785871965
r=0.768987811825 0.317319095862 0.38157297798 0.126043923182
r=0.781971695683 0.328797528489 0.362900303062 0.127783535146
r=0.834195361961 0.347043399592 0.363953106019 0.122714208072
r=0.736611058076 0.378984879129 0.465167421105 0.0617676329898
r=0.92267227844 0.161328919906 0.161904918938 0.343195942724
r=0.910130671211 0.155429294879 0.1715017987 0.344671061773
r=0.871566077397 0.304100311019 0.289768592344 0.193947183758
r=0.869261234114 0.297088978017 0.287061618633 0.199324500515
r=0.858806961531 0.301995160376 0.300116348036 0.192891400288
r=0.823949559616 0.28568314287 0.302159346459 0.197932442976
r=0.874988763248 0.295398509318 0.29169875405 0.203614432517
r=0.875327012701 0.295103644607 0.291474842819 0.204104249254
r=0.874031570449 0.294857661336 0.291603946921 0.204364296246
r=0.874332914946 0.295468679905 0.291719132351 0.203994703335
r=0.89690882693 0.19929152967 0.223383435103 0.295346015344
r=0.906742303125 0.202868822234 0.22052161362 0.289886427089
r=0.934613559006 0.222718180165 0.200350476946 0.280199705732
r=0.956078813719 0.164218154124 0.178673434364 0.326491237078
r=0.884097496208 0.235975429844 0.255390145114 0.24297095035
r=0.83812995214 0.282081074103 0.30050532994 0.190992586035
r=0.7717514827 0.302804572813 0.381281479113 0.122028640184
r=0.771485498292 0.304405334329 0.379627468372 0.12224763861
r=0.733618271354 0.338396227104 0.408736503209 0.105357103747
r=0.748087105491 0.308574489201 0.39172534749 0.12198259792
r=0.767511006442 0.291042131746 0.370397930619 0.132472272421
r=0.744980146048 0.298579975492 0.390403421514 0.119536750042
r=0.758467917188 0.309565511057 0.396363537554 0.105942634883
r=0.771091363354 0.334932853477 0.411543203706 0.10548502116
r=0.770461891176 0.302678558781 0.406512499136 0.108090587381
r=0.767488399782 0.2520000944 0.319456572188 0.191442663961
r=0.90384836735 0.178861214433 0.191094998195 0.316438313166
r=0.874516762374 0.232033206546 0.227042368363 0.269493613609
r=0.87899409933 0.193101112417 0.204818001884 0.306650155061
r=0.90956484551 0.181947809133 0.180199383565 0.329829553623
r=0.852461700109 0.222153720819 0.225177568482 0.281015998136
r=0.871483196088 0.228020138965 0.224484440867 0.277471243226
r=0.892073085893 0.201333639917 0.23850693646 0.287207787231
r=0.907497883217 0.180579841547 0.21436435464 0.321093193446
r=0.842406533622 0.26430470359 0.309758072567 0.202985361597
r=0.877062234257 0.281690025623 0.289601977404 0.204573038008
r=0.961442179353 0.157937681147 0.16955498991 0.339981632659
r=0.933131646046 0.173773868949 0.189778939862 0.318849536487
r=0.865685860151 0.245464649055 0.261383260665 0.22617765239
r=0.860821692916 0.168883061747 0.205953049884 0.324826746582
r=0.838942634176 0.244037058939 0.271886019668 0.232264493944
r=0.772493362251 0.317614172657 0.362720540187 0.149822115734
r=0.776546466064 0.32129956228 0.340564928534 0.149816554049
r=0.795651622536 0.313960410775 0.353140348266 0.151399017711
r=0.892441657315 0.188852567551 0.217121143157 0.293106301982
r=0.901739569979 0.216956082573 0.224976260033 0.267000538308
r=0.812545773612 0.279430561993 0.352618937255 0.164405208377
r=0.826104790872 0.287621065784 0.332923770455 0.16927918663
r=0.823637857603 0.269794385914 0.337413720779 0.175241720488
r=0.826962195116 0.278828693576 0.333976751169 0.175181229357
r=0.90104618095 0.225359051686 0.24746946941 0.252092601993
r=0.912151101679 0.210108157283 0.222861282388 0.272064422656
r=0.894727477238 0.221961834617 0.244745750102 0.251590224305
r=0.890104133969 0.244173030152 0.252847354246 0.236503253293
r=0.911627192752 0.242788031272 0.243309824191 0.243016776855
r=0.912687229461 0.240953111766 0.241068567352 0.245052717808
r=0.903125820218 0.238756153884 0.246035417158 0.241643553417
r=0.904713716103 0.23963674491 0.245398446874 0.24193956408
r=0.834008150257 0.223678345369 0.318159935812 0.195524650085
r=0.806529603743 0.309741995309 0.350515463918 0.140729831451
r=0.853629922672 0.270529793981 0.287539085889 0.221342558712
r=0.755011364665 0.318970090684 0.407091515613 0.100743965601
r=0.839596259443 0.227632851087 0.275638754121 0.227246412317
r=0.916533537058 0.187435822691 0.196425825402 0.310402100478
r=0.943824547794 0.187911093318 0.183456494821 0.317759519364
r=0.963600816428 0.164243123678 0.168282361993 0.328101557992
r=0.953271357931 0.192657160247 0.17634698432 0.311856939976
r=0.917277349718 0.162616758005 0.172164202254 0.350291248751
r=0.790549632053 0.286406324978 0.344804210558 0.170075177661
r=0.849813085583 0.296162910346 0.316454785851 0.177921106206
r=0.775131594799 0.289927312579 0.335169399788 0.174404495174
r=0.844280741521 0.298665703588 0.313759024081 0.177494926642
r=0.786467557758 0.278560250391 0.352249951953 0.17598770008
r=0.83583321879 0.307404880384 0.329333028503 0.163242086612
r=0.764971128905 0.272062174985 0.345395145752 0.175306757205
r=0.8077828781 0.283438601984 0.320982079242 0.179396914662
r=0.807838159937 0.281770947913 0.319198634565 0.181364129619
r=0.88562149025 0.237342300446 0.250172903103 0.244568457704
r=0.934278130333 0.194372487718 0.203602798869 0.298064612178
r=0.901056292187 0.218328761467 0.235613367549 0.262933958647
r=0.915365203811 0.224192855788 0.234152544348 0.261883441907
r=0.774306262679 0.301999692355 0.322458083372 0.175757575758
r=0.838983730022 0.269526160598 0.285972250794 0.208941918672
r=0.823207973563 0.218698984533 0.266843750865 0.255734484381
r=0.743244425695 0.288517211109 0.322939429596 0.185857567098
r=0.789978015209 0.3106335814 0.339850756556 0.15419301009
r=0.845329521886 0.280737516758 0.299744733991 0.192735019191
r=0.861101568914 0.268582864339 0.276178118217 0.213273660207
r=0.837863160194 0.289474529453 0.325729106443 0.178093081519
r=0.800403219199 0.299063629548 0.346114356375 0.159861404863
r=0.799689419626 0.29387146763 0.337700986053 0.166790046687
r=0.810617860902 0.307009860167 0.331989104376 0.163222138266
r=0.800157332657 0.292803112954 0.347025238199 0.158138773729
r=0.955438572193 0.150447014436 0.151451771654 0.349030101706
r=0.838186975772 0.287471213996 0.313352839073 0.18591891799
r=0.832136229235 0.32176185609 0.33042072811 0.15461321766
r=0.837336677791 0.305039441832 0.328189461613 0.170987132241
r=0.840017142207 0.306536670921 0.32928783047 0.169857263627
r=0.820162139049 0.284294195851 0.33768474933 0.169290219022
r=0.800737272855 0.277062914089 0.355801346986 0.166475022359
r=0.821159645964 0.280613945987 0.335014938991 0.173576595926
r=0.757637297885 0.273218536856 0.356015130935 0.166454891995
r=0.849328664607 0.275036024949 0.300384967341 0.202549619766
r=0.801945725185 0.28003508662 0.323465221432 0.185144575671
r=0.915734619343 0.184339060025 0.185184640806 0.318329029777
r=0.904355096564 0.151809157226 0.163482206041 0.354007526306
r=0.929190386468 0.147900318349 0.162621408439 0.351846219356
r=0.875160308873 0.293903080543 0.307071547902 0.196446016799
r=0.964072240884 0.140964197044 0.135915682898 0.362040706239
r=0.82186249782 0.263236083027 0.305520020908 0.190814179012
r=0.71655112119 0.241582422958 0.333326539486 0.20891081037
r=0.934121834768 0.168893814243 0.174039663415 0.331177059306
r=0.903457212655 0.152773338447 0.171184129216 0.346118604701
r=0.950037088527 0.15016219483 0.153312452247 0.348550153283
r=0.90193770087 0.160862354892 0.181279592376 0.328238036869
r=0.923185893973 0.17313488896 0.167834517194 0.322268295838
r=0.916345350084 0.205549058477 0.19544714522 0.288481475197
r=0.935637296787 0.161167367617 0.164241921024 0.340745955247
r=0.901960904164 0.171457702433 0.184217734695 0.316794241626
r=0.925647371016 0.173769350276 0.16854385461 0.321896248081
r=0.923084857924 0.173136374351 0.167928877758 0.322414857055
r=0.912040098709 0.171293377289 0.199263809575 0.351840175821
r=0.710192189807 0.275149035395 0.420598781319 0.13706856728
r=0.706808966231 0.211357653253 0.432188971866 0.170239438385
r=0.750070808685 0.324535733348 0.402665047025 0.110356505255
r=0.733471942485 0.310146292952 0.404517023894 0.119101829316
r=0.768792938465 0.298693528178 0.361729385761 0.161654770452
r=0.780830200732 0.310930049101 0.370451045331 0.152046423112
r=0.80227724235 0.321044022317 0.361627755411 0.148804573518
r=0.724380691461 0.279372157888 0.443893004707 0.130067851063
r=0.774464573652 0.294122609081 0.390546686631 0.154832451127
r=0.751218612553 0.340531833045 0.418141950375 0.103427582227
r=0.730135232103 0.334698938597 0.400402572496 0.116846873657
r=0.829472109601 0.272905898936 0.31294287111 0.204285497321
r=0.771552763715 0.324654536814 0.40398703186 0.126672585278
r=0.965618356393 0.151090190597 0.157691800403 0.335863322353
r=0.814821358912 0.21273486305 0.260513060093 0.269728895517
r=0.810038421209 0.219189361752 0.267473636868 0.25318119312
r=0.863534358011 0.216727669052 0.252626837428 0.269195945548
r=0.866534438039 0.216154006758 0.250996838711 0.270389521676
r=0.918955143178 0.238510037128 0.245796020706 0.246928380526
r=0.98192045723 0.150872395377 0.140938891421 0.340134861924
r=0.86804884657 0.274818341268 0.298321222751 0.204576964838
r=0.870751154057 0.278383589284 0.298011518651 0.20410525608
r=0.902884872971 0.184730612102 0.19026502322 0.315234470477
r=0.835947809554 0.294812734046 0.344202707188 0.153414044278
r=0.798334326621 0.291615520094 0.327765028197 0.171176460123
r=0.808428214713 0.318703413334 0.391107469719 0.153312018634
r=0.912625209901 0.235322219708 0.233951874481 0.254607628674
r=0.862351193466 0.311958854455 0.327082135677 0.174418423354
r=0.936985201047 0.169229539642 0.166895780051 0.33185741688
r=0.857507341078 0.288955289803 0.303783734488 0.187975682602
r=0.934176908772 0.221378233532 0.237751614128 0.257606448074
r=0.849178053129 0.231900538246 0.259397641249 0.240304536643
r=0.924087639234 0.230131296892 0.245109860665 0.250375133976
r=0.843776986626 0.291433687022 0.324087526967 0.184930803211
r=0.880995662945 0.283366299331 0.288240557596 0.204318545729
r=0.854975014978 0.259958446769 0.285931604337 0.216542484597
r=0.872441771554 0.275736725247 0.282711459284 0.20379466279
r=0.892324959359 0.218237832881 0.227186539228 0.272790340664
r=0.900509991378 0.23046502431 0.260939353758 0.250517598344
r=0.881039957602 0.240134757515 0.256639941501 0.22961879641
r=0.917235132614 0.226767425909 0.243879940396 0.247889022919
r=0.894294329745 0.233369227088 0.274806572545 0.249680944405
r=0.89562024344 0.225165303039 0.23528950105 0.264681068142
r=0.886580878075 0.181045832305 0.218793713486 0.297683699498
r=0.79993724114 0.241616136402 0.273029839725 0.234515897532
r=0.876810254714 0.243020353749 0.26330847892 0.240171138911
r=0.839701042439 0.307314155405 0.305388885774 0.176638815679
r=0.924809868931 0.24502419158 0.233271752925 0.252716678466
r=0.848720955533 0.299889968212 0.329731591849 0.164982126261
r=0.80344052801 0.31587443592 0.367218286941 0.135104073902
r=0.834598233033 0.288576044311 0.308769905377 0.190953150242
r=0.857614373693 0.263610942876 0.282033770172 0.216808628532
r=0.871244708025 0.258527711 0.273720572629 0.218775041691
r=0.936987657642 0.195176872231 0.195849191106 0.303158800705
r=0.971236803273 0.159937781085 0.168653897635 0.346218882054
r=0.944939180704 0.184803662617 0.21314114658 0.301008728901
r=0.940764004603 0.178085461924 0.20206360574 0.319063154823
r=0.924753417864 0.19283630312 0.198128303148 0.304628411077
r=0.921232259992 0.193011380194 0.20359349644 0.300118047512
r=0.95144751415 0.184519230339 0.192004839453 0.313039798013
r=0.901747844927 0.20238752482 0.225410431498 0.283481040244
r=0.895350910705 0.198254854178 0.205612766292 0.291214003092
r=0.918300221351 0.173151164194 0.195248723207 0.315307435557
r=0.910043743148 0.203489939465 0.218966742641 0.283716883562
r=0.94163543466 0.186812623751 0.198956194575 0.309123049727
r=0.917182685878 0.204647082823 0.215968992248 0.28590371277
r=0.908574604936 0.211221300963 0.226376921548 0.281489911306
r=0.888933748618 0.207555718194 0.237980727342 0.276456340286
r=0.914598853028 0.201298701299 0.224381457958 0.283897367839
r=0.935992991994 0.199277518858 0.213461358489 0.289973234507
r=0.905767131576 0.198189415042 0.231754874652 0.285236768802
r=0.935947076606 0.200866530506 0.206463015643 0.293505172871
r=0.958358564646 0.158297733549 0.166378425126 0.339068378836
r=0.913364634963 0.203919610258 0.207235520636 0.292339448014
r=0.90725171135 0.200098057241 0.198512287798 0.303632714347
r=0.896753245062 0.196303300189 0.193578559954 0.312857113809
r=0.914419395906 0.202884030221 0.199603687046 0.302073592495
r=0.92433247293 0.195021305981 0.202196284506 0.302831253263
r=0.9223578697 0.195504389597 0.194803158302 0.305300646016
r=0.948703490662 0.172616218319 0.164000248692 0.319645253094
r=0.959485278576 0.161574890479 0.156120445849 0.341848832696
r=0.884859006636 0.160062160062 0.185351336295 0.331390831391
r=0.912436461599 0.18080053094 0.190340855873 0.317739652159
r=0.896764400594 0.16873836546 0.179231970216 0.3344742689
r=0.921662326478 0.172926074477 0.181854729382 0.325984723118
r=0.94039986626 0.171535380842 0.173153650987 0.329103668602
r=0.990979735983 0.148012753101 0.143472382192 0.350726960122
r=0.910389260822 0.18575968393 0.164785708151 0.330327235249
r=0.809212456178 0.31155807789 0.359288839822 0.145740494768
r=0.813408880793 0.316386168612 0.359193885729 0.145663519615
r=0.807169940925 0.32661285585 0.367054279712 0.132824491078
r=0.783851477767 0.306765418677 0.349244637721 0.151253652239
r=0.807714425234 0.328326180258 0.355025813274 0.13774336008
r=0.96674356961 0.155740160979 0.147226269076 0.357790107767
r=0.930962974905 0.195193819753 0.192511844965 0.301154725009
r=0.933835077732 0.138274040734 0.1398702482 0.353316754698
r=0.880304006684 0.270457104126 0.277407292528 0.207443019943
r=0.914160091067 0.218129847005 0.246924861179 0.257304186875
r=0.865534757749 0.244791124978 0.262177153753 0.234425377015
r=0.91516483302 0.234391320108 0.235698096567 0.250089687607
r=0.919487120166 0.233984961569 0.233098724892 0.251436052746
r=0.905257075143 0.231308392478 0.239929427804 0.25296122539
r=0.87666680136 0.240906256496 0.257821856658 0.235581158258
r=0.865098730437 0.248760373265 0.269630292804 0.227976538916
r=0.899953827721 0.232199085261 0.243340409862 0.249016058029
r=0.918203004549 0.233110654879 0.233308987396 0.252046784813
r=0.886668233862 0.236669137633 0.250045301046 0.249369903632
r=0.876560096646 0.227419174806 0.248038609177 0.254546624062
r=0.868064666148 0.262028402039 0.269892571504 0.225016598747
r=0.861783705056 0.270547483018 0.266108836805 0.214869464813
r=0.85319924604 0.307459530889 0.300865543442 0.177839444995
r=0.871645677682 0.267485462078 0.281623821291 0.209911604519
r=0.873979792915 0.26441945073 0.289274516764 0.208963722141
r=0.886037425936 0.246262794298 0.277069229762 0.225761111496
r=0.917147166669 0.237810916824 0.240259203289 0.246402064477
r=0.915763816417 0.238910239355 0.241687184281 0.245095131263
r=0.873726299619 0.28816160816 0.274438447954 0.195111485204
r=0.95026259739 0.214312281485 0.200667368041 0.293238116492
r=0.919850536633 0.18683152905 0.18625084391 0.316533753384
r=0.932326965015 0.231673310501 0.234087548893 0.254842513054
r=0.950008811935 0.170898322481 0.162653744553 0.335436541988
r=0.913722677263 0.178818744117 0.177936331854 0.313567298642
r=0.89410003723 0.198611034152 0.200495003786 0.295266064535
r=0.776549915476 0.318890637752 0.386542497377 0.121910341611
r=0.796461827517 0.321239806705 0.388553307158 0.123766737139
r=0.789989772088 0.299186287833 0.369823915602 0.14632767312
r=0.804223160499 0.304000783071 0.361040417164 0.145951715681
r=0.803790500084 0.30344672242 0.361177493832 0.146446448668
r=0.804935389959 0.304101401571 0.360731390751 0.146286161986
r=0.794760196843 0.29056768559 0.344701601164 0.162532751092
r=0.768529619545 0.294616709733 0.379947243755 0.148105081826
r=0.806966041695 0.307277636838 0.36367789893 0.146017558695
r=0.779694707311 0.309427273734 0.390916140467 0.136213581478
r=0.773471799652 0.299436231699 0.36126613556 0.151265993553
r=0.906189005968 0.17496853814 0.198473592335 0.309720023275
r=0.962010262126 0.174241636847 0.161328799735 0.317604319787
r=0.806554079322 0.314485176921 0.344071830836 0.152708532568
r=0.815995003523 0.309060283859 0.330369474122 0.161940859749
r=0.816564598938 0.308225618375 0.331014587786 0.162664278843
r=0.795176295616 0.279989914816 0.301552998241 0.19607278141
r=0.77907113185 0.307469967237 0.318890911297 0.171515592768
r=0.810031326323 0.313702803346 0.311672414564 0.169085597248
r=0.795861651503 0.283205224852 0.319971154078 0.181465404973
r=0.83015713198 0.290485734663 0.304211805233 0.1863229793
r=0.829113043042 0.290912305556 0.303628318881 0.186965177136
r=0.754365625164 0.258510990781 0.339146734509 0.185716040029
r=0.821782181315 0.296066032453 0.312456221409 0.181867624496
r=0.818851046835 0.294488392839 0.313590299532 0.181581307801
r=0.821052112274 0.294727580951 0.313671041568 0.181828369622
r=0.819948642003 0.294680845111 0.313618183028 0.18143608664
r=0.780816733338 0.296511737889 0.31487997276 0.181904167376
r=0.797722401769 0.280448371384 0.319044971011 0.1798377048
r=0.820347651984 0.313038929507 0.319609027327 0.167461239778
r=0.938684507405 0.151465798046 0.144479954111 0.351514965276
r=0.953234226395 0.136887077369 0.134112505218 0.377579165337
r=0.930467766685 0.132494360679 0.141345786009 0.375624942288
r=0.943847097153 0.14105465325 0.142875036533 0.366791922397
r=0.938303949516 0.140943848468 0.147626055869 0.364670945057
r=0.941572063617 0.157479954181 0.154272623139 0.348713249332
r=0.93735284896 0.137857691826 0.150762301382 0.367346452424
r=0.92991242995 0.136684491979 0.152584670232 0.369349376114
r=0.936978773485 0.134615670185 0.142565248528 0.37396166402
r=0.9402533884 0.133829508649 0.145200192957 0.37247605265
r=0.942799543348 0.141186351269 0.13801432617 0.361222166694
r=0.947818473334 0.140222870788 0.144246926683 0.36090474927
r=0.943500449355 0.136006085438 0.141745760075 0.376173434988
r=0.951547951377 0.148844135584 0.147745000709 0.363754550182
r=0.924643780073 0.137069387059 0.148410337851 0.371595583848
r=0.9531646414 0.140230960176 0.138731997458 0.369464330683
r=0.940435288966 0.153485027766 0.146916023553 0.351204375613
r=0.952055163983 0.1383954369 0.14263085259 0.368623931798
r=0.905773940455 0.13632124019 0.159080310048 0.367771452464
r=0.961213144365 0.143724847778 0.149738940502 0.362790419341
r=0.950848633952 0.132543549568 0.137634379251 0.377276428867
r=0.920439142452 0.134555229717 0.146106223526 0.382095144998
r=0.917772174594 0.131729049917 0.13808225199 0.38997272918
r=0.9270587946 0.136122781941 0.154249866447 0.371551089358
r=0.949061796329 0.143592011926 0.145721728019 0.368113235366
r=0.950909019549 0.227390716996 0.214225117686 0.281477792993
r=0.892884848669 0.230494228889 0.22649117431 0.272635741489
r=0.900476932151 0.226600716729 0.212184387306 0.281268309965
r=0.903581444656 0.257071553619 0.235862479979 0.254508883674
r=0.953425666569 0.204332072148 0.193510536268 0.295412687927
r=0.867193922514 0.258382257012 0.249380300065 0.246053489889
r=0.886742533765 0.25896316417 0.258404127497 0.234936305259
r=0.895659115811 0.168423115142 0.199031504108 0.322976585352
r=0.817361242014 0.273635452314 0.348332166151 0.1482104548
r=0.950154002909 0.235619462391 0.218961751022 0.274420755039
r=0.865879370968 0.236199644628 0.299333280293 0.206716524783
r=0.848818676634 0.221093355375 0.299582127933 0.2118749139
r=0.936136716888 0.156084742621 0.181719058367 0.326027934971
r=0.962449281588 0.151216833835 0.164074724244 0.343930524085
r=1.0 0.156079674074 0.147756633685 0.352093493125
r=0.933955361306 0.179904767198 0.171511681767 0.331628777352
r=0.787413240393 0.273695695868 0.319392999684 0.185875900882
r=0.807892534122 0.285908189417 0.331366916513 0.176696159086
r=0.862234187861 0.25107158762 0.23073925629 0.216161489646
r=0.921459302085 0.251789668456 0.222093305427 0.239542572876
r=0.879031389237 0.276852802509 0.259085870737 0.214846683114
r=0.880204870099 0.277355103758 0.258076912485 0.214148021861
r=0.76766024527 0.341863824219 0.3993311889 0.116079953847
r=0.862373021573 0.261032528669 0.27125072509 0.222896494281
r=0.857104679503 0.274135401045 0.282689822461 0.206297814113
r=0.894105774316 0.258084241111 0.260998106973 0.228608542575
r=0.808387062568 0.298836447067 0.333415273681 0.170997799316
r=0.846632414733 0.255008439943 0.28292688344 0.221415245203
r=0.868213667574 0.259115058375 0.278364030639 0.220536666888
r=0.853814912684 0.254194983319 0.274673586227 0.227488776309
r=0.876978793637 0.25422217703 0.267153964696 0.228515018915
r=0.877660634087 0.256725710985 0.268469805541 0.226362405091
r=0.938422837754 0.173537752018 0.182425828822 0.320765380268
r=0.93511709859 0.190414174545 0.195816451219 0.296466010676
r=0.935794585606 0.172400538151 0.188972174173 0.324342793687
r=0.785251680572 0.338940988615 0.424604802842 0.100441790297
r=0.81592461439 0.292168020885 0.35317043599 0.149636756524
r=0.878595369857 0.249310725319 0.261652187256 0.235174363771
r=0.943648470462 0.173574827368 0.175789813747 0.321992559054
r=0.95216212558 0.181696841971 0.18067503273 0.313031260976
r=0.923663814154 0.179474401143 0.19272234958 0.31008505266
r=0.948108128098 0.170959618458 0.173190895406 0.324892206377
r=0.94027156611 0.170016049124 0.192798827716 0.307776847394
r=0.962280155793 0.182908211199 0.183377959414 0.30871852687
r=0.847449833734 0.262076740011 0.282855273962 0.213881118394
r=0.853809743904 0.225467193546 0.261257923767 0.243187618342
r=0.909263277392 0.236695292506 0.225503524436 0.260578788607
r=0.905904012793 0.241260677665 0.227084817667 0.255290583517
r=0.889895264125 0.262280785298 0.272738477397 0.218231492219
r=0.881223724761 0.247492996185 0.260640643408 0.23397239718
r=0.897409392438 0.25753459732 0.253414870815 0.229175923463
r=0.896044946921 0.256572766682 0.25463418951 0.229392350174
r=0.897834384147 0.257259635718 0.254106585008 0.22929440121
r=0.863133644279 0.284697564684 0.28172298383 0.198971633707
r=0.841387840003 0.271969904746 0.252876380322 0.225525723545
r=0.941262108647 0.186431524452 0.18582318398 0.309297677133
r=0.901597516288 0.207009572492 0.217907304202 0.284394116881
r=0.868378344027 0.238609422026 0.232848105153 0.252195811068
r=0.884872303225 0.233890656834 0.222862049806 0.262194608611
r=0.904177171467 0.227528004614 0.223662507716 0.264604393714
r=0.828931475458 0.308161676223 0.313102569548 0.171133290861
r=0.888325408308 0.247906993105 0.235243421978 0.242771211482
r=0.762466463361 0.290442291566 0.357651340791 0.146247033845
r=0.814322307808 0.305181218267 0.319842558858 0.166454501558
r=0.788978839266 0.297659653008 0.349545957918 0.152912513843
r=0.892653937052 0.244536341858 0.23374954832 0.258227272119
r=0.878112408905 0.246140324694 0.229806145631 0.240842080825
r=0.761926286403 0.291717780008 0.356064830304 0.145738076651
r=0.772523488494 0.304096274011 0.363442104451 0.138532747049
r=0.787230168167 0.307241719377 0.348262259403 0.149782357342
r=0.897990459411 0.239826419157 0.226502993841 0.259180397369
@group {Shuffled Data} recessiveon
@balllist {First Position} color=pinktint
r=0.427373306751 0.397720455909 0.261897620476 0.210157968406
r=0.596988675147 0.143534781733 0.255767122368 0.226075671805
r=0.639715205798 0.268967074472 0.190738155842 0.329050004105
r=0.416062192275 0.212531827095 0.190757704352 0.332845561767
r=0.479214514793 0.325791739264 0.212949677155 0.272291688019
r=0.473401223743 0.311130745407 0.216363601816 0.313752873891
r=0.433367229964 0.295733832215 0.163591455437 0.20879644914
r=0.367980575806 0.298679083911 0.445424308657 0.149044949159
r=0.597722718579 0.312453916646 0.107650714511 0.0925529300235
r=0.619275473614 0.15638980743 0.252489787979 0.342112429488
r=0.603221704073 0.23731853406 0.141721092349 0.253392440188
r=0.345690135516 0.370023419204 0.235523717684 0.263443082151
r=0.464160492522 0.248757148343 0.148602505423 0.370042864111
r=0.449504425333 0.365796653595 0.149952571412 0.23815996636
r=0.659447973694 0.139411200774 0.247546768918 0.383525184109
r=0.501138155184 0.154234925061 0.237887765772 0.237155803416
r=0.566027975771 0.223493734623 0.254849230417 0.377353092636
r=0.615270739023 0.460354702919 0.107432199296 0.153943827203
r=0.680341001285 0.125752395628 0.42699956662 0.270982809265
r=0.39268685356 0.33137596417 0.189201293854 0.273500870863
r=0.513394293323 0.196667436905 0.267786079232 0.190377159876
r=0.607695567634 0.149271137026 0.164700605517 0.419884877028
r=0.495367582762 0.163737280296 0.285383903793 0.163835393715
r=0.617732788681 0.160383160175 0.34403776213 0.171041431638
r=0.612392404842 0.211917868767 0.130349178286 0.396230963957
r=0.59158643187 0.247937258638 0.1428182576 0.390772528538
r=0.499038816483 0.179926275022 0.375950725584 0.286920815641
r=0.568024445384 0.406060606061 0.128513202197 0.251036682616
r=0.570560083307 0.133369022127 0.386117059243 0.212633832976
r=0.482129869827 0.262553488778 0.396122609379 0.135272028644
r=0.844997099035 0.124147324592 0.274074238129 0.199592487597
r=0.754189286149 0.123909038014 0.392443269977 0.265928044996
r=0.614599258741 0.341867346772 0.279121094708 0.17184102539
r=0.650348314591 0.200004443309 0.154205036491 0.295679992891
r=0.858766778001 0.208628321997 0.151419801644 0.288309965604
r=0.571119012241 0.328371589097 0.153186092424 0.315484751132
r=0.571884344633 0.324231132862 0.20341842315 0.156127764492
r=0.423832188074 0.153949683899 0.203679411541 0.316857168236
r=0.64694662622 0.152825613009 0.32732628086 0.317456021285
r=0.581369810211 0.341027811014 0.186593515627 0.286660635597
r=0.651316755932 0.329937095774 0.167803667937 0.300921414016
r=0.613192486185 0.273894475403 0.182331488621 0.197053911936
r=0.638661142847 0.29340583858 0.174344590727 0.194161419576
r=0.539897969616 0.338885180758 0.300994986263 0.170932741412
r=0.737035466578 0.162743221691 0.20312599681 0.314258373206
r=0.581314391079 0.29262843155 0.168147989946 0.182358836189
r=0.70606088586 0.149139634926 0.194919195442 0.335920241832
r=0.392766737965 0.298854634139 0.336518317442 0.177201905115
r=0.565631223042 0.299397156813 0.186137217815 0.17753764506
r=0.462936490584 0.213010678946 0.306946213383 0.320030371314
r=0.437020495717 0.164378151771 0.21547481621 0.279938027827
r=0.491361174484 0.308311843969 0.310790687539 0.20110412959
r=0.649282835392 0.190405298657 0.178525855259 0.32065382512
r=0.514037590555 0.318699969127 0.303804071866 0.182729962102
r=0.578852344214 0.275849536616 0.174995457023 0.190305288025
r=0.525983309761 0.175306942582 0.271249739879 0.211885048766
r=0.427415321649 0.390128496761 0.234283552321 0.145780688274
r=0.60153362967 0.133017731471 0.202358560348 0.396136695057
r=0.484772808305 0.186984308748 0.121161588911 0.403692109523
r=0.378233544132 0.402117243593 0.289453975543 0.186357629682
r=0.300850502031 0.425303971742 0.200545575361 0.259707860715
r=0.542380041394 0.399224565892 0.187324097401 0.122546532596
r=0.511581033959 0.333228544483 0.0992769569318 0.38887142408
r=0.346212107775 0.19492081557 0.293282975921 0.113272053931
r=0.271841214126 0.111791846828 0.399321720151 0.263838428491
r=0.492298959908 0.162804534352 0.403676332436 0.095071084111
r=0.294818474571 0.397604864348 0.196672736813 0.30281798821
r=0.470902020098 0.217183781045 0.373267592321 0.143169789791
r=0.630547033619 0.388432297376 0.218665323657 0.133060132361
r=0.415519134051 0.242777850618 0.372973209213 0.234911061579
r=0.425627062942 0.22972972973 0.249214403786 0.381921427792
r=0.52774334279 0.236962551064 0.381525555723 0.139179976227
r=0.373168963922 0.230243971528 0.248422200143 0.138744455436
r=0.350023194089 0.236756711897 0.11816257936 0.252732478526
r=0.57887824921 0.239026146629 0.245290112148 0.386973281513
r=0.447740763524 0.231324881959 0.123362871148 0.395478734574
r=0.505239809634 0.394477040959 0.24220581801 0.121661038626
r=0.30493469226 0.38210238036 0.215769476407 0.136142713328
r=0.354007662774 0.154857830879 0.261415207928 0.195193109197
r=0.530427881278 0.263040336355 0.135093942977 0.214531599001
r=0.604848244727 0.152365930599 0.172113564669 0.312365930599
r=0.570086159992 0.391543555782 0.153574460859 0.363151638648
r=0.479449740969 0.284282619636 0.214113476729 0.122706286515
r=0.797424483001 0.213416605121 0.35969533183 0.127777658059
r=1.0 0.251682877836 0.1377020859 0.249858162916
r=0.359348145345 0.522392372147 0.148126745642 0.282432822884
r=0.565072244748 0.414123243457 0.121313475657 0.26764168793
r=0.544962356083 0.41731383841 0.219811947073 0.255122049128
r=0.587369584951 0.30916150887 0.196909225775 0.26827451793
r=0.465711575249 0.265200600996 0.317616380863 0.19788906411
r=0.60866267655 0.191863406648 0.30494175966 0.282927536397
r=0.59877624676 0.172208453807 0.207765386204 0.323282390197
r=0.569178961286 0.303558068344 0.204714310379 0.276171657682
r=0.436790047079 0.205317219211 0.27549855822 0.215147789362
r=0.580808958248 0.276259952365 0.215115345356 0.204905069752
r=0.376232629852 0.277045890888 0.204297988838 0.302584154957
r=0.521560956982 0.264795678722 0.356211836543 0.14549084077
r=0.558095591532 0.237455355732 0.148844780176 0.35673535826
r=0.422228791089 0.274413529733 0.141843971631 0.368645538858
r=0.355774493265 0.20446208787 0.383576687099 0.132154786116
r=0.632209125984 0.337828920898 0.162211314074 0.269509938038
r=0.525657608938 0.180203607392 0.317140644019 0.310777913024
r=0.372125796296 0.196507346478 0.384985858163 0.10878707275
r=0.695534727352 0.192474674385 0.104616964661 0.371878063582
r=0.477709134046 0.418208896384 0.241025865656 0.0933769902976
r=0.417508881193 0.376723010759 0.30241497188 0.21668583311
r=0.551662096828 0.116987349846 0.358881683852 0.347772935048
r=0.377367935677 0.322987097239 0.209067973762 0.100151373171
r=0.701189206617 0.322341652013 0.2109827532 0.3777177394
r=0.448515624788 0.0956712986104 0.236179146256 0.426721983405
r=0.391541403694 0.307902190026 0.392627255706 0.204172822286
r=0.469774189833 0.321289500389 0.143322398697 0.18981426852
r=0.512106719506 0.221455812421 0.254531757616 0.385164084938
r=0.539732295035 0.154551563781 0.389030012231 0.226916925393
r=0.547555848632 0.245673641762 0.391991871209 0.139935858762
r=0.445644762952 0.257802180214 0.21258804052 0.400083558599
r=0.407983848651 0.146427254262 0.401360731448 0.225461971629
r=0.535251381292 0.229723038137 0.155126285943 0.225097567705
r=0.500686557663 0.245389744769 0.246263508853 0.153276615314
r=0.590840535917 0.138009196296 0.370312803575 0.231202642316
r=0.494434448404 0.191112688711 0.193175893778 0.321050237934
r=0.386388620416 0.199838722401 0.280509076247 0.210397146088
r=0.536812714663 0.397843256127 0.191613447053 0.110228961989
r=0.696872764279 0.134109816972 0.381079153791 0.212835749941
r=0.52310655466 0.284124134393 0.34644780713 0.173839446012
r=0.610514154619 0.14590747331 0.237450833489 0.230052444278
r=0.500820110894 0.270648531441 0.20375845982 0.349070241146
r=0.553618895857 0.230886517099 0.358690917012 0.123175778697
r=0.434788096951 0.316624877821 0.134970889465 0.306914283286
r=0.33945208533 0.353177556184 0.291524036315 0.225628813812
r=0.668216315056 0.142280796127 0.370484545041 0.238693259403
r=0.718882545759 0.145034566602 0.244724283718 0.243508555461
r=0.69065643258 0.152109055666 0.19954068518 0.315342800556
r=0.542170817669 0.157267994218 0.330394788866 0.206191386934
r=0.473535498844 0.320027872825 0.321754323928 0.166477727741
r=0.405090971658 0.320765238279 0.156307639514 0.198687427615
r=0.575441815209 0.263832074289 0.150159744409 0.338598429429
r=0.511001559295 0.154068533306 0.344475892045 0.246831092692
r=0.417813138187 0.268496819551 0.246568463341 0.339917419931
r=0.436983811205 0.265538053704 0.161704210238 0.228816031579
r=0.412473699326 0.342399880588 0.240342878033 0.255547607437
r=0.527069106852 0.347273403386 0.241604181772 0.15852031127
r=0.397212222669 0.237538291989 0.25760362069 0.158375487427
r=0.495747977644 0.346606863282 0.237745136062 0.257061265167
r=0.43585420013 0.327627707943 0.154158866007 0.377534100027
r=0.380463608881 0.326215022091 0.150425462281 0.33754704631
r=0.511892792994 0.261592708403 0.327123943849 0.196992881378
r=0.53689013305 0.216245966918 0.0882107049301 0.3845903751
r=0.399977835029 0.360906104128 0.267097728178 0.177217903344
r=0.62186047673 0.134662706385 0.382756317498 0.231564425046
r=0.4566390874 0.278155594613 0.380799768438 0.143872490958
r=0.619376732268 0.285112521639 0.196999422966 0.117772648586
r=0.434966407616 0.369511346839 0.288214068342 0.208242761499
r=0.3328048855 0.191948436908 0.128631992555 0.268982869748
r=0.43960757954 0.196490185773 0.317665607934 0.160249525855
r=0.392242717983 0.321497327978 0.208683240947 0.28837504564
r=0.411609889065 0.154310140827 0.204815394763 0.323045319289
r=0.454196452376 0.283043709227 0.206886008996 0.329198848892
r=0.493758836103 0.306688081707 0.157935919611 0.199571699201
r=0.320606880151 0.297900956287 0.193175607369 0.330129636311
r=0.443778919342 0.364859142893 0.13741143017 0.302615529244
r=0.747567786299 0.146093619857 0.339368468376 0.216700886505
r=0.541522241652 0.338354817941 0.146418256568 0.215661461518
r=0.547058611963 0.271016670244 0.161479573585 0.338413107248
r=0.544367546902 0.225413130862 0.366815542653 0.132291201429
r=0.691862362074 0.143239536324 0.26314043005 0.23935934873
r=0.558338016817 0.254980676473 0.247594129376 0.343559323726
r=0.522536415475 0.323027226581 0.197969543147 0.153853253346
r=0.545892872252 0.180964136323 0.337859151066 0.190461496263
r=0.490189323677 0.174483273844 0.279862206358 0.188843695526
r=0.59587600284 0.147167591192 0.187286378663 0.328962850899
r=0.349686699356 0.317659241478 0.149139219355 0.198952034656
r=0.561526878361 0.318219381852 0.178355646154 0.3079536481
r=0.565676779875 0.333270872958 0.195752622253 0.185232200959
r=0.640516140744 0.320317016766 0.310922142995 0.202471574484
r=0.604674981797 0.325813274247 0.315103904388 0.202966059019
r=0.52330229737 0.158568002132 0.325841698499 0.193953391964
r=0.391628557543 0.199778915848 0.159077043629 0.326258640472
r=0.559190739271 0.3206415012 0.162448178049 0.321077896574
r=0.462836008438 0.174673966535 0.278174212598 0.118786909449
r=0.391692580851 0.178232625284 0.313634254485 0.30594581357
r=0.610307188119 0.326053897739 0.144504275422 0.247151796176
r=0.456398031848 0.230433679807 0.160795767863 0.290754275811
r=0.509052232987 0.232963354648 0.320033195265 0.286549879394
r=0.455521842954 0.317274089407 0.157889494676 0.340612157404
r=0.543516107269 0.318677106719 0.15479384548 0.344193177463
r=0.525398907124 0.15995122859 0.341579177942 0.317714915988
r=0.423627818818 0.181001621172 0.332559260395 0.135302107523
r=0.501159858267 0.310198479063 0.195923132751 0.197816414755
r=0.318225918036 0.16681808214 0.339682340779 0.193806585007
r=0.331973865801 0.219302413147 0.391957385495 0.136919673716
r=0.533142134459 0.416023491597 0.261720997599 0.12085077677
r=0.504859213666 0.174219843056 0.398990206217 0.114240525579
r=0.438437442099 0.275167785235 0.214418257808 0.21188630491
r=0.328557243398 0.114006514658 0.434033901118 0.294798647275
r=0.573373602467 0.329509346759 0.18280856683 0.302851483514
r=0.599775094001 0.360304907875 0.136984346975 0.162175933475
r=0.453042634503 0.190765820909 0.396105820651 0.277167119828
r=0.547713877842 0.418589784568 0.118807134181 0.264942785911
r=0.454701030593 0.179116833204 0.419424838269 0.123582689507
r=0.397567157763 0.122503424904 0.260472997332 0.201023866176
r=0.551263899827 0.421793912946 0.257866123237 0.132736231473
r=0.571333712273 0.14898958853 0.208168436796 0.244246359745
r=0.429782308645 0.269273117814 0.415804768867 0.190402700312
r=0.642656396786 0.136715718351 0.248969001567 0.210628034027
r=0.342599478227 0.187799005283 0.259812937933 0.134028060814
r=0.472025650533 0.421354539681 0.25762318945 0.188097479532
r=0.576525164487 0.279097836465 0.211489614671 0.126101133109
r=0.860367138289 0.100772124332 0.184583910777 0.393057480367
r=0.72553638405 0.344275506367 0.134529629829 0.153656046849
r=0.864446863598 0.203577936061 0.385566782618 0.306443597813
r=0.428183366753 0.283818795635 0.221009656905 0.0971186307608
r=0.534103324375 0.134518731258 0.201883684588 0.296236854331
r=0.564364241734 0.370048051072 0.274877474904 0.136190368551
r=0.433506998679 0.148121630032 0.371174277264 0.268666662995
r=0.304305073761 0.300390802944 0.397420221055 0.204991728404
r=0.279101985296 0.294206963453 0.356270693182 0.191273540142
r=0.337516610082 0.254760530871 0.0989844200808 0.409293133295
r=0.399273031753 0.26937555798 0.242803293324 0.399950401746
r=0.638314464359 0.180798200276 0.294469836117 0.323338031979
r=0.378938045219 0.391780170892 0.265486024706 0.122333737075
r=0.486696485608 0.182667947934 0.290823693852 0.407638271522
r=0.670305573953 0.194796327242 0.175204690972 0.262866931402
r=0.556220750706 0.280336151337 0.189287173785 0.364894513227
r=0.565848840367 0.259630794095 0.36019984789 0.212466556206
r=0.583118959563 0.168141216359 0.25756735044 0.21331724321
r=0.496576397345 0.344110690457 0.247763734744 0.155793353887
r=0.552622164529 0.160011219016 0.291729481471 0.43473687901
r=0.356864355814 0.267702330243 0.325783011776 0.211976948133
r=0.377090004343 0.195768499002 0.27761376291 0.321401189729
r=0.445958532916 0.388910227312 0.139477635392 0.214410419358
r=0.469213683687 0.199175676389 0.157774639236 0.312383242014
r=0.690182251039 0.319047873192 0.32865453381 0.157655974809
r=0.342489290288 0.155217471147 0.239168820895 0.232030437014
r=0.417781716678 0.161744738629 0.248679942672 0.248397073244
r=0.428853267057 0.300765141765 0.190209625607 0.281714303821
r=0.491228872947 0.398305626598 0.258184143223 0.13601342711
r=0.571403360241 0.188042739181 0.278862827722 0.326616499405
r=0.541388459766 0.263071274845 0.146347638942 0.339030256995
r=0.6095083028 0.160791448715 0.211540335943 0.341953929627
r=0.547810414561 0.263987138264 0.154702572347 0.331149517685
r=0.527889670933 0.18060141769 0.295117333686 0.204244265399
r=0.546893230601 0.320641424131 0.216021474993 0.273452952812
r=0.440767029196 0.288057028228 0.179868175956 0.316929359507
r=0.612770993079 0.279737985815 0.322119573557 0.211668656352
r=0.573558219041 0.359948107241 0.177758628662 0.235860973387
r=0.543361403742 0.25242515179 0.322457952404 0.155070137483
r=0.506456415562 0.277924316419 0.332636912068 0.228382648664
r=0.540938585815 0.333995600653 0.159795643227 0.25792946853
r=0.567349726532 0.243000717875 0.159428092845 0.312335486959
r=0.56672468227 0.158396609571 0.249514391665 0.350520925305
r=0.520606722394 0.382745001234 0.13866946433 0.233399160701
r=0.663768129664 0.186672491081 0.169812890678 0.290731900111
r=0.545664814602 0.176076206421 0.33069339162 0.215563719791
r=0.502193485331 0.175853754276 0.315258229126 0.214097459766
r=0.58864374967 0.158886569495 0.226788085406 0.351199754489
r=0.382571589899 0.173514088825 0.20427157285 0.307842849926
r=0.642414398232 0.225091301257 0.128614263421 0.360880985645
r=0.374834176358 0.315624278791 0.301430879298 0.191737825987
r=0.403753215671 0.289859928096 0.181075473886 0.203974073167
r=0.393230606229 0.331654863232 0.265967123644 0.214995776753
r=0.474051041171 0.370494154373 0.145464128072 0.21417874898
r=0.683782799086 0.124065402773 0.303474294488 0.189339506616
r=0.376520654733 0.217115689382 0.289864915855 0.354803411063
r=0.728336787343 0.282684809422 0.134598551763 0.357523673112
r=0.602421071444 0.220517641161 0.369279939838 0.148164859727
r=0.670585983992 0.223455951858 0.373782357666 0.262398317157
r=0.321215969935 0.281495578744 0.373688942164 0.2110702481
r=0.471295229614 0.255673398228 0.238021211681 0.147188725846
r=0.47254946088 0.24644288971 0.150286927128 0.381086392579
r=0.698073944791 0.12613101701 0.391723971529 0.26152129328
r=0.458845880459 0.228880229395 0.257995735608 0.364421733696
r=0.481672647925 0.367546142275 0.274932200226 0.220483766483
r=0.504974550839 0.231566707466 0.359265605875 0.147184822521
r=0.474616928243 0.147889232103 0.348344442638 0.244458895573
r=0.527110147886 0.349783051911 0.249098227822 0.150504469653
r=0.524268702049 0.240686320978 0.361456062186 0.133709356337
r=0.463192198034 0.21638497389 0.13435903195 0.369981470043
r=0.668700990654 0.133704735376 0.249535747447 0.264856081708
r=0.575554135043 0.268162201916 0.140753425396 0.363894286657
r=0.439453472905 0.394579326839 0.282413548134 0.199875915661
r=0.39073682338 0.149522255884 0.37000366215 0.228911009755
r=0.733013933168 0.140535944107 0.230924802353 0.245047343262
r=0.587682269112 0.135881168792 0.245531629354 0.229366192887
r=0.522121429512 0.247695596028 0.375317273011 0.143117958766
r=0.635643037401 0.372037794957 0.142034257996 0.218735788995
r=0.346671618582 0.383809839324 0.140702335597 0.256438628458
r=0.525821714604 0.266114330066 0.199683519551 0.122717399806
r=0.498928944373 0.406082182665 0.191129595741 0.281630344369
r=0.53304100856 0.207679113339 0.41892070194 0.247877908255
r=0.432946064621 0.259635995793 0.138737465779 0.402949606211
r=0.425648933619 0.41406953702 0.254954062331 0.139434336156
r=0.390600859992 0.199197823465 0.140885759964 0.264129245786
r=0.478159238854 0.211008627638 0.394518580313 0.265585101879
r=0.413658835395 0.179127647854 0.42290550353 0.300215333767
r=0.633862229811 0.135429013141 0.204019582582 0.408734862149
r=0.663648340106 0.287485696871 0.206752801688 0.138940159735
r=0.79546707676 0.28446607635 0.370140151293 0.207705389081
r=0.239638546935 0.375364088169 0.21028515033 0.134074166643
r=0.579681052319 0.187164503635 0.129612013318 0.368519399334
r=0.385461177391 0.371431237171 0.288766560926 0.134260123157
r=0.407568950013 0.401382474195 0.288397755804 0.180837543784
r=0.673501077578 0.140505961923 0.378433258523 0.273729369914
r=0.539454221358 0.453665454097 0.278993772736 0.118441334238
r=0.439966969775 0.192592018197 0.319117038875 0.209961745244
r=0.510738199863 0.255710972095 0.152105152175 0.328038237155
r=0.572384458318 0.216068642746 0.288091523661 0.329901196048
r=0.518764088015 0.157295946681 0.252562402955 0.24246554034
r=0.635837624718 0.244787379139 0.15622294586 0.250201244832
r=0.439785212265 0.241645615301 0.251172861783 0.345555154577
r=0.460482839059 0.167710900615 0.224634023221 0.267838584197
r=0.534315028485 0.289340931786 0.210142557074 0.327132330154
r=0.389122430011 0.26194134095 0.235989796335 0.154822097041
r=0.487291174305 0.250738331719 0.244426213196 0.349011078868
r=0.542361987172 0.3280948851 0.169607116383 0.268495181616
r=0.456145571831 0.224742186125 0.163411713292 0.342919412235
r=0.415572435952 0.182316880046 0.338526453593 0.268519626405
r=0.631731230647 0.358405686266 0.204282693778 0.164379864141
r=0.484348611718 0.292051536174 0.31028741328 0.176134786918
r=0.455860630277 0.297716962343 0.202817836462 0.186626341607
r=0.478349063389 0.296519366432 0.306385598296 0.210856737211
r=0.470906733151 0.284616806451 0.229939234306 0.174949747002
r=0.550852592287 0.156464678828 0.2509202098 0.246111656327
r=0.430598736293 0.252437798068 0.344903311997 0.244534597803
r=0.586605179937 0.283730256969 0.190028222013 0.322844976977
r=0.45134535556 0.264641183409 0.152166289412 0.365925973157
r=0.629750350134 0.253685841836 0.218005023579 0.134790070088
r=0.512965655489 0.339003986301 0.162596148448 0.250238616585
r=0.624215012138 0.126293473323 0.397102619757 0.199586088537
r=0.675109913885 0.255067567568 0.40076643808 0.213644614764
r=0.486162137251 0.382722890231 0.243863245969 0.152213664321
r=0.453843069962 0.116518013291 0.361446309899 0.211612451906
r=0.395158042655 0.132135306554 0.285034732709 0.217872244035
r=0.503577492864 0.303176492611 0.206354128412 0.139390423223
r=0.497753322081 0.141668552309 0.314612926272 0.20745799254
r=0.461827805944 0.313417283841 0.142297836869 0.336901969779
r=0.603816654592 0.207415869064 0.313829073971 0.142427393503
r=0.581286128168 0.345021834061 0.200698689956 0.305414847162
r=0.617220378654 0.36371124031 0.207687338501 0.291698966408
r=0.649627792535 0.149665664219 0.341649725867 0.202812172735
r=0.381765083046 0.227982718511 0.370754403456 0.13260219342
r=0.719839600507 0.326161973331 0.140842670302 0.206620372343
r=0.491670531275 0.391426135672 0.252912759307 0.121787845573
r=0.356174971871 0.40103045331 0.135904022331 0.173514083357
r=0.425735000952 0.147191584316 0.297730315588 0.213987886516
r=0.663469194558 0.320133702626 0.316789532298 0.201178162118
r=0.504404219018 0.319733256626 0.201016371436 0.31599532333
r=0.662390789697 0.338285878942 0.19597673204 0.167125902714
r=0.735942265147 0.320240262104 0.198107025846 0.161856570805
r=0.740264456833 0.195794120984 0.169705086459 0.322695998707
r=0.651145061627 0.193649766444 0.163041420403 0.31716401213
r=0.56410442932 0.295254847903 0.178054411528 0.335107021743
r=0.614754384338 0.293810574092 0.193961306437 0.177175967423
r=0.387991148261 0.173279439467 0.289490696009 0.342968657681
r=0.767269151266 0.192678640816 0.173427982083 0.330485751458
r=0.718757142609 0.191881674317 0.171596903448 0.33127620492
r=0.408070933189 0.329625873463 0.172671785785 0.305453086516
r=0.809929361528 0.171583174631 0.330616896622 0.192114064228
r=0.58762999713 0.192582713807 0.334544009988 0.312241075989
r=0.457572273353 0.313648861565 0.181052859217 0.340742685903
r=0.468874498193 0.159571937081 0.209341800646 0.32337143014
r=0.573740283997 0.163312027534 0.280514412144 0.117064101776
r=0.625573692031 0.439168119429 0.109632430574 0.304638200702
r=0.55701828431 0.161897977759 0.43725513475 0.291780442439
r=0.479986642425 0.437727026011 0.112358565404 0.296242328087
r=0.501025962558 0.169879313315 0.115860682161 0.428221731773
r=0.598668589894 0.124765177549 0.280733104238 0.422817869416
r=0.338756527756 0.113603460294 0.176732381276 0.417862696384
r=0.460857144793 0.176443850267 0.283368983957 0.115802139037
r=0.718192712576 0.290219367262 0.110928484692 0.436363734345
r=0.470851623493 0.29951416167 0.431879264007 0.163065949969
r=0.504087667289 0.149883391638 0.111236048642 0.438759786773
r=0.518621931618 0.434797028389 0.114022287079 0.160785354205
r=0.45598227473 0.111197551994 0.436440018671 0.294797987656
r=0.537166383678 0.414444759609 0.287831513261 0.171642320238
r=0.538033401944 0.426954497127 0.115634631172 0.288265615116
r=0.43693481046 0.434723171565 0.11238622873 0.157103284527
r=0.620656232298 0.15950952366 0.440308275479 0.116723735327
r=0.310170887776 0.302155778997 0.151659154413 0.110766657829
r=0.567382825666 0.270551910459 0.11852325357 0.420168371285
r=0.585885136764 0.169785916252 0.115569319151 0.300480229792
r=0.570150955028 0.148220939279 0.307060284704 0.10928223396
r=0.671050568328 0.163831867058 0.430107526882 0.115493646139
r=0.612514401685 0.44559321526 0.109263088495 0.156792232311
r=0.645981372421 0.112855719669 0.419608437649 0.296725429896
r=0.43293970525 0.420995724185 0.16410281614 0.292770432988
r=0.480068561223 0.348299376184 0.210810960344 0.15767597549
r=0.527354333062 0.24839853497 0.233500167807 0.153521763873
r=0.443349672238 0.215468258186 0.362956301353 0.163593999101
r=0.429864245063 0.182255000559 0.338853503185 0.245189406638
r=0.529445639783 0.367504545182 0.203636418233 0.138613023515
r=0.504047209863 0.214872798434 0.344748858447 0.253881278539
r=0.577003721486 0.186540763377 0.334194181217 0.223693551872
r=0.702850651838 0.251459041861 0.133686022589 0.383549565436
r=0.659045708277 0.182176542058 0.347304959908 0.341839471605
r=0.628074879229 0.284329856621 0.218161344477 0.341889713576
r=0.655630062715 0.353000238682 0.169825761795 0.314252526056
r=0.458766400008 0.171304587409 0.3093745695 0.161351425816
r=0.28257906525 0.405678584279 0.203591639135 0.274639364103
r=0.528984503443 0.291367323739 0.186302789399 0.114738885323
r=0.683672903311 0.118219476777 0.159648390065 0.312013686271
r=0.503868560848 0.137346451003 0.19698738258 0.384803512868
r=0.574202931073 0.145835127918 0.184253596348 0.343957274528
r=0.66815904064 0.313147853846 0.144790375367 0.207276432207
r=0.462284254604 0.200734802939 0.240230460922 0.380406646627
r=0.530693695964 0.358383952134 0.217697811448 0.180302461552
r=0.524728036482 0.339496146007 0.207062077632 0.179229814426
r=0.541607893994 0.180732573772 0.338986233261 0.206880365311
r=0.529388467501 0.388295519452 0.23167605035 0.120772511177
r=0.523179199506 0.201329704163 0.263665164428 0.168265583865
r=0.430897970627 0.199846580189 0.279576506037 0.193222576209
r=0.681343390996 0.177766686049 0.256163199358 0.226057730735
r=0.383733195169 0.169511167299 0.312368310156 0.20476892822
r=0.386003847186 0.270755597015 0.203491471215 0.170742270789
r=0.420101939356 0.18049915562 0.344699339416 0.268444398196
r=0.653292534771 0.274978376375 0.204744841221 0.180649944396
r=0.43847839747 0.261854100524 0.215316428823 0.345096457665
r=0.54321163912 0.340980140374 0.213748401278 0.264013304946
r=0.38975353244 0.203948430741 0.38625952901 0.133992538265
r=0.605598284337 0.393305035694 0.259502218792 0.215705190044
r=0.450687453309 0.381766929336 0.134345569864 0.277596258569
r=0.576032470814 0.259038080313 0.431796048111 0.220507902295
r=0.45722930489 0.143829749787 0.351955061453 0.198999736001
r=0.532817466288 0.168224559387 0.284575396046 0.21311415327
r=0.353941607426 0.390456214572 0.193946320086 0.134518004439
r=0.533251637386 0.136469010442 0.376702749305 0.207701887154
r=0.404816161604 0.133260241204 0.265698195953 0.382786803548
r=0.33031135983 0.28351370088 0.193290020993 0.131047904358
r=0.594719289878 0.284069499686 0.209807410509 0.123299141721
r=0.45573520753 0.286006200676 0.382275225479 0.197593714769
r=0.495843107302 0.321781971525 0.184710450503 0.20892655839
r=0.432314661231 0.212398122993 0.276981970857 0.351321313905
r=0.543831766064 0.167672530065 0.245848045511 0.231697513592
r=0.464404585823 0.16804153438 0.357590200425 0.243594926898
r=0.602516326295 0.178137447688 0.276284755486 0.324117492171
r=0.571792521028 0.270565548469 0.332773905661 0.225686286124
r=0.614186281125 0.22700651866 0.258492617194 0.176272978617
r=0.599353516565 0.176363341677 0.337053543599 0.226185752851
r=0.565285402808 0.226918573799 0.259541277449 0.336684709989
r=0.646962382817 0.195076069321 0.286512098196 0.317927434336
r=0.431613629912 0.204724363501 0.181015014559 0.261205482969
r=0.447054450415 0.138552646281 0.206022570673 0.38889716563
r=0.466589563238 0.15668595364 0.245062889733 0.36454746607
r=0.481075366392 0.231582826608 0.226976229961 0.380725999631
r=0.504959486514 0.377531949285 0.166388846795 0.226953578825
r=0.500131435222 0.372666282141 0.224947633648 0.246045960961
r=0.380214219874 0.324952219155 0.200509662349 0.306349543427
r=0.558324711923 0.229421696919 0.372836639932 0.169902912621
r=0.462047116247 0.178986244179 0.349301504041 0.126318043141
r=0.405736124086 0.320793643826 0.329441201001 0.189148852114
r=0.670217885331 0.13665559247 0.347552602436 0.309368770764
r=0.594753131572 0.233869996387 0.364114505962 0.232665515718
r=0.521519742288 0.240336301677 0.173871946669 0.212079001045
r=0.401112573939 0.125738820118 0.347161815546 0.347329095573
r=0.306736115629 0.352117565378 0.2 0.121916223097
r=0.444171517357 0.346332381147 0.314017547439 0.134691899612
r=0.617813144384 0.170241650828 0.369678608686 0.227174643097
@balllist {Second Position} color=greentint
r=0.723072211144 0.20075984803 0.258798240352 0.270345930814
r=0.634091279021 0.242812073479 0.205580292216 0.270288412056
r=0.820267860051 0.315810000821 0.30025043107 0.224135807538
r=0.748378405095 0.161403611461 0.291375223155 0.219087476953
r=0.780318099486 0.2171005432 0.163267397766 0.300476580916
r=0.813191660371 0.205989093466 0.151142906002 0.338577590302
r=0.647382902973 0.160730225108 0.287406918308 0.203440812883
r=0.680957772594 0.220621495771 0.286914378029 0.216117076879
r=0.494490946398 0.318879252835 0.228854323935 0.267476563323
r=0.801602144451 0.295127407119 0.188017895351 0.288815405563
r=0.692332527238 0.289770227742 0.279212209401 0.191939359074
r=0.763124312738 0.204757312761 0.302291408367 0.225742756119
r=0.80525632537 0.194642505008 0.271766769416 0.252586895829
r=0.746347948299 0.288375595302 0.254608396327 0.194359420687
r=0.864671795496 0.25730265345 0.25808932729 0.188868862243
r=0.625242879842 0.187800627396 0.254025792959 0.266190310213
r=0.864419300602 0.285403673399 0.237855467185 0.276534874406
r=0.655965674827 0.226057552964 0.290221516804 0.206472983231
r=0.762998121211 0.237010641884 0.20221986806 0.277724274089
r=0.729108501866 0.169420253794 0.315103259517 0.223463548146
r=0.605716236872 0.178926288223 0.217874656602 0.29787671057
r=0.866923153063 0.258907079315 0.262585034014 0.21333632354
r=0.540165317369 0.245886244499 0.269237238247 0.312505256076
r=0.653956255157 0.327946500935 0.150327649193 0.173324183321
r=0.837666207274 0.276168280628 0.233836942982 0.284706875075
r=0.841433877514 0.250029771525 0.270750752794 0.277589697351
r=0.705717847579 0.158928654752 0.34590079791 0.294666604451
r=0.739577559045 0.256353003721 0.273967747652 0.269750132908
r=0.666304909343 0.281548893647 0.205389007852 0.265274803712
r=0.610549774115 0.199414898262 0.246092044363 0.292812854773
r=0.608614212502 0.274749734231 0.265547484054 0.250365432318
r=0.739370504781 0.282219743988 0.279989332816 0.226992823894
r=0.679919797089 0.332352412248 0.222309415208 0.286952114702
r=0.716519698628 0.2972018262 0.137875876165 0.371149595103
r=0.750188463863 0.384896580445 0.172396773248 0.30518408835
r=0.850047047996 0.338934431183 0.323169791039 0.143205493417
r=0.601790409274 0.295348794097 0.214745194001 0.34219453868
r=0.690237881053 0.14386354947 0.192931595798 0.341233173148
r=0.784183454254 0.321360278346 0.194285845749 0.341343714011
r=0.810966838692 0.326640791432 0.261913794613 0.233344033618
r=0.840038774841 0.345087268539 0.152166208913 0.29312483388
r=0.63628626564 0.314612029192 0.324784001911 0.204735803692
r=0.652190477423 0.341534058386 0.291654264453 0.21100171723
r=0.704153456301 0.343448768297 0.303230212812 0.148487341477
r=0.764155484677 0.359425837321 0.202424242424 0.285996810207
r=0.621136378885 0.275641130953 0.163613662127 0.334521677701
r=0.719825765253 0.227270084874 0.288047901407 0.338594349494
r=0.620108660786 0.150113962434 0.306937488233 0.332469212785
r=0.674842202485 0.331766931097 0.149701434323 0.209206495823
r=0.756078850624 0.160419320074 0.211046340747 0.35607916136
r=0.681476169183 0.191870709035 0.367093991129 0.140014581688
r=0.70581145134 0.303617477209 0.342834053681 0.160979551811
r=0.741664603707 0.288084097952 0.199580725527 0.347450932734
r=0.684708009243 0.294066093053 0.340793944903 0.161589452164
r=0.666886010707 0.302017081592 0.226876249319 0.166681809922
r=0.642514701909 0.295708773833 0.311593201721 0.163112819096
r=0.620294139224 0.177391856734 0.276407384399 0.279673908136
r=0.813876466507 0.261956590655 0.259631844792 0.267282372086
r=0.811243158465 0.206265501672 0.239964509993 0.270674853973
r=0.743048671971 0.240302232041 0.269279871149 0.206260644773
r=0.802219603064 0.242034949464 0.248399995337 0.234014525361
r=0.588036919934 0.244813629477 0.28295835098 0.267864456214
r=0.805209719625 0.221251178875 0.385539138636 0.271361207168
r=0.506665091855 0.118063044665 0.4033656251 0.181015928667
r=0.687780665706 0.119371267274 0.334330261964 0.156874663278
r=0.559633586196 0.229097513622 0.124506795265 0.256904866287
r=0.787928097213 0.118213525109 0.315256643724 0.196888792864
r=0.614725799703 0.2517489068 0.207037354009 0.261418456023
r=0.638589180523 0.269369725281 0.28636832447 0.198030872137
r=0.718757243379 0.192342992002 0.261395918011 0.255364713081
r=0.829483597642 0.189895072036 0.293708098039 0.262984888024
r=0.619540446776 0.254518874756 0.189949858593 0.289194321861
r=0.548451818282 0.187861724432 0.253539185875 0.263327875501
r=0.566630467894 0.175384870742 0.335632183908 0.366297356737
r=1.0 0.334134640841 0.174464412416 0.1315432759
r=0.722291626922 0.132170219404 0.351190011939 0.342526653028
r=0.632968398519 0.336970057327 0.363883684665 0.128577358448
r=0.609232812694 0.198926186121 0.275835940291 0.263409142573
r=0.576214573322 0.200287116792 0.262619246087 0.248772807261
r=0.631860335979 0.27557482591 0.280370516358 0.242504270135
r=0.703588360155 0.216277602524 0.157034700315 0.342712933754
r=0.930794937142 0.323552385804 0.224995754797 0.292952963152
r=0.49615902688 0.159655149778 0.390433469727 0.313901227544
r=0.642368838512 0.366933943506 0.164583892473 0.139884456477
r=0.710026812605 0.340685009226 0.1775646956 0.339422531396
r=0.67811713531 0.110324569007 0.418087258018 0.378166233266
r=0.787482874191 0.27724048097 0.203385917978 0.27650756617
r=0.814774426462 0.254519909216 0.18541277463 0.278481989841
r=0.71048192454 0.22877795496 0.311666081065 0.304452672895
r=0.639445890601 0.235230278271 0.307287695727 0.300388660549
r=0.764048153838 0.227174277609 0.152129794382 0.31250532946
r=0.771816869516 0.291133140576 0.158680985819 0.306725870852
r=0.774769248651 0.226022160164 0.154660732442 0.309949053
r=0.659445151943 0.22646700446 0.309277014771 0.154507561765
r=0.652632042563 0.309068390609 0.227122150391 0.308861517523
r=0.777674257667 0.226684250005 0.308655280823 0.155122410903
r=0.655954489565 0.293917332081 0.174495068107 0.228452325035
r=0.806927870126 0.286609880211 0.228456967666 0.303035810234
r=0.797862418086 0.203838714477 0.253831275108 0.290879333433
r=0.581811636068 0.263721273179 0.204206801735 0.284565599979
r=0.784828024238 0.304932807596 0.178659370725 0.285426893055
r=0.830454976837 0.315923425916 0.155969901516 0.232101361071
r=0.561841956235 0.143035748307 0.174976920882 0.318217090077
r=0.871162398736 0.321787031418 0.148219037393 0.187106110826
r=0.575358568441 0.304704439431 0.411539893559 0.164841542741
r=0.711384239873 0.131003954064 0.185840986783 0.384851683234
r=0.875999567927 0.303231636016 0.201339428085 0.153236951207
r=0.528724321301 0.147379802494 0.375434296836 0.184704101492
r=0.95365423979 0.368311769981 0.165919809947 0.32451234992
r=0.887799820275 0.393182045386 0.339398180546 0.117364790563
r=0.821112876782 0.372924275262 0.136792228797 0.165385547981
r=0.587413388008 0.16073914993 0.258962074906 0.35001061997
r=0.887133615582 0.247186779039 0.277885022835 0.20248128443
r=0.702827166477 0.265915352876 0.26862626507 0.177081569292
r=0.603556361238 0.27031403804 0.277807766805 0.266344902042
r=0.84983140346 0.188159621866 0.286301482334 0.252880121472
r=0.647158938645 0.170476751419 0.282401316695 0.281735262871
r=0.658996977017 0.265118642641 0.269815298138 0.172382688831
r=0.5935646479 0.26309496436 0.262451138193 0.204690733502
r=0.689959474664 0.270254517194 0.20050514863 0.2663687585
r=0.685690615824 0.15447416002 0.289281316902 0.34185976861
r=0.628365085481 0.16009781837 0.311728562789 0.212856629473
r=0.582058802548 0.263118392532 0.245026492156 0.275713585742
r=0.676233457045 0.274352270026 0.264582838127 0.199524601854
r=0.662842596543 0.306283662478 0.304334444729 0.214003590664
r=0.626770692477 0.297855403634 0.267278516576 0.243959542986
r=0.828735274271 0.221893685525 0.179709573559 0.319830475064
r=0.583962317255 0.202570246134 0.138586364626 0.35280984535
r=0.792429361337 0.350558837278 0.296056266202 0.206451064553
r=0.728008460911 0.149203750558 0.21390831969 0.326425063253
r=0.674897037212 0.25048620019 0.268030785782 0.296395911781
r=0.651989187819 0.284516702655 0.250694053819 0.278546932554
r=0.760025926136 0.364333572121 0.301420083435 0.19761914795
r=0.61698858351 0.310344541312 0.206505823299 0.342759505992
r=0.730472114265 0.295815956152 0.195286580483 0.150502854885
r=0.632032847609 0.141766396431 0.30665294042 0.215201818728
r=0.84271713784 0.282344510465 0.228658445553 0.18843868502
r=0.697240014475 0.238340240574 0.284008895178 0.191731527343
r=0.817646875954 0.20008927575 0.226369824796 0.27703381319
r=0.639643436597 0.179966381521 0.228310303535 0.29533144618
r=0.765507239053 0.225432250091 0.302272423972 0.18296210139
r=0.681736404073 0.303337682091 0.181103796851 0.226097895558
r=0.579866228387 0.183286730768 0.295965973497 0.227296613798
r=0.730055274129 0.226774632129 0.298068325036 0.293125734175
r=0.849584752411 0.174110724793 0.199144156191 0.31874832843
r=0.801465427903 0.151080019637 0.182089674358 0.319996727213
r=0.717511100009 0.27902335174 0.170381212162 0.239505022953
r=0.714990771287 0.128608098986 0.377332375509 0.325650092583
r=0.636683513736 0.174076812361 0.335169282055 0.274079874706
r=0.693159574281 0.297175191689 0.196652844198 0.264102813253
r=0.645975672473 0.2548294352 0.207597490544 0.287741381756
r=0.549495015387 0.285574148875 0.209117137911 0.262319676861
r=0.765242648207 0.274367446309 0.24730458221 0.199134857838
r=0.613427157272 0.202943508083 0.313169958295 0.25895288319
r=0.548161959625 0.148413042982 0.359024746932 0.280373831776
r=0.780090245567 0.210871892323 0.152361254025 0.326550934378
r=0.714368966801 0.153846928449 0.220428672846 0.272499786016
r=0.879980374081 0.311269161243 0.153307141683 0.208498782776
r=0.699937386872 0.274936166708 0.211679433325 0.145251626719
r=0.717655664692 0.152211033197 0.345917117066 0.317585742506
r=0.716967932569 0.184205823855 0.286263130089 0.385504071104
r=0.657700120263 0.315894261704 0.147420265771 0.36081156209
r=0.752314194486 0.315659241409 0.147893620414 0.176642023448
r=0.809727108118 0.23087930171 0.187736996494 0.292766688131
r=0.581000557865 0.287494417151 0.2836980795 0.237338097365
r=0.649946221761 0.28203256349 0.239116007433 0.289907972746
r=0.881612409232 0.294429964282 0.189097602951 0.23079714125
r=0.563891203654 0.217212736502 0.291693585602 0.350992155053
r=0.58911123051 0.220805046973 0.331653294932 0.301412603717
r=0.561926582201 0.158379679588 0.350004150411 0.287457458288
r=0.726162654794 0.218748249005 0.131422648064 0.373844343587
r=0.613262744974 0.138799092906 0.353850524571 0.199531996228
r=0.811710051562 0.326556847189 0.310451214809 0.215451857565
r=0.700024686304 0.309803823875 0.15244267004 0.232596300902
r=0.708921898453 0.31901618809 0.201074388129 0.340311235305
r=0.726140424769 0.302455769295 0.36738761876 0.134664450935
r=0.567908821504 0.206893488496 0.299532142963 0.360235112967
r=0.702965634466 0.137019002043 0.342204684745 0.207474883161
r=0.90742683627 0.298658084224 0.129773074405 0.184158847916
r=0.51479134119 0.217150590551 0.273991141732 0.225116879921
r=0.730206474167 0.150192049907 0.216346153846 0.33046762219
r=0.738944214149 0.331064742104 0.146772866652 0.330491361903
r=0.735848759797 0.317345374368 0.334024434689 0.145904337144
r=0.707758843371 0.200664068493 0.319573781943 0.334270112185
r=0.760451063975 0.207118451765 0.339740647234 0.312449928764
r=0.827602178852 0.287411706729 0.352132727372 0.218036467174
r=0.797943644125 0.213165566919 0.140743124317 0.309675193263
r=0.534382653999 0.128729790124 0.367874512553 0.230513078912
r=0.667340627706 0.211605818687 0.163043135275 0.294815562778
r=0.595761288008 0.153049716488 0.344193477648 0.214748911375
r=0.607849617118 0.249441575167 0.265406451574 0.197190216336
r=0.621886319336 0.25311005734 0.274379476598 0.269677188945
r=0.534016971975 0.221424660867 0.314739339376 0.244418760265
r=0.669945479504 0.30367826856 0.338310528415 0.148310008151
r=0.762374053831 0.27608456607 0.220440258097 0.226353243843
r=0.849883246851 0.352040605785 0.282672388891 0.166425948087
r=0.581238672973 0.228008315669 0.228517854231 0.387127017773
r=0.760474948424 0.214798396969 0.244384882028 0.272309060217
r=0.795499512113 0.292047561209 0.206865690724 0.255130090136
r=0.570501577811 0.27233328493 0.288148807593 0.209130906224
r=0.557928009665 0.254055807917 0.285132309467 0.255786285961
r=0.653093249333 0.273427213725 0.225276346395 0.285977636126
r=0.617401341378 0.241399386102 0.287831880212 0.271824003788
r=0.716743345096 0.276908359055 0.281186260176 0.19775816321
r=0.605596336757 0.205994247714 0.264201908298 0.252963644941
r=0.528148933731 0.22518660336 0.272615364717 0.21573649485
r=0.742504626971 0.285889310794 0.225314439204 0.273582752651
r=0.579664426409 0.240186629677 0.252508511826 0.182216137342
r=0.873468394863 0.421104731736 0.26133438923 0.216128819376
r=0.56429076208 0.251705797024 0.178907215387 0.426153763499
r=0.884635266859 0.374523770084 0.313787201148 0.128761526144
r=0.522448235281 0.158789353851 0.414147758499 0.123576980451
r=0.686311956136 0.225514212105 0.135469020568 0.352134983317
r=0.648202535002 0.383840044386 0.307920720869 0.190666515972
r=0.636727187392 0.128360329796 0.372402474018 0.324833257145
r=0.72545538916 0.0846100362032 0.205063655326 0.274089525043
r=0.614893680627 0.106265421034 0.408928910352 0.278095278264
r=0.946932463091 0.321684939411 0.110461627236 0.16487305251
r=0.933000328994 0.190754885428 0.116139271898 0.307023112786
r=0.801732606348 0.300784531488 0.142052169208 0.358122250224
r=0.627221087227 0.400846207413 0.320090165314 0.169370195941
r=0.865937609039 0.207519051999 0.273983936197 0.247195514879
r=0.664930209649 0.263483849328 0.231212453357 0.320264256494
r=0.82294887396 0.23669629261 0.262852811649 0.323373293731
r=0.702508467225 0.289545164401 0.305068517336 0.22824455732
r=0.633710039598 0.304658192687 0.175727289438 0.291070662645
r=0.675367772937 0.300120629968 0.229132137169 0.183059714326
r=0.882201055735 0.225046453739 0.27647863128 0.284787715177
r=0.686796804083 0.166424455024 0.217539463794 0.293811074919
r=0.750234351833 0.166869282986 0.309452361046 0.222071781188
r=0.678075458852 0.206868256573 0.272408254478 0.262491707113
r=0.662623568355 0.196472270528 0.343471431338 0.319351065224
r=0.648847462168 0.299300848588 0.205262315205 0.356460479266
r=0.53444021851 0.102659000909 0.318025361039 0.406638320314
r=0.642642526691 0.188127027231 0.285660405823 0.23383872671
r=0.713080064177 0.14105858442 0.201714665946 0.341818143411
r=0.679813318837 0.291432225064 0.19793797954 0.244709079284
r=0.814684250315 0.324547133398 0.154388383655 0.310724090344
r=0.811462681468 0.239334092923 0.289973414356 0.182997847829
r=0.815278554265 0.310698853114 0.185256181162 0.229929497385
r=0.795880833859 0.231390675241 0.173191318328 0.296061093248
r=0.644597561313 0.211464799894 0.138290846652 0.308765904988
r=0.822234655564 0.302486578129 0.154987284544 0.234176320995
r=0.773110159521 0.171077518269 0.219981372689 0.280226393466
r=0.713211929148 0.314974914366 0.214177870023 0.300590013083
r=0.716837968216 0.254168209808 0.273660837951 0.275065762663
r=0.62585196325 0.268930141671 0.19628027078 0.287179845069
r=0.724127718739 0.280144159202 0.300148860045 0.224778668617
r=0.773629707438 0.285460867097 0.198360888384 0.226566380473
r=0.741130790131 0.25735821967 0.286850921273 0.269861210816
r=0.787944902077 0.270881158397 0.254517629054 0.274236270528
r=0.711870286928 0.261293507776 0.259688965687 0.29054554431
r=0.72325260513 0.332241255577 0.264407625823 0.238696995226
r=0.698683499146 0.312404470694 0.212464927374 0.174690353284
r=0.609657884572 0.176021981719 0.30073459317 0.3085852072
r=0.781301040188 0.26742355876 0.23135648068 0.295028394848
r=0.701629428884 0.171397005233 0.310430396539 0.208698552748
r=0.816113152533 0.318827258838 0.343323365769 0.187788507888
r=0.706109511147 0.221993999538 0.292014770367 0.162289406877
r=0.628766794086 0.166939422445 0.315928507919 0.221086813654
r=0.669812093761 0.175946982002 0.312780196219 0.28786303684
r=0.675214902974 0.202161893709 0.291644073036 0.237530849808
r=0.594078931846 0.215998781927 0.290393954243 0.234889628263
r=0.834872068959 0.235491661007 0.271375745227 0.206701381028
r=0.889216691584 0.283719264741 0.2329513806 0.200445611522
r=0.606452160677 0.287990641516 0.271997660379 0.239021537047
r=0.767967559906 0.27578517128 0.238123133318 0.286791104721
r=0.711381563584 0.202054419243 0.26910007201 0.235420142321
r=0.558066026824 0.234229260497 0.291980241174 0.275490338515
r=0.821334632523 0.207955349422 0.246474333779 0.275088436444
r=0.744265829008 0.263391241404 0.199390758837 0.263059476415
r=0.857695726942 0.283802661569 0.279501507242 0.20355120947
r=0.715307485091 0.232726154792 0.291731172524 0.273471897405
r=0.615993021245 0.247980416157 0.27723378213 0.201101591187
r=0.691160818643 0.240773857909 0.290630249824 0.188153687747
r=0.634139634635 0.287207904229 0.259762664018 0.265356265356
r=0.578810814393 0.24542610674 0.277087875628 0.283628779979
r=0.835531964026 0.290212813746 0.238609691729 0.187029030266
r=0.674252663661 0.295357474466 0.252274837512 0.266805942433
r=0.865289898993 0.274955841344 0.194546109401 0.236986945429
r=0.771820672388 0.279928692697 0.245370126854 0.200660473434
r=0.648047276292 0.20125178946 0.283510337251 0.256703399141
r=0.641043491174 0.257204908991 0.256423515352 0.295424250781
r=0.612992162516 0.192124687367 0.292197889343 0.259775513939
r=0.598802133713 0.253395377833 0.258983835775 0.299327603865
r=0.730760153121 0.281137890961 0.249153655702 0.210297610025
r=0.721526403931 0.199320854729 0.251962895478 0.290293191983
r=0.550805354445 0.288454480364 0.277552150082 0.197054204798
r=0.783644894043 0.233904508401 0.286913991016 0.274969223091
r=0.767744214369 0.297884505432 0.24838369178 0.203962703963
r=0.866032255529 0.279987796948 0.268796313394 0.243707801122
r=0.643961744633 0.20379210953 0.260448567826 0.265762925599
r=0.663556554561 0.266541385017 0.216812049477 0.237595714246
r=0.78259227345 0.244991673436 0.194275212555 0.273629409865
r=0.797425694008 0.210326005308 0.274275126446 0.22184385798
r=0.844158555657 0.200644163875 0.268616335996 0.235995877351
r=0.591035514816 0.34927808732 0.134271158568 0.325461581365
r=0.764223115663 0.344807365273 0.12883363631 0.333900193514
r=0.624322676833 0.187066819191 0.333211570073 0.133330769896
r=0.807460880118 0.211456139159 0.329890602704 0.141333152137
r=0.66392753259 0.196771785781 0.134679977608 0.331545064378
r=0.72645964552 0.216267319674 0.225163510121 0.270977341062
r=0.733637123437 0.258919983511 0.257958136765 0.277240873906
r=0.662685298283 0.285447109357 0.234621945455 0.259263826376
r=0.655716947067 0.208833057623 0.323252688172 0.161833126551
r=0.781622551234 0.239825683559 0.190412595769 0.295424193435
r=0.815944551249 0.29994799792 0.241497659906 0.281799271971
r=0.663522190346 0.22892831718 0.287958878232 0.18221859112
r=0.682689723634 0.285709186789 0.302434530879 0.22909559813
r=0.784293681742 0.191050162396 0.282401058583 0.287164681824
r=0.641029558214 0.182646910354 0.280458473142 0.300145499896
r=0.849781209236 0.306428841982 0.287412623532 0.174761544024
r=0.579062325304 0.18009804558 0.292850462459 0.233039773615
r=0.846762227112 0.229589180927 0.182396872168 0.286384709578
r=0.754041721788 0.294044971584 0.280108722511 0.239683716333
r=0.760899932103 0.179910666145 0.285187266236 0.231337226791
r=0.677632453648 0.168506253563 0.30823555909 0.301307019334
r=0.649299511013 0.315533762203 0.217058797067 0.29798911332
r=0.717198847237 0.325510406343 0.155361744301 0.193815659068
r=0.625566077456 0.179729281157 0.220447755689 0.299745509534
r=0.711065725299 0.214483783664 0.174037224367 0.317788056258
r=0.612716572927 0.189471130519 0.220061920935 0.310540421894
r=0.691259649962 0.301063549769 0.224728814571 0.184330405986
r=0.742088484467 0.224321632599 0.301010487495 0.184541976909
r=0.802673327594 0.297568945883 0.213199980195 0.320889240976
r=0.854495449878 0.26288774827 0.192112729939 0.242771065132
r=0.571161964303 0.293896004185 0.197076380811 0.249830810207
r=0.695382561674 0.234742574813 0.28521700073 0.302734265342
r=0.645901206799 0.288930392206 0.267881479986 0.209328151027
r=0.732908208406 0.281691206132 0.254790237999 0.257059298104
r=0.683316927503 0.273729705768 0.206294675015 0.236604421788
r=0.637138969286 0.359741168241 0.131908009794 0.315932144106
r=0.629242889867 0.181629417095 0.317653276956 0.126812141347
r=0.596085051083 0.190876782838 0.131956838912 0.302919275161
r=0.618284658279 0.130936914444 0.193039817148 0.314848101942
r=0.83748806729 0.362479252831 0.313868604138 0.192305605497
r=0.62607611323 0.314903085918 0.131177466243 0.192744030948
r=0.917148042995 0.353886462882 0.208034934498 0.140174672489
r=0.892726816741 0.391908914729 0.284350775194 0.130927002584
r=0.656251226209 0.366699708226 0.315005068239 0.131457804808
r=0.524531931106 0.16630109671 0.304818876703 0.408374875374
r=0.66058974992 0.292463681677 0.37771056107 0.195969837686
r=0.637208967295 0.2682174319 0.258920959688 0.201964843909
r=0.658309309753 0.274198577559 0.21176260969 0.268259365395
r=0.610178113833 0.133331208161 0.35282116672 0.195358622888
r=0.791091609991 0.316287264873 0.138868117091 0.200871666661
r=0.90500982291 0.314877191029 0.202105119902 0.137357063101
r=0.616983375348 0.277648711438 0.245376123327 0.331712500225
r=0.686030689615 0.356796505278 0.21510738988 0.138012377139
r=0.840182393756 0.315466714346 0.201912794716 0.138879624249
r=0.811758537411 0.351782560953 0.142183202586 0.219981136557
r=0.867475979482 0.340343518229 0.315346689557 0.144834118413
r=0.678141617573 0.313739807103 0.144021565804 0.203555806217
r=0.797947982063 0.169025392213 0.218058152548 0.241389377394
r=0.821138650144 0.337754528003 0.311565667403 0.141275244983
r=0.786983487151 0.339078323032 0.310150299827 0.209179222328
r=0.798139001486 0.20883252163 0.338833227459 0.141502004183
r=0.657190910965 0.338471496067 0.141587968343 0.310891798276
r=0.865325463337 0.291754156972 0.142642301799 0.217893422621
r=0.818709542458 0.290988291266 0.349362043931 0.214742500541
r=0.707780912524 0.140676042934 0.19323682549 0.327068253983
r=0.505943263166 0.273246880954 0.280452953107 0.21888636224
r=0.830148400163 0.217447884696 0.219510398507 0.303582390061
r=0.797098713423 0.295935731529 0.252602002454 0.225929003918
r=0.830485323544 0.257676088681 0.300467621394 0.21620809152
r=0.849637582169 0.260966025293 0.294665962208 0.214766189539
r=0.891948282616 0.270011454754 0.219656357388 0.288705612829
r=0.819511894604 0.290407335252 0.214927880749 0.238163327316
r=0.498462464097 0.261390374332 0.246310160428 0.286016042781
r=0.943222923167 0.227584732671 0.218102649221 0.295389191869
r=0.677590646173 0.254858383295 0.289745710151 0.230308042175
r=0.835385499469 0.235965350658 0.215954522739 0.297538730635
r=0.659909220605 0.278721146193 0.232488723799 0.267909259751
r=0.780789229407 0.276956589389 0.226388672787 0.227425963384
r=0.737963854407 0.286626010495 0.221954332719 0.219578783151
r=0.826881943661 0.252775796401 0.235872037468 0.220758246639
r=0.646139616527 0.266935280786 0.223297478145 0.291830053603
r=0.561485594664 0.301647137666 0.222431648499 0.265845715662
r=0.504657701153 0.225897901328 0.289979808692 0.26081458669
r=0.867288719813 0.213189888074 0.250518622154 0.290597259745
r=0.68305296587 0.217988420627 0.269601902967 0.232574839549
r=0.496613537723 0.221130355266 0.300195171218 0.226262129959
r=0.564337096262 0.30752688172 0.229521016618 0.245943304008
r=0.636541155976 0.254937217178 0.227216877941 0.301627258833
r=0.75835742694 0.219235933642 0.301381729978 0.242928921038
r=0.809559121059 0.216051506365 0.268147638473 0.231483756819
r=0.636993044197 0.265301464791 0.195803421995 0.29363597383
r=0.602093898687 0.291751178299 0.189330376034 0.237877748756
r=0.642035143085 0.279278911008 0.237910313535 0.197645423701
r=0.687985359022 0.175081014639 0.229388758521 0.280813498715
r=0.607476934033 0.215741888284 0.286764103712 0.240336370734
r=0.741170278717 0.22726679713 0.172080887149 0.303913894325
r=0.717330319145 0.300393040508 0.175254567467 0.222321682735
r=0.843516077756 0.238862997019 0.283201074862 0.275685434773
r=0.84563256807 0.328346667384 0.179604472252 0.344974861826
r=0.891679806327 0.299085531238 0.191449704218 0.236068941227
r=0.861385384673 0.331332643806 0.16152120296 0.324421990612
r=0.533580469865 0.17543738807 0.335204573633 0.307721449235
r=0.761324333771 0.198030813516 0.287134866377 0.287461973766
r=0.534786893906 0.271833022713 0.294561174223 0.232578821601
r=0.707426396121 0.304391705597 0.238099201684 0.245868330581
r=0.80648731064 0.252737479851 0.281918737146 0.216330387416
r=0.699581810163 0.220044792833 0.296407959342 0.338444310449
r=0.665481214424 0.313488239447 0.141388819253 0.344638121807
r=0.8462236967 0.230815798263 0.289871409486 0.191779392118
r=0.673148104504 0.240942647193 0.194296569297 0.297740922741
r=0.657307808168 0.267415756164 0.182689213418 0.309840323643
r=0.681198312322 0.266570031619 0.238405671927 0.18460047917
r=0.687845168127 0.323636145003 0.108034751837 0.163623948362
r=0.593016518315 0.232608986658 0.159341394851 0.309892463522
r=0.629826608403 0.21640486244 0.299486527391 0.16527874721
r=0.663780864636 0.306165171856 0.166201843171 0.307481600022
r=0.641678185165 0.211335861778 0.146052816407 0.292316336564
r=0.59292580248 0.157349413646 0.291877665245 0.225646321962
r=0.737675304018 0.219574437676 0.303719658437 0.159570826965
r=0.625768176338 0.323390584456 0.21759545286 0.29539107871
r=0.827353986568 0.219375489949 0.314649376953 0.163144302096
r=0.828870651318 0.30412628449 0.218012938063 0.163645846583
r=0.570168087037 0.262112571919 0.258458191337 0.275157860743
r=0.748845945362 0.269969129848 0.245176538684 0.284777156087
r=0.801368658872 0.264655006727 0.263117432251 0.199884681914
r=0.759207768045 0.374104596036 0.344151510508 0.120331416876
r=0.623189908184 0.184262708633 0.151922794873 0.348455604118
r=0.589917183115 0.198232563867 0.314688954111 0.316588918633
r=0.603929773083 0.250897548132 0.272914050606 0.265408184688
r=0.658627567949 0.27983523326 0.212817319667 0.245061787528
r=0.814610700756 0.250473437656 0.195330409648 0.278904614771
r=0.542634256723 0.208836803332 0.250508806317 0.274545902543
r=0.542621159724 0.266694578187 0.262246179611 0.27789407578
r=0.721196639659 0.261485343856 0.281637542277 0.203600620068
r=0.715458362699 0.279028015532 0.221410379525 0.170765312513
r=0.780715990246 0.181094097308 0.309088663868 0.271733761423
r=0.633783592797 0.268358181313 0.291611810541 0.244189276785
r=0.698642779829 0.242578841938 0.292952855794 0.195260711229
r=0.804288321547 0.303909869634 0.171958072124 0.300128293473
r=0.725532385101 0.302735930394 0.288585701029 0.229082341172
r=0.62032770174 0.304062973804 0.178318646998 0.293434497232
r=0.674574123611 0.302846334879 0.224797457799 0.294155006479
r=0.843215044376 0.303973946556 0.29388382694 0.178213090891
r=0.851061206758 0.306863874715 0.171385237614 0.213205728126
r=0.649893110216 0.176142431157 0.289635694153 0.245018002299
r=0.824041845835 0.287645722373 0.20162762114 0.249357517971
r=0.806481261062 0.250647829328 0.195117910854 0.279424467242
r=0.86830521835 0.247503224618 0.282329095264 0.19767827529
r=0.742805964353 0.257665302824 0.261807344547 0.191140071728
r=0.770735475036 0.293949789017 0.278437205914 0.233174463435
r=0.734818000992 0.212019537057 0.318921214695 0.320152898705
r=0.660662579135 0.29506120726 0.185257492613 0.275010552976
r=0.526826838685 0.290692073008 0.211315099288 0.340684044318
r=0.70568761004 0.317413634169 0.323866379878 0.152407708178
r=0.790687562469 0.356411960133 0.194551495017 0.304363233666
r=0.727067002504 0.297265828883 0.267434857671 0.247641225358
r=0.647928136913 0.245161932242 0.267250385553 0.190463161037
r=0.763867523194 0.157243225159 0.210605553697 0.34024757444
r=0.569816733945 0.14422587364 0.349548715575 0.200347141865
r=0.653272827418 0.202407671904 0.309834727607 0.142062844317
r=0.685521306585 0.295225574117 0.262629149578 0.255083813253
@balllist {Third Position} color=bluetint
r=0.586246317648 0.125624875025 0.362977404519 0.401119776045
r=0.239405139476 0.132615845882 0.330364934106 0.344393976685
r=0.364410136255 0.185811642992 0.195007800312 0.275720502504
r=0.27862372271 0.182797272381 0.186601890603 0.278556586379
r=0.538996283339 0.282617607871 0.168520036897 0.182663728605
r=0.575347447408 0.296452526174 0.165013585666 0.182864960383
r=0.340859701402 0.160057713706 0.310602447942 0.172921022706
r=0.357159198603 0.46560866673 0.450061769457 0.0489974341918
r=0.442186554269 0.455005091113 0.519118008497 0.0139040061796
r=0.290173373322 0.200865590352 0.311807041432 0.352937171756
r=0.283414480605 0.133091942743 0.204223207336 0.354438090082
r=0.470039278842 0.333057813289 0.17431234789 0.344721495155
r=0.363190550853 0.302072630279 0.195119926104 0.143039511785
r=0.416919146565 0.296792132396 0.204676361005 0.347711855843
r=0.193646507966 0.105519164628 0.395784877978 0.179828648891
r=0.245622674206 0.140153363541 0.294004879749 0.360404322063
r=0.377980489789 0.108485438004 0.0472621159238 0.492647479545
r=0.509968350684 0.0287626802843 0.506562694086 0.0310813608447
r=0.21913526673 0.0643809890692 0.416863292724 0.0792603650022
r=0.417569370861 0.173724807166 0.28805673053 0.320651903459
r=0.327663773586 0.170992836787 0.278620760482 0.22385683843
r=0.225043044772 0.196486506691 0.261269342902 0.239919264409
r=0.287672406341 0.384772797354 0.11421803605 0.214223642531
r=0.19071629638 0.214662148678 0.234681534759 0.244661700681
r=0.369612251169 0.117852694178 0.322115964158 0.439124844296
r=0.403655267537 0.164781136762 0.379833619707 0.285585478301
r=0.296399451341 0.0810508142411 0.373104381503 0.164294713266
r=0.598566561808 0.0550416445153 0.507708665603 0.393088782562
r=0.220392911678 0.377551748751 0.438900785153 0.0801927194861
r=0.421899484647 0.0675923500131 0.113265217012 0.454720111781
r=0.194785279945 0.0459448086464 0.389606218994 0.069974751949
r=0.189886893789 0.0856647595035 0.338816427463 0.0622090768037
r=0.532524310005 0.244461883042 0.267709712754 0.234914251148
r=0.423564755083 0.359108227897 0.385801406307 0.155515812626
r=0.384489863114 0.104961979239 0.161476408619 0.354973547422
r=0.303214430719 0.357792993035 0.380410186339 0.156795430778
r=0.585619592331 0.372207700721 0.372559924365 0.141482676158
r=0.296797725914 0.356793626232 0.158214567545 0.105717750438
r=0.320345885955 0.360202561247 0.103177943451 0.155616784651
r=0.458261953651 0.277905856947 0.291825955 0.245688271515
r=0.552607926975 0.181934969434 0.147337645078 0.360769026313
r=0.325264533661 0.190949766264 0.234307318962 0.295446583113
r=0.356067814772 0.242907842015 0.255237550086 0.243354321694
r=0.301188426966 0.342144886143 0.165825869643 0.1450103224
r=0.300324774046 0.184306220096 0.320765550239 0.351706539075
r=0.529474604487 0.305377121359 0.269529645632 0.210254809509
r=0.296813599276 0.13928612952 0.38425764446 0.12518893152
r=0.522013735069 0.269310523933 0.284191734619 0.234932857633
r=0.370027074711 0.284600245119 0.210469626919 0.26975355888
r=0.420116271016 0.142314098168 0.111565592241 0.365298324679
r=0.16066501521 0.0986694209855 0.375599975697 0.376359438605
r=0.296866866662 0.318072858025 0.247003595685 0.206615697527
r=0.384962122194 0.291760345142 0.217111259646 0.212888132709
r=0.304388902887 0.22070058872 0.229260914161 0.246168078584
r=0.281309163065 0.271988006542 0.121252044339 0.176494639288
r=0.190675199721 0.296383382287 0.287772103448 0.247584714106
r=0.587648089323 0.0931986865398 0.317595477313 0.444259683966
r=0.241600259316 0.110932645772 0.0731660925249 0.43413572289
r=0.303751786985 0.407022964014 0.478737464994 0.063151192441
r=0.458125367495 0.478494304956 0.0509799697537 0.063591044077
r=0.560489510548 0.472167496299 0.0583229386461 0.381156666395
r=0.572023434491 0.0661974475294 0.48078049888 0.399788676741
r=0.50179671409 0.0826784030179 0.111285759195 0.430116315624
r=0.205137477913 0.0932086329615 0.399983479342 0.394866664525
r=0.116341811402 0.416803658014 0.114566209415 0.0963820469961
r=0.240503307503 0.3398258909 0.461451744222 0.0899668065385
r=0.448589268289 0.0979351214544 0.120281490169 0.403500108028
r=0.318965342476 0.411204925467 0.140312780751 0.0982794078199
r=0.420290798381 0.107268764315 0.455322179114 0.0685417536834
r=0.352680815543 0.22630129802 0.127485686814 0.30225951663
r=0.348597294082 0.360018082348 0.314049690796 0.117339125838
r=0.381699496757 0.212151435247 0.119765551351 0.297583102209
r=0.338331938029 0.360215838299 0.209101131552 0.313444077966
r=0.463548020029 0.429984646666 0.0568322337026 0.433362380182
r=0.241980567017 0.419595675057 0.437508604348 0.079334738269
r=0.431887073947 0.0874495287349 0.421474810864 0.428176314953
r=0.290940990453 0.431913795618 0.441359929098 0.0548201083725
r=0.545086514144 0.419664216668 0.104556131672 0.391476602332
r=0.231343372882 0.380800222284 0.143743632491 0.388209687876
r=0.359417800938 0.413743266325 0.41434765471 0.10082774931
r=0.309456404616 0.182776025237 0.350599369085 0.274952681388
r=0.637281951033 0.41069791136 0.129631516386 0.107013075225
r=0.468073944453 0.104899236341 0.0957703332531 0.423942583313
r=0.196742597357 0.102561038442 0.444378272803 0.0909890549057
r=0.476386221418 0.0528758427167 0.391679913313 0.106681932256
r=1.0 0.0279302706347 0.0406915149764 0.476355581239
r=0.636946751075 0.0459271289773 0.0861657178896 0.484705659273
r=0.641851736868 0.0401735398107 0.500409146351 0.382466920904
r=0.508293153087 0.156154370539 0.374980104567 0.172286938686
r=0.43105742931 0.364685284293 0.164854159165 0.174864962189
r=0.346734994333 0.159636516608 0.304916178251 0.157919719855
r=0.322838893449 0.358150901831 0.160711827069 0.178128872367
r=0.519362562838 0.180106827008 0.360690511361 0.169646111557
r=0.206412216186 0.180528524091 0.289648955467 0.360414725455
r=0.468062963282 0.36059612113 0.289483497788 0.181065668595
r=0.275658023037 0.289456225341 0.168745887367 0.360796016128
r=0.354633147107 0.149248473462 0.111437294504 0.424084077031
r=0.418233977322 0.403746957868 0.117990454818 0.156725876292
r=0.452322501137 0.31473491048 0.235431235431 0.317710658136
r=0.330278701277 0.452160947211 0.0759340762778 0.404068034468
r=0.540286240768 0.191727689708 0.260288082401 0.267482095437
r=0.276980697644 0.358360075246 0.160672789643 0.268451919885
r=0.337109881369 0.393689281886 0.128900452751 0.0823219269204
r=0.261994728433 0.0750198403436 0.424116521171 0.398954297185
r=0.370388055218 0.396460719683 0.463095994218 0.0825905078955
r=0.763206284252 0.0759306227256 0.410734258574 0.413601348477
r=0.157315232711 0.393536727969 0.421228872117 0.106144360583
r=0.335538586934 0.0737547754631 0.427982411879 0.394190153536
r=0.602173599105 0.100787227353 0.393201430052 0.443061103283
r=0.149212432222 0.423972808158 0.0707287813656 0.414725582325
r=0.330972363909 0.453985966438 0.103460645284 0.378964906097
r=0.593314076815 0.200717437991 0.204989026031 0.287069596205
r=0.284065113572 0.353171053251 0.447596402844 0.0793822684684
r=0.185399089841 0.185583914627 0.253171243095 0.248180852923
r=0.364925475882 0.11424761058 0.308767027593 0.407931921379
r=0.383594047765 0.075129988703 0.130015724398 0.459027706327
r=0.24091239303 0.243120654824 0.166381346089 0.352199353763
r=0.24792152841 0.24763673378 0.34219751933 0.236250760563
r=0.295170748756 0.200367900667 0.187629340078 0.352908714647
r=0.229527825176 0.281069878894 0.436435464024 0.14901884593
r=0.360689478189 0.193331188783 0.292753269514 0.203458641612
r=0.247317789344 0.272979866595 0.203052003261 0.201023762151
r=0.589099515948 0.0878704957106 0.383592303157 0.456512170613
r=0.177809299658 0.0919182315189 0.423033040171 0.112859519848
r=0.347991639914 0.256270838677 0.268940754039 0.279097204411
r=0.228825374281 0.0934631953549 0.0825529125304 0.500468252482
r=0.486474478879 0.277022143373 0.271141336487 0.226657467639
r=0.445048022136 0.0836963624483 0.12372032237 0.415922456981
r=0.393332601028 0.426352471208 0.10802770813 0.364221665038
r=0.609046835597 0.405789552017 0.110619139753 0.103772882869
r=0.251412605115 0.156246120743 0.347188314644 0.116274258286
r=0.248656381242 0.151657563826 0.320226452069 0.221316978462
r=0.215897639263 0.360515781046 0.158665880072 0.143487421516
r=0.3141862828 0.349865975391 0.144063742374 0.346327269105
r=0.297200288197 0.321827126083 0.33209222993 0.182119790746
r=0.382180742309 0.154034229829 0.344786170806 0.170033886673
r=0.318067028722 0.178017974978 0.280209608552 0.298199516288
r=0.19565342353 0.128040028303 0.192247043364 0.348690993632
r=0.425308198949 0.281832384778 0.169233344493 0.305099877246
r=0.432912889073 0.275521000927 0.252383424763 0.275483434039
r=0.3672089531 0.264382035903 0.28729412107 0.26327520244
r=0.444340811801 0.261001341938 0.181142972983 0.267456076094
r=0.305285401053 0.290925295959 0.261927000729 0.260095754466
r=0.549489382281 0.186008341281 0.262255174207 0.290437560464
r=0.572782966994 0.233270928056 0.222358919497 0.236266381385
r=0.563303837503 0.36716576665 0.423416789396 0.0896743577156
r=0.362429295148 0.335573148826 0.289934136119 0.164260528242
r=0.381011853551 0.0456117589502 0.459351796231 0.0800222322684
r=0.526435466404 0.224649252132 0.273463030934 0.270286941724
r=0.230991888996 0.0936102379058 0.337799592592 0.438120599505
r=0.434558017713 0.425291270979 0.344221418506 0.0983679032738
r=0.41573357469 0.0893825735718 0.436872475476 0.408886324293
r=0.420397111506 0.388770541692 0.0734936092514 0.164746543779
r=0.28982358031 0.468720918209 0.0996105194223 0.331403164099
r=0.302278540657 0.137787628819 0.130064209492 0.349793204305
r=0.579264094611 0.369589570817 0.14144704086 0.334438377535
r=0.249165743122 0.329238267384 0.129820303807 0.148474671849
r=0.373419904668 0.377841940526 0.143114564264 0.331308448718
r=0.277153118192 0.352812783132 0.158347747303 0.127666584301
r=0.507905648476 0.411453291276 0.14994802402 0.311952332132
r=0.732694863451 0.334809497172 0.20430301759 0.17506526198
r=0.310814548859 0.203289921304 0.317720657743 0.216223213694
r=0.363627721407 0.313992140811 0.259435971026 0.205539779321
r=0.453784789425 0.186735350934 0.27373542248 0.277598912499
r=0.305899259841 0.163331844573 0.353595355069 0.381375614113
r=0.252675456135 0.22183877533 0.306167595788 0.161667109105
r=0.365264874891 0.224282732656 0.307259055095 0.306656547197
r=0.589675736048 0.293354868482 0.416335948316 0.156206737425
r=0.303842196439 0.215559212782 0.326201741754 0.222690804361
r=0.277045282386 0.170664895825 0.260977836806 0.194156221466
r=0.322857493304 0.266011094302 0.402280495321 0.191656861097
r=0.361180197214 0.129509621478 0.113907814688 0.425130323249
r=0.403200635815 0.33629001157 0.184397553854 0.214588727894
r=0.445549331901 0.211472057466 0.232986226946 0.315359186874
r=0.588529644072 0.166915590673 0.169589516284 0.316559067258
r=0.26745174697 0.13511347232 0.391769060328 0.127975291234
r=0.313397140649 0.327026146694 0.134908649433 0.14993633591
r=0.248626456915 0.123114488008 0.130059049058 0.338877228332
r=0.369321304513 0.333024219943 0.155247654375 0.127809295221
r=0.22419048474 0.401697834646 0.048812746063 0.0545644685039
r=0.329633961909 0.35723216127 0.30364508146 0.16317797484
r=0.589536956018 0.387642410191 0.127664348216 0.150549697106
r=0.230848246622 0.332527673632 0.150693279984 0.367339271322
r=0.426337623174 0.148454151693 0.367072876172 0.333560183961
r=0.534291791951 0.356039511348 0.356208400275 0.144889377753
r=0.403584157061 0.361441165197 0.371078136122 0.126594754422
r=0.299836356895 0.147612992269 0.15006125503 0.351411967217
r=0.231186538763 0.133067519607 0.367611619857 0.13354948955
r=0.503740566895 0.20011990786 0.332476097315 0.274557445331
r=0.212238914753 0.326509194574 0.173866733498 0.358290780364
r=0.258242450817 0.437760110116 0.128135749435 0.347294206345
r=0.598115058288 0.0648995059622 0.0359318267495 0.373246562568
r=0.244826979189 0.0942271427702 0.369487195085 0.428249893546
r=0.257066053165 0.307736330056 0.160900404072 0.366144668158
r=0.188404996477 0.428764082242 0.0328015104048 0.514201539451
r=0.344278016927 0.322205257294 0.261667973425 0.225353856312
r=0.721052617634 0.236038643405 0.359754606229 0.131888961357
r=0.30208260532 0.366764171488 0.444054997874 0.10221254333
r=0.601545487278 0.0843827910247 0.0699354343796 0.481365466982
r=0.219490732149 0.479626013237 0.0504335222854 0.0545706100525
r=0.19746349701 0.367834739347 0.0887591030355 0.439108803807
r=0.644464223014 0.0906234728426 0.42296112815 0.373174177327
r=0.245537534691 0.179825706689 0.334026618492 0.349374062058
r=0.310364346647 0.476056388874 0.387971336257 0.0777964296673
r=0.207408635729 0.113455480651 0.372909469968 0.0890615251168
r=0.240961442383 0.373275150283 0.114664625297 0.419414269235
r=0.617427760955 0.423732070922 0.112901579065 0.0903747145386
r=0.292207130541 0.146115184378 0.451333969844 0.135270486931
r=0.196791619076 0.379528806177 0.0943047581337 0.0785323038342
r=0.761872723962 0.0711330790308 0.502874335142 0.320636114544
r=0.202799032137 0.0437303296339 0.456242062835 0.0521230191596
r=0.203270554377 0.0913087854283 0.401350396483 0.101397503337
r=0.281103148895 0.407315115935 0.124931367994 0.102061071926
r=0.39189997145 0.405985320963 0.107267253691 0.129282384813
r=0.266880539088 0.123888151481 0.426261380097 0.34130651495
r=0.453378439261 0.0879426502673 0.498022009638 0.359035220216
r=0.427725594379 0.406440456357 0.412999008836 0.0995381598094
r=0.310519677064 0.442152336988 0.048473744951 0.46294864397
r=0.46756366192 0.454270409682 0.0586400158714 0.0719149885924
r=0.384551896578 0.233017242607 0.257368331126 0.316539233694
r=0.374785600431 0.4334733778 0.0883138228179 0.419334717276
r=0.284372591782 0.0630989881757 0.0432119383964 0.450906736417
r=0.357169131917 0.198407992381 0.383177905953 0.218898052815
r=0.503388437193 0.238495309543 0.229233111957 0.198711465537
r=0.342152179125 0.192935040947 0.193181200853 0.24700703508
r=0.294778218456 0.250677419135 0.189250141271 0.369307466589
r=0.367441531253 0.259616127529 0.19736832267 0.279126280136
r=0.288232205339 0.0377590015076 0.45573747502 0.452196473022
r=0.433751225168 0.336106239038 0.184214482586 0.305036331746
r=0.258584180222 0.33777569407 0.185027438693 0.170228435239
r=0.559953136083 0.142305946437 0.333531198715 0.426009986382
r=0.353759815115 0.376753448212 0.10599522307 0.151339868194
r=0.600947261507 0.150611090356 0.298180071516 0.170304744623
r=0.337519828818 0.406054441949 0.0688034731345 0.393100817901
r=0.229343817816 0.28130421664 0.167798144377 0.299049558724
r=0.558029971879 0.131330978509 0.136848871299 0.393157028335
r=0.52719236113 0.399808184143 0.0484814578005 0.0802429667519
r=0.359349752079 0.307941242344 0.17685099626 0.349663845373
r=0.299677686739 0.17173059881 0.270413976453 0.230092416762
r=0.252883725573 0.279443776601 0.277981740797 0.260794697683
r=0.449042420831 0.171985530547 0.23963022508 0.318810289389
r=0.323254010416 0.162726192049 0.165235768062 0.361290890679
r=0.445257572058 0.196595083357 0.162757841198 0.3577281718
r=0.450616276206 0.214500644792 0.319780770884 0.224695515117
r=0.466712908529 0.253421477673 0.185537461994 0.22089468195
r=0.537830835409 0.180061564311 0.328341838796 0.20329403203
r=0.402462603214 0.255495847582 0.225591457883 0.251517900761
r=0.360120089022 0.279203990494 0.191846648037 0.235695071949
r=0.43810560102 0.268821400695 0.184098488611 0.235045767402
r=0.379202547212 0.228164632687 0.252333094042 0.270818377602
r=0.275149352684 0.290011183707 0.190064159162 0.24621814115
r=0.596530789498 0.336213280671 0.132436435448 0.143174524809
r=0.281369338452 0.278178206288 0.290627892706 0.235077537521
r=0.209286527277 0.252544606179 0.255116340356 0.292484769567
r=0.303811556576 0.13940447485 0.140694218584 0.320641507318
r=0.292281562249 0.249570810886 0.263667964109 0.281157610397
r=0.221110582577 0.385924286304 0.112733737212 0.136949085875
r=0.279788227022 0.109935292532 0.088909450395 0.403704747665
r=0.302643370169 0.382506346642 0.301177013616 0.15718901454
r=0.358260301386 0.240312874502 0.313712098759 0.220610027963
r=0.510441422929 0.300337859788 0.242414398025 0.217919563381
r=0.487025551587 0.104705640891 0.148422415584 0.344789359794
r=0.178632716442 0.0579045507232 0.376448739627 0.0653539862388
r=0.285589702623 0.377669609841 0.144819258924 0.341634593616
r=0.34882020386 0.0981141083791 0.441553274449 0.115938569269
r=0.303815944108 0.101869607905 0.142353408118 0.342950847068
r=0.368540530813 0.111539366182 0.39983269206 0.151879662544
r=0.37981266638 0.355565035178 0.0958441982476 0.422203672975
r=0.382732012744 0.360540462008 0.308746186256 0.184483510097
r=0.391103617028 0.325713387312 0.124172627938 0.169389198962
r=0.213719443481 0.119163952226 0.421009771987 0.102062975027
r=0.30173044763 0.313506359826 0.182266009852 0.360010293361
r=0.547729043556 0.102912919837 0.131668807712 0.419710794163
r=0.274132632075 0.142656058752 0.347747858017 0.320073439412
r=0.183314344141 0.344388446323 0.205332466266 0.144041619249
r=0.501053126482 0.296565424225 0.31491452768 0.212400020911
r=0.374381097679 0.193098871931 0.342117736278 0.315954118874
r=0.274631573824 0.352035487675 0.133786287832 0.33485316413
r=0.230638052447 0.150371402043 0.194057567317 0.338579387187
r=0.3887552664 0.168335062297 0.117243119553 0.339055446881
r=0.444323725022 0.46075088136 0.0718332985838 0.0538892328635
r=0.231374489172 0.318260811666 0.17872623764 0.36875187269
r=0.249158042356 0.164333976834 0.318831586689 0.108188545689
r=0.210022497582 0.160830842433 0.433264198133 0.0954675776246
r=0.406695633952 0.166206528031 0.105958053168 0.405129803625
r=0.440303529026 0.161891768986 0.317518063766 0.128442221212
r=0.604952901749 0.401040251781 0.113397382806 0.330044724201
r=0.295216795812 0.42267588431 0.106676774787 0.0553780617678
r=0.609942753253 0.0766528031941 0.468946930627 0.411073032773
r=0.271484472487 0.104895104895 0.0999912037648 0.448410080486
r=0.385636172694 0.413595163738 0.134867813647 0.322899188336
r=0.597745109324 0.0967843631778 0.334804539723 0.482705818771
r=0.290844232876 0.434774072308 0.108770650436 0.345104198805
r=0.335989422471 0.38982810584 0.0634606518869 0.0986147482116
r=0.242758747988 0.440132204918 0.052731734188 0.0294456407432
r=0.21094090238 0.0543416645195 0.348003091987 0.127106415872
r=0.504828013159 0.361767090442 0.402459850615 0.12848090712
r=0.523576488085 0.106843370668 0.36263414062 0.122969565472
r=0.30698856337 0.379407910126 0.0773324873991 0.436341847149
r=0.184812228896 0.122171638241 0.415811646395 0.11269280424
r=0.649054432792 0.442433289793 0.362101138272 0.0821981713006
r=0.580524557623 0.400080592666 0.0356777533244 0.0502464275751
r=0.241929030973 0.111284141743 0.349104566482 0.167834623429
r=0.633334328668 0.0360893602154 0.0371169615883 0.431284296196
r=0.197554791592 0.203534256962 0.230639991729 0.253127584781
r=0.43252644496 0.314472481901 0.181204751529 0.227946861601
r=0.365160370177 0.286635465419 0.245709828393 0.269162766511
r=0.188775272207 0.166573008515 0.309567986009 0.278875205301
r=0.327090798392 0.243297407967 0.312891668008 0.163385743057
r=0.393500179138 0.245134127271 0.186214363046 0.290797546012
r=0.289134903921 0.274608783443 0.245360334947 0.27454939573
r=0.321589283291 0.259004510864 0.213121104645 0.285484315278
r=0.342091293356 0.278018604137 0.247763440395 0.298988529292
r=0.416434251044 0.282124960317 0.162803920892 0.241878351092
r=0.446638592608 0.277489498394 0.274623177662 0.260291574005
r=0.308892447115 0.171624298355 0.233658544891 0.287156697485
r=0.308269180027 0.302461306738 0.232922529016 0.222154575975
r=0.572824545073 0.227405641279 0.217598632417 0.223266903594
r=0.34538506041 0.266798810704 0.163567888999 0.375540138751
r=0.484144163305 0.230369195589 0.316084535094 0.247077047911
r=0.513427596456 0.253516127601 0.201550645548 0.231604108434
r=0.478042911046 0.236050460941 0.227282179247 0.252755250572
r=0.199075016489 0.295749585201 0.179980170393 0.255904521874
r=0.279871577074 0.293477046396 0.266429163388 0.18249785178
r=0.514027286153 0.235678566124 0.242016141011 0.340199039461
r=0.390343333103 0.352185417796 0.141964484968 0.317307998852
r=0.360070235435 0.131808512877 0.43671861352 0.34055617566
r=0.554046009794 0.229689517714 0.166807029364 0.281623715681
r=0.179107531044 0.0545151683408 0.461410327596 0.38660340215
r=0.371738094428 0.0653741427995 0.428575030254 0.124243646632
r=0.497180381631 0.327866127334 0.405330525849 0.160248240705
r=0.239274965052 0.438440013991 0.0756383350822 0.429127317244
r=0.125495584504 0.0874735729387 0.428193899124 0.426797040169
r=0.5070374919 0.1087158133 0.388285459926 0.384145687964
r=0.250860435852 0.121471411537 0.389696254732 0.103146777585
r=0.373964534117 0.384151258888 0.104735903639 0.38908865361
r=0.253286317989 0.103687061508 0.121636596862 0.384691091899
r=0.319377289128 0.373100436681 0.130698689956 0.121397379913
r=0.3123092046 0.384221576227 0.109366925065 0.114599483204
r=0.153615681161 0.111750474622 0.101549593141 0.382684262697
r=0.484578717079 0.395480225989 0.109737454304 0.393619142572
r=0.35813362797 0.116985472671 0.379712861586 0.104077024667
r=0.443142089066 0.132221004344 0.408029878618 0.357122559169
r=0.588974017931 0.427682667894 0.064692868491 0.395002152964
r=0.171990595104 0.1155753905 0.410978642015 0.135141855276
r=0.379593582979 0.123052309628 0.330345938694 0.136886327093
r=0.295288723369 0.40878329266 0.331387814059 0.13719622526
r=0.592561443315 0.175716318188 0.274335008194 0.183604372648
r=0.27414101744 0.148117946851 0.434219148162 0.137582817619
r=0.204563939163 0.155041931569 0.279471583153 0.13563891057
r=0.283882364171 0.369912808209 0.29096688915 0.161373657959
r=0.285486808613 0.364526795606 0.277037049566 0.176997302257
r=0.356378032672 0.17640887743 0.365035803128 0.278391561674
r=0.253444332852 0.363213612951 0.142479303226 0.13788465415
r=0.203705686937 0.162770331793 0.38395378914 0.157069368486
r=0.266410495102 0.158151639752 0.381433204372 0.29644735825
r=0.287813382166 0.29672681073 0.158191145932 0.16398080145
r=0.314253167011 0.158589790699 0.381036672828 0.163676347975
r=0.27402291068 0.284688723682 0.167186879292 0.14292605414
r=0.396693130558 0.369303963669 0.160215020544 0.294124007538
r=0.300371678441 0.151281535097 0.402706733893 0.296436774247
r=0.216245003483 0.0640864114068 0.0427140310983 0.493577530576
r=0.708880426178 0.0362658678518 0.524516905247 0.0415694747956
r=0.24541754603 0.0362103763505 0.388816336222 0.539158652895
r=0.523842790682 0.393900045927 0.0531293056657 0.049304830696
r=0.244979243212 0.513308600212 0.0460048379495 0.0433970313318
r=0.244636596279 0.374158075601 0.476701030928 0.0776632302405
r=0.207915008375 0.519830559974 0.0373911955531 0.399310085971
r=0.278722791569 0.538663101604 0.0328609625668 0.035
r=0.484924144908 0.0376225992111 0.536276432929 0.0339950996242
r=0.391948314094 0.0410895182965 0.383295431052 0.528168286128
r=0.281053369323 0.486006996502 0.0482050641346 0.0617816091954
r=0.616773611877 0.40819846113 0.039466702043 0.0387370655346
r=0.179778025579 0.556765727919 0.0275919298792 0.0402468751621
r=0.512028036575 0.0486101262232 0.516806126791 0.384945397816
r=0.538840164214 0.0402137194999 0.535927216936 0.38106132996
r=0.666142293897 0.520775623269 0.0413713710113 0.0411555203799
r=0.251220638597 0.0588068985016 0.394799945549 0.468507523639
r=0.43191621978 0.392323224083 0.0503355020293 0.513736207705
r=0.453163649166 0.0399218448475 0.542165187186 0.377122732536
r=0.24829725943 0.0468560657062 0.0460033212154 0.399084421705
r=0.199606974978 0.0359360711897 0.524573830679 0.395938254924
r=0.239974404044 0.0449657869013 0.548191593353 0.364613880743
r=0.713323168483 0.0309868440768 0.0302376457191 0.358836045431
r=0.179644145814 0.0525837051154 0.375384415472 0.0554857712132
r=0.554433415215 0.0404973706197 0.0415786110975 0.527252174768
r=0.553622852273 0.315960551613 0.166562927922 0.286616318796
r=0.34222774669 0.25722665655 0.246209744495 0.331630940742
r=0.258738947454 0.347913174999 0.141805992724 0.279238032948
r=0.294944362723 0.243736730361 0.300435802883 0.274242932171
r=0.476605376447 0.1197375533 0.355655679976 0.187619089217
r=0.374328224717 0.221722113503 0.197521200261 0.296020874103
r=0.26122792689 0.258793681171 0.288318019844 0.233640460536
r=0.399089184507 0.0958978880631 0.478607717177 0.0825880673469
r=0.38077429687 0.200552310062 0.13634786572 0.352716676717
r=0.405468102902 0.165328085272 0.279654676851 0.252153770609
r=0.634310057525 0.258730209245 0.267599649932 0.214344816612
r=0.289359432332 0.268942003031 0.282683565229 0.254167240667
r=0.632090891141 0.476072094469 0.0541035621995 0.404795394328
r=0.366309558869 0.413715770507 0.0443504419578 0.034088360619
r=0.207541730826 0.0456278398492 0.410451388321 0.506167591421
r=0.205785016765 0.461286198655 0.120449113446 0.0685342671336
r=0.29292257389 0.191747781893 0.293780687398 0.340425531915
r=0.588121603489 0.184813282398 0.163549531855 0.336959896596
r=0.254037751866 0.216933867735 0.164453907816 0.333896960588
r=0.577362734233 0.181562244062 0.234069296569 0.277325621076
r=0.57135251529 0.235629894111 0.197423264937 0.341488269458
r=0.213941413496 0.23425987818 0.340908920216 0.197158028345
r=0.392563385648 0.0608844282395 0.404992892451 0.470279277306
r=0.349889378447 0.304939538619 0.251929855874 0.208379813484
r=0.209114384097 0.20264199971 0.217997802365 0.329697099536
r=0.322187325257 0.23961651204 0.25071310099 0.219349521541
r=0.291441667237 0.399424076415 0.131830313246 0.336599241466
r=0.341973198838 0.252898454158 0.209588219616 0.235107942431
r=0.192049773167 0.293126361069 0.2495126168 0.221682565911
r=0.447643019838 0.260126034845 0.28654392685 0.22565179785
r=0.272055508341 0.242085758315 0.224958416609 0.250853137974
r=0.346675413271 0.240700248189 0.284792695063 0.227181180814
r=0.31748269028 0.379282211665 0.111462857046 0.424384066901
r=0.60166158087 0.126567624928 0.358527879606 0.154977812078
r=0.437232461966 0.430777115767 0.361201870716 0.110513165481
r=0.220305045663 0.0512549250308 0.0671979355655 0.46791376438
r=0.283404992497 0.362145434279 0.120817811153 0.15793611217
r=0.298740996069 0.185692211611 0.257012716275 0.294176374176
r=0.558960658169 0.384691968347 0.0825255730246 0.419490031571
r=0.211206066154 0.384270523997 0.397681770285 0.128786282211
r=0.247887406658 0.41408352437 0.126258347453 0.375037376657
r=0.427524857261 0.425054430443 0.107285048472 0.391886662175
r=0.429895712548 0.124502826041 0.09069499686 0.372566464308
r=0.334873912359 0.378664036077 0.132962232244 0.0992636696731
r=0.335469246753 0.211306417269 0.235188509874 0.322491753998
r=0.331387858107 0.279081254631 0.24536922697 0.197703136577
r=0.248717388815 0.291699043524 0.281044541161 0.250801536911
r=0.21101287257 0.26278764282 0.276240851803 0.279697981714
r=0.329301148215 0.308576614733 0.244172170961 0.238020807072
r=0.358607151417 0.247148564245 0.282919027781 0.208620451359
r=0.377741832286 0.236337369765 0.263077292679 0.292267839538
r=0.306754441037 0.29050862349 0.209350200177 0.237193839872
r=0.268601867997 0.26312033331 0.290949521835 0.237035494218
r=0.274469511201 0.214510781386 0.251792978578 0.188633103675
r=0.29301582131 0.208219785606 0.219686404033 0.345259005526
r=0.242383206847 0.399996275466 0.102089463295 0.364818056538
r=0.278901619374 0.357471631583 0.184918296593 0.312401642351
r=0.292405479241 0.282107978625 0.272784227013 0.250635710337
r=0.417349267702 0.177653179775 0.301964944183 0.274486033237
r=0.486632267926 0.314592756747 0.167602683586 0.232294101576
r=0.560366683615 0.405054151625 0.133191760459 0.312805266511
r=0.360006413012 0.264140987759 0.201298016041 0.255804136767
r=0.338922574549 0.382968474014 0.114275009367 0.401648557512
r=0.300125445803 0.314867652869 0.143716254774 0.408981168518
r=0.273236394767 0.38219269103 0.127530454042 0.145603543743
r=0.33894844486 0.20114827157 0.293170594612 0.238687919059
r=0.27413449733 0.265285309189 0.285458434904 0.181831749664
r=0.250331268492 0.403479424557 0.100869856139 0.114865618378
r=0.382377378243 0.406410553113 0.3886600324 0.0933348761861
r=0.286083710011 0.128060599878 0.35275964089 0.11224750051
r=0.265121620773 0.189705188848 0.289552281464 0.266730497163
@balllist {Total Position} color=lilactint
r=0.708367542638 0.241368392988 0.294557755116 0.293874558422
r=0.709004407058 0.172987567031 0.26390411623 0.280252686849
r=0.862870182526 0.256862906095 0.228665462408 0.276302104716
r=0.716419789273 0.185577570312 0.222911606037 0.276829875033
r=0.770305393174 0.275169963445 0.181579037272 0.251810665847
r=0.792155948612 0.271190788349 0.177506697828 0.278398474859
r=0.652125093541 0.205507257009 0.253866940562 0.195052761576
r=0.649286401235 0.328303082138 0.394133485381 0.13805315341
r=0.612524801249 0.362112753532 0.285207682315 0.124644499842
r=0.839619343931 0.217460934967 0.250771574921 0.327955002269
r=0.754250209098 0.220060234848 0.208385503029 0.266589963115
r=0.701053826535 0.302612848418 0.237375824647 0.277969111142
r=0.778856891237 0.24849076121 0.205163066981 0.255223090575
r=0.731342886522 0.316988127098 0.203079109581 0.260077080963
r=0.900009662581 0.167411006284 0.300473658062 0.250740898414
r=0.662786704114 0.160729638666 0.261972812827 0.287916811897
r=0.864126048281 0.205794282009 0.179988937842 0.382178482196
r=0.737124360881 0.238391645389 0.301405470062 0.130499390426
r=0.836075475599 0.142381342194 0.348694242468 0.209322482785
r=0.695269783363 0.22484034171 0.264120427967 0.272538774156
r=0.655305656101 0.182195520638 0.254760498772 0.237370236292
r=0.880603051469 0.201554907677 0.229518327478 0.291046821659
r=0.599958116145 0.264798774049 0.222946392697 0.230188097441
r=0.731076678728 0.234330603263 0.243015648694 0.196342438546
r=0.864077362135 0.201979614524 0.228767361809 0.373354227776
r=0.858711021183 0.220916055642 0.264467543367 0.317982568063
r=0.720661829185 0.139968581339 0.364985301666 0.248627377786
r=0.779097040695 0.239151751432 0.303396538484 0.304625199362
r=0.720808451423 0.264156554842 0.343468950749 0.186033785391
r=0.647406239884 0.176520245685 0.251826623585 0.294268331732
r=0.793311761487 0.14828062249 0.309742647059 0.173310890621
r=0.849365290775 0.163931180502 0.337083010085 0.185043315231
r=0.754463229952 0.306227214021 0.256380074223 0.23123579708
r=0.793760265589 0.285438165802 0.225960772988 0.27411513354
r=0.904179012155 0.23282896056 0.161764327837 0.316155867125
r=0.854597900346 0.341699671105 0.285588689934 0.205161891776
r=0.681420204662 0.330595875894 0.263574513839 0.213268326443
r=0.678181666181 0.218202286534 0.184941858295 0.254602697274
r=0.839166580683 0.278129484201 0.208263356687 0.271472173316
r=0.833510633978 0.315191486464 0.24677775508 0.255230980243
r=0.885239957556 0.285653111249 0.155769173976 0.31827175807
r=0.718852838942 0.259818756953 0.247140936498 0.232412099581
r=0.741449347727 0.292615912994 0.240412135089 0.216172486167
r=0.736658329759 0.341492945066 0.256683689573 0.154810135097
r=0.861978665749 0.235491759702 0.242105263158 0.317320574163
r=0.698270332341 0.291215561287 0.200430432568 0.242378441133
r=0.817131988899 0.17189861644 0.28907491377 0.266567840949
r=0.618782665447 0.239426373502 0.309215846765 0.248201325178
r=0.72752956555 0.305254777676 0.182102759686 0.218832566588
r=0.743995670596 0.171914699063 0.209852715457 0.347135952451
r=0.6749811737 0.151639427264 0.319389594346 0.265437349373
r=0.717536078204 0.310000726401 0.300209445635 0.189566459642
r=0.810712466666 0.256749913917 0.198405946811 0.293664296854
r=0.711952240084 0.277822216967 0.29128631031 0.196829164283
r=0.725757966478 0.283284874917 0.17437458356 0.177827245745
r=0.684594320387 0.255799699568 0.290205015016 0.207527527323
r=0.634520549554 0.220239680011 0.276095471344 0.289904760125
r=0.840189390119 0.168635655966 0.178385499222 0.365851596678
r=0.790707368284 0.266757591478 0.279954521299 0.245839385312
r=0.69998032793 0.373637926863 0.203237938815 0.152069772844
r=0.712058773234 0.379835472502 0.169089503115 0.291626350824
r=0.658990609638 0.2367452143 0.31702098242 0.263399888517
r=0.801040125641 0.212386042125 0.198700618254 0.363449648957
r=0.512226513108 0.135397497732 0.365544026788 0.229718215708
r=0.609858487009 0.215988924038 0.282739397177 0.172365046255
r=0.611842973527 0.243909312958 0.329878290641 0.147314252312
r=0.697295958263 0.204584503637 0.210736956902 0.301068963034
r=0.643911751327 0.293379204437 0.240205909027 0.167622551211
r=0.729420323754 0.255023595658 0.32011860908 0.133210919394
r=0.696204017152 0.22047404688 0.253951604679 0.26417843043
r=0.779950044695 0.259880961371 0.28565739754 0.254081813885
r=0.672180031041 0.234544287022 0.230413655222 0.241985800099
r=0.555856560602 0.25944051142 0.23702083919 0.238505469635
r=0.561482691267 0.280708743101 0.17020899899 0.350797405148
r=0.964557622737 0.330918820842 0.285754376304 0.199283765227
r=0.713576873713 0.150314876699 0.298675897984 0.388727234185
r=0.670850108165 0.387786964635 0.349149810591 0.101686168482
r=0.574748013019 0.333564261049 0.198720516123 0.263676152744
r=0.565939602894 0.245315056652 0.222592695502 0.277391868112
r=0.681763486597 0.31745280953 0.276604038015 0.185954539482
r=0.763479680733 0.183806519453 0.22658254469 0.310010515247
r=0.918109432959 0.375264617649 0.169400577348 0.254372559008
r=0.564865145005 0.182945668585 0.233439093236 0.286850032457
r=0.797777173033 0.227637195689 0.322885832369 0.119550389814
r=0.935815402982 0.21508124326 0.235648898271 0.231987542189
r=0.654980587919 0.220215737263 0.202301839545 0.378984879129
r=0.81298297398 0.245763617802 0.136955037175 0.342951637791
r=0.824304851054 0.237335762479 0.301877956018 0.305356986624
r=0.764653924673 0.231364611456 0.294518470469 0.24833804317
r=0.661495922127 0.28837205452 0.263252745251 0.224380895616
r=0.80919328693 0.192891400288 0.253995910764 0.251117528571
r=0.810234724413 0.273830832071 0.175719399697 0.269379044472
r=0.803481772615 0.236562351839 0.240021851394 0.25192227408
r=0.659853242879 0.204104249254 0.291474842819 0.243356692194
r=0.719619528903 0.315308154701 0.243906997845 0.231610751956
r=0.720821447851 0.264395455411 0.227233052343 0.272834193996
r=0.695303715135 0.235987161422 0.214048066385 0.266009080946
r=0.820196618707 0.30927073127 0.165097400887 0.272165681595
r=0.757629066941 0.264329051563 0.21036882739 0.325745176809
r=0.572444759359 0.306781436087 0.221239188371 0.273596140188
r=0.837363394902 0.278163139401 0.200386255733 0.274139642177
r=0.821094473048 0.284829036185 0.211261111726 0.270443731327
r=0.565026489915 0.244410792224 0.229621077265 0.169775363249
r=0.920927946756 0.196427182049 0.225650841075 0.319312823864
r=0.619354945611 0.373124685166 0.371887251144 0.113603013645
r=0.698972221362 0.194552529183 0.299663405746 0.338379621607
r=0.862570122759 0.27125190461 0.327149994685 0.202384748946
r=0.543375619983 0.181373891732 0.337494894159 0.226348542733
r=0.988589373262 0.263813549782 0.256701331066 0.381763730868
r=0.82790249247 0.304275384051 0.215435369389 0.319604118764
r=0.759408935144 0.378270810575 0.210960043262 0.249507758788
r=0.628643876573 0.227582029437 0.202424499878 0.275631494898
r=0.856316606685 0.27393788157 0.326671061098 0.222342545945
r=0.733593938212 0.202016943761 0.303609173465 0.217393115869
r=0.668654025508 0.210078430127 0.326188888536 0.271404227394
r=0.803542246898 0.173697263594 0.209635082417 0.370663795466
r=0.639617710445 0.186674886835 0.283381131411 0.286465529421
r=0.701317671434 0.247492804853 0.25571303447 0.211243672366
r=0.640698009325 0.236284203265 0.232114662374 0.236958687821
r=0.746431463175 0.229777864128 0.335751138743 0.215530082249
r=0.705477682777 0.179639345838 0.258403493398 0.288789549386
r=0.617214986874 0.210972135789 0.265096547432 0.208092512571
r=0.652672572777 0.24961071479 0.273410747455 0.280818239448
r=0.77986299149 0.166793439506 0.356231677363 0.175073290548
r=0.700783054649 0.282226211849 0.3065743353 0.222313413696
r=0.709194541837 0.179075357433 0.195760754199 0.324826746582
r=0.8131960325 0.256521453446 0.218203123289 0.298519394616
r=0.658508404832 0.172384375227 0.206999201336 0.297302693676
r=0.757919668673 0.364512062102 0.179684954599 0.292529004292
r=0.675658542585 0.302723619586 0.205350498586 0.218608919978
r=0.768251466132 0.183004372353 0.328567881822 0.217121143157
r=0.772859853973 0.193736277694 0.271881596535 0.247790822159
r=0.838182758188 0.292319469611 0.219875549562 0.218816456674
r=0.675170637826 0.272492836974 0.22698811818 0.29842605401
r=0.727838372047 0.31255698502 0.283044378114 0.166366791124
r=0.630028146516 0.205521954846 0.269248916913 0.194641044339
r=0.851392634574 0.241398186577 0.219675932838 0.275078876912
r=0.717778413025 0.173482934061 0.273577276862 0.262417871222
r=0.769534985527 0.25013949336 0.214057210877 0.307350370122
r=0.649692267462 0.240341812051 0.214132646179 0.266543637266
r=0.728799888697 0.277404722194 0.276636474358 0.233928303756
r=0.717717438437 0.303870809138 0.201283650536 0.217358094307
r=0.587883407019 0.237250106239 0.271832198305 0.215255951897
r=0.741249297573 0.253129945564 0.266022878435 0.280208186602
r=0.802618763486 0.245003120264 0.191887313899 0.310849603281
r=0.744761869939 0.281486936126 0.251977308678 0.249072710413
r=0.735664221658 0.292063069656 0.262479764043 0.200252810858
r=0.744602936429 0.130155274951 0.308298292223 0.263420899984
r=0.633783389378 0.253210722874 0.291910013722 0.240528239925
r=0.761692041128 0.17514937866 0.305736251429 0.311262612601
r=0.662469158022 0.319425433597 0.310872892496 0.176660591996
r=0.660630774537 0.220023081362 0.280996345451 0.262992883247
r=0.738926192943 0.344216444947 0.203004086601 0.190708054372
r=0.584882955475 0.2878709544 0.180470823424 0.286446305679
r=0.582714809491 0.160896952525 0.268918188119 0.263472187312
r=0.734587705089 0.300652930373 0.167497178611 0.316454785851
r=0.689593816827 0.21246511222 0.185021457139 0.248006592385
r=0.828603272562 0.324051603665 0.167769238315 0.289668693462
r=0.713965199279 0.311479010515 0.17598770008 0.157496636741
r=0.658574457788 0.28718842692 0.229680249485 0.319889236983
r=0.713402030565 0.294624821306 0.209325859283 0.287728287443
r=0.790022310808 0.221759267622 0.268169797297 0.264578554096
r=0.773060363521 0.322668733387 0.184582616002 0.199281088096
r=0.818233942117 0.229543774296 0.207650664186 0.302926235959
r=0.650067940644 0.225413130862 0.334702992407 0.250334970969
r=0.76019559946 0.215703625048 0.269474677757 0.23031147686
r=0.873055872843 0.257897791137 0.247983595807 0.293671004058
r=0.633669002257 0.277864943855 0.301999692355 0.220350715275
r=0.656498596016 0.205776132026 0.331904729251 0.238188301447
r=0.613256192652 0.167842616419 0.296948064525 0.22348579176
r=0.776204023691 0.2106423115 0.240329840683 0.298154685195
r=0.593062129247 0.195322651954 0.205632519538 0.274538118044
r=0.824800246474 0.327022080204 0.224401471605 0.245998077853
r=0.746984507156 0.2848489181 0.19372717308 0.244395896245
r=0.787107378888 0.26874959851 0.227195349136 0.286447292349
r=0.778879866091 0.254460838621 0.358086861159 0.155201933729
r=0.632004829789 0.230829212441 0.253427496965 0.23470828028
r=0.67305476019 0.1533041353 0.210446925811 0.290870250655
r=0.892041469146 0.317441268456 0.149156302277 0.211015346571
r=0.567032381347 0.264507463911 0.200326033465 0.132822752625
r=0.694093921396 0.22855227882 0.277875163264 0.2665304702
r=0.796112797272 0.348253683345 0.13964716343 0.242730951728
r=0.723388030308 0.293435575936 0.215171160845 0.267999294759
r=0.728595672822 0.194027191611 0.335559951126 0.31812672518
r=0.746060671928 0.29347735084 0.284612847395 0.265983821307
r=0.8287223687 0.322509992882 0.292668236325 0.229608133019
r=0.79801658475 0.173576595926 0.210794519096 0.326267358823
r=0.564892003764 0.147599643634 0.356015130935 0.166454891995
r=0.697612293397 0.24064140187 0.230480788447 0.255729807622
r=0.564735607791 0.215458997734 0.285914183975 0.255615425582
r=0.579969747663 0.30216803281 0.261833195501 0.227134698799
r=0.679933864027 0.244677684967 0.190677433649 0.254591509428
r=0.598740067406 0.163290548898 0.361072246893 0.262303059797
r=0.668982265404 0.295527461284 0.237876396765 0.242113660406
r=0.68840437644 0.27295172099 0.229091889873 0.34511781019
r=0.856144329677 0.334585069946 0.242382976382 0.231543762638
r=0.68066274587 0.27478395565 0.241752269145 0.227063970868
r=0.740949358255 0.257442796455 0.361515233518 0.217229574458
r=0.81088425135 0.265006712267 0.131869419762 0.33381278101
r=0.603608741305 0.310358710457 0.252669056049 0.129094735261
r=0.57035825508 0.248131324056 0.211454803278 0.298639651982
r=0.710742563615 0.261948199838 0.302034532594 0.263962681642
r=0.686416660622 0.19007156044 0.276675645167 0.288481475197
r=0.699957187116 0.340745955247 0.361654121767 0.15531909773
r=0.706996311918 0.152055148905 0.295360126611 0.184217734695
r=0.52679706588 0.262086919642 0.215697642649 0.256392941633
r=0.741506090525 0.376991973799 0.19861306924 0.184018315574
r=0.662274436345 0.221799883507 0.30511069878 0.147862585794
r=0.990164884859 0.300468554082 0.180074352713 0.229239534526
r=0.721636079116 0.222371460807 0.272103726786 0.30014864163
r=1.0 0.20727734526 0.385198682201 0.162442714372
r=0.557719333779 0.177972311638 0.345502603962 0.107364371516
r=0.72106138547 0.255782686433 0.15409469105 0.250144303192
r=0.708235191489 0.38662447214 0.230021816488 0.152046423112
r=0.643218223335 0.13345670377 0.389946043793 0.31160214503
r=0.656423072982 0.157647829805 0.36683529534 0.279372157888
r=0.565976933289 0.268970946948 0.39273287079 0.189635659405
r=0.82697621508 0.339532602424 0.0859732640892 0.345704943258
r=0.845479514192 0.304800284363 0.139194193698 0.259629501042
r=0.849315935538 0.238199991457 0.231296778817 0.332666505299
r=0.615533686518 0.408699918702 0.224630004279 0.237012883431
r=0.830488683241 0.15109532937 0.202673189482 0.368580174273
r=0.763822152364 0.218896056317 0.263198350094 0.267343080237
r=0.832434307169 0.251842584496 0.227124365797 0.295659757498
r=0.747018597409 0.247370333148 0.28614985536 0.229239382869
r=0.703923620473 0.241158942727 0.20751492705 0.291231790815
r=0.699068559416 0.301282482651 0.224754731528 0.205993116116
r=0.869737383358 0.140938891421 0.341315195924 0.39057368907
r=0.650199769023 0.256744341435 0.242512319385 0.270274784933
r=0.701150760453 0.233471158686 0.257364520883 0.237900468719
r=0.683304156362 0.246028143441 0.248472362862 0.300970704284
r=0.678256012882 0.25746713171 0.202413764548 0.261024725144
r=0.764846518433 0.256319937379 0.277365640177 0.228140399566
r=0.532976752027 0.221310304668 0.208665885023 0.343923191743
r=0.64025211309 0.210391994167 0.234046164291 0.260428452893
r=0.701303510513 0.191051568231 0.176257720951 0.338896491855
r=0.702851862782 0.363182011935 0.168201193521 0.153655157715
r=0.830283317088 0.273510371641 0.203367402546 0.329001478374
r=0.8143999356 0.224711988859 0.23557834325 0.250706840528
r=0.844721488299 0.250311359477 0.224926085968 0.277559374898
r=0.808509423042 0.222454448017 0.189174705252 0.315340300107
r=0.689224489209 0.184930803211 0.1995479828 0.291433687022
r=0.827006544737 0.273241028539 0.177922200245 0.288452481869
r=0.747533826953 0.224545063763 0.239876773177 0.273950422697
r=0.776474787692 0.282711459284 0.240611635191 0.244384450461
r=0.763985458288 0.264725960453 0.259920435136 0.23807358936
r=0.68359578369 0.258950380348 0.248109893689 0.231255961105
r=0.738113557936 0.279090822038 0.274877473384 0.22961879641
r=0.789454487356 0.296092622815 0.180751673408 0.239847205468
r=0.776064119437 0.242841190077 0.23287070272 0.284338358459
r=0.807624248271 0.239762983892 0.231365393294 0.290325112328
r=0.739370424025 0.326750596561 0.176931621822 0.222373076607
r=0.801688787848 0.265697317649 0.241616136402 0.254835477619
r=0.733509837041 0.247008427765 0.266091553117 0.227579614214
r=0.653048464907 0.163760070282 0.252229013626 0.281108058095
r=0.812289373021 0.225293646381 0.240604176732 0.309128586578
r=0.667832509775 0.243611793454 0.209145235534 0.21783016285
r=0.859516528437 0.217951284209 0.186949026528 0.3174580804
r=0.669264861084 0.306708208324 0.298207554427 0.170405415801
r=0.626700510834 0.232370741681 0.270238693521 0.215223638261
r=0.654504817456 0.269313235007 0.273720572629 0.240259458991
r=0.69167516465 0.225787229658 0.195176872231 0.26549965286
r=0.715356943674 0.132656245141 0.32343899612 0.163194373706
r=0.762237338398 0.276758986743 0.235353306669 0.301046461902
r=0.949115833148 0.221506060847 0.269701068937 0.224635951301
r=0.69253500348 0.20345929686 0.261210336112 0.243379081281
r=0.838215225433 0.20359349644 0.337246061015 0.233689694807
r=0.652059071375 0.279705011055 0.246211070807 0.289564687799
r=0.604466304155 0.283481040244 0.27958254637 0.20238752482
r=0.794406009567 0.260037208815 0.173644629615 0.275188009328
r=0.829906918878 0.169562070214 0.337374834118 0.208881248241
r=0.813256862885 0.27539641693 0.239921084234 0.309327745509
r=0.724746891476 0.234395072301 0.232777393488 0.304555486017
r=0.658239167373 0.207401060792 0.328082415341 0.222786617707
r=0.698019352635 0.244350512112 0.281435719576 0.192218067523
r=0.684516330759 0.311185460122 0.274591806507 0.209420251973
r=0.641320830424 0.22640376655 0.326887224697 0.24443075173
r=0.79865727855 0.28621109177 0.16891833717 0.297287888146
r=0.767623968498 0.193144537295 0.231956050758 0.290080470443
r=0.868913989025 0.237151035185 0.15084755145 0.313312226322
r=0.74594812315 0.378419633632 0.199872324524 0.151475207319
r=0.632896805448 0.223011619003 0.277413412347 0.284788760529
r=0.770891873188 0.187358276644 0.268726634798 0.216220046577
r=0.68943727634 0.162945566197 0.323664572277 0.194869761484
r=0.65536749235 0.222432500631 0.246753053985 0.282525122085
r=0.798161639631 0.271689151635 0.236235325822 0.185825206744
r=0.673936541961 0.328056981945 0.16868753796 0.292258848214
r=0.620438714035 0.32574823158 0.194637481473 0.125049888791
r=0.782168327392 0.23887983142 0.315663505795 0.322557533411
r=0.778992119384 0.203486241222 0.255765199161 0.300083564235
r=0.809930499075 0.317739652159 0.18080053094 0.32318553189
r=0.650977201258 0.238215336576 0.28340238996 0.295967693509
r=0.645038729203 0.300171093597 0.155489486626 0.282276386279
r=0.767920534403 0.281942802304 0.217418148252 0.212609753318
r=0.750046327563 0.27652861936 0.249970788055 0.183834944163
r=0.874898958059 0.130138280512 0.273546336855 0.257279051791
r=0.710525748093 0.332843624878 0.247827936957 0.197627549407
r=0.890327856618 0.245372270764 0.287202642741 0.221525049356
r=0.554171802529 0.313946272495 0.206943069267 0.234582261229
r=0.825464002367 0.173597427012 0.291771420806 0.20751511857
r=0.649479013871 0.336878770915 0.261849225602 0.182667786279
r=0.702444271426 0.339243462178 0.183079673083 0.167353770807
r=0.812517214073 0.170236695726 0.328498653923 0.239601622417
r=0.712518027796 0.258400641223 0.183577559926 0.26966315227
r=0.658341427271 0.201653110927 0.291003239592 0.208307485525
r=0.782509900758 0.270003045852 0.174574166491 0.283803097397
r=0.831700917466 0.267550702028 0.258433003987 0.293621078176
r=0.696653381737 0.184265757459 0.283363089065 0.23451977892
r=0.761687593772 0.257931324631 0.257183048249 0.214227528673
r=0.754157327947 0.225943301656 0.239929427804 0.307839127471
r=0.657951622669 0.208322198137 0.25015094377 0.280844493274
r=0.83938493115 0.284924761544 0.236892095084 0.262459396485
r=0.584581357229 0.240019330222 0.25886789973 0.228950133316
r=0.819279835988 0.254150824321 0.196542335418 0.292424713179
r=0.776116263482 0.299876451693 0.241446338852 0.256156823985
r=0.742668779277 0.192092383542 0.227419174806 0.287137778837
r=0.665877651294 0.217761480116 0.293228180566 0.263993740572
r=0.740303723378 0.300448363249 0.212980041087 0.228545293685
r=0.723654296819 0.29478691774 0.209739015527 0.248496861579
r=0.648346096987 0.235938479696 0.246450042415 0.244482966351
r=0.719706727914 0.254839759232 0.227324489404 0.253416300634
r=0.645274397149 0.236712799304 0.225761111496 0.246081806489
r=0.730155720998 0.251092604599 0.218543064922 0.228782194729
r=0.717981033135 0.256745492354 0.30411432096 0.203858142164
r=0.830714572082 0.272325922992 0.21508144774 0.327977752471
r=0.809391272054 0.293238116492 0.162081168107 0.308668345714
r=0.679551428089 0.226463452966 0.283933339303 0.241725685319
r=0.723581857629 0.267812026276 0.204873392847 0.278198865869
r=0.727783876877 0.156579677957 0.375464809113 0.265172547238
r=0.814953043476 0.200710972166 0.361377235444 0.198315853167
r=0.702728812636 0.328106241111 0.285162815611 0.183022108938
r=0.651506842583 0.304899731841 0.189664218258 0.318890637752
r=0.619354378455 0.133746098862 0.34362730293 0.257160475184
r=0.647451421093 0.200923029583 0.242198809083 0.275485128783
r=0.656465312574 0.13135895943 0.299116332717 0.208484290689
r=0.801246285902 0.353349265186 0.186967448215 0.306098742962
r=0.706333931332 0.208668672164 0.188881045692 0.239954172117
r=0.907362477518 0.357336244541 0.17981077147 0.188995633188
r=0.904664153601 0.379947243755 0.200468346253 0.179075150732
r=0.745371364927 0.209371949023 0.252734795749 0.238984746747
r=0.544823225938 0.263254680403 0.261770244821 0.311532070455
r=0.781372535719 0.245203709226 0.299422030986 0.168889078232
r=0.670924757192 0.263954857305 0.306621199204 0.226958416217
r=0.632169266966 0.367637232921 0.137453166837 0.278925200572
r=0.61921765111 0.132032727659 0.353843374774 0.18149612156
r=0.852067047338 0.253157759042 0.262001196028 0.179645385291
r=0.866154436696 0.347797913438 0.244836435132 0.19684953723
r=0.730202918253 0.263883636189 0.238562621187 0.227480925196
r=0.80489562881 0.275051571411 0.282477854629 0.145817255187
r=0.916293677469 0.2221009223 0.217029821443 0.199071511175
r=0.860098460385 0.305115045202 0.198730504046 0.232839602215
r=0.863890487916 0.333375053913 0.256812716884 0.218979480804
r=0.750143400468 0.261319752875 0.234339558456 0.219707778438
r=0.739907782445 0.235172814877 0.216676050594 0.240747563075
r=0.913847549912 0.231067833537 0.289649146209 0.209610121642
r=0.870170765982 0.229703879034 0.287726802549 0.278967595166
r=0.749023682269 0.278395068608 0.223232053059 0.203645297383
r=0.815719289478 0.222881487133 0.284413845931 0.222227403493
r=0.871951559403 0.25634186482 0.214791063693 0.224353517583
r=0.786372422171 0.324647038833 0.230209974564 0.283203064661
r=0.709637671656 0.150509838371 0.268428453343 0.315625486123
r=0.6067741072 0.166881773298 0.201227132116 0.276509331531
r=0.870151371561 0.230960623992 0.284553244776 0.216596688519
r=0.809633619346 0.16468136188 0.359557824475 0.352289366417
r=0.806426356378 0.36310105354 0.155318497488 0.187251750101
r=0.824050458538 0.314717979607 0.152177160773 0.228794984215
r=0.895175723459 0.256311569301 0.325696830851 0.263062237495
r=0.734078677259 0.307947118507 0.143017152526 0.351778703224
r=0.555429726578 0.325499108734 0.187513368984 0.145606060606
r=0.986112346967 0.185142233048 0.288435855614 0.255249341946
r=0.690372517613 0.198487354421 0.368306801737 0.307180759424
r=0.815717090661 0.290618579599 0.125131878505 0.266026708868
r=0.70154394126 0.373905545237 0.12865923764 0.15581055983
r=0.754622719947 0.314973289767 0.230140207112 0.187490275401
r=0.763544258968 0.249893632109 0.342197324257 0.258722167069
r=0.828303583728 0.239981337676 0.295811295192 0.296695063905
r=0.658454809601 0.407478025207 0.125685025962 0.163362952837
r=0.666883546276 0.173321186609 0.352513289842 0.283692324876
r=0.499754519402 0.306792301469 0.163991488378 0.295105817408
r=0.868079623557 0.174554547794 0.303735687637 0.362629454522
r=0.739730998075 0.144876800862 0.143724847778 0.310713163682
r=0.598276771594 0.135095788578 0.377276428867 0.243827539614
r=0.68974776985 0.17210817856 0.402606712284 0.24201694363
r=0.725596327493 0.243839092171 0.122239204052 0.272418512192
r=0.817716136733 0.128225119476 0.365458194366 0.198380040716
r=0.77230472111 0.22584820039 0.157943021903 0.350502121525
r=0.667880146299 0.30985379753 0.191059103421 0.245976089372
r=0.658779113101 0.265792123273 0.223013429446 0.241010151124
r=0.650994675401 0.280886781398 0.24755753587 0.21349248525
r=0.679044740763 0.200357581853 0.289559354863 0.266748612508
r=0.665890680487 0.234327995589 0.282018733974 0.188856161155
r=0.749611794962 0.221287236356 0.238116981953 0.284605348989
r=0.760898482018 0.248575828352 0.265922256176 0.226551898381
r=0.906520419826 0.195406642314 0.298498271543 0.247274355852
r=0.889454036685 0.237025173168 0.22108576596 0.346510336716
r=0.910080106363 0.24958115771 0.229755241849 0.276704141804
r=0.903825677722 0.314354363911 0.199648871562 0.28433977776
r=0.579992573297 0.205227992836 0.309087569454 0.241080038573
r=0.676302449101 0.359927164088 0.18161002257 0.322298910732
r=0.611495124086 0.325638705653 0.175071468527 0.127135355848
r=0.797308679177 0.156079674074 0.269399660023 0.354683202758
r=0.793522967412 0.28379004317 0.199785077724 0.223222722472
r=0.747529796293 0.185875900881 0.258147414362 0.340942372297
r=0.767395845006 0.27048312523 0.149909575492 0.296291483537
r=0.805602053896 0.216161489646 0.231518592741 0.302027666444
r=0.715400145669 0.26029628113 0.215354559105 0.251789668456
r=0.701418798588 0.280847265427 0.195724851995 0.276852802509
r=0.719329884219 0.227187494524 0.306100275135 0.196212957608
r=0.722163201289 0.257605364231 0.248234564879 0.251558578948
r=0.650647432286 0.246292743147 0.224978805051 0.228845953624
r=0.636150750291 0.206297814113 0.265686945264 0.229399474318
r=0.766981353285 0.241182789982 0.224359381173 0.250962950766
r=0.626456905889 0.260090368497 0.196750479936 0.277894835417
r=0.593245676986 0.22700115494 0.234985785359 0.21049884506
r=0.708882901538 0.231066651455 0.299310538217 0.216565930358
r=0.730169386349 0.286164998558 0.236294740311 0.233897606985
r=0.782427817332 0.241105116263 0.251641407462 0.253031299245
r=0.82850382562 0.295268891018 0.238851344801 0.218280110781
r=0.578016310624 0.281781071442 0.252060192464 0.277844821969
r=0.801481720683 0.263280596823 0.287735545694 0.218486719403
r=0.771749866426 0.35906635061 0.252888290943 0.195998035322
r=0.789878421344 0.228132533793 0.281048498061 0.269584361184
r=0.64366869667 0.230079297566 0.208231889159 0.235130484096
r=0.651536106849 0.184049778289 0.28542568881 0.274626482026
r=0.591614239862 0.342015243684 0.183128647905 0.273138740233
r=0.699570842101 0.266858255899 0.329067279752 0.193849985631
r=0.758804352667 0.265939067743 0.195762317685 0.345576264992
r=0.535377011719 0.305801644885 0.183694625261 0.265826823025
r=0.645657531458 0.225088967972 0.187582862326 0.257919893936
r=0.714412328511 0.30871852687 0.265625 0.166819334837
r=0.727020943968 0.270705468108 0.213769779967 0.2340612083
r=0.747375034422 0.224191158311 0.277146620565 0.273586070635
r=0.686782991341 0.242576584967 0.272834799071 0.242229442429
r=0.699628556627 0.224469339713 0.30892796934 0.23951787328
r=0.835252533307 0.263541310685 0.230804999524 0.287422197572
r=0.766339412171 0.273483347703 0.30142621149 0.221129692885
r=0.708719658481 0.25580228741 0.233296185624 0.253991771796
r=0.74028202009 0.256572766682 0.257067067192 0.252511533067
r=0.846643486385 0.264670951222 0.281458208742 0.250644431699
r=0.886443938361 0.238816908474 0.23656343813 0.239922088712
r=0.652354874037 0.196362193421 0.230112370915 0.283827496932
r=0.783099305198 0.275398214707 0.169913218369 0.334357580046
r=0.779264012362 0.254935138184 0.208366365727 0.318791191888
r=0.829988661743 0.253731343284 0.260696517413 0.276346661753
r=0.751926735112 0.270950143961 0.243387045175 0.230859894597
r=0.771214436827 0.327069609301 0.223662507716 0.237171508657
r=0.696691910302 0.314008635945 0.217540879168 0.313102569548
r=0.714112305612 0.262874630646 0.253130716195 0.233572534121
r=0.577379176756 0.284215597067 0.224963870899 0.28955021499
r=0.681802093055 0.317691643621 0.265674611884 0.250179242936
r=0.852715029157 0.291753414544 0.223211517165 0.253111849391
r=0.776669728438 0.244094698947 0.308239986082 0.239664886712
r=0.688096719917 0.250261181036 0.242193589042 0.194791303915
r=0.720822896592 0.228820489945 0.219545741794 0.267480762797
r=0.544292931035 0.300917997377 0.312736249325 0.138532747049
r=0.659898546079 0.225600217643 0.325537305312 0.129667414813
r=0.755114990973 0.218390804598 0.307286679909 0.249662984504
@group {Random Data} recessiveon
@balllist {First Position} color=white
r=0.496307861452 0.193514879925 0.506953148131 0.0596656799134
r=0.35719317813 0.162310443006 0.590669491874 0.104730012811
r=0.257493905114 0.115695409761 0.405934228675 0.323542192608
r=0.704061842942 0.342947606675 0.107161494747 0.460936065753
r=0.337619249433 0.474732737703 0.0707521443441 0.344039028852
r=0.450206986899 0.206991828314 0.239666645479 0.163500528424
r=0.272288076729 0.294573704631 0.120724758736 0.324494179584
r=0.320000782341 0.11659301513 0.377485319368 0.0797453616703
r=0.154930445823 0.322125451339 0.324511936449 0.0986561582814
r=0.222352853027 0.3422729304 0.110897934122 0.456192897968
r=0.14296149473 0.125078308688 0.0331665963493 0.436427605062
r=0.888507483394 0.336647836679 0.466534350004 0.156545613733
r=0.151852853521 0.356570822013 0.338916672707 0.272701718838
r=0.495997084019 0.30233849395 0.17280507129 0.0191459597407
r=0.391613678687 0.0373609721527 0.375040217778 0.38262306482
r=0.362546504804 0.409486184748 0.14251810137 0.375617648132
r=0.913302977634 0.202926721021 0.0930895212178 0.352912196213
r=0.422963443791 0.108565009978 0.332734258339 0.321310451472
r=0.359939047909 0.117375327003 0.449027400445 0.207499662145
r=0.37939177309 0.0538758491078 0.237715892158 0.347237923648
r=0.509323731137 0.382052806723 0.421867154342 0.0932721868108
r=0.423486613218 0.221212313042 0.163009316085 0.307541530902
r=0.610379771541 0.185245325578 0.280275068296 0.231151283655
r=0.4080994822 0.0578937097968 0.559320146534 0.316933981249
r=0.718655865882 0.139331647744 0.13442940022 0.359049351058
r=0.394038793345 0.198635414433 0.293466984404 0.450272328348
r=0.463838272119 0.057128360049 0.0611028750469 0.391098891644
r=0.33250243705 0.375508444355 0.285457659815 0.0382421457292
r=0.385114481276 0.40954991684 0.402660732459 0.118500101925
r=0.757300784651 0.291281085221 0.216774506768 0.310897413442
r=0.309406240315 0.222477541055 0.619404015951 0.0223949452173
r=0.493352768289 0.255869721634 0.0655758792373 0.328741307866
r=0.461868149996 0.0140373458847 0.108873082785 0.719808521513
r=0.500625542891 0.518071810829 0.17291083282 0.126783486462
r=0.347417947361 0.377888689681 0.304634928873 0.211388375519
r=0.291005841829 0.0907060268768 0.461142864987 0.437204355345
r=0.380937297729 0.107393017709 0.35181859194 0.282001461546
r=0.248095560798 0.308663553518 0.166305542496 0.245283859651
r=0.319096187367 0.424561951266 0.567104717202 0.00116958670314
r=0.597335884742 0.167128453141 0.191364933778 0.507485732982
r=0.305478885266 0.202466024483 0.316336933977 0.234595171558
r=0.591087249864 0.102256708025 0.274024199807 0.306779391502
r=0.335862229514 0.411444968538 0.210715532784 0.254094200562
r=0.726718683323 0.431809079256 0.184960451546 0.176179639873
r=0.338933572209 0.332238171276 0.01789858362 0.359280882743
r=0.400419391084 0.550081209731 0.00593552202888 0.128372809662
r=0.475964884904 0.0776729232392 0.564414388344 0.16635778041
r=0.345934516481 0.254000251555 0.264274317143 0.189839175796
r=0.590256181246 0.163667025502 0.319430955174 0.0900594360477
r=0.500523494534 0.0290702444268 0.177151537069 0.499928300036
r=0.905168360814 0.0122533610539 0.36612155532 0.280800824982
r=0.614064900107 0.0934088975992 0.124852053963 0.6830176956
r=0.348813484629 0.426918782972 0.420104037296 0.0303721490897
r=0.7974528434 0.337508506693 0.248021280865 0.0549041803799
r=0.350227745883 0.24860694135 0.155654030534 0.328227543733
r=0.805671289622 0.159405423415 0.179195065512 0.213222135592
r=0.425757594055 0.340748166371 0.337251930546 0.0952141725203
r=0.74849722844 0.220730489889 0.0859334852802 0.185192784524
r=0.464019838999 0.149081302735 0.109834105393 0.281487257844
r=0.221379991359 0.229090506785 0.250948921772 0.45317486374
r=0.561797840792 0.218140555761 0.144862809611 0.35354075721
r=0.643775806786 0.545484950239 0.0261409094173 0.274494923116
r=0.388556421898 0.231866764865 0.439253016077 0.168167566764
r=0.741245515445 0.504111322136 0.146000652081 0.00398876627909
r=0.431943361713 0.348060650521 0.00691837696697 0.0781471881155
r=0.519194030318 0.184974236129 0.303321613765 0.241752925592
r=0.389784532995 0.216031793298 0.349597392946 0.334293473526
r=0.368952218549 0.167530684094 0.367518564702 0.299512914186
r=0.247864479821 0.425723534246 0.0509980184566 0.220915675511
r=0.544957501603 0.0450000782449 0.298718233012 0.411680490579
r=0.216411229862 0.37977093456 0.503383630103 0.020086766006
r=0.432182189553 0.216638162833 0.127327314446 0.289342645837
r=0.414397318373 0.239421121148 0.287900492079 0.0881206366469
r=0.201252487255 0.428709501427 0.0770959223812 0.223154895213
r=0.698473757896 0.164326071576 0.244587898954 0.282153572279
r=0.203689672711 0.340180088509 0.03708972751 0.387859684046
r=0.485454449436 0.356993048078 0.289186796153 0.26228949331
r=0.339635988794 0.182906230949 0.317107817204 0.303635033775
r=0.46757232918 0.0734096689893 0.0380648755948 0.431405935282
r=0.309996909085 0.327216060683 0.438078232811 0.150133460209
r=0.408475840398 0.240507323673 0.284399889352 0.0909827965437
r=0.468764222269 0.111146002536 0.299320863314 0.432424286475
r=0.402981799161 0.370524340749 0.398001605391 0.0177255317425
r=0.366957126125 0.341164462328 0.132420108365 0.307340769184
r=0.40648139024 0.194074207526 0.470358401239 0.00409738954761
r=0.386345078563 0.328497451335 0.190526535269 0.295111699472
r=0.345725652668 0.22753173652 0.250359749884 0.261372134485
r=0.670414838946 0.362369402292 0.303076451489 0.134861622782
r=0.246712389487 0.339423109476 0.411105644987 0.100442826318
r=0.214971665971 0.381280072382 0.331323971126 0.281825704937
r=0.506311691088 0.119563313146 0.469219747385 0.255692220975
r=0.362992182436 0.265842543214 0.103750436484 0.103970868592
r=0.570320544396 0.0801567638013 0.361116075311 0.353860399417
r=0.425379289829 0.0392002778756 0.489260250053 0.441517329274
r=0.227888343885 0.23848530735 0.346726322026 0.114384564394
r=0.323854458629 0.107615683785 0.23059422186 0.351885211889
r=0.578575361885 0.260174459832 0.0733546994666 0.359143143125
r=0.695472659365 0.193957944404 0.238514276517 0.359339402229
r=0.988055497054 0.00427772481378 0.143844185668 0.418233282646
r=0.189919222979 0.507363576572 0.151481414013 0.189021303823
r=1.0 0.0297443115753 0.172075641082 0.268970999267
r=0.416697049847 0.27625402106 0.221956252542 0.219076829356
r=0.39884725144 0.145299322941 0.255677828705 0.324500070541
r=0.424697608181 0.352983751596 0.24806956378 0.0437464027369
r=0.447841625404 0.0366226382134 0.264248957644 0.38535067947
r=0.456593978629 0.277820971872 0.0372415254818 0.318203240126
r=0.462655138949 0.364002947062 0.10756061865 0.156662878275
r=0.615634322875 0.420909336274 0.13371234623 0.255464874664
r=0.368249498497 0.212935784959 0.386381607796 0.107490445631
r=0.37180883659 0.124700016632 0.376219628301 0.344174130095
r=0.281632780562 0.143178796222 0.357701221659 0.386800373301
r=0.496148644595 0.232886779205 0.109702415945 0.24003006254
r=0.331074781244 0.26004683841 0.115132874943 0.253070400339
r=0.423039920892 0.181266734151 0.615896115316 0.081565030688
r=0.212239569745 0.364545433738 0.0809946285683 0.247924249083
r=0.315059631343 0.307312411741 0.268287619703 0.148652372997
r=0.436959684921 0.193118026582 0.194756863549 0.358786065536
r=0.490715031627 0.341414440116 0.0405883705147 0.15232910673
r=0.632784233592 0.561457752043 0.057805771801 0.0990141720418
r=0.476608459556 0.00445746757184 0.0312445307474 0.306282351323
r=0.448047623793 0.426602516796 0.261120202534 0.0968441620924
r=0.187485382325 0.135744440483 0.299057388573 0.325428707867
r=0.37429592348 0.136217240269 0.329933870175 0.346550027892
r=0.471751462424 0.164485765347 0.366671137314 0.0979895267186
r=0.47470461548 0.681399321945 0.21224142522 0.012495885402
r=0.311479401688 0.173612232769 0.427664029988 0.327098669061
r=0.307763404543 0.413877531832 0.294634997737 0.279035612384
r=0.586508242055 0.31607887698 0.46129427965 0.145217667301
r=0.64770734204 0.30217230551 0.157483100213 0.36371334664
r=0.1440199959 0.248091088821 0.0531307330246 0.335926951178
r=0.212236602248 0.501141426641 0.00863765381601 0.0622619109135
r=0.412180333053 0.443075082394 0.0875913938235 0.0539203401049
r=0.303456267567 0.128261774338 0.428414198783 0.0855245436151
r=0.324284870715 0.373211040101 0.0652462325642 0.522962827846
r=0.171587011553 0.226179703392 0.23101076475 0.381264157382
r=0.374665990877 0.313135834983 0.351002602101 0.146003638982
r=0.24897072534 0.243583512925 0.341040099547 0.233338752401
r=0.264518167198 0.1990266744 0.107323338892 0.243109862692
r=0.31496526083 0.221762432328 0.361557980855 0.395858801884
r=0.295816698391 0.16657783771 0.17524373705 0.216318032664
r=0.56418857521 0.207026749535 0.119237353554 0.340816064629
r=0.373094277041 0.180307372084 0.328351274075 0.0751175388913
r=0.268931098426 0.158843898459 0.361036164168 0.106370926376
r=0.128967133539 0.22208870501 0.122918817172 0.430800428593
r=0.48605886224 0.15562262498 0.195537487257 0.305673927387
r=0.656070517368 0.127801307917 0.415059668803 0.433526302541
r=0.723799715298 0.40042218049 0.214058492391 0.142090900298
r=0.55423972783 0.352453047299 0.275249073905 0.330303323048
r=0.295458330371 0.276328418328 0.259723986393 0.238664979876
r=0.264231876758 0.142924742266 0.222624433865 0.2715887139
r=0.331320921384 0.389071491863 0.295669124309 0.262687048019
r=0.373075951239 0.416365591908 0.139125660387 0.40362124912
r=0.526952921336 0.317457770907 0.267047737532 0.275437169747
r=0.444302555134 0.275974722736 0.37517282558 0.14429750316
r=0.154407385703 0.239000177672 0.286744087548 0.18754555628
r=0.312059824504 0.318942487276 0.151790707075 0.324092019914
r=0.706145699022 0.0411709696288 0.193751545774 0.0181420704049
r=0.38172295195 0.28985711011 0.327407912907 0.224938459118
r=0.708064338739 0.281145857349 0.102124129607 0.272565433121
r=0.246631212603 0.0922245479879 0.107050119014 0.740419065253
r=0.532059143166 0.0848073558989 0.47802833234 0.000779987457277
r=0.345842445516 0.346481491934 0.448863640407 0.0641061611956
r=0.265777137978 0.118231743196 0.0387426414738 0.564762821617
r=0.449344964083 0.319159840089 0.392430614193 0.252774359302
r=0.293989185611 0.341451122009 0.185393304712 0.289057823975
r=0.455206817831 0.118855156755 0.275872826117 0.319333842152
r=0.568983282438 0.0841434843609 0.319007084353 0.33313564872
r=0.33591250567 0.333431853602 0.360472427026 0.201393545912
r=0.321848819377 0.406477435741 0.259572825506 0.073754385072
r=0.495968721801 0.0710713197941 0.243136301547 0.39423668345
r=0.223079565027 0.289194502901 0.246735820604 0.215048720814
r=0.664567135156 0.245006029087 0.211746162213 0.313882848766
r=0.524696613146 0.410237299012 0.0439048255379 0.274944282769
r=0.459065599552 0.181243711058 0.540024668818 0.16274437082
r=0.480360062809 0.225155809463 0.183466082799 0.270427768619
r=0.305751086638 0.237341972048 0.282771956924 0.270786932102
r=0.27575452355 0.141910974194 0.150994399162 0.137961944737
r=0.0568003643608 0.512762627786 0.175910779687 0.188463214363
r=0.252854761859 0.0955297644398 0.327893395781 0.325663438177
r=0.296209529138 0.10479343578 0.0917228372082 0.464349207336
r=0.390941672584 0.272384222861 0.190165675927 0.269687115338
r=0.697131142818 0.218582642096 0.102679925599 0.384334295849
r=0.285001602609 0.356911229741 0.0734754017889 0.283858622956
r=0.211806443001 0.373295149982 0.333354247523 0.273874856053
r=0.307788644266 0.27736401238 0.211923695534 0.245312053303
r=0.214614988071 0.310986013287 0.0851105859561 0.326090802273
r=0.251247458721 0.26971579457 0.156086160508 0.290326492016
r=0.409516740894 0.336726046973 0.253512747626 0.388452740141
r=0.163739009811 0.511724692315 0.289217139253 0.112602664463
r=0.381262009217 0.239933527092 0.29200326402 0.391918951385
r=0.522823827873 0.283732086978 0.409960180191 0.0294139450529
r=0.51742259029 0.198519868264 0.262054911458 0.246068643503
r=0.391229125715 0.261006406468 0.365389280322 0.11185371578
r=0.243644822614 0.254634685131 0.33975291853 0.321055175544
r=0.513989197001 0.146583306395 0.199306661624 0.436201943108
r=0.483536012521 0.380320474353 0.115130556525 0.129355648072
r=0.171112321828 0.375643623047 0.381990021381 0.133000158075
r=0.552060974754 0.400545702085 0.116816373617 0.395188751426
r=0.258001520597 0.325573862044 0.59593832038 0.0285506403488
r=0.253258558209 0.378083244033 0.211676055485 0.216622423471
r=0.312389430156 0.0494361563175 0.340536113846 0.0828326832595
r=0.196438251246 0.145759859413 0.659299916383 0.12554836533
r=0.742729721203 0.391269194446 0.234577106837 0.00515841423804
r=0.284651560714 0.234406857184 0.343490831099 0.14684134186
r=0.326822043274 0.512868596325 0.0831398962984 0.092707559979
r=0.504134660893 0.0763003327426 0.425501017658 0.390355548672
r=0.520430623832 0.293639075437 0.384482336807 0.134341306561
r=0.456101853514 0.289671442296 0.0562024535628 0.371978910069
r=0.259944270944 0.115119274886 0.160735708714 0.412673487889
r=0.315331171744 0.473756013312 0.325932648172 0.180514398933
r=0.651777878664 0.0724690890265 0.238172323598 0.406261148757
r=0.390160261873 0.140359651797 0.122640051122 0.448845065991
r=0.428205840669 0.29514373981 0.304031817761 0.155355282001
r=0.56200178185 0.0351956571661 0.317130125428 0.15922624027
r=0.451549147066 0.205263494219 0.314665026238 0.222753497456
r=0.505288029988 0.281290207969 0.123130128066 0.206990921051
r=0.564236343225 0.241210602989 0.173690105583 0.297535211567
r=0.406791823004 0.335025198187 0.356380721511 0.0323717619372
r=0.29806381211 0.206478428851 0.260817559049 0.267270674232
r=0.168677157617 0.073083718046 0.0857794955767 0.0676147879376
r=0.2960733142 0.294608682593 0.0539036742218 0.0699798634178
r=0.0496039007413 0.239550286528 0.171259268913 0.541896106224
r=0.488548323761 0.415622065053 0.0982516011089 0.222145440692
r=0.662889314597 0.335815065015 0.144143485754 0.340624113479
r=0.382895104025 0.275648880531 0.272480398852 0.302354653831
r=0.414629319502 0.359981413164 0.127428707963 0.479938689895
r=0.117782523918 0.306832382335 0.209153133598 0.0833792589563
r=0.443119897066 0.358668228699 0.135112087229 0.133608188649
r=0.27004831153 0.357313495719 0.211348183214 0.20608285859
r=0.203438995854 0.430733102225 0.119671584093 0.00063749030054
r=0.419640340104 0.404973092439 0.189164577585 0.213678726836
r=0.383139295463 0.331326980776 0.028323319752 0.375941083136
r=0.266720608723 0.11460188632 0.478714660846 0.338900049516
r=0.251259122665 0.459914102352 0.237193610316 0.290239326304
r=0.746017095299 0.276690925953 0.0508075648541 0.370768823248
r=0.350403447528 0.228261196205 0.262838229189 0.179519219873
r=0.402404450445 0.161121982678 0.379184971565 0.105975378364
r=0.613096505381 0.141210889568 0.441756898426 0.388196480732
r=0.643121199825 0.230580571919 0.2383588014 0.273234950584
r=0.211783000348 0.392522011955 0.181693496469 0.190668891126
r=0.354732260909 0.0840134567869 0.305843080072 0.307568016384
r=0.454329944021 0.112353123401 0.240885469591 0.381751759598
r=0.686058385506 0.328259865726 0.174765164278 0.372682813221
r=0.442568214579 0.18763947218 0.0451202752782 0.238011765115
r=0.594631701256 0.312971679567 0.27874374667 0.117720254009
r=0.568781412692 0.27470964031 0.233838631283 0.284154435684
r=0.648550039982 0.359635889839 0.252425951424 0.177188375026
r=0.480936557061 0.314125880512 0.432345506284 0.143789090997
r=0.211516893232 0.033648745594 0.409440112707 0.316347452134
r=0.410572725183 0.199024765037 0.282278892384 0.137890143217
r=0.415913969778 0.0931948075644 0.470669171856 0.0338161034369
r=0.752018818049 0.496781450478 0.0373023252116 0.422601806904
r=0.319977135818 0.24579483867 0.280571798875 0.0905008296875
r=0.397111437767 0.0800370597356 0.299547638146 0.2803118983
r=0.740357973618 0.119908446925 0.240719403148 0.429006759117
r=0.121651070204 0.228852910078 0.325599032832 0.275849395893
r=0.476578624688 0.192445735476 0.162730967826 0.458654024461
r=0.468089183369 0.511546838475 0.168472046879 0.0746215277849
r=0.433732328344 0.192338261318 0.264718252326 0.0444206759832
r=0.59969977972 0.358817191593 0.0180682492186 0.165159689361
r=0.308724950915 0.324177559914 0.240671476464 0.256345532656
r=0.633368926614 0.361424188235 0.259681931768 0.243740873005
r=0.510602354491 0.0269483677501 0.0646856787701 0.642990795177
r=0.499514355601 0.425430165499 0.0801462748251 0.218360017286
r=0.333180804923 0.0634441856586 0.52406993006 0.0214534890422
r=0.496332817851 0.154024459386 0.278724209641 0.471562454951
r=0.77450111791 0.310808922251 0.518137930686 0.044503157276
r=0.845155855797 0.377735298661 0.0861885465103 0.259434665285
r=0.4831539104 0.30014673036 0.310159688717 0.0994437982252
r=0.617861054006 0.114818847803 0.187328891305 0.328968425217
r=0.37356050519 0.212046897994 0.360390495104 0.00810301081396
r=0.557365253058 0.11636259917 0.208207006882 0.250118248813
r=0.346858607626 0.194742737829 0.256017713012 0.153688631714
r=0.248847941528 0.0907556005721 0.0560679419369 0.349785933063
r=0.474128930307 0.0633218499158 0.205021348633 0.402500928048
r=0.113515281214 0.395678364881 0.305950828097 0.0678498943639
r=0.415801549642 0.490861537885 0.070738691847 0.40640221948
r=0.320948703865 0.309156850508 0.378219373654 0.279581557317
r=0.455927211711 0.0737848809963 0.366960035968 0.474319454992
r=0.4842475139 0.263211074266 0.226120195721 0.362956646402
r=0.738590140521 0.386681214821 0.117876351539 0.131692075548
r=0.477274839375 0.369335756267 0.200428609768 0.182904815938
r=0.468545701122 0.229808189332 0.304829392069 0.356622925136
r=0.348506184064 0.40091377099 0.468863288969 0.00692124815792
r=0.648450525319 0.262348660335 0.271613235162 0.309647405504
r=0.549615828649 0.160308223141 0.120419544439 0.330594939289
r=0.371991465297 0.313860852189 0.101757838813 0.408872767067
r=0.644167457047 0.644960173335 0.0846441294337 0.190694800176
r=0.47993925211 0.298427666895 0.162795751269 0.278467316382
r=0.406390220316 0.25159326638 0.29016314106 0.245967881035
r=0.425925631867 0.0511694625958 0.354309326156 0.182043018578
r=0.817414800921 0.292810019492 0.0557814981711 0.164716373429
r=0.5226315221 0.366764788475 0.0641072646443 0.307286229189
r=0.251201302925 0.48807448982 0.132908380898 0.373595844722
r=0.300025816026 0.272343361633 0.338435619282 0.101300704652
r=0.345317812726 0.375209837256 0.384031150459 0.110404803159
r=0.626470467014 0.199383871473 0.44166818891 0.202560988651
r=0.561049302113 0.446742624928 0.138518314453 0.118264062923
r=0.401682019944 0.319800911581 0.358316189815 0.0782101779677
r=0.297478806528 0.149900155176 0.377715159506 0.32181503088
r=0.684876223903 0.202502312907 0.325001666749 0.231999461897
r=0.474550999534 0.345669242716 0.113972292329 0.208416762428
r=0.347707374531 0.21213093854 0.427635371245 0.32000239948
r=0.196946119327 0.280762728194 0.311726405525 0.0964669257605
r=0.971820036613 0.269559572538 0.223899804068 0.29815441204
r=0.43614685007 0.252477693227 0.0101014472654 0.386617154909
r=0.420964413369 0.294486658274 0.312114195567 0.125606856325
r=0.275736440898 0.325173044581 0.270425161811 0.124590696016
r=0.192167667065 0.198597002685 0.442634780619 0.261486431445
r=0.183135200593 0.258578191177 0.102000961148 0.232887846725
r=0.242055175178 0.343245922979 0.046959349911 0.254794672718
r=0.120256572139 0.277806240047 0.259441210206 0.220624423143
r=0.360445916753 0.559771388138 0.133982263994 0.167272349027
r=0.457089121567 0.0220895498319 0.744468867724 0.00501947501145
r=0.402743893669 0.477436480438 0.354504896446 0.133204716284
r=0.418450319003 0.11096438882 0.318839549913 0.36496747161
r=0.186093175245 0.0976170704234 0.310630812832 0.426753691985
r=0.602802687768 0.205242659308 0.260771066942 0.220665102782
r=0.221503518973 0.359026426843 0.0794145201323 0.392340770079
r=0.370810870443 0.30318825028 0.25428064048 0.198262698153
r=0.271497355885 0.167137411173 0.484497713404 0.261310672296
r=0.46903852119 0.100501234369 0.197445849112 0.561466327217
r=0.355747454727 0.270447172973 0.23890937664 0.0320776515245
r=0.400285117992 0.0765811946473 0.376762506014 0.209382787889
r=0.170590264215 0.355902022387 0.0873821681166 0.0499351962285
r=0.285029884999 0.389673002649 0.157744442399 0.389448118156
r=0.394607334308 0.19150766008 0.209826471512 0.215602094887
r=0.356253675478 0.169978029561 0.508595146325 0.130420899118
r=0.479039136034 0.235823271581 0.26084912801 0.19200204605
r=0.439698441171 0.308665909597 0.107518619326 0.416334416868
r=0.166535503026 0.129979851155 0.0120245109917 0.798789324625
r=0.190155048414 0.27073725593 0.108566726175 0.424628443786
r=0.476161311426 0.119586997988 0.160735729794 0.187647496087
r=0.262089622086 0.392380117386 0.138139221839 0.0750088285073
r=0.398805123846 0.279764584053 0.373376601204 0.312389999487
r=0.445784212247 0.303762865439 0.394679299821 0.239968688555
r=0.723066731589 0.309003526463 0.239326181203 0.283367431821
r=0.224448144828 0.0337813340954 0.40628172689 0.156630884008
r=0.435154455392 0.267764245554 0.283436984792 0.320093319151
r=0.357659424687 0.440450436608 0.086197333715 0.377382227941
r=0.571331455259 0.139362362283 0.15796911875 0.0565588782047
r=0.686965224171 0.0709431747264 0.297124617811 0.19367907234
r=0.375675172138 0.436752002246 0.44963364901 0.0246588297024
r=0.37378336255 0.421997416255 0.157572566618 0.263090586871
r=0.294762211374 0.381261295936 0.210729270677 0.272145567139
r=0.541540769923 0.172108295608 0.264444634827 0.305224628494
r=0.366506197628 0.119332330227 0.355611199637 0.460932904292
r=0.59932701424 0.122127538875 0.107448090488 0.375146036897
r=0.263276323616 0.159227422864 0.474437168787 0.177802501051
r=0.30645782904 0.230680228852 0.101229486696 0.386324151705
r=0.53962683179 0.232864745208 0.376658340662 0.316405119178
r=0.202556461627 0.187806252469 0.416787325598 0.0404250524702
r=0.356008884665 0.0116564952416 0.424009006741 0.438450915352
r=0.172900484029 0.204446352817 0.379591635541 0.261181911808
r=0.449365292507 0.156079933559 0.0538338588712 0.506050470598
r=0.583809678024 0.0677267058781 0.251987310371 0.480382874022
r=0.516826502979 0.194152454923 0.182897344367 0.0623470443647
r=0.284880386525 0.371958879198 0.211063287273 0.268037023911
r=0.430684886974 0.0292315670531 0.236360456705 0.413630933202
r=0.491597381732 0.0716004269879 0.504646227711 0.0288402322765
r=0.607828398579 0.163994407769 0.322690314049 0.226891186144
r=0.502025306643 0.144817118163 0.309754709516 0.233400064389
r=0.588189595458 0.309174920765 0.309301448354 0.126487775706
r=0.371830401653 0.311476035802 0.299161018584 0.0634790968594
r=0.336369785142 0.415352793579 0.250150907089 0.0201051912896
r=0.25547896148 0.151152520617 0.224630823049 0.26891999931
r=0.573870881059 0.255193567342 0.300611476735 0.201384072211
r=0.317728706801 0.0642111095089 0.117138928783 0.331621280018
r=0.256987519132 0.030070038474 0.306449499429 0.292897433723
r=0.473199331237 0.185293983599 0.356537139674 0.143056615731
r=0.370264256801 0.128756474485 0.410426481923 0.255552349012
r=0.387328319256 0.370745529228 0.235899286278 0.0156729641538
r=0.457889281547 0.375630202571 0.0290943006628 0.333272762159
r=0.303686532213 0.525252952943 0.209715030862 0.141832475537
r=0.23038579203 0.396418848126 0.145884345968 0.0820719225611
r=0.248577248177 0.366367239707 0.0663954972537 0.339685126011
r=0.430938553253 0.398681083121 0.227924836491 0.368809227048
r=0.635227804502 0.250103753013 0.169963170107 0.145021504101
r=0.424176547979 0.066368846726 0.298043367504 0.222487870819
r=0.468097647367 0.483651299657 0.148067049922 0.0997019688145
r=0.816736655274 0.106702631877 0.41048366865 0.397684640175
r=0.493201254492 0.206329387285 0.0219226401204 0.542990161277
r=0.188656880419 0.273637144031 0.125718456028 0.0154208507439
r=0.18988117011 0.183122231467 0.180455939592 0.357762621577
r=0.436569586452 0.419710821948 0.107689270096 0.434817703856
r=0.364461332806 0.103107043235 0.382747600936 0.434149365778
r=0.580479142002 0.256382436257 0.46444543719 0.196465041734
r=0.634424523686 0.16442882988 0.118428280897 0.201337070655
r=0.727119006877 0.000882082477724 0.477161640135 0.307517343732
r=0.639305615128 0.0396780750431 0.0833071379306 0.300517755951
r=0.541372926979 0.260624904707 0.141840958978 0.248192996219
r=0.798412257573 0.0136434239004 0.435251673215 0.0322392098249
r=0.598598431977 0.0276545529201 0.103535574401 0.389216939191
r=0.242944981036 0.29157604059 0.521469084725 0.03424557941
r=0.382392930754 0.140623523622 0.288000675142 0.252441288116
r=0.359435507686 0.424574380598 0.357647107395 0.196185624989
r=0.301116221745 0.498455267511 0.316510029915 0.0964202348356
r=0.511339524912 0.181336892753 0.000797529182667 0.353819154303
r=0.557891889537 0.481165725443 0.0889059084012 0.0464064707967
r=0.415737717144 0.0166040954069 0.688412363656 0.163796349895
r=0.510680506827 0.362528534937 0.184927544589 0.240908723656
r=0.515004865172 0.487519758869 0.0991976598362 0.0294345227418
r=0.403739444201 0.425631893879 0.150356867573 0.186757983311
r=0.231276466858 0.223227232717 0.314721475487 0.242047918796
r=0.518622571345 0.253601865586 0.143238620575 0.397644774008
r=0.629455350751 0.431709165738 0.279224017547 0.106851736356
r=0.36991282269 0.232663269793 0.0205170075862 0.499411415131
r=0.789097906374 0.0234936540309 0.134579404894 0.398185103311
r=0.372741424853 0.291483989135 0.28642652491 0.305997822834
r=0.180017064809 0.723293315645 0.104389235413 0.0963003007757
r=0.117056707933 0.150070603612 0.213040325506 0.307840386321
r=0.465547919367 0.41551385295 0.0180624816023 0.117046193658
r=0.634326554024 0.214232920706 0.208256859418 0.229245192178
r=0.230003539216 0.276003478556 0.346210140624 0.245149865094
r=0.49389956729 0.255509813032 0.323673737003 0.300939490531
r=0.503503397827 0.248163244519 0.107053092024 0.372661805175
r=0.273523918027 0.147545662217 0.178466073481 0.377653681862
r=0.426354108965 0.329521656653 0.180330376852 0.353051586202
r=0.596657706753 0.197248741069 0.277162832468 0.196991850004
r=0.56218926756 0.348526198556 0.188075992235 0.436028590342
r=0.347186467406 0.028687563056 0.224381649484 0.190850485917
r=0.625432610888 0.396193500209 0.223417648225 0.0727515934611
r=0.514599442799 0.0458445628251 0.370606731386 0.378256790371
r=0.221331605405 0.150159237341 0.312592701252 0.463911282173
r=0.41295558233 0.338508063537 0.4049448719 0.253264676428
r=0.527365466957 0.361731660612 0.0141037242603 0.25987991418
r=0.381302825771 0.382072599182 0.052051536756 0.475795891446
r=0.54724769866 0.230033006974 0.113315074082 0.390860865128
r=0.462464732246 0.169654399564 0.245814817702 0.227594476192
r=0.913778206556 0.199206506021 0.00207948457841 0.568112041959
r=0.204308092963 0.159580595782 0.149548091362 0.399705696803
r=0.49387330092 0.191359798263 0.443516879717 0.20929731016
r=0.259359414583 0.369689983989 0.304356748468 0.187154552658
r=0.17585671588 0.0951437566538 0.0664493325596 0.30982660277
r=0.436583270866 0.213023212285 0.276441153327 0.26613119572
r=0.618767384964 0.0482230454261 0.256471330133 0.399282235522
r=0.673259620366 0.258729801591 0.328410679899 0.0876624736511
r=0.200659267955 0.284562462339 0.0593515116577 0.534287447194
r=0.482250226443 0.244026724926 0.132610001165 0.386795795075
r=0.698241980209 0.228856413266 0.177937345574 0.36106114523
r=0.403683473088 0.0383861240895 0.262760552058 0.399647288996
r=0.432455309351 0.225482755903 0.181109695827 0.3762861908
r=0.487069683761 0.231528373331 0.317815511932 0.300601414704
r=0.512445952815 0.507440648074 0.0318919080357 0.221978538082
r=0.804065159747 0.617437757764 0.0277091302082 0.30675288578
r=0.39927219483 0.38879339527 0.0473702690793 0.31853110823
r=0.494006098098 0.347262928728 0.275028542817 0.349035723976
r=0.230801096971 0.108884931064 0.126431817343 0.368636106881
r=0.223262381587 0.300449710536 0.012822775326 0.274618209629
r=0.520002479964 0.206471738122 0.335032228741 0.296164242933
r=0.423277406816 0.155035094331 0.144424658412 0.381224088081
r=0.340375463051 0.0809397666394 0.570412491558 0.164813314458
r=0.5205131059 0.234362400224 0.112817049063 0.289874544903
r=0.143715276075 0.0530001149822 0.456923871885 0.096952791951
r=0.495760493308 0.198659465704 0.327041690426 0.229050361936
r=0.524629360419 0.368407737903 0.105512433465 0.0188883592221
r=0.389243376421 0.0464633176225 0.357770316372 0.246239790744
@balllist {Second Position} color=gray
r=0.415162552122 0.293803667427 0.235954351148 0.320976004178
r=0.575936704139 0.263495187385 0.0802849692408 0.109058480154
r=0.664120326852 0.1816492849 0.365903017767 0.000286690740733
r=0.863488594129 0.420182647387 0.376638823222 0.191519228491
r=0.703670426539 0.203643627678 0.219684585971 0.308012118133
r=0.46728839706 0.267682087858 0.267066919137 0.247734566206
r=0.582728807812 0.0914707826527 0.379082703444 0.191433925988
r=0.327762687546 0.119820990546 0.485146608595 0.330021106755
r=0.466201172944 0.102170653764 0.496921407036 0.0318019695408
r=0.560190986641 0.0574445265155 0.638106201134 0.29026796564
r=0.598865017347 0.068977100737 0.44211291504 0.0368697218892
r=0.73977908921 0.801695213108 0.0676920242201 0.0176902738236
r=0.658023201128 0.0479016026895 0.20667152508 0.264514387856
r=0.323543233835 0.210141982312 0.392323889889 0.247030648074
r=0.610076640609 0.266075287703 0.264213929934 0.36262717174
r=0.82030777714 0.387443600503 0.288611676377 0.121328600247
r=0.828432379458 0.49785089151 0.0541632144438 0.038143436176
r=0.609610563804 0.272959860319 0.310702250621 0.21001852634
r=0.542194004462 0.153722057749 0.11090397357 0.376861565047
r=0.551656039595 0.10558463592 0.191045679528 0.349969285787
r=0.467997191839 0.295993069509 0.322452640144 0.363144017505
r=0.632922184571 0.275060719888 0.331695275858 0.0931082771555
r=0.591794240374 0.39180070297 0.0820623949555 0.285360272244
r=0.64982771345 0.212135386396 0.29891245514 0.207653665812
r=0.607991165519 0.300284587039 0.319751873732 0.322589718383
r=0.731989035886 0.190687001827 0.35842765687 0.235928689715
r=0.533734335039 0.19801033425 0.345653565671 0.325406228088
r=0.41364204936 0.155847515407 0.363767638425 0.196559922361
r=0.475381431893 0.101101359244 0.25056330179 0.522403872854
r=0.784774773261 0.5871636274 0.26729615481 0.0865881761337
r=0.465073692295 0.213731095797 0.265742685447 0.13349533279
r=0.660768367444 0.408265955683 0.47019600095 0.027266867783
r=0.978772482965 0.300710335981 0.00193960205038 0.356263341143
r=0.545171453669 0.400176869449 0.378191236342 0.169557184345
r=0.689025763893 0.302833177001 0.207136536554 0.0781699996591
r=0.582677322379 0.11854995504 0.619188575815 0.256675592297
r=0.592882007818 0.260447524283 0.22941565745 0.207931719756
r=0.550236629791 0.198805151563 0.273581752609 0.258337098532
r=0.487236439856 0.299368276105 0.322822497516 0.130309579924
r=0.861441435172 0.331577073655 0.120411345169 0.317585127224
r=0.535942012097 0.156583217957 0.287354884404 0.265680332867
r=0.477076395547 0.113377992423 0.181496238892 0.660707671893
r=0.516553061539 0.0918764202998 0.318879859114 0.479737841359
r=0.649093591158 0.436938117277 0.218191690036 0.116445685789
r=0.693261556482 0.191506357287 0.1536787487 0.195901263987
r=0.540535208377 0.398683465833 0.412066282201 0.0735685796019
r=0.48010793123 0.385245911257 0.345743747979 0.20836309154
r=0.572772174444 0.2985465111 0.232577654913 0.0847676370179
r=0.393021557743 0.421455257353 0.176747620168 0.268258016503
r=0.811509272248 0.328828056813 0.286288908434 0.0212952976701
r=0.603553255633 0.471106229404 0.155639574833 0.273584358453
r=1.0 0.318105373554 0.000244873965765 0.437394180451
r=0.465524587616 0.286655385518 0.364134780093 0.144476795952
r=0.403194803375 0.489482535858 0.248732162331 0.256390270345
r=0.701797144013 0.326665875218 0.0426387110945 0.255251792778
r=0.497124561235 0.480705067023 0.00741018878097 0.472918027008
r=0.462571591795 0.386319101058 0.535160544162 0.00619872068568
r=0.496610773734 0.363469128492 0.114333535193 0.242513815415
r=0.556209749367 0.358272570842 0.437775438817 0.0570347259668
r=0.783586873617 0.145560134235 0.301628412876 0.0653830939361
r=0.66808471395 0.27410893306 0.158158276537 0.293898039207
r=0.720175965849 0.346636898746 0.337771253959 0.166512263425
r=0.530837155417 0.353066746815 0.171188624734 0.393533832891
r=0.410550072576 0.614729810628 0.0268598200345 0.300726770388
r=0.364384912886 0.186303888908 0.211774431035 0.311312711225
r=0.616024455082 0.381204705066 0.256430977952 0.0954494590813
r=0.68486170611 0.277009601247 0.434591528575 0.0572375815556
r=0.619228913516 0.345046600312 0.117077419193 0.453689278949
r=0.606376645101 0.305710540117 0.330250180274 0.0724466086522
r=0.703207334605 0.341261012855 0.312520077709 0.173764294374
r=0.45772202053 0.164459091787 0.426346212155 0.120765980495
r=0.645498650725 0.264682923948 0.234128177855 0.02717032925
r=0.442220733228 0.387503685825 0.342479176281 0.0168538973471
r=0.596108080151 0.134527209241 0.143581271509 0.233710110967
r=0.677774159238 0.485569674109 0.202295797119 0.0854378163456
r=0.570481354155 0.0715898247056 0.502556093591 0.219581496412
r=0.745266181029 0.448554729778 0.0661330209894 0.224964697416
r=0.579616878143 0.13495207523 0.241012234398 0.356974711561
r=0.693639128727 0.327046699524 0.302602083076 0.0558087304308
r=0.597986093415 0.203491778161 0.117072762389 0.316788783217
r=0.391216714427 0.227245492759 0.26770562825 0.358870105502
r=0.639191716638 0.229212251969 0.378179083717 0.376690372518
r=0.443968954653 0.308301880163 0.267076559408 0.158366361796
r=0.587471402915 0.237442415684 0.242606195122 0.411685243041
r=0.37619880773 0.15620764959 0.206165317466 0.316143452088
r=0.554480451579 0.0617521468647 0.0859452630603 0.583003302037
r=0.546151089479 0.215132882301 0.281586581663 0.312057630591
r=0.57891191209 0.527701406692 0.212014986397 0.144483926569
r=0.454690597128 0.258896878962 0.413706672217 0.25990554312
r=0.639200512244 0.0133891558807 0.077372237416 0.492566421783
r=0.642254204584 0.384504562033 0.314830318673 0.0460458997686
r=0.335934148905 0.0840219804704 0.28015369697 0.466351499996
r=0.634454399791 0.321400171755 0.279721382927 0.320655659746
r=0.783001637519 0.278292737546 0.207749627575 0.224857131691
r=0.469065315771 0.00888491794285 0.130544628824 0.368327915174
r=0.61874195766 0.214083203929 0.36244946423 0.0919657317693
r=0.60174202283 0.235267497344 0.482565861348 0.255339795127
r=0.702038821122 0.370712438188 0.0695208726343 0.443402179367
r=0.710457329251 0.4863926473 0.112682810165 0.353050494213
r=0.596023175817 0.0792254449919 0.130953593544 0.354558719656
r=0.587898281252 0.565016455705 0.149976522935 0.113144101749
r=0.447970405099 0.109421149903 0.345113798843 0.474162519253
r=0.562027897314 0.130030725722 0.209701792532 0.390620246068
r=0.391752952391 0.261298056779 0.284236007353 0.292203457003
r=0.613053155634 0.18782690481 0.44188347864 0.140863954314
r=0.490428124386 0.124945567332 0.274502762521 0.506838641177
r=0.41893051114 0.191481560985 0.209699959212 0.535320395944
r=0.636502778124 0.390473577183 0.0189287176573 0.551059705778
r=0.42328810079 0.172921652423 0.30840337554 0.337609310297
r=0.584920237941 0.147013632136 0.35018868188 0.319674035153
r=0.654408234984 0.0911896766212 0.116438119325 0.447079828706
r=0.508412680683 0.167835775703 0.163519970441 0.337693331428
r=0.512346667331 0.246230409736 0.636274750201 0.0449385335087
r=0.490064150106 0.420223992915 0.298638138816 0.0561484722328
r=0.572486066406 0.130047978116 0.363475561336 0.108926192225
r=0.491100443708 0.301402729332 0.332365943869 0.219805359257
r=0.685523164663 0.29248646513 0.334147006019 0.104694210892
r=0.530317792469 0.426146315211 0.208092289339 0.0472101464452
r=0.562307196299 0.451136568371 0.27672823049 0.0970298986249
r=0.46657091641 0.208273655757 0.206717827528 0.2322789395
r=0.5248821909 0.228419652418 0.117911244804 0.294930191163
r=0.537129695236 0.0933891952542 0.299659820916 0.352672152851
r=0.566669291656 0.223753886556 0.431242579681 0.307627157562
r=0.398061987601 0.31732957365 0.402546999472 0.1669820548
r=0.506375536738 0.38596460242 0.144580292246 0.344026368795
r=0.668409385191 0.195753994229 0.264927918152 0.237984198296
r=0.58742509798 0.159707899475 0.390233988724 0.366875545728
r=0.609178446821 0.335072894608 0.0761385141732 0.33550148545
r=0.747040238098 0.313992746093 0.0812003900869 0.361765209684
r=0.527417639354 0.0498252097321 0.51038346664 0.112934869405
r=0.395261597384 0.0131562409632 0.0715531586309 0.461166649059
r=0.346744473519 0.09389229743 0.19432529991 0.556202310206
r=0.358785650729 0.108331179403 0.429621775702 0.339733255588
r=0.81314730064 0.174385353778 0.13539171863 0.407392725356
r=0.538048350823 0.0302015192829 0.433333103372 0.359465155803
r=0.547518181647 0.265635914006 0.169456468826 0.277568347817
r=0.523745990737 0.105592594496 0.373634663079 0.272696639704
r=0.498727095898 0.0910541769264 0.0606601507712 0.341050806299
r=0.703058583417 0.195716012123 0.332195553401 0.262695098372
r=0.420486776181 0.0552656807332 0.358888468707 0.344757797546
r=0.607568054456 0.335913411039 0.382551803279 0.257463760674
r=0.383269039475 0.0776419171135 0.282512115381 0.321381575352
r=0.428794368943 0.0984572673092 0.340741257171 0.173415434562
r=0.641886906441 0.0488371829533 0.388975744855 0.101078600136
r=0.641706336993 0.287840841823 0.313995199133 0.0306222934549
r=0.745938130065 0.307447642728 0.304196061845 0.379353425459
r=0.513727982259 0.382242609622 0.182996125122 0.395564056886
r=0.833122529968 0.28710139792 0.0231698900555 0.258649259031
r=0.486996092664 0.0184424642025 0.198847554176 0.529449176074
r=0.499235909662 0.0795960409525 0.311727193527 0.288521039025
r=0.62310455733 0.238179270182 0.336224268399 0.299037532814
r=0.76434308573 0.217409606703 0.231914703405 0.304744545918
r=0.693985707111 0.380942235245 0.390660631671 0.0401528125323
r=0.536670717889 0.378169629388 0.368632649025 0.0471208308568
r=0.509761946623 0.0767110802356 0.438757995331 0.059964331435
r=0.589265413072 0.156340157395 0.348417719593 0.310423107485
r=0.241432790464 0.331971931811 0.0376911157719 0.16143079211
r=0.644539342261 0.253532885824 0.312457627066 0.0253472800399
r=0.608287770134 0.314192534678 0.08296193525 0.383613545379
r=0.962735169117 0.244414484051 0.358460234311 0.0560867105922
r=0.336491472634 0.46240942974 0.0246919034974 0.0960135616635
r=0.549148679141 0.187387032235 0.00825416808394 0.33524314606
r=0.61850714259 0.0666556084783 0.245862904076 0.4094608835
r=0.61624507037 0.301406213242 0.46307215764 0.164863036439
r=0.639363827555 0.168310165036 0.266301400694 0.201219727637
r=0.600110900523 0.232013100391 0.307893151312 0.208399252961
r=0.691814132465 0.381040947843 0.117747885487 0.210243930685
r=0.649328178669 0.327814726017 0.336900199164 0.00199712674764
r=0.451396243181 0.153243046257 0.256728966352 0.320896782805
r=0.648252432791 0.216953135744 0.0024869350892 0.459788168467
r=0.625991494102 0.101944268373 0.0855713689997 0.105221599147
r=0.716929167707 0.418518243263 0.252655172276 0.136654566291
r=0.668294641448 0.396153425847 0.361503961973 0.114901489579
r=0.5454190297 0.144899306474 0.0647842106188 0.515155559509
r=0.521450674492 0.216445201845 0.316861110978 0.354740651157
r=0.595378529215 0.247294417411 0.312096371975 0.201515157551
r=0.301203711215 0.0879526626202 0.245629516156 0.58316446582
r=0.639036847328 0.0125975916325 0.281241980489 0.0531770861714
r=0.545029547516 0.0296198038218 0.250217610135 0.362600164482
r=0.611422289525 0.0878250538567 0.00671899956108 0.481149085519
r=0.626053063936 0.200981444355 0.122156309766 0.240009245884
r=0.731675789473 0.335116927813 0.206357125991 0.236173080896
r=0.498003961785 0.0818145356997 0.33696286404 0.410189657712
r=0.677100802972 0.121148954233 0.193230002855 0.288069843501
r=0.500650404971 0.131346056888 0.530523626904 0.186207970641
r=0.553190823674 0.0455946805452 0.315982064508 0.285989052851
r=0.630054727445 0.216315990651 0.139591348731 0.17213100833
r=0.729263551651 0.205977957344 0.0479360868074 0.550315501404
r=0.568020871605 0.131287140841 0.385129388538 0.0952814545585
r=0.761926350261 0.278704752999 0.284705373448 0.15227357128
r=0.44074510743 0.314351243785 0.0584061210668 0.315529786936
r=0.603212668184 0.324252176518 0.0703079188116 0.304534817758
r=0.47139138714 0.12374337532 0.000153352334065 0.566707920133
r=0.643142755423 0.114339839199 0.392943000298 0.125684795703
r=0.754967347646 0.356538142424 0.186300241422 0.288887823306
r=0.469313894636 0.276230890377 0.139897322154 0.374903369636
r=0.432114109868 0.00364715254262 0.418351341447 0.481953369767
r=0.965926340448 0.433775125939 0.0394408309767 0.100607341864
r=0.486445950191 0.12897299892 0.268848025825 0.300562449461
r=0.523567727038 0.0853109274507 0.350362345089 0.287752670885
r=0.339357603153 0.170282596947 0.21226069373 0.306483547868
r=0.483938905952 0.03826195766 0.332981455645 0.376549383708
r=0.334639634122 0.323874053137 0.27971294509 0.392826534445
r=0.445322273803 0.10651929779 0.437471986355 0.23370506205
r=0.489306849468 0.219157202804 0.252081149899 0.244456681216
r=0.782833505725 0.367878638114 0.255439270783 0.0729145328423
r=0.479347136679 0.370785515346 0.517044501794 0.100793008975
r=0.740169306866 0.329255137718 0.240172095681 0.116987946915
r=0.702939062799 0.112142226534 0.191009085301 0.0503334299312
r=0.487405815684 0.0778312331587 0.354050089538 0.482465099785
r=0.789112442379 0.453872837059 0.102256651301 0.159390634829
r=0.613316758533 0.0685709921328 0.0537470276661 0.485168082375
r=0.471334582221 0.313087044045 0.273107594717 0.391654800969
r=0.429611339046 0.381404641982 0.408152560283 0.0181520683562
r=0.529907792603 0.270976032127 0.0831826462937 0.495652967502
r=0.548906488831 0.407677975322 0.00334621911528 0.365472100554
r=0.633827474049 0.275310206155 0.254218587947 0.200553649107
r=0.42582210344 0.270358486825 0.261499178319 0.210437343936
r=0.480678297862 0.0316570771379 0.333656833309 0.421442303111
r=0.256464163383 0.0830390539294 0.568007865221 0.160497929746
r=0.357005088621 0.129654626867 0.211019489722 0.267102634248
r=0.637665811125 0.0100712106177 0.682847405466 0.0291666555397
r=0.64553665292 0.363418491334 0.241594710625 0.117612221467
r=0.809803960728 0.401898188681 0.273229247639 0.0393322231198
r=0.615253461166 0.231775079348 0.394137579708 0.200443850828
r=0.833451496089 0.25940606005 0.0947085783844 0.427992608003
r=0.409592359205 0.0360060453085 0.297267238666 0.299739538682
r=0.492853732096 0.168362371844 0.0683786239909 0.308964705808
r=0.578558710436 0.429740564258 0.449944076235 0.0316572598909
r=0.38254583503 0.0537547812054 0.26203097993 0.255384630001
r=0.538627196824 0.284423531694 0.36673088719 0.317221052624
r=0.692584175941 0.206492077692 0.314992677869 0.124011612476
r=0.579097304369 0.0178532970117 0.216333328808 0.508992130348
r=0.668855914945 0.102614806968 0.225834297782 0.291059468215
r=0.733057363756 0.406266182646 0.24321815722 0.23233931198
r=0.490205802217 0.189781836067 0.238813959465 0.2854086411
r=0.506418011307 0.340207432836 0.0312191677077 0.0887559769735
r=0.695875227737 0.262397179177 0.362081808856 0.32219714985
r=0.663755038085 0.378779435596 0.187784413413 0.193488803751
r=0.423689192421 0.0939068657468 0.676064805365 0.226276319465
r=0.58889594036 0.267462884893 0.317944791408 0.138153920668
r=0.655881229748 0.257820773209 0.446762404105 0.0871483889972
r=0.809237009998 0.48110052756 0.276554394962 0.202958399349
r=0.53145998785 0.38094021231 0.157259373668 0.14189987501
r=0.441685816167 0.264003696375 0.270675023417 0.384327964991
r=0.629052796998 0.298373897373 0.276814529435 0.280059612101
r=0.606697065003 0.463947785797 0.0854868277852 0.339530790175
r=0.608866504081 0.684264219102 0.00994455224218 0.275270212025
r=0.491719355776 0.0429037840445 0.500219061392 0.265270198383
r=0.41934901799 0.212420768025 0.399416787865 0.24435941264
r=0.363900781175 0.161615554159 0.186389214186 0.326376002717
r=0.928620065155 0.464435765349 0.143881653033 0.359716425751
r=0.399339361705 0.114649053109 0.339601204646 0.285057599358
r=0.581709877943 0.185914524916 0.214404172572 0.149911410942
r=0.81143003626 0.504520359957 0.298224262063 0.15369490972
r=0.560846620267 0.00471176669417 0.236362802877 0.335739454784
r=0.757850271305 0.259577857184 0.336113033118 0.182283156932
r=0.51318884148 0.435914182454 0.313299442356 0.10980977498
r=0.343894327479 0.325343282929 0.100166691572 0.317802384496
r=0.543099431366 0.317344713512 0.188339283648 0.0889165718532
r=0.539427379342 0.183312925666 0.431265548979 0.269269587219
r=0.674033619133 0.470275254358 0.312054977532 0.159313952686
r=0.753867946785 0.203066885608 0.565342466256 0.212044592383
r=0.584457027873 0.253687115338 0.313149331652 0.189392529137
r=0.337944473248 0.343275969733 0.34428098968 0.0279471192395
r=0.802148387076 0.391658105577 0.298736889409 0.224467397687
r=0.468438800414 0.480675157357 0.0117057500679 0.460325226847
r=0.673163662513 0.451863265763 0.228526319704 0.242607209435
r=0.499596078469 0.337975138415 0.0584289221316 0.291849757378
r=0.615407585775 0.379043406252 0.255709818816 0.244886534858
r=0.304155423407 0.184825118827 0.391483132991 0.349562841716
r=0.481485127793 0.199420068804 0.228826609434 0.388272784986
r=0.426444116414 0.106759391658 0.356906744838 0.273171045367
r=0.421371351511 0.00639897285543 0.317295461122 0.468554062445
r=0.703686471364 0.303506333264 0.337345421622 0.0234982161584
r=0.452370388063 0.0704099444442 0.535386655905 0.0467354522582
r=0.656982630061 0.165912208296 0.0445646927131 0.752326836654
r=0.625834453811 0.199566812269 0.407473754663 0.185037144017
r=0.821697727425 0.294595098485 0.0568754518965 0.331444022658
r=0.765717705148 0.350929298913 0.0172727727712 0.346272772063
r=0.519657331265 0.469740656069 0.28739043491 0.146825744939
r=0.463005114298 0.153864550182 0.263566917466 0.502206373675
r=0.704117134911 0.22196111889 0.25278722217 0.249750261716
r=0.495729866051 0.37106560298 0.196617506328 0.108202237885
r=0.753312432065 0.429999905032 0.198698011978 0.158006976834
r=0.605445726479 0.383860324151 0.297768740154 0.244278975368
r=0.794503389875 0.328407888036 0.378558809374 0.0043442716356
r=0.796164909967 0.639257521333 0.171273112301 0.0821767039622
r=0.648517172203 0.316051099441 0.14606778024 0.25651298341
r=0.586785908772 0.171838645854 0.165805085237 0.309289273356
r=0.464130533048 0.23955982431 0.107068462658 0.307241585223
r=0.436526758584 0.305438809045 0.180576487319 0.440125320047
r=0.65569690518 0.348271773235 0.230031037679 0.289759373995
r=0.867853686808 0.227021929949 0.0628538199137 0.184620153143
r=0.503403580388 0.142939089764 0.0975999949868 0.244828736395
r=0.606700389771 0.413546733371 0.205482626604 0.0230401405981
r=0.642762273672 0.477645350017 0.0837127833698 0.221657431915
r=0.508650621482 0.287228838184 0.188121128302 0.280007240299
[truncated: 66,593 more chars]
