# Supplementary material for: Do universal codon-usage patterns minimize the effects of mutation and translation error?
Source: Genome Biol. 2005 Oct 19;6(11):R91. doi: 10.1186/gb-2005-6-11-r91 (PMC1297647; doi:10.1186/gb-2005-6-11-r91)
Supplement: Additional data file 1 — A tar archive containing the used CUTG records, separated for archaea, bacteria, and eukaryotes, the data used to produce the histograms in Figure 1, the kinemages used to produce Figures 2 and 4, and the data used to produce the scatterplots in Figures 3 and 5. [file gb-2005-6-11-r91-S1.tgz › CodeError/data/kinemages_1/euk_mp_AUGC.kin]

@kinemage 1

@viewid {oblique}
@zoom 1.05
@zslab 467
@center 0.500 0.289 0.204
@matrix
-0.55836 -0.72046 -0.41133  0.82346 -0.42101 -0.38036  0.10085 -0.55108
0.82833

@2viewid {top}
@2zoom 0.82
@2zslab 470
@2center 0.500 0.289 0.204
@2matrix
-0.38337  0.43731 -0.81351  0.87217 -0.11840 -0.47466 -0.30389 -0.89148
-0.33602

@3viewid {side}
@3zoom 0.82
@3zslab 470
@3center 0.500 0.289 0.204
@3matrix
-0.49808 -0.81559 -0.29450  0.86714 -0.46911 -0.16738 -0.00164 -0.33875
0.94088

@4viewid {End-O-Line}
@4zoom 1.43
@4zslab 469
@4center 0.500 0.289 0.204
@4matrix
 0.00348 -0.99984 -0.01766  0.57533 -0.01244  0.81784 -0.81792 -0.01301
0.57519

@perspective
@fontsizelabel 24
@onewidth
@zclipoff
@localrotation  1 0 0 .5 .866 0 .5 .289 .816

@group {Tetrahedron}
@vectorlist  {Edges}  color=white     nobutton
P   {0 0 0} 0 0 0
     0.5 0 0
  {1 0 0} 1 0 0
     0.5  0.5  0
  {0 1 0} 0 1 0
P    0 0 0
    0  0.5  0
  {0 1 0} 0 1 0
   0  0.5  0.5
  {0 0 1} 0 0 1
P    0 0 0
   0 0 0.5
  {0 0 1} 0 0 1
   0.5  0 0.5
  {1 0 0} 1 0 0

@labellist {labels} color=white    nobutton
  {U}  0  0  0
   {A}  1.1    0  0
   {C}  0    1.05   0
   {G}   0  0   1.08


@group  {Lines}
@vectorlist {A=U&C=G} color= green    off
 P   0   0.5   0.5
     .1  .4  .4
     .25 .25 .25
     .4  .1  .1
 L   0.500, 0.000, 0.000

@vectorlist {A=G&C=U} color= red    off
 P   0.5   0   0.5
     .25 .25 .25
 L   0, 0.500, 0.000

@vectorlist {A=C&G=U} color= red    off
 P   0.5   0.5   0
     .25 .25 .25
 L   0.000, 0.000, 0.500

@group {Original Data} recessiveon
@balllist {First Position} color=yellow
r=0.780190995291 0.269510266498 0.214178353439 0.322326201461
r=0.754169475136 0.254607902126 0.256553349378 0.322327517048
r=0.771424479375 0.2623959954 0.23439085436 0.33470878712
r=0.755568143485 0.332973012587 0.189718033748 0.280628790238
r=0.769130400216 0.284832570524 0.211823748113 0.327042713229
r=0.673159456178 0.255507523485 0.22250394879 0.356596558317
r=0.774628079241 0.309398071517 0.175691652873 0.320879640577
r=0.66782297929 0.288047056758 0.202229928449 0.345902286994
r=0.747975864069 0.283626301506 0.193252567536 0.336635507388
r=0.776453653548 0.283927086221 0.21368172997 0.338612420294
r=0.770780201098 0.286014862566 0.206553854418 0.336422240129
r=0.743581198332 0.274389458084 0.241655390167 0.315290933694
r=0.749642238558 0.290107477894 0.194619892729 0.321853838348
r=0.784600383559 0.284198070271 0.205170216639 0.330165665392
r=0.721426325803 0.297089620935 0.203170734117 0.296118663577
r=0.705532089596 0.275205041008 0.196439287858 0.336567313463
r=0.645895341421 0.298910051745 0.164097765056 0.333480127711
r=0.743618078339 0.298587877832 0.203964900338 0.307661655196
r=0.749529171294 0.291152708049 0.221365162749 0.294710243708
r=0.733124255356 0.266830617891 0.216108207808 0.281586228097
r=0.772737544092 0.30829587572 0.189535525589 0.320676602792
r=0.728444196567 0.251041477993 0.248369860533 0.361981525086
r=0.753615001591 0.361997334402 0.140498199839 0.262747884276
r=0.756691565476 0.288260962112 0.198488718604 0.319125159642
r=0.78597349484 0.382225246661 0.137362287098 0.237708652182
r=0.743449576783 0.27488823122 0.237233171715 0.315062023802
r=0.730675828252 0.277544236973 0.2348225633 0.322954345488
r=0.736290480828 0.275643083353 0.246387466893 0.312357232238
r=0.619822434563 0.340653594771 0.182614379085 0.338431372549
r=0.720479759014 0.296603232033 0.216146017565 0.325800681173
r=0.705376341681 0.298069729164 0.239263803681 0.303007631303
r=0.737589707396 0.287241001613 0.223963245809 0.322664070344
r=0.777967986517 0.277161508477 0.261992204011 0.275066923402
r=0.723306167879 0.287546357645 0.259273752457 0.29937478322
r=0.731006023332 0.310672714356 0.19099404339 0.312803978359
r=0.740641825758 0.285794155019 0.226048284625 0.322109275731
r=0.734254724071 0.291921738087 0.190253270916 0.350618173088
r=0.744746585363 0.270358814353 0.21851274051 0.329433177327
r=0.678816284492 0.257189365165 0.1944293724 0.3818954603
r=0.740631367867 0.329628629751 0.170024269504 0.321150831802
r=0.741029774722 0.344861422428 0.13091997037 0.319214230055
r=0.75337645339 0.287124325195 0.209572153735 0.34058496495
r=0.749307296989 0.284652540972 0.204006293505 0.333788408441
r=0.793009415744 0.277678251523 0.199779051714 0.325570285441
r=0.768424562986 0.309590672178 0.195958393242 0.299110352265
r=0.784077790118 0.3046986364 0.188402678788 0.325004706705
r=0.741777754369 0.296795460235 0.198698155721 0.316072769757
r=0.720024043027 0.28996301756 0.190265601159 0.335557452091
r=0.761579291816 0.31375425582 0.177235862374 0.306751183325
r=0.7906710962 0.300860698427 0.19023079875 0.308042322241
r=0.708765320236 0.257400311592 0.227504315971 0.35875194745
r=0.716768917887 0.242896134913 0.235646049617 0.361858458839
r=0.716090318281 0.246874069664 0.23228639476 0.369306341173
r=0.675770319531 0.213677912047 0.271274800414 0.365433141918
r=0.71372741907 0.253584496544 0.235262230655 0.348285675566
r=0.747616836633 0.302795405253 0.199995983613 0.304301550325
r=0.760957563711 0.285963204517 0.196184172102 0.332512411175
r=0.747323104313 0.31588873173 0.16984912777 0.31152758133
r=0.777805959263 0.312193984612 0.123921660061 0.294124504547
r=0.766829996562 0.281255174698 0.198066732903 0.302243748965
r=0.658926995357 0.287622962854 0.170606372045 0.373440023491
r=0.777818961038 0.279151515152 0.200404040404 0.33701010101
r=0.761767835831 0.300344512031 0.191123432201 0.327340259461
r=0.73561885326 0.286811865313 0.208945750935 0.334313201497
r=0.74374858288 0.334462483148 0.094633328424 0.295535137707
r=0.720547028725 0.285528596187 0.19664520921 0.35219113642
r=0.86052291291 0.393853594015 0.111850535279 0.263381969991
r=0.913375089024 0.40969121027 0.106214412456 0.272386872651
r=1.0 0.459126635366 0.0961647883674 0.224040999295
r=0.81123647101 0.346683727287 0.150766352054 0.320643350486
r=0.776062123491 0.3225503985 0.142240975152 0.314767932489
r=0.772886302574 0.310383107374 0.175185412632 0.313311918371
r=0.754781583708 0.307481321187 0.180171515589 0.298994594498
r=0.738684558904 0.295636248371 0.213855527771 0.32391786708
r=0.758930325388 0.282708603145 0.212040703053 0.338257169288
r=0.765954959064 0.290114369834 0.203789680293 0.33155927981
r=0.656204210575 0.287110306035 0.214129087616 0.329106683192
r=0.769709775949 0.263057273023 0.201391148715 0.352424341035
r=0.750516859023 0.357744316504 0.121358134042 0.283342190729
r=0.799507355629 0.299700815021 0.128278138863 0.32739090065
r=0.674949849214 0.250148056423 0.221277053946 0.358565737052
r=0.745102383922 0.296576944618 0.227621651896 0.281191315521
r=0.718281583906 0.293330584003 0.206291383142 0.339244392513
r=0.704661233471 0.260758619338 0.219960698143 0.33976500325
r=0.66632628862 0.256288927526 0.206131566785 0.353786561613
r=0.694691251812 0.255948702101 0.225763729472 0.355961945965
r=0.724760580544 0.271946854945 0.235069635316 0.31903238209
r=0.70276503034 0.271738081804 0.235171504498 0.317738648954
r=0.722737168921 0.275170019499 0.240785656537 0.296428401579
r=0.720388447207 0.273066131859 0.239853332928 0.31133327256
r=0.707700668455 0.276794993819 0.229566663385 0.305851849421
r=0.711177345236 0.268247540294 0.239040552787 0.321234384103
r=0.695992345141 0.269159617077 0.244421694177 0.307020852417
r=0.712069210781 0.263545313278 0.247035657992 0.315725685238
r=0.718699424347 0.275231175694 0.229458388375 0.298018494055
r=0.714125924408 0.244146786082 0.264341761116 0.30222715384
r=0.712905874557 0.27174697708 0.203889189677 0.346507850568
r=0.755797750537 0.264974808733 0.219723829073 0.346379921627
r=0.729486737669 0.303853970097 0.201698359704 0.30236609087
r=0.710277501917 0.290240190985 0.189532821083 0.319560966098
r=0.682170484544 0.240771780832 0.264126345588 0.324170298357
r=0.722481246492 0.25526600054 0.238715230894 0.331305698083
r=0.765803807144 0.257604920708 0.210772417256 0.351374534499
r=0.751258476863 0.255416616152 0.221669928471 0.344273368087
r=0.703166499454 0.237298405892 0.254334855971 0.336650508064
r=0.718134781762 0.268712628773 0.226028384122 0.325949139111
r=0.717419203619 0.286646541774 0.178460445707 0.339429992009
r=0.743334535467 0.323249360683 0.159638718102 0.35682028402
r=0.709706744017 0.292259608991 0.209835084453 0.306357228355
r=0.690931174145 0.285777389224 0.201187134772 0.328422215065
r=0.732570333412 0.276380259635 0.192655452846 0.341794211244
r=0.712416374732 0.288376017697 0.191862984333 0.333040662273
r=0.697343279802 0.289084549512 0.182607646846 0.334000723676
r=0.726446075975 0.302468208671 0.184715129669 0.304570942225
r=0.74113273645 0.324412487592 0.13859294295 0.298839042568
r=0.753741179782 0.331366965012 0.157275562788 0.290225793328
r=0.739596805003 0.305050403982 0.130274908072 0.32323586062
r=0.736755513861 0.290735444692 0.178265014299 0.328460968118
r=0.715945797602 0.290636017083 0.181891140474 0.332311043595
r=0.667539093198 0.222466444699 0.258648943918 0.385990011445
r=0.723565282218 0.302914157085 0.175518646955 0.326276084444
r=0.69908430478 0.29076269291 0.186759114292 0.324759561619
r=0.706075026446 0.26570966653 0.232869046139 0.342707907687
r=0.693929553374 0.247864301693 0.244605710461 0.320504465151
r=0.701034589594 0.261469855118 0.221237731734 0.334670509425
r=0.706555628944 0.260219771977 0.225303780378 0.326770177018
r=0.693904331027 0.305174104953 0.165552967141 0.323105689063
r=0.721665027309 0.289841971341 0.190705772064 0.313546270256
r=0.701906906992 0.289376842179 0.192458621832 0.322740987495
r=0.716775978676 0.292438595021 0.188350518345 0.337706429709
r=0.725472936613 0.258911292414 0.238988320263 0.331667399095
r=0.746320987352 0.266101700699 0.228129641051 0.324150823649
r=0.741689088737 0.253692055244 0.213660604403 0.368179953507
r=0.690780054812 0.25418583693 0.20177394109 0.354456196936
r=0.726889497476 0.281626506024 0.196007433991 0.336195847219
r=0.74318994958 0.268639750768 0.22910790216 0.311750094725
r=0.695036517197 0.26564083903 0.233137525018 0.335871910171
r=0.750203032581 0.258740137848 0.235569645052 0.310993962493
r=0.723276187717 0.287834965035 0.196629370629 0.329955244755
r=0.729212999249 0.288525157717 0.192664256039 0.327665794738
r=0.689756206422 0.268160828922 0.234260614934 0.332357247438
r=0.729830329416 0.435120643432 0.100804289544 0.185388739946
r=0.748176672298 0.292072621143 0.195909695695 0.321172582514
r=0.747811245289 0.288275776934 0.177884763756 0.344289109033
r=0.721502549398 0.260567680429 0.221005357706 0.346734163252
r=0.717987964193 0.258185747372 0.217952250166 0.361460046321
r=0.749681014464 0.259053841868 0.226637289166 0.345286937142
r=0.74434408979 0.280901794145 0.184230406043 0.348158640227
r=0.702376454057 0.289438357944 0.199151257957 0.321136275062
r=0.742629862305 0.294090001175 0.187952845337 0.314925782321
r=0.772665823803 0.320292725872 0.149258556179 0.302974028832
r=0.723443147895 0.255342282441 0.221511311839 0.332287876887
r=0.728699975302 0.262957175773 0.229799517996 0.333933631717
r=0.695776757165 0.298293803814 0.187945697533 0.354075326185
r=0.728762424865 0.304180418042 0.186817015035 0.298093142648
r=0.716458706071 0.292313732333 0.18564241261 0.324201709998
r=0.739250390306 0.295499476683 0.188335853006 0.338004419119
r=0.725857502366 0.294976824747 0.180951191159 0.320241979711
r=0.716899317743 0.263781263781 0.23533043533 0.335903735904
r=0.741625294183 0.295374258482 0.19009531427 0.327334533093
r=0.725288747567 0.291092700623 0.187705279671 0.337443011912
r=0.69694245301 0.294024076108 0.176927576687 0.320286121858
r=0.697153354203 0.277547653316 0.185575876716 0.350879348475
r=0.75964489041 0.278594466135 0.193685282635 0.333797317943
r=0.718038679615 0.261648402282 0.238997122589 0.340104617646
r=0.702745911182 0.288462832156 0.187050117726 0.337672384797
r=0.700524931991 0.276047616185 0.191486803343 0.344135153009
r=0.722532671015 0.29477490172 0.184506893101 0.327484444867
r=0.703585714648 0.247203934348 0.231971345058 0.35189178371
r=0.766550078946 0.264563234751 0.206547524909 0.347725235911
r=0.728143399208 0.252051920808 0.227455093746 0.348787203356
r=0.740212620359 0.294323927581 0.193116946664 0.328059587887
r=0.717720335185 0.305455645959 0.183631898127 0.316234242414
r=0.694399961644 0.244474852835 0.239466074564 0.3488330063
r=0.735275100961 0.287556154537 0.189768643306 0.321787960467
r=0.692473623004 0.269773858797 0.202423369924 0.349865035091
r=0.724519578199 0.257411845998 0.21292997344 0.366435620047
r=0.705863012708 0.285858275998 0.197247907446 0.333494018143
r=0.745802369907 0.287895697153 0.194664399213 0.328550424262
r=0.758265043806 0.30202460525 0.167935677613 0.320003874843
r=0.686298288522 0.286817923071 0.200089452712 0.334471822396
r=0.718005548146 0.294725046026 0.181694476179 0.331363745516
r=0.778510458152 0.329615725889 0.153382021705 0.295269947444
r=0.721033175624 0.260378833531 0.236176484959 0.336446847669
r=0.709278488045 0.289416846652 0.185025197984 0.321539991086
r=0.679000948688 0.283809006685 0.189398309974 0.337394373367
r=0.678190215229 0.288994169096 0.189139941691 0.325697625989
r=0.731384669172 0.301247451122 0.195214105793 0.29525008996
r=0.712562876692 0.294735472962 0.181283126849 0.332162715833
r=0.723013006951 0.287862513426 0.183157894737 0.336455424275
r=0.716826009373 0.3034088745 0.156503523138 0.312435726528
r=0.757728499422 0.33270329182 0.160111565727 0.285841716
r=0.749283222879 0.315771682442 0.146561715279 0.307296696929
r=0.749092737771 0.318215176868 0.156392191399 0.28306179363
r=0.745103834528 0.303129931615 0.154392425039 0.305014904436
r=0.708994406381 0.235558408216 0.250770218228 0.334274711168
r=0.73764739682 0.293118524641 0.188307260301 0.292238806602
r=0.695272289352 0.166333865815 0.374201277955 0.317691693291
r=0.746211652179 0.30189576316 0.186422291121 0.299384596841
r=0.725645275496 0.291903480917 0.183127363929 0.329200461156
r=0.703593688643 0.255599395171 0.233390823607 0.341356376695
r=0.681055329035 0.291924590356 0.177694250308 0.348047219123
r=0.699779250947 0.241886504792 0.257826070656 0.33484022944
r=0.714778503603 0.254198059782 0.244447727385 0.332643915891
r=0.710389886751 0.248893691948 0.24871668266 0.331668824938
r=0.738997383809 0.304584235887 0.182485301269 0.327859069007
r=0.712365088403 0.279689357907 0.185270511296 0.340257134364
r=0.72569696017 0.26868038213 0.191342609109 0.348277639038
r=0.68553241325 0.278032891927 0.204524419764 0.332158621672
r=0.678623745795 0.226244779955 0.265531641503 0.351044008995
r=0.719458801842 0.251325741111 0.240567677997 0.341313135704
r=0.722131246671 0.259606416655 0.224722622546 0.348358391179
r=0.755561334539 0.235301710229 0.190577605679 0.379606324621
r=0.677141358791 0.280743546686 0.233451790526 0.28855391104
r=0.678720544636 0.281223805532 0.245887468567 0.293849538977
r=0.675833070366 0.269370526702 0.260671682878 0.28997981281
r=0.702447221218 0.266570724031 0.246520951321 0.314268708264
r=0.692282274916 0.280562005218 0.238624743067 0.296495459734
r=0.688112629709 0.2838976234 0.231524680073 0.289564899452
r=0.709193631412 0.260452051215 0.254246145806 0.304611967599
r=0.713216278135 0.260439971353 0.254349327874 0.310324939949
r=0.718725614529 0.289368650218 0.241364296081 0.290094339623
r=0.6954659629 0.274628194969 0.235067222873 0.303711174125
r=0.542204971858 0.236388521955 0.305174032753 0.260595546926
r=0.720872981297 0.275392455483 0.231343720712 0.321571872071
r=0.688328918327 0.262783429749 0.250149611011 0.304009575105
r=0.705467137719 0.274501616042 0.24228099919 0.309728822336
r=0.700697040932 0.269443270324 0.243914162584 0.311678822285
r=0.746200423617 0.318832295601 0.251321833214 0.259814228846
r=0.708329407139 0.276770689614 0.234645782325 0.310162773449
r=0.709645726882 0.271015224215 0.240370903661 0.317044989265
r=0.713990839545 0.273946254877 0.232744408419 0.321563994065
r=0.714693654266 0.277904011129 0.232359533194 0.312048844578
r=0.744772475315 0.280995580368 0.231042102815 0.316701558502
r=0.724198678518 0.298323278226 0.211901590535 0.323121523153
r=0.702780151102 0.279041951106 0.232131396231 0.311657622965
r=0.806081784158 0.306148282098 0.173056057866 0.25931283906
r=0.716100429764 0.288600176339 0.221487474716 0.307102847363
r=0.741014609845 0.285310734463 0.233618233618 0.320005794582
r=0.717955832745 0.247709000956 0.261904761905 0.321245853713
r=0.737710238138 0.279627753862 0.216288933907 0.322011901747
r=0.734729490944 0.291445373364 0.210766163486 0.320321007925
r=0.731380092811 0.28368979174 0.229405624228 0.316287963809
r=0.696292858669 0.283354200385 0.235136042996 0.315815189178
r=0.727505517539 0.281671774437 0.227823983728 0.323633491527
r=0.705824123286 0.302695754759 0.21747398447 0.303646576163
r=0.722633935136 0.290214067278 0.220387359837 0.305759429154
r=0.729800635399 0.358215093564 0.157515936665 0.224347110837
r=0.694706330803 0.266258830384 0.219648969485 0.331803947273
r=0.720409414764 0.28846418455 0.22255066165 0.318066435441
r=0.694979984315 0.295785231232 0.20418061343 0.316278434319
r=0.707612409459 0.283980744802 0.226582870897 0.301163334893
r=0.726077627511 0.287386661294 0.22596547787 0.306830546041
r=0.704154843924 0.277712231024 0.216922299006 0.345019383111
r=0.741616590946 0.290589603869 0.211069613666 0.302736790547
r=0.735828596257 0.236468584406 0.248722558668 0.351249053747
r=0.734389464135 0.285378052368 0.210511742208 0.317913573196
r=0.713123435442 0.289644960786 0.225471053402 0.309577272284
r=0.686328734277 0.28248339195 0.214439234076 0.311254396249
r=0.713541821911 0.283677212288 0.232003668042 0.30774873911
r=0.716568663193 0.280802716627 0.237740093869 0.309993053278
r=0.711424709638 0.268883498417 0.237601913618 0.313169597736
r=0.736582052115 0.294057584886 0.217058586299 0.310684737544
r=0.743637689491 0.28972179664 0.216579894209 0.321816051634
@balllist {Second Position} color=red
r=0.916878137589 0.327671838036 0.226692893832 0.173033942832
r=0.910273444142 0.314094464501 0.232586241476 0.184972924188
r=0.924372596813 0.329094229859 0.229926266658 0.18325103159
r=0.912833525715 0.345596452978 0.209120389879 0.181729906011
r=0.936585602167 0.322257261003 0.222143146373 0.187651079181
r=0.898436012546 0.287305677945 0.261243661152 0.205919029013
r=0.941880619654 0.349465331967 0.226452273981 0.154777856599
r=0.93426198215 0.303542425706 0.250910846758 0.161757605022
r=0.919074799711 0.317953243344 0.239610124696 0.186436844813
r=0.945190212585 0.332859717217 0.229657610202 0.189354033823
r=0.930308450618 0.331811263318 0.212507834184 0.185379174501
r=0.890499455663 0.311585798054 0.25244861138 0.196501063213
r=0.942468438513 0.343846424652 0.211828780882 0.173683447576
r=0.956565111785 0.33187693428 0.250118332423 0.16464591298
r=0.90762530864 0.328862909307 0.22988330355 0.159204362488
r=0.882216303914 0.310662132426 0.256901380276 0.173584716943
r=0.882641059134 0.315314323461 0.28355168997 0.146867774964
r=0.907065846464 0.328847638576 0.23160962003 0.182513261994
r=0.880562772006 0.320011969279 0.254978887522 0.186188782126
r=0.865480483915 0.286043652014 0.215032277897 0.203197048878
r=0.940101236287 0.340154561943 0.210432931157 0.186893778093
r=0.940589269179 0.305605868502 0.251539576164 0.184522731389
r=0.910661132203 0.361322116656 0.20076642253 0.147401545442
r=0.905654733816 0.325883354619 0.216315453384 0.179916985951
r=0.884492082505 0.392142493238 0.209100233381 0.124999287368
r=0.904582507491 0.322051508091 0.236540520118 0.185032428688
r=0.91229240724 0.325007332095 0.229592335517 0.186919542477
r=0.912354177217 0.32900088536 0.236838927883 0.178231571002
r=0.921297893415 0.287973856209 0.265947712418 0.131437908497
r=0.913718670714 0.306578269174 0.239774828949 0.16744317665
r=0.884211935526 0.328894209187 0.246521023492 0.187565464612
r=0.928037397185 0.321713268628 0.215748318983 0.180857699212
r=0.867622353057 0.315568496689 0.244145963462 0.175052834265
r=0.884237309423 0.336532047918 0.249917734634 0.174767211249
r=0.915444384737 0.328597191103 0.24066888901 0.160336630417
r=0.917561117595 0.331537484117 0.23085133418 0.167013977128
r=0.987168557647 0.343896290961 0.208378345937 0.163245708798
r=0.94761899041 0.33135725429 0.228341133645 0.16848673947
r=0.943698860028 0.294628323386 0.271070718032 0.192665943209
r=0.97072489691 0.324278870655 0.175306536789 0.19114231957
r=0.946378703303 0.356905790339 0.201974044964 0.152218876564
r=0.946992886173 0.31137700427 0.225646603819 0.189912174684
r=0.925738158605 0.309153131753 0.245593628132 0.185940015795
r=0.924266615658 0.328944225487 0.218290935149 0.181983757315
r=0.910666446205 0.336190240834 0.226365923796 0.179715582315
r=0.916204261792 0.308921223205 0.244694871036 0.163712648934
r=0.921622713578 0.302720520738 0.226946507552 0.160393891346
r=0.920874856311 0.332893681951 0.243334109189 0.170067499418
r=0.922534181196 0.353281479226 0.210452016497 0.180446757273
r=0.886218185167 0.339235787512 0.235458582315 0.203991009265
r=0.935175917967 0.289822729378 0.23752579056 0.189818518674
r=0.920487904553 0.275052395574 0.252839109032 0.192913193937
r=0.944772642484 0.294060732361 0.246315867818 0.190867817803
r=0.896490140415 0.259993065872 0.295801408409 0.203187173241
r=0.912625897695 0.283561458192 0.247757148665 0.199322401409
r=0.908141502136 0.31082817897 0.216463169733 0.184733713551
r=0.935144286655 0.320597683247 0.228044388202 0.164431032804
r=0.925779288133 0.364038189533 0.219825553984 0.16260018859
r=0.837276618904 0.297038936815 0.169037071578 0.256703194218
r=0.89791655211 0.329214273886 0.223609041232 0.159753270409
r=0.821435924284 0.306195859639 0.267948906181 0.264204962561
r=0.945869491032 0.336767676768 0.239717171717 0.183232323232
r=0.96819700729 0.357215912149 0.204473273403 0.162808849653
r=0.919988921923 0.314136825227 0.239878407269 0.204937199359
r=0.875170644621 0.354673887183 0.215301301732 0.16046767195
r=0.95694779302 0.332817529091 0.235021044813 0.157867046299
r=0.946890999427 0.415595420163 0.178440044641 0.131856322077
r=1.0 0.462822233677 0.160585630415 0.117939269595
r=0.990708636851 0.50632355976 0.120193128675 0.101850124183
r=0.974199535796 0.406973757831 0.194724966292 0.141607734148
r=0.912891085583 0.359681200188 0.210407876231 0.162681669011
r=0.935861572513 0.347796305919 0.20645755586 0.16928055175
r=0.912451736491 0.333262091137 0.214795223211 0.168541226969
r=0.926276088303 0.335082590779 0.215757404994 0.181206635438
r=0.939894716808 0.321990749306 0.235204440333 0.199430157262
r=0.935202160982 0.331974483826 0.219982636923 0.184312837353
r=0.914748674068 0.286967299075 0.246973019354 0.177566974926
r=0.916274452671 0.335706150342 0.243654409372 0.178734136023
r=0.924349646339 0.40622379687 0.192973132566 0.133073516386
r=0.987368980439 0.391519653358 0.235097493036 0.0852986691427
r=0.929852362684 0.287390976634 0.257914288791 0.194862442123
r=0.867464562845 0.331400520542 0.235792178697 0.168121767206
r=0.965751451915 0.338419593557 0.235594657136 0.14598941508
r=0.920405397942 0.29793099704 0.233895815393 0.194020869497
r=0.910079964599 0.278605541739 0.248453903207 0.182736536303
r=0.930088865547 0.292921154865 0.250522396845 0.191933015481
r=0.91168732053 0.311634060032 0.225422689388 0.189144961568
r=0.901629180822 0.30331432113 0.230885719214 0.192287340562
r=0.867165523351 0.305345508156 0.21662624245 0.201502829695
r=0.906919476297 0.318352628967 0.222806324511 0.185187436061
r=0.888401338016 0.300753771593 0.227509928124 0.185335915192
r=0.916455188351 0.30732369409 0.221282526377 0.183856964852
r=0.86990613778 0.291790146739 0.221707347738 0.206021636702
r=0.899203821266 0.304043275019 0.226441533076 0.191454742391
r=0.874126905934 0.302443857332 0.23857331572 0.188639365918
r=0.825964639824 0.307806927162 0.211096140128 0.233906633907
r=0.903780916832 0.289794260964 0.258031041328 0.185841905793
r=0.940864317471 0.31559059526 0.243095726815 0.174472849412
r=0.906301546688 0.337167948904 0.222710117579 0.1717956162
r=0.922732465488 0.31422308729 0.229096773766 0.176059740122
r=0.871717015976 0.278206131039 0.275151786047 0.193168696689
r=0.914106156924 0.297252227923 0.257882122603 0.18225762895
r=0.918556519853 0.296194401439 0.267887777731 0.181053600569
r=0.915038748387 0.301234867247 0.260785604184 0.179159666776
r=0.890940955435 0.275752773376 0.263493987135 0.188659457444
r=0.889622177749 0.301707369786 0.235645846841 0.186477919458
r=0.911920416444 0.298366332238 0.237636508923 0.178194086833
r=0.97400796322 0.357582022961 0.203329887371 0.167963436531
r=0.89409167599 0.303431307355 0.243117435829 0.169603670701
r=0.913090178465 0.296829705977 0.258335250541 0.170137578797
r=0.934636816028 0.311234025357 0.232611001667 0.176895489216
r=0.914910622974 0.308165522589 0.236504823371 0.181765832744
r=0.911646420008 0.300180919069 0.232275961886 0.187383910264
r=0.897071172838 0.305597276459 0.223840993291 0.192475217783
r=0.900260095259 0.340759851151 0.24397623939 0.138468194438
r=0.90636251495 0.337283021427 0.246830078655 0.149952535937
r=0.903683719477 0.332441153663 0.234935087675 0.146809415414
r=0.919064798792 0.320057903471 0.228595134696 0.174116442467
r=0.933874911855 0.318209177678 0.229384619794 0.168649144429
r=0.919728133358 0.268192045573 0.282349001145 0.196048147955
r=0.913878920088 0.323021232585 0.225771126118 0.172081280039
r=0.899811642879 0.299664504585 0.235965108477 0.173965555804
r=0.935838553172 0.298372626006 0.258736475563 0.174258709826
r=0.904105242324 0.282546280802 0.289081077273 0.160639740722
r=0.923868068331 0.300319364387 0.24945474373 0.17693565976
r=0.910935759857 0.300648814881 0.262732523252 0.177561506151
r=0.905739643793 0.301036047082 0.20773050515 0.178948013732
r=0.903923323745 0.310533011919 0.223717691175 0.173530199545
r=0.908278476185 0.310724314143 0.232310724314 0.174390009941
r=0.93415917572 0.31951546651 0.233283035739 0.171039763042
r=0.920651945263 0.302799697566 0.256301844356 0.178015673066
r=0.926454443451 0.319627171937 0.236412623914 0.167655762303
r=0.945997210095 0.30746615616 0.242991932176 0.172808696841
r=0.925028111833 0.29787032206 0.244557226201 0.170563961486
r=0.8987714168 0.304633427326 0.240226864906 0.183927198154
r=0.901261180456 0.299499010651 0.244979581527 0.171346777249
r=0.931989500476 0.292659787383 0.257869154992 0.1793335586
r=0.894888414378 0.297663359989 0.24122424264 0.168355625211
r=0.928110590605 0.322618181818 0.224397202797 0.171795804196
r=0.911151215369 0.314144483767 0.233372441914 0.182672334205
r=0.907224939254 0.29586665165 0.248338776889 0.188985246086
r=0.85096798344 0.385350440444 0.144695518958 0.11800076599
r=0.919044663168 0.33299712434 0.220867848406 0.174492467488
r=0.935624179767 0.325587136993 0.228682529395 0.164182328797
r=0.918410060431 0.294250315159 0.237334541443 0.190730381343
r=0.926373551204 0.296124738478 0.240277407079 0.194193565051
r=0.903494732049 0.297852403383 0.269158689156 0.187104290128
r=0.934531453942 0.31208687441 0.234537299339 0.178163361662
r=0.918835587035 0.313947949595 0.224613519248 0.168925648465
r=0.91567553931 0.319116437551 0.218658207026 0.183292210081
r=0.923299883009 0.352949268185 0.22235748872 0.144031308463
r=0.897686389677 0.287542340986 0.28260778656 0.169447580814
r=0.922953456766 0.300617071427 0.248179242035 0.179242035012
r=0.957863955008 0.323543394432 0.241878400507 0.169457503566
r=0.946121308305 0.318225155849 0.187843784378 0.176475980931
r=0.914696786255 0.309224684465 0.232841854243 0.175274821148
r=0.935798137633 0.339981393185 0.238399813932 0.157169438307
r=0.912819225083 0.316854094365 0.2262451008 0.172972721171
r=0.916726338872 0.294033894034 0.257052857053 0.18682038682
r=0.924570286466 0.328667599813 0.220705858828 0.173132040259
r=0.935898698616 0.325297808716 0.226236580225 0.170106377764
r=0.899143892573 0.300787142989 0.23126815201 0.166859946019
r=0.926733072005 0.298820514621 0.234545582195 0.178186541229
r=0.919493043404 0.305381089798 0.221694109659 0.200135800373
r=0.926110440313 0.304771469154 0.267822377627 0.184703843217
r=0.917904623861 0.299495459132 0.233501513623 0.177766565758
r=0.914463276774 0.303402873805 0.235225154813 0.190224252991
r=0.925776560733 0.322610971475 0.229703766298 0.169406689734
r=0.915086185682 0.282349556286 0.253707102044 0.208459775672
r=0.932161820465 0.308846011914 0.240682165639 0.184432495124
r=0.924123084517 0.294401468467 0.261937852367 0.174196931952
r=0.928125817295 0.328766378514 0.23258848475 0.165932691785
r=0.916350973258 0.328560952614 0.218796196063 0.179360035385
r=0.887913532775 0.264225963028 0.294407724879 0.180496746876
r=0.917135521578 0.320777178796 0.231412848158 0.170429020665
r=0.925150829899 0.301445624138 0.231683762222 0.187295303221
r=0.929609902764 0.297812614714 0.290794843558 0.164798859882
r=0.915050700878 0.306893378325 0.22481265612 0.191638546825
r=0.948163963316 0.332483038387 0.227772758676 0.152663371774
r=0.948704734006 0.343407924053 0.225728954761 0.144899738448
r=0.91062379343 0.301252337969 0.246808164593 0.170407416443
r=0.927847616621 0.321208967931 0.232355573667 0.169127438638
r=0.947169298553 0.37022728824 0.208490887994 0.154037267081
r=0.922074877881 0.300648219026 0.260134529878 0.183659342986
r=0.897605770761 0.300421680551 0.229387363297 0.182625389969
r=0.900426222459 0.2887297655 0.23718057488 0.181321478264
r=0.885260715904 0.288213244481 0.238286130779 0.177738442316
r=0.88752260816 0.318579824877 0.224061412978 0.174103394506
r=0.909481781758 0.295093161643 0.225343868891 0.192111338731
r=0.905547932016 0.301997851772 0.228872180451 0.1858216971
r=0.894876996686 0.31997714721 0.228946867263 0.156465435155
r=0.919261616074 0.352844212032 0.223372849671 0.142520061512
r=0.912983221767 0.340013521344 0.221267143133 0.145475178675
r=0.872278081768 0.315866725378 0.242477616322 0.151401731983
r=0.892388515918 0.323864632649 0.223040504997 0.162852884447
r=0.906344967127 0.274165596919 0.302503209243 0.170314505777
r=0.904439959555 0.331743259138 0.232925713012 0.149265056401
r=0.764851810734 0.36553514377 0.254872204473 0.209345047923
r=0.92036401025 0.332223955857 0.206940194063 0.164585188806
r=0.925352988157 0.318108452499 0.224623288364 0.169984425881
r=0.91704781874 0.294157255588 0.24399896045 0.187142654633
r=0.934458101071 0.306102073178 0.248687378869 0.167886298232
r=0.880221011043 0.314214393722 0.245729246073 0.183220654578
r=0.897274632897 0.304328556655 0.237701285271 0.19559757719
r=0.908261282493 0.290565404932 0.278929373294 0.179301092799
r=0.937463309881 0.331395605853 0.219994695195 0.170306352504
r=0.927638853791 0.311348097503 0.228076694411 0.173751486326
r=0.921162288426 0.310540294129 0.24013953304 0.170690133587
r=0.895282686431 0.294621244482 0.240459917414 0.185212871992
r=0.882620309088 0.271378091873 0.308866045615 0.189945390299
r=0.943918341731 0.318808137008 0.253412153351 0.158121794315
r=0.92893365618 0.301809325421 0.244016639501 0.183908017042
r=0.812543260548 0.264472410455 0.256082607293 0.278283317199
r=0.851786777213 0.289530206584 0.232787909556 0.184558909673
r=0.866199268047 0.289710813076 0.23915549036 0.18553541492
r=0.85083831113 0.299889888053 0.22835382639 0.188456597541
r=0.901543746006 0.3094429559 0.233902902907 0.191527633269
r=0.886405522779 0.314090911885 0.226363668035 0.186867144704
r=0.860347956165 0.296592321755 0.228277879342 0.187597806216
r=0.864365714164 0.296838254507 0.228116017768 0.202639142932
r=0.873222802249 0.300387240704 0.24361940133 0.199051862368
r=0.874133507305 0.331785195936 0.228936865022 0.178392597968
r=0.882956129127 0.295708607016 0.22260496002 0.185191976477
r=0.769993870399 0.198335269683 0.213932169401 0.163321821336
r=0.92416081471 0.319441190253 0.225339737582 0.178999238519
r=0.877393629823 0.309329077731 0.23485604096 0.184387259791
r=0.897608042409 0.308434318548 0.231933320527 0.185372942365
r=0.898681324307 0.306611690047 0.233419751431 0.188609551616
r=0.878609976891 0.363070327651 0.211329998979 0.173420434827
r=0.880751479531 0.30649419008 0.244399428977 0.19524838702
r=0.909702293063 0.308271962922 0.229257032095 0.18789844739
r=0.91540521981 0.308086497774 0.22919986811 0.185717425949
r=0.90411532334 0.308756472679 0.230102790015 0.184001854857
r=0.918627789508 0.329495231449 0.224470807164 0.199697604094
r=0.924771999604 0.325001958787 0.224477003839 0.18416516493
r=0.893802105161 0.292782542739 0.223641986114 0.188867495186
r=0.796047319386 0.28191681736 0.230922242315 0.245569620253
r=0.913368011963 0.314623204191 0.218803485296 0.178310253618
r=0.939412358218 0.339779805882 0.227606354725 0.183688251485
r=0.877305884825 0.296564906955 0.236099398437 0.2084387474
r=0.891329381871 0.306723221069 0.244555583692 0.210369713852
r=0.92060630542 0.325380736174 0.218171461122 0.180969055238
r=0.922109925465 0.324448729554 0.226193243985 0.183596793851
r=0.909738928783 0.304241609918 0.221577549088 0.187284331389
r=0.923377312098 0.323585026395 0.229847402988 0.188280222364
r=0.897798763556 0.314845139366 0.220414487701 0.186237740567
r=0.901915501258 0.314525993884 0.215341488277 0.187563710499
r=0.763332275145 0.285214887929 0.195969566111 0.22270203578
r=0.892922519718 0.288616998034 0.234578690554 0.21360425315
r=0.909618511877 0.307167834656 0.221231632038 0.192075383966
r=0.900630274909 0.291754901291 0.225869253364 0.182150420111
r=0.882374400217 0.298589289296 0.225111987698 0.186835595373
r=0.898961528981 0.311545436228 0.229585600107 0.184841157902
r=0.921795864524 0.307826282375 0.224282263048 0.198831395022
r=0.893595211069 0.312826792384 0.228323027001 0.185942570257
r=0.914304492591 0.310891370174 0.249668811506 0.204295987888
r=0.91670083364 0.320094145337 0.211705865047 0.185608223872
r=0.901093639924 0.31004913925 0.223014090924 0.183084382831
r=0.843327285375 0.266021883548 0.234710824541 0.255373192653
r=0.908605927135 0.305272810637 0.22260430995 0.184273269143
r=0.907036504057 0.312563692976 0.2299717547 0.185537418852
r=0.887031331181 0.291136042046 0.23558048649 0.204804258473
r=0.922327744333 0.334566325406 0.224153869714 0.177133936854
r=0.936900536321 0.337168190673 0.22010163123 0.177629344111
@balllist {Third Position} color=blue
r=0.474551822301 0.184810027316 0.318078446236 0.266295042543
r=0.466521784282 0.132887083835 0.336035900521 0.366370838347
r=0.492658362263 0.165189744977 0.293377528242 0.329770682541
r=0.76317265933 0.313717227607 0.191238709441 0.197797768454
r=0.659634360655 0.174043216315 0.336122802066 0.286930807269
r=0.481485741375 0.254177404606 0.237135256464 0.246238257544
r=0.575869428386 0.211949239379 0.249888337143 0.210504190641
r=0.417643105864 0.20025459813 0.275931697467 0.215179316097
r=0.592483212503 0.244208631179 0.276619898185 0.223730421981
r=0.626950925046 0.148045467147 0.374306903244 0.329047685057
r=0.57840473052 0.145089085863 0.361178261259 0.322857910287
r=0.641583153176 0.149977447 0.37491139893 0.328806624138
r=0.525822627848 0.337053987451 0.129429062519 0.191865642279
r=0.515239118685 0.288312397597 0.208774804296 0.18272346623
r=0.54275679439 0.290583990257 0.197875672114 0.201063339892
r=0.474464977899 0.233196639328 0.2525005001 0.203090618124
r=0.43670947052 0.346691621711 0.206759881097 0.124298139381
r=0.643775078809 0.285678706924 0.224237694779 0.206389001884
r=0.649697125354 0.248828008113 0.286331748512 0.229411177977
r=0.520236797914 0.195511835229 0.269289886259 0.281432523824
r=0.619803070287 0.233853797019 0.277974923113 0.240241305891
r=0.433138509992 0.0633943126245 0.427730483608 0.418538308277
r=0.732244558034 0.354595133897 0.115250599004 0.131677538176
r=0.480471311623 0.185238399319 0.295551298425 0.295019157088
r=0.593810386688 0.413173689936 0.0806777208421 0.0681955172076
r=0.561113838398 0.135980102009 0.371324223915 0.316352874504
r=0.538164674979 0.16008407469 0.354580115358 0.302864405123
r=0.569352967317 0.159019841609 0.329169141325 0.316107628027
r=0.279353931887 0.121045751634 0.404444444444 0.282026143791
r=0.408796292158 0.102125380254 0.397344032664 0.301626123076
r=0.660457934008 0.170133173724 0.329268292683 0.308020350142
r=0.496335680285 0.13778257827 0.370257401041 0.315620531232
r=0.399678717545 0.113436340581 0.371051519279 0.342600854741
r=0.561920955859 0.181259504985 0.31406693288 0.309824708069
r=0.464718778842 0.203344445052 0.265041805563 0.240341002241
r=0.487753622418 0.12581956798 0.387268106734 0.316365946633
r=0.534640422388 0.186292161805 0.266114512063 0.281718881287
r=0.515277098405 0.178211128445 0.274206968279 0.273374934997
r=0.572379586563 0.193072888407 0.325782239103 0.273060227889
r=0.963057810293 0.206104840953 0.249522736476 0.319800995573
r=0.630483281943 0.424640929687 0.0622420610107 0.0801739314472
r=0.664245578422 0.208524695834 0.297276609459 0.255176859238
r=0.554756421712 0.171632699289 0.328670344 0.265545508531
r=0.488665851145 0.244715155858 0.246805207214 0.22306819539
r=0.65246487559 0.28130616463 0.230465941769 0.195958393242
r=0.607324704566 0.174497727334 0.365482370028 0.213738199618
r=0.562510639178 0.184761745807 0.335767337061 0.263206208796
r=0.438964320066 0.205472366618 0.299066387359 0.276876923475
r=0.626894140142 0.360201511335 0.109945470147 0.128352755557
r=0.6030368375 0.230963214736 0.291321747711 0.250534510169
r=0.462888877132 0.0669080803402 0.411343635521 0.394206071835
r=0.481287714484 0.0785811765853 0.408064044451 0.372520348979
r=0.448707556872 0.0592438225662 0.405701101518 0.413590354272
r=0.533099713265 0.102610171126 0.379571186172 0.378241762279
r=0.561472089708 0.0833717305868 0.393440845643 0.373736278629
r=0.694703452012 0.21327014218 0.298176560366 0.24064181862
r=0.542897642272 0.196846101431 0.334381388105 0.259953275577
r=0.483156156276 0.334512022631 0.133015087223 0.144743045733
r=0.562576338961 0.287363021683 0.186407087899 0.169153648869
r=0.474305167179 0.229528895513 0.247971518463 0.227334823646
r=0.598427895847 0.388415797974 0.204962560564 0.13500220232
r=0.484015552201 0.214383838384 0.365616161616 0.189131313131
r=0.477447770445 0.333126984981 0.13688970232 0.179549981159
r=0.638630116479 0.231126402993 0.286611437734 0.208945750935
r=0.617180360682 0.357381580885 0.142510791122 0.139723792584
r=0.466931090784 0.197697449864 0.338759593959 0.24102500619
r=0.610047355032 0.426941677345 0.0894886950771 0.0835572272972
r=0.6288594972 0.417809465968 0.0802315710322 0.0839555571434
r=0.615467958571 0.389141226168 0.0775353083551 0.0950584456214
r=0.660212596612 0.274286159801 0.254895755941 0.2465305486
r=0.594276567673 0.329676511955 0.161650257853 0.169245194562
r=0.552674361396 0.331168217677 0.136685719684 0.161698710378
r=0.548527060551 0.336770769327 0.124050475096 0.137265902594
r=0.555247307211 0.176522382277 0.328249920755 0.278977212693
r=0.662096063045 0.227322849214 0.288444033302 0.233946345976
r=0.670556735335 0.246819914694 0.231306382818 0.214434001434
r=0.561647077084 0.210935265516 0.276003432167 0.262751453904
r=0.555183055818 0.232346241458 0.337089163684 0.208346892288
r=0.642044575017 0.31502804842 0.188674343076 0.115866548568
r=0.413052497791 0.255524605385 0.299865882596 0.181925100588
r=0.547230206561 0.172620329493 0.322964897168 0.298569236567
r=0.597850973531 0.172141139261 0.354133034626 0.294270747537
r=0.358888953578 0.242490892845 0.331729557587 0.152656539968
r=0.582362234274 0.21510301279 0.231826661619 0.274983297465
r=0.489139715834 0.197394194159 0.257257301318 0.270990602373
r=0.514520087064 0.15561907705 0.270406586615 0.335720907646
r=0.639243838503 0.170044898335 0.328303321672 0.29645823205
r=0.636365358673 0.175591488068 0.324021154122 0.28963839783
r=0.667306358196 0.163313834594 0.338778713083 0.281043420364
r=0.635519005287 0.16768462528 0.325837916679 0.300049631813
r=0.642514315037 0.174133272069 0.328596278184 0.287560033695
r=0.606099860859 0.149574810667 0.35879142663 0.315075004855
r=0.648970618433 0.158270021732 0.348635881962 0.294172937958
r=0.625654739727 0.15673834105 0.344413994716 0.308903921123
r=0.694974929251 0.194253632761 0.304095112285 0.252377807133
r=0.610193349433 0.231180153761 0.259538717603 0.2802092415
r=0.449494950021 0.161884136437 0.341048547194 0.19094026349
r=0.448155953312 0.15669901101 0.3618678858 0.232646016048
r=0.7176257124 0.24390332414 0.209428073741 0.246479895486
r=0.682474277954 0.248236340672 0.197414382075 0.226249724246
r=0.529181107153 0.154579655083 0.344842999218 0.274518568183
r=0.523335770566 0.155525924926 0.334684715096 0.273352687011
r=0.452576508761 0.096437089418 0.41966191054 0.260282857023
r=0.461909170073 0.139775541662 0.362051646201 0.250714421795
r=0.461106236674 0.159923557379 0.325626922718 0.281299524564
r=0.626162095452 0.179237807074 0.32605720049 0.274403861393
r=0.605227620149 0.248690402202 0.193820474119 0.192488679748
r=0.711159839005 0.189509766581 0.30752489254 0.261820556069
r=0.544341873811 0.27573480516 0.221904508578 0.185795983508
r=0.578622764996 0.249178668384 0.244936272029 0.192729949846
r=0.607576074354 0.18745264434 0.286912158408 0.24046572713
r=0.62608431445 0.218927455586 0.252554220165 0.234503637483
r=0.640664833691 0.219322156555 0.250681461826 0.235628995296
r=0.705948133851 0.214979473315 0.255982777611 0.239736657655
r=0.604089187844 0.318543999066 0.145305474602 0.142590203791
r=0.674405760483 0.259628424193 0.239659614863 0.184279224302
r=0.625024076212 0.231282987718 0.267203642094 0.1854066088
r=0.627282170201 0.254245666066 0.186791653427 0.20739328461
r=0.643944270942 0.261658402362 0.176989882198 0.203301900312
r=0.410551554798 0.0481609613984 0.456134247217 0.402601836437
r=0.610256760474 0.26759749346 0.179959846687 0.186925838048
r=0.623034529022 0.219548199508 0.236233504809 0.23851487363
r=0.542380016765 0.197416810276 0.311679428642 0.241645495407
r=0.464234359679 0.160234618569 0.358585947545 0.237454423758
r=0.52319163678 0.178104066054 0.299910422184 0.225482941268
r=0.561634411479 0.187987548755 0.289097659766 0.222884788479
r=0.836958271587 0.235286905346 0.187898479647 0.260115252575
r=0.614994052418 0.238683540913 0.216519351815 0.214644435516
r=0.647970387131 0.241589200691 0.213718890071 0.219108080297
r=0.626264736256 0.23385586945 0.20181909632 0.233548495264
r=0.509648957761 0.167981853964 0.324551466996 0.259282510966
r=0.558495316979 0.170302307549 0.293216740326 0.331493333948
r=0.396896738567 0.0972583071243 0.375222207029 0.329755230412
r=0.500756278194 0.138263055542 0.355404828535 0.218517288811
r=0.608940691388 0.203024865419 0.2622084081 0.232440399897
r=0.556477608993 0.190796951964 0.296088915084 0.236264892856
r=0.583225684734 0.189145634601 0.304382294076 0.236698463858
r=0.504653417264 0.164989581293 0.322997738161 0.23581007676
r=0.651852890826 0.233871328671 0.226344055944 0.22688951049
r=0.653375211342 0.227073395907 0.221159024465 0.223976765656
r=0.407424231356 0.132897848857 0.411420204978 0.260277058227
r=0.616065439129 0.395116813481 0.103504404443 0.0969360398315
r=0.627263318955 0.233443495429 0.226211425383 0.241104768445
r=0.557054912169 0.217510724316 0.210474338796 0.224176773756
r=0.580253291184 0.14611566341 0.354002521273 0.300198944217
r=0.570533884625 0.131828630959 0.375838377229 0.315440777635
r=0.464732724641 0.0876259940232 0.46634250114 0.277060223877
r=0.592334159387 0.191619452314 0.278399433428 0.260339943343
r=0.634389201396 0.20408781882 0.26276360802 0.26696401507
r=0.698255417389 0.24509458348 0.202953041162 0.237927388086
r=0.639675922433 0.285070705403 0.187953945196 0.179170793441
r=0.455285080053 0.20378037051 0.284824154226 0.194914899845
r=0.522370941155 0.183029211579 0.331841415292 0.251966418602
r=0.594250636075 0.17912418784 0.26728646136 0.29063440917
r=0.712927433047 0.252090209021 0.194279427943 0.254327099377
r=0.665057826913 0.232827313442 0.219158960042 0.227170941662
r=0.582069175853 0.260320967554 0.185195953018 0.20415164554
r=0.650275749776 0.263852745563 0.170071844344 0.206138001275
r=0.551925063356 0.139167139167 0.386278586279 0.28854028854
r=0.617724232765 0.20042658135 0.278944211158 0.255048990202
r=0.609549203465 0.265785087504 0.173844306093 0.190487278788
r=0.602235336364 0.276331318439 0.165084512679 0.181443129689
r=0.615020445862 0.212939235441 0.232105872854 0.236318320637
r=0.697172096531 0.1616363945 0.333525717196 0.292446104227
r=0.589402493213 0.143232818635 0.368296631589 0.284110662266
r=0.63274827425 0.246014127144 0.185536495123 0.2087790111
r=0.644058270102 0.24739974749 0.193410689593 0.208170504419
r=0.643573673015 0.258495080061 0.186080236174 0.213114506093
r=0.634243220208 0.17392998154 0.307538444715 0.304231424419
r=0.497656719258 0.162053877379 0.341557277664 0.238230797617
r=0.430997961806 0.128726891307 0.376661859184 0.251212796644
r=0.650573643202 0.243924319034 0.187951938237 0.219675963682
r=0.695510119305 0.26918555249 0.174773893913 0.206178487039
r=0.368487178933 0.0706392646907 0.485954766085 0.283615614995
r=0.624195948305 0.225819856244 0.253818508535 0.213679245283
r=0.611223847043 0.196760842181 0.236362545738 0.308199868034
r=0.393742497365 0.0891796765347 0.38904363974 0.34110686446
r=0.673422610212 0.226346465665 0.23042201674 0.259914983128
r=0.585964708032 0.180545960213 0.303059290358 0.276912720767
r=0.613002375752 0.248106170687 0.2194904582 0.205095417999
r=0.607032268499 0.219362446125 0.249125803041 0.245344392941
r=0.63221167393 0.258039047321 0.181992825073 0.200486818073
r=0.569641766159 0.368848542762 0.0755170295543 0.169940618388
r=0.570211589797 0.137754686558 0.366634635743 0.289564976628
r=0.677793705061 0.235215468477 0.214371421715 0.221913675477
r=0.601817886439 0.219940950894 0.244884107646 0.22733905725
r=0.633311928223 0.209912536443 0.287536443149 0.228602665556
r=0.550059816748 0.213266162888 0.274439246731 0.240074367278
r=0.690059537962 0.205150717003 0.255714889604 0.235781874939
r=0.628676135319 0.238367346939 0.198496240602 0.206745435016
r=0.622331467852 0.244486764426 0.266730146639 0.204075414207
r=0.681584587154 0.292315350847 0.193008073985 0.187114322006
r=0.602367343209 0.249299787522 0.244205138111 0.19214796214
r=0.620379003506 0.283281960957 0.201086158814 0.177968589461
r=0.617548750151 0.257101525513 0.23014203051 0.191565842539
r=0.43487739914 0.0920731707317 0.431065468549 0.321951219512
r=0.544302552623 0.270345639278 0.166738477986 0.164619750252
r=0.400028970521 0.300918530351 0.274560702875 0.296086261981
r=0.704792520242 0.264375590124 0.160875359097 0.215946910596
r=0.616970048099 0.260714791367 0.177747213851 0.201015351631
r=0.615097596297 0.179021169021 0.306560979067 0.297358597552
r=0.609102395415 0.236471486463 0.208186997122 0.216080342985
r=0.534153481424 0.175678884293 0.340485622524 0.303211032104
r=0.636154931691 0.181316787315 0.327325552765 0.293051657064
r=0.516476073867 0.139753491275 0.377998677088 0.272445243574
r=0.663094684911 0.261946863534 0.199969055303 0.206688475311
r=0.604673864473 0.216743460166 0.242419738407 0.231532401902
r=0.596733729424 0.240298093313 0.22269790304 0.211995084632
r=0.610378799033 0.216449522996 0.262405667094 0.238964829845
r=0.455011024136 0.126469643431 0.351397365885 0.340603919049
r=0.3592742239 0.122250717204 0.376499608798 0.271787794488
r=0.600547237012 0.158612703667 0.330280240908 0.30167842466
r=0.572774938503 0.0243949661181 0.583994837044 0.358050984188
r=0.661603440141 0.175108368805 0.332252899598 0.27551060257
r=0.593509686761 0.168692372171 0.33405804694 0.289003562448
r=0.676533996869 0.183244632043 0.307065516609 0.298807120573
r=0.674003643839 0.18988353573 0.301133831313 0.288880449751
r=0.71082652456 0.216904011952 0.269876856427 0.272918045688
r=0.650746097911 0.191071297989 0.307042047532 0.274186471664
r=0.678681014612 0.148876404494 0.342827279854 0.325712045989
r=0.675843457764 0.16245096113 0.327481414348 0.316320516152
r=0.692831992905 0.200453555878 0.291201015965 0.278918722787
r=0.623390948199 0.175565320463 0.324424856419 0.287254176462
r=0.453747111623 0.0882657202425 0.456925500931 0.275937803384
r=0.613723692315 0.182945759138 0.297460754452 0.284230025773
r=0.688615210306 0.156393377219 0.334929184121 0.311922335262
r=0.65127702571 0.174307022892 0.317053208281 0.292257197023
r=0.675570859854 0.185218720957 0.30508040924 0.286976672886
r=0.715606128314 0.25889558028 0.290537919771 0.258936409105
r=0.68780008201 0.182655575848 0.312866359888 0.283836700189
r=0.65781980737 0.175901280197 0.318110981735 0.294357932408
r=0.611344210515 0.167431444744 0.331428257405 0.287368797054
r=0.639412813651 0.173212767602 0.322304660329 0.290316098617
r=0.689871030157 0.168294952314 0.34060246569 0.31629448709
r=0.688265340348 0.199913813367 0.301496513359 0.27156624618
r=0.671035571175 0.1482291849 0.356263492619 0.316529552483
r=0.515755191217 0.224412296564 0.294936708861 0.199276672694
r=0.667556625832 0.182991027436 0.300477153675 0.287316529226
r=0.708548486311 0.192693997779 0.296706745859 0.298565840939
r=0.691493513381 0.153089334908 0.333670658346 0.339826839827
r=0.655275577431 0.189446695366 0.325588756647 0.2535768549
r=0.663855591313 0.190996364367 0.290641178146 0.274465126409
r=0.681636934088 0.191726403963 0.290911198406 0.286023114129
r=0.709513360826 0.14554004947 0.360918557425 0.297187528629
r=0.677640230559 0.188436976775 0.305674888322 0.295965202035
r=0.65464581801 0.179405912701 0.307062490096 0.284189952987
r=0.661783523596 0.189296636086 0.311365953109 0.288990825688
r=0.508050931941 0.249434505449 0.233395023648 0.255397902529
r=0.620432886784 0.154977787488 0.352851212585 0.287233267788
r=0.681422483974 0.149344518198 0.350363682085 0.300895326934
r=0.608249148984 0.148268324339 0.354361636724 0.300396201926
r=0.6546358401 0.168349267901 0.331817877917 0.287256802835
r=0.698668791218 0.177238229565 0.32812143193 0.281966552488
r=0.638043603151 0.161525928423 0.347098151582 0.290184841845
r=0.69653597737 0.182183309863 0.327937304843 0.274499479581
r=0.575926933299 0.121262301287 0.401684330053 0.352384557154
r=0.619127892341 0.225291175605 0.262308983611 0.232369381998
r=0.666854792747 0.14614858928 0.356991766735 0.304809788799
r=1.0 0.161684251661 0.348915592028 0.288540445487
r=0.662403507997 0.135259055479 0.374140302613 0.315314076112
r=0.702429329777 0.152482307017 0.354667174447 0.313847249698
r=0.767441516228 0.140152280844 0.371790984435 0.323916851964
r=0.698295808893 0.242369333174 0.23862666037 0.24453251467
r=0.679794817394 0.232108813355 0.246116037075 0.257436896435
@balllist {Total Position} color=green
{Aedes aegypti} r=0.876597632429 0.26066404395 0.252983231169 0.253885062279
{Anopheles gambiae} r=0.863496405606 0.233863150154 0.275058497125 0.291223759861
{Anopheles stephensi} r=0.878880934305 0.252226656745 0.252564883086 0.28257683375
{Apis mellifera} r=0.868292267541 0.330762231057 0.196692377689 0.220052154901
{Aplysia californica} r=0.887780171954 0.260377682614 0.256696565518 0.267208199893
{Ascaris suum} r=0.828908814844 0.265663535345 0.240294288802 0.269584614958
{Babesia bovis} r=0.892407233731 0.290270880954 0.217344087999 0.228720562606
{Bigelowiella natans} r=0.850589014808 0.263948026864 0.243024157558 0.240946402704
{Bombyx mori} r=0.868458024871 0.28192939201 0.236494196806 0.24893425806
{Branchiostoma belcheri} r=0.895679515168 0.254944090195 0.272548747805 0.285671379725
{Branchiostoma belcheri tsingtaunese} r=0.883402369025 0.254305070582 0.260079983287 0.281553108306
{Branchiostoma floridae} r=0.848288883451 0.245317567713 0.289671800159 0.280199540348
{Brugia malayi} r=0.884097629611 0.323669296665 0.178625912043 0.229134309401
{Caenorhabditis briggsae} r=0.905010230396 0.301462467383 0.22135445112 0.225845014867
{Caenorhabditis elegans} r=0.851567597815 0.3055121735 0.21030990326 0.218795455319
{Ceratitis capitata} r=0.82868192714 0.273021270921 0.235280389411 0.23774754951
{Chironomus thummi} r=0.808913750387 0.320305332306 0.218136445374 0.201548680686
{Ciona intestinalis} r=0.859422099212 0.304371407778 0.219937405049 0.232187973025
{Ciona savignyi} r=0.843668361957 0.28666422848 0.254225266261 0.236770067937
{Conus textile} r=0.826994319537 0.249462035045 0.233476790655 0.255405266933
{Crassostrea gigas} r=0.890977371674 0.294101411561 0.22598112662 0.249270562258
{Crithidia fasciculata} r=0.875011049189 0.20668055304 0.309213306768 0.321680854918
{Cryptosporidium parvum} r=0.865917721258 0.359304861652 0.152171740458 0.180608989298
{Culex pipiens quinquefasciatus} r=0.861358315352 0.26646090535 0.236785156804 0.264687100894
{Dictyostelium discoideum} r=0.857859129362 0.395847143278 0.14238008044 0.143634485586
{Drosophila erecta} r=0.856972775787 0.244306613773 0.281699305249 0.272149108998
{Drosophila mauritiana} r=0.857713115123 0.254211881253 0.272998338058 0.270912764363
{Drosophila melanogaster} r=0.859886284801 0.254554603441 0.270798512034 0.268898810422
{Drosophila mojavensis} r=0.824809041522 0.249891067538 0.284335511983 0.250631808279
{Drosophila pseudoobscura} r=0.854155836439 0.235102293821 0.284421626393 0.2649566603
{Drosophila sechellia} r=0.831609050181 0.265699037358 0.271684373285 0.266197815352
{Drosophila simulans} r=0.87018139008 0.248912282837 0.269989655277 0.273047433596
{Drosophila subobscura} r=0.842193946015 0.235388781916 0.292396562251 0.264240204136
{Drosophila virilis} r=0.836685244106 0.268445970183 0.274419473324 0.261322234179
{Drosophila willistoni} r=0.859286421626 0.28087145017 0.232234912655 0.237827203672
{Drosophila yakuba} r=0.864094383437 0.247717069039 0.281389241847 0.268496399831
{Echinococcus granulosus} r=0.909042371496 0.274036730284 0.221582042972 0.265194254391
{Echinococcus multilocularis} r=0.885837313962 0.259975732363 0.240353614145 0.257098283931
{Eimeria tenella} r=0.861913514212 0.248296858986 0.263760776512 0.282540543799
{Encephalitozoon cuniculi} r=0.903912003937 0.286670780453 0.198284514256 0.277364715648
{Entamoeba histolytica} r=0.884793777594 0.375469380818 0.131712025448 0.183869012689
{Geodia cydonium} r=0.889585881175 0.2690086751 0.244165122338 0.261891332957
{Giardia intestinalis} r=0.873030695893 0.255146124005 0.259423421879 0.261757977589
{Haemonchus contortus} r=0.885912014279 0.283779210956 0.221625064692 0.243540746049
{Halocynthia roretzi} r=0.870114240035 0.309029025881 0.217596752936 0.224928109274
{Helicoverpa armigera} r=0.878602911801 0.262705862313 0.266193306617 0.234151851752
{Heliothis virescens} r=0.867851489937 0.261425908927 0.253804000111 0.2465576233
{Heterodera glycines} r=0.85906695757 0.27610968871 0.244222032569 0.260833958328
{Hydra vulgaris} r=0.875578072613 0.34241241546 0.165877783006 0.205183565385
{Ixodes scapularis} r=0.86065058685 0.290353233558 0.239003709592 0.254189280558
{Leishmania amazonensis} r=0.865138846533 0.20471037377 0.292124580684 0.314258845986
{Leishmania donovani} r=0.858104780772 0.198843235691 0.298849734367 0.309097333918
{Leishmania infantum} r=0.873866885615 0.20005954153 0.294767788032 0.324588171083
{Leishmania major} r=0.828923602452 0.192093716348 0.315549131665 0.315620692479
{Leishmania mexicana} r=0.852538066469 0.206839228441 0.292153408321 0.307114785201
{Lymnaea stagnalis} r=0.861914586117 0.275631242135 0.238211904571 0.243225694166
{Manduca sexta} r=0.883081710186 0.267802329732 0.252869982803 0.252298906519
{Meloidogyne incognita} r=0.87177032678 0.338146314631 0.174229922992 0.206290271884
{Mesobuthus martensii} r=0.823242185896 0.29886531437 0.159788606513 0.239993782544
{Musca domestica} r=0.859470695663 0.279999448032 0.223215764199 0.229777281007
{Mytilus edulis} r=0.773634352485 0.327411540156 0.214505946263 0.257549062791
{Oikopleura dioica} r=0.895324852187 0.276767676768 0.268579124579 0.236457912458
{Onchocerca volvulus} r=0.904921783218 0.330229136387 0.177495469308 0.223233030091
{Paracentrotus lividus} r=0.865391826513 0.277358364511 0.245145198646 0.249398717263
{Paramecium tetraurelia} r=0.837856554233 0.348839317072 0.150815140426 0.19857553408
{Physarum polycephalum} r=0.883660331284 0.272014525047 0.256808615994 0.250361062969
{Plasmodium berghei} r=0.924468670566 0.412130230507 0.126593091666 0.159598506455
{Plasmodium falciparum} r=0.977700992174 0.430107636638 0.115677204634 0.158093899797
{Plasmodium falciparum 3D7} r=1.0 0.451530473765 0.097964408466 0.140316523033
{Plasmodium vivax} r=0.926914503957 0.34264788164 0.200129024762 0.236260544411
{Rhodnius prolixus} r=0.873617019948 0.337302703547 0.171433036412 0.215564932021
{Schistosoma japonicum} r=0.887593049844 0.329782543657 0.172776229392 0.214763726833
{Schistosoma mansoni} r=0.865882203113 0.32583806055 0.173005737965 0.201600574687
{Spodoptera frugiperda} r=0.869882968765 0.269080407143 0.252620951173 0.261367238404
{Strongylocentrotus purpuratus} r=0.886646656513 0.277340733888 0.245229725563 0.257211224175
{Suberites domuncula} r=0.885899466952 0.289636256118 0.218359566678 0.243435372866
{Taenia solium} r=0.834941373446 0.261670956875 0.245701846379 0.256475037341
{Tenebrio molitor} r=0.873438861492 0.277036554941 0.260711573923 0.246501789782
{Tetrahymena thermophila} r=0.873270435429 0.359665387265 0.167668536561 0.177427418561
{Theileria annulata} r=0.929680345586 0.315581691255 0.221080504832 0.198204890127
{Toxoplasma gondii} r=0.851134109777 0.236719787517 0.267385413302 0.283999138581
{Tribolium castaneum} r=0.832969538 0.266706201474 0.27251562174 0.247861276755
{Trichomonas vaginalis} r=0.887857439662 0.291413690135 0.257871865955 0.212630115854
{Trypanosoma brucei} r=0.854937857818 0.257930876389 0.228561058385 0.269589723404
{Trypanosoma brucei brucei} r=0.83451987514 0.244096221141 0.23728092377 0.269171233429
{Trypanosoma cruzi} r=0.85753169456 0.234829644672 0.248897570977 0.294538623031
{Bos taurus} r=0.856243642967 0.251208604437 0.262931882125 0.268211858569
{Canis familiaris} r=0.842204846968 0.250214630334 0.263359459278 0.266554795782
{Capra hircus} r=0.825986705221 0.24794312075 0.26539687069 0.259658217213
{Equus caballus} r=0.851569984194 0.253034462035 0.262832524706 0.265523446811
{Felis catus} r=0.835026730923 0.25056067916 0.261890956564 0.259582599436
{Oryctolagus cuniculus} r=0.854654800138 0.24171534835 0.273038168598 0.273388784603
{Ovis aries} r=0.818817962119 0.239739928516 0.271588307959 0.269071809025
{Sus scrofa} r=0.843561564505 0.241442309782 0.272630395262 0.27202811625
{Trichosurus vulpecula} r=0.829560782969 0.257309555262 0.25737560546 0.246345222369
{Aegilops tauschii} r=0.795025242331 0.261044622335 0.244992206283 0.272114343082
{Agaricus bisporus} r=0.845350965897 0.241141791494 0.2676562594 0.241096673284
{Ajellomyces capsulatus} r=0.884372688389 0.245754805001 0.274895813896 0.251166262362
{Antirrhinum majus} r=0.854888901034 0.294975081047 0.211278850341 0.240213867518
{Arabidopsis thaliana} r=0.859237825634 0.284233206316 0.205347992308 0.240623476822
{Aspergillus flavus} r=0.814404040632 0.224519188984 0.294707043618 0.263952521076
{Aspergillus fumigatus} r=0.85608806855 0.236014717796 0.277094022864 0.262305338014
{Aspergillus niger} r=0.872771144733 0.216745470522 0.299440701842 0.264236997364
{Aspergillus oryzae} r=0.86568652899 0.232142341687 0.281502392952 0.258049152219
{Aspergillus parasiticus} r=0.833628504542 0.224324912215 0.281151921942 0.268869830024
{Avena sativa} r=0.839150728061 0.249885935211 0.262577143818 0.262276973321
{Beta vulgaris} r=0.853672154328 0.277901092071 0.203305809583 0.236704252863
{Betula pendula} r=0.904783069635 0.290113716742 0.223497832671 0.26220142554
{Blumeria graminis} r=0.838637028528 0.290475240502 0.224952342953 0.220585627521
{Botryotinia fuckeliana} r=0.845462673743 0.277261921195 0.234819552447 0.230429914569
{Brassica juncea} r=0.873925791166 0.258355643111 0.237392870974 0.253051809197
{Brassica napus} r=0.854205789149 0.271822998624 0.226974009289 0.249770044167
{Brassica oleracea} r=0.847162895296 0.269529208379 0.221855023519 0.252337876412
{Brassica rapa} r=0.847594845129 0.274348319482 0.221512966857 0.245594272554
{Candida albicans} r=0.853689327588 0.327905445936 0.175958218981 0.193299146933
{Candida glabrata} r=0.862568404666 0.309426136877 0.214588418769 0.208152517856
{Candida tropicalis} r=0.855660473378 0.289591515121 0.210804545947 0.218483961611
{Capsicum annuum} r=0.865048253369 0.288346338076 0.197883934141 0.236656898398
{Catharanthus roseus} r=0.868239029911 0.290167865707 0.196088547489 0.234754029446
{Chlamydomonas reinhardtii} r=0.8406929595 0.17960648389 0.332377397427 0.328213331946
{Cicer arietinum} r=0.857061269717 0.297844294377 0.193749873253 0.228427734177
{Citrus sinensis} r=0.839652139724 0.269991799001 0.219652575859 0.245746663684
{Cochliobolus heterostrophus} r=0.865394785676 0.253833034271 0.267761650115 0.252870704307
{Coprinopsis cinerea} r=0.839423612747 0.230215067021 0.297424245093 0.239532876543
{Cryptococcus neoformans var. grubii (Filobasidiella neoformans} r=0.855536962381 0.246631095186 0.256867632549 0.245696370151
{Cryptococcus neoformans var. neoformans (Filobasidiella neoformans} r=0.849035439011 0.249618711871 0.259044654465 0.242405490549
{Cryptomeria japonica} r=0.843799621353 0.280499019127 0.187060650646 0.254056318457
{Cucumis melo} r=0.84980316074 0.279686174724 0.210314271684 0.233906968439
{Cucumis sativus} r=0.846479415097 0.280563452337 0.212829412072 0.238746359244
{Daucus carota} r=0.868548022152 0.28193664366 0.207817550135 0.247431562672
{Emericella nidulans} r=0.861343076372 0.243230947981 0.273280543872 0.256321861042
{Eremothecium gossypii} r=0.872556234225 0.252010393395 0.252586335097 0.274433306633
{Euglena gracilis} r=0.88269486466 0.219472172843 0.277291581202 0.290247960253
{Filobasidiella neoformans} r=0.852725573621 0.230106404844 0.267245331942 0.247845815744
{Fragaria x ananassa} r=0.848024819775 0.263094932923 0.232814235666 0.250854481757
{Fusarium sporotrichioides} r=0.854620285099 0.252978571128 0.256725466257 0.239787254943
{Gibberella moniliformis} r=0.859525827365 0.249148753671 0.265129658029 0.250634644209
{Gibberella zeae} r=0.852211331827 0.24046435971 0.266597208618 0.238386554821
{Glycine max} r=0.866869846098 0.281441491841 0.21579020979 0.24288018648
{Gossypium hirsutum} r=0.857481331743 0.276581012463 0.215731907473 0.244771631533
{Griffithsia japonica} r=0.839632935147 0.232308443143 0.298006532267 0.260539850584
{Guillardia theta} r=0.817025476509 0.405195965786 0.116334737648 0.133441848589
{Helianthus annuus} r=0.868811144443 0.286171080304 0.214329656495 0.245589939482
{Hevea brasiliensis} r=0.879181235297 0.277124546081 0.205680543983 0.244216070528
{Hordeum vulgare} r=0.859150901679 0.233644552999 0.270780806807 0.279221162937
{Hordeum vulgare subsp. vulgare} r=0.863239585781 0.228713038936 0.278022678158 0.290364796336
{Hypocrea jecorina} r=0.857453815769 0.214844079758 0.320712826487 0.269817150382
{Ipomoea batatas} r=0.877613825051 0.26153604029 0.23238904627 0.26222064841
{Ipomoea nil} r=0.853589494359 0.26915804212 0.228842795075 0.252341979532
{Ipomoea trifida} r=0.865345727759 0.286100340736 0.203188031175 0.245381793496
{Kluyveromyces lactis} r=0.879869889016 0.319437566487 0.186523330032 0.208725376912
{Lentinula edodes} r=0.844802202472 0.248888331312 0.262981084208 0.232216785849
{Leptosphaeria maculans} r=0.864064720017 0.248867819593 0.269940058441 0.255047361777
{Lilium longiflorum} r=0.877207201465 0.266987128695 0.232370186467 0.27138907964
{Linum usitatissimum} r=0.881292458097 0.291498594304 0.189646742452 0.242965407652
{Lotus corniculatus var. japonicus} r=0.855743058104 0.27812191008 0.212547742298 0.24221582427
{Lupinus luteus} r=0.876687791884 0.298600612474 0.203977206652 0.233108500988
{Lycopersicon esculentum} r=0.857462230751 0.291894554892 0.192422712101 0.233117567385
{Magnaporthe grisea} r=0.856250487039 0.232327432327 0.292887292887 0.270421470421
{Malus x domestica} r=0.870263571216 0.274822813215 0.229915128085 0.251838521185
{Medicago sativa} r=0.872381082832 0.294058532281 0.195928721996 0.232678889488
{Medicago truncatula} r=0.838312886609 0.290380845845 0.191093413792 0.222863065855
{Mesembryanthemum crystallinum} r=0.856983853589 0.263102467792 0.217409110588 0.255128070114
{Musa acuminata} r=0.87352063691 0.248537316811 0.249635036496 0.275459740848
{Neurospora crassa} r=0.863246541362 0.23655089669 0.291705377268 0.26963970771
{Nicotiana plumbaginifolia} r=0.853073311006 0.277990806144 0.202029375491 0.241405987218
{Nicotiana sylvestris} r=0.850132561692 0.275616745827 0.206707549249 0.24750997014
{Nicotiana tabacum} r=0.864986823849 0.291960317752 0.200096965191 0.236668546898
{Oryza sativa} r=0.851475467474 0.234494490725 0.264405630606 0.288194327934
{Paracoccidioides brasiliensis} r=0.882533072319 0.245154374681 0.262928989404 0.256796176217
{Penicillium chrysogenum} r=0.863858170584 0.225060093527 0.288684935099 0.258065643984
{Petroselinum crispum} r=0.87246900771 0.289004875043 0.20455245655 0.237889414451
{Petunia x hybrida} r=0.857537481091 0.301067383688 0.192400662701 0.233924254946
{Phanerochaete chrysosporium} r=0.827883650868 0.193113360185 0.339942855176 0.27098178939
{Phaseolus vulgaris} r=0.863238630314 0.278051063193 0.225 0.235298742138
{Physcomitrella patens} r=0.854342626193 0.255993441705 0.223489892628 0.281786735449
{Phytophthora infestans} r=0.866008044978 0.214801379082 0.297589485579 0.29078044813
{Picea abies} r=0.852550441965 0.273032706663 0.217494193435 0.261682516032
{Pichia angusta} r=0.887175405802 0.266974898585 0.241832149416 0.252708838934
{Pichia pastoris} r=0.891897327643 0.29784623333 0.204385030191 0.22333301043
{Pinus taeda} r=0.842528644535 0.269144235721 0.232007806782 0.250074543927
{Pisum sativum} r=0.864777491897 0.291324353759 0.198680958306 0.233659334076
{Pneumocystis carinii} r=0.897180151989 0.356230518963 0.145796646418 0.206415944304
{Podospora anserina} r=0.861362998418 0.232927246372 0.287648550194 0.269890389094
{Populus tremula x Populus tremuloides} r=0.842027968516 0.27501799856 0.209594660999 0.242026352178
{Prunus persica} r=0.833235947821 0.264159907693 0.2238209975 0.248684969627
{Pyrus communis} r=0.823082885874 0.262373316674 0.238320838539 0.244012911287
{Pyrus pyrifolia} r=0.841453420811 0.277697812962 0.231238255168 0.236475950582
{Raphanus sativus} r=0.851180734525 0.264993117203 0.220780628448 0.253351976501
{Ricinus communis} r=0.8514583271 0.276075904046 0.20350877193 0.243007518797
{Saccharomyces bayanus} r=0.842205588114 0.289290928712 0.217393512347 0.224325525297
{Saccharomyces cerevisiae} r=0.87259431974 0.3259542849 0.192164163127 0.205158699839
{Saccharomyces kluyveri} r=0.864895376747 0.301694997103 0.204011332174 0.214973279248
{Saccharomyces paradoxus} r=0.837713492483 0.305787954401 0.199985322178 0.204144038358
{Saccharomyces pastorianus} r=0.849846192918 0.294698696592 0.202524986849 0.219811210474
{Schizophyllum commune} r=0.845646851151 0.200599058622 0.32811296534 0.275513478819
{Schizosaccharomyces pombe} r=0.854810335012 0.298402474352 0.195990483766 0.202041204418
{Secale cereale} r=0.745982765425 0.277595846645 0.301211395101 0.274374334398
{Solanum demissum} r=0.869729675536 0.29949843638 0.184745948094 0.226638898748
{Solanum tuberosum} r=0.865497433909 0.290242241594 0.195165955381 0.233400079556
{Sorghum bicolor} r=0.852623708845 0.242925939927 0.261316921041 0.275285876294
{Spinacia oleracea} r=0.856785407503 0.278166049999 0.211522875433 0.244004620113
{Triticum aestivum} r=0.825969285392 0.243926594269 0.281346979751 0.273757305374
{Triticum monococcum} r=0.843257272961 0.246614467917 0.26982485514 0.273764383382
{Ustilago maydis} r=0.848112533135 0.226404196052 0.301881577681 0.261138387104
{Vicia faba} r=0.878435023709 0.299308901758 0.200816350589 0.234951298941
{Vigna radiata} r=0.862529497548 0.269260305192 0.218588981371 0.248513674197
{Vigna unguiculata} r=0.862527625281 0.273172923191 0.218060015063 0.243654285752
{Vitis vinifera} r=0.832024353669 0.263034553135 0.235796668091 0.252112107836
{Volvox carteri f. nagariensis} r=0.819883408432 0.20803083842 0.308598351001 0.293864439447
{Yarrowia lipolytica} r=0.873619022821 0.230794865108 0.290159813382 0.257074241502
{Zea mays} r=0.866590075773 0.240009481914 0.266339834318 0.27798161096
{Zea mays subsp. parviglumis} r=0.799402085971 0.174723028934 0.343551683339 0.338646875336
{Callithrix jacchus} r=0.800553747925 0.248460707359 0.266164199893 0.249541141094
{Cercopithecus aethiops} r=0.810133315755 0.24654233026 0.273033668623 0.256129505448
{Gorilla gorilla} r=0.799617301654 0.250835015599 0.265363675292 0.259081176974
{Homo sapiens} r=0.842374643807 0.255299071887 0.260519228514 0.264892263762
{Macaca fascicularis} r=0.829193800196 0.270518976352 0.244955089176 0.252093550042
{Macaca mulatta} r=0.809822852843 0.257187081048 0.255614868982 0.250449725777
{Macaca nemestrina} r=0.819732494373 0.235388903406 0.275063147809 0.277654385506
{Pan troglodytes} r=0.826973017065 0.241092724396 0.275150047851 0.27523243949
{Pongo pygmaeus} r=0.829554956648 0.273869134011 0.253834059023 0.249135220126
{Cavia porcellus} r=0.827163405174 0.248634040816 0.260699013104 0.258719109021
{Chaetodipus intermedius} r=0.699289009312 0.174329837294 0.325343901029 0.233285057215
{Cricetulus griseus} r=0.863091852694 0.259259801624 0.251381404249 0.261600378788
{Marmota monax} r=0.821651406902 0.2428352949 0.273311612031 0.266773056719
{Mesocricetus auratus} r=0.840535224398 0.252414319161 0.263755842666 0.262452987241
{Mus musculus} r=0.839891552236 0.253757893776 0.260804774418 0.262421682262
{Mus musculus domesticus} r=0.841840648257 0.313599401177 0.251063250655 0.230723690926
{Mus sp.} r=0.830507833786 0.255306818514 0.26397052373 0.263082620219
{Rattus norvegicus} r=0.85007941589 0.251729489111 0.262579639164 0.266433789688
{Rattus rattus} r=0.854927778087 0.249821399132 0.264457511311 0.26488340569
{Rattus sp.} r=0.847842135071 0.253291083803 0.261588994513 0.262122266017
{Ambystoma mexicanum} r=0.867958621418 0.25959525471 0.26537179189 0.277564549895
{Anas platyrhynchos} r=0.86525890054 0.274413016793 0.245958369244 0.259617644754
{Anguilla japonica} r=0.837270613859 0.240017892915 0.270678958321 0.272351556878
{Bungarus multicinctus} r=0.804549678094 0.270825798674 0.232971669681 0.234719710669
{Carassius auratus} r=0.854756185061 0.262071469322 0.246922704562 0.257576543402
{Coturnix coturnix} r=0.88080927064 0.272594846041 0.252643778068 0.267419962335
{Coturnix japonica} r=0.831414520754 0.232454414273 0.277224939563 0.28983714698
{Cynops pyrrhogaster} r=0.847024564658 0.258599223432 0.262144424749 0.261986156833
{Cyprinus carpio} r=0.865734077287 0.269274157969 0.239859600918 0.258585063191
{Danio rerio} r=0.865791091634 0.266621641752 0.248836688873 0.261969290596
{Fundulus heteroclitus} r=0.846144838472 0.244378619924 0.272544049837 0.266762349732
{Gallus gallus} r=0.865323962537 0.264564592536 0.254448758346 0.269292971975
{Ictalurus punctatus} r=0.840810802397 0.265648935608 0.248316987422 0.258024756572
{Meleagris gallopavo} r=0.849190926407 0.264678899083 0.249031600408 0.26077132178
{Naja atra} r=0.757334945113 0.297621495647 0.195626842141 0.234149016382
{Oncorhynchus keta} r=0.833564923066 0.236617871969 0.269026290875 0.27754715607
{Oncorhynchus mykiss} r=0.853790701976 0.248325512468 0.264715325258 0.270345715447
{Oreochromis mossambicus} r=0.838713113257 0.245269485621 0.261470501173 0.266275018785
{Oreochromis niloticus} r=0.8310656653 0.250306434 0.26117091217 0.258418577701
{Oryzias latipes} r=0.848675566043 0.258723442362 0.261224169969 0.25787941881
{Pagrus major} r=0.856193568039 0.249021480608 0.262767571212 0.278011873326
{Paralichthys olivaceus} r=0.850198756052 0.261866568705 0.255776648503 0.254392946795
{Petromyzon marinus} r=0.861098538325 0.222874085289 0.300025233409 0.302643199596
{Rana catesbeiana} r=0.862609761905 0.276921124437 0.228175530289 0.245297059689
{Salmo salar} r=0.845540154091 0.248614229772 0.268492303687 0.265823814638
{Seriola quinqueradiata} r=0.800908852083 0.236729842386 0.266021883548 0.285056011463
{Sparus aurata} r=0.850673447241 0.241403026135 0.276249426868 0.269112028122
{Takifugu rubripes} r=0.850975794974 0.248616238873 0.274126341005 0.269792573943
{Tetraodon nigroviridis} r=0.836442459832 0.233390607102 0.281657794848 0.280630236058
{Xenopus laevis} r=0.867804158395 0.290331081155 0.226613038794 0.244117063023
{Xenopus tropicalis} r=0.879739636222 0.286332933556 0.227599187505 0.252294097393
@group {Rekeyed Data} recessiveon
@balllist {First Position} color=gold
r=0.59589374241 0.322326201461 0.193985178602 0.214178353439
r=0.54271862869 0.322327517048 0.166511231448 0.256553349378
r=0.581061333441 0.33470878712 0.16850436312 0.23439085436
r=0.730298176294 0.280628790238 0.196680163427 0.189718033748
r=0.598660307298 0.327042713229 0.176300968134 0.211823748113
r=0.738007586836 0.356596558317 0.165391969407 0.22250394879
r=0.627660449083 0.320879640577 0.194030635033 0.175691652873
r=0.646960296215 0.345902286994 0.163820727799 0.202229928449
r=0.68247617241 0.336635507388 0.18648562357 0.193252567536
r=0.554254692164 0.338612420294 0.163778763515 0.21368172997
r=0.544853716296 0.336422240129 0.171009042887 0.206553854418
r=0.590459743175 0.315290933694 0.168664218055 0.241655390167
r=0.72134079183 0.321853838348 0.193418791029 0.194619892729
r=0.703451780462 0.330165665392 0.180466047697 0.205170216639
r=0.674035335474 0.296118663577 0.203620981372 0.203170734117
r=0.692917127392 0.336567313463 0.191788357672 0.196439287858
r=0.728727546245 0.333480127711 0.203512055488 0.164097765056
r=0.716631815697 0.307661655196 0.189785566634 0.203964900338
r=0.702290371168 0.294710243708 0.192771885494 0.221365162749
r=0.665734303257 0.281586228097 0.235474946204 0.216108207808
r=0.653501065225 0.320676602792 0.181491995899 0.189535525589
r=0.466436833672 0.361981525086 0.138607136388 0.248369860533
r=0.708863770623 0.262747884276 0.234756581483 0.140498199839
r=0.591540342928 0.319125159642 0.194125159642 0.198488718604
r=0.711226154977 0.237708652182 0.242703814058 0.137362287098
r=0.570012842503 0.315062023802 0.172816573264 0.237233171715
r=0.584953509935 0.322954345488 0.164678854238 0.2348225633
r=0.579719633392 0.312357232238 0.165612217517 0.246387466893
r=0.526658210352 0.338431372549 0.138300653595 0.182614379085
r=0.544332693107 0.325800681173 0.161450069229 0.216146017565
r=0.616096963284 0.303007631303 0.159658835852 0.239263803681
r=0.546585428425 0.322664070344 0.166131682234 0.223963245809
r=0.549284125342 0.275066923402 0.18577936411 0.261992204011
r=0.601626274612 0.29937478322 0.153805106678 0.259273752457
r=0.630898615959 0.312803978359 0.185529263894 0.19099404339
r=0.52822259891 0.322109275731 0.166048284625 0.226048284625
r=0.568300087416 0.350618173088 0.167206817909 0.190253270916
r=0.600875491569 0.329433177327 0.181695267811 0.21851274051
r=0.644864734618 0.3818954603 0.166485802134 0.1944293724
r=0.586852376061 0.321150831802 0.179196268942 0.170024269504
r=0.75922570786 0.319214230055 0.205004377146 0.13091997037
r=0.647716433372 0.34058496495 0.16271855612 0.209572153735
r=0.633287475318 0.333788408441 0.177552757082 0.204006293505
r=0.669453696834 0.325570285441 0.196972411322 0.199779051714
r=0.71384198658 0.299110352265 0.195340582315 0.195958393242
r=0.618758999777 0.325004706705 0.181893978107 0.188402678788
r=0.573321364686 0.316072769757 0.188433614287 0.198698155721
r=0.602856381242 0.335557452091 0.18421392919 0.190265601159
r=0.802816273765 0.306751183325 0.20225869848 0.177235862374
r=0.695937003829 0.308042322241 0.200866180582 0.19023079875
r=0.488958316667 0.35875194745 0.156343424986 0.227504315971
r=0.522027434655 0.361858458839 0.159599356631 0.235646049617
r=0.481928547352 0.369306341173 0.151533194403 0.23228639476
r=0.575366675847 0.365433141918 0.149614145621 0.271274800414
r=0.536260851313 0.348285675566 0.162867597235 0.235262230655
r=0.648859472843 0.304301550325 0.192907060808 0.199995983613
r=0.578406296724 0.332512411175 0.185340212207 0.196184172102
r=0.734699707695 0.31152758133 0.20273455917 0.16984912777
r=0.875696884011 0.294124504547 0.269759850781 0.123921660061
r=0.624931839114 0.302243748965 0.218434343434 0.198066732903
r=1.0 0.373440023491 0.168330641609 0.170606372045
r=0.662276825948 0.33701010101 0.183434343434 0.200404040404
r=0.692722164793 0.327340259461 0.181191796307 0.191123432201
r=0.73577397306 0.334313201497 0.169929182255 0.208945750935
r=0.715165037846 0.295535137707 0.275369050721 0.094633328424
r=0.579794523035 0.35219113642 0.165635058183 0.19664520921
r=0.681454251851 0.263381969991 0.230913900715 0.111850535279
r=0.621379451886 0.272386872651 0.211707504623 0.106214412456
r=0.538079290989 0.224040999295 0.220667576971 0.0961647883674
r=0.548102657831 0.320643350486 0.181906570173 0.150766352054
r=0.692575904434 0.314767932489 0.220440693858 0.142240975152
r=0.727398074012 0.313311918371 0.201119561623 0.175185412632
r=0.759190462201 0.298994594498 0.213352568726 0.180171515589
r=0.594150722757 0.32391786708 0.166590356778 0.213855527771
r=0.696269474048 0.338257169288 0.166993524514 0.212040703053
r=0.693982573965 0.33155927981 0.174536670064 0.203789680293
r=0.647431129699 0.329106683192 0.169653923158 0.214129087616
r=0.646976152393 0.352424341035 0.183127237227 0.201391148715
r=0.633738664681 0.283342190729 0.237555358725 0.121358134042
r=0.477193363051 0.32739090065 0.244630145466 0.128278138863
r=0.626587887525 0.358565737052 0.170009152579 0.221277053946
r=0.573126288235 0.281191315521 0.194610087965 0.227621651896
r=0.62370363844 0.339244392513 0.161133640342 0.206291383142
r=0.673699291364 0.33976500325 0.179515679269 0.219960698143
r=0.646341888329 0.353786561613 0.183792944076 0.206131566785
r=0.612829343764 0.355961945965 0.162325622462 0.225763729472
r=0.603203189162 0.31903238209 0.173951127648 0.235069635316
r=0.621416732509 0.317738648954 0.175351764744 0.235171504498
r=0.631965455373 0.296428401579 0.187615922386 0.240785656537
r=0.594263528041 0.31133327256 0.175747262654 0.239853332928
r=0.607332777027 0.305851849421 0.187786493376 0.229566663385
r=0.561248493308 0.321234384103 0.171477522817 0.239040552787
r=0.626292504804 0.307020852417 0.17939783633 0.244421694177
r=0.591548031094 0.315725685238 0.173693343491 0.247035657992
r=0.663270849046 0.298018494055 0.197291941876 0.229458388375
r=0.73615722611 0.30222715384 0.189284298962 0.264341761116
r=0.692012740568 0.346507850568 0.177855982675 0.203889189677
r=0.615018920637 0.346379921627 0.168921440567 0.219723829073
r=0.661243383191 0.30236609087 0.192081579329 0.201698359704
r=0.687416342162 0.319560966098 0.200666021834 0.189532821083
r=0.657406979775 0.324170298357 0.170931575223 0.264126345588
r=0.626442810704 0.331305698083 0.174713070483 0.238715230894
r=0.600029334227 0.351374534499 0.180248127537 0.210772417256
r=0.623863126509 0.344273368087 0.178640087289 0.221669928471
r=0.63836307019 0.336650508064 0.171716230074 0.254334855971
r=0.621614793108 0.325949139111 0.179309847994 0.226028384122
r=0.719631428002 0.339429992009 0.19546302051 0.178460445707
r=0.571153582148 0.35682028402 0.160291637195 0.159638718102
r=0.712023135018 0.306357228355 0.191548078202 0.209835084453
r=0.703839741098 0.328422215065 0.18461326094 0.201187134772
r=0.636023912304 0.341794211244 0.189170076274 0.192655452846
r=0.674267795516 0.333040662273 0.186720335698 0.191862984333
r=0.681297086903 0.334000723676 0.194307079966 0.182607646846
r=0.689363172329 0.304570942225 0.208245719435 0.184715129669
r=0.686578482362 0.298839042568 0.23815552689 0.13859294295
r=0.667251851912 0.290225793328 0.221131678872 0.157275562788
r=0.620003111218 0.32323586062 0.241438827326 0.130274908072
r=0.696344527649 0.328460968118 0.202538572891 0.178265014299
r=0.69063827511 0.332311043595 0.195161798848 0.181891140474
r=0.497361575338 0.385990011445 0.132894599938 0.258648943918
r=0.711035939745 0.326276084444 0.195291111517 0.175518646955
r=0.661932889297 0.324759561619 0.197718631179 0.186759114292
r=0.645357881502 0.342707907687 0.158713379644 0.232869046139
r=0.629591250424 0.320504465151 0.187025522696 0.244605710461
r=0.65850788276 0.334670509425 0.182621903723 0.221237731734
r=0.679341704786 0.326770177018 0.187706270627 0.225303780378
r=0.654496847658 0.323105689063 0.206167238843 0.165552967141
r=0.6787052426 0.313546270256 0.20590598634 0.190705772064
r=0.684506876286 0.322740987495 0.195423548494 0.192458621832
r=0.668676203834 0.337706429709 0.181504456926 0.188350518345
r=0.632960631933 0.331667399095 0.170432988227 0.238988320263
r=0.557795361329 0.324150823649 0.181617834601 0.228129641051
r=0.529012880541 0.368179953507 0.164467386845 0.213660604403
r=0.615315982323 0.354456196936 0.189584025044 0.20177394109
r=0.677732373992 0.336195847219 0.186170212766 0.196007433991
r=0.644134817792 0.311750094725 0.190502252347 0.22910790216
r=0.663552544861 0.335871910171 0.165349725782 0.233137525018
r=0.62241460878 0.310993962493 0.194696254608 0.235569645052
r=0.659397087052 0.329955244755 0.18558041958 0.196629370629
r=0.696708470201 0.327665794738 0.191144791506 0.192664256039
r=0.608449994842 0.332357247438 0.165221308706 0.234260614934
r=0.614077025663 0.185388739946 0.278686327078 0.100804289544
r=0.654577034988 0.321172582514 0.190845100648 0.195909695695
r=0.647002137017 0.344289109033 0.189550350276 0.177884763756
r=0.591583530473 0.346734163252 0.171692798613 0.221005357706
r=0.574017400942 0.361460046321 0.162401956142 0.217952250166
r=0.580108539291 0.345286937142 0.169021931824 0.226637289166
r=0.627569565678 0.348158640227 0.186709159585 0.184230406043
r=0.611750606319 0.321136275062 0.190274109037 0.199151257957
r=0.686187956211 0.314925782321 0.203031371167 0.187952845337
r=0.642480038222 0.302974028832 0.227474689116 0.149258556179
r=0.698348171487 0.332287876887 0.190858528834 0.221511311839
r=0.630458812003 0.333933631717 0.173309674515 0.229799517996
r=0.60202087764 0.354075326185 0.159685172468 0.187945697533
r=0.642283063072 0.298093142648 0.210909424276 0.186817015035
r=0.677948131562 0.324201709998 0.197842145059 0.18564241261
r=0.666979136158 0.338004419119 0.178160251192 0.188335853006
r=0.703307249923 0.320241979711 0.203830004383 0.180951191159
r=0.599798375925 0.335903735904 0.164984564985 0.23533043533
r=0.617517751044 0.327334533093 0.187195894155 0.19009531427
r=0.702665994014 0.337443011912 0.183759007794 0.187705279671
r=0.711245282214 0.320286121858 0.208762225347 0.176927576687
r=0.664307867857 0.350879348475 0.185997121494 0.185575876716
r=0.612407159882 0.333797317943 0.193922933288 0.193685282635
r=0.615461782983 0.340104617646 0.159249857483 0.238997122589
r=0.709467676055 0.337672384797 0.186814665321 0.187050117726
r=0.733541603599 0.344135153009 0.188330427463 0.191486803343
r=0.684844154287 0.327484444867 0.193233760312 0.184506893101
r=0.653840649484 0.35189178371 0.168932936884 0.231971345058
r=0.63431771393 0.347725235911 0.181164004428 0.206547524909
r=0.608681181615 0.348787203356 0.17170578209 0.227455093746
r=0.674648873111 0.328059587887 0.184499537868 0.193116946664
r=0.716087971181 0.316234242414 0.1946782135 0.183631898127
r=0.577460862973 0.3488330063 0.167226066302 0.239466074564
r=0.66051273138 0.321787960467 0.200887241689 0.189768643306
r=0.626657825055 0.349865035091 0.177937736189 0.202423369924
r=0.541630366147 0.366435620047 0.163222560515 0.21292997344
r=0.677133429983 0.333494018143 0.183399798414 0.197247907446
r=0.556169633092 0.328550424262 0.188889479371 0.194664399213
r=0.6150005719 0.320003874843 0.210035842294 0.167935677613
r=0.65224794759 0.334471822396 0.178620801822 0.200089452712
r=0.695933290982 0.331363745516 0.192216732279 0.181694476179
r=0.708113867142 0.295269947444 0.221732304962 0.153382021705
r=0.603931794639 0.336446847669 0.166997833841 0.236176484959
r=0.697944904863 0.321539991086 0.204017964277 0.185025197984
r=0.680618672891 0.337394373367 0.189398309974 0.189398309974
r=0.658202102093 0.325697625989 0.196168263224 0.189139941691
r=0.644003246619 0.29525008996 0.208288353125 0.195214105793
r=0.685363540861 0.332162715833 0.191818684356 0.181283126849
r=0.720105855855 0.336455424275 0.192524167562 0.183157894737
r=0.629476652037 0.312435726528 0.227651875833 0.156503523138
r=0.64194208995 0.285841716 0.221343426454 0.160111565727
r=0.615635406289 0.307296696929 0.230369905351 0.146561715279
r=0.682063727247 0.28306179363 0.242330838104 0.156392191399
r=0.661513705933 0.305014904436 0.237462738909 0.154392425039
r=0.562414124555 0.334274711168 0.179396662388 0.250770218228
r=0.683546742245 0.292238806602 0.226335408457 0.188307260301
r=0.69400560523 0.317691693291 0.141773162939 0.374201277955
r=0.669354757576 0.299384596841 0.212297348878 0.186422291121
r=0.692687554645 0.329200461156 0.195768693999 0.183127363929
r=0.616218061758 0.341356376695 0.169653404527 0.233390823607
r=0.680457539202 0.348047219123 0.182333940213 0.177694250308
r=0.591625847765 0.33484022944 0.165447195111 0.257826070656
r=0.623597612492 0.332643915891 0.168710296942 0.244447727385
r=0.620104886551 0.331668824938 0.170720800455 0.24871668266
r=0.680433109704 0.327859069007 0.185071393838 0.182485301269
r=0.650343116858 0.340257134364 0.194782996433 0.185270511296
r=0.671708660694 0.348277639038 0.191699369723 0.191342609109
r=0.677347786111 0.332158621672 0.185284066638 0.204524419764
r=0.611874574287 0.351044008995 0.157179569547 0.265531641503
r=0.559768049351 0.341313135704 0.166793445188 0.240567677997
r=0.594322587588 0.348358391179 0.16731256962 0.224722622546
r=0.524347827782 0.379606324621 0.194514359471 0.190577605679
r=0.622862505937 0.28855391104 0.197250751748 0.233451790526
r=0.61965074179 0.293849538977 0.179039186924 0.245887468567
r=0.621919235574 0.28997981281 0.179977977611 0.260671682878
r=0.635418068128 0.314268708264 0.172639616385 0.246520951321
r=0.652827750018 0.296495459734 0.184317791982 0.238624743067
r=0.63816518662 0.289564899452 0.195012797075 0.231524680073
r=0.602387108317 0.304611967599 0.18068983538 0.254246145806
r=0.622657296585 0.310324939949 0.174885760823 0.254349327874
r=0.625792370996 0.290094339623 0.179172714078 0.241364296081
r=0.606242366702 0.303711174125 0.186593408033 0.235067222873
r=0.519878644643 0.260595546926 0.197841898366 0.305174032753
r=0.607029069499 0.321571872071 0.171691951734 0.231343720712
r=0.589754403004 0.304009575105 0.183057384135 0.250149611011
r=0.613505113327 0.309728822336 0.173488562433 0.24228099919
r=0.629650363483 0.311678822285 0.174963744807 0.243914162584
r=0.629811778718 0.259814228846 0.170031642339 0.251321833214
r=0.650567768996 0.310162773449 0.178420754612 0.234645782325
r=0.611652363937 0.317044989265 0.171568882859 0.240370903661
r=0.605264580932 0.321563994065 0.171745342639 0.232744408419
r=0.607169632865 0.312048844578 0.177687611098 0.232359533194
r=0.600245627881 0.316701558502 0.171260758316 0.231042102815
r=0.626221540774 0.323121523153 0.166653608086 0.211901590535
r=0.574749355471 0.311657622965 0.177169029698 0.232131396231
r=0.833303032749 0.25931283906 0.261482820976 0.173056057866
r=0.600682444068 0.307102847363 0.182809501582 0.221487474716
r=0.609745581956 0.320005794582 0.161065237336 0.233618233618
r=0.607703835281 0.321245853713 0.169140383426 0.261904761905
r=0.694236557209 0.322011901747 0.182071410484 0.216288933907
r=0.615870667683 0.320321007925 0.177467455225 0.210766163486
r=0.62091830919 0.316287963809 0.170616620224 0.229405624228
r=0.583592653296 0.315815189178 0.165694567441 0.235136042996
r=0.616176722721 0.323633491527 0.166870750308 0.227823983728
r=0.620051257513 0.303646576163 0.176183684609 0.21747398447
r=0.609738070205 0.305759429154 0.183639143731 0.220387359837
r=0.755664019832 0.224347110837 0.259921858935 0.157515936665
r=0.644356294116 0.331803947273 0.182288252858 0.219648969485
r=0.592487203123 0.318066435441 0.170918718359 0.22255066165
r=0.577059851465 0.316278434319 0.183755721019 0.20418061343
r=0.608882100885 0.301163334893 0.188273049408 0.226582870897
r=0.6140689019 0.306830546041 0.179817314796 0.22596547787
r=0.609445197793 0.345019383111 0.160346086859 0.216922299006
r=0.619879127187 0.302736790547 0.195603991918 0.211069613666
r=0.55610689649 0.351249053747 0.163559803179 0.248722558668
r=0.664503445766 0.317913573196 0.186196632227 0.210511742208
r=0.573946724874 0.309577272284 0.175306713528 0.225471053402
r=0.727262635059 0.311254396249 0.191822977726 0.214439234076
r=0.5595876752 0.30774873911 0.176570380559 0.232003668042
r=0.577780695572 0.309993053278 0.171464136226 0.237740093869
r=0.59570913899 0.313169597736 0.18034499023 0.237601913618
r=0.662407418309 0.310684737544 0.178199091271 0.217058586299
r=0.643629849123 0.321816051634 0.171882257517 0.216579894209
@balllist {Second Position} color=orange
r=0.761104687117 0.173033942832 0.2726013253 0.226692893832
r=0.804329490428 0.184972924188 0.268346369836 0.232586241476
r=0.791228637602 0.18325103159 0.257728471893 0.229926266658
r=0.721169075102 0.181729906011 0.263553251131 0.209120389879
r=0.758580504012 0.187651079181 0.267948513442 0.222143146373
r=0.78793563063 0.205919029013 0.24553163189 0.261243661152
r=0.710527978612 0.154777856599 0.269304537453 0.226452273981
r=0.732788222517 0.161757605022 0.283789122514 0.250910846758
r=0.744028410556 0.186436844813 0.255999787147 0.239610124696
r=0.765833761438 0.189354033823 0.248128638758 0.229657610202
r=0.756294779317 0.185379174501 0.270301727997 0.212507834184
r=0.786087171928 0.196501063213 0.239464527354 0.25244861138
r=0.747761173316 0.173683447576 0.270641346891 0.211828780882
r=0.748925944063 0.16464591298 0.253358820317 0.250118332423
r=0.732658285223 0.159204362488 0.282049424655 0.22988330355
r=0.741380171084 0.173584716943 0.258851770354 0.256901380276
r=0.690197047565 0.146867774964 0.254266211604 0.28355168997
r=0.746652668905 0.182513261994 0.257029479399 0.23160962003
r=0.759647143801 0.186188782126 0.238820361073 0.254978887522
r=0.758557712443 0.203197048878 0.295727021211 0.215032277897
r=0.735806801973 0.186893778093 0.262518728807 0.210432931157
r=0.798022065384 0.184522731389 0.258331823945 0.251539576164
r=0.652425884837 0.147401545442 0.290509915371 0.20076642253
r=0.742061863904 0.179916985951 0.277884206045 0.216315453384
r=0.639324482279 0.124999287368 0.273757986014 0.209100233381
r=0.779729782996 0.185032428688 0.256375543102 0.236540520118
r=0.781262051366 0.186919542477 0.258480789911 0.229592335517
r=0.787411987305 0.178231571002 0.255928615755 0.236838927883
r=0.668905351505 0.131437908497 0.314640522876 0.265947712418
r=0.737550730411 0.16744317665 0.286203725227 0.239774828949
r=0.775001792344 0.187565464612 0.237019302708 0.246521023492
r=0.761871919053 0.180857699212 0.281680713177 0.215748318983
r=0.783323349062 0.175052834265 0.265232705584 0.244145963462
r=0.792482555905 0.174767211249 0.238783006199 0.249917734634
r=0.716766939723 0.160336630417 0.270397289469 0.24066888901
r=0.759332112131 0.167013977128 0.270597204574 0.23085133418
r=0.738000203476 0.163245708798 0.284479654303 0.208378345937
r=0.766094249347 0.16848673947 0.271814872595 0.228341133645
r=0.757015746618 0.192665943209 0.241635015373 0.271070718032
r=0.705862915725 0.19114231957 0.309272272986 0.175306536789
r=0.659576460943 0.152218876564 0.288901288132 0.201974044964
r=0.757113385111 0.189912174684 0.273064217227 0.225646603819
r=0.747224614146 0.185940015795 0.259313224319 0.245593628132
r=0.753497464335 0.181983757315 0.270781082049 0.218290935149
r=0.734137508156 0.179715582315 0.257728253055 0.226365923796
r=0.711113209796 0.163712648934 0.282671256825 0.244694871036
r=0.718322642185 0.160393891346 0.309939080364 0.226946507552
r=0.734274269153 0.170067499418 0.253704709442 0.243334109189
r=0.726715550013 0.180446757273 0.255819747004 0.210452016497
r=0.744757545056 0.203991009265 0.221314620909 0.235458582315
r=0.774511383203 0.189818518674 0.282832961388 0.23752579056
r=0.784599271212 0.192913193937 0.279195301457 0.252839109032
r=0.787741715204 0.190867817803 0.268755582018 0.246315867818
r=0.830883599198 0.203187173241 0.241018352479 0.295801408409
r=0.784837683142 0.199322401409 0.269358991733 0.247757148665
r=0.73230547188 0.184733713551 0.287974937746 0.216463169733
r=0.732302371523 0.164431032804 0.286926895746 0.228044388202
r=0.712958927434 0.16260018859 0.253536067893 0.219825553984
r=0.681265221946 0.256703194218 0.277220797389 0.169037071578
r=0.734206121529 0.159753270409 0.287423414473 0.223609041232
r=0.766542118274 0.264204962561 0.161650271619 0.267948906181
r=0.755339719854 0.183232323232 0.240282828283 0.239717171717
r=0.739862193921 0.162808849653 0.275501964795 0.204473273403
r=0.765931907909 0.204937199359 0.241047568145 0.239878407269
r=0.627433276244 0.16046767195 0.269557139135 0.215301301732
r=0.737220934757 0.157867046299 0.274294379797 0.235021044813
r=0.624550812025 0.131856322077 0.274108213119 0.178440044641
r=0.623184289484 0.117939269595 0.258652866312 0.160585630415
r=0.595437446087 0.101850124183 0.271633187381 0.120193128675
r=0.687085334961 0.141607734148 0.25669354173 0.194724966292
r=0.682784157446 0.162681669011 0.267229254571 0.210407876231
r=0.718524035448 0.16928055175 0.276465586471 0.20645755586
r=0.717122938959 0.168541226969 0.283401458684 0.214795223211
r=0.756960955698 0.181206635438 0.267953368788 0.215757404994
r=0.770802793325 0.199430157262 0.243374653099 0.235204440333
r=0.756227380128 0.184312837353 0.263730041898 0.219982636923
r=0.743313330646 0.177566974926 0.288492706645 0.246973019354
r=0.763760099017 0.178734136023 0.241905304263 0.243654409372
r=0.647216122804 0.133073516386 0.267729554178 0.192973132566
r=0.659876010792 0.0852986691427 0.288084184463 0.235097493036
r=0.778617560947 0.194862442123 0.259832292452 0.257914288791
r=0.75062530889 0.168121767206 0.264685533555 0.235792178697
r=0.736099833718 0.14598941508 0.279996334227 0.235594657136
r=0.776985886002 0.194020869497 0.274152318071 0.233895815393
r=0.753178230972 0.182736536303 0.290204018751 0.248453903207
r=0.781782695248 0.191933015481 0.264623432809 0.250522396845
r=0.780548107956 0.189144961568 0.273798289012 0.225422689388
r=0.779422166521 0.192287340562 0.273512619094 0.230885719214
r=0.784963230464 0.201502829695 0.276525419698 0.21662624245
r=0.783204765591 0.185187436061 0.273653610461 0.222806324511
r=0.764693802383 0.185335915192 0.286400385091 0.227509928124
r=0.779556909424 0.183856964852 0.287536814681 0.221282526377
r=0.789576360555 0.206021636702 0.280480868821 0.221707347738
r=0.791732737142 0.191454742391 0.278060449514 0.226441533076
r=0.768163368584 0.188639365918 0.27034346103 0.23857331572
r=0.84831915083 0.233906633907 0.247190298803 0.211096140128
r=0.747654640315 0.185841905793 0.266332791915 0.258031041328
r=0.76712489974 0.174472849412 0.266840828513 0.243095726815
r=0.738576713534 0.1717956162 0.268326317317 0.222710117579
r=0.730320595633 0.176059740122 0.280620398822 0.229096773766
r=0.80997254265 0.193168696689 0.253473386226 0.275151786047
r=0.783352557947 0.18225762895 0.262608020524 0.257882122603
r=0.757212378581 0.181053600569 0.25486422026 0.267887777731
r=0.769409758841 0.179159666776 0.258819861792 0.260785604184
r=0.801527721935 0.188659457444 0.272093782045 0.263493987135
r=0.770002144435 0.186477919458 0.276168863915 0.235645846841
r=0.720229133014 0.178194086833 0.285803072006 0.237636508923
r=0.705056683528 0.167963436531 0.271124653137 0.203329887371
r=0.73821863431 0.169603670701 0.283847586115 0.243117435829
r=0.733232255984 0.170137578797 0.274697464685 0.258335250541
r=0.739338308575 0.176895489216 0.27925948376 0.232611001667
r=0.73462279667 0.181765832744 0.273563821296 0.236504823371
r=0.725952519325 0.187383910264 0.280159208781 0.232275961886
r=0.721570156375 0.192475217783 0.278086512466 0.223840993291
r=0.659051182464 0.138468194438 0.276795715021 0.24397623939
r=0.673793966815 0.149952535937 0.265934363982 0.246830078655
r=0.662767424574 0.146809415414 0.285814343247 0.234935087675
r=0.722613688559 0.174116442467 0.277230519366 0.228595134696
r=0.723365067241 0.168649144429 0.283757058099 0.229384619794
r=0.814754825396 0.196048147955 0.253410805327 0.282349001145
r=0.715059339272 0.172081280039 0.279126361258 0.225771126118
r=0.720631067053 0.173965555804 0.290404831134 0.235965108477
r=0.772581762655 0.174258709826 0.268632188605 0.258736475563
r=0.77004753804 0.160639740722 0.267732901203 0.289081077273
r=0.765653294379 0.17693565976 0.273290232123 0.24945474373
r=0.769411396759 0.177561506151 0.259057155716 0.262732523252
r=0.699377549143 0.178948013732 0.312285434036 0.20773050515
r=0.727431756968 0.173530199545 0.292219097362 0.223717691175
r=0.731297632344 0.174390009941 0.282574951602 0.232310724314
r=0.730428421472 0.171039763042 0.276161734708 0.233283035739
r=0.782330471005 0.178015673066 0.262882785013 0.256301844356
r=0.768877604055 0.167655762303 0.276304441846 0.236412623914
r=0.765339557473 0.172808696841 0.276733214823 0.242991932176
r=0.748229354793 0.170563961486 0.287008490253 0.244557226201
r=0.741352381917 0.183927198154 0.271212509613 0.240226864906
r=0.762197531846 0.171346777249 0.284174630573 0.244979581527
r=0.772984993304 0.1793335586 0.270137499025 0.257869154992
r=0.768315926803 0.168355625211 0.29275677216 0.24122424264
r=0.739657556208 0.171795804196 0.281188811189 0.224397202797
r=0.73818460587 0.182672334205 0.269810740114 0.233372441914
r=0.774768452325 0.188985246086 0.266809325374 0.248338776889
r=0.577083252871 0.11800076599 0.351953274607 0.144695518958
r=0.740965158277 0.174492467488 0.271642559767 0.220867848406
r=0.722103335154 0.164182328797 0.281548004814 0.228682529395
r=0.770862118572 0.190730381343 0.277684762055 0.237334541443
r=0.773720870891 0.194193565051 0.269404289392 0.240277407079
r=0.771509215611 0.187104290128 0.245884617333 0.269158689156
r=0.732068859795 0.178163361662 0.275212464589 0.234537299339
r=0.733452931226 0.168925648465 0.292512882692 0.224613519248
r=0.73193174543 0.183292210081 0.278933145341 0.218658207026
r=0.677190736967 0.144031308463 0.280661934632 0.22235748872
r=0.759288773889 0.169447580814 0.260402291641 0.28260778656
r=0.772587430686 0.179242035012 0.271961651527 0.248179242035
r=0.728938559482 0.169457503566 0.265120701495 0.241878400507
r=0.720244464785 0.176475980931 0.317455078841 0.187843784378
r=0.723712418426 0.175274821148 0.282658640144 0.232841854243
r=0.729563334614 0.157169438307 0.264449354576 0.238399813932
r=0.720752028613 0.172972721171 0.283928083664 0.2262451008
r=0.776677200049 0.18682038682 0.262092862093 0.257052857053
r=0.731338252375 0.173132040259 0.2774945011 0.220705858828
r=0.733048193921 0.170106377764 0.278359233296 0.226236580225
r=0.708543521831 0.166859946019 0.301084758982 0.23126815201
r=0.731472652275 0.178186541229 0.288447361955 0.234545582195
r=0.746126411536 0.200135800373 0.27278900017 0.221694109659
r=0.785321915808 0.184703843217 0.242702310001 0.267822377627
r=0.72770628588 0.177766565758 0.289236461487 0.233501513623
r=0.746202065617 0.190224252991 0.271147718391 0.235225154813
r=0.725052052141 0.169406689734 0.278278572494 0.229703766298
r=0.795348693304 0.208459775672 0.255483565998 0.253707102044
r=0.759496509317 0.184432495124 0.266039327324 0.240682165639
r=0.770488112275 0.174196931952 0.269463747214 0.261937852367
r=0.733516648747 0.165932691785 0.272712444952 0.23258848475
r=0.725941883995 0.179360035385 0.273282815937 0.218796196063
r=0.771187660829 0.180496746876 0.260869565217 0.294407724879
r=0.729890379252 0.170429020665 0.277380952381 0.231412848158
r=0.75560553896 0.187295303221 0.279575310419 0.231683762222
r=0.753793773902 0.164798859882 0.246593681847 0.290794843558
r=0.746302773942 0.191638546825 0.27665541873 0.22481265612
r=0.728517118873 0.152663371774 0.287080831163 0.227772758676
r=0.700245677514 0.144899738448 0.285963382738 0.225728954761
r=0.734104514213 0.170407416443 0.281532080995 0.246808164593
r=0.722566400943 0.169127438638 0.277308019764 0.232355573667
r=0.688557751719 0.154037267081 0.267244556686 0.208490887994
r=0.780466326145 0.183659342986 0.255557908109 0.260134529878
r=0.724696543709 0.182625389969 0.287565566183 0.229387363297
r=0.727734470642 0.181321478264 0.292768181355 0.23718057488
r=0.720027002236 0.177738442316 0.295762182424 0.238286130779
r=0.724907071 0.174103394506 0.283255367638 0.224061412978
r=0.72257458616 0.192111338731 0.287451630735 0.225343868891
r=0.729042362163 0.1858216971 0.283308270677 0.228872180451
r=0.684592944175 0.156465435155 0.294610550371 0.228946867263
r=0.678324545281 0.142520061512 0.281262876786 0.223372849671
r=0.672677753214 0.145475178675 0.293244156848 0.221267143133
r=0.671519663758 0.151401731983 0.290253926317 0.242477616322
r=0.686623895738 0.162852884447 0.290241977906 0.223040504997
r=0.781299106012 0.170314505777 0.253016688062 0.302503209243
r=0.717085712368 0.149265056401 0.286065971448 0.232925713012
r=1.0 0.209345047923 0.170247603834 0.254872204473
r=0.72115788142 0.164585188806 0.296250661274 0.206940194063
r=0.724236647744 0.169984425881 0.287283833256 0.224623288364
r=0.782816529067 0.187142654633 0.274701129329 0.24399896045
r=0.715581196532 0.167886298232 0.277324249721 0.248687378869
r=0.813486604338 0.183220654578 0.256835705627 0.245729246073
r=0.80045242096 0.19559757719 0.262372580883 0.237701285271
r=0.788628081254 0.179301092799 0.251204128975 0.278929373294
r=0.722716390734 0.170306352504 0.278303346448 0.219994695195
r=0.730625035338 0.173751486326 0.28682372176 0.228076694411
r=0.740547767309 0.170690133587 0.278630039244 0.24013953304
r=0.746886881264 0.185212871992 0.279705966111 0.240459917414
r=0.81560211505 0.189945390299 0.229810472213 0.308866045615
r=0.780436462465 0.158121794315 0.269657915326 0.253412153351
r=0.774746014242 0.183908017042 0.270266018037 0.244016639501
r=0.784931099164 0.278283317199 0.201161665053 0.256082607293
r=0.75869619853 0.184558909673 0.293122974187 0.232787909556
r=0.77083962316 0.18553541492 0.285598281643 0.23915549036
r=0.79524994273 0.188456597541 0.283299688016 0.22835382639
r=0.794344068581 0.191527633269 0.265126507923 0.233902902907
r=0.778577288105 0.186867144704 0.272678275375 0.226363668035
r=0.761434621441 0.187597806216 0.287531992687 0.228277879342
r=0.801121661393 0.202639142932 0.272406584792 0.228116017768
r=0.802541529411 0.199051862368 0.256941495598 0.24361940133
r=0.776626392728 0.178392597968 0.260885341074 0.228936865022
r=0.768330312754 0.185191976477 0.296494456487 0.22260496002
r=0.776211690737 0.163321821336 0.42441073958 0.213932169401
r=0.774667317119 0.178999238519 0.276219833646 0.225339737582
r=0.79063340491 0.184387259791 0.271427621517 0.23485604096
r=0.781245601928 0.185372942365 0.274259418559 0.231933320527
r=0.787174094051 0.188609551616 0.271359006906 0.233419751431
r=0.776707919947 0.173420434827 0.252179238542 0.211329998979
r=0.778885140996 0.19524838702 0.253857993923 0.244399428977
r=0.783781008271 0.18789844739 0.274572557593 0.229257032095
r=0.774680221948 0.185717425949 0.276996208166 0.22919986811
r=0.770415530638 0.184001854857 0.277138882448 0.230102790015
r=0.784681746259 0.199697604094 0.246336357292 0.224470807164
r=0.752752561428 0.18416516493 0.266355872444 0.224477003839
r=0.764343268298 0.188867495186 0.294707975961 0.223641986114
r=0.715736737431 0.245569620253 0.241591320072 0.230922242315
r=0.75519453381 0.178310253618 0.288263056895 0.218803485296
r=0.782531395326 0.183688251485 0.248925587909 0.227606354725
r=0.82075257056 0.2084387474 0.258896947209 0.236099398437
r=0.771644317021 0.210369713852 0.238351481388 0.244555583692
r=0.75291070175 0.180969055238 0.275478747466 0.218171461122
r=0.773290600928 0.183596793851 0.265761232611 0.226193243985
r=0.769842712807 0.187284331389 0.286896509604 0.221577549088
r=0.775701180945 0.188280222364 0.258287348253 0.229847402988
r=0.749330170085 0.186237740567 0.278502632367 0.220414487701
r=0.758027786645 0.187563710499 0.282568807339 0.215341488277
r=0.663662215204 0.22270203578 0.296113510179 0.195969566111
r=0.775564140167 0.21360425315 0.263200058262 0.234578690554
r=0.760991171323 0.192075383966 0.27952514934 0.221231632038
r=0.729699712622 0.182150420111 0.300225425234 0.225869253364
r=0.75805005957 0.186835595373 0.289463127633 0.225111987698
r=0.761160349474 0.184841157902 0.274027805763 0.229585600107
r=0.770072233453 0.198831395022 0.269060059554 0.224282263048
r=0.746788283799 0.185942570257 0.272907610359 0.228323027001
r=0.819437287338 0.204295987888 0.235143830431 0.249668811506
r=0.757140201981 0.185608223872 0.282591765744 0.211705865047
r=0.757122236399 0.183084382831 0.283852386996 0.223014090924
r=0.774019529693 0.255373192653 0.243894099258 0.234710824541
r=0.762980074014 0.184273269143 0.287849610271 0.22260430995
r=0.774077379842 0.185537418852 0.271927133472 0.2299717547
r=0.781614289568 0.204804258473 0.268479212991 0.23558048649
r=0.759377468465 0.177133936854 0.264145868027 0.224153869714
r=0.763613928398 0.177629344111 0.265100833986 0.22010163123
@balllist {Third Position} color=cyan
r=0.688327867633 0.266295042543 0.230816483904 0.318078446236
r=0.711091773349 0.366370838347 0.164706177296 0.336035900521
r=0.725248280783 0.329770682541 0.21166204424 0.293377528242
r=0.558223292982 0.197797768454 0.297246294498 0.191238709441
r=0.688627976845 0.286930807269 0.20290317435 0.336122802066
r=0.852985957697 0.246238257544 0.262449081387 0.237135256464
r=0.675648584028 0.210504190641 0.327658232837 0.249888337143
r=0.793360943662 0.215179316097 0.308634388306 0.275931697467
r=0.748017163321 0.223730421981 0.255441048655 0.276619898185
r=0.737446048068 0.329047685057 0.148599944552 0.374306903244
r=0.682755741338 0.322857910287 0.170874742591 0.361178261259
r=0.750886034108 0.328806624138 0.146304529931 0.37491139893
r=0.634983706051 0.191865642279 0.341651307751 0.129429062519
r=0.757506064371 0.18272346623 0.320189331877 0.208774804296
r=0.632550714386 0.201063339892 0.310476997737 0.197875672114
r=0.790773484669 0.203090618124 0.311212242448 0.2525005001
r=0.846224498317 0.124298139381 0.322250357811 0.206759881097
r=0.66628412356 0.206389001884 0.283694596412 0.224237694779
r=0.70255598259 0.229411177977 0.235429065399 0.286331748512
r=0.578652300066 0.281432523824 0.253765754688 0.269289886259
r=0.641078361325 0.240241305891 0.247929973977 0.277974923113
r=0.852042735103 0.418538308277 0.0903368954899 0.427730483608
r=0.493299513691 0.131677538176 0.398476728923 0.115250599004
r=0.652683994204 0.295019157088 0.224191145168 0.295551298425
r=0.462993789817 0.0681955172076 0.437953072014 0.0806777208421
r=0.707531993861 0.316352874504 0.176342799572 0.371324223915
r=0.704909928828 0.302864405123 0.182471404829 0.354580115358
r=0.700672104267 0.316107628027 0.195703389038 0.329169141325
r=0.817877089698 0.282026143791 0.192483660131 0.404444444444
r=0.731275709806 0.301626123076 0.198904464006 0.397344032664
r=0.706658754752 0.308020350142 0.192578183451 0.329268292683
r=0.665519213179 0.315620531232 0.176339489458 0.370257401041
r=0.641528417201 0.342600854741 0.172911285399 0.371051519279
r=0.706862076332 0.309824708069 0.194848854066 0.31406693288
r=0.697029866309 0.240341002241 0.291272747145 0.265041805563
r=0.704620581461 0.316365946633 0.170546378653 0.387268106734
r=0.686247673204 0.281718881287 0.265874444845 0.266114512063
r=0.704085486215 0.273374934997 0.274206968279 0.274206968279
r=0.941593670415 0.273060227889 0.208084644601 0.325782239103
r=0.54352322432 0.319800995573 0.224571426997 0.249522736476
r=0.590071929928 0.0801739314472 0.432943077855 0.0622420610107
r=0.720367708531 0.255176859238 0.239021835469 0.297276609459
r=0.76200863708 0.265545508531 0.23415144818 0.328670344
r=0.667550827085 0.22306819539 0.285411441538 0.246805207214
r=0.636049854022 0.195958393242 0.292269500359 0.230465941769
r=0.737036492868 0.213738199618 0.24628170302 0.365482370028
r=0.669584050275 0.263206208796 0.216264708337 0.335767337061
r=0.756847703167 0.276876923475 0.218584322549 0.299066387359
r=0.602491721784 0.128352755557 0.401500262961 0.109945470147
r=0.685214634346 0.250534510169 0.227180527383 0.291321747711
r=0.797805771155 0.394206071835 0.127542212304 0.411343635521
r=0.84816604503 0.372520348979 0.140834429985 0.408064044451
r=0.847766794983 0.413590354272 0.121464721643 0.405701101518
r=0.987160948681 0.378241762279 0.139576880423 0.379571186172
r=0.805983031055 0.373736278629 0.149451145142 0.393440845643
r=0.623776282573 0.24064181862 0.247911478834 0.298176560366
r=0.70850455283 0.259953275577 0.208819234888 0.334381388105
r=0.634216409531 0.144743045733 0.387729844413 0.133015087223
r=0.482076488789 0.169153648869 0.357076241548 0.186407087899
r=0.631961347569 0.227334823646 0.295164762378 0.247971518463
r=0.914086786317 0.13500220232 0.271619439143 0.204962560564
r=0.758507825699 0.189131313131 0.230868686869 0.365616161616
r=0.624963986215 0.179549981159 0.350433331539 0.13688970232
r=0.749582871271 0.208945750935 0.273316408338 0.286611437734
r=0.583936456821 0.139723792584 0.360383835408 0.142510791122
r=0.769212184586 0.24102500619 0.222517949988 0.338759593959
r=0.444661973345 0.0835572272972 0.400012400281 0.0894886950771
r=0.420572846951 0.0839555571434 0.418003405857 0.0802315710322
r=0.277183620093 0.0950584456214 0.438265019855 0.0775353083551
r=0.596105979068 0.2465305486 0.224287535658 0.254895755941
r=0.614700354878 0.169245194562 0.339428035631 0.161650257853
r=0.603306351591 0.161698710378 0.37044735226 0.136685719684
r=0.596028080926 0.137265902594 0.401912852983 0.124050475096
r=0.66602061838 0.278977212693 0.216250484274 0.328249920755
r=0.74559778894 0.233946345976 0.250286771508 0.288444033302
r=0.683848243088 0.214434001434 0.307439701053 0.231306382818
r=0.748454659807 0.262751453904 0.250309848413 0.276003432167
r=0.799298045588 0.208346892288 0.222217702571 0.337089163684
r=0.517232417898 0.115866548568 0.380431059935 0.188674343076
r=0.706913513186 0.181925100588 0.262684411431 0.299865882596
r=0.850976675931 0.298569236567 0.205845536772 0.322964897168
r=0.631038960989 0.294270747537 0.179455078575 0.354133034626
r=0.742835583355 0.152656539968 0.2731230096 0.331729557587
r=0.737651366087 0.274983297465 0.278087028125 0.231826661619
r=0.802708964444 0.270990602373 0.27435790215 0.257257301318
r=0.821233805863 0.335720907646 0.238253428689 0.270406586615
r=0.682674868452 0.29645823205 0.205193547943 0.328303321672
r=0.693476264711 0.28963839783 0.210748959981 0.324021154122
r=0.619805381749 0.281043420364 0.216864031959 0.338778713083
r=0.661445410035 0.300049631813 0.206427826228 0.325837916679
r=0.65873900698 0.287560033695 0.209710416051 0.328596278184
r=0.676703965772 0.315075004855 0.176558757848 0.35879142663
r=0.652737425989 0.294172937958 0.198921158348 0.348635881962
r=0.680674792448 0.308903921123 0.189943743111 0.344413994716
r=0.669745773311 0.252377807133 0.24927344782 0.304095112285
r=0.623932520912 0.2802092415 0.229071887136 0.259538717603
r=0.821632985748 0.19094026349 0.306127052879 0.341048547194
r=0.78451850536 0.232646016048 0.248787087143 0.3618678858
r=0.631474941464 0.246479895486 0.300188706634 0.209428073741
r=0.67690732651 0.226249724246 0.328099553007 0.197414382075
r=0.825290072341 0.274518568183 0.226058777517 0.344842999218
r=0.792024485541 0.273352687011 0.236436672968 0.334684715096
r=0.867394220147 0.260282857023 0.223618143019 0.41966191054
r=0.828805729167 0.250714421795 0.247458390343 0.362051646201
r=0.818676286414 0.281299524564 0.233149995339 0.325626922718
r=0.720108913212 0.274403861393 0.220301131042 0.32605720049
r=0.736429332276 0.192488679748 0.365000443931 0.193820474119
r=0.685794643307 0.261820556069 0.241144784809 0.30752489254
r=0.687158164635 0.185795983508 0.316564702753 0.221904508578
r=0.774005763196 0.192729949846 0.313155109741 0.244936272029
r=0.736894667592 0.24046572713 0.285169470122 0.286912158408
r=0.727960689121 0.234503637483 0.294014686766 0.252554220165
r=0.716882702775 0.235628995296 0.294367386323 0.250681461826
r=0.639014156047 0.239736657655 0.289301091419 0.255982777611
r=0.660607781967 0.142590203791 0.393560322541 0.145305474602
r=0.658740408947 0.184279224302 0.316432736642 0.239659614863
r=0.695566770171 0.1854066088 0.316106761388 0.267203642094
r=0.691476080747 0.20739328461 0.351569395897 0.186791653427
r=0.69973029389 0.203301900312 0.358049815128 0.176989882198
r=1.0 0.402601836437 0.0931029549475 0.456134247217
r=0.678789924004 0.186925838048 0.365516821804 0.179959846687
r=0.705280669004 0.23851487363 0.305703422053 0.236233504809
r=0.81599895517 0.241645495407 0.249258265674 0.311679428642
r=0.844749672369 0.237454423758 0.243725010128 0.358585947545
r=0.771205391408 0.225482941268 0.296502570494 0.299910422184
r=0.789804315285 0.222884788479 0.300030003 0.289097659766
r=0.622595954359 0.260115252575 0.316699362433 0.187898479647
r=0.651466977096 0.214644435516 0.330152671756 0.216519351815
r=0.692284138442 0.219108080297 0.325583828941 0.213718890071
r=0.724414756607 0.233548495264 0.330776538967 0.20181909632
r=0.787841445474 0.259282510966 0.248184168075 0.324551466996
r=0.715686107839 0.331493333948 0.204987618178 0.293216740326
r=0.829341591472 0.329755230412 0.197764255436 0.375222207029
r=0.799268141282 0.218517288811 0.287814827112 0.355404828535
r=0.745681402149 0.232440399897 0.302326326583 0.2622084081
r=0.709770230633 0.236264892856 0.276849240096 0.296088915084
r=0.798063784355 0.236698463858 0.269773607465 0.304382294076
r=0.699917728052 0.23581007676 0.276202603786 0.322997738161
r=0.687845183374 0.22688951049 0.312895104895 0.226344055944
r=0.707587095008 0.223976765656 0.327790813971 0.221159024465
r=0.77380888084 0.260277058227 0.195404887938 0.411420204978
r=0.265955184842 0.0969360398315 0.404442742244 0.103504404443
r=0.663388438603 0.241104768445 0.299240310743 0.226211425383
r=0.723683945888 0.224176773756 0.347838163133 0.210474338796
r=0.768387675169 0.300198944217 0.1996828711 0.354002521273
r=0.809738056834 0.315440777635 0.176892214177 0.375838377229
r=0.8635188351 0.277060223877 0.16897128096 0.46634250114
r=0.754166500511 0.260339943343 0.269641170916 0.278399433428
r=0.672277101248 0.26696401507 0.266184558091 0.26276360802
r=0.642940175957 0.237927388086 0.314024987271 0.202953041162
r=0.621710932254 0.179170793441 0.347804555959 0.187953945196
r=0.851940630535 0.194914899845 0.316480575419 0.284824154226
r=0.769839968994 0.251966418602 0.233162954527 0.331841415292
r=0.787730919771 0.29063440917 0.26295494163 0.26728646136
r=0.533538426083 0.254327099377 0.29930326366 0.194279427943
r=0.696173917075 0.227170941662 0.320842784854 0.219158960042
r=0.738245218253 0.20415164554 0.350331433888 0.185195953018
r=0.667684975137 0.206138001275 0.359937408818 0.170071844344
r=0.803381886081 0.28854028854 0.186013986014 0.386278586279
r=0.676920161393 0.255048990202 0.26558021729 0.278944211158
r=0.702756138336 0.190487278788 0.369883327614 0.173844306093
r=0.676962235649 0.181443129689 0.377141039193 0.165084512679
r=0.754510517584 0.236318320637 0.318636571068 0.232105872854
r=0.697656936688 0.292446104227 0.212391784077 0.333525717196
r=0.843571810279 0.284110662266 0.204359887511 0.368296631589
r=0.722016353398 0.2087790111 0.359670366633 0.185536495123
r=0.743755985973 0.208170504419 0.351019058498 0.193410689593
r=0.6927370686 0.213114506093 0.342310177671 0.186080236174
r=0.826514474105 0.304231424419 0.214300149325 0.307538444715
r=0.778356538755 0.238230797617 0.25815804734 0.341557277664
r=0.841649887885 0.251212796644 0.243398452865 0.376661859184
r=0.702971003029 0.219675963682 0.348447779046 0.187951938237
r=0.643803670251 0.206178487039 0.349862066557 0.174773893913
r=0.938645423123 0.283615614995 0.159790354229 0.485954766085
r=0.690937715236 0.213679245283 0.306682389937 0.253818508535
r=0.749057832177 0.308199868034 0.258676744047 0.236362545738
r=0.966905986222 0.34110686446 0.180669819265 0.38904363974
r=0.697864628265 0.259914983128 0.283316534467 0.23042201674
r=0.697349453746 0.276912720767 0.239482028662 0.303059290358
r=0.666447137197 0.205095417999 0.327307953114 0.2194904582
r=0.756792769863 0.245344392941 0.286167357892 0.249125803041
r=0.706753591377 0.200486818073 0.359481309533 0.181992825073
r=0.569418863037 0.169940618388 0.385693809296 0.0755170295543
r=0.812436218131 0.289564976628 0.20604570107 0.366634635743
r=0.681423718792 0.221913675477 0.328499434331 0.214371421715
r=0.734871501155 0.22733905725 0.307835884209 0.244884107646
r=0.715777431123 0.228602665556 0.273948354852 0.287536443149
r=0.622183177557 0.240074367278 0.272220223102 0.274439246731
r=0.69450508287 0.235781874939 0.303352518453 0.255714889604
r=0.708951037907 0.206745435016 0.356390977444 0.198496240602
r=0.660461408951 0.204075414207 0.284707674729 0.266730146639
r=0.592160915316 0.187114322006 0.327562253162 0.193008073985
r=0.629413130638 0.19214796214 0.314347112227 0.244205138111
r=0.628317136174 0.177968589461 0.337663290768 0.201086158814
r=0.629859442927 0.191565842539 0.321190601438 0.23014203051
r=0.921721105711 0.321951219512 0.154910141207 0.431065468549
r=0.626951798145 0.164619750252 0.398296132484 0.166738477986
r=0.785448786972 0.296086261981 0.128434504792 0.274560702875
r=0.579924307512 0.215946910596 0.358802140183 0.160875359097
r=0.681112037463 0.201015351631 0.36052264315 0.177747213851
r=0.773713745564 0.297358597552 0.217059254359 0.306560979067
r=0.785897225663 0.216080342985 0.33926117343 0.208186997122
r=0.772382035906 0.303211032104 0.180624461079 0.340485622524
r=0.744388268235 0.293051657064 0.198306002856 0.327325552765
r=0.852249918403 0.272445243574 0.209802588062 0.377998677088
r=0.669389031061 0.206688475311 0.331395605853 0.199969055303
r=0.716655145173 0.231532401902 0.309304399524 0.242419738407
r=0.765534230428 0.211995084632 0.325008919015 0.22269790304
r=0.73775371703 0.238964829845 0.282179980065 0.262405667094
r=0.984693454159 0.340603919049 0.181529071635 0.351397365885
r=0.803170464596 0.271787794488 0.22946187951 0.376499608798
r=0.789671756599 0.30167842466 0.209428630765 0.330280240908
r=0.916364534974 0.358050984188 0.0335592126492 0.583994837044
r=0.635816107793 0.27551060257 0.217128129027 0.332252899598
r=0.663837469273 0.289003562448 0.208246018441 0.33405804694
r=0.632602442606 0.298807120573 0.210882730776 0.307065516609
r=0.695125151831 0.288880449751 0.220102183205 0.301133831313
r=0.637314064046 0.272918045688 0.240301085934 0.269876856427
r=0.627183307188 0.274186471664 0.227700182815 0.307042047532
r=0.665287672758 0.325712045989 0.182584269663 0.342827279854
r=0.714963666494 0.316320516152 0.19374710837 0.327481414348
r=0.633055664697 0.278918722787 0.22942670537 0.291201015965
r=0.641881186313 0.287254176462 0.212755646656 0.324424856419
r=0.534068111542 0.275937803384 0.178870975443 0.456925500931
r=0.683988778201 0.284230025773 0.235363460637 0.297460754452
r=0.677553978067 0.311922335262 0.196755103398 0.334929184121
r=0.679786560557 0.292257197023 0.216382571803 0.317053208281
r=0.687430887606 0.286976672886 0.222724196918 0.30508040924
r=0.538735258638 0.258936409105 0.191630090844 0.290537919771
r=0.71309106736 0.283836700189 0.220641364075 0.312866359888
r=0.687964610082 0.294357932408 0.211629805659 0.318110981735
r=0.696189695392 0.287368797054 0.213771500797 0.331428257405
r=0.678616024724 0.290316098617 0.214166473452 0.322304660329
r=0.68114100989 0.31629448709 0.174808094906 0.34060246569
r=0.684578980702 0.27156624618 0.227023427094 0.301496513359
r=0.661896173576 0.316529552483 0.178977769998 0.356263492619
r=0.573335697385 0.199276672694 0.281374321881 0.294936708861
r=0.637182169973 0.287316529226 0.229215289663 0.300477153675
r=0.691354714256 0.298565840939 0.212033415423 0.296706745859
r=0.721326214042 0.339826839827 0.17341316692 0.333670658346
r=0.740047398537 0.2535768549 0.231387693087 0.325588756647
r=0.661033551362 0.274465126409 0.243897331077 0.290641178146
r=0.676928919451 0.286023114129 0.231339283501 0.290911198406
r=0.666781676548 0.297187528629 0.196353864476 0.360918557425
r=0.702857388977 0.295965202035 0.209922932867 0.305674888322
r=0.636187882036 0.284189952987 0.229341644217 0.307062490096
r=0.628368667111 0.288990825688 0.210346585117 0.311365953109
r=0.430077245139 0.255397902529 0.261772568373 0.233395023648
r=0.733582954598 0.287233267788 0.204937732139 0.352851212585
r=0.669523373843 0.300895326934 0.199396472782 0.350363682085
r=0.671518232638 0.300396201926 0.196973837011 0.354361636724
r=0.643317846068 0.287256802835 0.212576051347 0.331817877917
r=0.66699793627 0.281966552488 0.212673786017 0.32812143193
r=0.73090241416 0.290184841845 0.20119107815 0.347098151582
r=0.654189511696 0.274499479581 0.215379905712 0.327937304843
r=0.826472531574 0.352384557154 0.124668811506 0.401684330053
r=0.637596936711 0.232369381998 0.280030458785 0.262308983611
r=0.656966302846 0.304809788799 0.192049855186 0.356991766735
r=0.696031118596 0.288540445487 0.200859710825 0.348915592028
r=0.653703699003 0.315314076112 0.175286565796 0.374140302613
r=0.677851873713 0.313847249698 0.179003268838 0.354667174447
r=0.700480638318 0.323916851964 0.164139882757 0.371790984435
r=0.655685756534 0.24453251467 0.274471491785 0.23862666037
r=0.667691493826 0.257436896435 0.264338253135 0.246116037075
@balllist {Total Position} color=gray
r=0.783346215393 0.253885062279 0.232467662602 0.252983231169
r=0.800527769869 0.291223759861 0.19985459286 0.275058497125
r=0.802512400901 0.28257683375 0.212631626418 0.252564883086
r=0.792620958415 0.220052154901 0.252493236352 0.196692377689
r=0.782258396944 0.267208199893 0.215717551975 0.256696565518
r=0.850480791838 0.269584614958 0.224457560895 0.240294288802
r=0.753939500166 0.228720562606 0.263664468441 0.217344087999
r=0.778689927405 0.240946402704 0.252081412873 0.243024157558
r=0.797862489568 0.24893425806 0.232642153124 0.236494196806
r=0.774672257114 0.285671379725 0.186835782275 0.272548747805
r=0.763659410916 0.281553108306 0.204061837825 0.260079983287
r=0.801790823502 0.280199540348 0.18481109178 0.289671800159
r=0.811396844953 0.229134309401 0.26857048189 0.178625912043
r=0.808305860756 0.225845014867 0.25133806663 0.22135445112
r=0.784948888713 0.218795455319 0.265382467921 0.21030990326
r=0.799615248886 0.23774754951 0.253950790158 0.235280389411
r=0.771876021573 0.201548680686 0.260009541635 0.218136445374
r=0.809475958809 0.232187973025 0.243503214148 0.219937405049
r=0.815532255213 0.236770067937 0.222340437322 0.254225266261
r=0.801710221576 0.255405266933 0.261655907368 0.233476790655
r=0.781100866662 0.249270562258 0.230646899561 0.22598112662
r=0.773709546296 0.321680854918 0.162425285274 0.309213306768
r=0.731918310304 0.180608989298 0.307914408592 0.152171740458
r=0.766796585176 0.264687100894 0.232066836952 0.236785156804
r=0.722125992228 0.143634485586 0.318138290695 0.14238008044
r=0.789946278638 0.272149108998 0.201844971979 0.281699305249
r=0.795750479186 0.270912764363 0.201877016326 0.272998338058
r=0.798824816088 0.268898810422 0.205748074103 0.270798512034
r=0.692113957766 0.250631808279 0.2151416122 0.284335511983
r=0.749618398206 0.2649566603 0.215519419487 0.284421626393
r=0.800626637433 0.266197815352 0.196418774004 0.271684373285
r=0.768292097708 0.273047433596 0.20805062829 0.269989655277
r=0.785422073243 0.264240204136 0.207974451698 0.292396562251
r=0.809649498156 0.261322234179 0.195812322314 0.274419473324
r=0.760050800562 0.237827203672 0.249066433503 0.232234912655
r=0.761112541104 0.268496399831 0.202397289284 0.281389241847
r=0.756849352967 0.265194254391 0.239186972352 0.221582042972
r=0.788961252003 0.257098283931 0.242572369561 0.240353614145
r=0.798693448333 0.282540543799 0.205401820703 0.263760776512
r=0.735920799176 0.277364715648 0.237679989642 0.198284514256
r=0.754379836049 0.183869012689 0.308949581045 0.131712025448
r=0.796807466482 0.261891332957 0.224934869605 0.244165122338
r=0.785199111066 0.261757977589 0.223672476527 0.259423421879
r=0.800097948131 0.243540746049 0.251054978303 0.221625064692
r=0.798533846971 0.224928109274 0.24844611191 0.217596752936
r=0.752411249666 0.234151851752 0.236948979317 0.266193306617
r=0.742972210558 0.2465576233 0.238212467663 0.253804000111
r=0.765636075271 0.260833958328 0.218834320394 0.244222032569
r=0.820064137543 0.205183565385 0.286526236148 0.165877783006
r=0.801809281502 0.254189280558 0.216453776292 0.239003709592
r=0.761831799104 0.314258845986 0.188906199559 0.292124580684
r=0.780583568995 0.309097333918 0.193209696024 0.298849734367
r=0.770523685683 0.324588171083 0.180584499355 0.294767788032
r=0.834796885739 0.315620692479 0.176736459508 0.315549131665
r=0.784656814988 0.307114785201 0.193892578037 0.292153408321
r=0.776723418778 0.243225694166 0.242931159129 0.238211904571
r=0.75587412387 0.252298906519 0.227028780947 0.252869982803
r=0.788617541446 0.206290271884 0.281333490492 0.174229922992
r=0.806038762806 0.239993782544 0.301352296573 0.159788606513
r=0.770848760411 0.229777281007 0.267007506762 0.223215764199
r=0.916295154684 0.257549062791 0.20053345079 0.214505946263
r=0.800460234682 0.236457912458 0.218195286195 0.268579124579
r=0.796244241782 0.223233030091 0.269042364214 0.177495469308
r=0.831427379808 0.249398717263 0.22809771958 0.245145198646
r=0.71570916509 0.19857553408 0.301770008421 0.150815140426
r=0.760894226297 0.250361062969 0.220815795989 0.256808615994
r=0.701187722442 0.159598506455 0.301678171372 0.126593091666
r=0.68111350872 0.158093899797 0.296121258931 0.115677204634
r=0.631858034587 0.140316523033 0.310188594736 0.097964408466
r=0.710002230334 0.236260544411 0.220962549187 0.200129024762
r=0.751900753739 0.215564932021 0.27569932802 0.171433036412
r=0.79025192382 0.214763726833 0.282677500118 0.172776229392
r=0.798973792453 0.201600574687 0.299555626798 0.173005737965
r=0.779309801454 0.261367238404 0.21693140328 0.252620951173
r=0.822843824447 0.257211224175 0.220218316374 0.245229725563
r=0.810058205289 0.243435372866 0.248568804338 0.218359566678
r=0.78640222039 0.256475037341 0.236152159405 0.245701846379
r=0.802736702357 0.246501789782 0.215750081354 0.260711573923
r=0.704802354098 0.177427418561 0.295238657612 0.167668536561
r=0.668295237304 0.198204890127 0.265132913787 0.221080504832
r=0.808550080801 0.283999138581 0.211895660601 0.267385413302
r=0.767410084347 0.247861276755 0.212916900032 0.27251562174
r=0.773359750367 0.212630115854 0.238084328056 0.257871865955
r=0.820497738015 0.269589723404 0.243918341822 0.228561058385
r=0.794395115674 0.269171233429 0.249451621659 0.23728092377
r=0.80633184815 0.294538623031 0.22173416132 0.248897570977
r=0.800594368588 0.268211858569 0.217647654868 0.262931882125
r=0.805533738932 0.266554795782 0.219871114606 0.263359459278
r=0.812157112184 0.259658217213 0.227001791348 0.26539687069
r=0.799592885541 0.265523446811 0.218609566448 0.262832524706
r=0.789304246716 0.259582599436 0.227965764839 0.261890956564
r=0.786686320825 0.273388784603 0.211857698449 0.273038168598
r=0.814384348963 0.269071809025 0.219599954499 0.271588307959
r=0.805593757749 0.27202811625 0.213899178706 0.272630395262
r=0.809549115939 0.246345222369 0.238969616909 0.25737560546
r=0.893677728581 0.272114343082 0.2218488283 0.244992206283
r=0.804586169751 0.241096673284 0.250105275823 0.2676562594
r=0.795198857977 0.251166262362 0.228183118741 0.274895813896
r=0.785531328142 0.240213867518 0.253532201094 0.211278850341
r=0.787878053019 0.240623476822 0.269795324554 0.205347992308
r=0.842077708137 0.263952521076 0.216821246322 0.294707043618
r=0.811409405679 0.262305338014 0.224585921325 0.277094022864
r=0.783928679924 0.264236997364 0.219576830272 0.299440701842
r=0.800291252708 0.258049152219 0.228306113141 0.281502392952
r=0.829528063302 0.268869830024 0.225653335819 0.281151921942
r=0.798649448001 0.262276973321 0.22525994765 0.262577143818
r=0.790867553666 0.236704252863 0.282088845482 0.203305809583
r=0.732241081406 0.26220142554 0.224187025047 0.223497832671
r=0.801783669875 0.220585627521 0.263986789023 0.224952342953
r=0.796495757923 0.230429914569 0.257488611789 0.234819552447
r=0.779625469681 0.253051809197 0.251199676719 0.237392870974
r=0.787770304742 0.249770044167 0.25143294792 0.226974009289
r=0.783107576034 0.252337876412 0.25627789169 0.221855023519
r=0.781225286664 0.245594272554 0.258544441107 0.221512966857
r=0.732260484935 0.193299146933 0.302837188151 0.175958218981
r=0.737626005218 0.208152517856 0.267832926499 0.214588418769
r=0.714855580029 0.218483961611 0.28111997732 0.210804545947
r=0.784882395889 0.236656898398 0.277112829385 0.197883934141
r=0.783793259141 0.234754029446 0.278989557358 0.196088547489
r=0.798192346085 0.328213331946 0.159802786737 0.332377397427
r=0.783448323128 0.228427734177 0.279978098193 0.193749873253
r=0.77281074058 0.245746663684 0.264608961455 0.219652575859
r=0.809273921516 0.252870704307 0.225534611308 0.267761650115
r=0.802773786072 0.239532876543 0.232827811342 0.297424245093
r=0.807430604044 0.245696370151 0.250804902114 0.256867632549
r=0.817065500071 0.242405490549 0.248931143114 0.259044654465
r=0.752984713671 0.254056318457 0.27838401177 0.187060650646
r=0.782602518133 0.233906968439 0.276092585152 0.210314271684
r=0.787926153296 0.238746359244 0.267860776346 0.212829412072
r=0.78273796262 0.247431562672 0.262814243533 0.207817550135
r=0.812594225697 0.256321861042 0.227166647105 0.273280543872
r=0.777849756344 0.274433306633 0.220969964875 0.252586335097
r=0.767613532922 0.290247960253 0.212988285701 0.277291581202
r=0.780860381343 0.247845815744 0.25480244747 0.267245331942
r=0.794284590972 0.250854481757 0.253236349654 0.232814235666
r=0.799489696482 0.239787254943 0.250508707672 0.256725466257
r=0.815020509663 0.250634644209 0.235086944091 0.265129658029
r=0.797333668219 0.238386554821 0.254551876851 0.266597208618
r=0.786518827717 0.24288018648 0.259888111888 0.21579020979
r=0.797251679185 0.244771631533 0.262915448531 0.215731907473
r=0.798929844733 0.260539850584 0.209145174006 0.298006532267
r=0.64117608134 0.133441848589 0.345027447977 0.116334737648
r=0.785714700641 0.245589939482 0.253909323719 0.214329656495
r=0.769537743417 0.244216070528 0.272978839408 0.205680543983
r=0.790585372893 0.279221162937 0.216353477256 0.270780806807
r=0.787860155043 0.290364796336 0.20289948657 0.278022678158
r=0.788738256093 0.269817150382 0.194625943372 0.320712826487
r=0.771590420811 0.26222064841 0.24385426503 0.23238904627
r=0.766680775728 0.252341979532 0.249657183273 0.228842795075
r=0.788304705372 0.245381793496 0.265329834593 0.203188031175
r=0.73206375623 0.208725376912 0.285313726569 0.186523330032
r=0.815951563412 0.232216785849 0.255913798631 0.262981084208
r=0.804044368149 0.255047361777 0.22614476019 0.269940058441
r=0.761645047112 0.27138907964 0.229253605198 0.232370186467
r=0.764180746704 0.242965407652 0.275889255592 0.189646742452
r=0.780064670668 0.24221582427 0.267114523353 0.212547742298
r=0.781718275626 0.233108500988 0.264313679885 0.203977206652
r=0.785303546227 0.233117567385 0.282565165622 0.192422712101
r=0.798093702603 0.270421470421 0.204363804364 0.292887292887
r=0.766900105735 0.251838521185 0.243423537515 0.229915128085
r=0.795070108822 0.232678889488 0.277333856235 0.195928721996
r=0.778448170315 0.222863065855 0.295662674507 0.191093413792
r=0.78257337061 0.255128070114 0.264360351505 0.217409110588
r=0.777018588415 0.275459740848 0.226367905845 0.249635036496
r=0.810177855089 0.26963970771 0.202104018332 0.291705377268
r=0.79330269841 0.241405987218 0.278573831147 0.202029375491
r=0.815390671314 0.24750997014 0.270165734784 0.206707549249
r=0.783204317376 0.236668546898 0.271274170159 0.200096965191
r=0.829667351656 0.288194327934 0.212905550736 0.264405630606
r=0.795226210357 0.256796176217 0.235120459697 0.262928989404
r=0.796563630086 0.258065643984 0.22818932739 0.288684935099
r=0.786711173031 0.237889414451 0.268553253955 0.20455245655
r=0.792991496546 0.233924254946 0.272607698665 0.192400662701
r=0.788632663572 0.27098178939 0.195961995249 0.339942855176
r=0.779348430012 0.235298742138 0.261650194669 0.225
r=0.789452883891 0.281786735449 0.238729930218 0.223489892628
r=0.76438049258 0.29078044813 0.196828687209 0.297589485579
r=0.797312685715 0.261682516032 0.24779058387 0.217494193435
r=0.745877272789 0.252708838934 0.238484113066 0.241832149416
r=0.741922630852 0.22333301043 0.274435726049 0.204385030191
r=0.780883935422 0.250074543927 0.24877341357 0.232007806782
r=0.784914534779 0.233659334076 0.276335353859 0.198680958306
r=0.760623312706 0.206415944304 0.291556890315 0.145796646418
r=0.802429366144 0.269890389094 0.20953381434 0.287648550194
r=0.786862921357 0.242026352178 0.273360988264 0.209594660999
r=0.784506867436 0.248684969627 0.26333412518 0.2238209975
r=0.771316811814 0.244012911287 0.2552929335 0.238320838539
r=0.76946600848 0.236475950582 0.254587981288 0.231238255168
r=0.78147181165 0.253351976501 0.260874277848 0.220780628448
r=0.797480833576 0.243007518797 0.277407805227 0.20350877193
r=0.734241458303 0.224325525297 0.268990033644 0.217393512347
r=0.732392941035 0.205158699839 0.276722852134 0.192164163127
r=0.720311831242 0.214973279248 0.279320391475 0.204011332174
r=0.740086564004 0.204144038358 0.290082685063 0.199985322178
r=0.745394734487 0.219811210474 0.282965106085 0.202524986849
r=0.791553317592 0.275513478819 0.195774497219 0.32811296534
r=0.775788787328 0.202041204418 0.303565837463 0.195990483766
r=1.0 0.274374334398 0.146818423855 0.301211395101
r=0.773914794596 0.226638898748 0.289116716778 0.184745948094
r=0.784865975661 0.233400079556 0.281191723468 0.195165955381
r=0.807574925619 0.275285876294 0.220471262738 0.261316921041
r=0.775709993572 0.244004620113 0.266306454455 0.211522875433
r=0.823631899465 0.273757305374 0.200969120606 0.281346979751
r=0.823141366788 0.273764383382 0.209796293561 0.26982485514
r=0.814293677742 0.261138387104 0.210575839164 0.301881577681
r=0.779722752905 0.234951298941 0.264923448713 0.200816350589
r=0.777081454333 0.248513674197 0.263637039239 0.218588981371
r=0.792042003872 0.243654285752 0.265112775994 0.218060015063
r=0.798345197198 0.252112107836 0.249056670938 0.235796668091
r=0.834308729208 0.293864439447 0.189506371132 0.308598351001
r=0.788534868267 0.257074241502 0.221971080008 0.290159813382
r=0.794717706296 0.27798161096 0.215669072807 0.266339834318
r=0.782441307115 0.338646875336 0.143078412391 0.343551683339
r=0.789203936099 0.249541141094 0.235833951654 0.266164199893
r=0.797961081489 0.256129505448 0.224294495669 0.273033668623
r=0.817153311684 0.259081176974 0.224720132134 0.265363675292
r=0.821461062786 0.264892263762 0.219289435838 0.260519228514
r=0.813937590149 0.252093550042 0.23243238443 0.244955089176
r=0.795976737537 0.250449725777 0.236748324193 0.255614868982
r=0.816035662302 0.277654385506 0.211893563278 0.275063147809
r=0.824086065192 0.27523243949 0.208524788264 0.275150047851
r=0.803954697849 0.249135220126 0.223161586841 0.253834059023
r=0.791561420801 0.258719109021 0.231947837058 0.260699013104
r=0.769378575471 0.233285057215 0.267041204463 0.325343901029
r=0.797252196095 0.261600378788 0.227758415339 0.251381404249
r=0.804144407008 0.266773056719 0.21708003635 0.273311612031
r=0.804304762458 0.262452987241 0.221376850932 0.263755842666
r=0.814017994373 0.262421682262 0.223015649544 0.260804774418
r=0.804054475115 0.230723690926 0.204613657242 0.251063250655
r=0.814448120812 0.263082620219 0.217640037537 0.26397052373
r=0.805795019501 0.266433789688 0.219257082037 0.262579639164
r=0.796869896483 0.26488340569 0.220837683867 0.264457511311
r=0.793936821779 0.262122266017 0.222997655666 0.261588994513
r=0.802852183162 0.277564549895 0.197468403505 0.26537179189
r=0.786278934222 0.259617644754 0.220010969208 0.245958369244
r=0.778927604321 0.272351556878 0.216951591886 0.270678958321
r=0.820686623203 0.234719710669 0.261482820976 0.232971669681
r=0.77960542394 0.257576543402 0.233429282714 0.246922704562
r=0.804278014424 0.267419962335 0.207341413556 0.252643778068
r=0.833603003752 0.28983714698 0.200483499185 0.277224939563
r=0.822790459939 0.261986156833 0.217270194986 0.262144424749
r=0.782874887927 0.258585063191 0.232281177923 0.239859600918
r=0.800420924826 0.261969290596 0.222572378778 0.248836688873
r=0.785999576027 0.266762349732 0.216314980507 0.272544049837
r=0.801143681467 0.269292971975 0.211693677143 0.254448758346
r=0.781086107846 0.258024756572 0.228009320397 0.248316987422
r=0.784504019955 0.26077132178 0.225518178729 0.249031600408
r=0.754371416032 0.234149016382 0.272602645829 0.195626842141
r=0.810208173612 0.27754715607 0.216808681087 0.269026290875
r=0.781955412756 0.270345715447 0.216613446827 0.264715325258
r=0.752964571896 0.266275018785 0.226984994421 0.261470501173
r=0.784447269954 0.258418577701 0.230104076129 0.26117091217
r=0.788774063052 0.25787941881 0.222172968858 0.261224169969
r=0.795053246922 0.278011873326 0.210199074854 0.262767571212
r=0.779297523495 0.254392946795 0.227963835997 0.255776648503
r=0.817872964469 0.302643199596 0.174457481706 0.300025233409
r=0.800989349459 0.245297059689 0.249606285586 0.228175530289
r=0.773026698185 0.265823814638 0.217069651903 0.268492303687
r=0.83434530368 0.285056011463 0.212192262603 0.266021883548
r=0.773046111561 0.269112028122 0.213235518875 0.276249426868
r=0.787609088223 0.269792573943 0.207464846179 0.274126341005
r=0.79931515099 0.280630236058 0.204321361993 0.281657794848
r=0.802300814943 0.244117063023 0.238938817028 0.226613038794
r=0.799886434334 0.252294097393 0.233773781546 0.227599187505
@group {Shuffled Data} recessiveon
@balllist {First Position} color=pinktint
r=0.565144090273 0.322326201461 0.193985178602 0.214178353439
r=0.725793284623 0.254607902126 0.322327517048 0.256553349378
r=0.539337088957 0.2623959954 0.23439085436 0.33470878712
r=0.899944180237 0.189718033748 0.196680163427 0.280628790238
r=0.797425537697 0.176300968134 0.211823748113 0.327042713229
r=0.628018229338 0.255507523485 0.165391969407 0.356596558317
r=0.691368113762 0.194030635033 0.320879640577 0.309398071517
r=0.653410836301 0.202229928449 0.345902286994 0.288047056758
r=0.770821903678 0.18648562357 0.283626301506 0.193252567536
r=0.717640937993 0.21368172997 0.283927086221 0.163778763515
r=0.543235793291 0.286014862566 0.336422240129 0.171009042887
r=0.814504020251 0.274389458084 0.168664218055 0.315290933694
r=0.9847024474 0.193418791029 0.321853838348 0.194619892729
r=0.625593058802 0.284198070271 0.330165665392 0.180466047697
r=0.732271858598 0.296118663577 0.203170734117 0.297089620935
r=0.684427532256 0.336567313463 0.196439287858 0.275205041008
r=0.706053422094 0.164097765056 0.333480127711 0.203512055488
r=0.481709434436 0.298587877832 0.203964900338 0.307661655196
r=0.640852912089 0.192771885494 0.294710243708 0.221365162749
r=0.622814057785 0.266830617891 0.235474946204 0.281586228097
r=0.654119567249 0.320676602792 0.189535525589 0.30829587572
r=0.672170615089 0.138607136388 0.251041477993 0.361981525086
r=0.381409112864 0.262747884276 0.140498199839 0.234756581483
r=0.762222750199 0.319125159642 0.288260962112 0.194125159642
r=0.332357456642 0.242703814058 0.137362287098 0.382225246661
r=0.542999549946 0.172816573264 0.315062023802 0.27488823122
r=0.710319058344 0.322954345488 0.277544236973 0.2348225633
r=0.516927924467 0.312357232238 0.165612217517 0.275643083353
r=0.670766958732 0.138300653595 0.338431372549 0.182614379085
r=0.647499410741 0.216146017565 0.161450069229 0.325800681173
r=0.778234562525 0.298069729164 0.159658835852 0.239263803681
r=0.653566922334 0.322664070344 0.287241001613 0.166131682234
r=0.726667606687 0.277161508477 0.275066923402 0.18577936411
r=0.645909024009 0.29937478322 0.287546357645 0.153805106678
r=0.768198082641 0.19099404339 0.185529263894 0.312803978359
r=0.5784404799 0.166048284625 0.285794155019 0.322109275731
r=0.86428826051 0.190253270916 0.167206817909 0.291921738087
r=0.531680253968 0.329433177327 0.21851274051 0.270358814353
r=0.467219641923 0.257189365165 0.3818954603 0.1944293724
r=0.714229808447 0.170024269504 0.321150831802 0.179196268942
r=0.660672090005 0.319214230055 0.205004377146 0.13091997037
r=0.645863023751 0.209572153735 0.34058496495 0.16271855612
r=0.725927525909 0.177552757082 0.204006293505 0.284652540972
r=0.493546301794 0.277678251523 0.325570285441 0.199779051714
r=0.674041674519 0.195340582315 0.309590672178 0.299110352265
r=0.515609418243 0.188402678788 0.3046986364 0.181893978107
r=0.594534266386 0.316072769757 0.198698155721 0.188433614287
r=0.562662600861 0.190265601159 0.335557452091 0.18421392919
r=0.743809932958 0.306751183325 0.31375425582 0.177235862374
r=0.64887372724 0.19023079875 0.300860698427 0.200866180582
r=0.71746941242 0.227504315971 0.35875194745 0.156343424986
r=0.764591286507 0.235646049617 0.159599356631 0.242896134913
r=0.462211478535 0.23228639476 0.246874069664 0.151533194403
r=0.612929099335 0.365433141918 0.213677912047 0.271274800414
r=0.602626348681 0.253584496544 0.348285675566 0.162867597235
r=0.781401614055 0.304301550325 0.192907060808 0.302795405253
r=0.62447053615 0.332512411175 0.285963204517 0.185340212207
r=0.610642624912 0.20273455917 0.16984912777 0.31152758133
r=0.804241559961 0.123921660061 0.269759850781 0.294124504547
r=0.688644846349 0.281255174698 0.218434343434 0.198066732903
r=0.689319637567 0.373440023491 0.168330641609 0.170606372045
r=0.558236953774 0.279151515152 0.200404040404 0.33701010101
r=0.692593748764 0.327340259461 0.191123432201 0.181191796307
r=0.579677236848 0.169929182255 0.334313201497 0.286811865313
r=0.757893353099 0.275369050721 0.334462483148 0.295535137707
r=0.625573698197 0.35219113642 0.165635058183 0.285528596187
r=0.567966506196 0.393853594015 0.263381969991 0.230913900715
r=0.730521608927 0.106214412456 0.211707504623 0.272386872651
r=0.593174812551 0.459126635366 0.224040999295 0.220667576971
r=0.986056411146 0.150766352054 0.181906570173 0.320643350486
r=0.908128495791 0.142240975152 0.220440693858 0.314767932489
r=0.404562172545 0.201119561623 0.313311918371 0.175185412632
r=0.665119905732 0.213352568726 0.307481321187 0.298994594498
r=0.594082831516 0.295636248371 0.166590356778 0.32391786708
r=0.563327704321 0.212040703053 0.338257169288 0.282708603145
r=0.573583939836 0.203789680293 0.33155927981 0.174536670064
r=0.691978845175 0.214129087616 0.169653923158 0.287110306035
r=0.558255441505 0.201391148715 0.352424341035 0.263057273023
r=0.341952223231 0.357744316504 0.237555358725 0.283342190729
r=0.722055049476 0.244630145466 0.299700815021 0.128278138863
r=0.595641173032 0.358565737052 0.250148056423 0.221277053946
r=0.754619317937 0.281191315521 0.227621651896 0.296576944618
r=0.581084273402 0.339244392513 0.161133640342 0.206291383142
r=0.561842730816 0.33976500325 0.219960698143 0.179515679269
r=0.612745164134 0.353786561613 0.206131566785 0.256288927526
r=0.542328937688 0.225763729472 0.162325622462 0.255948702101
r=0.777389153591 0.31903238209 0.271946854945 0.173951127648
r=0.631646464988 0.235171504498 0.317738648954 0.175351764744
r=0.62601232054 0.240785656537 0.187615922386 0.275170019499
r=0.793360917325 0.175747262654 0.273066131859 0.31133327256
r=0.694996281762 0.276794993819 0.305851849421 0.229566663385
r=0.613385532925 0.239040552787 0.171477522817 0.268247540294
r=0.742048165277 0.269159617077 0.17939783633 0.244421694177
r=0.684237542488 0.247035657992 0.315725685238 0.173693343491
r=0.636550711806 0.298018494055 0.229458388375 0.275231175694
r=0.758657452782 0.264341761116 0.30222715384 0.244146786082
r=0.45759007537 0.346507850568 0.177855982675 0.27174697708
r=0.610471579177 0.264974808733 0.219723829073 0.168921440567
r=0.527922189483 0.303853970097 0.192081579329 0.30236609087
r=0.701890610013 0.319560966098 0.290240190985 0.200666021834
r=0.776189787435 0.170931575223 0.264126345588 0.324170298357
r=0.722132429854 0.25526600054 0.238715230894 0.174713070483
r=0.647428743838 0.180248127537 0.257604920708 0.210772417256
r=0.604945509057 0.178640087289 0.344273368087 0.221669928471
r=0.563470174971 0.336650508064 0.237298405892 0.254334855971
r=0.504039095598 0.179309847994 0.226028384122 0.268712628773
r=0.662698497726 0.339429992009 0.178460445707 0.286646541774
r=0.778868297659 0.159638718102 0.35682028402 0.160291637195
r=0.526914648004 0.191548078202 0.306357228355 0.209835084453
r=0.637932413612 0.328422215065 0.18461326094 0.201187134772
r=0.657367706655 0.192655452846 0.189170076274 0.276380259635
r=0.533597468099 0.288376017697 0.191862984333 0.186720335698
r=0.578985839329 0.334000723676 0.289084549512 0.182607646846
r=0.658102432626 0.304570942225 0.208245719435 0.302468208671
r=0.53417374555 0.13859294295 0.298839042568 0.324412487592
r=0.526418887131 0.221131678872 0.157275562788 0.331366965012
r=0.654013551967 0.32323586062 0.130274908072 0.305050403982
r=0.540005060475 0.178265014299 0.290735444692 0.328460968118
r=0.910661389979 0.181891140474 0.195161798848 0.332311043595
r=0.415484751394 0.222466444699 0.132894599938 0.258648943918
r=0.527457542876 0.195291111517 0.326276084444 0.302914157085
r=0.576581329126 0.186759114292 0.197718631179 0.29076269291
r=0.613644722162 0.26570966653 0.158713379644 0.342707907687
r=0.455143645678 0.247864301693 0.244605710461 0.187025522696
r=0.609673605093 0.182621903723 0.261469855118 0.334670509425
r=0.763354091478 0.225303780378 0.326770177018 0.187706270627
r=0.682047317164 0.305174104953 0.206167238843 0.165552967141
r=0.75366287381 0.20590598634 0.313546270256 0.190705772064
r=0.816584285538 0.192458621832 0.195423548494 0.289376842179
r=0.682772545243 0.188350518345 0.337706429709 0.181504456926
r=0.539236365458 0.331667399095 0.258911292414 0.238988320263
r=0.573694197454 0.181617834601 0.324150823649 0.228129641051
r=0.508780965526 0.213660604403 0.368179953507 0.253692055244
r=0.731871061709 0.354456196936 0.25418583693 0.189584025044
r=0.61415998004 0.336195847219 0.281626506024 0.196007433991
r=0.779879910521 0.22910790216 0.190502252347 0.268639750768
r=0.733672338741 0.165349725782 0.335871910171 0.233137525018
r=0.608800558263 0.310993962493 0.235569645052 0.258740137848
r=0.540060285007 0.196629370629 0.329955244755 0.287834965035
r=0.670295055817 0.327665794738 0.191144791506 0.288525157717
r=0.654069977312 0.165221308706 0.268160828922 0.332357247438
r=0.775148401785 0.100804289544 0.435120643432 0.278686327078
r=0.686626308455 0.195909695695 0.190845100648 0.321172582514
r=0.745818540131 0.177884763756 0.344289109033 0.189550350276
r=0.727603015515 0.221005357706 0.260567680429 0.346734163252
r=0.544394629837 0.217952250166 0.162401956142 0.258185747372
r=0.663483032534 0.259053841868 0.226637289166 0.169021931824
r=0.740752625648 0.184230406043 0.348158640227 0.280901794145
r=0.772816086763 0.321136275062 0.289438357944 0.190274109037
r=0.725578196966 0.203031371167 0.314925782321 0.187952845337
r=0.885365372305 0.149258556179 0.302974028832 0.320292725872
r=0.635375117206 0.332287876887 0.221511311839 0.190858528834
r=0.595257093445 0.173309674515 0.262957175773 0.333933631717
r=0.536749541788 0.159685172468 0.187945697533 0.298293803814
r=0.552460032491 0.298093142648 0.186817015035 0.210909424276
r=0.622410952237 0.324201709998 0.292313732333 0.18564241261
r=0.667535997664 0.188335853006 0.338004419119 0.295499476683
r=0.819868629244 0.203830004383 0.320241979711 0.294976824747
r=0.573162971216 0.263781263781 0.164984564985 0.335903735904
r=0.451978280231 0.295374258482 0.327334533093 0.19009531427
r=0.609196171191 0.291092700623 0.183759007794 0.187705279671
r=0.795892210679 0.208762225347 0.176927576687 0.320286121858
r=0.514626141815 0.350879348475 0.185997121494 0.185575876716
r=0.626874570692 0.333797317943 0.193685282635 0.278594466135
r=0.600325369432 0.159249857483 0.238997122589 0.340104617646
r=0.56074201804 0.186814665321 0.288462832156 0.337672384797
r=0.689775467903 0.188330427463 0.276047616185 0.344135153009
r=0.682922974353 0.327484444867 0.29477490172 0.193233760312
r=0.688054162818 0.231971345058 0.35189178371 0.247203934348
r=0.64838742332 0.347725235911 0.206547524909 0.264563234751
r=0.812789173247 0.252051920808 0.17170578209 0.348787203356
r=0.781890831378 0.328059587887 0.193116946664 0.294323927581
r=0.61380602908 0.305455645959 0.1946782135 0.183631898127
r=1.0 0.167226066302 0.239466074564 0.244474852835
r=0.521255178084 0.200887241689 0.321787960467 0.287556154537
r=0.678356375464 0.349865035091 0.269773858797 0.177937736189
r=0.480771037462 0.366435620047 0.257411845998 0.21292997344
r=0.662286021545 0.183399798414 0.333494018143 0.285858275998
r=0.545909545612 0.188889479371 0.287895697153 0.194664399213
r=0.693067842855 0.167935677613 0.30202460525 0.320003874843
r=0.585210367897 0.200089452712 0.178620801822 0.286817923071
r=0.564947827044 0.331363745516 0.192216732279 0.181694476179
r=0.848581969396 0.153382021705 0.329615725889 0.221732304962
r=0.776633449775 0.260378833531 0.336446847669 0.236176484959
r=0.633453807661 0.321539991086 0.204017964277 0.185025197984
r=0.599443051935 0.337394373367 0.283809006685 0.189398309974
r=0.75891183091 0.196168263224 0.189139941691 0.325697625989
r=0.636960172045 0.208288353125 0.29525008996 0.195214105793
r=0.617956050731 0.191818684356 0.332162715833 0.181283126849
r=0.799741901127 0.192524167562 0.183157894737 0.336455424275
r=0.725619177461 0.156503523138 0.312435726528 0.3034088745
r=0.663512562375 0.160111565727 0.221343426454 0.33270329182
r=0.889579839071 0.146561715279 0.307296696929 0.230369905351
r=0.920124066608 0.156392191399 0.318215176868 0.28306179363
r=0.741615362076 0.154392425039 0.305014904436 0.303129931615
r=0.686986627564 0.235558408216 0.179396662388 0.334274711168
r=0.794075574287 0.188307260301 0.292238806602 0.293118524641
r=0.635412199654 0.317691693291 0.166333865815 0.141773162939
r=0.791586474084 0.30189576316 0.212297348878 0.299384596841
r=0.487861515109 0.291903480917 0.183127363929 0.195768693999
r=0.671537821812 0.341356376695 0.233390823607 0.169653404527
r=0.61408160237 0.348047219123 0.182333940213 0.177694250308
r=0.749955766334 0.241886504792 0.257826070656 0.165447195111
r=0.671986922948 0.332643915891 0.168710296942 0.254198059782
r=0.464195312681 0.248893691948 0.24871668266 0.331668824938
r=0.638745922459 0.327859069007 0.304584235887 0.185071393838
r=0.655240175359 0.340257134364 0.279689357907 0.194782996433
r=0.747752377163 0.191342609109 0.191699369723 0.26868038213
r=0.667715632462 0.332158621672 0.204524419764 0.278032891927
r=0.721833880691 0.226244779955 0.351044008995 0.265531641503
r=0.757728529052 0.166793445188 0.251325741111 0.240567677997
r=0.501299910372 0.16731256962 0.348358391179 0.224722622546
r=0.748331651535 0.379606324621 0.194514359471 0.235301710229
r=0.527017945231 0.233451790526 0.28855391104 0.197250751748
r=0.635616638415 0.293849538977 0.179039186924 0.245887468567
r=0.85402246629 0.179977977611 0.260671682878 0.28997981281
r=0.592532054669 0.314268708264 0.266570724031 0.246520951321
r=0.64462378002 0.280562005218 0.238624743067 0.184317791982
r=0.568144886985 0.195012797075 0.289564899452 0.231524680073
r=0.655537925053 0.260452051215 0.254246145806 0.304611967599
r=0.533837752633 0.260439971353 0.174885760823 0.310324939949
r=0.766428400491 0.290094339623 0.179172714078 0.289368650218
r=0.520550287811 0.303711174125 0.274628194969 0.235067222873
r=0.567393262301 0.260595546926 0.305174032753 0.236388521955
r=0.559051460349 0.321571872071 0.231343720712 0.171691951734
r=0.646459470674 0.250149611011 0.304009575105 0.262783429749
r=0.569637015123 0.24228099919 0.309728822336 0.173488562433
r=0.693923589711 0.269443270324 0.311678822285 0.243914162584
r=0.650366071445 0.251321833214 0.318832295601 0.259814228846
r=0.581220454054 0.310162773449 0.178420754612 0.276770689614
r=0.669894261566 0.171568882859 0.240370903661 0.271015224215
r=0.710231518015 0.321563994065 0.273946254877 0.171745342639
r=0.758353398309 0.312048844578 0.232359533194 0.177687611098
r=0.716015932333 0.316701558502 0.280995580368 0.231042102815
r=0.723933341668 0.298323278226 0.211901590535 0.323121523153
r=0.498341876137 0.232131396231 0.311657622965 0.177169029698
r=0.572062981092 0.306148282098 0.25931283906 0.173056057866
r=0.778747151886 0.221487474716 0.307102847363 0.288600176339
r=0.683748826576 0.320005794582 0.285310734463 0.161065237336
r=0.834878943195 0.247709000956 0.321245853713 0.261904761905
r=0.540115987081 0.322011901747 0.216288933907 0.182071410484
r=0.612199808581 0.210766163486 0.320321007925 0.177467455225
r=0.530682580157 0.316287963809 0.28368979174 0.229405624228
r=0.662870521838 0.315815189178 0.283354200385 0.235136042996
r=0.613106692768 0.227823983728 0.323633491527 0.281671774437
r=0.722572472359 0.302695754759 0.21747398447 0.176183684609
r=0.549763948795 0.305759429154 0.220387359837 0.290214067278
r=0.638080645849 0.259921858935 0.358215093564 0.157515936665
r=0.634413756574 0.219648969485 0.266258830384 0.182288252858
r=0.576370768219 0.170918718359 0.28846418455 0.318066435441
r=0.684882120047 0.316278434319 0.20418061343 0.183755721019
r=0.745367779035 0.188273049408 0.301163334893 0.226582870897
r=0.632346933483 0.179817314796 0.22596547787 0.287386661294
r=0.605764776813 0.216922299006 0.345019383111 0.160346086859
r=0.670346768119 0.195603991918 0.290589603869 0.211069613666
r=0.779214110645 0.163559803179 0.351249053747 0.248722558668
r=0.567471093648 0.285378052368 0.210511742208 0.186196632227
r=0.801724351629 0.225471053402 0.309577272284 0.289644960786
r=0.728758056067 0.214439234076 0.191822977726 0.28248339195
r=0.638843698621 0.232003668042 0.283677212288 0.176570380559
r=0.610016296846 0.309993053278 0.237740093869 0.280802716627
r=0.556132319145 0.313169597736 0.268883498417 0.18034499023
r=0.589860368103 0.310684737544 0.217058586299 0.294057584886
r=0.711767887153 0.171882257517 0.216579894209 0.321816051634
@balllist {Second Position} color=greentint
r=0.727287106454 0.173033942832 0.226692893832 0.327671838036
r=0.841235560491 0.268346369836 0.184972924188 0.314094464501
r=0.896632241212 0.18325103159 0.229926266658 0.257728471893
r=0.823139110704 0.345596452978 0.181729906011 0.263553251131
r=0.898542071436 0.322257261003 0.187651079181 0.222143146373
r=0.915754516153 0.24553163189 0.287305677945 0.205919029013
r=0.872822306623 0.226452273981 0.154777856599 0.349465331967
r=0.898238921668 0.283789122514 0.250910846758 0.161757605022
r=0.693342641439 0.317953243344 0.239610124696 0.255999787147
r=0.686137057859 0.332859717217 0.248128638758 0.189354033823
r=0.694190598071 0.185379174501 0.270301727997 0.331811263318
r=0.853235088625 0.239464527354 0.25244861138 0.311585798054
r=0.734445101652 0.343846424652 0.211828780882 0.270641346891
r=0.712396797787 0.250118332423 0.33187693428 0.253358820317
r=0.939326788362 0.328862909307 0.22988330355 0.159204362488
r=0.897228732864 0.258851770354 0.173584716943 0.256901380276
r=0.727763140348 0.254266211604 0.315314323461 0.146867774964
r=0.834556158091 0.182513261994 0.328847638576 0.23160962003
r=0.763310277736 0.254978887522 0.238820361073 0.186188782126
r=0.83224534913 0.203197048878 0.215032277897 0.286043652014
r=0.946322826434 0.262518728807 0.186893778093 0.210432931157
r=0.839768572201 0.184522731389 0.258331823945 0.305605868502
r=0.736562729486 0.20076642253 0.290509915371 0.147401545442
r=0.799180766033 0.325883354619 0.277884206045 0.179916985951
r=0.785960584482 0.124999287368 0.392142493238 0.273757986014
r=0.76302611718 0.185032428688 0.322051508091 0.256375543102
r=0.825405170518 0.229592335517 0.186919542477 0.325007332095
r=0.818350899802 0.178231571002 0.236838927883 0.255928615755
r=0.675933913945 0.287973856209 0.131437908497 0.314640522876
r=0.852756485907 0.239774828949 0.306578269174 0.16744317665
r=0.796667033842 0.328894209187 0.246521023492 0.237019302708
r=0.738506298992 0.321713268628 0.281680713177 0.215748318983
r=0.69673223626 0.244145963462 0.265232705584 0.315568496689
r=0.697335053447 0.249917734634 0.336532047918 0.174767211249
r=0.786741992598 0.24066888901 0.270397289469 0.328597191103
r=0.84342231845 0.23085133418 0.167013977128 0.331537484117
r=0.861792661984 0.343896290961 0.208378345937 0.163245708798
r=0.791042883347 0.16848673947 0.33135725429 0.271814872595
r=0.757876910199 0.192665943209 0.271070718032 0.241635015373
r=0.67364478554 0.309272272986 0.324278870655 0.175306536789
r=0.595022760454 0.201974044964 0.356905790339 0.288901288132
r=0.71004461306 0.273064217227 0.225646603819 0.189912174684
r=0.80770625492 0.309153131753 0.185940015795 0.259313224319
r=0.738499642459 0.181983757315 0.328944225487 0.218290935149
r=0.851852883896 0.257728253055 0.336190240834 0.179715582315
r=0.683624559645 0.244694871036 0.308921223205 0.163712648934
r=0.67632816753 0.226946507552 0.309939080364 0.302720520738
r=0.661547593971 0.170067499418 0.253704709442 0.332893681951
r=0.798910566665 0.255819747004 0.180446757273 0.210452016497
r=0.687852564586 0.221314620909 0.203991009265 0.339235787512
r=0.666415596374 0.189818518674 0.289822729378 0.282832961388
r=0.73174778131 0.279195301457 0.252839109032 0.275052395574
r=0.60783560234 0.246315867818 0.294060732361 0.268755582018
r=0.887781868857 0.259993065872 0.203187173241 0.295801408409
r=0.693580919385 0.199322401409 0.283561458192 0.247757148665
r=0.897302537177 0.287974937746 0.184733713551 0.31082817897
r=0.772843738863 0.228044388202 0.164431032804 0.320597683247
r=0.843052984009 0.219825553984 0.253536067893 0.16260018859
r=0.785664190362 0.297038936815 0.256703194218 0.277220797389
r=0.737405205121 0.287423414473 0.329214273886 0.159753270409
r=0.742256738485 0.264204962561 0.306195859639 0.161650271619
r=0.873190266963 0.240282828283 0.336767676768 0.239717171717
r=0.767660423515 0.275501964795 0.162808849653 0.204473273403
r=0.846152887938 0.239878407269 0.241047568145 0.204937199359
r=1.0 0.354673887183 0.16046767195 0.215301301732
r=0.927401299729 0.274294379797 0.157867046299 0.235021044813
r=0.960646085857 0.274108213119 0.131856322077 0.178440044641
r=0.624634643074 0.117939269595 0.258652866312 0.462822233677
r=0.709269207751 0.120193128675 0.271633187381 0.50632355976
r=0.877416744174 0.406973757831 0.25669354173 0.194724966292
r=0.851176733751 0.359681200188 0.267229254571 0.210407876231
r=0.676078233237 0.16928055175 0.276465586471 0.20645755586
r=0.872055219065 0.283401458684 0.333262091137 0.168541226969
r=0.834450955903 0.215757404994 0.335082590779 0.267953368788
r=0.834764699521 0.235204440333 0.321990749306 0.199430157262
r=0.706236862807 0.219982636923 0.263730041898 0.184312837353
r=0.76313561381 0.246973019354 0.288492706645 0.286967299075
r=0.848631535623 0.243654409372 0.241905304263 0.178734136023
r=0.885190471172 0.133073516386 0.267729554178 0.192973132566
r=0.69763874563 0.288084184463 0.0852986691427 0.235097493036
r=0.842659044682 0.259832292452 0.194862442123 0.257914288791
r=0.877760548254 0.264685533555 0.168121767206 0.331400520542
r=0.685395301645 0.14598941508 0.279996334227 0.338419593557
r=0.74358108928 0.233895815393 0.274152318071 0.194020869497
r=0.864258746796 0.248453903207 0.182736536303 0.278605541739
r=0.711800924194 0.191933015481 0.264623432809 0.292921154865
r=0.756537509133 0.311634060032 0.189144961568 0.273798289012
r=0.731331885478 0.273512619094 0.230885719214 0.192287340562
r=0.795123396453 0.201502829695 0.276525419698 0.21662624245
r=0.845567789388 0.273653610461 0.318352628967 0.222806324511
r=0.819191589592 0.286400385091 0.185335915192 0.300753771593
r=0.730251516926 0.183856964852 0.30732369409 0.287536814681
r=0.778300684038 0.291790146739 0.280480868821 0.221707347738
r=0.677435489907 0.226441533076 0.278060449514 0.304043275019
r=0.858591044444 0.27034346103 0.302443857332 0.188639365918
r=0.836560766906 0.307806927162 0.233906633907 0.247190298803
r=0.807019937576 0.185841905793 0.289794260964 0.266332791915
r=0.641918686499 0.174472849412 0.31559059526 0.266840828513
r=0.806793560506 0.1717956162 0.268326317317 0.337167948904
r=0.787770869021 0.31422308729 0.229096773766 0.280620398822
r=0.894361141616 0.278206131039 0.193168696689 0.253473386226
r=0.666690986344 0.262608020524 0.297252227923 0.257882122603
r=0.675409928535 0.25486422026 0.296194401439 0.267887777731
r=0.753692485993 0.258819861792 0.301234867247 0.179159666776
r=0.864866384528 0.263493987135 0.272093782045 0.188659457444
r=0.742889092287 0.186477919458 0.276168863915 0.235645846841
r=0.860370006801 0.285803072006 0.237636508923 0.298366332238
r=0.694953651656 0.357582022961 0.167963436531 0.203329887371
r=0.697204146069 0.169603670701 0.303431307355 0.243117435829
r=0.726274806034 0.274697464685 0.296829705977 0.258335250541
r=0.788815701835 0.232611001667 0.27925948376 0.176895489216
r=0.688954319061 0.181765832744 0.273563821296 0.236504823371
r=0.7684470502 0.232275961886 0.187383910264 0.300180919069
r=0.930520416351 0.278086512466 0.223840993291 0.192475217783
r=0.813023630699 0.138468194438 0.24397623939 0.276795715021
r=0.783258331715 0.149952535937 0.337283021427 0.265934363982
r=0.923539968655 0.285814343247 0.146809415414 0.234935087675
r=0.868074715619 0.228595134696 0.320057903471 0.174116442467
r=0.87503029489 0.283757058099 0.168649144429 0.318209177678
r=0.695171499212 0.196048147955 0.253410805327 0.282349001145
r=0.843668599633 0.172081280039 0.279126361258 0.225771126118
r=0.75514355373 0.173965555804 0.235965108477 0.299664504585
r=0.930594962102 0.268632188605 0.258736475563 0.174258709826
r=0.667001227229 0.160639740722 0.289081077273 0.267732901203
r=0.83006441913 0.17693565976 0.300319364387 0.273290232123
r=0.716519679335 0.300648814881 0.262732523252 0.259057155716
r=0.734037969689 0.301036047082 0.178948013732 0.20773050515
r=0.704174155647 0.310533011919 0.223717691175 0.292219097362
r=0.801689106963 0.310724314143 0.232310724314 0.282574951602
r=0.695356885046 0.233283035739 0.171039763042 0.31951546651
r=0.806976141275 0.178015673066 0.262882785013 0.256301844356
r=0.702252966356 0.167655762303 0.276304441846 0.319627171937
r=0.791108758136 0.172808696841 0.242991932176 0.30746615616
r=0.75978949855 0.287008490253 0.29787032206 0.244557226201
r=0.798219378955 0.240226864906 0.183927198154 0.271212509613
r=0.784924451787 0.299499010651 0.244979581527 0.284174630573
r=0.765670585126 0.257869154992 0.1793335586 0.292659787383
r=0.882933725095 0.29275677216 0.24122424264 0.168355625211
r=0.854352670597 0.224397202797 0.281188811189 0.171795804196
r=0.87195672446 0.233372441914 0.182672334205 0.314144483767
r=0.893318761901 0.29586665165 0.188985246086 0.248338776889
r=0.928356218786 0.351953274607 0.144695518958 0.11800076599
r=0.824340452205 0.271642559767 0.33299712434 0.220867848406
r=0.705854814585 0.281548004814 0.164182328797 0.325587136993
r=0.937013651454 0.277684762055 0.294250315159 0.190730381343
r=0.711690995216 0.194193565051 0.296124738478 0.269404289392
r=0.668876358989 0.187104290128 0.269158689156 0.245884617333
r=0.8707875899 0.31208687441 0.275212464589 0.178163361662
r=0.793240321119 0.313947949595 0.168925648465 0.292512882692
r=0.704315434728 0.278933145341 0.183292210081 0.319116437551
r=0.882058829266 0.352949268185 0.22235748872 0.280661934632
r=0.768230301052 0.260402291641 0.169447580814 0.28260778656
r=0.828930355564 0.179242035012 0.248179242035 0.300617071427
r=0.726231088501 0.169457503566 0.323543394432 0.265120701495
r=0.722606442624 0.176475980931 0.187843784378 0.318225155849
r=0.781010805471 0.232841854243 0.175274821148 0.282658640144
r=0.8121754229 0.238399813932 0.339981393185 0.264449354576
r=0.899701009362 0.316854094365 0.283928083664 0.172972721171
r=0.915680012945 0.294033894034 0.262092862093 0.18682038682
r=0.734017801891 0.173132040259 0.328667599813 0.220705858828
r=0.658988569941 0.170106377764 0.325297808716 0.278359233296
r=0.875884420733 0.301084758982 0.300787142989 0.166859946019
r=0.713492525427 0.178186541229 0.298820514621 0.234545582195
r=0.873276875182 0.305381089798 0.27278900017 0.221694109659
r=0.813671706111 0.184703843217 0.267822377627 0.304771469154
r=0.831630802334 0.177766565758 0.299495459132 0.289236461487
r=0.868284639378 0.235225154813 0.303402873805 0.271147718391
r=0.805736642155 0.322610971475 0.169406689734 0.278278572494
r=0.844725049919 0.282349556286 0.208459775672 0.253707102044
r=0.860162315196 0.266039327324 0.184432495124 0.308846011914
r=0.937368415847 0.269463747214 0.174196931952 0.294401468467
r=0.954485305305 0.328766378514 0.23258848475 0.165932691785
r=0.722480456975 0.218796196063 0.179360035385 0.273282815937
r=0.750415921938 0.294407724879 0.264225963028 0.260869565217
r=0.80495111825 0.170429020665 0.231412848158 0.320777178796
r=0.747981128969 0.279575310419 0.301445624138 0.231683762222
r=0.825733467043 0.290794843558 0.297812614714 0.164798859882
r=0.836236409425 0.22481265612 0.191638546825 0.306893378325
r=0.662105764343 0.152663371774 0.227772758676 0.332483038387
r=0.893374318915 0.225728954761 0.144899738448 0.285963382738
r=0.747087909294 0.170407416443 0.246808164593 0.301252337969
r=0.719774128953 0.232355573667 0.169127438638 0.321208967931
r=0.7718820013 0.37022728824 0.267244556686 0.154037267081
r=0.853483809954 0.300648219026 0.255557908109 0.183659342986
r=0.734057036825 0.287565566183 0.300421680551 0.182625389969
r=0.807882986448 0.2887297655 0.23718057488 0.181321478264
r=0.845580417769 0.295762182424 0.238286130779 0.288213244481
r=0.719712243051 0.224061412978 0.174103394506 0.283255367638
r=0.683753426512 0.192111338731 0.225343868891 0.295093161643
r=0.912732117708 0.301997851772 0.228872180451 0.1858216971
r=0.871477566856 0.31997714721 0.294610550371 0.156465435155
r=0.866725033131 0.223372849671 0.142520061512 0.281262876786
r=0.788857393641 0.340013521344 0.145475178675 0.221267143133
r=0.824842200205 0.315866725378 0.242477616322 0.290253926317
r=0.851223232041 0.290241977906 0.323864632649 0.162852884447
r=0.912780563904 0.274165596919 0.253016688062 0.170314505777
r=0.851052684459 0.232925713012 0.149265056401 0.331743259138
r=0.689893795901 0.254872204473 0.209345047923 0.170247603834
r=0.885726375408 0.296250661274 0.332223955857 0.206940194063
r=0.696118344611 0.169984425881 0.224623288364 0.287283833256
r=0.732748503659 0.24399896045 0.187142654633 0.294157255588
r=0.68969359265 0.248687378869 0.277324249721 0.306102073178
r=0.694205015663 0.245729246073 0.183220654578 0.256835705627
r=0.848601315361 0.304328556655 0.262372580883 0.19559757719
r=0.860431514327 0.179301092799 0.251204128975 0.290565404932
r=0.722188204466 0.219994695195 0.278303346448 0.331395605853
r=0.831203666056 0.311348097503 0.173751486326 0.228076694411
r=0.802744220948 0.310540294129 0.170690133587 0.24013953304
r=0.892933217861 0.294621244482 0.279705966111 0.185212871992
r=0.864569945114 0.229810472213 0.189945390299 0.271378091873
r=0.700666274685 0.253412153351 0.269657915326 0.318808137008
r=0.72756286523 0.183908017042 0.244016639501 0.270266018037
r=0.818191150853 0.201161665053 0.256082607293 0.264472410455
r=0.705448965876 0.184558909673 0.232787909556 0.293122974187
r=0.802830159895 0.285598281643 0.289710813076 0.18553541492
r=0.834539131686 0.283299688016 0.188456597541 0.299889888053
r=0.852390908689 0.233902902907 0.191527633269 0.265126507923
r=0.748028540835 0.272678275375 0.226363668035 0.186867144704
r=0.708631220358 0.187597806216 0.296592321755 0.287531992687
r=0.874471169723 0.202639142932 0.228116017768 0.272406584792
r=0.845079728926 0.24361940133 0.300387240704 0.199051862368
r=0.908064056558 0.331785195936 0.178392597968 0.228936865022
r=0.797104314475 0.185191976477 0.22260496002 0.295708607016
r=0.857818989124 0.213932169401 0.198335269683 0.163321821336
r=0.709914217801 0.178999238519 0.225339737582 0.276219833646
r=0.873923806747 0.271427621517 0.184387259791 0.23485604096
r=0.685075725418 0.185372942365 0.308434318548 0.231933320527
r=0.80893862954 0.271359006906 0.233419751431 0.306611690047
r=0.803276599764 0.252179238542 0.363070327651 0.211329998979
r=0.800680152781 0.19524838702 0.244399428977 0.30649419008
r=0.736551080431 0.229257032095 0.308271962922 0.274572557593
r=0.73998416402 0.276996208166 0.185717425949 0.308086497774
r=0.740796305928 0.308756472679 0.184001854857 0.277138882448
r=0.84894050251 0.329495231449 0.224470807164 0.246336357292
r=0.957293853355 0.325001958787 0.266355872444 0.18416516493
r=0.691156639347 0.188867495186 0.294707975961 0.223641986114
r=0.723730492299 0.230922242315 0.245569620253 0.241591320072
r=0.868527538708 0.314623204191 0.288263056895 0.218803485296
r=0.696950254416 0.248925587909 0.227606354725 0.339779805882
r=0.873031754178 0.296564906955 0.2084387474 0.258896947209
r=0.702304261783 0.210369713852 0.306723221069 0.244555583692
r=0.688638110494 0.218171461122 0.180969055238 0.325380736174
r=0.78607011744 0.183596793851 0.226193243985 0.324448729554
r=0.838108929568 0.286896509604 0.304241609918 0.187284331389
r=0.872895988648 0.229847402988 0.188280222364 0.258287348253
r=0.710173636001 0.278502632367 0.186237740567 0.314845139366
r=0.858217974403 0.187563710499 0.282568807339 0.215341488277
r=0.741482449687 0.285214887929 0.22270203578 0.195969566111
r=0.687803827022 0.234578690554 0.21360425315 0.263200058262
r=0.807446836717 0.192075383966 0.27952514934 0.307167834656
r=0.683984199263 0.225869253364 0.300225425234 0.291754901291
r=0.781982584413 0.298589289296 0.186835595373 0.225111987698
r=0.751036603883 0.229585600107 0.274027805763 0.311545436228
r=0.694740577036 0.224282263048 0.198831395022 0.269060059554
r=0.719532748364 0.228323027001 0.185942570257 0.312826792384
r=0.793760724388 0.310891370174 0.249668811506 0.235143830431
r=0.663188555566 0.185608223872 0.320094145337 0.282591765744
r=0.91819701063 0.283852386996 0.183084382831 0.223014090924
r=0.793532702624 0.255373192653 0.243894099258 0.266021883548
r=0.676124025099 0.184273269143 0.22260430995 0.305272810637
r=0.8793360339 0.2299717547 0.185537418852 0.271927133472
r=0.734671144787 0.291136042046 0.268479212991 0.23558048649
r=0.897401790032 0.224153869714 0.177133936854 0.264145868027
r=0.878835214002 0.265100833986 0.177629344111 0.22010163123
@balllist {Third Position} color=bluetint
r=0.486015615862 0.230816483904 0.184810027316 0.266295042543
r=0.388101678738 0.164706177296 0.366370838347 0.336035900521
r=0.3353575999 0.21166204424 0.165189744977 0.293377528242
r=0.269217602266 0.191238709441 0.297246294498 0.313717227607
r=0.228362472398 0.20290317435 0.174043216315 0.336122802066
r=0.277931192504 0.262449081387 0.237135256464 0.254177404606
r=0.332740295711 0.249888337143 0.327658232837 0.210504190641
r=0.194604852748 0.20025459813 0.215179316097 0.308634388306
r=0.244261222189 0.276619898185 0.244208631179 0.255441048655
r=0.212186682016 0.374306903244 0.329047685057 0.148599944552
r=0.431479888676 0.322857910287 0.145089085863 0.170874742591
r=0.407128052769 0.149977447 0.328806624138 0.146304529931
r=0.265094917686 0.191865642279 0.337053987451 0.129429062519
r=0.339165054298 0.288312397597 0.208774804296 0.18272346623
r=0.265989682467 0.201063339892 0.290583990257 0.310476997737
r=0.421246694355 0.233196639328 0.2525005001 0.203090618124
r=0.139797605889 0.206759881097 0.346691621711 0.124298139381
r=0.337025593916 0.283694596412 0.206389001884 0.285678706924
r=0.196260940307 0.248828008113 0.229411177977 0.235429065399
r=0.368660690095 0.195511835229 0.281432523824 0.253765754688
r=0.347217838199 0.233853797019 0.277974923113 0.240241305891
r=0.222449201626 0.0633943126245 0.0903368954899 0.418538308277
r=0.214341964992 0.354595133897 0.115250599004 0.398476728923
r=0.291435108331 0.185238399319 0.295019157088 0.224191145168
r=0.317871449325 0.413173689936 0.0681955172076 0.437953072014
r=0.222216132092 0.316352874504 0.135980102009 0.176342799572
r=0.487368140136 0.16008407469 0.354580115358 0.182471404829
r=0.381987961099 0.316107628027 0.195703389038 0.159019841609
r=0.226798707713 0.282026143791 0.121045751634 0.404444444444
r=0.206999284541 0.102125380254 0.301626123076 0.397344032664
r=0.348683867229 0.308020350142 0.170133173724 0.192578183451
r=0.335984142454 0.370257401041 0.13778257827 0.176339489458
r=0.408016843108 0.113436340581 0.172911285399 0.371051519279
r=0.258066071763 0.194848854066 0.31406693288 0.181259504985
r=0.308644819613 0.240341002241 0.265041805563 0.203344445052
r=0.282340125282 0.316365946633 0.12581956798 0.387268106734
r=0.190775957597 0.266114512063 0.281718881287 0.186292161805
r=0.417601136253 0.178211128445 0.273374934997 0.274206968279
r=0.301630995771 0.325782239103 0.208084644601 0.273060227889
r=0.166292667426 0.206104840953 0.249522736476 0.319800995573
r=0.420516404642 0.0622420610107 0.424640929687 0.432943077855
r=0.209860339516 0.255176859238 0.208524695834 0.239021835469
r=0.248571814368 0.328670344 0.171632699289 0.265545508531
r=0.292998259782 0.246805207214 0.285411441538 0.244715155858
r=0.195998038166 0.230465941769 0.292269500359 0.195958393242
r=0.168460951235 0.365482370028 0.213738199618 0.24628170302
r=0.440217149552 0.263206208796 0.184761745807 0.335767337061
r=0.29696196679 0.299066387359 0.276876923475 0.205472366618
r=0.318092905322 0.109945470147 0.401500262961 0.128352755557
r=0.308897459913 0.291321747711 0.230963214736 0.250534510169
r=0.300693748367 0.0669080803402 0.411343635521 0.127542212304
r=0.321460504433 0.140834429985 0.0785811765853 0.408064044451
r=0.299290859908 0.405701101518 0.121464721643 0.413590354272
r=0.506941022017 0.378241762279 0.379571186172 0.139576880423
r=0.303310473112 0.0833717305868 0.149451145142 0.373736278629
r=0.455482734378 0.21327014218 0.24064181862 0.247911478834
r=0.493499345288 0.259953275577 0.334381388105 0.208819234888
r=0.191451393283 0.144743045733 0.133015087223 0.334512022631
r=0.195508959317 0.186407087899 0.169153648869 0.357076241548
r=0.233656438188 0.227334823646 0.247971518463 0.229528895513
r=0.297608073753 0.204962560564 0.388415797974 0.13500220232
r=0.331689114658 0.365616161616 0.189131313131 0.230868686869
r=0.338891570964 0.13688970232 0.179549981159 0.333126984981
r=0.195147420579 0.286611437734 0.231126402993 0.273316408338
r=0.316610897631 0.357381580885 0.142510791122 0.139723792584
r=0.411193363395 0.338759593959 0.24102500619 0.197697449864
r=0.357620555816 0.400012400281 0.0894886950771 0.0835572272972
r=0.235499625208 0.0839555571434 0.418003405857 0.417809465968
r=1.0 0.0775353083551 0.438265019855 0.0950584456214
r=0.190248505851 0.274286159801 0.254895755941 0.224287535658
r=0.187380714376 0.169245194562 0.329676511955 0.339428035631
r=0.212821180945 0.331168217677 0.136685719684 0.37044735226
r=0.20267175428 0.336770769327 0.124050475096 0.137265902594
r=0.380676069273 0.216250484274 0.176522382277 0.328249920755
r=0.22416160545 0.288444033302 0.227322849214 0.250286771508
r=0.196483805999 0.246819914694 0.231306382818 0.214434001434
r=0.303320689284 0.276003432167 0.262751453904 0.250309848413
r=0.202776450066 0.232346241458 0.208346892288 0.337089163684
r=0.339806652036 0.380431059935 0.115866548568 0.188674343076
r=0.287147179759 0.262684411431 0.299865882596 0.181925100588
r=0.441622788216 0.322964897168 0.298569236567 0.205845536772
r=0.447355885635 0.179455078575 0.354133034626 0.294270747537
r=0.51887563443 0.152656539968 0.331729557587 0.242490892845
r=0.324926657764 0.231826661619 0.274983297465 0.278087028125
r=0.470528005004 0.27435790215 0.270990602373 0.257257301318
r=0.318458764568 0.335720907646 0.15561907705 0.270406586615
r=0.416319500124 0.170044898335 0.328303321672 0.29645823205
r=0.236868003229 0.210748959981 0.175591488068 0.324021154122
r=0.262766621729 0.216864031959 0.338778713083 0.163313834594
r=0.213888434546 0.206427826228 0.325837916679 0.16768462528
r=0.398708043219 0.328596278184 0.287560033695 0.174133272069
r=0.328981237797 0.176558757848 0.149574810667 0.315075004855
r=0.301044421853 0.198921158348 0.158270021732 0.294172937958
r=0.352292272178 0.15673834105 0.189943743111 0.308903921123
r=0.289747992171 0.252377807133 0.304095112285 0.24927344782
r=0.326941463875 0.229071887136 0.259538717603 0.231180153761
r=0.435857575026 0.341048547194 0.19094026349 0.306127052879
r=0.330671422798 0.15669901101 0.248787087143 0.232646016048
r=0.472590003346 0.300188706634 0.246479895486 0.24390332414
r=0.424062437323 0.328099553007 0.248236340672 0.197414382075
r=0.236530787802 0.274518568183 0.226058777517 0.154579655083
r=0.316203851024 0.155525924926 0.236436672968 0.334684715096
r=0.239032063195 0.41966191054 0.260282857023 0.096437089418
r=0.175779834829 0.362051646201 0.247458390343 0.139775541662
r=0.32188166212 0.325626922718 0.281299524564 0.233149995339
r=0.217894986795 0.32605720049 0.220301131042 0.274403861393
r=0.482269942969 0.248690402202 0.192488679748 0.365000443931
r=0.183217604016 0.241144784809 0.261820556069 0.30752489254
r=0.228644257698 0.27573480516 0.221904508578 0.185795983508
r=0.399502805656 0.313155109741 0.244936272029 0.249178668384
r=0.188815725743 0.24046572713 0.285169470122 0.18745264434
r=0.328710119809 0.218927455586 0.234503637483 0.294014686766
r=0.467866616706 0.294367386323 0.219322156555 0.250681461826
r=0.308267905043 0.255982777611 0.214979473315 0.239736657655
r=0.197677992224 0.142590203791 0.393560322541 0.318543999066
r=0.284023928454 0.259628424193 0.316432736642 0.184279224302
r=0.387947472084 0.267203642094 0.1854066088 0.316106761388
r=0.178601978771 0.351569395897 0.186791653427 0.20739328461
r=0.299048675344 0.176989882198 0.358049815128 0.203301900312
r=0.309920832384 0.402601836437 0.0931029549475 0.456134247217
r=0.227245588148 0.186925838048 0.365516821804 0.26759749346
r=0.276487886391 0.236233504809 0.23851487363 0.305703422053
r=0.256290566436 0.311679428642 0.241645495407 0.249258265674
r=0.313970912832 0.358585947545 0.237454423758 0.243725010128
r=0.250095262172 0.178104066054 0.299910422184 0.225482941268
r=0.288504259656 0.187987548755 0.222884788479 0.300030003
r=0.315366347903 0.316699362433 0.260115252575 0.187898479647
r=0.297166720227 0.238683540913 0.216519351815 0.330152671756
r=0.282757145169 0.213718890071 0.241589200691 0.325583828941
r=0.293548657076 0.20181909632 0.233548495264 0.330776538967
r=0.403037029571 0.167981853964 0.324551466996 0.259282510966
r=0.278298348906 0.204987618178 0.170302307549 0.331493333948
r=0.313258357744 0.329755230412 0.375222207029 0.197764255436
r=0.409170025869 0.138263055542 0.355404828535 0.287814827112
r=0.434902475429 0.203024865419 0.232440399897 0.302326326583
r=0.323660647176 0.276849240096 0.190796951964 0.236264892856
r=0.248863389068 0.189145634601 0.236698463858 0.304382294076
r=0.279246005529 0.322997738161 0.164989581293 0.23581007676
r=0.191239262577 0.233871328671 0.226344055944 0.312895104895
r=0.485815939808 0.227073395907 0.327790813971 0.223976765656
r=0.233886242084 0.260277058227 0.195404887938 0.411420204978
r=0.112967759069 0.103504404443 0.404442742244 0.395116813481
r=0.232135194517 0.299240310743 0.241104768445 0.233443495429
r=0.287130932804 0.217510724316 0.210474338796 0.347838163133
r=0.236389470127 0.14611566341 0.354002521273 0.300198944217
r=0.284680696838 0.375838377229 0.315440777635 0.176892214177
r=0.301287166138 0.16897128096 0.277060223877 0.0876259940232
r=0.192453054833 0.269641170916 0.260339943343 0.191619452314
r=0.445694869181 0.20408781882 0.26276360802 0.266184558091
r=0.31350823361 0.314024987271 0.24509458348 0.202953041162
r=0.238601318958 0.187953945196 0.285070705403 0.347804555959
r=0.443417765778 0.316480575419 0.194914899845 0.20378037051
r=0.262124269091 0.183029211579 0.251966418602 0.331841415292
r=0.214286509 0.29063440917 0.17912418784 0.26295494163
r=0.444042954366 0.252090209021 0.194279427943 0.29930326366
r=0.432576714128 0.232827313442 0.219158960042 0.227170941662
r=0.252054131259 0.260320967554 0.20415164554 0.185195953018
r=0.205308450596 0.170071844344 0.359937408818 0.206138001275
r=0.270446423751 0.386278586279 0.186013986014 0.28854028854
r=0.312674704824 0.278944211158 0.255048990202 0.26558021729
r=0.373892421613 0.173844306093 0.265785087504 0.190487278788
r=0.204190301533 0.165084512679 0.377141039193 0.276331318439
r=0.387626772155 0.236318320637 0.212939235441 0.232105872854
r=0.370043404256 0.292446104227 0.1616363945 0.333525717196
r=0.244570946349 0.284110662266 0.368296631589 0.204359887511
r=0.269330585716 0.185536495123 0.246014127144 0.359670366633
r=0.26294484812 0.208170504419 0.351019058498 0.24739974749
r=0.437710600083 0.258495080061 0.186080236174 0.342310177671
r=0.297251689064 0.304231424419 0.307538444715 0.17392998154
r=0.508725552418 0.238230797617 0.162053877379 0.341557277664
r=0.369490488505 0.243398452865 0.376661859184 0.128726891307
r=0.295493022653 0.187951938237 0.219675963682 0.243924319034
r=0.396277974414 0.26918555249 0.174773893913 0.206178487039
r=0.226901802307 0.159790354229 0.283615614995 0.0706392646907
r=0.310258024647 0.306682389937 0.225819856244 0.253818508535
r=0.384262052582 0.196760842181 0.236362545738 0.258676744047
r=0.311447863041 0.34110686446 0.0891796765347 0.38904363974
r=0.282679946149 0.226346465665 0.23042201674 0.259914983128
r=0.295034756055 0.303059290358 0.276912720767 0.180545960213
r=0.251455153372 0.2194904582 0.248106170687 0.205095417999
r=0.29311754916 0.245344392941 0.219362446125 0.249125803041
r=0.493763443106 0.359481309533 0.200486818073 0.258039047321
r=0.149455725643 0.368848542762 0.385693809296 0.0755170295543
r=0.253417920955 0.137754686558 0.289564976628 0.20604570107
r=0.294835503699 0.221913675477 0.235215468477 0.328499434331
r=0.311992017954 0.244884107646 0.219940950894 0.307835884209
r=0.293460420328 0.273948354852 0.209912536443 0.287536443149
r=0.290432250909 0.240074367278 0.213266162888 0.272220223102
r=0.27241712852 0.235781874939 0.255714889604 0.205150717003
r=0.210869918863 0.238367346939 0.356390977444 0.206745435016
r=0.160433535891 0.244486764426 0.204075414207 0.284707674729
r=0.239115134158 0.292315350847 0.187114322006 0.193008073985
r=0.189274264079 0.19214796214 0.249299787522 0.244205138111
r=0.242350628407 0.201086158814 0.337663290768 0.177968589461
r=0.158075167101 0.191565842539 0.321190601438 0.257101525513
r=0.232694252485 0.0920731707317 0.321951219512 0.431065468549
r=0.309502472125 0.164619750252 0.398296132484 0.166738477986
r=0.271566332693 0.296086261981 0.300918530351 0.128434504792
r=0.316565448878 0.160875359097 0.264375590124 0.215946910596
r=0.392662524167 0.36052264315 0.260714791367 0.201015351631
r=0.469609699385 0.179021169021 0.217059254359 0.297358597552
r=0.486072124122 0.33926117343 0.208186997122 0.216080342985
r=0.302254204021 0.175678884293 0.340485622524 0.180624461079
r=0.328874328083 0.327325552765 0.181316787315 0.198306002856
r=0.350309314825 0.377998677088 0.209802588062 0.272445243574
r=0.493846694421 0.199969055303 0.331395605853 0.261946863534
r=0.381713368314 0.309304399524 0.216743460166 0.231532401902
r=0.247695861178 0.325008919015 0.211995084632 0.22269790304
r=0.316822048673 0.262405667094 0.216449522996 0.238964829845
r=0.304959934956 0.126469643431 0.351397365885 0.181529071635
r=0.263911583862 0.22946187951 0.376499608798 0.271787794488
r=0.2277818859 0.30167842466 0.158612703667 0.330280240908
r=0.462796726316 0.0243949661181 0.358050984188 0.0335592126492
r=0.324820514964 0.332252899598 0.27551060257 0.217128129027
r=0.280031033742 0.33405804694 0.168692372171 0.208246018441
r=0.277912340417 0.210882730776 0.298807120573 0.183244632043
r=0.401066566531 0.301133831313 0.220102183205 0.18988353573
r=0.26821905437 0.269876856427 0.240301085934 0.216904011952
r=0.270135001131 0.307042047532 0.274186471664 0.191071297989
r=0.344502140354 0.182584269663 0.325712045989 0.148876404494
r=0.271692195073 0.327481414348 0.19374710837 0.316320516152
r=0.34296488313 0.291201015965 0.200453555878 0.22942670537
r=0.419975892654 0.324424856419 0.287254176462 0.175565320463
r=0.225922739923 0.275937803384 0.456925500931 0.0882657202425
r=0.41370108162 0.235363460637 0.284230025773 0.182945759138
r=0.300776350778 0.311922335262 0.334929184121 0.196755103398
r=0.270014086461 0.216382571803 0.292257197023 0.174307022892
r=0.395493416994 0.222724196918 0.286976672886 0.30508040924
r=0.267715715835 0.191630090844 0.290537919771 0.25889558028
r=0.447190946567 0.220641364075 0.182655575848 0.312866359888
r=0.23956241117 0.211629805659 0.175901280197 0.318110981735
r=0.462594159062 0.213771500797 0.167431444744 0.287368797054
r=0.412526403673 0.214166473452 0.173212767602 0.290316098617
r=0.381266550068 0.34060246569 0.31629448709 0.174808094906
r=0.297459520361 0.227023427094 0.199913813367 0.301496513359
r=0.252536578706 0.356263492619 0.316529552483 0.1482291849
r=0.353861768358 0.294936708861 0.199276672694 0.224412296564
r=0.259394108808 0.182991027436 0.300477153675 0.287316529226
r=0.496535684693 0.212033415423 0.192693997779 0.296706745859
r=0.321797693191 0.17341316692 0.339826839827 0.153089334908
r=0.369446765467 0.325588756647 0.2535768549 0.189446695366
r=0.327082845154 0.290641178146 0.243897331077 0.274465126409
r=0.473461721995 0.290911198406 0.286023114129 0.231339283501
r=0.297780550165 0.297187528629 0.196353864476 0.14554004947
r=0.299322630734 0.209922932867 0.188436976775 0.305674888322
r=0.443192136619 0.307062490096 0.229341644217 0.179405912701
r=0.324028551246 0.210346585117 0.288990825688 0.189296636086
r=0.259952729783 0.249434505449 0.261772568373 0.255397902529
r=0.286076161708 0.204937732139 0.154977787488 0.352851212585
r=0.259774850462 0.350363682085 0.199396472782 0.149344518198
r=0.426436739621 0.148268324339 0.354361636724 0.300396201926
r=0.228783958074 0.212576051347 0.331817877917 0.287256802835
r=0.278937457842 0.281966552488 0.177238229565 0.32812143193
r=0.28330537848 0.290184841845 0.347098151582 0.20119107815
r=0.297491545579 0.274499479581 0.182183309863 0.215379905712
r=0.213188232716 0.121262301287 0.352384557154 0.401684330053
r=0.373294318537 0.262308983611 0.280030458785 0.225291175605
r=0.267868086988 0.14614858928 0.304809788799 0.192049855186
r=0.289128586983 0.200859710825 0.348915592028 0.288540445487
r=0.33585670971 0.135259055479 0.175286565796 0.315314076112
r=0.41222934492 0.179003268838 0.313847249698 0.354667174447
r=0.357613915188 0.323916851964 0.140152280844 0.371790984435
r=0.402368750494 0.24453251467 0.23862666037 0.274471491785
r=0.215187715901 0.232108813355 0.246116037075 0.264338253135
@balllist {Total Position} color=lilactint
r=0.738182841248 0.242058876066 0.201829366583 0.269381744673
r=0.876207934356 0.229220149753 0.291223759861 0.3022279048
r=0.846615145242 0.219103023743 0.209835621998 0.295271595752
r=0.924123351445 0.242184398722 0.225218787979 0.285966422992
r=0.939769594459 0.233820467829 0.191172681203 0.295102887223
r=0.89137874958 0.25449607892 0.229944301272 0.272230997312
r=0.885004166037 0.223457082052 0.267771910004 0.289789198042
r=0.886212671056 0.228757883031 0.27066414995 0.252813016695
r=0.783467782798 0.2603529217 0.255815019127 0.234897801113
r=0.758165272651 0.306949450143 0.287034470012 0.167244247297
r=0.705245045239 0.264750649118 0.25060435133 0.224565016265
r=0.9176175802 0.221277144146 0.249973151191 0.257727087226
r=0.891454011841 0.24304361932 0.29024553556 0.198230100713
r=0.746251799309 0.274209600097 0.29027246799 0.205516111415
r=0.946046856564 0.275348304258 0.241212675975 0.255590327053
r=0.90195865886 0.276205241048 0.2075081683 0.245065679803
r=0.782101378344 0.208374619252 0.331828690961 0.158225989945
r=0.78116074587 0.254931912079 0.2464005136 0.274983327384
r=0.785038450722 0.232192927043 0.254313927586 0.214327670091
r=0.83173517819 0.221846500666 0.243979915975 0.273798544933
r=0.924371663891 0.272349709539 0.218134742265 0.252990037589
r=0.851820487476 0.128841393467 0.199903399143 0.362041900622
r=0.671582916703 0.272703146901 0.182086238071 0.260211618616
r=0.857194533055 0.276748971193 0.287054775082 0.199411096921
r=0.691403014716 0.260292263788 0.199233432514 0.364645434896
r=0.749702513435 0.224733958819 0.257697877967 0.235868857964
r=0.86147641778 0.237543585232 0.273014631603 0.247433766742
r=0.783433240411 0.268898810422 0.199384844813 0.230197180239
r=0.734078659931 0.236100217865 0.19697167756 0.300566448802
r=0.85176444259 0.186015408923 0.25655148716 0.296862630162
r=0.862539559383 0.311661429498 0.192104344356 0.22295376328
r=0.775089558152 0.338211580004 0.235568097687 0.186073163558
r=0.77349506015 0.21158127084 0.237736971462 0.290799793359
r=0.741040342619 0.248047123973 0.312715112815 0.169943940971
r=0.850858782878 0.224001311547 0.240322786309 0.281581871505
r=0.821580457183 0.237755188479 0.192875900042 0.346971622194
r=0.93700698707 0.266754691314 0.219101348378 0.213819869563
r=0.770071057974 0.225377015081 0.274414976599 0.272126885075
r=0.720154525344 0.258545849159 0.287016940978 0.236374871888
r=0.746931664864 0.228467127815 0.298317479645 0.224767933768
r=0.67684892923 0.194476778677 0.328850365724 0.284254778786
r=0.749030679848 0.2459377434 0.258252088201 0.197217522091
r=0.849076864867 0.271792077612 0.187193002863 0.269837091274
r=0.715692370567 0.235489072017 0.313308650822 0.220928380907
r=0.860556900063 0.227844925713 0.312683471124 0.224928109274
r=0.68162047811 0.266193306617 0.275786019741 0.19729611002
r=0.711378243202 0.268741828702 0.231132993964 0.275640490695
r=0.685905344968 0.219799829312 0.288713028336 0.240859992586
r=0.850884697387 0.224172133492 0.298567092018 0.17201354481
r=0.736486142952 0.23428905579 0.245271640809 0.263545492754
r=0.745989209901 0.161410304995 0.353306104117 0.188906199559
r=0.810449694596 0.218558593687 0.163673214083 0.308670858313
r=0.61082288469 0.294767788032 0.220799841223 0.277959710231
r=0.87103852449 0.334555990023 0.265478757153 0.235551029749
r=0.723578738285 0.178759542847 0.260432759633 0.261453674843
r=0.938189801576 0.268515543417 0.20609419766 0.287178354352
r=0.792635009237 0.273503358318 0.261591875142 0.238252376781
r=0.831007588833 0.189101052962 0.185466760962 0.269546597517
r=0.860675658215 0.202455894925 0.231872231289 0.309473847828
r=0.784782707489 0.265337804272 0.265206711928 0.195782966275
r=0.789955636454 0.280869182205 0.287647433074 0.155752948661
r=0.836643643032 0.295016835017 0.242101010101 0.269198653199
r=0.81028087867 0.246577308859 0.177827421004 0.239597351564
r=0.822007415127 0.232139675753 0.268829057545 0.255021824336
r=1.0 0.329141506263 0.212480315407 0.216853410674
r=0.901853208352 0.321748370059 0.188175703557 0.239415696955
r=0.903414733401 0.355991402472 0.161575662382 0.164303724218
r=0.719352616229 0.102703079731 0.296121258931 0.384339524099
r=0.747183955771 0.218951690799 0.311313068844 0.274016527451
r=0.992636047128 0.277342089895 0.231165289281 0.246551950812
r=0.945331506398 0.223722456634 0.272448820128 0.28820128145
r=0.636685285114 0.23385611035 0.242154408175 0.250696773584
r=0.871919169187 0.277841598912 0.254931295807 0.201600574687
r=0.823099073468 0.24254804588 0.226065109945 0.306707052208
r=0.808542288893 0.245229725563 0.295856922603 0.244141843972
r=0.71961422581 0.22353074397 0.275531901509 0.19109450295
r=0.806008267151 0.245701846379 0.240299361236 0.274795817841
r=0.816135581685 0.225797266515 0.267558845862 0.259626857577
r=0.766466008036 0.290416297609 0.207050487157 0.221663222124
r=0.769715676475 0.265132913787 0.228288455587 0.181766910829
r=0.830930066487 0.313787642224 0.247859911705 0.228345626503
r=0.914233494667 0.241777309217 0.249958817909 0.307416070899
r=0.714747769612 0.212630115854 0.257619844052 0.262400623181
r=0.744988359291 0.268495826754 0.256365437893 0.217207858964
r=0.853298707742 0.292199455657 0.21995290182 0.264050590194
r=0.714958905763 0.251139217533 0.19418937744 0.27309214786
r=0.835028554741 0.266903780152 0.263131712728 0.248069216237
r=0.759698772744 0.239811027858 0.241405285412 0.230553419809
r=0.803913622661 0.219717506064 0.267640018389 0.218370032181
r=0.9000202222 0.218609566448 0.305752225835 0.23394140745
r=0.849419673573 0.297263885698 0.259582599436 0.234817902349
r=0.754350566357 0.199818758496 0.209458675858 0.290286453276
r=0.835094899995 0.253290307388 0.206049575628 0.253433993291
r=0.742921229653 0.210071844039 0.261243292621 0.262213513211
r=0.853824990467 0.27357992074 0.278665785997 0.237714663144
r=0.883468520146 0.267073525138 0.26522416845 0.240839079549
r=0.754880428909 0.291132767852 0.219530169043 0.281402273958
r=0.690066719211 0.198715556385 0.261367170492 0.222802761709
r=0.781227511942 0.25861276431 0.235629264044 0.294479121304
r=0.830010669175 0.320627868798 0.255857768474 0.22623360091
r=0.92920874894 0.241218758148 0.227784606598 0.244074446555
r=0.748240890361 0.224466648663 0.257468043928 0.255759969394
r=0.725461485462 0.284924752779 0.27136072639 0.191699094802
r=0.764577529498 0.266503865094 0.297655541893 0.180201712303
r=0.832370299104 0.308590472639 0.263563904167 0.225381436251
r=0.720960804942 0.230614989314 0.240832793026 0.259587445669
r=0.869016174447 0.291307822072 0.202861878126 0.316671105981
r=0.786172671311 0.252788508624 0.26220142554 0.223715472369
r=0.696839015597 0.212295518021 0.277231014763 0.21291616793
r=0.762065067364 0.30542492983 0.242126412982 0.236233684566
r=0.809163584865 0.221910727215 0.251199676719 0.213576131064
r=0.695642914493 0.229689768676 0.233310147704 0.239079948612
r=0.772299896339 0.286881357295 0.231930205444 0.244490009247
r=0.913624442088 0.279546744101 0.215688728681 0.24489336137
r=0.781728501892 0.139883780393 0.3121252015 0.306584067226
r=0.75954226073 0.210237546334 0.270330440286 0.260526851098
r=0.908942194667 0.29208461532 0.154163644095 0.285364084349
r=0.822848229851 0.252809848298 0.265861667196 0.236656898398
r=0.965874366535 0.21421269359 0.240620252802 0.284607373862
r=0.656550992205 0.273705476364 0.159802786737 0.332377397427
r=0.801894166752 0.184766076535 0.323639755835 0.265427592221
r=0.757549114448 0.198986058302 0.224066204429 0.298710206516
r=0.896268016396 0.282007094593 0.219698450205 0.255408294396
r=0.650946834617 0.25569666332 0.257047070497 0.232827811342
r=0.822683938861 0.179220543179 0.287233213896 0.277814560939
r=0.798344254566 0.237980048005 0.270795829583 0.248931143114
r=0.781818329186 0.307636504823 0.21507683505 0.187060650646
r=0.786162042718 0.251707513057 0.251261104415 0.27102584706
r=0.878638726645 0.238967275349 0.2231078245 0.299178540907
r=0.753886651093 0.207817550135 0.247431562672 0.277265487468
r=0.78390913533 0.225888308708 0.282115181474 0.251524225195
r=0.718659318758 0.184753738361 0.256919191014 0.293083382312
r=0.75938930188 0.238741510552 0.328798030904 0.252974155613
r=0.820578479589 0.259909247577 0.302486995842 0.240652026119
r=0.805712915986 0.259815859181 0.232664701359 0.256515423396
r=0.854162662591 0.268485384302 0.208759595279 0.263026424732
r=0.821807436232 0.204121505125 0.250634644209 0.276726535492
r=0.860888896563 0.308916157604 0.213927822995 0.220968613273
r=0.813328485264 0.218299300699 0.279162703963 0.257508624709
r=0.880167543383 0.26270387752 0.233869313228 0.27554880238
r=0.883821791326 0.240455006194 0.217516987649 0.330705409768
r=0.950367849836 0.185420656198 0.328086301545 0.263934635516
r=0.846268899258 0.255597522068 0.254982331144 0.258494642116
r=0.78427412001 0.225647830962 0.239648592209 0.287658550134
r=0.942013780763 0.214935261057 0.302940172287 0.279221162937
r=0.714867232857 0.262661397482 0.257989157418 0.23482741698
r=0.728056945758 0.205043137652 0.257618734066 0.167510847727
r=0.898389407696 0.25531948379 0.294570349386 0.216894869374
r=0.860310466572 0.279724014492 0.240375871476 0.249657183273
r=0.776381859674 0.265329834593 0.247770858627 0.236674108017
r=0.960300682829 0.230053923187 0.270134074319 0.316253072154
r=0.792174658488 0.303056914649 0.195291264166 0.225748895301
r=0.816882134181 0.178526973702 0.254367612137 0.322130706145
r=0.720890541208 0.206592361735 0.230204426602 0.275456482313
r=0.729247341648 0.242219777533 0.189646742452 0.276145947928
r=0.79634844943 0.263290292561 0.228915837841 0.231823998139
r=0.831040377017 0.229018878164 0.294045819281 0.248381594759
r=0.948268995439 0.230251981031 0.321369157398 0.224695849064
r=0.87113025658 0.314697914698 0.204363804364 0.270421470421
r=0.69775496819 0.249150169966 0.303683707703 0.225460463463
r=0.702806984984 0.21168112816 0.258280634672 0.218850597251
r=0.922434940203 0.224977165669 0.284951919623 0.254492462105
r=0.707627969382 0.255128070114 0.232585623852 0.217409110588
r=0.862633111954 0.310541503989 0.209370225768 0.277938097663
r=0.807406432859 0.209354787655 0.291705377268 0.283078658104
r=0.806379776256 0.183372575401 0.277990806144 0.328859737639
r=0.879588238758 0.210575362232 0.310156516163 0.287560872963
r=0.836262337485 0.302863498801 0.216753942543 0.271274170159
r=0.862867003314 0.272850775254 0.289296668032 0.224947005978
r=0.864243872352 0.283998453617 0.184344632471 0.304988841443
r=0.976387938269 0.254971373629 0.240854857742 0.25730518771
r=0.975686052829 0.281592634879 0.215127131699 0.234726979467
r=0.750467109212 0.264479131504 0.182937380933 0.221031067034
r=0.907608466481 0.207141381803 0.262435884196 0.191994560914
r=0.773787977094 0.225999550764 0.259673554957 0.28738394729
r=0.792020654181 0.275400395897 0.269194009558 0.222766080819
r=0.77391909296 0.332779109355 0.214801379082 0.255590824354
r=0.847050286675 0.211519640066 0.251851527236 0.284222212484
r=0.680145525886 0.214870713834 0.264193725532 0.235897799271
r=0.898496892489 0.204385030191 0.231676838128 0.270354225193
r=0.755307864715 0.205280420699 0.214930470847 0.279065354694
r=0.732906806788 0.307733542905 0.18727699633 0.253647497144
r=0.865946603075 0.297485950902 0.327518030624 0.150428867199
r=0.900480385663 0.232927246372 0.293856577469 0.208627176338
r=0.763626473564 0.277006410916 0.246551704435 0.232050007428
r=0.804469829561 0.290336082171 0.246976844153 0.226185224149
r=0.889260400214 0.2552929335 0.212446202971 0.300482437873
r=0.754533650058 0.224141377794 0.227539882452 0.250229898845
r=0.721435547676 0.206570632675 0.271073824776 0.227175668498
r=0.950379997405 0.244296455424 0.256140350877 0.243007518797
r=0.892631883182 0.240322478258 0.270373897035 0.248193994795
r=0.868342817236 0.225266588748 0.18365926999 0.268991414197
r=0.893973997407 0.226241066255 0.234023887708 0.231947395532
r=0.932099660803 0.22444835853 0.299452027986 0.250428103136
r=0.883912918078 0.212066748495 0.316690046175 0.241028113858
r=0.909748434384 0.200599058622 0.251454856654 0.311884895165
r=0.906380274958 0.195284241188 0.279933331829 0.263866753922
r=0.732186028176 0.289550053248 0.225532481363 0.146818423855
r=0.930463144092 0.253007261177 0.269632298286 0.240757233833
r=0.685529461085 0.274136849983 0.222821814553 0.228022626295
r=0.780560942573 0.254792168722 0.212530910866 0.253723085889
r=0.729126861025 0.311998590474 0.222615062352 0.233292222157
r=0.777784995542 0.221098211719 0.260510782586 0.200969120606
r=0.860495614508 0.321432675104 0.204133221713 0.216033879943
r=0.793599101667 0.268731153945 0.236574466565 0.298226491148
r=0.761577853483 0.249274273168 0.304761062729 0.259471287741
r=0.843122900897 0.320303210464 0.223394768133 0.218130697582
r=0.85347073934 0.275630607418 0.191461529314 0.243839272737
r=0.890410423424 0.296395177749 0.233559969624 0.234070197921
r=0.8895851692 0.1941749652 0.297462255059 0.23947960167
r=0.784378938951 0.216555826016 0.299161088412 0.277054536498
r=0.709209676151 0.217633003774 0.250329244782 0.275089627164
r=0.869628890984 0.201720985264 0.269549316984 0.177777777778
r=0.704965141904 0.250087866599 0.265617474389 0.235833951654
r=0.813330872729 0.304501955854 0.212480790724 0.213222967309
r=0.915720838889 0.224720132134 0.24931180033 0.257704777635
r=0.835843464289 0.283101814161 0.226066846835 0.233843664991
r=0.777105234859 0.274372379007 0.235096499012 0.196029649546
r=0.721015850149 0.229884216941 0.286781230957 0.236709323583
r=0.873372088844 0.215225154603 0.269358069855 0.241964985628
r=0.806243158379 0.277180262343 0.223006703299 0.27523243949
r=0.937875410542 0.304360183841 0.186006289308 0.249244073537
r=0.770402757102 0.271109335673 0.261495777151 0.235447050118
r=0.826576479743 0.250155173237 0.320144934456 0.162658687844
r=0.72187518271 0.245311523743 0.246971161356 0.210285848172
r=0.868673034338 0.277833189263 0.274442006339 0.231464858036
r=0.704688833421 0.214678837786 0.303473445969 0.193242968617
r=0.84161255197 0.254508824716 0.277358415534 0.28520208729
r=0.818755277037 0.231710387534 0.324146847674 0.243346602702
r=0.795729487637 0.242017508181 0.201825253146 0.298710413194
r=0.777460160485 0.204151906871 0.241514715593 0.287899587848
r=0.799708679603 0.270777234343 0.209031708523 0.255733545823
r=0.816720457315 0.278323930237 0.196524718551 0.248380864054
r=0.878001251844 0.328933085214 0.273920291541 0.217395518338
r=0.956584358634 0.283449554702 0.226057092115 0.269594400481
r=0.682620093228 0.259087461345 0.307631717136 0.183013400237
r=0.735160612612 0.277335744424 0.234719710669 0.213019891501
r=0.912161093429 0.239700568781 0.298614352644 0.264906730287
r=0.759993590641 0.260321599305 0.235203695656 0.265850596359
r=0.937294982996 0.239229024943 0.28983714698 0.224630348007
r=0.708507985128 0.285990124082 0.258863003292 0.205357896514
r=0.724073671177 0.239859600918 0.24839579808 0.259104439269
r=0.767414160697 0.263598652022 0.265302049951 0.261731212428
r=0.848947551313 0.299966409137 0.26131655826 0.189320141285
r=0.855728373475 0.222531439861 0.233450230222 0.281878003671
r=0.782424773677 0.296086959074 0.211017789751 0.223478245558
r=0.822654350529 0.234556574924 0.263982330955 0.231617397214
r=0.769841016145 0.264857084104 0.280896565906 0.202961135102
r=0.730654328345 0.219721797393 0.211613623674 0.266113174568
r=0.794549081166 0.237785928137 0.255795268891 0.258192929432
r=0.749530001732 0.230138670674 0.286255891796 0.258635608079
r=0.837302583111 0.233146130017 0.273272269394 0.246317220476
r=0.775021096931 0.230456489131 0.225743837733 0.30901784315
r=0.725100631202 0.243796467966 0.296982976572 0.210199074854
r=0.766753346676 0.232808832833 0.219571827996 0.246425437254
r=0.857738967222 0.198571158213 0.317767474136 0.295183573051
r=0.690569233525 0.244431753284 0.270212115443 0.231359857859
r=0.956311642773 0.21849067656 0.265823814638 0.234902968965
r=0.840880918914 0.223557379185 0.261544223004 0.279015240328
r=0.725037579519 0.183845330888 0.227189362678 0.265719089103
r=0.86177607838 0.239656025605 0.24570825414 0.302465674849
r=0.737265267655 0.309407497249 0.22583833075 0.262572153718
r=0.867131714529 0.259790373976 0.210939727841 0.277558314899
r=0.894087862021 0.223030634953 0.213441758465 0.268751978666
@group {Random Data} recessiveon
@balllist {First Position} color=white
r=0.490852610731 0.287296391516 0.171073104326 0.118278309782
r=0.503326615542 0.318792870662 0.290475088074 0.196847867568
r=0.142671688741 0.548571728325 0.139799048787 0.306829748892
r=0.728337699978 0.286589414653 0.0118386936584 0.34357015242
r=0.513006503328 0.217671375225 0.0919894258154 0.395453818291
r=0.631569708649 0.117514003708 0.411170316707 0.309319568454
r=0.658078670381 0.234827973072 0.120643993053 0.0997116508945
r=0.50695545843 0.121298879641 0.440450128429 0.349735868132
r=0.26909446564 0.236264451105 0.0962518901812 0.303883673704
r=0.423084990278 0.408788812821 0.0891743443551 0.417541866288
r=0.0768985265763 0.065203390313 0.503387885779 0.319188104355
r=0.21428594224 0.204509135959 0.246730520728 0.301899347679
r=0.436422112637 0.167078604177 0.363813976913 0.304839534031
r=0.641336721619 0.270651725894 0.238830756864 0.269165356054
r=0.467197906738 0.34392869778 0.149585141993 0.29740581757
r=0.544965267051 0.129439719573 0.421445055573 0.42488287652
r=0.34107519001 0.284555000787 0.377280050226 0.242522825601
r=0.942553779539 0.131540135688 0.441911005093 0.147737861324
r=0.177953525709 0.126438910797 0.223240999184 0.316424128847
r=0.655375382923 0.106326803038 0.0533597742979 0.458656171609
r=0.197136954079 0.250433743714 0.219226061935 0.0178641306062
r=0.599023182117 0.152666812927 0.276669727564 0.25246356824
r=0.228544885742 0.169810576849 0.354368808395 0.074978888194
r=0.24913193414 0.0820538251522 0.456141588354 0.312743004243
r=0.285096391885 0.354735239531 0.325212652409 0.133189568021
r=0.55214844975 0.220780898642 0.331297225627 0.206846208207
r=0.490230541311 0.498386580084 0.104251823122 0.332826164104
r=0.798334170783 0.0221660655121 0.134432905878 0.467702751151
r=0.58121883353 0.0602570928404 0.19011195769 0.365377289828
r=0.724808137827 0.0568609934304 0.0508917106368 0.564975382594
r=0.585105934102 0.320693454829 0.229388705634 0.297023609962
r=0.515649440429 0.174120255002 0.378061266653 0.143824865707
r=0.180154194706 0.297464947408 0.0835790152817 0.181885468441
r=0.604972770598 0.0100221119704 0.0601814736401 0.519724260361
r=0.460844330001 0.0252002457141 0.0981055238565 0.191747445906
r=0.614092846981 0.362226582628 0.00166646006752 0.301295384114
r=0.497520755406 0.179602815184 0.28808000664 0.322362582145
r=0.499214817398 0.476980454663 0.327330056525 0.178918041389
r=0.205671004254 0.271026104865 0.346851517511 0.0250398699638
r=0.393460746455 0.404637735526 0.120911727974 0.0256220161459
r=0.211477244687 0.288956334365 0.205487117222 0.289922066426
r=0.324714524025 0.384975108957 0.147628383327 0.27655381462
r=0.350323786306 0.161027645538 0.272048879211 0.264757917884
r=0.503133352148 0.308777980705 0.245348457177 0.131693658328
r=0.340947169493 0.172635733623 0.0336746344873 0.359911906831
r=0.373337190433 0.271096986529 0.284011107527 0.314833435721
r=0.277436231131 0.213471691461 0.271308001655 0.266905320892
r=0.396016366392 0.0374251955843 0.466791462772 0.000861043631874
r=0.56096396158 0.340023735582 0.321582522477 0.284720695597
r=0.209368983659 0.386341063449 0.00751404645397 0.141304621963
r=0.22305119381 0.378070824175 0.071771734342 0.256953088729
r=0.833957869615 0.24256296191 0.022063903267 0.155117506843
r=0.521515727149 0.097643085078 0.378449158465 0.198973592811
r=0.780201923126 0.0526657099187 0.297585753496 0.355485927886
r=0.465125781512 0.475579968343 0.00969658840048 0.024476015621
r=0.400484728183 0.306990041874 0.274661739982 0.254250236533
r=0.344217100365 0.287796755563 0.268903548137 0.0472712434129
r=0.478848164607 0.0395085431066 0.299686060655 0.275397109316
r=0.547481729117 0.0852955759459 0.487967373501 0.350983415856
r=0.144601461752 0.285548157507 0.305703449076 0.105368780828
r=0.394663026204 0.027904214633 0.390457701242 0.198960363662
r=0.403167592756 0.350567962801 0.147059452373 0.204492698253
r=0.447186417395 0.317688882464 0.343230392884 0.0470079530123
r=0.380727319182 0.258838495441 0.339559985019 0.332272545837
r=0.621890736881 0.0150730209946 0.162746579203 0.367692196408
r=0.260434872644 0.0799927878375 0.219720426001 0.503585549057
r=0.242051014406 0.184100806833 0.312659852798 0.178131297605
r=0.580182569523 0.16318752135 0.116399848516 0.445263599522
r=0.253193422898 0.293986430275 0.327199945868 0.115837781299
r=0.36767025993 0.480651904531 0.227617363213 0.0969074854354
r=0.328422501235 0.256600155016 0.18556008459 0.308911746948
r=0.520464673296 0.133574637242 0.295469047937 0.325976683992
r=0.264462863881 0.410393247833 0.365608485463 0.210467278935
r=0.101722154681 0.157351476414 0.0225278261555 0.380371559632
r=0.524869393636 0.0710600280763 0.327895514651 0.230001978002
r=0.741674681333 0.0602438317718 0.496245857939 0.108623092153
r=0.296863423909 0.235497823076 0.170558062776 0.523938931867
r=0.119332499953 0.33748878555 0.363102503682 0.0317200164057
r=0.532223645732 0.488254260001 0.248608111795 0.212226720784
r=0.339878742332 0.134688465676 0.40400994959 0.412157813853
r=0.53798967119 0.256124844042 0.355024854774 0.0799036755946
r=0.540761074668 0.137284103121 0.127778429424 0.40814706925
r=0.313541406025 0.257854869831 0.33367448006 0.187671164788
r=0.344874356887 0.443309130542 0.170578927684 0.175580069134
r=0.406943881685 0.2276674252 0.048690755236 0.460771707292
r=0.597223857649 0.47594817854 0.224705091071 0.020217404756
r=0.384433483614 0.0344479219029 0.0324153682924 0.77383528146
r=0.546476677971 0.365435167168 0.00147453393289 0.346553972201
r=0.466143281914 0.321829867104 0.290512654624 0.219111137147
r=0.517659985544 0.338998082651 0.241763591552 0.339447575644
r=0.216715379737 0.398444922353 0.201090635077 0.396516436482
r=0.220595004023 0.48192183966 0.16527380144 0.018005629456
r=0.751848199187 0.195256676819 0.191952467449 0.354810678021
r=0.400402200835 0.0813886851717 0.423523090709 0.201508135045
r=0.396743121406 0.327600918047 0.297638961236 0.0145042671866
r=0.194841485136 0.081629230799 0.389260669706 0.3183897849
r=0.467092171265 0.37446023024 0.276036556354 0.28939826283
r=0.693121263081 0.107679305683 0.227328871526 0.473974186709
r=0.16936658774 0.481655724879 0.065845736798 0.378646388393
r=0.302926950491 0.215025093083 0.38643238328 0.0138913269459
r=0.564057818557 0.199471413431 0.149125341687 0.137581282689
r=0.35207810827 0.325326917792 0.0242061757655 0.399850698139
r=0.460023301665 0.104213966767 0.289085468473 0.403892781285
r=0.178197375243 0.281729544774 0.0817868035908 0.46622814257
r=0.32257102996 0.244349312062 0.482701664943 0.152744210238
r=0.171258171696 0.511405270948 0.440379021083 0.00476363620346
r=0.364949050916 0.14970586195 0.425616017024 0.139434675773
r=0.631370784925 0.0072183625099 0.399138862562 0.102457615519
r=0.363876096944 0.526414515154 0.077290954247 0.250927599605
r=0.379969656677 0.231241345189 0.341427116911 0.0333319898904
r=0.519228615916 0.0603593211712 0.388019522489 0.0176567952036
r=0.510996501102 0.146102355844 0.351948487141 0.343176269909
r=0.314054822125 0.323328240585 0.349860755152 0.246824627444
r=0.272634251021 0.192058776754 0.446551185349 0.268771458212
r=0.500012836328 0.162719503934 0.438763408621 0.178963720323
r=0.439003707129 0.16750494634 0.272876328809 0.203328610133
r=0.378654777394 0.40592916891 0.218061598146 0.217187111767
r=0.27807943777 0.187002720352 0.322802663861 0.378624119156
r=0.241362879029 0.182752339631 0.30375764384 0.232072597227
r=0.634661899852 0.299856513667 0.0431163745256 0.262509293385
r=0.532158936565 0.565224732686 0.180313891359 0.112335329152
r=0.232826968045 0.0381763950005 0.117151110083 0.590850888847
r=0.467393522946 0.293742634062 0.138650168186 0.197756648855
r=0.558553528503 0.256544870507 0.250514682294 0.193864251349
r=0.199231758801 0.32348727612 0.0634317501599 0.389838936974
r=0.419440167682 0.0397674371303 0.493910230358 0.156001148271
r=0.531973919699 0.478971380498 0.415266695297 0.0539100890939
r=0.465420251272 0.499398356052 0.359283528341 0.135730819559
r=0.254009918299 0.196666476462 0.406422760164 0.283009967277
r=0.719671073382 0.156684860566 0.335938549754 0.283285883953
r=0.622842468219 0.157642741094 0.338573718906 0.438833301892
r=0.528145743964 0.292920084988 0.210330678824 0.231622183768
r=0.542124308572 0.0743845895191 0.337114880851 0.349301400018
r=0.233020818537 0.306920420782 0.11326306378 0.127458021071
r=0.306644622093 0.1865115883 0.0335057553366 0.517511903097
r=0.542147484415 0.0564954678408 0.237156239056 0.355108506866
r=0.361241668842 0.177410329082 0.13164635801 0.282634201426
r=0.438751475884 0.313525324376 0.304253638008 0.0220633295986
r=0.412063053971 0.218638507547 0.26553329381 0.24063372626
r=0.608218696725 0.154005547864 0.289615025952 0.318199589666
r=0.168660560932 0.337425842889 0.351675573758 0.286839312697
r=0.512864640601 0.364112543438 0.0447018867114 0.367686659743
r=0.460690184105 0.0586351257162 0.408916612468 0.429775671322
r=0.446725059654 0.146155993144 0.25493088204 0.251479363979
r=0.124427307632 0.363308491272 0.156179955975 0.391990739665
r=0.391948369932 0.419256249593 0.0136935830874 0.343835299693
r=0.381373636662 0.216394771474 0.393917122609 0.336745043448
r=0.310428709797 0.184625436784 0.0579752781839 0.425017688733
r=0.209292886284 0.137581088674 0.416042498305 0.0197503554752
r=0.582284736199 0.327017519138 0.0638419303025 0.244273586433
r=0.501714043785 0.37364869687 0.089321617615 0.516724415567
r=0.853313158957 0.136297421505 0.285280712397 0.382222974764
r=0.235404326231 0.289160655794 0.230149348151 0.295531893
r=0.604232395817 0.306144360228 0.351592927236 0.0107490627038
r=0.483188907207 0.501602414268 0.259525062008 0.178063166164
r=0.568146415815 0.0456713813197 0.237060825637 0.552295069983
r=0.438650316587 0.380200824657 0.208887241091 0.136742822615
r=0.410221319707 0.149312218194 0.343251354637 0.334161769065
r=0.232456987518 0.307517518773 0.443331648024 0.182245930071
r=0.500715346455 0.399124320468 0.282851673685 0.212732227977
r=0.588641643474 0.212964738258 0.0885475446969 0.351250037376
r=0.327378427044 0.47437709231 0.00750243989901 0.204686782819
r=0.670807379776 0.0994868582305 0.359491559151 0.134191283923
r=0.481955941333 0.111620864459 0.277196364696 0.412250013093
r=0.347132030534 0.0947599695494 0.291036013835 0.368117573884
r=0.315306786411 0.39120771644 0.390675193484 0.0877137683117
r=0.247199147133 0.725454009717 0.0972314047192 0.128911626633
r=0.48030590932 0.241164598255 0.261253394232 0.419365558653
r=0.695318411588 0.188783590547 0.303554052466 0.27071426915
r=0.32232543644 0.270350033176 0.212372363327 0.250028429049
r=0.555286399551 0.168829414775 0.108372461262 0.299977158263
r=0.619190843674 0.141693482014 0.201591707739 0.342306801713
r=0.419340255566 0.308926231622 0.260888265958 0.353861316937
r=0.358583703499 0.192290675122 0.0233118344541 0.386281818692
r=0.607376387816 0.295978226878 0.180884625451 0.220878890619
r=0.461608600413 0.306340586993 0.440630311525 0.0432855197508
r=0.193431483517 0.507145776743 0.239911265013 0.0534110355942
r=0.463062302422 0.21995036454 0.400243577875 0.344012064662
r=0.369868337571 0.40725352697 0.371149465853 0.144505344934
r=0.233438348308 0.289028773613 0.239899712492 0.219380934642
r=0.484903504568 0.349709123163 0.158083057178 0.24948843713
r=0.41791401432 0.167714302339 0.349098724925 0.136041916115
r=0.251015560722 0.398994657313 0.0774185379809 0.0143794296885
r=0.389665404783 0.26976145164 0.0803139376182 0.15447406485
r=0.846095532771 0.0465259270762 0.0186396932176 0.441242836526
r=0.231385681358 0.0372250793388 0.0968391085699 0.496342191632
r=0.409650626189 0.27642269262 0.570156870853 0.0796390258547
r=0.28378449517 0.220637024749 0.296459463152 0.222613745874
r=0.437745932732 0.0742841229528 0.234024520453 0.444825846015
r=0.279133585631 0.0967256803389 0.127049195984 0.415492539345
r=0.614749975169 0.21923255227 0.198567306817 0.14854530955
r=0.258041392651 0.216168713219 0.417286653935 0.117425242581
r=0.396885705567 0.227431827374 0.0717344480748 0.484239195415
r=0.875715108424 0.330193045566 0.154207811676 0.0359639149182
r=0.424558582626 0.305660961161 0.366782394632 0.267434206979
r=0.844486633924 0.362440330381 0.172998014202 0.308464350943
r=0.424535378991 0.0588646127108 0.176280075077 0.147396317391
r=0.385015613261 0.371444717462 0.109073763641 0.249593447909
r=0.299486358161 0.229687550779 0.205056135444 0.199049023232
r=0.343182995626 0.177588280957 0.34781672348 0.253589433398
r=0.302680789715 0.0592864228382 0.0586435237006 0.231141614861
r=0.383822560905 0.310396591428 0.213131680664 0.250860023205
r=0.281347990619 0.13977418392 0.177229855801 0.244458042758
r=0.80147255261 0.0895654228578 0.0465239467724 0.290312246468
r=0.390856435892 0.431345536904 0.374479083379 0.026639471481
r=0.41070508222 0.0895675670226 0.107759214185 0.389184087622
r=0.251912098933 0.435682497677 0.0947343156007 0.00765718739853
r=0.582945030141 0.00811723062594 0.313108927173 0.343718185026
r=0.361883694093 0.329951518848 0.125279849679 0.369259337119
r=0.484135091705 0.0631566053388 0.337234539989 0.351751693623
r=0.349158486927 0.340628304438 0.280336677738 0.0719405984053
r=0.285149725038 0.316201388143 0.22793982076 0.208096759424
r=0.28814391485 0.143101756168 0.778232715587 0.0312084776181
r=0.40951160525 0.46340810063 0.189137608791 0.118408817161
r=0.336406795621 0.263606571198 0.530350851718 0.0191826687944
r=0.31419327214 0.299437802138 0.331662081188 0.135552588459
r=0.274190874038 0.284808676349 0.429058855107 0.12250204408
r=0.419090694666 0.433504545065 0.300801518798 0.0361075894601
r=0.697012818609 0.0633665371749 0.177422525939 0.405987435336
r=0.187190343957 0.30300303428 0.183889978615 0.318256986304
r=0.348804367457 0.329880931455 0.2741163533 0.226814315838
r=0.435789460977 0.175488338296 0.335743943824 0.263640410772
r=0.19728476913 0.206271211275 0.403944618222 0.253286693104
r=0.373644718202 0.223583961749 0.103844839859 0.362377117814
r=0.524192673495 0.12319081845 0.19876121789 0.564925770907
r=0.332924744991 0.0242297290522 0.404868092097 0.316598133624
r=0.298105069168 0.347261557862 0.258393539355 0.356523835592
r=0.366517439172 0.157541559719 0.0695952882574 0.413468132666
r=0.496213698131 0.26447078993 0.330591515843 0.148570330494
r=0.422728195268 0.327398367827 0.303920069362 0.0237290070243
r=0.21953986722 0.410594097914 0.231717515287 0.146645231582
r=0.281077613102 0.288310249399 0.328806036126 0.0598777701669
r=0.571560541397 0.253718909303 0.352757126179 0.200628427326
r=0.432618755854 0.236383597559 0.243127949034 0.268126914359
r=0.69131306021 0.101225927629 0.448271157973 0.105955356644
r=0.702747914379 0.0354704620273 0.327177277493 0.185861197826
r=0.700836345703 0.130742952849 0.506375860306 0.0323517491304
r=0.560958655003 0.29435976664 0.1314805508 0.277352676557
r=0.379119427161 0.236812535607 0.0912644436341 0.303841842664
r=0.361365569789 0.294379759427 0.248862529508 0.285186379717
r=0.417538598876 0.340537952124 0.134843773068 0.181470672267
r=0.281988606326 0.283702016579 0.169466914563 0.158074282119
r=0.284079902045 0.309194256889 0.299493196976 0.000137586276088
r=0.450233817671 0.327131797319 0.252489177261 0.118820278441
r=0.296883046174 0.0602488206579 0.479144005729 0.0242466674568
r=0.123728595382 0.128275502363 0.343759642812 0.294467463022
r=0.325789338672 0.319351627413 0.145497263388 0.400982915832
r=0.369819544412 0.170575713971 0.103753632967 0.365966615606
r=0.497011964238 0.239430202253 0.278359576358 0.235014264336
r=0.410473240137 0.377801627119 0.00504250278244 0.257061866408
r=0.514312925572 0.379713882132 0.296241902412 0.204000969908
r=0.520252801338 0.263041649744 0.168746662091 0.293727019279
r=0.54419140545 0.399852081391 0.114915158488 0.479225213732
r=1.0 0.0511943628494 0.247695862262 0.346478110304
r=0.340177554194 0.0641433463239 0.179531327698 0.471087571479
r=0.303724817028 0.404634094767 0.0736593537123 0.412006791347
r=0.275023543595 0.28294562354 0.136879565468 0.130377437858
r=0.494045228245 0.35612513692 0.228184397819 0.0635386165597
r=0.151125155016 0.400717606613 0.0831796536939 0.407498797446
r=0.216143237684 0.307806523058 0.354902354426 0.212304499314
r=0.29849859945 0.262832370699 0.494230802407 0.106097558267
r=0.377473140644 0.0822278240227 0.312972987767 0.0366975755064
r=0.333717329181 0.183085929684 0.437288187178 0.118570350571
r=0.249822600911 0.306853951994 0.19355035945 0.133507176084
@balllist {Second Position} color=gray
r=0.450830962228 0.417118839756 0.336283525342 0.168750301847
r=0.547984060909 0.273003952653 0.100053513771 0.529926388537
r=0.602379046841 0.0581788829587 0.530319958065 0.210049072174
r=0.787640669066 0.386920954513 0.200708539921 0.038881724745
r=0.710142396258 0.289650328166 0.204938022716 0.287079796838
r=0.719452716076 0.433937824569 0.086923509185 0.311398210246
r=0.379867635163 0.303735969499 0.409382818779 0.233512087789
r=0.687216425426 0.286572026697 0.201622132504 0.389640644319
r=0.525056389725 0.106229810103 0.416793765916 0.25121002608
r=0.862710755025 0.29402424383 0.168595092166 0.233823724406
r=0.673718217893 0.0217560978066 0.272500990226 0.0555976862067
r=0.581829169182 0.0911304072904 0.324474247854 0.210732672156
r=0.572287191944 0.217920078585 0.370595645144 0.386084858872
r=0.667312924382 0.333395864953 0.289599034008 0.172401693143
r=0.586477501818 0.197106774859 0.182520323095 0.510270261478
r=0.78319209247 0.311846500065 0.301329434684 0.264087521186
r=0.6162589029 0.277886179153 0.481702045621 0.0709882496652
r=0.496277169788 0.413178351643 0.149610745911 0.399529997701
r=0.52649576964 0.101993102129 0.5641806535 0.0892035131272
r=0.737623860746 0.292606877567 0.0187298451077 0.372714248733
r=0.359228412358 0.00936232944173 0.315254158541 0.225584630531
r=0.545985947153 0.328544086594 0.394857049182 0.240536191746
r=0.340184319109 0.0563042140197 0.69974459078 0.193690892681
r=0.620006968129 0.0790398321246 0.210755181891 0.307008487016
r=0.494249359331 0.0996056019234 0.310444989785 0.334388233262
r=0.592901417637 0.36809853347 0.157992036503 0.260201094106
r=0.888178824542 0.440016165899 0.0494680006996 0.271668976955
r=0.7439043178 0.299827193292 0.202503906846 0.308454988448
r=0.589292982846 0.280638075639 0.473343773792 0.23244902784
r=0.868154746705 0.311350112444 0.0315890583181 0.342072917548
r=0.635610027693 0.26014602124 0.100704623863 0.550764922412
r=0.492380294663 0.274855674235 0.0979986186259 0.40051414313
r=0.479556244891 0.0579911363269 0.374877509478 0.119183876395
r=0.676743658339 0.281464474626 0.276781132096 0.410986400618
r=0.390177527509 0.162496694342 0.187563340523 0.252158556994
r=0.679951832123 0.359748043797 0.0970885671006 0.345667301686
r=0.629757732681 0.346720276676 0.471928535732 0.164785902151
r=0.657732496739 0.313570850687 0.217298652609 0.273289929867
r=0.465591053948 0.105276713003 0.151078264712 0.115623135405
r=0.379978931291 0.244151362898 0.269355711525 0.261779608319
r=0.669381119962 0.14512355031 0.321434468588 0.0291616859181
r=0.562501172064 0.122482163243 0.248000244873 0.452929552945
r=0.60730241423 0.308802928121 0.236181682491 0.156119740394
r=0.516979711617 0.239062850339 0.0442982719616 0.365648642006
r=0.552230337832 0.137615669552 0.27567066212 0.298506757947
r=0.648045510417 0.345209344855 0.549815568448 0.0821041427746
r=0.460833214993 0.00159189936945 0.367392715845 0.492748363981
r=0.286967484563 0.179414277882 0.612471692071 0.102523555023
r=0.722313595676 0.328933316704 0.186816416129 0.306089115578
r=0.367592315864 0.00150134637558 0.505583807776 0.355584054177
r=0.515199784656 0.0152452076571 0.187938014576 0.435863446164
r=0.435529549821 0.503479333227 0.0854048882039 0.386230403413
r=0.5226251974 0.293867070089 0.23672850257 0.240054404699
r=0.720848232861 0.468097821819 0.180251075302 0.229023654533
r=0.461958162622 0.449479762935 0.0450836335085 0.0906125081271
r=0.541367662593 0.213837427002 0.413019879549 0.367865475689
r=0.383439590047 0.118566123495 0.334456659742 0.295286407964
r=0.579234866874 0.297729576418 0.260790639236 0.126036499838
r=0.680756087727 0.285133477618 0.206638506102 0.416621357435
r=0.390355825798 0.00873899376708 0.558170602676 0.291254096408
r=0.570147242553 0.396647379904 0.0902704499164 0.00505608363151
r=0.558492119208 0.229084575367 0.284112815773 0.235354905818
r=0.370377214951 0.162888014708 0.350141009926 0.447476806683
r=0.703642998218 0.267804846982 0.369776709907 0.165486917522
r=0.607418072377 0.341968707381 0.22409362764 0.288881053424
r=0.716540051508 0.107157568479 0.343782740896 0.175358965395
r=0.483703386883 0.189206825812 0.351878132218 0.199094927728
r=0.73796576487 0.260858652288 0.258119179745 0.288901988724
r=0.523289090963 0.0334384052216 0.0477888149093 0.362599776908
r=0.551152053697 0.272288419486 0.108923273755 0.357676166503
r=0.624298706069 0.324655705555 0.404415155911 0.164090591277
r=0.727053799897 0.367142481186 0.177885531087 0.115549121509
r=0.65624520049 0.265745042499 0.39972496236 0.0909861776357
r=0.549427080244 0.0424327585674 0.242589228544 0.223102602498
r=0.575185160117 0.448024456798 0.26374326679 0.04717357654
r=0.431041667879 0.423404657983 0.0924810805669 0.376572964195
r=0.737489847214 0.133081186174 0.47740732062 0.189602199334
r=0.507873637966 0.104804474264 0.26976609478 0.0476851620813
r=0.611155665997 0.27225159349 0.264568847847 0.41539339038
r=0.781849497825 0.196853394736 0.352077596163 0.0601554473335
r=0.425488452994 0.366307950399 0.377168521357 0.182511195373
r=0.693696757674 0.233666684266 0.305488162377 0.196740923096
r=0.472513209299 0.11001678612 0.370922192307 0.395763440382
r=0.556842298385 0.16520604524 0.251179126518 0.285201267546
r=0.754650834396 0.290133491936 0.243619689542 0.258681705025
r=0.402035266425 0.305624708105 0.189988127998 0.446536881218
r=0.918956541371 0.151258732094 0.350245190232 0.202853029794
r=0.762050999707 0.36015793994 0.15179039057 0.227101659914
r=0.625965975708 0.341580413413 0.230288995652 0.263320275066
r=0.810514227984 0.366570192302 0.255792871394 0.135250903046
r=0.819350313423 0.203924180058 0.355766059602 0.0278683185076
r=0.443652943264 0.132758908217 0.287442974167 0.199933891224
r=0.718161773397 0.456236269383 0.0592574471224 0.483791882495
r=0.524723020102 0.188069352361 0.0957059381821 0.372044163786
r=0.414549467203 0.341349697917 0.268391258193 0.0947047428293
r=0.604070151229 0.0379281242055 0.139291187518 0.326852143735
r=0.755942807805 0.340505823291 0.09168425302 0.327051376622
r=0.830594743396 0.323252603243 0.0203289633639 0.431554033342
r=0.708810205088 0.0174525212476 0.0399678435689 0.430027214922
r=0.421768706028 0.051705922263 0.0329694271704 0.36758909103
r=0.423157145391 0.424088317708 0.32921367508 0.195802982011
r=0.721802544054 0.244120325689 0.300831099359 0.194813451563
r=0.700650439312 0.229166032548 0.193119349288 0.34008971478
r=0.736276733142 0.071479899689 0.271543000786 0.175062409337
r=0.546633580871 0.171422116334 0.285478440151 0.262128136309
r=0.544454190076 0.0778318789575 0.229764621394 0.261051686174
r=0.448970180251 0.0535282422143 0.124073795062 0.575696883597
r=0.397307714618 0.543232967365 0.158497325393 0.0433488486335
r=0.712562296805 0.308905053372 0.148010273637 0.293534388592
r=0.375856314542 0.146359111736 0.300579287045 0.288374359409
r=0.279604268064 0.276411560573 0.39277186181 0.234890234415
r=0.679290339839 0.324603080797 0.222427754454 0.338102124713
r=0.531822431322 0.0705119032823 0.254641879906 0.560157258687
r=0.484755559022 0.0445538744248 0.39566940623 0.540983371983
r=0.488142131568 0.168402742695 0.270226557822 0.436102777718
r=0.421707474792 0.158535710532 0.348666687797 0.487601806796
r=0.590242608032 0.260247861155 0.461650320365 0.149798961902
r=0.652809622076 0.0890926625675 0.0885661172087 0.513820842734
r=0.500338431064 0.00668446402943 0.257663761505 0.374170525923
r=0.585788226787 0.305793167178 0.339202395026 0.218859860943
r=0.620277932169 0.546698805844 0.174546219509 0.22578716621
r=0.704620300196 0.0643689150641 0.191907839154 0.321248817843
r=0.569358154989 0.447938032831 0.259413054299 0.151771784504
r=0.50709976923 0.19544394341 0.0538418754484 0.553526375059
r=0.572152207013 0.0113362813093 0.257434267309 0.43239483893
r=0.48068581876 0.208566327652 0.235090299128 0.253728543621
r=0.549073607941 0.367937296841 0.178682751025 0.270595007501
r=0.646328523665 0.297240351248 0.189479693159 0.242828865781
r=0.495325055864 0.0452973456202 0.497802003853 0.376438853274
r=0.666408030931 0.378499143082 0.371118767042 0.0990054914888
r=0.871134403177 0.391645997435 0.327415553902 0.0900478553053
r=0.643257108729 0.435324795073 0.27444098296 0.11598831512
r=0.787564230442 0.406076248741 0.103338140857 0.048079653393
r=0.421727084594 0.0616829630393 0.395830679128 0.215096161505
r=0.716752092414 0.127357611802 0.242650990019 0.309316776902
r=0.639790450164 0.300737771711 0.25023536571 0.231049217586
r=0.564253031008 0.197795601397 0.132743931787 0.293706102365
r=0.386667661864 0.265343412679 0.414872422575 0.12505808628
r=0.593609902694 0.145435347664 0.136757664029 0.290660158597
r=0.578183508632 0.221496711933 0.412477562419 0.351345061046
r=0.654619137165 0.0743395428389 0.336952561092 0.210501958459
r=0.881489119817 0.44284864906 0.156830669761 0.0324803817727
r=0.786142344824 0.378897195329 0.403955692892 0.0501905843909
r=0.595396904744 0.251919162216 0.0391446150886 0.290191433918
r=0.701676481222 0.0622153510185 0.445194867883 0.0475730970472
r=0.658598434273 0.246464998848 0.594111431567 0.085582899121
r=0.731185180935 0.230237520788 0.346646843006 0.0928440396847
r=0.563968518522 0.0607535776773 0.290952356816 0.447980465489
r=0.405073627999 0.0733787730427 0.20907326927 0.149581707072
r=0.592822613729 0.318625164432 0.158576532708 0.304362706573
r=0.957340749283 0.304371747229 0.123505004638 0.330552109775
r=0.816777291769 0.520431621907 0.229397012313 0.192927416217
r=0.70751124566 0.12963313601 0.27023334679 0.0109176756617
r=0.372040034687 0.355183126754 0.00818665752905 0.54291720591
r=0.776383146953 0.427230103573 0.111464458776 0.0626678026556
r=0.806630830746 0.291020007508 0.255672601402 0.362925786397
r=0.483905532882 0.178187030108 0.316491018341 0.302618688164
r=0.729902655952 0.252008542033 0.0564252587806 0.268300069038
r=0.597589791415 0.0474885444889 0.0276242085724 0.564625582771
r=0.670054170253 0.336286091718 0.290028502576 0.153243843571
r=0.780148220783 0.63824795141 0.223659762139 0.105156714722
r=0.645279614675 0.373939301098 0.203752292202 0.105555180949
r=0.442297940778 0.462198040388 0.26895180816 0.183734677429
r=0.71353325716 0.277666235816 0.431508871684 0.12629032339
r=0.651149066039 0.173888770538 0.263287154695 0.226438443118
r=0.427541818663 0.19712068852 0.585598097431 0.200549094276
r=0.577693579112 0.201284444735 0.454527826639 0.175576008081
r=0.814660754822 0.267533738958 0.237841107004 0.220488630526
r=0.561949666303 0.276942823762 0.0708348541838 0.650816857531
r=0.562834202024 0.124567828129 0.131136110611 0.397750834002
r=0.60702387891 0.275335543187 0.100138909874 0.291420090443
r=0.596200500382 0.278157644492 0.254045992834 0.418275371603
r=0.783365189804 0.343309913625 0.302046952498 0.132770914313
r=0.638215191803 0.17251702056 0.391428773687 0.107999373828
r=0.631205952329 0.375191594642 0.157542424708 0.191591306286
r=0.424940001455 0.377581590369 0.445249514993 0.0833709188282
r=0.511790595566 0.149777454043 0.436818375093 0.0194452862668
r=0.806140730101 0.281481484655 0.0694048239852 0.265645246168
r=0.596340511625 0.22225177029 0.227034281629 0.247259968097
r=0.502949913041 0.0354428904015 0.321824957855 0.343579498823
r=0.610375681184 0.327661066852 0.310382588475 0.250284440385
r=0.416252237949 0.281064753798 0.387402342095 0.300984089202
r=0.39538102141 0.043541594448 0.0849413176133 0.308835267862
r=0.51039175879 0.478419217493 0.11969812905 0.120198616016
r=0.660133374943 0.25754650696 0.241548170689 0.361820298369
r=0.575810770142 0.0543352317741 0.119589881049 0.480389622045
r=0.499869065425 0.190891251013 0.252040550851 0.343439480259
r=0.600734606097 0.158109981733 0.343286122846 0.0231710436523
r=0.724297104705 0.24562096668 0.315088456777 0.171688607441
r=0.544233533867 0.0337775544186 0.317128608453 0.393837439603
r=0.402456261725 0.252690691909 0.0839961217191 0.625809555962
r=0.580360435986 0.336225120277 0.107901494318 0.0303872144153
r=0.85722523178 0.365787639665 0.263337857116 0.119278265148
r=0.34784947714 0.506186891131 0.0103148722796 0.482655380048
r=0.688305610216 0.294007079908 0.275240640147 0.209030313368
r=0.824167636583 0.483458185173 0.123276084718 0.224110919699
r=0.380573083544 0.353680224937 0.316631615884 0.144037945893
r=0.616759375595 0.218864714478 0.166498221692 0.27311701088
r=0.527237746775 0.199657527815 0.259134907371 0.177659616455
r=0.621893998546 0.238468399984 0.191183135025 0.211354780184
r=0.392133966074 0.106630473061 0.500621783351 0.218355705759
r=0.600059006096 0.305306847895 0.508546314868 0.068624169659
r=0.50120908952 0.132097194051 0.312337008887 0.188972070489
r=0.562744178749 0.343196658147 0.0657886402666 0.275254543189
r=0.437451107568 0.328805223825 0.540616782634 0.0193310119066
r=0.560383482148 0.259535448376 0.356500318788 0.359386404979
r=0.4132339419 0.200762419372 0.302281760432 0.0870083327195
r=0.642149949934 0.334681453667 0.333936742556 0.130220052987
r=0.702649415335 0.217399545708 0.248106216391 0.270644195603
r=0.678736113996 0.243915759063 0.0134424277676 0.39068303551
r=0.424946715142 0.30686534716 0.497833928887 0.104792171128
r=0.50580425741 0.0965193929328 0.285227629064 0.382799653055
r=0.494238536498 0.137815961232 0.257589710555 0.24535127045
r=0.499556041735 0.277411039163 0.329211704002 0.288486817731
r=0.433512289685 0.485143204647 0.315318103268 0.0143456766638
r=0.610392340128 0.375565769269 0.0503557286135 0.0987228180493
r=0.568117874606 0.287510465652 0.203441898159 0.151097019672
r=0.493550912377 0.4055383364 0.30801633142 0.0180904746622
r=0.72370059476 0.288382049544 0.181603271535 0.220500160617
r=0.677064333341 0.212111535525 0.363901630799 0.0495083680418
r=0.563727419764 0.224234759086 0.476159200538 0.166298792933
r=0.634082229114 0.224350577353 0.206879591721 0.209936772001
r=0.503641685611 0.0574262752935 0.561796279229 0.222220483002
r=0.591427150327 0.14357028233 0.401451477644 0.258934047143
r=0.900489529233 0.300582706188 0.350994523125 0.130943308129
r=0.626913115123 0.241886286772 0.410050550714 0.00302626258222
r=0.734717694895 0.165073241845 0.230767045071 0.268530035246
r=0.638333069746 0.182787585562 0.0935463724379 0.380504474596
r=0.452440613395 0.143179566276 0.297968838411 0.45373702205
r=0.394971724896 0.290580778311 0.183648336317 0.346217781592
r=0.540911571934 0.190493322159 0.426578257513 0.091039530314
r=0.404935609743 0.311813600351 0.449843138306 0.119397727863
r=0.692783610491 0.528158578068 0.0510030702964 0.122599741119
r=0.613288827336 0.221903098572 0.321526656321 0.16844492529
r=0.426710410173 0.427652982875 0.18019788973 0.304617583749
r=0.475482854809 0.339733073587 0.233659631481 0.227680188177
r=0.385465282888 0.579846306777 0.161568746728 0.0689241945618
r=0.78094695333 0.656340122207 0.00835267036373 0.133907850508
r=0.588471684185 0.316390114149 0.511884223876 0.0964749258067
r=0.681542286039 0.245533216577 0.171595132754 0.266876227032
r=0.460263226423 0.148026365728 0.362240455559 0.370038746036
r=0.472498348465 0.0666694974974 0.287913644968 0.232410137949
r=0.413756613668 0.333905018464 0.220271535523 0.0114017563328
r=0.418267820739 0.112301918155 0.292012927099 0.475591885234
r=0.379983815715 0.0990954606171 0.248059156445 0.180645837649
r=0.542785675595 0.0116094885023 0.412281360499 0.165352800683
r=0.737125669739 0.204670398242 0.392993678123 0.13600862143
r=0.619827938761 0.162076812632 0.57810456606 0.0281708576797
r=0.569109594145 0.256924736051 0.251401679445 0.327653037428
r=0.676340224437 0.325003464694 0.116210818889 0.0973609536711
r=0.803505773 0.640614716219 0.000670628866742 0.0590021052589
r=0.650804810372 0.292722439618 0.18101610043 0.261530545345
r=1.0 0.330203440476 0.162350048372 0.178945589837
r=0.732146101739 0.44094855023 0.000220666994282 0.311715007051
r=0.783447549664 0.180397879882 0.153612701095 0.082992947156
r=0.689140462956 0.0929934630945 0.0359687637641 0.578435138674
r=0.422760347028 0.0963624858035 0.335224321113 0.265002975823
r=0.411795463165 0.384873265859 0.463540263575 0.127081363896
r=0.666771020703 0.0568224132811 0.479309690269 0.128815903845
r=0.515241468774 0.140778953746 0.469491024266 0.276962147389
r=0.527761986574 0.255809652545 0.347647277414 0.0994804013556
r=0.263979543093 0.182809361263 0.387238348419 0.402358625362
r=0.482517898244 0.294412887933 0.394504045364 0.0608923176693
r=0.405527259074 0.143397880577 0.650752031574 0.154334149308
@balllist {Third Position} color=brown
r=0.231580677555 0.464466990156 0.200074761231 0.126670725736
r=0.735109460452 0.201897444925 0.273424216909 0.491868186534
r=0.502486873804 0.305637675501 0.206722708232 0.164750548062
r=0.123281933407 0.0927017077887 0.275739486301 0.167130577828
r=0.317790664204 0.331812389587 0.09855658582 0.171543197329
r=0.222759087267 0.291315616749 0.1496783118 0.270995806029
r=0.248111334896 0.100913946757 0.260079234589 0.1908022541
r=0.247948306584 0.216880837603 0.366676945571 0.349616705729
r=0.272737611178 0.298957720416 0.184590547486 0.217411790468
r=0.470134669486 0.384994779636 0.235048575044 0.159052983708
r=0.0272226547027 0.353797253946 0.280574440323 0.11204870452
r=0.212776859638 0.257676351981 0.152592165947 0.393499520264
r=0.299196644151 0.390636973615 0.200821881899 0.0214274051057
r=0.246061974653 0.0574162183099 0.477818954685 0.156455545847
r=0.760303142256 0.19086610237 0.0820005751836 0.327985950407
r=0.206700144537 0.0865044783832 0.299316185234 0.358785146229
r=0.128664870048 0.299188889276 0.275530625811 0.237258103708
r=0.25784292388 0.00565841733741 0.349551035147 0.119870870399
r=0.0707134260414 0.320705271068 0.311799777714 0.336213124044
r=0.235035880602 0.0716238405455 0.325180010019 0.437299546412
r=0.265418778645 0.090037916807 0.312761802503 0.299996532648
r=0.195297073238 0.0897210438302 0.409905026726 0.35430917531
r=0.144526969729 0.0973007798851 0.00531202331296 0.521955797627
r=0.125212560738 0.275983450736 0.308520724948 0.243780767603
r=0.511958105072 0.230430598077 0.119082942298 0.0704383281435
r=0.293181710866 0.0424302767783 0.121628554184 0.540338583293
r=0.647561106945 0.426146463284 0.287692189261 0.230861212055
r=0.0920719466538 0.155642105969 0.455210428837 0.0445895435829
r=0.104678511654 0.313842467352 0.0729232195301 0.0579968408503
r=0.161611842651 0.113266064006 0.262193769153 0.298546498564
r=0.771433413415 0.12091161975 0.292481117842 0.321413452278
r=0.321489792546 0.313558536932 0.397038376743 0.15575141354
r=0.192602618495 0.0249153517599 0.0662136504901 0.48563681525
r=0.084020445058 0.163776460985 0.179930902312 0.462953155081
r=0.0520268655199 0.160206889495 0.586684100363 0.230629527151
r=0.575065497689 0.377350530246 0.473148758176 0.0634606660279
r=0.175844086809 0.197144328332 0.150124824266 0.363009770129
r=0.587118387251 0.00285870944882 0.451590730213 0.289696154396
r=0.16196755985 0.300866649924 0.380883730684 0.0166429399118
r=0.470122699913 0.203213470917 0.0141112806905 0.389610400578
r=0.0832906705657 0.349626924529 0.313622935548 0.147726896142
r=0.749095333863 0.284221167731 0.283243242228 0.237465344571
r=0.156020676177 0.439942646623 0.0347463761254 0.278381894873
r=0.513025966187 0.107697527819 0.303394265805 0.341852161122
r=0.253660294584 0.177028518729 0.213918441384 0.489009356961
r=0.144397435457 0.45743567102 0.321863480173 0.213116503781
r=0.444079648103 0.149344478552 0.349191746842 0.318247253886
r=0.0248889507455 0.00535276035064 0.312391939674 0.221961533232
r=0.48931068659 0.00517078782515 0.30672175421 0.39207222721
r=0.581975760316 0.250709789053 0.375073512714 0.253704635397
r=0.709573658908 0.208438788445 0.31664992414 0.166327296183
r=0.426445888303 0.311975215932 0.139960214557 0.189876303435
r=0.135859336018 0.203604256163 0.280685837496 0.250223541893
r=0.129947869284 0.190297326799 0.186388033359 0.278924735011
r=0.226000050399 0.438819222435 0.0489390195367 0.129544373248
r=0.492110818822 0.352243260697 0.305421667486 0.0994299681576
r=0.375489283789 0.135797221162 0.458374953018 0.279684184406
r=0.0641230485124 0.422587059274 0.00624540457605 0.0388498794183
r=0.198495773002 0.176146697808 0.187252840542 0.331670659275
r=0.356093706494 0.532861413797 0.0245107253459 0.391461049148
r=0.0487977437125 0.376488409481 0.146224383952 0.290616447096
r=0.381034658957 0.271452259296 0.508579460056 0.167888039212
r=0.599721849685 0.132835737114 0.448487384573 0.373069779862
r=0.229747566028 0.303838846703 0.225062910355 0.226501505377
r=0.0804361254744 0.0198247086612 0.211680553834 0.61832992699
r=0.0896200070181 0.203937111773 0.248876557539 0.255696329931
r=0.186522549467 0.330341365242 0.0875208714854 0.523002638801
r=0.24987757651 0.299106044994 0.104229677054 0.000734287003744
r=0.481848434024 0.136718899303 0.22907018464 0.283848844167
r=0.747867392018 0.442201636678 0.095478155799 0.117959559123
r=0.227761459439 0.365009971995 0.0543668207408 0.444581025701
r=0.130350792227 0.321643107179 0.082839222402 0.19589840484
r=0.207312562771 0.394462271608 0.0692237654079 0.299509965532
r=0.167939738246 0.752975602595 0.0498187348285 0.0177673500579
r=0.0727137655087 0.000770723183167 0.0461972471317 0.613889520809
r=0.133636681418 0.0469879168921 0.398699486624 0.47865111852
r=0.226254906281 0.00259872467085 0.355329744654 0.432560847777
r=0.114703588085 0.465703229267 0.143580185936 0.215508600404
r=0.867104344158 0.0878002727262 0.416937491824 0.112170512957
r=0.0800608717573 0.254262995915 0.248172499971 0.0640881720493
r=0.220345370256 0.136701566218 0.442207597739 0.311037506148
r=0.162098133408 0.0984716963148 0.595187631315 0.190440645352
r=0.439753089022 0.287774861378 0.118345825872 0.21888749868
r=0.569201627064 0.0991841385439 0.392669568931 0.363970315416
r=0.312467094129 0.344883712823 0.0476530639476 0.366316973343
r=0.890144650437 0.181584397845 0.109654093756 0.0744874375678
r=0.0797098041303 0.200978501916 0.24850460609 0.171045880515
r=0.410438012789 0.450723740123 0.0538943196651 0.0332941071787
r=0.397853960415 0.378749347362 0.34921432081 0.156914435998
r=0.261983483387 0.282264833576 0.211763261057 0.161502401864
r=0.12640464632 0.284126140739 0.213241902428 0.433478831408
r=0.450173254916 0.280575456231 0.297472796175 0.383413652122
r=0.462665797168 0.408678447243 0.316869997955 0.0991199679946
r=0.160748486517 0.142765048803 0.224878706795 0.627338656198
r=0.161552244449 0.266955699668 0.301478752867 0.259557125402
r=0.12931507702 0.360741348343 0.239940975346 0.349184651367
r=0.574850304362 0.216121806366 0.0797081279598 0.406175931414
r=0.265571791851 0.206778235314 0.399387855608 0.194492663158
r=0.904976979397 0.240309633484 0.254156676645 0.213120926217
r=0.362192262152 0.158947136546 0.197066892279 0.320523786009
r=0.193595344325 0.448198889297 0.065678934725 0.111472184648
r=0.321067145437 0.40869353546 0.304066125206 0.21156532556
r=0.193379400577 0.39315989881 0.183148335153 0.0391149063063
r=0.240868397968 0.378818933807 0.196682032893 0.0658990177649
r=0.2934701691 0.268227626216 0.419424006353 0.143180895657
r=0.597288577687 0.341727382074 0.212337548787 0.210875025784
r=0.37090502037 0.260503080379 0.233676974553 0.13665758534
r=0.0410469913094 0.0880543819349 0.135946908482 0.479952070941
r=0.696841687015 0.492945291114 0.149844230305 0.151883403221
r=0.29603322346 0.171562309816 0.319056596273 0.159157235172
r=0.0731388262468 0.236845019926 0.42794997573 0.194150735464
r=0.261363746775 0.308656413595 0.0945915352535 0.280728747675
r=0.762860921737 0.234900997178 0.31414737361 0.304398037463
r=0.434935103606 0.326928545184 0.389687177596 0.161258678463
r=0.316778839185 0.0728974168491 0.418967912367 0.233324137798
r=0.358805410908 0.222221345072 0.210269293074 0.47916308548
r=0.287296096024 0.342519226883 0.325977146462 0.0803629408851
r=0.42645731111 0.390171823182 0.0237000211057 0.324652989978
r=0.303569070255 0.134021884855 0.205465902069 0.370607506517
r=0.316498529696 0.0654613171311 0.477406913174 0.246445751601
r=0.568247590434 0.310446195135 0.288726836981 0.320296418558
r=0.0746528852093 0.296971109077 0.262139085488 0.36024577019
r=0.234936269806 0.506861044359 0.0345976448058 0.162978797126
r=0.622102376722 0.11322840324 0.302133012078 0.363501120009
r=0.599407839973 0.231294162413 0.399527960085 0.19763021772
r=0.0677097281697 0.221513272649 0.267674617593 0.220815424822
r=0.570199081395 0.0525187857372 0.301957525606 0.201726398416
r=0.548641373903 0.0161982496651 0.472031931366 0.191538741993
r=0.316285795172 0.152309149467 0.452692865729 0.386324254592
r=0.120816958193 0.0791900361817 0.425371854379 0.0873990244722
r=0.144001260665 0.0630739712708 0.502566760193 0.322936870808
r=0.201129838926 0.285091180114 0.282625371057 0.285072439935
r=0.0892484665838 0.359996432067 0.00912938140716 0.170900538579
r=0.300584117142 0.16333848977 0.204225372103 0.210743321946
r=0.275723549374 0.43174102052 0.394785157282 0.0059650824769
r=0.106849491944 0.335974975508 0.353740217408 0.136283829916
r=0.256852851973 0.416584981385 0.148264496323 0.158773729604
r=0.182577155732 0.182095666265 0.313640083047 0.105901879474
r=0.294703806294 0.131312029988 0.331384335596 0.00311729094852
r=0.258233037253 0.0578520075907 0.416753748786 0.0680347170117
r=0.324985497046 0.371298105219 0.385923915851 0.104942867724
r=0.150906890524 0.284824296967 0.0816184357981 0.319380134775
r=0.0908365626853 0.185559368341 0.323549792545 0.454673597342
r=0.221906948321 0.324471447017 0.105491154728 0.204101397693
r=0.116331788836 0.22127441047 0.222878698659 0.238455892182
r=0.189578393117 0.283095940035 0.155110526457 0.134083479574
r=0.137148448007 0.00211482114447 0.378911871747 0.339568655006
r=0.36054066429 0.226807810068 0.433755488503 0.0173729025994
r=0.108977209323 0.16455319984 0.445003245807 0.219741577635
r=0.464822751618 0.148660241708 0.376323950135 0.319789320083
r=0.588885964579 0.396153066112 0.402471146595 0.0637393725989
r=0.201545720705 0.161328823689 0.182160554957 0.246615343325
r=0.0566465091613 0.225093644043 0.103361072697 0.00976674785607
r=0.705739851313 0.303690996055 0.157461182211 0.232657637753
r=0.214096815544 0.172601393249 0.480191874481 0.272162059155
r=0.140769348201 0.172626628686 0.22984868597 0.38640064236
r=0.506727733616 0.000278130988326 0.0983435556815 0.294028352955
r=0.220223551781 0.334273246254 0.338673988822 0.225810229095
r=0.740796829914 0.447013275449 0.140124770295 0.155234470613
r=0.305193658115 0.166892525676 0.582209535571 0.162411751321
r=0.19105808882 0.332892998806 0.139339799579 0.434530375035
r=0.285305523687 0.281386882658 0.0133732956575 0.488944614895
r=0.115993283844 0.25424828052 0.379683404963 0.230479593299
r=0.113896795111 0.258623959093 0.400477153118 0.156634648363
r=0.125759320525 0.345773310477 0.292292007796 0.12401066844
r=0.337658100026 0.179692933621 0.0605230448444 0.270070094498
r=0.567295132565 0.217099951991 0.0211970126255 0.354126276879
r=0.280341129253 0.285546997115 0.585093535723 0.0708797608575
r=0.546036568693 0.182208495633 0.133177790054 0.222563065832
r=0.485597397524 0.265229831523 0.08809655211 0.388351006247
r=0.251438146422 0.352505315044 0.302410165408 0.0353036219242
r=0.293293213418 0.101479036366 0.207897295415 0.40064341559
r=0.240618998956 0.33347474321 0.0327772318037 0.276273109484
r=0.130642019045 0.106660096258 0.298684978577 0.302843616502
r=0.293277615074 0.139656014698 0.429010536071 0.272044396967
r=0.130684099071 0.19229352451 0.363252608769 0.221371207338
r=0.0842815620355 0.257258219053 0.35732379445 0.131153135092
r=0.308385750758 0.114725966142 0.0217530667424 0.378313735671
r=0.463641548851 0.0698153706584 0.518093436964 0.354551993261
r=0.43319472849 0.172352527611 0.441533386184 0.22124909688
r=0.409210186506 0.222449862432 0.168798014664 0.330522585618
r=0.234195466434 0.354138774516 0.0558421771741 0.296603312339
r=0.593764007434 0.225378898087 0.0566185656274 0.65765712462
r=0.190013508749 0.448216274322 0.188615322831 0.332028714872
r=0.123013624162 0.049763395266 0.409631087999 0.0552324616183
r=0.0933216095424 0.521885510962 0.116803343036 0.208546329693
r=0.41554049432 0.100567925946 0.46592901657 0.159780612069
r=0.055464622553 0.228740042945 0.465747460412 0.00528494594838
r=0.10803034608 0.128788455184 0.322627483541 0.404450611719
r=0.173051861922 0.152628500252 0.339855709515 0.166985099437
r=0.591513975952 0.319291483276 0.251695199941 0.14353013969
r=0.0835040680107 0.449849888675 0.14642614175 0.336656107051
r=0.201557374827 0.403083242833 0.153013324847 0.356877679032
r=0.676079967517 0.260645700697 0.235856066316 0.148045277273
r=0.3183631855 0.195585899121 0.218866141771 0.304338091144
r=0.415304954158 0.0425325485027 0.490904303483 0.220386578485
r=0.0672258535115 0.365195252799 0.246164825295 0.317571757171
r=0.478366259744 0.164790499742 0.0748861258904 0.406627569096
r=0.211881933937 0.291996379082 0.071522009541 0.355918407758
r=0.201484230896 0.350846993447 0.125938377862 0.277675939755
r=0.0717659032471 0.291075427222 0.303163877874 0.22340385503
r=0.131369695633 0.412513273601 0.0644811992399 0.126839445223
r=0.141604163783 0.219539176539 0.092530553236 0.371097747516
r=0.155957792161 0.151634806498 0.356306321783 0.164956644689
r=0.0561751345295 0.234731845623 0.29911577366 0.0848457527179
r=0.17998869388 0.409256617434 0.228737004594 0.337461552032
r=0.194659897077 0.428548466883 0.193639430827 0.105613231645
r=0.0594715694672 0.37861608283 0.235178840379 0.0237682023893
r=0.426055143544 0.235849997186 0.116057786016 0.373435688194
r=0.150056046313 0.318592709281 0.122944608422 0.218135974413
r=0.170199537305 0.382937780854 0.265534994512 0.197367213689
r=0.533058525791 0.250394744301 0.126972957842 0.492720707063
r=0.165592370239 0.115844594234 0.322271524867 0.319401833696
r=0.58197528309 0.222785621608 0.212730231584 0.339527211928
r=0.0507594500425 0.418040907166 0.0016882737051 0.353338740164
r=0.202550345564 0.134590976549 0.0938886649221 0.679029610249
r=0.231775167639 0.311761518282 0.137240221645 0.503818176315
r=0.081171750715 0.0173939066213 0.409289989551 0.466564241105
r=0.115575764647 0.0973582868785 0.457560910431 0.127124024156
r=0.12663494887 0.365219789342 0.00368198521434 0.487909464605
r=0.261263268429 0.237287403693 0.21548538458 0.236146994979
r=0.192401969086 0.274916209632 0.0557709008759 0.0350428160292
r=0.203048353573 0.220309894634 0.142139757696 0.157523331723
r=0.273624123223 0.108267674727 0.10132746378 0.283496586478
r=0.146532624653 0.0657040180514 0.271461351509 0.402032278538
r=0.0403779952782 0.368154502025 0.419240389848 0.142904553586
r=0.436929929553 0.241502525967 0.369262182087 0.287711489112
r=0.298278131904 0.329649086434 0.0899722768402 0.384495399297
r=0.513758587305 0.0408156183157 0.438416350742 0.0980045955621
r=0.488866599502 0.444993865123 0.300532022282 0.0772647410484
r=0.201481903398 0.280820560636 0.150937297697 0.395640269242
r=0.170097412716 0.215048170768 0.134207351451 0.602086728886
r=0.205943538807 0.203698650207 0.233153967941 0.414884874211
r=0.207922971923 0.109631175687 0.257597714046 0.221122286627
r=0.164650396348 0.122929849317 0.329078354062 0.372230072064
r=0.0708435910005 0.248246994907 0.353889129478 0.024598523406
r=0.073135564421 0.00239487184323 0.33522083796 0.445477564565
r=0.259933822457 0.454824237774 0.0508451163841 0.316286845361
r=0.141589900866 0.300455608103 0.204885607463 0.372093348968
r=0.371643496569 0.519886108016 0.466481262996 0.00980714278104
r=0.542135936359 0.163372732552 0.344674580512 0.136955891785
r=0.301376627905 0.0046511787992 0.194361003494 0.127494947392
r=0.0655252104307 0.110246509531 0.326145344641 0.550858453871
r=0.660092808549 0.0503629479321 0.0534164549621 0.205985990332
r=0.0605224375684 0.0678280749625 0.528973048724 0.210669766535
r=0.10779900433 0.239526146711 0.170233942429 0.544542210459
r=0.229616279612 0.395866114621 0.389214885365 0.0807014374043
r=0.0531651418648 0.0637237554341 0.622434634469 0.107305695614
r=0.362201197659 0.249655358306 0.121520730588 0.153360618302
r=0.239766553594 0.111624403329 0.208046203555 0.492706311643
r=0.189779984514 0.394826475297 0.0109066924145 0.351342014204
r=0.344697316064 0.0474725089659 0.210559915168 0.469890682246
r=0.381213954518 0.330783211547 0.354443226789 0.0155118443789
r=0.140406474092 0.180007498752 0.653170369826 0.0277373988435
r=0.069117281151 0.236595603075 0.45715205074 0.208142855643
r=1.0 0.304268892007 0.552523802714 0.101217327749
r=0.337068616623 0.269102716152 0.118646628191 0.198127742668
r=0.208042627745 0.0513091871015 0.136470590785 0.473734137186
r=0.248527205609 0.188729132977 0.465793863893 0.180621048971
r=0.376300792773 0.4441773028 0.0245768231259 0.38069966306
r=0.146623852493 0.267966413835 0.0158578262161 0.306241531927
r=0.146575718192 0.522189984096 0.0109733554171 0.00174577426886
r=0.0811798788845 0.278425479383 0.101085391501 0.311786842363
r=0.209893288767 0.329504383008 0.440928044542 0.227132357133
@balllist {Total Position} color=purple
r=0.559912129114 0.389627407143 0.235810463633 0.137899779122
r=0.647530193448 0.26456475608 0.221317606251 0.406214147546
r=0.524123070064 0.304129428928 0.292280571695 0.227209789709
r=0.915749795836 0.255404025652 0.16276223996 0.183194151664
r=0.765737237951 0.279711364326 0.13182801145 0.284692270819
r=0.823544690912 0.280922481675 0.215924045898 0.297237861576
r=0.581160663381 0.213159296443 0.263368682141 0.174675330928
r=0.744582863271 0.208250581314 0.336249735501 0.362997739394
r=0.517988605999 0.213817327208 0.232545401194 0.257501830084
r=0.843050786877 0.362602612096 0.164272670522 0.270139524801
r=0.539717729442 0.146918914022 0.352154438776 0.162278165027
r=0.535150267952 0.184438631743 0.241265644843 0.302043846699
r=0.628080552828 0.258545218792 0.311743834652 0.237450599336
r=0.789211590781 0.220487936386 0.335416248519 0.199340865015
r=0.660833452951 0.24396719167 0.138035346757 0.378554009818
r=0.832637106003 0.175930232674 0.340696891831 0.349251847978
r=0.615639031827 0.287210023072 0.378170907219 0.183589726325
r=0.794756570244 0.183458968223 0.313690928717 0.222379576475
r=0.47494514141 0.183045761331 0.366407143466 0.24728025534
r=0.847949626556 0.15685250705 0.132423209808 0.422889988918
r=0.361617988129 0.116611329987 0.28241400766 0.181148431262
r=0.678552225644 0.190310647784 0.360477267824 0.282436311765
r=0.359046307893 0.107805190251 0.353141807496 0.263541859501
r=0.577617174688 0.145692369337 0.325139165064 0.287844086287
r=0.506379317562 0.228257146511 0.251580194831 0.179338709809
r=0.6947398484 0.21043656963 0.203639272105 0.335795295202
r=0.895176618316 0.454849736423 0.147137337694 0.278452117705
r=0.913422494923 0.159211788258 0.26404908052 0.273582427727
r=0.701462995802 0.21824587861 0.245459650337 0.218607719506
r=0.975254045028 0.16049238996 0.114891512703 0.401864932902
r=0.750156569912 0.23391703194 0.20752481578 0.389733994884
r=0.603709931789 0.25417815539 0.291032754008 0.233363474126
r=0.442966313025 0.126790478498 0.174890058417 0.262235386695
r=0.777182528874 0.151754349194 0.172297836016 0.464554605353
r=0.497834046841 0.115967943184 0.290784321581 0.224845176684
r=0.792648976352 0.366441718891 0.190634595115 0.236807783942
r=0.695995696227 0.241155806731 0.303377788879 0.283386084808
r=0.725273274457 0.264470004933 0.332073146449 0.247301375217
r=0.443247764056 0.22572315593 0.292937837635 0.0524353150936
r=0.467986683494 0.284000856447 0.13479290673 0.225670675014
r=0.597169151831 0.261235603068 0.280181507119 0.155603549496
r=0.579472808459 0.26389281331 0.226290623476 0.322316237379
r=0.613527167421 0.303257740094 0.180992312609 0.233086517717
r=0.620120811655 0.218512786288 0.197680331648 0.279731487152
r=0.569872171118 0.162426640635 0.174421245997 0.382476007247
r=0.654065241089 0.357914000801 0.385230052049 0.203351360759
r=0.476682500409 0.121469356461 0.329297488114 0.35930031292
r=0.391208597509 0.0740640779391 0.463885031506 0.108448710629
r=0.79927708459 0.224709280037 0.271706897605 0.327627346128
r=0.379125647081 0.212850732959 0.296057122315 0.250197770513
r=0.498204292763 0.200584940092 0.192119891019 0.286381277025
r=0.704154610655 0.352672503689 0.0824763353426 0.243741404564
r=0.625578440165 0.198371470443 0.298621166177 0.229750513134
r=0.888791697237 0.237020286179 0.221408287386 0.287811439143
r=0.556744731956 0.454626317905 0.0345730804819 0.0815442989987
r=0.592506165744 0.291023576524 0.331034429006 0.240515226793
r=0.447008402253 0.180720033407 0.353911720299 0.207413945261
r=0.647784998612 0.253275059599 0.188907368156 0.146761162857
r=0.756800875605 0.182191917124 0.293952906715 0.366425144189
r=0.363326082664 0.275716188357 0.296128259033 0.262694642128
r=0.603361584275 0.267013334673 0.20898417837 0.164877631463
r=0.604495117133 0.283701599155 0.313250576068 0.202578547761
r=0.486990166669 0.204470878095 0.380619595794 0.289184846519
r=0.700593622709 0.276827396375 0.311466535094 0.241420322912
r=0.732641447939 0.125622145679 0.199506920226 0.424967725608
r=0.654351098236 0.130362489363 0.270793241479 0.311546948128
r=0.473409661468 0.234549665962 0.2506862855 0.300076288044
r=0.81513725384 0.241050739544 0.159582901772 0.244966625083
r=0.513452844857 0.154714578266 0.201352981806 0.254095467458
r=0.589988267346 0.398380653565 0.144006264256 0.19084773702
r=0.61787627944 0.315421944189 0.21478068708 0.305861121309
r=0.778281585599 0.274120075202 0.185397933809 0.21247473678
r=0.613092303094 0.35686685398 0.278185737744 0.200321140701
r=0.460121519151 0.317586612525 0.104978596509 0.207080504062
r=0.665312764782 0.173285069353 0.212612009524 0.297021691784
r=0.654493588528 0.176878802216 0.32914214171 0.321282391623
r=0.68872005879 0.123725911307 0.33443170935 0.382033992993
r=0.43579784215 0.30266549636 0.258816261466 0.0983045929636
r=0.710130197578 0.282768708739 0.310038150488 0.246596874707
r=0.738367538587 0.195268285442 0.334753348574 0.178800477745
r=0.561606316951 0.253044786886 0.39146699129 0.191150792372
r=0.762854757604 0.156474161234 0.342818074372 0.2651095459
r=0.501369527888 0.21854883911 0.274314166079 0.267440701283
r=0.580865708781 0.235899771442 0.271475874378 0.274917217365
r=0.751980438466 0.28756154332 0.113321169575 0.361923461887
r=0.582587023589 0.321052428164 0.174782437608 0.180413907847
r=0.860913124862 0.128895051971 0.210388388205 0.382578063923
r=0.821198036361 0.392105615743 0.0690530813894 0.202316579764
r=0.683316559461 0.347386542627 0.290005323696 0.213115282737
r=0.842029620368 0.329277702843 0.236439908001 0.212066960184
r=0.712722912294 0.295498414383 0.256699532369 0.285954528799
r=0.438709512426 0.298418734703 0.250063190594 0.200451057601
r=0.880314978592 0.353390464482 0.189359970842 0.31257417617
r=0.573905360883 0.137407695445 0.248035911895 0.40029698501
r=0.489695024366 0.311968771877 0.289169657432 0.122922045139
r=0.541670945003 0.160099567783 0.256164277523 0.331475526667
r=0.784437667373 0.310362619965 0.149142979111 0.340875190289
r=0.934952192691 0.21257004808 0.215681896833 0.366673627736
r=0.623147649818 0.246472626537 0.119990085671 0.340598176511
r=0.457193009213 0.141892717297 0.205489567576 0.234001401328
r=0.570926082842 0.357252873479 0.181339317164 0.148285483116
r=0.70318231597 0.326046926314 0.209701133443 0.268743158421
r=0.732842757794 0.242179966042 0.221784384305 0.261032467457
r=0.635461146528 0.244009459423 0.18333727909 0.235729856557
r=0.558258874391 0.227999684871 0.395868037149 0.186017747401
r=0.495110312301 0.31032151066 0.294160397088 0.158896782721
r=0.505248538814 0.154579061514 0.261122262213 0.283929714903
r=0.578591440606 0.21283523727 0.231194365479 0.208586178364
r=0.708386231495 0.442754953213 0.125048486063 0.232115130473
r=0.455716816152 0.183054255581 0.320354333409 0.16028786149
r=0.441207613343 0.191205300557 0.402913786676 0.148899255028
r=0.740678470956 0.259787283412 0.22298925895 0.320669047432
r=0.551997582956 0.209580380348 0.306216669556 0.370459974531
r=0.49232110791 0.187847065454 0.410635923058 0.323671169553
r=0.593512431436 0.13467322116 0.375985959604 0.282796878613
r=0.517422723447 0.182754000648 0.277270769893 0.39003116747
r=0.615709470402 0.336232085649 0.335229688324 0.149116338185
r=0.62057841578 0.2220890687 0.145022934058 0.40569931729
r=0.487726014805 0.107819562838 0.255629102471 0.325616876555
r=0.726422207914 0.223703665992 0.286575227575 0.242604968643
r=0.711452941855 0.474123244555 0.214528982616 0.219472971307
r=0.632897794141 0.133172139714 0.190399344908 0.42411515896
r=0.63843751569 0.416180570417 0.144220289097 0.170835743495
r=0.639290191501 0.188405739052 0.20216318994 0.370297248806
r=0.528319590153 0.188705906614 0.240131325851 0.339954664541
r=0.547621602017 0.156615679144 0.332225049026 0.210181705571
r=0.658021295929 0.299809154359 0.298635657309 0.175410498337
r=0.701031728458 0.270945652322 0.340265050955 0.190032809111
r=0.489808582766 0.13142432385 0.452305876582 0.348591025048
r=0.82096748813 0.20479134661 0.377476390391 0.156563466638
r=0.93195204142 0.204120903267 0.389518677667 0.283939342668
r=0.720160613285 0.337778686725 0.255799010947 0.210894312941
r=0.832498611777 0.280152423442 0.149860801038 0.18942719733
r=0.425033388664 0.177313957864 0.237773038337 0.184432501507
r=0.678417414615 0.248536740207 0.223647300879 0.277597920826
r=0.722038706009 0.23106940502 0.280377274058 0.240813851456
r=0.587943598402 0.263930303955 0.137551595373 0.245038011131
r=0.487803657147 0.253654801106 0.34425538121 0.0843410984511
r=0.633183698438 0.165128628399 0.244558431145 0.178137058602
r=0.707925441521 0.144451422463 0.372948779052 0.245859789241
r=0.571554305828 0.261021163649 0.3581840169 0.200761379627
r=0.891077014467 0.363928496488 0.0943836640901 0.239849058764
r=0.795352997745 0.207697229795 0.378807365969 0.311546617685
r=0.648556201485 0.240848867459 0.133188883952 0.248590731863
r=0.583390515686 0.215599417587 0.274751174172 0.226006576298
r=0.671059351308 0.316272396159 0.25430518037 0.187833892796
r=0.719829537351 0.149582371136 0.373158612454 0.256385912713
r=0.567103348588 0.157395608176 0.260894374501 0.296790352274
r=0.398507726984 0.125171020519 0.356706337794 0.129691213394
r=0.711195388551 0.264767641759 0.199580804382 0.289475204363
r=0.951045207692 0.358057836737 0.205099256283 0.30367196598
r=0.99444754477 0.2726859557 0.232279426556 0.273921911436
r=0.635877451706 0.214629145282 0.201247922546 0.105405438839
r=0.559819483076 0.321672827679 0.172413588992 0.262107968789
r=0.800275660542 0.36714463703 0.283727131755 0.170964342658
r=0.859278353317 0.169772672505 0.240860704336 0.433873832913
r=0.566615356659 0.186221995251 0.207907271704 0.244463287911
r=0.733184849043 0.24519800216 0.246116867413 0.276090689066
r=0.564720185176 0.26733977957 0.203693542297 0.300701994485
r=0.729999744022 0.300767645954 0.385029903944 0.17612927429
r=0.849434273031 0.394701896158 0.150515702138 0.296979042378
r=0.634200459143 0.376567758688 0.074876009253 0.266395526221
r=0.631185707871 0.27197772638 0.336042257425 0.18280185155
r=0.750767246671 0.215970353123 0.369727463166 0.231724994949
r=0.644430241492 0.204807350188 0.282205058775 0.239522228481
r=0.466560218461 0.25600711286 0.345598778587 0.186110985695
r=0.55315376737 0.381279468814 0.190985414661 0.219537970531
r=0.828912408249 0.264748444776 0.36139601232 0.236911316679
r=0.739660025281 0.215978303314 0.169188898901 0.381364730838
r=0.573824472654 0.220049230943 0.143868342016 0.345376756433
r=0.705953015147 0.265556757669 0.170307178848 0.20890029021
r=0.726942661677 0.173776720958 0.221178331996 0.387075196302
r=0.777686340238 0.328570296152 0.198570816753 0.254301780244
r=0.639900519397 0.157155930647 0.237808528906 0.265708269674
r=0.747949063708 0.270275278739 0.255812528743 0.228171531291
r=0.525680500227 0.292071900624 0.416377478429 0.116009215306
r=0.471032175711 0.304727149946 0.344684478185 0.0680031523178
r=0.815393519621 0.205385938446 0.163800489534 0.329323682167
r=0.619623653267 0.233106889306 0.372092394815 0.248772435431
r=0.488550504837 0.165608063875 0.334419352177 0.261403176782
r=0.680154746397 0.299940017482 0.212421220106 0.276765154377
r=0.501693031581 0.267639276885 0.264114414732 0.244543105885
r=0.418643215354 0.222638383283 0.0729928070739 0.326957274057
r=0.558937094068 0.398798981152 0.129542463167 0.202233798579
r=0.872361291957 0.117945276434 0.223272983969 0.286098532171
r=0.536026584166 0.204481940692 0.111077444218 0.395092714457
r=0.56405076383 0.189293956526 0.429375479425 0.194286372727
r=0.577252219391 0.202495683142 0.368497682137 0.0836899118248
r=0.739126547627 0.149564514939 0.290580153591 0.340321688392
r=0.534987563256 0.0943772450033 0.261344504651 0.325438359462
r=0.585190092647 0.263738242485 0.178086209492 0.305961668401
r=0.551076827325 0.334081240724 0.223871430001 0.161489521349
r=0.822389033932 0.332100903291 0.162695210013 0.320131713199
r=0.661516152283 0.365675212465 0.133459583424 0.22222152408
r=0.710156914238 0.26508464673 0.28696305885 0.260267537164
r=1.0 0.296143688019 0.262392800801 0.250987283042
r=0.47481246003 0.259246696816 0.246358838752 0.203002006818
r=0.641919546352 0.251699977228 0.116819370408 0.309779342628
r=0.531982644094 0.240447152559 0.178571017452 0.244209015815
r=0.622135767661 0.255634558129 0.221646078789 0.247540051112
r=0.42953203948 0.152330774374 0.287476394975 0.224300391883
r=0.622497446741 0.342738904308 0.262053064924 0.148774546029
r=0.503134392999 0.16380351817 0.194032472641 0.268175953588
r=0.780162419947 0.194798962501 0.156206302941 0.243507811449
r=0.50232024692 0.331627535451 0.404737213224 0.0436054120352
r=0.605563507951 0.252786544278 0.230998845856 0.362010681544
r=0.425097127111 0.354997794644 0.196885168953 0.066759583921
r=0.741027774352 0.240471589041 0.294074836703 0.165902146801
r=0.695098074926 0.261067020581 0.163147950695 0.337779740305
r=0.72630834689 0.208555024561 0.157873858726 0.320190234515
r=0.476549643389 0.343477144151 0.347901867046 0.124699994408
r=0.515453723421 0.221038508459 0.213380135888 0.361205706514
r=0.50136210409 0.132254103878 0.45269798367 0.198653860588
r=0.566810715184 0.321201587133 0.243693181459 0.248807615607
r=0.475124145045 0.38893022767 0.282452409564 0.128955695207
r=0.600677638573 0.269864849318 0.158635491574 0.304435005586
r=0.551781550539 0.294693553427 0.25658032497 0.259139080022
r=0.557359452817 0.285478929362 0.339369279923 0.173587435076
r=0.853779443167 0.149702291199 0.272195569302 0.25120387337
r=0.592956524693 0.293444786382 0.183824531543 0.28522493965
r=0.582115685203 0.263801031412 0.321920312806 0.209753367917
r=0.672169761159 0.224918375094 0.19946481214 0.169539999601
r=0.468812060975 0.161335793734 0.369293551716 0.211010169277
r=0.614125007979 0.158473972935 0.202207927094 0.301602583812
r=0.910265210834 0.163159180896 0.273739030842 0.365967119191
r=0.618391803284 0.21142350595 0.41138634422 0.154176316598
r=0.691060874455 0.251279108558 0.286140922171 0.304255119983
r=0.646585141749 0.223326077238 0.0843713125118 0.392822668853
r=0.56867783011 0.149488658174 0.355658901665 0.233437316035
r=0.492549213786 0.354324337087 0.262700142654 0.149070509888
r=0.506594530282 0.293969326903 0.269744356832 0.211108343713
r=0.431356690519 0.271724006839 0.304285508628 0.260454075639
r=0.776632066132 0.328525379193 0.212304721472 0.246037680885
r=0.655459001075 0.189305957273 0.274084106467 0.219231375426
r=0.629484886384 0.217269586607 0.319182467255 0.260934337486
r=0.669399759932 0.207816843507 0.304908679484 0.14604663647
r=0.601103562988 0.237661377156 0.334388481665 0.182251169419
r=0.839022987057 0.468508042207 0.0635594458492 0.242515790809
r=0.61191211089 0.28455275262 0.269344758324 0.257470039146
r=0.678044087951 0.35326636134 0.295646308419 0.18728991651
r=0.54017859673 0.217312350135 0.280586269713 0.229488436696
r=0.484826512133 0.118340897625 0.217247187675 0.172659789153
r=0.437381197943 0.251115261628 0.281970025713 0.18746593216
r=0.525356004604 0.163265554469 0.199306186441 0.266799384669
r=0.417645219065 0.0757241187458 0.418725403633 0.138520757213
r=0.463795625695 0.126470379192 0.308758315246 0.334787491388
r=0.701334786864 0.306629380092 0.309235275625 0.205897658222
r=0.629674034583 0.132125427346 0.434764277832 0.167147722966
r=0.653721272976 0.24867009887 0.217093995464 0.238675973355
r=0.693496992279 0.271476498381 0.109766508409 0.282376377241
r=0.833965019608 0.471718357883 0.102606407898 0.204781696457
r=0.724956057728 0.201078866109 0.186774225896 0.34171608229
r=0.998050341519 0.353612911138 0.210569477883 0.224560882649
r=0.994915028299 0.224050137277 0.300362299694 0.228643505399
r=0.739497214269 0.160378943094 0.263432026511 0.254074458093
r=0.669720995589 0.267298816623 0.22071730673 0.363886419257
r=0.445102486186 0.216136941832 0.196916838257 0.197836052116
r=0.531628666896 0.26410252996 0.27606508406 0.221451372547
r=0.571485780669 0.215423050957 0.342761069285 0.238978583421
r=0.489052513499 0.297587593201 0.282990067273 0.289988769921
r=0.530739359975 0.26220281236 0.285911968679 0.170606497183
r=0.367985698294 0.262409056461 0.237061563868 0.146933991712
r=0.511232182191 0.251974765667 0.310959208014 0.163749836868
r=0.418672271515 0.259918738526 0.428410145189 0.171657894175
