# Supplementary material for: Do universal codon-usage patterns minimize the effects of mutation and translation error?
Source: Genome Biol. 2005 Oct 19;6(11):R91. doi: 10.1186/gb-2005-6-11-r91 (PMC1297647; doi:10.1186/gb-2005-6-11-r91)
Supplement: Additional data file 1 — A tar archive containing the used CUTG records, separated for archaea, bacteria, and eukaryotes, the data used to produce the histograms in Figure 1, the kinemages used to produce Figures 2 and 4, and the data used to produce the scatterplots in Figures 3 and 5. [file gb-2005-6-11-r91-S1.tgz › CodeError/data/kinemages_uns/arch_ma.kin]

@kinemage 1

@viewid {oblique}
@zoom 1.05
@zslab 467
@center 0.500 0.289 0.204
@matrix
-0.55836 -0.72046 -0.41133  0.82346 -0.42101 -0.38036  0.10085 -0.55108
0.82833

@2viewid {top}
@2zoom 0.82
@2zslab 470
@2center 0.500 0.289 0.204
@2matrix
-0.38337  0.43731 -0.81351  0.87217 -0.11840 -0.47466 -0.30389 -0.89148
-0.33602

@3viewid {side}
@3zoom 0.82
@3zslab 470
@3center 0.500 0.289 0.204
@3matrix
-0.49808 -0.81559 -0.29450  0.86714 -0.46911 -0.16738 -0.00164 -0.33875
0.94088

@4viewid {End-O-Line}
@4zoom 1.43
@4zslab 469
@4center 0.500 0.289 0.204
@4matrix
 0.00348 -0.99984 -0.01766  0.57533 -0.01244  0.81784 -0.81792 -0.01301
0.57519

@perspective
@fontsizelabel 24
@onewidth
@zclipoff
@localrotation  1 0 0 .5 .866 0 .5 .289 .816

@group {Tetrahedron}
@vectorlist  {Edges}  color=white     nobutton
P   {0 0 0} 0 0 0
     0.5 0 0
  {1 0 0} 1 0 0
     0.5  0.5  0
  {0 1 0} 0 1 0
P    0 0 0
    0  0.5  0
  {0 1 0} 0 1 0
   0  0.5  0.5
  {0 0 1} 0 0 1
P    0 0 0
   0 0 0.5
  {0 0 1} 0 0 1
   0.5  0 0.5
  {1 0 0} 1 0 0

@labellist {labels} color=white    nobutton
  {U}  0  0  0
   {A}  1.1    0  0
   {C}  0    1.05   0
   {G}   0  0   1.08


@group  {Lines}
@vectorlist {A=U&C=G} color= green    off
 P   0   0.5   0.5
     .1  .4  .4
     .25 .25 .25
     .4  .1  .1
 L   0.500, 0.000, 0.000

@vectorlist {A=G&C=U} color= red    off
 P   0.5   0   0.5
     .25 .25 .25
 L   0, 0.500, 0.000

@vectorlist {A=C&G=U} color= red    off
 P   0.5   0.5   0
     .25 .25 .25
 L   0.000, 0.000, 0.500

@group {Original Data} recessiveon
@balllist {First Position} color=yellow
r=17.6363409054 0.329950056388 0.133719993556 0.316631759841
r=15.4593299307 0.26349217608 0.223502908142 0.371452714163
r=17.0519618262 0.31417327924 0.155403871794 0.374565028191
r=20.9321913573 0.200730371272 0.237918441875 0.452465003043
r=20.4922841497 0.209708672429 0.223558947918 0.457126489073
r=19.9847966542 0.184349680054 0.236698497456 0.456707669964
r=19.7554064612 0.19190493873 0.227367248422 0.466468622354
r=18.6473245744 0.377185693463 0.0864202917233 0.326743943916
r=18.1646669992 0.354739143482 0.115073442012 0.331884238709
r=16.6078328982 0.33681462141 0.117730833136 0.380568082918
r=18.5379479383 0.343837825386 0.103202027183 0.349919373416
r=17.8083294677 0.204203965307 0.23315122382 0.426066653275
r=18.0074155856 0.310721911247 0.176325038108 0.341815988706
r=17.2336080989 0.300192831216 0.176582350272 0.367031533575
r=16.9395837266 0.316554085315 0.169889886185 0.353289534561
r=17.6980462717 0.314902664054 0.175832077931 0.34515037506
r=18.1463474617 0.302317092757 0.177614577098 0.378005869384
r=17.8353907421 0.30632034829 0.182530111344 0.369732411031
r=19.2880243773 0.375066564109 0.105523013102 0.292126041194
r=16.7206792631 0.268459668809 0.17195405432 0.381658072674
r=16.983812085 0.335450353847 0.148750094182 0.354174591711
r=18.0999903591 0.327525634217 0.147309939132 0.366313983414
r=16.7253529584 0.338042395277 0.146721748629 0.347863516088
r=16.4357687971 0.340451045567 0.150103084108 0.334481634199
r=17.6679782561 0.359136044068 0.130970500834 0.319199826049
r=18.5810532008 0.353558648111 0.152127236581 0.279602385686
r=17.6553392334 0.354831395257 0.123054332156 0.310448384848
r=18.5201485232 0.361687763713 0.139662447257 0.296455696203
r=17.5846651142 0.355628824045 0.120538750542 0.306992932765
r=18.3503867137 0.329652339627 0.163958975357 0.331534786131
r=18.3215747306 0.340131552914 0.145077537956 0.321957289271
r=16.9305207448 0.258652094718 0.173370775147 0.410898603522
r=17.9380807535 0.353397277583 0.14645913503 0.302136580323
@balllist {Second Position} color=red
r=45.8479763708 0.322109446324 0.199344825734 0.151817840073
r=46.130650548 0.235500922094 0.247608415417 0.21758331226
r=50.1170711933 0.308904765412 0.189888962877 0.17686874411
r=55.7339138162 0.332562385879 0.235240413877 0.182836275107
r=55.4550090482 0.315236987986 0.264452644526 0.165916864648
r=52.621180551 0.276267225753 0.272897147787 0.186682390967
r=55.4793532863 0.296175269216 0.253397697735 0.175900482733
r=49.8949561741 0.373092445141 0.156679788595 0.138053922201
r=49.4271537235 0.355727073972 0.18687474912 0.136032377619
r=49.7542163146 0.336577260859 0.203338871746 0.158477727668
r=49.2957709284 0.352269062428 0.202441833679 0.143653536052
r=52.0684406427 0.279427061063 0.217747821746 0.202600977306
r=48.7081712117 0.323582771866 0.208667551503 0.164020132613
r=48.7935539927 0.305835980036 0.223712568058 0.169691470054
r=47.0864315104 0.290644952346 0.234662718608 0.173066839394
r=49.1405618438 0.323602015408 0.207118910649 0.163368471584
r=51.0095827481 0.303996145479 0.209823188448 0.181396095837
r=50.6051326416 0.290125072055 0.20768863202 0.18812573951
r=47.7874763755 0.382837307457 0.161666962507 0.127027329086
r=46.9563853077 0.276672042644 0.225056599202 0.182219900204
r=49.7865453643 0.316922748966 0.178687925081 0.169802687072
r=50.3766186527 0.34172147555 0.181093998938 0.170840312104
r=49.1985095493 0.321965390281 0.180357415401 0.165220164937
r=48.2565611983 0.309001626906 0.189292576542 0.165877757675
r=47.8515521732 0.33408228842 0.182527602619 0.158150322534
r=46.2614998012 0.364771371769 0.172087475149 0.143061630219
r=46.7001800589 0.325621623548 0.184732497901 0.152660168565
r=47.2496091139 0.364894514768 0.17029535865 0.143966244726
r=46.7292282233 0.329699029877 0.186273340681 0.144091395743
r=48.1585375717 0.301770980289 0.210977835779 0.164479292031
r=47.8411025207 0.31961817998 0.203550873429 0.151969556405
r=48.6972677596 0.267734264319 0.23492208055 0.198972879984
r=47.0407094366 0.337200620298 0.199902360577 0.149014990523
@balllist {Third Position} color=blue
r=0.435933623328 0.381880672359 0.145910531121 0.172063798937
r=0.642348495969 0.159198425964 0.333975303921 0.329782706577
r=0.583569788643 0.198701886293 0.275770999274 0.308237370222
r=0.250463298844 0.0996956786366 0.491174680463 0.322884966525
r=0.280145714334 0.0913242009132 0.479671098081 0.354866973327
r=0.253685240997 0.0743723929328 0.497214123479 0.356304188779
r=0.226742517638 0.061826958782 0.572669884887 0.320237653175
r=0.462161988716 0.400349036679 0.0937262640185 0.153631667146
r=0.386463629738 0.412193049802 0.140369918588 0.112195388099
r=0.473039322731 0.433657726086 0.151594271699 0.107445209273
r=0.40712241419 0.417277125086 0.143008523382 0.101128772172
r=0.334577023971 0.131910399733 0.367939444443 0.388418312249
r=0.426034519887 0.261785896756 0.247723750825 0.216510037453
r=0.37354491833 0.264802631579 0.245803085299 0.20199069873
r=0.414667036797 0.265321859289 0.263779648993 0.205700009253
r=0.443408951473 0.27769039832 0.228856556321 0.20514018874
r=0.517318538202 0.252339723467 0.290753529661 0.249083821232
r=0.572368480932 0.230044598161 0.302275795637 0.266455052941
r=0.451040872006 0.435266815244 0.119854840936 0.129834526557
r=0.480885767288 0.217883076271 0.281967759277 0.31420393885
r=0.583014071203 0.265318536242 0.226252892067 0.276607474626
r=0.563783161077 0.318640467339 0.187507659627 0.223763225622
r=0.551883813414 0.332431306173 0.177452407778 0.214943125987
r=0.564557046886 0.295069494116 0.19197136085 0.237773663763
r=0.552298422362 0.387088980696 0.119446256433 0.171414075524
r=0.48840333996 0.336143141153 0.174393638171 0.212564612326
r=0.523454167393 0.352698586841 0.136169024572 0.186895011169
r=0.551193248945 0.333248945148 0.160843881857 0.22582278481
r=0.486916963592 0.386324710162 0.105447654891 0.144253891042
r=0.503896968838 0.234155193966 0.273212786253 0.277003060562
r=0.469302971812 0.307790728861 0.199993844449 0.207105703997
r=0.534518113742 0.160873304999 0.352104837078 0.359087229306
r=0.449750617426 0.339756475791 0.159066107633 0.170897708345
@balllist {Total Position} color=green
{Acidianus ambivalens} r=63.9202508995 0.344646725024 0.159658450137 0.213504466284
{Aeropyrum pernix} r=62.2323289747 0.219397174713 0.26836220916 0.306272911
{Archaeoglobus fulgidus DSM 4304} r=67.7526028082 0.273926643649 0.207021277982 0.286557047508
{Haloarcula marismortui} r=76.9165684723 0.210996145263 0.321444512071 0.319395414891
{Halobacterium salinarum} r=76.2274389122 0.20542328711 0.322560896842 0.325970109016
{Halobacterium sp. NRC-1} r=72.8596624462 0.178329766247 0.335603256241 0.33323141657
{Haloferax volcanii} r=75.4615022651 0.18330238891 0.351144943681 0.320868919421
{Methanocaldococcus jannaschii} r=69.0044427372 0.383542391761 0.112275448112 0.206143177754
{Methanococcus maripaludis} r=67.9782843525 0.374219755752 0.147439369907 0.193370668142
{Methanococcus vannielii} r=66.8350885355 0.369016536118 0.15755465886 0.21549700662
{Methanococcus voltae} r=68.2408412808 0.3711280043 0.149550794748 0.19823389388
{Methanopyrus kandleri AV19} r=70.2113471344 0.205180475367 0.272946163336 0.33902864761
{Methanosarcina acetivorans C2A} r=67.1416213171 0.298696859956 0.210905446812 0.240782052924
{Methanosarcina barkeri} r=66.40070701 0.29027714761 0.21536600121 0.246237900786
{Methanosarcina mazei} r=64.4406822738 0.290840298983 0.222777417929 0.244018794403
{Methanosarcina mazei Goe1} r=67.282017067 0.305398359261 0.203935848301 0.237886345128
{Methanothermobacter thermautotrophicus} r=69.673248748 0.286217653901 0.226063765069 0.269495262151
{Methanothermobacter thermautotrophicus str. Delta H} r=69.0128918646 0.275496672836 0.230831513 0.274771067828
{Nanoarchaeum equitans Kin4-M} r=67.5265416248 0.39772356227 0.129014938849 0.182995965612
{Pyrobaculum aerophilum str. IM2} r=64.1579503381 0.254338262575 0.2263261376 0.292693970576
{Pyrococcus abyssi} r=67.3533715206 0.305897213018 0.18456363711 0.26686158447
{Pyrococcus furiosus} r=69.0403921729 0.329295859036 0.171970532565 0.253639173714
{Pyrococcus furiosus DSM 3638} r=66.4757463212 0.330813030577 0.168177190603 0.242675602337
{Pyrococcus horikoshii} r=65.2568870423 0.314840722197 0.1771223405 0.246044351879
{Sulfolobus acidocaldarius} r=66.0718288517 0.360102437728 0.144314786628 0.216254741369
{Sulfolobus islandicus} r=65.3309563419 0.351491053678 0.1662027833 0.211742876077
{Sulfolobus solfataricus} r=64.8789734597 0.344383868549 0.147985284876 0.216667854861
{Sulfolobus sp. NOB8H2} r=66.3209508861 0.353277074543 0.156933895921 0.222081575246
{Sulfolobus tokodaii} r=64.8008103012 0.357217521361 0.137419915371 0.198446073183
{Thermoplasma acidophilum} r=67.0128212543 0.288526171294 0.216049865796 0.257672379575
{Thermoplasma volcanium} r=66.6319802231 0.322513487251 0.182874085278 0.227010849891
{Thermoproteus tenax} r=66.1623066181 0.229086554679 0.253465897592 0.322986237604
{uncultured crenarchaeote} r=65.4285408075 0.343451457891 0.168475867746 0.20734975973
@group {Shuffled Data} recessiveon
@balllist {First Position} color=pinktint
r=23.7881445322 0.231584411865 0.153053004672 0.193813436443
r=20.9242544959 0.187643017066 0.218817396632 0.237980398567
r=26.5507377172 0.279062880953 0.216948029856 0.203994450399
r=26.410486265 0.325157232704 0.321545952526 0.149239196592
r=19.9509495358 0.307222250305 0.244036686942 0.198453217409
r=16.543604926 0.411113568033 0.173464605764 0.246527550285
r=25.9385337294 0.159425671494 0.173969550687 0.197029335314
r=25.2090242376 0.282020314199 0.198141115265 0.236972106813
r=25.1505366859 0.140206887324 0.257152915532 0.311893747783
r=21.0031937126 0.232112245167 0.236674842419 0.242266002057
r=19.9799682101 0.316225140137 0.135851954235 0.242156185211
r=16.2789824765 0.23454604878 0.161339615349 0.155314820082
r=25.8829177088 0.299193935444 0.222844407162 0.21364159051
r=18.1293485141 0.313123865699 0.273253176044 0.136172867514
r=28.3986195367 0.206018732714 0.218942454993 0.321489158262
r=19.8385552832 0.361389944814 0.127431447238 0.16870262971
r=24.0454481611 0.380848091963 0.15369415933 0.209647982947
r=25.4567594215 0.250434857357 0.200801072985 0.289013910379
r=24.4132606486 0.291354664528 0.206796880307 0.218126475094
r=15.5463998152 0.451689142292 0.169306448397 0.186911387229
r=23.6966034746 0.191861109733 0.278461705267 0.242551377258
r=15.9695600583 0.22793687106 0.279831692471 0.186711058458
r=21.4066303924 0.229834005281 0.245637772645 0.208400856754
r=21.1134749267 0.327337040621 0.146252623853 0.267908234106
r=22.608219162 0.326874602369 0.106963671652 0.210335580199
r=21.271610444 0.327342611001 0.144095427435 0.22703777336
r=16.0392091453 0.301560032847 0.141452527685 0.349546901982
r=17.1642873136 0.298565400844 0.154964838256 0.223291139241
r=20.3280019683 0.281091094777 0.252675384627 0.26155846096
r=22.7840240572 0.328620871749 0.221071838248 0.21822842748
r=14.8176218455 0.364758152807 0.172869116869 0.219205758078
r=19.612178422 0.221910207111 0.231430884436 0.332371989476
r=18.554437865 0.287461949342 0.256150326422 0.15085290908
@balllist {Second Position} color=greentint
r=36.5633900435 0.375024613787 0.0902744213522 0.224728353293
r=34.2120156263 0.358403081459 0.126259526761 0.372334203
r=34.7253899166 0.364235935223 0.216761640209 0.284549350417
r=41.3409811321 0.475045648205 0.163440860215 0.160174477582
r=34.77546513 0.378720225558 0.188023387083 0.234162889574
r=44.3287309943 0.387608104567 0.207452026324 0.0709322471918
r=33.3836923134 0.323567273177 0.174019061765 0.257556628296
r=42.332976085 0.494932688144 0.109500342096 0.239027985734
r=39.307436829 0.366837881971 0.230431376828 0.20616375094
r=33.5444012976 0.367038531529 0.199593849724 0.292533692011
r=36.9687651693 0.380342471013 0.134039775781 0.20319434846
r=30.4190355064 0.28939634707 0.202731576411 0.222572033362
r=42.5615249624 0.401639809577 0.160263095793 0.233608355184
r=30.6918461887 0.381342634604 0.214486917725 0.155021173624
r=44.3754615219 0.365688905339 0.130748588878 0.263933870023
r=34.1524620745 0.346982091331 0.185839194045 0.178888299132
r=37.389515586 0.365512743767 0.230653175843 0.190711188331
r=41.6714167653 0.407576378144 0.193887599486 0.264561400847
r=35.9891383942 0.472051840018 0.198458561514 0.178006122802
r=38.0390762041 0.330342472495 0.19071293541 0.181018508002
r=36.2225998923 0.289544209649 0.274600103033 0.259931650131
r=31.9295073328 0.361629696202 0.187146806106 0.171963724008
r=34.0469019929 0.391990821959 0.118701743976 0.161182192909
r=42.7648764323 0.405981917037 0.12718849198 0.292354478432
r=35.4069324732 0.387330579111 0.183244344584 0.175360182971
r=37.6104652087 0.370072895958 0.127740225315 0.26703777336
r=43.4249847238 0.286383823661 0.208981559228 0.225576340151
r=31.5156886076 0.270661040788 0.175021097046 0.237102672293
r=42.583234752 0.312107603338 0.237179361175 0.231876423199
r=36.7999287378 0.410175927669 0.183657685211 0.237977194901
r=38.5125884311 0.356618902524 0.222677781833 0.175624458641
r=42.3115252479 0.420006071645 0.169095324833 0.161025096134
r=28.6416203549 0.363802576915 0.231424578332 0.218224111194
@balllist {Third Position} color=bluetint
r=0.198506345882 0.201935986252 0.266361455704 0.26534110234
r=0.412153546618 0.238314876036 0.226649926089 0.308385271786
r=0.36814304704 0.18158585523 0.285474283991 0.247465576788
r=0.378412172855 0.208632582674 0.271038750254 0.249289916819
r=0.292870084865 0.217143507052 0.264524254832 0.253807983285
r=0.163570788472 0.249900471911 0.241267121106 0.267565285877
r=0.306824706028 0.194479514791 0.265595989603 0.274328506003
r=0.215089474363 0.253805524431 0.212937494009 0.320319487551
r=0.284365429058 0.228162092048 0.231478901416 0.308880105119
r=0.375403961284 0.241692380726 0.229929846771 0.298447925733
r=0.180485110958 0.227877601167 0.242474852185 0.287172694464
r=0.222107100547 0.234934365663 0.232981677012 0.299102280313
r=0.324149074792 0.249789346962 0.199090110239 0.352030432561
r=0.297915910466 0.204443625227 0.271537545372 0.252481284029
r=0.192162775156 0.173622035101 0.294844905051 0.236688154797
r=0.321894699731 0.207572611679 0.254341870068 0.283743648186
r=0.215760046332 0.197006419335 0.281662310863 0.239668958939
r=0.395581950386 0.206492932304 0.278760157206 0.235986753284
r=0.232520170842 0.234104600429 0.235954151299 0.293987096972
r=0.257124450603 0.210842438422 0.241506207614 0.30614514635
r=0.345464223517 0.183268677224 0.26033869878 0.296053925217
r=0.381887005188 0.243703786919 0.252949807318 0.250396598445
r=0.266763102402 0.208444729115 0.259496150951 0.272562968984
r=0.324361444206 0.262213918225 0.232778554999 0.272228971777
r=0.152516183067 0.211118761728 0.25159454954 0.285692139193
r=0.330203737575 0.215168986083 0.248542080848 0.28774685222
r=0.288044874131 0.225840878366 0.22521823165 0.323722658333
r=0.255975246132 0.214866385373 0.208565400844 0.36800281294
r=0.382008087199 0.195413155218 0.234055585623 0.336475673536
r=0.386206577 0.217634082011 0.250924478643 0.280516960702
r=0.286928476897 0.247928180844 0.267907339908 0.21625713934
r=0.230718410578 0.252089236322 0.191979946704 0.363950870269
r=0.329099764517 0.227595581337 0.224900924703 0.322602569257
@balllist {Total Position} color=lilactint
r=60.5500409215 0.269515003968 0.16989629391 0.227960964025
r=55.5484236687 0.261453658187 0.190575616494 0.306233291118
r=61.6442706809 0.274961557135 0.239727984685 0.245336459201
r=68.1298795699 0.336278487861 0.252008520998 0.186234530331
r=55.0192847507 0.301028660972 0.232194776286 0.228808030089
r=61.0359067089 0.349540714837 0.207394584398 0.195008361118
r=59.6290507489 0.225824153154 0.204528200685 0.242971489871
r=67.757089797 0.343586175591 0.173526317123 0.265439860033
r=64.7423389439 0.245068953781 0.239687731259 0.275645867948
r=54.9229989714 0.280281052474 0.222066179638 0.2777492066
r=57.1292184904 0.308148404106 0.170788860734 0.244174409378
r=46.9201250834 0.252958920504 0.199017622924 0.225663044586
r=68.768591746 0.316874363994 0.194065871064 0.266426792752
r=49.1191106133 0.29963670851 0.25309254638 0.181225108389
r=72.9662438337 0.248443224385 0.214845316307 0.274037061027
r=54.3129120575 0.305314882608 0.18920417045 0.210444859009
r=61.6507237934 0.314455751688 0.222003215345 0.213342710072
r=67.5237581371 0.288168055935 0.224482943226 0.263187354837
r=60.6349192136 0.332503701658 0.21373653104 0.230039898289
r=53.84260047 0.330958017737 0.200508530474 0.224691680527
r=60.2646675904 0.221557998868 0.27113350236 0.266178984202
r=48.2809543963 0.277756784727 0.239976101965 0.203023793637
r=55.7202954876 0.276756518785 0.207945222524 0.214048672883
r=64.2027128032 0.331844291961 0.168739890277 0.277497228105
r=58.1676678183 0.308441314403 0.180600855258 0.223795967454
r=59.2122793903 0.304194831014 0.173459244533 0.260607466313
r=59.7522387432 0.271261578291 0.191884106188 0.299615300155
r=48.9359511674 0.261364275668 0.179517112049 0.276132208158
r=63.2932448075 0.262870617778 0.241303443808 0.276636852565
r=59.970159372 0.31881029381 0.218551334034 0.245574194361
r=53.6171387534 0.323101745392 0.22115141287 0.203695785353
r=62.1544220806 0.298001838359 0.197502051991 0.28578265196
r=47.5251579844 0.292953369198 0.237491943152 0.230559863177
@group {Random Data} recessiveon
@balllist {First Position} color=white
r=18.7988877485 0.31633795359 0.236558557169 0.230411171309
r=17.7089638789 0.274637585059 0.105410459807 0.284101362348
r=21.0077617867 0.187545830122 0.276860708118 0.228825470704
r=17.1691305805 0.294962064239 0.193648216533 0.241097058472
r=24.823897911 0.223787638408 0.276611193902 0.255187588043
r=21.8945186506 0.306254826754 0.213003010768 0.223276885181
r=21.2017576998 0.38478705596 0.211936681697 0.185236972292
r=28.1130359817 0.314928188479 0.115887730456 0.239915588372
r=26.7318488095 0.253971841914 0.235925221002 0.179191850101
r=29.5468219472 0.190981131259 0.183233553539 0.329482842175
r=16.4611771061 0.310772962065 0.19247525353 0.262496657799
r=25.9624868212 0.22164775938 0.261358724049 0.224547323438
r=19.7679102798 0.277963784283 0.199731385967 0.145933657134
r=20.5829453163 0.343741732766 0.173156933125 0.269383197115
r=25.5191853658 0.202911948467 0.144802881611 0.317018826894
r=25.3231895484 0.200513923444 0.214734528244 0.315687743951
r=23.9007250286 0.249219632381 0.143866549302 0.286243505923
r=14.2548985665 0.303286408026 0.178509611955 0.209534315745
r=26.4677383184 0.239317569384 0.222903063186 0.24946765415
r=18.3720321754 0.250299342129 0.28873531246 0.237657278975
r=28.1833923952 0.287314393135 0.20022681915 0.299439117214
r=18.9342385574 0.301789569696 0.209257869346 0.175933788852
r=20.960579157 0.241125670925 0.212865846102 0.360414114257
r=20.4272426217 0.298830210725 0.135777974562 0.26234083369
r=27.0621412342 0.209941200208 0.267701450448 0.258248729959
r=22.032609076 0.26873477323 0.24062881033 0.284737876435
r=21.3370498724 0.302276172933 0.152608502475 0.210655535243
r=20.6611452647 0.25821636948 0.23145968629 0.218249151164
r=23.8226568447 0.189365860418 0.171855916699 0.420542599322
r=20.4863148437 0.306932987659 0.230810655408 0.159124347128
r=19.4334021003 0.184432831591 0.198257964748 0.218351532641
r=20.3055165792 0.253073154015 0.252584916555 0.189594367684
r=28.2185099065 0.203108218076 0.190316868828 0.316987321738
@balllist {Second Position} color=gray
r=41.9140762573 0.345531171484 0.178090501648 0.201183810541
r=34.8928022322 0.302077115048 0.150348454512 0.339326492426
r=37.0930959551 0.386598769048 0.150874398531 0.244059618437
r=36.4980969936 0.332624952041 0.209900329116 0.194718581409
r=43.2845283097 0.377213052582 0.155817557234 0.210803012498
r=39.9651827936 0.374551070792 0.160649655495 0.240656582134
r=39.0371093028 0.376923787568 0.177180954942 0.232433788037
r=43.4102330435 0.34810311024 0.12390087289 0.239542571148
r=34.7119118645 0.361719822682 0.131064397549 0.28961736001
r=46.2568305624 0.396625427871 0.200254035486 0.233401379825
r=37.7623905123 0.331184470636 0.217199086688 0.222371000526
r=41.2909525903 0.433341026588 0.132191834105 0.199051795305
r=32.5733518229 0.392321241509 0.125796184763 0.251148353229
r=43.3758815129 0.357753996918 0.198036628899 0.230216984859
r=39.202252513 0.310650786839 0.313323377299 0.173512434224
r=41.7737954992 0.412924002378 0.161034203229 0.196315520476
r=43.5497833534 0.340424136512 0.125828575804 0.244874617122
r=30.2991833057 0.257511916655 0.257508560222 0.275813379709
r=39.669364335 0.472291969932 0.139439231492 0.152763853012
r=41.7770056464 0.379703063433 0.153223524985 0.158139161099
r=44.8030424075 0.432811958473 0.110125303134 0.269549437756
r=36.0597825874 0.282852382511 0.221063309405 0.19254638187
r=49.7132935685 0.354131233193 0.324591154741 0.152300237177
r=37.7183546036 0.186955312378 0.260438569375 0.278168680018
r=39.8537388811 0.457833704507 0.15351351602 0.264361151742
r=44.529634555 0.368019527707 0.251696925627 0.205856459257
r=37.5712367418 0.416253078479 0.106055817067 0.180325836966
r=36.8571689399 0.37011696042 0.205223308701 0.224561320986
r=47.8320219879 0.409634508817 0.171293703636 0.183465324966
r=29.6993509864 0.344402744967 0.199618055058 0.24293034735
r=25.3884805667 0.259963635022 0.279152532162 0.246131739975
r=35.5334858086 0.300232936948 0.142833730111 0.268570574172
r=47.433318178 0.461215018585 0.116212859144 0.176412496193
@balllist {Third Position} color=brown
r=0.328094011524 0.238695280034 0.236202122591 0.288900474784
r=0.209208348136 0.217063044658 0.220904196321 0.341128562699
r=0.324486569071 0.20898764392 0.238282596678 0.314447162724
r=0.232798997724 0.245912019939 0.23784944679 0.278389086482
r=0.338588933756 0.229935337934 0.222153530167 0.325757601732
r=0.36054834703 0.232752016622 0.225478250504 0.316291482369
r=0.262651270884 0.199585526548 0.265429980522 0.269554512407
r=0.399787161142 0.15050318452 0.274456647177 0.300583521126
r=0.363687835868 0.197682752914 0.234479338702 0.333358569682
r=0.221321573778 0.189891712219 0.255303276983 0.299501733814
r=0.238290289337 0.255858587134 0.207914890422 0.328311632022
r=0.253740238146 0.207485302384 0.280641033596 0.231232630423
r=0.384604830162 0.224292312901 0.200675704188 0.374356278722
r=0.335611518902 0.225493736352 0.222514378569 0.329477506511
r=0.20245648421 0.202326700876 0.263574829397 0.27052364033
r=0.164579442239 0.234840157446 0.27648766657 0.212184509414
r=0.268235530567 0.208335024493 0.279171568585 0.233321838337
r=0.276436230511 0.227558880418 0.247823476121 0.276794167341
r=0.259386542645 0.221245457935 0.260493126126 0.257768289813
r=0.294059696615 0.252761058496 0.249646755979 0.247945429546
r=0.28945659088 0.221678873783 0.246203137597 0.285914851023
r=0.300571903776 0.19400312642 0.249769071384 0.306458730812
r=0.330555107207 0.218747037637 0.257816656745 0.265619648873
r=0.42308547531 0.183054212467 0.260238883012 0.296468021509
r=0.279857041291 0.196549875849 0.253900575657 0.295648972837
r=0.371485577484 0.217548229326 0.261579339844 0.259293090987
r=0.325700173558 0.211680979851 0.246119981609 0.29607905693
r=0.260285017522 0.228444884582 0.241975122153 0.287604871112
r=0.26369827706 0.223892166347 0.257139658657 0.261828516339
r=0.277589507287 0.232531126133 0.275485355275 0.216498163318
r=0.159602547842 0.205665014029 0.29803982023 0.198255345511
r=0.308234712659 0.225229498938 0.216120010438 0.342530480186
r=0.345163438763 0.228992647755 0.245767963923 0.279471424398
@balllist {Total Position} color=purple
r=61.0410580173 0.300188135036 0.216950393802 0.240165152211
r=52.8109744593 0.264592581588 0.158887703547 0.321518805824
r=58.4253443109 0.26104408103 0.222005901109 0.262444083955
r=53.9000265718 0.291166345406 0.213799330813 0.238068242121
r=68.4470151544 0.276978676308 0.218194093767 0.263916067424
r=62.2202497913 0.304519304723 0.199710305589 0.260074983228
r=60.5015182734 0.320432123359 0.218182539054 0.229075090912
r=71.9230561864 0.27117816108 0.171415083507 0.260013893549
r=61.8074485099 0.271124805837 0.200489652418 0.267389259931
r=76.0249740835 0.25916609045 0.21293028867 0.287461985271
r=54.4618579077 0.299272006612 0.20586307688 0.271059763449
r=67.5071796496 0.287491362784 0.224730530583 0.218277249722
r=52.7258669329 0.298192446231 0.17540109164 0.257146096362
r=64.2944383482 0.308996488679 0.197902646864 0.276359229495
r=64.923894363 0.238629812061 0.240567029436 0.25368496715
r=67.2615644898 0.282759361089 0.217418799347 0.241395924614
r=67.7187439125 0.265992931129 0.182955564564 0.254813320461
r=44.8305181027 0.262785735033 0.227947216099 0.254047287598
r=66.3964891961 0.31095166575 0.207611806935 0.219999932325
r=60.4430975184 0.294254488019 0.230535197808 0.214580623206
r=73.2758913937 0.31393507513 0.18551841996 0.284967801998
r=55.2945930487 0.259548359542 0.226696750045 0.224979633845
r=71.0044278327 0.271334647252 0.265091219196 0.259444666769
r=58.5686827007 0.222946578524 0.21881847565 0.278992511739
r=67.1957371566 0.288108260188 0.225038514042 0.272752951513
r=66.9337292084 0.284767510088 0.251301691934 0.249962475559
r=59.2339867877 0.310070077088 0.168261433717 0.229020143046
r=57.7785992221 0.285592738161 0.226219372381 0.243471781087
r=71.9183771096 0.274297511861 0.200096426331 0.288612146875
r=50.4632553374 0.294622286253 0.23530468858 0.206184285932
r=44.9814852149 0.216687160214 0.258483439047 0.220912872709
r=56.1472371004 0.259511863301 0.203846219035 0.266898474014
r=75.9969915233 0.297771961472 0.184099230632 0.257623747443
