# Supplementary material for: Do universal codon-usage patterns minimize the effects of mutation and translation error?
Source: Genome Biol. 2005 Oct 19;6(11):R91. doi: 10.1186/gb-2005-6-11-r91 (PMC1297647; doi:10.1186/gb-2005-6-11-r91)
Supplement: Additional data file 1 — A tar archive containing the used CUTG records, separated for archaea, bacteria, and eukaryotes, the data used to produce the histograms in Figure 1, the kinemages used to produce Figures 2 and 4, and the data used to produce the scatterplots in Figures 3 and 5. [file gb-2005-6-11-r91-S1.tgz › CodeError/data/kinemages_uns/arch_mc.kin]

@kinemage 1

@viewid {oblique}
@zoom 1.05
@zslab 467
@center 0.500 0.289 0.204
@matrix
-0.55836 -0.72046 -0.41133  0.82346 -0.42101 -0.38036  0.10085 -0.55108
0.82833

@2viewid {top}
@2zoom 0.82
@2zslab 470
@2center 0.500 0.289 0.204
@2matrix
-0.38337  0.43731 -0.81351  0.87217 -0.11840 -0.47466 -0.30389 -0.89148
-0.33602

@3viewid {side}
@3zoom 0.82
@3zslab 470
@3center 0.500 0.289 0.204
@3matrix
-0.49808 -0.81559 -0.29450  0.86714 -0.46911 -0.16738 -0.00164 -0.33875
0.94088

@4viewid {End-O-Line}
@4zoom 1.43
@4zslab 469
@4center 0.500 0.289 0.204
@4matrix
 0.00348 -0.99984 -0.01766  0.57533 -0.01244  0.81784 -0.81792 -0.01301
0.57519

@perspective
@fontsizelabel 24
@onewidth
@zclipoff
@localrotation  1 0 0 .5 .866 0 .5 .289 .816

@group {Tetrahedron}
@vectorlist  {Edges}  color=white     nobutton
P   {0 0 0} 0 0 0
     0.5 0 0
  {1 0 0} 1 0 0
     0.5  0.5  0
  {0 1 0} 0 1 0
P    0 0 0
    0  0.5  0
  {0 1 0} 0 1 0
   0  0.5  0.5
  {0 0 1} 0 0 1
P    0 0 0
   0 0 0.5
  {0 0 1} 0 0 1
   0.5  0 0.5
  {1 0 0} 1 0 0

@labellist {labels} color=white    nobutton
  {U}  0  0  0
   {A}  1.1    0  0
   {C}  0    1.05   0
   {G}   0  0   1.08


@group  {Lines}
@vectorlist {A=U&C=G} color= green    off
 P   0   0.5   0.5
     .1  .4  .4
     .25 .25 .25
     .4  .1  .1
 L   0.500, 0.000, 0.000

@vectorlist {A=G&C=U} color= red    off
 P   0.5   0   0.5
     .25 .25 .25
 L   0, 0.500, 0.000

@vectorlist {A=C&G=U} color= red    off
 P   0.5   0.5   0
     .25 .25 .25
 L   0.000, 0.000, 0.500

@group {Original Data} recessiveon
@balllist {First Position} color=yellow
r=17.6363409054 0.329950056388 0.133719993556 0.316631759841
r=15.4593299307 0.26349217608 0.223502908142 0.371452714163
r=17.0519618262 0.31417327924 0.155403871794 0.374565028191
r=20.9321913573 0.200730371272 0.237918441875 0.452465003043
r=20.4922841497 0.209708672429 0.223558947918 0.457126489073
r=19.9847966542 0.184349680054 0.236698497456 0.456707669964
r=19.7554064612 0.19190493873 0.227367248422 0.466468622354
r=18.6473245744 0.377185693463 0.0864202917233 0.326743943916
r=18.1646669992 0.354739143482 0.115073442012 0.331884238709
r=16.6078328982 0.33681462141 0.117730833136 0.380568082918
r=18.5379479383 0.343837825386 0.103202027183 0.349919373416
r=17.8083294677 0.204203965307 0.23315122382 0.426066653275
r=18.0074155856 0.310721911247 0.176325038108 0.341815988706
r=17.2336080989 0.300192831216 0.176582350272 0.367031533575
r=16.9395837266 0.316554085315 0.169889886185 0.353289534561
r=17.6980462717 0.314902664054 0.175832077931 0.34515037506
r=18.1463474617 0.302317092757 0.177614577098 0.378005869384
r=17.8353907421 0.30632034829 0.182530111344 0.369732411031
r=19.2880243773 0.375066564109 0.105523013102 0.292126041194
r=16.7206792631 0.268459668809 0.17195405432 0.381658072674
r=16.983812085 0.335450353847 0.148750094182 0.354174591711
r=18.0999903591 0.327525634217 0.147309939132 0.366313983414
r=16.7253529584 0.338042395277 0.146721748629 0.347863516088
r=16.4357687971 0.340451045567 0.150103084108 0.334481634199
r=17.6679782561 0.359136044068 0.130970500834 0.319199826049
r=18.5810532008 0.353558648111 0.152127236581 0.279602385686
r=17.6553392334 0.354831395257 0.123054332156 0.310448384848
r=18.5201485232 0.361687763713 0.139662447257 0.296455696203
r=17.5846651142 0.355628824045 0.120538750542 0.306992932765
r=18.3503867137 0.329652339627 0.163958975357 0.331534786131
r=18.3215747306 0.340131552914 0.145077537956 0.321957289271
r=16.9305207448 0.258652094718 0.173370775147 0.410898603522
r=17.9380807535 0.353397277583 0.14645913503 0.302136580323
@balllist {Second Position} color=red
r=45.8479763708 0.322109446324 0.199344825734 0.151817840073
r=46.130650548 0.235500922094 0.247608415417 0.21758331226
r=50.1170711933 0.308904765412 0.189888962877 0.17686874411
r=55.7339138162 0.332562385879 0.235240413877 0.182836275107
r=55.4550090482 0.315236987986 0.264452644526 0.165916864648
r=52.621180551 0.276267225753 0.272897147787 0.186682390967
r=55.4793532863 0.296175269216 0.253397697735 0.175900482733
r=49.8949561741 0.373092445141 0.156679788595 0.138053922201
r=49.4271537235 0.355727073972 0.18687474912 0.136032377619
r=49.7542163146 0.336577260859 0.203338871746 0.158477727668
r=49.2957709284 0.352269062428 0.202441833679 0.143653536052
r=52.0684406427 0.279427061063 0.217747821746 0.202600977306
r=48.7081712117 0.323582771866 0.208667551503 0.164020132613
r=48.7935539927 0.305835980036 0.223712568058 0.169691470054
r=47.0864315104 0.290644952346 0.234662718608 0.173066839394
r=49.1405618438 0.323602015408 0.207118910649 0.163368471584
r=51.0095827481 0.303996145479 0.209823188448 0.181396095837
r=50.6051326416 0.290125072055 0.20768863202 0.18812573951
r=47.7874763755 0.382837307457 0.161666962507 0.127027329086
r=46.9563853077 0.276672042644 0.225056599202 0.182219900204
r=49.7865453643 0.316922748966 0.178687925081 0.169802687072
r=50.3766186527 0.34172147555 0.181093998938 0.170840312104
r=49.1985095493 0.321965390281 0.180357415401 0.165220164937
r=48.2565611983 0.309001626906 0.189292576542 0.165877757675
r=47.8515521732 0.33408228842 0.182527602619 0.158150322534
r=46.2614998012 0.364771371769 0.172087475149 0.143061630219
r=46.7001800589 0.325621623548 0.184732497901 0.152660168565
r=47.2496091139 0.364894514768 0.17029535865 0.143966244726
r=46.7292282233 0.329699029877 0.186273340681 0.144091395743
r=48.1585375717 0.301770980289 0.210977835779 0.164479292031
r=47.8411025207 0.31961817998 0.203550873429 0.151969556405
r=48.6972677596 0.267734264319 0.23492208055 0.198972879984
r=47.0407094366 0.337200620298 0.199902360577 0.149014990523
@balllist {Third Position} color=blue
r=0.435933623328 0.381880672359 0.145910531121 0.172063798937
r=0.642348495969 0.159198425964 0.333975303921 0.329782706577
r=0.583569788643 0.198701886293 0.275770999274 0.308237370222
r=0.250463298844 0.0996956786366 0.491174680463 0.322884966525
r=0.280145714334 0.0913242009132 0.479671098081 0.354866973327
r=0.253685240997 0.0743723929328 0.497214123479 0.356304188779
r=0.226742517638 0.061826958782 0.572669884887 0.320237653175
r=0.462161988716 0.400349036679 0.0937262640185 0.153631667146
r=0.386463629738 0.412193049802 0.140369918588 0.112195388099
r=0.473039322731 0.433657726086 0.151594271699 0.107445209273
r=0.40712241419 0.417277125086 0.143008523382 0.101128772172
r=0.334577023971 0.131910399733 0.367939444443 0.388418312249
r=0.426034519887 0.261785896756 0.247723750825 0.216510037453
r=0.37354491833 0.264802631579 0.245803085299 0.20199069873
r=0.414667036797 0.265321859289 0.263779648993 0.205700009253
r=0.443408951473 0.27769039832 0.228856556321 0.20514018874
r=0.517318538202 0.252339723467 0.290753529661 0.249083821232
r=0.572368480932 0.230044598161 0.302275795637 0.266455052941
r=0.451040872006 0.435266815244 0.119854840936 0.129834526557
r=0.480885767288 0.217883076271 0.281967759277 0.31420393885
r=0.583014071203 0.265318536242 0.226252892067 0.276607474626
r=0.563783161077 0.318640467339 0.187507659627 0.223763225622
r=0.551883813414 0.332431306173 0.177452407778 0.214943125987
r=0.564557046886 0.295069494116 0.19197136085 0.237773663763
r=0.552298422362 0.387088980696 0.119446256433 0.171414075524
r=0.48840333996 0.336143141153 0.174393638171 0.212564612326
r=0.523454167393 0.352698586841 0.136169024572 0.186895011169
r=0.551193248945 0.333248945148 0.160843881857 0.22582278481
r=0.486916963592 0.386324710162 0.105447654891 0.144253891042
r=0.503896968838 0.234155193966 0.273212786253 0.277003060562
r=0.469302971812 0.307790728861 0.199993844449 0.207105703997
r=0.534518113742 0.160873304999 0.352104837078 0.359087229306
r=0.449750617426 0.339756475791 0.159066107633 0.170897708345
@balllist {Total Position} color=green
{Acidianus ambivalens} r=63.9202508995 0.344646725024 0.159658450137 0.213504466284
{Aeropyrum pernix} r=62.2323289747 0.219397174713 0.26836220916 0.306272911
{Archaeoglobus fulgidus DSM 4304} r=67.7526028082 0.273926643649 0.207021277982 0.286557047508
{Haloarcula marismortui} r=76.9165684723 0.210996145263 0.321444512071 0.319395414891
{Halobacterium salinarum} r=76.2274389122 0.20542328711 0.322560896842 0.325970109016
{Halobacterium sp. NRC-1} r=72.8596624462 0.178329766247 0.335603256241 0.33323141657
{Haloferax volcanii} r=75.4615022651 0.18330238891 0.351144943681 0.320868919421
{Methanocaldococcus jannaschii} r=69.0044427372 0.383542391761 0.112275448112 0.206143177754
{Methanococcus maripaludis} r=67.9782843525 0.374219755752 0.147439369907 0.193370668142
{Methanococcus vannielii} r=66.8350885355 0.369016536118 0.15755465886 0.21549700662
{Methanococcus voltae} r=68.2408412808 0.3711280043 0.149550794748 0.19823389388
{Methanopyrus kandleri AV19} r=70.2113471344 0.205180475367 0.272946163336 0.33902864761
{Methanosarcina acetivorans C2A} r=67.1416213171 0.298696859956 0.210905446812 0.240782052924
{Methanosarcina barkeri} r=66.40070701 0.29027714761 0.21536600121 0.246237900786
{Methanosarcina mazei} r=64.4406822738 0.290840298983 0.222777417929 0.244018794403
{Methanosarcina mazei Goe1} r=67.282017067 0.305398359261 0.203935848301 0.237886345128
{Methanothermobacter thermautotrophicus} r=69.673248748 0.286217653901 0.226063765069 0.269495262151
{Methanothermobacter thermautotrophicus str. Delta H} r=69.0128918646 0.275496672836 0.230831513 0.274771067828
{Nanoarchaeum equitans Kin4-M} r=67.5265416248 0.39772356227 0.129014938849 0.182995965612
{Pyrobaculum aerophilum str. IM2} r=64.1579503381 0.254338262575 0.2263261376 0.292693970576
{Pyrococcus abyssi} r=67.3533715206 0.305897213018 0.18456363711 0.26686158447
{Pyrococcus furiosus} r=69.0403921729 0.329295859036 0.171970532565 0.253639173714
{Pyrococcus furiosus DSM 3638} r=66.4757463212 0.330813030577 0.168177190603 0.242675602337
{Pyrococcus horikoshii} r=65.2568870423 0.314840722197 0.1771223405 0.246044351879
{Sulfolobus acidocaldarius} r=66.0718288517 0.360102437728 0.144314786628 0.216254741369
{Sulfolobus islandicus} r=65.3309563419 0.351491053678 0.1662027833 0.211742876077
{Sulfolobus solfataricus} r=64.8789734597 0.344383868549 0.147985284876 0.216667854861
{Sulfolobus sp. NOB8H2} r=66.3209508861 0.353277074543 0.156933895921 0.222081575246
{Sulfolobus tokodaii} r=64.8008103012 0.357217521361 0.137419915371 0.198446073183
{Thermoplasma acidophilum} r=67.0128212543 0.288526171294 0.216049865796 0.257672379575
{Thermoplasma volcanium} r=66.6319802231 0.322513487251 0.182874085278 0.227010849891
{Thermoproteus tenax} r=66.1623066181 0.229086554679 0.253465897592 0.322986237604
{uncultured crenarchaeote} r=65.4285408075 0.343451457891 0.168475867746 0.20734975973
@group {Shuffled Data} recessiveon
@balllist {First Position} color=pinktint
r=18.8359046238 0.184791364588 0.265399280382 0.313785510982
r=18.8343550832 0.288046394582 0.257369041084 0.202112797676
r=17.6443416462 0.268712242944 0.272219073974 0.237986510801
r=9.4711313451 0.2398660986 0.270115642118 0.27242848448
r=16.5053383882 0.30674484827 0.333771419906 0.223626345852
r=14.3522400194 0.207684978925 0.30247575837 0.309775546529
r=11.3876438173 0.228704047531 0.287560341626 0.304381730412
r=12.2541733879 0.211797836369 0.266519251554 0.20699263255
r=18.0647609676 0.264819931644 0.234796197929 0.228699088454
r=25.2291513569 0.206661919456 0.184982989161 0.34836616821
r=11.4630665745 0.200368578669 0.215710665745 0.278369039392
r=14.9766252846 0.243019743005 0.252088757008 0.261696740923
r=14.0149206983 0.239975566124 0.212412155572 0.259882278262
r=13.6171568739 0.259925136116 0.216141107078 0.245462794918
r=10.596996638 0.289318651491 0.236420838346 0.218777952562
r=18.1116391779 0.246115733766 0.287339106882 0.222904779374
r=16.2089608854 0.27857674731 0.28764363201 0.226511512461
r=15.8937148903 0.207779648676 0.323040866479 0.280099966627
r=14.2787620456 0.308791721726 0.332938879356 0.132977009907
r=15.5392356844 0.188798279687 0.247768969251 0.272666560661
r=15.9063516276 0.304371316577 0.320599969494 0.190588814707
r=15.8895389518 0.213570815801 0.269884390702 0.295048817354
r=24.8694671832 0.174305602 0.245234775719 0.308393825744
r=15.1357856973 0.195626639178 0.239667045343 0.297231104753
r=17.6991275398 0.276485226257 0.239738107318 0.261747722935
r=16.2318282306 0.271013916501 0.197534791252 0.32310139165
r=17.6174811196 0.246396801381 0.295970239698 0.271667709637
r=16.8447878481 0.217552742616 0.282616033755 0.314514767932
r=11.0713996323 0.345900073254 0.195265620843 0.157746242624
r=19.5201879739 0.261480279787 0.300245987111 0.208147820698
r=12.9224368419 0.291970963388 0.258155005562 0.230331916091
r=14.2053195709 0.254654928152 0.204462659381 0.256906496661
r=15.6548924243 0.209091953363 0.303141692034 0.182011372121
@balllist {Second Position} color=greentint
r=41.918363568 0.258095698405 0.281402717362 0.245797755223
r=37.0124073743 0.336325255503 0.213819380624 0.230938253634
r=41.0097589591 0.294954101549 0.193328152503 0.217068782289
r=36.528278028 0.142970176506 0.160742544127 0.357151552039
r=34.710557145 0.340511213331 0.29865709616 0.19117424051
r=39.9419131451 0.232589977942 0.191566205857 0.316050252244
r=37.8412313405 0.119643520238 0.2341997772 0.30653546231
r=31.8727538716 0.209443821952 0.355436345427 0.149078325021
r=38.8046997432 0.243525840131 0.272577232002 0.302300884266
r=48.2637328903 0.328032281035 0.210380568083 0.218450826806
r=34.6358975351 0.201658604008 0.220410043769 0.221193273439
r=35.8594750632 0.187670914121 0.200550505061 0.273400939916
r=35.4133641225 0.223040047066 0.244756076449 0.268790931316
r=34.3002028131 0.199381805808 0.253176043557 0.303539019964
r=33.0092083526 0.184756793436 0.310446932544 0.271120570001
r=34.089970167 0.264345733844 0.228035991664 0.271947421417
r=33.4146314114 0.308960301353 0.265859747996 0.231942883007
r=39.8883800097 0.284902991414 0.249927945147 0.206731060951
r=28.7477661414 0.204728188339 0.334944020406 0.27888553603
r=36.345495279 0.255932883568 0.238679781024 0.207847413095
r=35.4144275316 0.308827718267 0.167404499771 0.259595965165
r=41.1785056579 0.27294824135 0.220924057355 0.291576453286
r=40.8426355039 0.297828446781 0.177848545181 0.314447354025
r=34.1894101976 0.227395127698 0.243657171709 0.340130222578
r=37.6524403856 0.249281244715 0.20779879684 0.237467082216
r=38.6334005567 0.265685884692 0.256858846918 0.290019880716
r=43.2659059346 0.273498518718 0.150461019312 0.201581090287
r=41.6118481013 0.304219409283 0.225654008439 0.218227848101
r=32.9629395452 0.270035735861 0.224242201864 0.25254259277
r=37.6985663203 0.330891793168 0.215186901557 0.273519476976
r=35.5116890831 0.209363472082 0.233981278332 0.286710165892
r=37.7384444444 0.225131552317 0.280914794576 0.254351345881
r=31.6829627247 0.221440468669 0.278674401241 0.270116592958
@balllist {Third Position} color=bluetint
r=0.359481016057 0.171634176467 0.320498362064 0.220987057623
r=0.427277238776 0.283987948017 0.240515385707 0.211336820226
r=0.469845576177 0.230684245415 0.199091200154 0.230851094212
r=0.564856482045 0.249300060864 0.232988435788 0.239379184419
r=0.559159412964 0.275792346965 0.263677568283 0.184046908962
r=0.792551202254 0.340907477779 0.27570622857 0.197445074144
r=0.317260453026 0.127701448199 0.265577422948 0.341403639064
r=0.260114920326 0.262197939494 0.208688236869 0.246471457327
r=0.683918736384 0.235998472313 0.286314726984 0.290348289341
r=0.361248200016 0.188385157054 0.19431917082 0.342194793892
r=0.407288274591 0.229486293481 0.244920525225 0.312462566229
r=0.576752203114 0.231128595039 0.317234507598 0.266893524605
r=0.473717493163 0.246681510903 0.264724014024 0.185579227828
r=0.47795576225 0.261343012704 0.175022686025 0.257401315789
r=0.697104962833 0.306468029981 0.206532802813 0.228648098455
r=0.512097851116 0.274494001389 0.234164370517 0.200712456972
r=0.417206932298 0.255216013783 0.280051393614 0.188900731483
r=0.497879630472 0.257781924092 0.287358544947 0.175089499712
r=0.672848812365 0.229184334918 0.23110401094 0.249630199396
r=0.27108527815 0.245256646147 0.277539770877 0.250837062445
r=0.528570007773 0.303974375231 0.17018860227 0.264954673341
r=0.494275256342 0.265023081008 0.255954083092 0.25862984599
r=0.451515601126 0.177404391123 0.287242489252 0.28434091139
r=0.55023151148 0.246365759246 0.235047544915 0.261272632922
r=0.446050204151 0.232804232804 0.209659104636 0.237128844435
r=0.574664015905 0.227117296223 0.280795228628 0.262504970179
r=0.331276651194 0.22389042474 0.273434158204 0.265465336417
r=0.505562869198 0.301097046414 0.25805907173 0.260928270042
r=0.793417189644 0.312478459545 0.28856413126 0.245834419911
r=0.48631327717 0.247412693612 0.261655833786 0.27993037063
r=0.674296002849 0.241286598047 0.222232970009 0.300034734894
r=0.532210888484 0.262826350941 0.27760068812 0.206613033799
r=0.43568158061 0.278358508989 0.246395956579 0.229797254609
@balllist {Total Position} color=lilactint
r=61.1137492079 0.204840413154 0.289100119936 0.260190107943
r=56.2740396963 0.302786532701 0.237234602472 0.214795957179
r=59.1239461815 0.264783529969 0.22154614221 0.228635462434
r=46.5642658551 0.21071211199 0.221282207344 0.289653073646
r=51.7750549462 0.307682802855 0.298702028116 0.199615831775
r=55.0867043668 0.260394144882 0.256582730932 0.274423624306
r=49.5461356108 0.158683005322 0.262445847258 0.317440277262
r=44.3870421799 0.227813199272 0.27688127795 0.200847471633
r=57.5533794471 0.248114748029 0.264562718972 0.27378275402
r=73.8541324472 0.241026452515 0.196560909355 0.303003929636
r=46.5062523842 0.210504492053 0.227013744913 0.270674959687
r=51.412852551 0.220606417388 0.256624589889 0.267330401814
r=49.9020023139 0.236565708031 0.240630748682 0.238084145802
r=48.3953154492 0.240216651543 0.214779945554 0.268801043557
r=44.3033099534 0.260181158303 0.251133524567 0.239515540339
r=52.713707196 0.261651823 0.249846489687 0.231854885921
r=50.0407992291 0.280917687482 0.277851591207 0.215785042317
r=56.2799745305 0.250154854727 0.286775785524 0.220640175763
r=43.6993769994 0.247568081661 0.299662303567 0.220497581778
r=52.1558162415 0.229995936468 0.254662840384 0.243783678734
r=51.8493491669 0.305724470025 0.219397690512 0.238379817738
r=57.562319866 0.250514046053 0.248920843716 0.281751705544
r=66.1636182882 0.216512813302 0.236775270051 0.302394030387
r=49.8754274063 0.223129175374 0.239457253989 0.299544653418
r=55.7976181295 0.252856901259 0.219065336265 0.245447883195
r=55.4398928032 0.254605699139 0.2450629556 0.291875414182
r=61.2146637054 0.247928581613 0.239955139072 0.246238045447
r=58.9621988186 0.274289732771 0.255443037975 0.264556962025
r=44.8277563671 0.309471422887 0.236023984656 0.218707751768
r=57.7050675714 0.279928255522 0.259029574151 0.253865889435
r=49.1084219278 0.247540344506 0.238123084634 0.272358938959
r=52.4759749039 0.24753761047 0.254326047359 0.239290292114
r=47.7735367297 0.236296977007 0.276070683285 0.227308406563
@group {Random Data} recessiveon
@balllist {First Position} color=white
r=12.0925626587 0.263410920132 0.186354339274 0.250847741058
r=15.4867135264 0.272881452273 0.21378485318 0.234523404461
r=14.3239430662 0.258433849918 0.259241456142 0.270679970899
r=14.8790648338 0.248583979264 0.265407761027 0.228380569698
r=14.7071142528 0.282937083098 0.203198118922 0.313626228491
r=15.7031583443 0.258261250788 0.201257751704 0.282639197246
r=15.4590370564 0.245744694378 0.229462127301 0.224965994619
r=12.6726364654 0.2411278047 0.307974033044 0.233617464009
r=17.939747986 0.267151382163 0.25113985881 0.263752233823
r=15.7232273971 0.234002582589 0.229481031722 0.269390512624
r=11.367018073 0.262558022131 0.230568949425 0.284894174988
r=16.3548742356 0.280637058751 0.222787113185 0.226407062806
r=15.1891930951 0.260024770377 0.267062818671 0.186495091526
r=13.2375218326 0.238998551465 0.230761354585 0.222428097431
r=17.7550495756 0.233142417348 0.243577917118 0.254364194755
r=15.0233752672 0.256303087241 0.218300508978 0.279161306093
r=15.9811628001 0.243485437148 0.240846774337 0.25525394086
r=18.4611573916 0.217455011398 0.202683891003 0.295696595775
r=15.8290468105 0.313982527353 0.212384061194 0.217584911976
r=12.0183512634 0.258986278959 0.288209522899 0.231692578946
r=13.9982995757 0.32717416021 0.204644486031 0.228564477413
r=14.3564341916 0.339290469704 0.23788925135 0.210183299124
r=12.9541310139 0.183737041825 0.254395826084 0.269358951845
r=20.1764871129 0.265931475949 0.258238855955 0.222916843584
r=15.929752083 0.215246106542 0.27456558742 0.234546322174
r=16.4241572208 0.268182620704 0.205971307093 0.227138567591
r=18.2927580379 0.280707956094 0.186210301633 0.263117210448
r=15.6220373337 0.295916618582 0.2611435197 0.258752148605
r=14.9001411487 0.177577718932 0.311256321012 0.318066006768
r=12.6321951545 0.239809913026 0.19330732841 0.342898234342
r=11.8291059999 0.258269482176 0.264343156691 0.25179300523
r=12.7479013184 0.267880840044 0.221055170228 0.211285342912
r=15.4651993289 0.239799262778 0.313586615214 0.257007153422
@balllist {Second Position} color=gray
r=35.1150344305 0.237106187168 0.259617218311 0.237663900506
r=35.0534819547 0.237815430726 0.242318701122 0.276054622182
r=38.7264526109 0.271143315892 0.282218706905 0.203438185278
r=35.4461717114 0.205215253968 0.25990803514 0.264704493481
r=41.0103794163 0.240647204214 0.27862537417 0.225812309125
r=38.30629758 0.251311917918 0.28523713242 0.229772642524
r=34.0406977661 0.233172445868 0.32011232831 0.263440028344
r=35.5009230797 0.236731369546 0.267990587736 0.282337480943
r=39.5807035836 0.256825439826 0.252536144356 0.264311750749
r=39.1982524387 0.289536954008 0.176954063756 0.217282036402
r=34.5754512192 0.216913338693 0.249342343265 0.266079856611
r=36.1062270484 0.259049465489 0.283061451955 0.19448002099
r=35.2663595475 0.310170176951 0.232714745377 0.174838543802
r=32.7973702569 0.189027552393 0.279817719623 0.291446758914
r=37.1432760651 0.321800095939 0.280222939974 0.191395554948
r=37.1942338953 0.247403551306 0.259583943655 0.262862878291
r=37.6270422925 0.29272237354 0.240415006815 0.225690211498
r=40.7811613383 0.2731940322 0.174766113182 0.297418174408
r=35.3233307173 0.249174900926 0.243269794718 0.268906666917
r=37.5865235004 0.253392267935 0.195839055199 0.255324106333
r=35.0469737143 0.177170401243 0.271084946556 0.318732379515
r=37.9047456922 0.262602122576 0.228641418028 0.217504815224
r=34.2200684106 0.17197384347 0.246825476266 0.306542181664
r=37.6973564123 0.321057007541 0.23339074655 0.226617830196
r=32.1297492391 0.224467545567 0.267136923281 0.320035841389
r=32.8504484844 0.241853601333 0.259080799096 0.25182253712
r=37.5570698422 0.285977053037 0.205802897193 0.238317817053
r=39.8103910011 0.272576539071 0.294312049008 0.229596229418
r=41.7053810992 0.24327653436 0.175621234986 0.296475268104
r=41.2853593291 0.214112636349 0.271105398228 0.240474125355
r=36.3486093063 0.218576951327 0.291552512224 0.224945415835
r=31.1535700855 0.203956095019 0.234518753626 0.294736858116
r=34.2884881602 0.244397926874 0.265204818454 0.289434898494
@balllist {Third Position} color=brown
r=0.549201263318 0.303521542171 0.210136109636 0.237932667268
r=0.43744478121 0.231317209307 0.246277398174 0.300473054451
r=0.312862140686 0.317597894721 0.245385145219 0.236130187074
r=0.508805794684 0.236642776454 0.26731409312 0.192976187578
r=0.399448001658 0.264221928323 0.254951472518 0.2401366114
r=0.520941849976 0.276310799609 0.275928930323 0.26831837902
r=0.347646510383 0.223658879429 0.245769807216 0.243773014513
r=0.453505711052 0.325624633727 0.282011451592 0.154406245891
r=0.538748485025 0.285755115516 0.220808411214 0.216239855742
r=0.268185616792 0.26889251874 0.253919056351 0.240964734684
r=0.521974929315 0.258323576239 0.242683412833 0.29612060102
r=0.449196150172 0.242582942052 0.242429729159 0.239453109701
r=0.29810752005 0.275723536025 0.260730808566 0.226054482585
r=0.35319773258 0.241811913886 0.277920112488 0.2297750327
r=0.266421860281 0.259583921278 0.287780587517 0.243896853404
r=0.42988821316 0.244956912262 0.276565187562 0.242175910128
r=0.354392491267 0.243424395483 0.269781023708 0.244227562442
r=0.635370490213 0.235409740244 0.245454849431 0.303079671435
r=0.642181582013 0.238787151623 0.265380081996 0.224232624368
r=0.529676547545 0.256022477963 0.215029286224 0.25782294097
r=0.595693563233 0.228669623836 0.248076791741 0.253967570715
r=0.629007133086 0.20882500193 0.253531144223 0.255660976135
r=0.362351161634 0.25943519484 0.209474987817 0.24115943524
r=0.505386453845 0.234834335522 0.260260817903 0.243458420276
r=0.569237323318 0.226925787009 0.26588741421 0.189649335995
r=0.520722167357 0.228208700955 0.227385584413 0.297915745325
r=0.396104818541 0.182904379987 0.292259087649 0.260631407614
r=0.617678522946 0.273042322658 0.274435455898 0.194993441448
r=0.340623153919 0.289493562808 0.234167763219 0.258057737131
r=0.318754251258 0.294380130207 0.219607564219 0.250586044634
r=0.606537680222 0.302233964662 0.248163680685 0.218355339559
r=0.515161537727 0.276164839956 0.209745096787 0.24179328815
r=0.474090201948 0.201252966244 0.200488719858 0.254371897655
@balllist {Total Position} color=purple
r=47.7567983526 0.268012883157 0.21870255574 0.242148102944
r=50.9776402623 0.247338030769 0.234126984159 0.270350360365
r=53.3632578178 0.282391686844 0.262281769422 0.23674944775
r=50.8340423399 0.230147336562 0.264209963096 0.228687083586
r=56.1169416707 0.262602071878 0.245591655203 0.259858383005
r=54.5303977743 0.261961322772 0.254141271482 0.260243406263
r=49.8473813329 0.234192006558 0.265114754276 0.244059679159
r=48.6270652561 0.267827935991 0.285992024124 0.223453730281
r=58.0592000546 0.269910645835 0.241494804793 0.248101280105
r=55.1896654526 0.264144018446 0.22011805061 0.242545761237
r=46.4644442215 0.245931645688 0.240864901841 0.28236487754
r=52.9102974342 0.260756488764 0.2494260981 0.220113397833
r=50.7536601626 0.281972827784 0.253502790871 0.195796039304
r=46.388089822 0.223279339248 0.262833062232 0.247883296348
r=55.164747501 0.271508811522 0.270527148203 0.229885534369
r=52.6474973756 0.249554516936 0.251483213399 0.261400031504
r=53.9625975839 0.259877402057 0.25034760162 0.241723904933
r=59.8776892201 0.242019594614 0.207634951206 0.298731480539
r=51.7945591097 0.267314859967 0.240344645969 0.236908067754
r=50.1345513114 0.256133674952 0.233025954774 0.248279875416
r=49.6409668532 0.244338061763 0.241268741443 0.267088142548
r=52.8901870169 0.27023919807 0.240020604534 0.227783030161
r=47.5365505861 0.205048693378 0.236898763389 0.272353522916
r=58.379229979 0.273940939671 0.250630140136 0.230997698019
r=48.6287386454 0.222213146373 0.269196641637 0.248077166519
r=49.7953278726 0.246081640997 0.230812563534 0.258958950012
r=56.2459326986 0.249863129706 0.228090762158 0.254022145038
r=56.0501068578 0.28051182677 0.276630341535 0.22778060649
r=56.9461454018 0.236782605367 0.240348439739 0.290866337335
r=54.2363087348 0.249434226527 0.228006763619 0.277986134777
r=48.7842529865 0.259693466055 0.2680197832 0.231697920208
r=44.4166329416 0.249333925006 0.22177300688 0.249271829726
r=50.2277776911 0.228483385299 0.259760051176 0.26693798319
