# Supplementary material for: Do universal codon-usage patterns minimize the effects of mutation and translation error?
Source: Genome Biol. 2005 Oct 19;6(11):R91. doi: 10.1186/gb-2005-6-11-r91 (PMC1297647; doi:10.1186/gb-2005-6-11-r91)
Supplement: Additional data file 1 — A tar archive containing the used CUTG records, separated for archaea, bacteria, and eukaryotes, the data used to produce the histograms in Figure 1, the kinemages used to produce Figures 2 and 4, and the data used to produce the scatterplots in Figures 3 and 5. [file gb-2005-6-11-r91-S1.tgz › CodeError/data/kinemages_uns/arch_mp.kin]

@kinemage 1

@viewid {oblique}
@zoom 1.05
@zslab 467
@center 0.500 0.289 0.204
@matrix
-0.55836 -0.72046 -0.41133  0.82346 -0.42101 -0.38036  0.10085 -0.55108
0.82833

@2viewid {top}
@2zoom 0.82
@2zslab 470
@2center 0.500 0.289 0.204
@2matrix
-0.38337  0.43731 -0.81351  0.87217 -0.11840 -0.47466 -0.30389 -0.89148
-0.33602

@3viewid {side}
@3zoom 0.82
@3zslab 470
@3center 0.500 0.289 0.204
@3matrix
-0.49808 -0.81559 -0.29450  0.86714 -0.46911 -0.16738 -0.00164 -0.33875
0.94088

@4viewid {End-O-Line}
@4zoom 1.43
@4zslab 469
@4center 0.500 0.289 0.204
@4matrix
 0.00348 -0.99984 -0.01766  0.57533 -0.01244  0.81784 -0.81792 -0.01301
0.57519

@perspective
@fontsizelabel 24
@onewidth
@zclipoff
@localrotation  1 0 0 .5 .866 0 .5 .289 .816

@group {Tetrahedron}
@vectorlist  {Edges}  color=white     nobutton
P   {0 0 0} 0 0 0
     0.5 0 0
  {1 0 0} 1 0 0
     0.5  0.5  0
  {0 1 0} 0 1 0
P    0 0 0
    0  0.5  0
  {0 1 0} 0 1 0
   0  0.5  0.5
  {0 0 1} 0 0 1
P    0 0 0
   0 0 0.5
  {0 0 1} 0 0 1
   0.5  0 0.5
  {1 0 0} 1 0 0

@labellist {labels} color=white    nobutton
  {U}  0  0  0
   {A}  1.1    0  0
   {C}  0    1.05   0
   {G}   0  0   1.08


@group  {Lines}
@vectorlist {A=U&C=G} color= green    off
 P   0   0.5   0.5
     .1  .4  .4
     .25 .25 .25
     .4  .1  .1
 L   0.500, 0.000, 0.000

@vectorlist {A=G&C=U} color= red    off
 P   0.5   0   0.5
     .25 .25 .25
 L   0, 0.500, 0.000

@vectorlist {A=C&G=U} color= red    off
 P   0.5   0.5   0
     .25 .25 .25
 L   0.000, 0.000, 0.500

@group {Original Data} recessiveon
@balllist {First Position} color=yellow
r=17.6363409054 0.329950056388 0.133719993556 0.316631759841
r=15.4593299307 0.26349217608 0.223502908142 0.371452714163
r=17.0519618262 0.31417327924 0.155403871794 0.374565028191
r=20.9321913573 0.200730371272 0.237918441875 0.452465003043
r=20.4922841497 0.209708672429 0.223558947918 0.457126489073
r=19.9847966542 0.184349680054 0.236698497456 0.456707669964
r=19.7554064612 0.19190493873 0.227367248422 0.466468622354
r=18.6473245744 0.377185693463 0.0864202917233 0.326743943916
r=18.1646669992 0.354739143482 0.115073442012 0.331884238709
r=16.6078328982 0.33681462141 0.117730833136 0.380568082918
r=18.5379479383 0.343837825386 0.103202027183 0.349919373416
r=17.8083294677 0.204203965307 0.23315122382 0.426066653275
r=18.0074155856 0.310721911247 0.176325038108 0.341815988706
r=17.2336080989 0.300192831216 0.176582350272 0.367031533575
r=16.9395837266 0.316554085315 0.169889886185 0.353289534561
r=17.6980462717 0.314902664054 0.175832077931 0.34515037506
r=18.1463474617 0.302317092757 0.177614577098 0.378005869384
r=17.8353907421 0.30632034829 0.182530111344 0.369732411031
r=19.2880243773 0.375066564109 0.105523013102 0.292126041194
r=16.7206792631 0.268459668809 0.17195405432 0.381658072674
r=16.983812085 0.335450353847 0.148750094182 0.354174591711
r=18.0999903591 0.327525634217 0.147309939132 0.366313983414
r=16.7253529584 0.338042395277 0.146721748629 0.347863516088
r=16.4357687971 0.340451045567 0.150103084108 0.334481634199
r=17.6679782561 0.359136044068 0.130970500834 0.319199826049
r=18.5810532008 0.353558648111 0.152127236581 0.279602385686
r=17.6553392334 0.354831395257 0.123054332156 0.310448384848
r=18.5201485232 0.361687763713 0.139662447257 0.296455696203
r=17.5846651142 0.355628824045 0.120538750542 0.306992932765
r=18.3503867137 0.329652339627 0.163958975357 0.331534786131
r=18.3215747306 0.340131552914 0.145077537956 0.321957289271
r=16.9305207448 0.258652094718 0.173370775147 0.410898603522
r=17.9380807535 0.353397277583 0.14645913503 0.302136580323
@balllist {Second Position} color=red
r=45.8479763708 0.322109446324 0.199344825734 0.151817840073
r=46.130650548 0.235500922094 0.247608415417 0.21758331226
r=50.1170711933 0.308904765412 0.189888962877 0.17686874411
r=55.7339138162 0.332562385879 0.235240413877 0.182836275107
r=55.4550090482 0.315236987986 0.264452644526 0.165916864648
r=52.621180551 0.276267225753 0.272897147787 0.186682390967
r=55.4793532863 0.296175269216 0.253397697735 0.175900482733
r=49.8949561741 0.373092445141 0.156679788595 0.138053922201
r=49.4271537235 0.355727073972 0.18687474912 0.136032377619
r=49.7542163146 0.336577260859 0.203338871746 0.158477727668
r=49.2957709284 0.352269062428 0.202441833679 0.143653536052
r=52.0684406427 0.279427061063 0.217747821746 0.202600977306
r=48.7081712117 0.323582771866 0.208667551503 0.164020132613
r=48.7935539927 0.305835980036 0.223712568058 0.169691470054
r=47.0864315104 0.290644952346 0.234662718608 0.173066839394
r=49.1405618438 0.323602015408 0.207118910649 0.163368471584
r=51.0095827481 0.303996145479 0.209823188448 0.181396095837
r=50.6051326416 0.290125072055 0.20768863202 0.18812573951
r=47.7874763755 0.382837307457 0.161666962507 0.127027329086
r=46.9563853077 0.276672042644 0.225056599202 0.182219900204
r=49.7865453643 0.316922748966 0.178687925081 0.169802687072
r=50.3766186527 0.34172147555 0.181093998938 0.170840312104
r=49.1985095493 0.321965390281 0.180357415401 0.165220164937
r=48.2565611983 0.309001626906 0.189292576542 0.165877757675
r=47.8515521732 0.33408228842 0.182527602619 0.158150322534
r=46.2614998012 0.364771371769 0.172087475149 0.143061630219
r=46.7001800589 0.325621623548 0.184732497901 0.152660168565
r=47.2496091139 0.364894514768 0.17029535865 0.143966244726
r=46.7292282233 0.329699029877 0.186273340681 0.144091395743
r=48.1585375717 0.301770980289 0.210977835779 0.164479292031
r=47.8411025207 0.31961817998 0.203550873429 0.151969556405
r=48.6972677596 0.267734264319 0.23492208055 0.198972879984
r=47.0407094366 0.337200620298 0.199902360577 0.149014990523
@balllist {Third Position} color=blue
r=0.435933623328 0.381880672359 0.145910531121 0.172063798937
r=0.642348495969 0.159198425964 0.333975303921 0.329782706577
r=0.583569788643 0.198701886293 0.275770999274 0.308237370222
r=0.250463298844 0.0996956786366 0.491174680463 0.322884966525
r=0.280145714334 0.0913242009132 0.479671098081 0.354866973327
r=0.253685240997 0.0743723929328 0.497214123479 0.356304188779
r=0.226742517638 0.061826958782 0.572669884887 0.320237653175
r=0.462161988716 0.400349036679 0.0937262640185 0.153631667146
r=0.386463629738 0.412193049802 0.140369918588 0.112195388099
r=0.473039322731 0.433657726086 0.151594271699 0.107445209273
r=0.40712241419 0.417277125086 0.143008523382 0.101128772172
r=0.334577023971 0.131910399733 0.367939444443 0.388418312249
r=0.426034519887 0.261785896756 0.247723750825 0.216510037453
r=0.37354491833 0.264802631579 0.245803085299 0.20199069873
r=0.414667036797 0.265321859289 0.263779648993 0.205700009253
r=0.443408951473 0.27769039832 0.228856556321 0.20514018874
r=0.517318538202 0.252339723467 0.290753529661 0.249083821232
r=0.572368480932 0.230044598161 0.302275795637 0.266455052941
r=0.451040872006 0.435266815244 0.119854840936 0.129834526557
r=0.480885767288 0.217883076271 0.281967759277 0.31420393885
r=0.583014071203 0.265318536242 0.226252892067 0.276607474626
r=0.563783161077 0.318640467339 0.187507659627 0.223763225622
r=0.551883813414 0.332431306173 0.177452407778 0.214943125987
r=0.564557046886 0.295069494116 0.19197136085 0.237773663763
r=0.552298422362 0.387088980696 0.119446256433 0.171414075524
r=0.48840333996 0.336143141153 0.174393638171 0.212564612326
r=0.523454167393 0.352698586841 0.136169024572 0.186895011169
r=0.551193248945 0.333248945148 0.160843881857 0.22582278481
r=0.486916963592 0.386324710162 0.105447654891 0.144253891042
r=0.503896968838 0.234155193966 0.273212786253 0.277003060562
r=0.469302971812 0.307790728861 0.199993844449 0.207105703997
r=0.534518113742 0.160873304999 0.352104837078 0.359087229306
r=0.449750617426 0.339756475791 0.159066107633 0.170897708345
@balllist {Total Position} color=green
{Acidianus ambivalens} r=63.9202508995 0.344646725024 0.159658450137 0.213504466284
{Aeropyrum pernix} r=62.2323289747 0.219397174713 0.26836220916 0.306272911
{Archaeoglobus fulgidus DSM 4304} r=67.7526028082 0.273926643649 0.207021277982 0.286557047508
{Haloarcula marismortui} r=76.9165684723 0.210996145263 0.321444512071 0.319395414891
{Halobacterium salinarum} r=76.2274389122 0.20542328711 0.322560896842 0.325970109016
{Halobacterium sp. NRC-1} r=72.8596624462 0.178329766247 0.335603256241 0.33323141657
{Haloferax volcanii} r=75.4615022651 0.18330238891 0.351144943681 0.320868919421
{Methanocaldococcus jannaschii} r=69.0044427372 0.383542391761 0.112275448112 0.206143177754
{Methanococcus maripaludis} r=67.9782843525 0.374219755752 0.147439369907 0.193370668142
{Methanococcus vannielii} r=66.8350885355 0.369016536118 0.15755465886 0.21549700662
{Methanococcus voltae} r=68.2408412808 0.3711280043 0.149550794748 0.19823389388
{Methanopyrus kandleri AV19} r=70.2113471344 0.205180475367 0.272946163336 0.33902864761
{Methanosarcina acetivorans C2A} r=67.1416213171 0.298696859956 0.210905446812 0.240782052924
{Methanosarcina barkeri} r=66.40070701 0.29027714761 0.21536600121 0.246237900786
{Methanosarcina mazei} r=64.4406822738 0.290840298983 0.222777417929 0.244018794403
{Methanosarcina mazei Goe1} r=67.282017067 0.305398359261 0.203935848301 0.237886345128
{Methanothermobacter thermautotrophicus} r=69.673248748 0.286217653901 0.226063765069 0.269495262151
{Methanothermobacter thermautotrophicus str. Delta H} r=69.0128918646 0.275496672836 0.230831513 0.274771067828
{Nanoarchaeum equitans Kin4-M} r=67.5265416248 0.39772356227 0.129014938849 0.182995965612
{Pyrobaculum aerophilum str. IM2} r=64.1579503381 0.254338262575 0.2263261376 0.292693970576
{Pyrococcus abyssi} r=67.3533715206 0.305897213018 0.18456363711 0.26686158447
{Pyrococcus furiosus} r=69.0403921729 0.329295859036 0.171970532565 0.253639173714
{Pyrococcus furiosus DSM 3638} r=66.4757463212 0.330813030577 0.168177190603 0.242675602337
{Pyrococcus horikoshii} r=65.2568870423 0.314840722197 0.1771223405 0.246044351879
{Sulfolobus acidocaldarius} r=66.0718288517 0.360102437728 0.144314786628 0.216254741369
{Sulfolobus islandicus} r=65.3309563419 0.351491053678 0.1662027833 0.211742876077
{Sulfolobus solfataricus} r=64.8789734597 0.344383868549 0.147985284876 0.216667854861
{Sulfolobus sp. NOB8H2} r=66.3209508861 0.353277074543 0.156933895921 0.222081575246
{Sulfolobus tokodaii} r=64.8008103012 0.357217521361 0.137419915371 0.198446073183
{Thermoplasma acidophilum} r=67.0128212543 0.288526171294 0.216049865796 0.257672379575
{Thermoplasma volcanium} r=66.6319802231 0.322513487251 0.182874085278 0.227010849891
{Thermoproteus tenax} r=66.1623066181 0.229086554679 0.253465897592 0.322986237604
{uncultured crenarchaeote} r=65.4285408075 0.343451457891 0.168475867746 0.20734975973
@group {Rekeyed Data} recessiveon
@balllist {First Position} color=gold
r=11.1750076299 0.316631759841 0.133719993556 0.219698190215
r=14.9498605125 0.371452714163 0.26349217608 0.223502908142
r=17.8948521207 0.374565028191 0.155857820774 0.31417327924
r=10.8377945935 0.452465003043 0.237918441875 0.200730371272
r=15.2136524021 0.223558947918 0.109605890579 0.209708672429
r=20.407728358 0.456707669964 0.122244152526 0.236698497456
r=12.0941236159 0.114259190494 0.466468622354 0.227367248422
r=19.4793545317 0.326743943916 0.377185693463 0.0864202917233
r=14.9627829731 0.331884238709 0.354739143482 0.198303175797
r=23.342761234 0.117730833136 0.164886462537 0.33681462141
r=19.5856084478 0.203040774015 0.103202027183 0.343837825386
r=17.1474955305 0.136578157598 0.23315122382 0.204203965307
r=15.4842940659 0.176325038108 0.310721911247 0.171137061939
r=11.9210371667 0.300192831216 0.176582350272 0.367031533575
r=16.2811711174 0.353289534561 0.169889886185 0.316554085315
r=21.0451610389 0.164114882955 0.175832077931 0.314902664054
r=19.4970794774 0.142062460761 0.302317092757 0.177614577098
r=11.7330673223 0.30632034829 0.182530111344 0.369732411031
r=11.1690290076 0.375066564109 0.227284381595 0.292126041194
r=10.6661445818 0.381658072674 0.17195405432 0.177928204196
r=17.5657053805 0.16162496026 0.335450353847 0.354174591711
r=13.6273603961 0.147309939132 0.158850443237 0.327525634217
r=12.0117231974 0.338042395277 0.347863516088 0.146721748629
r=11.5477940695 0.340451045567 0.174964236126 0.334481634199
r=15.5191857805 0.359136044068 0.319199826049 0.19069362905
r=12.8821059136 0.214711729622 0.279602385686 0.353558648111
r=18.4064238225 0.211665887739 0.354831395257 0.310448384848
r=15.3678137088 0.361687763713 0.202194092827 0.139662447257
r=14.6158068706 0.355628824045 0.216839492648 0.120538750542
r=15.6228783265 0.329652339627 0.331534786131 0.163958975357
r=17.1441911282 0.321957289271 0.19283361986 0.340131552914
r=11.4550377271 0.173370775147 0.410898603522 0.157078526614
r=18.2627812704 0.302136580323 0.14645913503 0.353397277583
@balllist {Second Position} color=orange
r=30.7959859663 0.151817840073 0.326727887869 0.322109446324
r=37.6985669055 0.247608415417 0.235500922094 0.299307350229
r=43.2447739648 0.308904765412 0.189888962877 0.324337527601
r=38.7265329794 0.182836275107 0.249360925137 0.235240413877
r=30.4604177177 0.264452644526 0.165916864648 0.315236987986
r=40.7104419576 0.272897147787 0.186682390967 0.276267225753
r=36.2185811159 0.274526550316 0.253397697735 0.175900482733
r=30.1426776015 0.373092445141 0.156679788595 0.332173844064
r=38.6011822102 0.355727073972 0.321365799288 0.136032377619
r=39.001810428 0.336577260859 0.301606139726 0.203338871746
r=43.1178727338 0.352269062428 0.143653536052 0.202441833679
r=30.2916326125 0.300224139886 0.279427061063 0.217747821746
r=30.5425578199 0.208667551503 0.164020132613 0.323582771866
r=42.1331071856 0.169691470054 0.223712568058 0.300759981851
r=42.6650311421 0.301625489652 0.290644952346 0.234662718608
r=37.4207733916 0.305910602359 0.207118910649 0.323602015408
r=29.6650962203 0.304784570236 0.209823188448 0.303996145479
r=42.9045992881 0.18812573951 0.314060556415 0.20768863202
r=40.8572787598 0.127027329086 0.161666962507 0.328468400949
r=33.4823862006 0.182219900204 0.276672042644 0.225056599202
r=43.6629618538 0.334586638881 0.316922748966 0.178687925081
r=36.8360048943 0.181093998938 0.306344213407 0.170840312104
r=33.7532151994 0.165220164937 0.180357415401 0.332457029381
r=42.5898956934 0.189292576542 0.309001626906 0.165877757675
r=36.8827023629 0.33408228842 0.325239786427 0.182527602619
r=42.424809124 0.172087475149 0.143061630219 0.320079522863
r=43.2797558534 0.336985709986 0.152660168565 0.325621623548
r=34.9242470984 0.320843881857 0.17029535865 0.143966244726
r=27.3341241751 0.144091395743 0.329699029877 0.3399362337
r=37.1845085588 0.301770980289 0.164479292031 0.210977835779
r=45.3610477344 0.324861390187 0.31961817998 0.151969556405
r=30.5368036713 0.198972879984 0.23492208055 0.298370775147
r=47.85459703 0.337200620298 0.149014990523 0.199902360577
@balllist {Third Position} color=cyan
r=0.673878729254 0.381880672359 0.145910531121 0.172063798937
r=0.756374514031 0.177043563538 0.159198425964 0.333975303921
r=0.838123972325 0.21728974421 0.198701886293 0.308237370222
r=0.722682421941 0.322884966525 0.491174680463 0.0996956786366
r=0.492482753281 0.479671098081 0.0741377276786 0.0913242009132
r=0.851401902352 0.0743723929328 0.497214123479 0.0721092948088
r=0.184812751041 0.572669884887 0.320237653175 0.061826958782
r=0.724681757154 0.153631667146 0.0937262640185 0.400349036679
r=0.35316356405 0.412193049802 0.112195388099 0.140369918588
r=0.23356349744 0.107445209273 0.151594271699 0.307302792942
r=0.351450987561 0.417277125086 0.143008523382 0.101128772172
r=0.240226667903 0.388418312249 0.367939444443 0.131910399733
r=0.403019288945 0.261785896756 0.273980314966 0.216510037453
r=0.630642409754 0.264802631579 0.245803085299 0.287403584392
r=0.596597653706 0.265198482465 0.265321859289 0.263779648993
r=0.406586028719 0.20514018874 0.27769039832 0.288312856619
r=0.3230857845 0.252339723467 0.20782292564 0.249083821232
r=0.470192880741 0.230044598161 0.20122455326 0.302275795637
r=0.835075328162 0.129834526557 0.119854840936 0.315043817263
r=0.599212972074 0.281967759277 0.217883076271 0.31420393885
r=0.271500134744 0.276607474626 0.226252892067 0.265318536242
r=0.214126320913 0.223763225622 0.270088647412 0.187507659627
r=0.754774866425 0.214943125987 0.177452407778 0.332431306173
r=0.430685391927 0.19197136085 0.237773663763 0.295069494116
r=0.477364143326 0.171414075524 0.119446256433 0.387088980696
r=0.496112502715 0.212564612326 0.27689860835 0.336143141153
r=0.513237812456 0.352698586841 0.136169024572 0.186895011169
r=0.401413138588 0.280084388186 0.160843881857 0.22582278481
r=0.781428563882 0.105447654891 0.363973743905 0.144253891042
r=0.507138508829 0.215628959219 0.277003060562 0.273212786253
r=0.399104788927 0.207105703997 0.307790728861 0.285109722692
r=0.367892206182 0.359087229306 0.160873304999 0.352104837078
r=0.479846724836 0.339756475791 0.170897708345 0.159066107633
@balllist {Total Position} color=gray
r=42.6448723254 0.283443424091 0.202119470848 0.237957145159
r=53.404801932 0.26536823104 0.219397174713 0.285595187431
r=61.9777500578 0.300253179271 0.181482889982 0.315582725688
r=50.2870099948 0.319395414891 0.326151349158 0.178555487929
r=46.1665528731 0.322560896842 0.116553494302 0.20542328711
r=61.9695722179 0.267992403561 0.268713555657 0.195025006006
r=48.4975174829 0.320485208565 0.346701324421 0.155031563312
r=50.3467138903 0.284489352068 0.209197248692 0.272981057489
r=53.9171287474 0.366601454161 0.262766776956 0.158235157335
r=62.5781351594 0.187251101089 0.206028957987 0.2824854287
r=63.0549321692 0.324195653843 0.129954695539 0.215802810412
r=47.6793548109 0.275073536577 0.293505909775 0.184620728929
r=46.4298711747 0.215592828789 0.249574119609 0.237076623753
r=54.6847867621 0.244895644283 0.21536600121 0.318398366606
r=59.5427999132 0.306704502226 0.241952232606 0.271665484305
r=58.8725204592 0.225055224684 0.220213795634 0.308939178694
r=49.4852614822 0.233062251488 0.239987735615 0.243564847936
r=55.1078594911 0.241496895321 0.232605073673 0.293232279563
r=52.8613830956 0.210642806584 0.169602061679 0.311879419802
r=44.7477437545 0.281948577385 0.222169724412 0.239062914083
r=61.5001673691 0.257606357922 0.292875331627 0.266060351011
r=50.6774916113 0.18405572123 0.245094434686 0.228624535316
r=46.5197132632 0.2394018954 0.235224446422 0.270536694728
r=54.5683751548 0.240571660987 0.240579842265 0.265142961997
r=52.8792522867 0.28821080267 0.25462862297 0.253436737455
r=55.8030275403 0.199787939032 0.233187541418 0.336593770709
r=62.1994174884 0.300450061522 0.214553529465 0.274321673189
r=50.6934739458 0.320872011252 0.177777777778 0.169817158931
r=42.7313596096 0.201722624893 0.30350408881 0.201576291761
r=53.3145253942 0.282350759712 0.257672379575 0.216049865796
r=62.9043436515 0.284641461152 0.273414176233 0.259070277337
r=42.3597336045 0.243810294812 0.268897996357 0.269184712946
r=66.5972250252 0.326364558804 0.155457277966 0.237455248598
@group {Shuffled Data} recessiveon
@balllist {First Position} color=pinktint
r=19.1002336654 0.133719993556 0.316631759841 0.219698190215
r=17.1166643615 0.141552201615 0.371452714163 0.223502908142
r=13.2658158583 0.31417327924 0.155403871794 0.374565028191
r=13.9453250644 0.452465003043 0.237918441875 0.200730371272
r=20.1893079939 0.109605890579 0.223558947918 0.457126489073
r=20.3484378828 0.122244152526 0.456707669964 0.236698497456
r=13.9388794133 0.114259190494 0.466468622354 0.19190493873
r=13.1121445636 0.0864202917233 0.377185693463 0.326743943916
r=17.7946566206 0.331884238709 0.115073442012 0.354739143482
r=13.9494836562 0.380568082918 0.117730833136 0.164886462537
r=8.66081141774 0.103202027183 0.349919373416 0.203040774015
r=13.839299847 0.23315122382 0.136578157598 0.426066653275
r=15.3607365675 0.171137061939 0.310721911247 0.176325038108
r=10.3868889501 0.367031533575 0.300192831216 0.156193284936
r=17.4582044115 0.169889886185 0.353289534561 0.316554085315
r=14.7371384158 0.34515037506 0.164114882955 0.314902664054
r=16.2125723989 0.378005869384 0.142062460761 0.177614577098
r=19.4002007589 0.141417129335 0.182530111344 0.30632034829
r=11.1468744552 0.105523013102 0.375066564109 0.292126041194
r=15.0920438545 0.381658072674 0.177928204196 0.268459668809
r=15.7806116802 0.335450353847 0.354174591711 0.16162496026
r=13.6340903696 0.158850443237 0.147309939132 0.366313983414
r=19.6407691528 0.338042395277 0.167372340006 0.347863516088
r=16.8439812461 0.340451045567 0.174964236126 0.150103084108
r=14.7829990511 0.359136044068 0.19069362905 0.130970500834
r=12.5024259401 0.353558648111 0.214711729622 0.152127236581
r=12.180018681 0.354831395257 0.310448384848 0.211665887739
r=21.6387043674 0.296455696203 0.202194092827 0.361687763713
r=18.3085466289 0.120538750542 0.306992932765 0.216839492648
r=16.7042863043 0.329652339627 0.174853898885 0.163958975357
r=12.8555165582 0.340131552914 0.145077537956 0.321957289271
r=17.0129417684 0.258652094718 0.157078526614 0.173370775147
r=12.5307854548 0.198007007064 0.14645913503 0.353397277583
@balllist {Second Position} color=greentint
r=32.5599918682 0.326727887869 0.199344825734 0.322109446324
r=34.8966929327 0.299307350229 0.21758331226 0.247608415417
r=43.3975394902 0.17686874411 0.189888962877 0.308904765412
r=38.7523590363 0.235240413877 0.182836275107 0.332562385879
r=44.9095711448 0.254393502839 0.264452644526 0.315236987986
r=37.3994768337 0.272897147787 0.276267225753 0.186682390967
r=31.5324139697 0.175900482733 0.274526550316 0.296175269216
r=34.5568419348 0.156679788595 0.332173844064 0.373092445141
r=44.9934936651 0.321365799288 0.355727073972 0.136032377619
r=32.1090920406 0.203338871746 0.158477727668 0.301606139726
r=30.234680551 0.143653536052 0.301635567842 0.202441833679
r=45.4105944971 0.217747821746 0.279427061063 0.202600977306
r=30.6781869386 0.208667551503 0.164020132613 0.323582771866
r=33.6971419897 0.169691470054 0.300759981851 0.223712568058
r=41.7927321506 0.290644952346 0.173066839394 0.301625489652
r=38.7345571658 0.207118910649 0.323602015408 0.305910602359
r=34.0592914313 0.304784570236 0.303996145479 0.181396095837
r=36.4218192239 0.290125072055 0.18812573951 0.314060556415
r=37.4269232278 0.161666962507 0.328468400949 0.127027329086
r=39.7019712326 0.276672042644 0.31605145795 0.225056599202
r=38.2943278147 0.334586638881 0.169802687072 0.178687925081
r=35.7259297259 0.181093998938 0.34172147555 0.306344213407
r=45.9059053594 0.332457029381 0.321965390281 0.180357415401
r=31.4806079439 0.309001626906 0.335828038877 0.165877757675
r=30.4164229271 0.33408228842 0.182527602619 0.325239786427
r=32.6772045843 0.172087475149 0.143061630219 0.320079522863
r=37.2015489564 0.152660168565 0.184732497901 0.325621623548
r=47.4959519744 0.364894514768 0.143966244726 0.320843881857
r=34.7854493775 0.3399362337 0.144091395743 0.186273340681
r=34.2023763102 0.322771891901 0.210977835779 0.164479292031
r=38.0075569681 0.203550873429 0.324861390187 0.31961817998
r=29.603962237 0.267734264319 0.23492208055 0.298370775147
r=35.5204812419 0.149014990523 0.313882028603 0.337200620298
@balllist {Third Position} color=bluetint
r=0.329507065697 0.381880672359 0.172063798937 0.145910531121
r=0.28106249423 0.329782706577 0.333975303921 0.177043563538
r=0.677146098458 0.198701886293 0.308237370222 0.275770999274
r=0.991799980701 0.322884966525 0.0862446743761 0.0996956786366
r=0.299557427989 0.0741377276786 0.479671098081 0.354866973327
r=0.201982522462 0.0721092948088 0.356304188779 0.0743723929328
r=0.255921377981 0.0452655031563 0.061826958782 0.572669884887
r=0.241898421771 0.352293032157 0.400349036679 0.153631667146
r=0.376110196198 0.140369918588 0.112195388099 0.335241643511
r=0.789184266028 0.151594271699 0.307302792942 0.433657726086
r=0.17212006375 0.33858557936 0.143008523382 0.417277125086
r=0.371500641034 0.367939444443 0.388418312249 0.111731843575
r=0.394169461756 0.247723750825 0.273980314966 0.261785896756
r=0.567811479716 0.245803085299 0.20199069873 0.287403584392
r=0.397373387822 0.263779648993 0.265321859289 0.265198482465
r=0.713507705106 0.20514018874 0.288312856619 0.228856556321
r=0.491676418502 0.20782292564 0.249083821232 0.290753529661
r=0.347976551237 0.302275795637 0.266455052941 0.20122455326
r=0.134435548602 0.119854840936 0.129834526557 0.315043817263
r=0.603448924943 0.281967759277 0.185945225602 0.217883076271
r=0.450416193376 0.265318536242 0.226252892067 0.231821097065
r=0.357985133041 0.270088647412 0.223763225622 0.318640467339
r=0.470654607848 0.177452407778 0.275173160062 0.214943125987
r=0.408030421097 0.19197136085 0.237773663763 0.27518548127
r=0.779277872032 0.387088980696 0.119446256433 0.322050687347
r=0.761808254358 0.27689860835 0.336143141153 0.212564612326
r=0.779769419386 0.136169024572 0.352698586841 0.324237377418
r=0.694100959609 0.160843881857 0.280084388186 0.333248945148
r=0.209600460634 0.363973743905 0.386324710162 0.144253891042
r=0.408175543132 0.273212786253 0.234155193966 0.215628959219
r=0.732884808177 0.307790728861 0.207105703997 0.285109722692
r=0.528226588175 0.352104837078 0.359087229306 0.127934628618
r=0.461360641362 0.339756475791 0.170897708345 0.159066107633
@balllist {Total Position} color=lilactint
r=51.9897325994 0.280776184594 0.229346794837 0.22923938922
r=52.2944197884 0.256880752807 0.307670443448 0.216051629032
r=57.3405014469 0.229914636548 0.217843401631 0.319746930959
r=53.6894840815 0.336863461148 0.168999797119 0.210996145263
r=65.3984365668 0.146045707032 0.322560896842 0.375743483462
r=57.949897239 0.155750198374 0.363093028165 0.165917760452
r=45.7272147609 0.111808392128 0.267607377151 0.353583364278
r=47.9108849202 0.198464370825 0.369902858068 0.284489352068
r=63.1642604819 0.264539985529 0.194331968028 0.275337721537
r=46.8477599628 0.245167075454 0.194503784582 0.30005010945
r=39.0676120325 0.195147047531 0.264854488213 0.27425324426
r=59.6213949851 0.272946163336 0.26814117697 0.246799824719
r=46.4330929678 0.209176121422 0.249574119609 0.253897902243
r=44.6518424196 0.260842029643 0.267647837266 0.222436479129
r=59.6483099499 0.241438162508 0.263892744415 0.294459352477
r=54.1852032867 0.252469824816 0.258676584994 0.283223274245
r=50.7635402487 0.296871121753 0.231714142491 0.216588067532
r=56.169996534 0.244605999009 0.212370301265 0.273868485988
r=48.7082332317 0.129014938849 0.277789830538 0.244732395848
r=55.397464012 0.313432624865 0.226641629249 0.237133114761
r=54.5253556882 0.311785176323 0.250076723617 0.190711327469
r=49.7180052286 0.203344363196 0.237598213435 0.330432888054
r=66.01732912 0.282650610812 0.25483696345 0.247721352492
r=48.7326196111 0.280474677775 0.249521979589 0.197055441018
r=45.9786998502 0.360102437728 0.164222496034 0.259420324869
r=45.9414387788 0.267514910537 0.231305500331 0.228257123923
r=50.1613370568 0.214553529465 0.282626489863 0.287174962902
r=69.8287573015 0.274064697609 0.208748241913 0.338593530239
r=53.303596467 0.274816242716 0.279136346223 0.18245557479
r=51.3148381576 0.308545672594 0.206662309543 0.181355742202
r=51.5959583345 0.283824385068 0.225681544047 0.308895063981
r=47.1451305936 0.292830398705 0.250362612157 0.199892059637
r=48.5126273381 0.228926157793 0.210412957326 0.283221335171
@group {Random Data} recessiveon
@balllist {First Position} color=white
r=9.63189391629 0.36572163715 0.197103654688 0.391464962065
r=16.7682188846 0.42646887596 0.0939550584892 0.214462661647
r=23.5070778258 0.284418700418 0.0728216228562 0.311245102718
r=13.9568302655 0.0950988705655 0.186062347629 0.038537360375
r=12.0301905944 0.285166878719 0.316885809176 0.283508124698
r=11.8733834921 0.303897357829 0.35235541327 0.302608562025
r=11.74565201 0.252358546438 0.163052681065 0.290235083418
r=10.966798949 0.327233743736 0.330007085112 0.028694944645
r=16.1553103048 0.0156279131023 0.345126761119 0.431758184818
r=16.6500578831 0.258058817046 0.36491638143 0.212155055225
r=13.5865876638 0.0439971134384 0.00310877962734 0.366434130652
r=31.2941576804 0.0697427092146 0.156379521909 0.545272258999
r=23.564632777 0.0313274970941 0.351327005756 0.322995021363
r=18.4121474934 0.394677619367 0.366464745372 0.131803419273
r=17.9009468403 0.0961639325947 0.320049675098 0.291092816359
r=5.35371319618 0.311803989387 0.157885531648 0.423387408428
r=25.6403156023 0.054784142567 0.0934868827655 0.00272377719271
r=19.3970242446 0.491456128388 0.241256866395 0.103143155707
r=20.0128839713 0.096232855476 0.297502434507 0.530592342759
r=11.3974529183 0.142711688296 0.316800010129 0.199219664537
r=14.2669324758 0.193918191085 0.256076697433 0.426040688551
r=10.0243086505 0.656789850575 0.00943611901207 0.216148738304
r=12.7311219454 0.443064727715 0.130850986283 0.240457872607
r=8.37978306779 0.381716658174 0.0678140468276 0.281551946932
r=16.1038792813 0.148328982023 0.676390516734 0.151104987431
r=13.8280857919 0.050103887349 0.351082369112 0.205843385905
r=17.1902096143 0.0465913397121 0.235506049786 0.366833566069
r=8.0980288346 0.341265267096 0.295825878375 0.184429025838
r=3.66892660038 0.500500900743 0.360389319436 0.0710778441792
r=24.9796684022 0.100786846206 0.180837520936 0.308655879563
r=15.2807461988 0.340712967215 0.220933116499 0.185298945716
r=28.2588222481 0.424070574162 0.161520769994 0.0305974007904
r=18.2068905413 0.177907611114 0.514679990351 0.198283154916
@balllist {Second Position} color=gray
r=38.9937230942 0.038771494716 0.210306222932 0.495964604981
r=35.0153475175 0.335218365583 0.161394399106 0.424045142994
r=46.1211335586 0.425600136585 0.0356315061253 0.165364168806
r=17.0021905807 0.18139820909 0.214570931317 0.297528610966
r=40.3067333494 0.193941445677 0.219875142612 0.28499536017
r=41.2758670958 0.237996800243 0.332704754643 0.234994320665
r=35.2684044615 0.251095087218 0.294472980343 0.312005660847
r=26.3121458734 0.116666682546 0.0528136700912 0.490125403814
r=39.6858002045 0.145424921085 0.296467192565 0.372215906916
r=35.182924691 0.29700603837 0.25836829821 0.313594799469
r=28.4343117907 0.107414813373 0.349297651689 0.356069308172
r=60.3996366573 0.394505763581 0.212802587489 0.0808560886492
r=39.8307404863 0.448586722843 0.264712975031 0.198396674814
r=40.8995718608 0.390097556924 0.059100620782 0.174642018735
r=33.8370225249 0.259682016609 0.257604103192 0.37869770724
r=41.6917699226 0.0509553988575 0.33415532284 0.222540218954
r=10.4081973156 0.324422540464 0.276337803269 0.351372276337
r=33.9790282616 0.271957663814 0.101970631201 0.3633552289
r=54.7976506225 0.316422936518 0.189734630009 0.261303830959
r=35.8024121941 0.397755491547 0.163912223768 0.0189500285662
r=43.9423891014 0.221828848397 0.305146665074 0.295799964949
r=36.3190489758 0.139325819359 0.314221897542 0.319759853803
r=32.6519485523 0.158848660901 0.371623241664 0.387811459064
r=36.9331426595 0.118525493755 0.29605247091 0.203442481656
r=29.4913709128 0.117077719606 0.332982160762 0.509670178897
r=32.3203203699 0.287662630025 0.300314973565 0.03032681186
r=39.1600198094 0.143106352691 0.0657377195471 0.331399719873
r=32.122248703 0.0728190777688 0.331936905821 0.299022706012
r=34.3397018443 0.0805100320756 0.439238454793 0.0291467349076
r=33.6991615651 0.259196470671 0.436031117644 0.280730424108
r=34.6836605069 0.320613827067 0.202488627479 0.308446333447
r=28.0135186958 0.492695290905 0.175282909073 0.12067444586
r=37.2147963292 0.324999820733 0.270220724278 0.175670095675
@balllist {Third Position} color=brown
r=1.15066871612 0.0173351535786 0.414182036253 0.15640177251
r=1.17954718814 0.331110802463 0.146931482809 0.366619195863
r=0.420622957282 0.0987761599289 0.366574914759 0.39612181823
r=0.205787014512 0.322600403602 0.292125928865 0.277173567631
r=0.569378869362 0.306137055826 0.308045881522 0.243329976544
r=0.513897059419 0.305671281708 0.0508265720992 0.338948013843
r=0.545819030736 0.606042448301 0.138729032393 0.0898088625711
r=1.035043556 0.427268831697 0.217666292982 0.205681385767
r=0.0834366400344 0.166696865857 0.208290180433 0.109388813995
r=0.563806919277 0.18939764426 0.375285414046 0.403564453536
r=0.13750731375 0.219908425348 0.118433211981 0.389527766614
r=0.177674522219 0.145012864584 0.534633474378 0.049867734281
r=0.144786129295 0.300222233532 0.270456725903 0.254338265503
r=0.516049887865 0.212358008778 0.0020386359729 0.179446189473
r=0.288897670161 0.202542118421 0.10509950338 0.427955378861
r=0.481334052257 0.379803364472 0.327678337554 0.227586110738
r=0.138681264935 0.227220228628 0.251023991591 0.255621518046
r=1.16696055538 0.00497650115439 0.466634164137 0.24307119979
r=0.274758698844 0.148738128916 0.228403307337 0.366204101718
r=0.111263488922 0.13209430557 0.195941063089 0.661506747531
r=0.427783646565 0.346042104223 0.261765235354 0.182393498745
r=1.36869785 0.149952336821 0.306517664903 0.376363726514
r=1.09981956997 0.190966750505 0.355766569852 0.354104525496
r=0.550767927268 0.317102953649 0.0800457702497 0.243539071837
r=0.485084517808 0.0530007402177 0.241698198539 0.067605300315
r=0.0670338423695 0.0736560981169 0.418963097031 0.463568719453
r=0.144606004314 0.0944474384467 0.660123092695 0.110282742386
r=0.67498089913 0.262305963174 0.23030212923 0.272152034935
r=0.168908532668 0.356577519312 0.293734438359 0.225142894745
r=0.233540553487 0.0706482966733 0.355945396182 0.110623079993
r=0.707459261294 0.530737990492 0.116603461968 0.0325336585644
r=0.359958911625 0.172912816452 0.614881787428 0.0438434058027
r=0.261659475764 0.151397429682 0.394303899117 0.204788665008
@balllist {Total Position} color=purple
r=49.7762857266 0.140609428482 0.273863971291 0.347943779852
r=52.9631135902 0.364266014669 0.134093646801 0.335042333501
r=70.0488343417 0.269598332311 0.158342681247 0.290910363252
r=31.1648078607 0.199699161086 0.230919735937 0.204413179658
r=52.9063028132 0.261748460074 0.28160227777 0.270611153804
r=53.6631476474 0.28252181326 0.245295580004 0.292183632178
r=47.5598755022 0.369832027319 0.198751564601 0.230683202278
r=38.3139883783 0.29038975266 0.200162349395 0.241500578076
r=55.9245471494 0.109249900015 0.283294711372 0.30445430191
r=52.3967894934 0.248154166559 0.332856697895 0.309771436077
r=42.1584067682 0.12377345072 0.156946547766 0.370677068479
r=91.8714688599 0.20308711246 0.301271861259 0.22533202731
r=63.5401593927 0.26004548449 0.29549890223 0.258576653894
r=59.8277692421 0.332377728356 0.142534667376 0.161963875827
r=52.0268670354 0.186129355875 0.227584427223 0.36591530082
r=47.526817171 0.247520917572 0.273239730681 0.29117124604
r=36.1871941829 0.202142303887 0.206949559209 0.203239190525
r=54.5430130616 0.256130097786 0.269953887244 0.236523194799
r=75.0852932927 0.18713130697 0.238546790618 0.386033425145
r=47.3111286013 0.224187161804 0.225551098995 0.293225480211
r=58.6371052237 0.253929714568 0.27432953262 0.301411384082
r=47.7120554763 0.315356002252 0.210058560486 0.304090772874
r=46.4828900677 0.264293379707 0.286080265933 0.327457952389
r=45.8636936545 0.272448368526 0.147970762662 0.242844500141
r=46.0803347119 0.106135813949 0.417023625345 0.242793488881
r=46.2154400041 0.13714087183 0.356786813236 0.23324630574
r=56.4948354281 0.0947150436167 0.320455620676 0.269505342776
r=40.8952584367 0.225463436013 0.286021637809 0.251867922262
r=38.1775369773 0.312529484044 0.364454070863 0.108455824611
r=58.9123705208 0.143543871183 0.324271344921 0.233336461221
r=50.6718659669 0.397354928258 0.180008401982 0.175426312576
r=56.6322998556 0.363226227173 0.317228488832 0.0650384174843
r=55.6833463463 0.21810162051 0.393068204582 0.192913971866
