# Supplementary material for: Do universal codon-usage patterns minimize the effects of mutation and translation error?
Source: Genome Biol. 2005 Oct 19;6(11):R91. doi: 10.1186/gb-2005-6-11-r91 (PMC1297647; doi:10.1186/gb-2005-6-11-r91)
Supplement: Additional data file 1 — A tar archive containing the used CUTG records, separated for archaea, bacteria, and eukaryotes, the data used to produce the histograms in Figure 1, the kinemages used to produce Figures 2 and 4, and the data used to produce the scatterplots in Figures 3 and 5. [file gb-2005-6-11-r91-S1.tgz › CodeError/data/kinemages_uns/bac_ma.kin]

@kinemage 1

@viewid {oblique}
@zoom 1.05
@zslab 467
@center 0.500 0.289 0.204
@matrix
-0.55836 -0.72046 -0.41133  0.82346 -0.42101 -0.38036  0.10085 -0.55108
0.82833

@2viewid {top}
@2zoom 0.82
@2zslab 470
@2center 0.500 0.289 0.204
@2matrix
-0.38337  0.43731 -0.81351  0.87217 -0.11840 -0.47466 -0.30389 -0.89148
-0.33602

@3viewid {side}
@3zoom 0.82
@3zslab 470
@3center 0.500 0.289 0.204
@3matrix
-0.49808 -0.81559 -0.29450  0.86714 -0.46911 -0.16738 -0.00164 -0.33875
0.94088

@4viewid {End-O-Line}
@4zoom 1.43
@4zslab 469
@4center 0.500 0.289 0.204
@4matrix
 0.00348 -0.99984 -0.01766  0.57533 -0.01244  0.81784 -0.81792 -0.01301
0.57519

@perspective
@fontsizelabel 24
@onewidth
@zclipoff
@localrotation  1 0 0 .5 .866 0 .5 .289 .816

@group {Tetrahedron}
@vectorlist  {Edges}  color=white     nobutton
P   {0 0 0} 0 0 0
     0.5 0 0
  {1 0 0} 1 0 0
     0.5  0.5  0
  {0 1 0} 0 1 0
P    0 0 0
    0  0.5  0
  {0 1 0} 0 1 0
   0  0.5  0.5
  {0 0 1} 0 0 1
P    0 0 0
   0 0 0.5
  {0 0 1} 0 0 1
   0.5  0 0.5
  {1 0 0} 1 0 0

@labellist {labels} color=white    nobutton
  {U}  0  0  0
   {A}  1.1    0  0
   {C}  0    1.05   0
   {G}   0  0   1.08


@group  {Lines}
@vectorlist {A=U&C=G} color= green    off
 P   0   0.5   0.5
     .1  .4  .4
     .25 .25 .25
     .4  .1  .1
 L   0.500, 0.000, 0.000

@vectorlist {A=G&C=U} color= red    off
 P   0.5   0   0.5
     .25 .25 .25
 L   0, 0.500, 0.000

@vectorlist {A=C&G=U} color= red    off
 P   0.5   0.5   0
     .25 .25 .25
 L   0.000, 0.000, 0.500

@group {Original Data} recessiveon
@balllist {First Position} color=yellow
r=16.7783659268 0.210157968406 0.261897620476 0.397720455909
r=17.2268587922 0.226075671805 0.255767122368 0.374622424093
r=17.6505829707 0.268967074472 0.21124476558 0.329050004105
r=18.48615716 0.263864906787 0.212531827095 0.332845561767
r=17.9430504253 0.272291688019 0.212949677155 0.325791739264
r=18.3620905964 0.313752873891 0.158752778886 0.311130745407
r=19.0660944206 0.295733832215 0.163591455437 0.331878263209
r=16.8088301815 0.149044949159 0.298679083911 0.445424308657
r=15.6970940627 0.107650714511 0.312453916646 0.487342438819
r=17.8032257537 0.252489787979 0.249007975102 0.342112429488
r=17.6294764983 0.253392440188 0.23731853406 0.367567933403
r=17.8144914359 0.235523717684 0.263443082151 0.370023419204
r=17.0212373509 0.232597482123 0.248757148343 0.370042864111
r=16.6497753613 0.23815996636 0.246090808633 0.365796653595
r=16.5349585757 0.229516846198 0.247546768918 0.383525184109
r=17.3827227605 0.237887765772 0.237155803416 0.370721505751
r=18.3509506208 0.223493734623 0.254849230417 0.377353092636
r=16.4330275067 0.153943827203 0.278269270582 0.460354702919
r=17.2728368084 0.176265228488 0.270982809265 0.42699956662
r=17.7817120677 0.273500870863 0.205921871112 0.33137596417
r=17.5583607281 0.267786079232 0.196667436905 0.345169323988
r=15.5743394184 0.266143380429 0.149271137026 0.419884877028
r=16.9785886805 0.285383903793 0.163737280296 0.387043422196
r=17.2268197543 0.324537646057 0.160383160175 0.34403776213
r=15.7665459075 0.211917868767 0.26150198899 0.396230963957
r=16.4971080451 0.218471955224 0.247937258638 0.390772528538
r=15.195400308 0.375950725584 0.157202183753 0.286920815641
r=17.7117239766 0.214389509126 0.251036682616 0.406060606061
r=17.6485488936 0.212633832976 0.267880085653 0.386117059243
r=16.5074044188 0.206051873199 0.262553488778 0.396122609379
r=17.3637805191 0.199592487597 0.274074238129 0.402185949681
r=18.3162642552 0.217719647013 0.265928044996 0.392443269977
r=18.4968271127 0.279121094708 0.207170533131 0.341867346772
r=18.3784173822 0.35011052731 0.154205036491 0.295679992891
r=18.9970209615 0.351641910755 0.151419801644 0.288309965604
r=17.3888164285 0.315484751132 0.153186092424 0.328371589097
r=17.8480410804 0.324231132862 0.156127764492 0.316222679495
r=17.446010314 0.316857168236 0.153949683899 0.325513736324
r=17.4747522752 0.317456021285 0.152825613009 0.32732628086
r=19.9826307526 0.286660635597 0.186593515627 0.341027811014
r=16.2868733942 0.300921414016 0.167803667937 0.329937095774
r=17.5109239996 0.273894475403 0.197053911936 0.346720124039
r=18.596662759 0.29340583858 0.194161419576 0.338088151116
r=17.7993717151 0.300994986263 0.170932741412 0.338885180758
r=19.1169212121 0.314258373206 0.162743221691 0.319872408293
r=19.5430217681 0.29262843155 0.168147989946 0.356864742315
r=18.459289385 0.335920241832 0.149139634926 0.320020927799
r=17.6428169778 0.298854634139 0.187425143304 0.336518317442
r=17.5559862753 0.299397156813 0.186137217815 0.336927980312
r=19.8921270697 0.320030371314 0.160012736357 0.306946213383
r=18.7674642445 0.340209004192 0.164378151771 0.279938027827
r=19.3470152544 0.310790687539 0.179793338902 0.308311843969
r=19.4414951692 0.310415020964 0.190405298657 0.32065382512
r=19.5605465446 0.303804071866 0.182729962102 0.318699969127
r=17.1524788297 0.275849536616 0.190305288025 0.358849718335
r=17.3009385637 0.271249739879 0.211885048766 0.341558268772
r=18.0097546184 0.234283552321 0.229807262644 0.390128496761
r=17.7976207283 0.202358560348 0.268487013124 0.396136695057
r=16.6097445905 0.186984308748 0.288161992818 0.403692109523
r=16.6337566269 0.186357629682 0.289453975543 0.402117243593
r=16.8757890908 0.200545575361 0.259707860715 0.425303971742
r=16.7125239909 0.187324097401 0.290904804111 0.399224565892
r=16.778308205 0.38887142408 0.0992769569318 0.333228544483
r=18.4276902744 0.398524154578 0.113272053931 0.293282975921
r=18.7140646968 0.399321720151 0.111791846828 0.263838428491
r=16.907177679 0.403676332436 0.095071084111 0.338448049101
r=17.7487719991 0.397604864348 0.10290441063 0.30281798821
r=16.7363969156 0.217183781045 0.266378836844 0.373267592321
r=16.3428683011 0.218665323657 0.259842246606 0.388432297376
r=16.9034529959 0.234911061579 0.242777850618 0.372973209213
r=16.7587556576 0.22972972973 0.249214403786 0.381921427792
r=17.0061220609 0.236962551064 0.242331916987 0.381525555723
r=16.7112607721 0.230243971528 0.248422200143 0.382589372893
r=17.0696674219 0.392348230217 0.11816257936 0.252732478526
r=17.3843600589 0.386973281513 0.12871045971 0.245290112148
r=17.1925938361 0.395478734574 0.123362871148 0.231324881959
r=17.1934757732 0.394477040959 0.121661038626 0.241656102404
r=17.2054970178 0.215769476407 0.265985429904 0.38210238036
r=17.3192355284 0.195193109197 0.261415207928 0.388533851996
r=16.3871967941 0.214531599001 0.263040336355 0.387334121666
r=19.3946498423 0.312365930599 0.152365930599 0.363154574132
r=17.8600755307 0.391543555782 0.0917303447105 0.363151638648
r=19.2850820945 0.37889761712 0.122706286515 0.284282619636
r=18.1469224479 0.35969533183 0.127777658059 0.29911040499
r=18.131168114 0.360756873348 0.1377020859 0.249858162916
r=18.0274392757 0.522392372147 0.0470480593277 0.148126745642
r=16.4763141261 0.196921592956 0.26764168793 0.414123243457
r=16.0672019021 0.219811947073 0.255122049128 0.41731383841
r=16.3460602839 0.26827451793 0.196909225775 0.30916150887
r=16.2669898799 0.265200600996 0.19788906411 0.317616380863
r=16.8787836438 0.282927536397 0.191863406648 0.30494175966
r=16.5335554179 0.296743769792 0.172208453807 0.323282390197
r=16.6429626982 0.276171657682 0.204714310379 0.303558068344
r=16.6542922045 0.27549855822 0.205317219211 0.304036433207
r=16.6659518476 0.276259952365 0.204905069752 0.303719632528
r=16.6465027336 0.277045890888 0.204297988838 0.302584154957
r=16.7679283701 0.264795678722 0.233501643964 0.356211836543
r=16.9888137362 0.256964505831 0.237455355732 0.35673535826
r=16.9954354015 0.215096959778 0.274413529733 0.368645538858
r=17.0536712685 0.20446208787 0.279806438915 0.383576687099
r=18.0215546793 0.269509938038 0.23044982699 0.337828920898
r=17.2410370698 0.317140644019 0.180203607392 0.310777913024
r=18.668476945 0.384985858163 0.10878707275 0.309719722609
r=17.6657816162 0.371878063582 0.104616964661 0.331030297372
r=22.2157005191 0.418208896384 0.0933769902976 0.241025865656
r=19.8933144504 0.376723010759 0.10417618425 0.30241497188
r=17.8880912087 0.347772935048 0.116987349846 0.358881683852
r=19.7674521156 0.367793555828 0.100151373171 0.322987097239
r=18.4129184661 0.3777177394 0.0889578553877 0.322341652013
r=20.0792520244 0.426721983405 0.0956712986104 0.236179146256
r=18.4234151399 0.392627255706 0.0952977319825 0.307902190026
r=20.9593778113 0.321289500389 0.143322398697 0.345573832393
r=17.4161293846 0.221455812421 0.254531757616 0.385164084938
r=16.8727681464 0.226916925393 0.229501498595 0.389030012231
r=17.5012254152 0.222398628267 0.245673641762 0.391991871209
r=17.0207308883 0.21258804052 0.257802180214 0.400083558599
r=17.4953063572 0.22675004266 0.225461971629 0.401360731448
r=16.8182634772 0.229723038137 0.225097567705 0.390053108215
r=17.2180753277 0.245389744769 0.246263508853 0.355070131065
r=17.4440090668 0.231202642316 0.260475357814 0.370312803575
r=17.8363907222 0.294661179576 0.191112688711 0.321050237934
r=17.0818348132 0.280509076247 0.199838722401 0.309255055264
r=16.3278423011 0.191613447053 0.300314334831 0.397843256127
r=16.8198201093 0.212835749941 0.271975279296 0.381079153791
r=16.782153783 0.284124134393 0.195588612465 0.34644780713
r=18.3955437348 0.237450833489 0.230052444278 0.386589248923
r=18.4446987318 0.270648531441 0.20375845982 0.349070241146
r=19.1702783707 0.358690917012 0.123175778697 0.287246787192
r=19.2140949386 0.306914283286 0.134970889465 0.316624877821
r=17.8635497842 0.353177556184 0.12966959369 0.291524036315
r=17.8347884305 0.238693259403 0.248541399429 0.370484545041
r=17.0552424017 0.244724283718 0.243508555461 0.366732594219
r=18.4004720239 0.333007458598 0.152109055666 0.315342800556
r=17.6222875401 0.306145829982 0.157267994218 0.330394788866
r=18.9175802644 0.321754323928 0.166477727741 0.320027872825
r=16.9275789474 0.320765238279 0.156307639514 0.324239694591
r=17.628128751 0.263832074289 0.247409751874 0.338598429429
r=17.8160657435 0.254624481957 0.246831092692 0.344475892045
r=17.2268918647 0.268496819551 0.246568463341 0.339917419931
r=17.5673186714 0.265538053704 0.228816031579 0.34394170448
r=17.3785762681 0.255547607437 0.240342878033 0.342399880588
r=17.4049701552 0.252602103572 0.241604181772 0.347273403386
r=17.5763073644 0.25760362069 0.237538291989 0.346482599895
r=17.5565311861 0.257061265167 0.237745136062 0.346606863282
r=17.3757415352 0.327627707943 0.154158866007 0.377534100027
r=18.7844861725 0.33754704631 0.150425462281 0.326215022091
r=18.0722275298 0.261592708403 0.21429046637 0.327123943849
r=18.4820129306 0.3845903751 0.0882107049301 0.310952953052
r=19.6453162834 0.267097728178 0.19477826435 0.360906104128
r=16.8964544554 0.231564425046 0.251016551071 0.382756317498
r=16.7050923376 0.197172145991 0.278155594613 0.380799768438
r=17.2061885747 0.196999422966 0.285112521639 0.400115406809
r=17.3808665333 0.208242761499 0.288214068342 0.369511346839
r=16.6716677352 0.191948436908 0.268982869748 0.410436700789
r=18.5607761808 0.325594680438 0.160249525855 0.317665607934
r=17.4738988864 0.28837504564 0.181444385435 0.321497327978
r=18.923557753 0.323045319289 0.154310140827 0.317829145121
r=17.5396330825 0.283043709227 0.180871432885 0.329198848892
r=18.561440738 0.335804299481 0.157935919611 0.306688081707
r=18.0958688491 0.330129636311 0.178793800034 0.297900956287
r=18.8987035008 0.364859142893 0.13741143017 0.302615529244
r=18.0090387336 0.339368468376 0.146093619857 0.297837025262
r=17.9981117765 0.338354817941 0.146418256568 0.299565463973
r=17.5599639408 0.271016670244 0.229090648923 0.338413107248
r=17.7553295221 0.225413130862 0.275480125056 0.366815542653
r=16.8411349438 0.26314043005 0.23935934873 0.354260684895
r=17.4791528539 0.254980676473 0.247594129376 0.343559323726
r=19.0601314259 0.323027226581 0.153853253346 0.325149976927
r=18.4064266612 0.290715216348 0.190461496263 0.337859151066
r=19.9030130323 0.279862206358 0.188843695526 0.356810824272
r=20.300806298 0.328962850899 0.147167591192 0.336583179246
r=18.6542392165 0.334249504511 0.149139219355 0.317659241478
r=17.8962957413 0.3079536481 0.178355646154 0.318219381852
r=17.8731439564 0.28574430383 0.195752622253 0.333270872958
r=18.0057338601 0.320317016766 0.166289265754 0.310922142995
r=18.9503380669 0.325813274247 0.156116762346 0.315103904388
r=18.7342293092 0.325841698499 0.158568002132 0.321636907406
r=17.7649097921 0.31488540005 0.159077043629 0.326258640472
r=19.6756218634 0.3206415012 0.162448178049 0.321077896574
r=16.8519135089 0.174673966535 0.278174212598 0.428364911417
r=17.6227354609 0.30594581357 0.178232625284 0.313634254485
r=17.3333606063 0.326053897739 0.144504275422 0.282290030663
r=17.0807078702 0.318016276519 0.160795767863 0.290754275811
r=16.9871942853 0.320033195265 0.160453570694 0.286549879394
r=17.7915975507 0.317274089407 0.157889494676 0.340612157404
r=17.5467436894 0.344193177463 0.15479384548 0.318677106719
r=17.6509690546 0.317714915988 0.15995122859 0.341579177942
r=19.1856839153 0.332559260395 0.135302107523 0.35113701091
r=18.5401088637 0.296061973431 0.195923132751 0.310198479063
r=18.1704975408 0.299692992074 0.16681808214 0.339682340779
r=16.541664556 0.219302413147 0.251820527641 0.391957385495
r=16.9727826035 0.201404734033 0.261720997599 0.416023491597
r=15.5902784841 0.174219843056 0.312549425148 0.398990206217
r=17.7064747238 0.275167785235 0.214418257808 0.298527652047
r=17.6132235109 0.157160936949 0.294798647275 0.434033901118
r=19.7076147402 0.302851483514 0.18280856683 0.329509346759
r=20.4902284363 0.340534811675 0.162175933475 0.360304907875
r=17.4527084778 0.190765820909 0.277167119828 0.396105820651
r=16.8753217414 0.19766029534 0.264942785911 0.418589784568
r=16.8947621497 0.179116833204 0.27787563902 0.419424838269
r=17.0068388492 0.201023866176 0.260472997332 0.415999711587
r=16.386690938 0.187603732344 0.257866123237 0.421793912946
r=16.5648849719 0.208168436796 0.244246359745 0.398595614929
r=17.3233932961 0.190402700312 0.269273117814 0.415804768867
r=17.2964937531 0.210628034027 0.248969001567 0.403687246055
r=16.3860390186 0.187799005283 0.259812937933 0.418359995969
r=16.3828591934 0.188097479532 0.25762318945 0.421354539681
r=16.7247937886 0.211489614671 0.279097836465 0.383311415755
r=18.089948657 0.393057480367 0.100772124332 0.321586484525
r=16.8806984366 0.367538816956 0.153656046849 0.344275506367
r=17.1223060019 0.385566782618 0.104411683507 0.306443597813
r=19.3410683834 0.398052916699 0.0971186307608 0.283818795635
r=17.4904476074 0.367360729822 0.134518731258 0.296236854331
r=19.0624782297 0.370048051072 0.136190368551 0.274877474904
r=17.5261311362 0.371174277264 0.148121630032 0.268666662995
r=18.2467936417 0.397420221055 0.0971972475964 0.300390802944
r=18.3342648306 0.356270693182 0.158248803222 0.294206963453
r=18.9705047432 0.409293133295 0.0989844200808 0.254760530871
r=18.9621110009 0.399950401746 0.0878707469497 0.26937555798
r=17.6595625276 0.323338031979 0.180798200276 0.294469836117
r=18.128286826 0.391780170892 0.122333737075 0.265486024706
r=16.0751632023 0.182667947934 0.290823693852 0.407638271522
r=18.4759738618 0.262866931402 0.194796327242 0.367132050384
r=18.1740298573 0.280336151337 0.189287173785 0.364894513227
r=17.6196455773 0.259630794095 0.212466556206 0.36019984789
r=17.5951572157 0.25756735044 0.21331724321 0.360974189991
r=17.3814639892 0.252332220912 0.247763734744 0.344110690457
r=16.7738186025 0.160011219016 0.291729481471 0.43473687901
r=17.6074944625 0.267702330243 0.211976948133 0.325783011776
r=17.1401430113 0.27761376291 0.20521654836 0.321401189729
r=17.479585181 0.214410419358 0.257201717937 0.388910227312
r=18.05077193 0.312383242014 0.157774639236 0.330666442361
r=18.2195316219 0.32865453381 0.157655974809 0.319047873192
r=18.3625350869 0.373583270943 0.155217471147 0.239168820895
r=17.4482653692 0.248397073244 0.248679942672 0.341178245455
r=17.3214607493 0.300765141765 0.190209625607 0.281714303821
r=16.8870425831 0.207496803069 0.258184143223 0.398305626598
r=17.6206707267 0.278862827722 0.188042739181 0.326616499405
r=16.9658052918 0.251550829219 0.263071274845 0.339030256995
r=18.5015084311 0.285714285714 0.211540335943 0.341953929627
r=17.6218985531 0.263987138264 0.250160771704 0.331149517685
r=18.4108190023 0.320036983225 0.18060141769 0.295117333686
r=17.0716072337 0.273452952812 0.216021474993 0.320641424131
r=18.9674004299 0.288057028228 0.215145436309 0.316929359507
r=17.9911058122 0.279737985815 0.211668656352 0.322119573557
r=17.433328949 0.22643229071 0.235860973387 0.359948107241
r=17.3443169796 0.270046758322 0.25242515179 0.322457952404
r=18.1008495991 0.277924316419 0.228382648664 0.332636912068
r=17.3666942454 0.25792946853 0.24827928759 0.333995600653
r=17.1062258914 0.285235702321 0.243000717875 0.312335486959
r=17.2153197952 0.241568073459 0.249514391665 0.350520925305
r=17.4319930881 0.233399160701 0.245186373735 0.382745001234
r=19.4448106753 0.290731900111 0.186672491081 0.35278271813
r=18.3287034491 0.277666682168 0.215563719791 0.33069339162
r=16.9252969214 0.294790556833 0.175853754276 0.315258229126
r=16.3027262579 0.226788085406 0.26312559061 0.351199754489
r=16.4223852938 0.314371488398 0.173514088825 0.307842849926
r=17.1399710369 0.360880985645 0.128614263421 0.285413449676
r=17.9882431572 0.301430879298 0.191737825987 0.315624278791
r=18.0045453397 0.289859928096 0.203974073167 0.325090524851
r=17.9279031902 0.265967123644 0.214995776753 0.331654863232
r=17.1261067264 0.21417874898 0.269862968575 0.370494154373
r=17.220026448 0.189339506616 0.303474294488 0.383120796122
r=17.5768385782 0.217115689382 0.289864915855 0.354803411063
r=17.6678887563 0.225192965704 0.282684809422 0.357523673112
r=17.4066716801 0.220517641161 0.262037559274 0.369279939838
r=17.3120142811 0.223455951858 0.262398317157 0.373782357666
r=17.1471250632 0.2110702481 0.281495578744 0.373688942164
r=17.7622969054 0.238021211681 0.255673398228 0.359116664245
r=17.6088528889 0.222183790583 0.24644288971 0.381086392579
r=16.4182543129 0.220623718181 0.26152129328 0.391723971529
r=17.6261798397 0.228880229395 0.257995735608 0.364421733696
r=17.3852579685 0.220483766483 0.274932200226 0.367546142275
r=17.1646331946 0.231566707466 0.261982864137 0.359265605875
r=17.6643899637 0.244458895573 0.259307429686 0.348344442638
r=16.9993160123 0.250614250614 0.249098227822 0.349783051911
r=17.0140204759 0.240686320978 0.264148260499 0.361456062186
r=17.8314077152 0.21638497389 0.279274524117 0.369981470043
r=17.1830804085 0.249535747447 0.264856081708 0.351903435469
r=17.1889051435 0.227190086031 0.268162201916 0.363894286657
r=16.6149720367 0.199875915661 0.282413548134 0.394579326839
r=16.5719680661 0.228911009755 0.251563072211 0.37000366215
r=16.6816536128 0.230924802353 0.245047343262 0.383491910278
r=17.3006039163 0.229366192887 0.245531629354 0.389221008967
r=16.6575947811 0.233869172196 0.247695596028 0.375317273011
r=17.1304344399 0.218735788995 0.267192158052 0.372037794957
r=16.5430024714 0.219049196621 0.256438628458 0.383809839324
r=16.0468712358 0.199683519551 0.266114330066 0.411484750576
r=16.0804885177 0.191129595741 0.281630344369 0.406082182665
r=16.753787395 0.207679113339 0.247877908255 0.41892070194
r=16.9871672059 0.198676932217 0.259635995793 0.402949606211
r=18.3889515403 0.191542064493 0.254954062331 0.41406953702
r=17.1305489019 0.199197823465 0.264129245786 0.395787170785
r=16.406931756 0.211008627638 0.265585101879 0.394518580313
r=15.7811838349 0.179127647854 0.300215333767 0.42290550353
r=16.1258162329 0.204019582582 0.251816542128 0.408734862149
r=17.7602675936 0.366821341705 0.138940159735 0.287485696871
r=17.2855530405 0.370140151293 0.137688383276 0.28446607635
r=17.6860372403 0.375364088169 0.134074166643 0.280276594858
r=16.8994413264 0.368519399334 0.129612013318 0.314704083713
r=17.0931291286 0.371431237171 0.134260123157 0.288766560926
r=16.1458407365 0.180837543784 0.288397755804 0.401382474195
r=17.4670389472 0.20733140964 0.273729369914 0.378433258523
r=17.2245552336 0.14889943893 0.278993772736 0.453665454097
r=18.3954752206 0.278329197684 0.209961745244 0.319117038875
r=17.437395375 0.264145638575 0.255710972095 0.328038237155
r=17.5412771711 0.288091523661 0.216068642746 0.329901196048
r=17.4460649899 0.252562402955 0.24246554034 0.347676110024
r=17.3730573722 0.250201244832 0.244787379139 0.348788430169
r=17.4023258992 0.251172861783 0.241645615301 0.345555154577
r=17.8420726312 0.267838584197 0.224634023221 0.339816491968
r=17.9041811577 0.289340931786 0.210142557074 0.327132330154
r=17.5729955738 0.26194134095 0.235989796335 0.347246765674
r=17.4024485144 0.250738331719 0.244426213196 0.349011078868
r=18.1154028169 0.268495181616 0.233802816901 0.3280948851
r=17.9981981577 0.268926688347 0.224742186125 0.342919412235
r=17.5699999972 0.268519626405 0.210637039957 0.338526453593
r=17.118577174 0.272931755814 0.204282693778 0.358405686266
r=18.8765175818 0.31028741328 0.176134786918 0.292051536174
r=17.641854756 0.297716962343 0.202817836462 0.312838859588
r=17.9823781889 0.296519366432 0.210856737211 0.306385598296
r=18.0157817518 0.284616806451 0.229939234306 0.310494212241
r=17.376038973 0.2509202098 0.246111656327 0.346503455044
r=17.3923835464 0.252437798068 0.244534597803 0.344903311997
r=17.8599025598 0.283730256969 0.190028222013 0.322844976977
r=15.7006038193 0.217266554022 0.264641183409 0.365925973157
r=16.4676358928 0.218005023579 0.253685841836 0.393519064497
r=16.7352388973 0.250238616585 0.248161248667 0.339003986301
r=16.4737267175 0.199586088537 0.277017818384 0.397102619757
r=17.5022958854 0.213644614764 0.255067567568 0.40076643808
r=18.4935195877 0.221200199479 0.243863245969 0.382722890231
r=17.5568305352 0.361446309899 0.116518013291 0.310423224904
r=17.8964820296 0.364957716702 0.132135306554 0.285034732709
r=19.2545663728 0.351078955754 0.139390423223 0.303176492611
r=18.8225667657 0.336260528878 0.141668552309 0.314612926272
r=18.8806728569 0.336901969779 0.142297836869 0.313417283841
r=18.8147645599 0.336327663461 0.142427393503 0.313829073971
r=18.9465987773 0.305414847162 0.148864628821 0.345021834061
r=20.5570647933 0.36371124031 0.13690245478 0.291698966408
r=18.8400868937 0.341649725867 0.149665664219 0.305872437179
r=20.7086162845 0.370754403456 0.13260219342 0.268660684613
r=20.2639942061 0.326374984024 0.140842670302 0.326161973331
r=16.6688767101 0.233873259449 0.252912759307 0.391426135672
r=15.7695430667 0.173514083357 0.289551441001 0.40103045331
r=18.7786795027 0.34109021358 0.147191584316 0.297730315588
r=18.2907608341 0.316789532298 0.161898602958 0.320133702626
r=18.2834296319 0.31599532333 0.163255048607 0.319733256626
r=18.0406527275 0.298611486304 0.167125902714 0.338285878942
r=19.6348743211 0.319796141245 0.161856570805 0.320240262104
r=18.3421718249 0.311804793849 0.169705086459 0.322695998707
r=18.7302660434 0.31716401213 0.163041420403 0.326144801022
r=18.2204782261 0.295254847903 0.178054411528 0.335107021743
r=18.1609744628 0.293810574092 0.177175967423 0.335052152048
r=20.6827580267 0.289490696009 0.173279439467 0.342968657681
r=18.162493113 0.303407625643 0.173427982083 0.330485751458
r=18.2196654973 0.305245217314 0.171596903448 0.33127620492
r=18.1671742395 0.305453086516 0.172671785785 0.329625873463
r=18.1730176024 0.305685864519 0.171583174631 0.330616896622
r=19.5294278418 0.312241075989 0.160632200216 0.334544009988
r=18.8938972474 0.313648861565 0.164555593315 0.340742685903
r=18.4481548274 0.32337143014 0.159571937081 0.307714832133
r=16.9401354557 0.163312027534 0.280514412144 0.439109458546
r=16.9299972009 0.146561249294 0.304638200702 0.439168119429
r=16.7876422494 0.161897977759 0.291780442439 0.43725513475
r=16.8083702726 0.153672080498 0.296242328087 0.437727026011
r=16.7701004917 0.169879313315 0.286038272751 0.428221731773
r=16.5470024284 0.171683848797 0.280733104238 0.422817869416
r=17.5269468266 0.176732381276 0.291801462046 0.417862696384
r=17.2382143316 0.176443850267 0.283368983957 0.424385026738
r=16.9540743966 0.162488413701 0.290219367262 0.436363734345
r=16.5410090965 0.163065949969 0.29951416167 0.431879264007
r=16.6573602365 0.149883391638 0.300120772947 0.438759786773
r=17.4586656938 0.160785354205 0.290395330326 0.434797028389
r=17.6699202324 0.157564441678 0.294797987656 0.436440018671
r=16.6798008793 0.171642320238 0.287831513261 0.414444759609
r=17.4088861015 0.169145256585 0.288265615116 0.426954497127
r=16.7421897327 0.157103284527 0.295787315178 0.434723171565
r=16.6295000785 0.15950952366 0.283458465534 0.440308275479
r=16.950456813 0.151659154413 0.302155778997 0.435418408762
r=17.343424836 0.190756464685 0.270551910459 0.420168371285
r=17.4223912751 0.169785916252 0.300480229792 0.414164534805
r=17.0520727183 0.148220939279 0.307060284704 0.435436542057
r=17.0586132942 0.163831867058 0.290566959922 0.430107526882
r=16.9368146483 0.156792232311 0.288351463934 0.44559321526
r=17.2993455191 0.170810412786 0.296725429896 0.419608437649
r=17.3727779034 0.16410281614 0.292770432988 0.420995724185
r=16.5245385839 0.210810960344 0.283213687982 0.348299376184
r=17.0947226802 0.233500167807 0.24839853497 0.36457953335
r=17.7107298369 0.215468258186 0.25798144136 0.362956301353
r=16.9040851045 0.245189406638 0.233702089619 0.338853503185
r=16.8610980231 0.203636418233 0.29024601307 0.367504545182
r=17.1657302022 0.253881278539 0.214872798434 0.344748858447
r=17.3030609659 0.255571503534 0.223693551872 0.334194181217
r=18.0981522442 0.231305370114 0.251459041861 0.383549565436
r=17.4863099005 0.347304959908 0.128679026429 0.341839471605
r=16.6861410138 0.218161344477 0.284329856621 0.341889713576
r=17.0332316588 0.314252526056 0.169825761795 0.353000238682
r=18.5973521146 0.3093745695 0.171304587409 0.357969417275
r=16.8091800726 0.203591639135 0.274639364103 0.405678584279
r=16.4389197516 0.186302789399 0.291367323739 0.407591001539
r=15.5542714691 0.159648390065 0.312013686271 0.410118446888
r=17.5208902229 0.19698738258 0.280862653549 0.384803512868
r=18.0980730468 0.325954001206 0.145835127918 0.343957274528
r=17.9803119542 0.33478533858 0.144790375367 0.313147853846
r=17.3942494155 0.240230460922 0.200734802939 0.380406646627
r=16.6896797252 0.217697811448 0.243615774866 0.358383952134
r=16.4363396877 0.274211961935 0.207062077632 0.339496146007
r=16.4171160297 0.273400827657 0.206880365311 0.338986233261
r=19.7145129031 0.388295519452 0.120772511177 0.259255919021
r=17.3195113114 0.263665164428 0.201329704163 0.366739547544
r=18.0991275941 0.279576506037 0.199846580189 0.327354337565
r=17.3309109511 0.256163199358 0.226057730735 0.340012383858
r=19.0030776794 0.313351594325 0.169511167299 0.312368310156
r=18.2916011461 0.270755597015 0.203491471215 0.355010660981
r=17.8021661253 0.268444398196 0.206357106768 0.344699339416
r=18.6503306067 0.274978376375 0.204744841221 0.339626838008
r=17.6889068553 0.261854100524 0.215316428823 0.345096457665
r=17.655099362 0.264013304946 0.213748401278 0.340980140374
r=17.0602696593 0.203948430741 0.275799501984 0.38625952901
r=15.4756475014 0.215705190044 0.259502218792 0.393305035694
r=17.2650642578 0.206291242232 0.277596258569 0.381766929336
r=17.4071255222 0.431796048111 0.0886579692807 0.220507902295
r=17.8488055029 0.351955061453 0.143829749787 0.305215452759
r=16.5113429583 0.284575396046 0.21311415327 0.334085891297
r=17.2124074941 0.193946320086 0.281079460903 0.390456214572
r=16.5587220232 0.207701887154 0.279126353099 0.376702749305
r=17.4569971095 0.218254759294 0.265698195953 0.382786803548
r=17.166214804 0.193290020993 0.28351370088 0.392148373769
r=16.3760464727 0.209807410509 0.284069499686 0.382823948085
r=16.5673195462 0.197593714769 0.286006200676 0.382275225479
r=19.1946741263 0.284581019582 0.20892655839 0.321781971525
r=17.2806478143 0.276981970857 0.212398122993 0.351321313905
r=17.1827048452 0.231697513592 0.245848045511 0.354781910832
r=17.2396388962 0.230773338297 0.243594926898 0.357590200425
r=17.1825303058 0.276284755486 0.221460304655 0.324117492171
r=17.8372908168 0.270565548469 0.225686286124 0.332773905661
r=17.4242992525 0.258492617194 0.22700651866 0.338227885529
r=17.4114692093 0.260397361873 0.226185752851 0.337053543599
r=17.4167875424 0.259541277449 0.226918573799 0.336684709989
r=18.0235611729 0.286512098196 0.195076069321 0.317927434336
r=17.2816051865 0.261205482969 0.204724363501 0.353055138971
r=16.5700488659 0.206022570673 0.266527617416 0.38889716563
r=17.1750774674 0.233703690556 0.245062889733 0.36454746607
r=17.3779281371 0.231582826608 0.226976229961 0.380725999631
r=16.9303288377 0.229125625095 0.226953578825 0.377531949285
r=17.4707423575 0.224947633648 0.246045960961 0.372666282141
r=17.4180318539 0.306349543427 0.168188575069 0.324952219155
r=16.9587809202 0.229421696919 0.227838750528 0.372836639932
r=17.34234609 0.349301504041 0.126318043141 0.345394208639
r=17.4534865019 0.320793643826 0.16061630306 0.329441201001
r=18.4565085271 0.347552602436 0.13665559247 0.309368770764
r=17.0178213354 0.232665515718 0.233869996387 0.364114505962
r=17.1798240884 0.240336301677 0.212079001045 0.373712750609
r=17.4367665886 0.347161815546 0.125738820118 0.347329095573
r=17.9073764406 0.352117565378 0.121916223097 0.325966211525
r=18.1202812691 0.346332381147 0.134691899612 0.314017547439
r=16.7195740886 0.227174643097 0.232905097389 0.369678608686
@balllist {Second Position} color=red
r=47.2304489102 0.270095980804 0.258798240352 0.20075984803
r=46.2521312957 0.270288412056 0.242812073479 0.205580292216
r=45.2480107562 0.315810000821 0.224135807538 0.159803760571
r=45.4259795721 0.328133688431 0.219087476953 0.161403611461
r=44.9404734037 0.319155478118 0.2171005432 0.163267397766
r=45.0073293051 0.338577590302 0.205989093466 0.151142906002
r=46.3160083636 0.348422043701 0.203440812883 0.160730225108
r=48.6048905445 0.216117076879 0.286914378029 0.220621495771
r=49.0560599698 0.184789859907 0.318879252835 0.228854323935
r=45.8023347598 0.295127407119 0.228039291967 0.188017895351
r=47.0617378769 0.289770227742 0.239078203783 0.191939359074
r=47.5357143776 0.302291408367 0.225742756119 0.204757312761
r=47.2946579485 0.271766769416 0.252586895829 0.194642505008
r=46.826904768 0.262656587684 0.254608396327 0.194359420687
r=47.5984032066 0.25730265345 0.25808932729 0.188868862243
r=47.100977344 0.266190310213 0.254025792959 0.187800627396
r=47.695677519 0.276534874406 0.237855467185 0.200205985009
r=49.9133075702 0.226057552964 0.290221516804 0.206472983231
r=48.4438531324 0.237010641884 0.283045215968 0.20221986806
r=45.5936185121 0.315103259517 0.223463548146 0.169420253794
r=45.8460943285 0.305322344604 0.217874656602 0.178926288223
r=46.2746373626 0.262585034014 0.258907079315 0.21333632354
r=47.7130395537 0.312505256076 0.269237238247 0.172371261178
r=49.8880311888 0.348401666551 0.173324183321 0.150327649193
r=46.2593497006 0.233836942982 0.284706875075 0.205287901314
r=46.7454822477 0.250029771525 0.277589697351 0.20162977833
r=44.9388414913 0.34590079791 0.200503942886 0.158928654752
r=48.3066736133 0.269750132908 0.256353003721 0.199929115719
r=47.5433970021 0.265274803712 0.247787294789 0.205389007852
r=47.4922609379 0.246092044363 0.261680202602 0.199414898262
r=48.0794045446 0.250365432318 0.265547484054 0.209337349398
r=48.9730352502 0.282219743988 0.226992823894 0.210798099302
r=47.4444153874 0.332352412248 0.222309415208 0.158386057842
r=46.322528776 0.371149595103 0.193772702532 0.137875876165
r=46.577443339 0.384896580445 0.172396773248 0.137522557957
r=46.7811685128 0.338934431183 0.194690284361 0.143205493417
r=45.4890750607 0.34219453868 0.214745194001 0.147711473222
r=46.6984101034 0.341233173148 0.192931595798 0.14386354947
r=46.8285148504 0.341343714011 0.194285845749 0.143010161895
r=45.9042625266 0.326640791432 0.233344033618 0.178101380337
r=45.529894569 0.29312483388 0.209621688668 0.152166208913
r=47.5137409819 0.324784001911 0.204735803692 0.155868165205
r=47.7386849685 0.341534058386 0.21100171723 0.155809959931
r=47.4575891219 0.343448768297 0.204833677413 0.148487341477
r=46.3528117384 0.359425837321 0.202424242424 0.152153110048
r=47.5624134453 0.334521677701 0.226223529218 0.163613662127
r=46.3299250087 0.338594349494 0.227270084874 0.146087664225
r=47.4473346757 0.332469212785 0.210479336548 0.150113962434
r=47.4876737238 0.331766931097 0.209206495823 0.149701434323
r=45.7742286862 0.35607916136 0.211046340747 0.160419320074
r=44.9700292849 0.367093991129 0.191870709035 0.140014581688
r=46.2937991138 0.342834053681 0.192568917299 0.160979551811
r=47.4261455915 0.347450932734 0.199580725527 0.164884243787
r=46.5962716875 0.340793944903 0.20355050988 0.161589452164
r=47.4392584045 0.304424859168 0.226876249319 0.166681809922
r=46.6069396861 0.311593201721 0.22958520535 0.163112819096
r=48.319036117 0.279673908136 0.266526850732 0.177391856734
r=46.5696972336 0.259631844792 0.261956590655 0.211129192468
r=46.6189483739 0.239964509993 0.270674853973 0.206265501672
r=46.5807005931 0.240302232041 0.269279871149 0.206260644773
r=46.2546114408 0.248399995337 0.275550529838 0.234014525361
r=46.510316784 0.244813629477 0.267864456214 0.204363563329
r=50.208947375 0.385539138636 0.221251178875 0.121848475322
r=49.372951186 0.4033656251 0.181015928667 0.118063044665
r=47.3003889173 0.389423807485 0.156874663278 0.119371267274
r=51.1233345024 0.389490824826 0.229097513622 0.124506795265
r=48.893696966 0.369641038304 0.196888792864 0.118213525109
r=46.2820853186 0.2517489068 0.261418456023 0.207037354009
r=46.8434224585 0.246231078112 0.269369725281 0.198030872137
r=46.42695092 0.261395918011 0.255364713081 0.192342992002
r=47.4615016404 0.262984888024 0.253411941902 0.189895072036
r=47.4508656292 0.26633694479 0.254518874756 0.189949858593
r=47.5228940658 0.263327875501 0.253539185875 0.187861724432
r=45.1074572057 0.366297356737 0.175384870742 0.122685588614
r=44.3396301772 0.359857670843 0.174464412416 0.1315432759
r=42.8608433696 0.351190011939 0.174113115629 0.132170219404
r=44.3737604137 0.363883684665 0.170568899559 0.128577358448
r=46.5118193568 0.261828731016 0.263409142573 0.198926186121
r=46.0717165879 0.248772807261 0.262619246087 0.200287116792
r=45.7409397977 0.242504270135 0.280370516358 0.201550387597
r=49.7235760252 0.342712933754 0.216277602524 0.157034700315
r=49.7284178638 0.323552385804 0.224995754797 0.158498896247
r=47.3318121354 0.390433469727 0.159655149778 0.136010152951
r=47.0565829835 0.366933943506 0.164583892473 0.139884456477
r=42.8263463892 0.339422531396 0.1775646956 0.142327763779
r=42.5246194741 0.418087258018 0.110324569007 0.0934219397091
r=47.8659129357 0.242866034881 0.27724048097 0.203385917978
r=49.4027263043 0.254519909216 0.278481989841 0.18541277463
r=44.3943367478 0.304452672895 0.22877795496 0.15510329108
r=44.598739508 0.300388660549 0.235230278271 0.157093365453
r=44.6810821163 0.31250532946 0.227174277609 0.152129794382
r=45.4461531048 0.306725870852 0.243460002754 0.158680985819
r=44.4919750828 0.309368054395 0.226022160164 0.154660732442
r=44.51481967 0.309277014771 0.22646700446 0.154507561765
r=44.4654777489 0.309068390609 0.227122150391 0.154947941477
r=44.3946717611 0.308655280823 0.226684250005 0.155122410903
r=47.5469457492 0.293917332081 0.228452325035 0.174495068107
r=47.5494412971 0.286609880211 0.228456967666 0.181897341888
r=45.7257614442 0.253831275108 0.251450676983 0.203838714477
r=46.6715429779 0.263721273179 0.247506325106 0.204206801735
r=46.0544652772 0.304932807596 0.230980928623 0.178659370725
r=45.4485032644 0.315923425916 0.232101361071 0.155969901516
r=48.5538974052 0.363770240734 0.174976920882 0.143035748307
r=48.5538434247 0.342887820363 0.187106110826 0.148219037393
r=46.5348594144 0.411539893559 0.164841542741 0.118914124269
r=48.5330337907 0.384851683234 0.185840986783 0.131003954064
r=49.7970519826 0.342191984692 0.201339428085 0.153236951207
r=48.8282130181 0.375434296836 0.184704101492 0.147379802494
r=49.5261763063 0.368311769981 0.165919809947 0.141256070152
r=45.9648047586 0.393182045386 0.150054983505 0.117364790563
r=49.1904520387 0.372924275262 0.165385547981 0.136792228797
r=48.1700038232 0.35001061997 0.230288155193 0.16073914993
r=46.6746749847 0.272446913697 0.247186779039 0.20248128443
r=47.437111939 0.26862626507 0.265915352876 0.177081569292
r=48.1504960467 0.277807766805 0.266344902042 0.185533293113
r=48.3942905324 0.252880121472 0.272658774328 0.188159621866
r=48.8950718182 0.282401316695 0.265386669015 0.170476751419
r=47.9955337804 0.269815298138 0.265118642641 0.172382688831
r=45.8214252472 0.269763163946 0.262451138193 0.204690733502
r=46.3674215401 0.262871575675 0.2663687585 0.20050514863
r=46.0098690419 0.34185976861 0.214384754468 0.15447416002
r=44.3533769811 0.315316989368 0.212856629473 0.16009781837
r=46.524120423 0.245026492156 0.263118392532 0.216141529569
r=46.2674157357 0.264582838127 0.261540289993 0.199524601854
r=46.3510814055 0.304334444729 0.214003590664 0.175378302129
r=48.0413566211 0.297855403634 0.243959542986 0.190906536805
r=46.5898766016 0.319830475064 0.221893685525 0.179709573559
r=44.6497850142 0.35280984535 0.202570246134 0.138586364626
r=46.0924273512 0.350558837278 0.206451064553 0.146933831966
r=44.3261181723 0.326425063253 0.21390831969 0.149203750558
r=46.3593555675 0.296395911781 0.25048620019 0.185087102247
r=46.4933878899 0.278546932554 0.250694053819 0.186242310972
r=47.4140042813 0.364333572121 0.19761914795 0.136627196494
r=46.5492509752 0.342759505992 0.206505823299 0.140390129396
r=47.6104431987 0.35839460848 0.195286580483 0.150502854885
r=45.9312757689 0.336378844422 0.215201818728 0.141766396431
r=46.097393031 0.300558358962 0.228658445553 0.18843868502
r=45.1900095421 0.285919336905 0.238340240574 0.191731527343
r=45.8133085593 0.296507086263 0.226369824796 0.20008927575
r=46.171110527 0.296391868764 0.228310303535 0.179966381521
r=45.716399935 0.289333224547 0.225432250091 0.18296210139
r=46.0582313755 0.2894606255 0.226097895558 0.181103796851
r=46.1911292293 0.293450681937 0.227296613798 0.183286730768
r=46.1949192375 0.293125734175 0.226774632129 0.18203130866
r=51.0790339663 0.31874832843 0.199144156191 0.174110724793
r=48.0896948126 0.346833578792 0.182089674358 0.151080019637
r=44.4961399774 0.311090413146 0.239505022953 0.170381212162
r=48.9263764437 0.377332375509 0.168409432922 0.128608098986
r=48.3109765118 0.335169282055 0.216674030877 0.174076812361
r=47.9316366801 0.264102813253 0.242069150859 0.196652844198
r=46.1530458063 0.2548294352 0.2498316925 0.207597490544
r=47.995518292 0.242989036353 0.262319676861 0.209117137911
r=45.4777559343 0.24730458221 0.274367446309 0.199134857838
r=46.4899839382 0.224933650433 0.313169958295 0.202943508083
r=45.9439445193 0.359024746932 0.21218837831 0.148413042982
r=44.7549124788 0.326550934378 0.210871892323 0.152361254025
r=45.1235912654 0.353224612689 0.220428672846 0.153846928449
r=45.558671961 0.326924914298 0.208498782776 0.153307141683
r=46.3459084095 0.368132773248 0.211679433325 0.145251626719
r=45.7653313353 0.345917117066 0.184286107231 0.152211033197
r=46.7976676611 0.385504071104 0.184205823855 0.144026974952
r=45.4142485223 0.36081156209 0.175873910434 0.147420265771
r=45.4342464281 0.359805114729 0.176642023448 0.147893620414
r=46.4111194105 0.292766688131 0.23087930171 0.187736996494
r=47.189699866 0.2836980795 0.237338097365 0.191469405985
r=46.1796777276 0.28203256349 0.239116007433 0.188943456331
r=45.9674118058 0.285675291517 0.23079714125 0.189097602951
r=46.0709947393 0.350992155053 0.217212736502 0.140101522843
r=46.3699625591 0.331653294932 0.220805046973 0.146129054378
r=48.8874783764 0.350004150411 0.204158711712 0.158379679588
r=47.8963829215 0.373844343587 0.218748249005 0.131422648064
r=46.7313891273 0.353850524571 0.199531996228 0.138799092906
r=44.8297546875 0.326556847189 0.215451857565 0.147540080436
r=44.6893223779 0.309803823875 0.232596300902 0.15244267004
r=45.8134507612 0.340311235305 0.201074388129 0.139598188476
r=47.622893477 0.36738761876 0.19549216101 0.134664450935
r=47.7079120547 0.360235112967 0.206893488496 0.133339255574
r=47.185248549 0.342204684745 0.207474883161 0.137019002043
r=48.9546092079 0.387409993454 0.184158847916 0.129773074405
r=48.6650580709 0.225116879921 0.273991141732 0.217150590551
r=45.2904559187 0.33046762219 0.216346153846 0.150192049907
r=44.370963528 0.331064742104 0.191671029342 0.146772866652
r=45.4155394962 0.334024434689 0.202725853799 0.145904337144
r=45.1799695988 0.334270112185 0.200664068493 0.14549203738
r=48.1792674984 0.339740647234 0.207118451765 0.140690972237
r=46.7909228495 0.352132727372 0.218036467174 0.142419098724
r=48.0714231288 0.336416115501 0.213165566919 0.140743124317
r=49.0998811725 0.367874512553 0.230513078912 0.128729790124
r=45.3792764507 0.33053548326 0.211605818687 0.163043135275
r=46.3904371417 0.344193477648 0.214748911375 0.153049716488
r=47.3127129923 0.249441575167 0.265406451574 0.197190216336
r=48.5463285252 0.25311005734 0.274379476598 0.202833277118
r=44.704399051 0.219417239491 0.314739339376 0.244418760265
r=44.9032696183 0.338310528415 0.209701194874 0.148310008151
r=48.7653727256 0.226353243843 0.27712193199 0.220440258097
r=47.2177759254 0.352040605785 0.198861057236 0.166425948087
r=48.9399538562 0.387127017773 0.228517854231 0.156346812327
r=46.4276311483 0.244384882028 0.272309060217 0.214798396969
r=47.1108232436 0.24595665793 0.292047561209 0.206865690724
r=47.3596822565 0.230387001253 0.288148807593 0.209130906224
r=48.0522992285 0.254055807917 0.285132309467 0.205025596654
r=46.7000706367 0.225276346395 0.285977636126 0.215318803753
r=46.6717951561 0.241399386102 0.271824003788 0.198944729898
r=48.5490557571 0.244147217559 0.276908359055 0.19775816321
r=47.1754968728 0.252963644941 0.276840199047 0.205994247714
r=46.5462028446 0.22518660336 0.286461537073 0.21573649485
r=46.6861087493 0.225314439204 0.285889310794 0.215213497351
r=44.9682128587 0.240186629677 0.325088721154 0.182216137342
r=50.7956248928 0.421104731736 0.216128819376 0.101432059658
r=49.95487455 0.426153763499 0.251705797024 0.143233224091
r=47.2471273811 0.374523770084 0.182927502623 0.128761526144
r=47.6884153254 0.414147758499 0.158789353851 0.123576980451
r=44.9485229548 0.352134983317 0.225514212105 0.135469020568
r=45.7339992397 0.383840044386 0.190666515972 0.117572718773
r=45.0071177251 0.372402474018 0.174403939042 0.128360329796
r=50.1420177899 0.436236783428 0.205063655326 0.0846100362032
r=47.7381278391 0.408928910352 0.20671039035 0.106265421034
r=46.0346762493 0.402980380842 0.16487305251 0.110461627236
r=46.081817161 0.386082729888 0.190754885428 0.116139271898
r=44.6175011747 0.358122250224 0.199041049079 0.142052169208
r=47.1762190766 0.400846207413 0.169370195941 0.109693431331
r=47.6801996105 0.247195514879 0.273983936197 0.207519051999
r=46.417423631 0.320264256494 0.231212453357 0.185039440821
r=47.0106129762 0.323373293731 0.23669629261 0.177077602011
r=46.7689098749 0.305068517336 0.22824455732 0.177141760943
r=46.8180832306 0.304658192687 0.22854385523 0.175727289438
r=46.312067164 0.287687518537 0.229132137169 0.183059714326
r=48.7115048207 0.225046453739 0.27647863128 0.213687199804
r=45.4254294162 0.322225006264 0.217539463794 0.166424455024
r=44.6682919241 0.309452361046 0.222071781188 0.166869282986
r=47.2333085652 0.258231781836 0.262491707113 0.206868256573
r=47.7703704253 0.343471431338 0.196472270528 0.14070523291
r=47.3744686983 0.356460479266 0.205262315205 0.138976356941
r=44.0721325781 0.406638320314 0.172677317738 0.102659000909
r=45.3974961907 0.285660405823 0.23383872671 0.188127027231
r=44.0941293483 0.341818143411 0.201714665946 0.14105858442
r=47.2360012788 0.244709079284 0.265920716113 0.19793797954
r=44.9030340098 0.324547133398 0.210340392603 0.154388383655
r=45.6024585391 0.289973414356 0.239334092923 0.182997847829
r=46.2808908671 0.310698853114 0.229929497385 0.185256181162
r=45.9189152733 0.299356913183 0.231390675241 0.173191318328
r=44.8260717651 0.341478448466 0.211464799894 0.138290846652
r=44.2220237355 0.308349816332 0.234176320995 0.154987284544
r=45.3832377991 0.328714715575 0.219981372689 0.171077518269
r=45.4777318373 0.314974914366 0.214177870023 0.170257202529
r=46.4543150878 0.275065762663 0.254168209808 0.197105189578
r=45.3340314048 0.287179845069 0.24760974248 0.19628027078
r=46.1721440547 0.300148860045 0.224778668617 0.194928312136
r=45.4835541049 0.289611864046 0.226566380473 0.198360888384
r=45.0959033262 0.286850921273 0.25735821967 0.185929648241
r=46.1161579846 0.274236270528 0.254517629054 0.200364942021
r=47.5902525302 0.29054554431 0.259688965687 0.188471982227
r=47.3817422905 0.332241255577 0.238696995226 0.164654123374
r=46.941296278 0.312404470694 0.212464927374 0.174690353284
r=44.2399567095 0.30073459317 0.214658217911 0.176021981719
r=45.420034007 0.26742355876 0.23135648068 0.206191565712
r=45.6099067095 0.310430396539 0.208698552748 0.171397005233
r=46.1051765975 0.343323365769 0.187788507888 0.150060867505
r=45.1132157858 0.323701823217 0.221993999538 0.162289406877
r=46.37169295 0.315928507919 0.221086813654 0.166939422445
r=46.108983172 0.312780196219 0.223409784939 0.175946982002
r=46.5398648183 0.268663183447 0.237530849808 0.202161893709
r=47.1311426378 0.258717635567 0.234889628263 0.215998781927
r=46.3718039393 0.286431212739 0.235491661007 0.206701381028
r=46.5918446726 0.282883743137 0.2329513806 0.200445611522
r=46.0335077187 0.271997660379 0.239021537047 0.200990161058
r=46.7740011095 0.27578517128 0.238123133318 0.199300590681
r=46.4950174838 0.26910007201 0.235420142321 0.202054419243
r=46.4951199186 0.291980241174 0.234229260497 0.198300159814
r=46.5444844902 0.270481880355 0.246474333779 0.207955349422
r=46.6033265774 0.263059476415 0.263391241404 0.199390758837
r=46.7563424748 0.283802661569 0.233144621719 0.20355120947
r=46.9528666952 0.273471897405 0.232726154792 0.202070775278
r=45.8328890575 0.273684210526 0.247980416157 0.201101591187
r=46.5438987698 0.290630249824 0.240773857909 0.188153687747
r=45.637853939 0.287207904229 0.265356265356 0.187673166397
r=47.3585907669 0.283628779979 0.24542610674 0.193857237653
r=47.4745190409 0.290212813746 0.238609691729 0.187029030266
r=46.6897888579 0.295357474466 0.252274837512 0.18556174559
r=46.5072858591 0.274955841344 0.236986945429 0.194546109401
r=46.4686658449 0.245370126854 0.274040707015 0.200660473434
r=46.7001512002 0.258534474149 0.256703399141 0.20125178946
r=47.5491620702 0.256423515352 0.257204908991 0.190947324876
r=48.1081577503 0.255901909352 0.259775513939 0.192124687367
r=47.2044145701 0.258983835775 0.253395377833 0.188293182527
r=47.1698733768 0.259410843313 0.249153655702 0.210297610025
r=47.1097382011 0.251962895478 0.25842305781 0.199320854729
r=47.6158374518 0.236939164756 0.277552150082 0.197054204798
r=47.5807099784 0.233904508401 0.274969223091 0.204212277491
r=48.1595564938 0.24838369178 0.297884505432 0.203962703963
r=47.4167313161 0.243707801122 0.279987796948 0.207508088536
r=48.8271891551 0.260448567826 0.265762925599 0.20379210953
r=46.7686476874 0.237595714246 0.279050851261 0.216812049477
r=47.1081205373 0.244991673436 0.273629409865 0.194275212555
r=49.1144397817 0.22184385798 0.274275126446 0.210326005308
r=47.1932283432 0.235995877351 0.268616335996 0.200644163875
r=46.159990294 0.34927808732 0.190989172747 0.134271158568
r=46.0877405735 0.344807365273 0.192458804902 0.12883363631
r=45.7724220699 0.346390840839 0.187066819191 0.133330769896
r=46.299654821 0.329890602704 0.211456139159 0.141333152137
r=45.6309128569 0.331545064378 0.196771785781 0.134679977608
r=46.1140561049 0.225163510121 0.270977341062 0.216267319674
r=46.8626711858 0.258919983511 0.257958136765 0.205881005817
r=49.5347666317 0.234621945455 0.285447109357 0.220667118811
r=46.0131205542 0.323252688172 0.208833057623 0.161833126551
r=45.4910409784 0.295424193435 0.239825683559 0.190412595769
r=45.2585614145 0.29994799792 0.241497659906 0.176755070203
r=46.0978318582 0.287958878232 0.22892831718 0.18221859112
r=46.0308752404 0.285709186789 0.22909559813 0.182760684202
r=45.8303474558 0.282401058583 0.239384097197 0.191050162396
r=45.920660035 0.300145499896 0.236749116608 0.182646910354
r=45.9298630557 0.306428841982 0.231396990462 0.174761544024
r=46.4616797098 0.292850462459 0.233039773615 0.18009804558
r=46.0588356514 0.286384709578 0.229589180927 0.182396872168
r=45.0667955523 0.294044971584 0.239683716333 0.186162589573
r=46.2255866238 0.303564840828 0.231337226791 0.179910666145
r=45.3978974711 0.30823555909 0.221951168012 0.168506253563
r=47.9129042242 0.29798911332 0.217058797067 0.16941832741
r=44.7715937364 0.325510406343 0.193815659068 0.155361744301
r=44.7328798731 0.30007745362 0.220447755689 0.179729281157
r=45.4951681086 0.317788056258 0.214483783664 0.174037224367
r=45.1132518195 0.310540421894 0.220061920935 0.189471130519
r=46.0601670901 0.289877229674 0.224728814571 0.184330405986
r=45.9650668613 0.290125902996 0.224321632599 0.184541976909
r=45.4079694014 0.297568945883 0.213199980195 0.168341832945
r=46.0107941467 0.242771065132 0.26288774827 0.192112729939
r=47.7563480411 0.249830810207 0.259196804796 0.197076380811
r=45.5356590871 0.28521700073 0.234742574813 0.177306159115
r=46.5175462117 0.233859976781 0.267881479986 0.209328151027
r=47.5536996773 0.254790237999 0.257059298104 0.206459257765
r=47.3687921538 0.273729705768 0.236604421788 0.206294675015
r=46.3382259531 0.359741168241 0.192418677859 0.131908009794
r=45.6325208396 0.373905164603 0.181629417095 0.126812141347
r=47.0665375988 0.374247103088 0.190876782838 0.131956838912
r=47.0610469512 0.361175166466 0.193039817148 0.130936914444
r=47.0449218279 0.362479252831 0.192305605497 0.131346537535
r=47.0112408949 0.361175416891 0.192744030948 0.131177466243
r=47.6988578166 0.353886462882 0.208034934498 0.140174672489
r=47.4836629845 0.391908914729 0.192813307494 0.130927002584
r=47.1666681059 0.366699708226 0.186837418726 0.131457804808
r=46.653293453 0.408374875374 0.16630109671 0.120505151213
r=47.7875615388 0.37771056107 0.195969837686 0.133855919567
r=46.7554784233 0.258920959688 0.2682174319 0.201964843909
r=46.8090726811 0.245779447356 0.268259365395 0.21176260969
r=46.42568051 0.35282116672 0.195358622888 0.133331208161
r=46.9622033974 0.343972951375 0.200871666661 0.138868117091
r=46.945396091 0.345660625969 0.202105119902 0.137357063101
r=46.5691319898 0.331712500225 0.245376123327 0.14526266501
r=46.4132083 0.356796505278 0.21510738988 0.138012377139
r=47.0154477686 0.343740866689 0.201912794716 0.138879624249
r=46.8497679315 0.351782560953 0.219981136557 0.142183202586
r=47.5581185485 0.340343518229 0.199475673801 0.144834118413
r=47.38920179 0.338682820877 0.203555806217 0.144021565804
r=48.0763203186 0.371527077845 0.241389377394 0.169025392213
r=46.9690002687 0.337754528003 0.209404559611 0.141275244983
r=47.0938632908 0.339078323032 0.209179222328 0.141592154813
r=46.9704324503 0.338833227459 0.20883252163 0.141502004183
r=47.0415283696 0.338471496067 0.209048737314 0.141587968343
r=47.2957168152 0.347710118608 0.217893422621 0.142642301799
r=48.1942619791 0.349362043931 0.214742500541 0.144907164262
r=46.3077035403 0.339018877593 0.19323682549 0.140676042934
r=48.8016738369 0.2274138037 0.280452953107 0.21888636224
r=48.2886193434 0.219510398507 0.303582390061 0.217447884696
r=48.1573453639 0.225929003918 0.295935731529 0.2255332621
r=48.2760869776 0.225648198405 0.300467621394 0.21620809152
r=47.890942187 0.22960182296 0.294665962208 0.214766189539
r=47.6013087743 0.219656357388 0.288705612829 0.221626575029
r=48.4165703051 0.238163327316 0.290407335252 0.214927880749
r=48.7678070588 0.246310160428 0.286016042781 0.20628342246
r=48.4468853485 0.227584732671 0.295389191869 0.218102649221
r=48.2345406244 0.225087864379 0.289745710151 0.230308042175
r=47.8564877561 0.215954522739 0.297538730635 0.235965350658
r=48.7750405943 0.232488723799 0.278721146193 0.220880870257
r=49.1265324413 0.227425963384 0.276956589389 0.226388672787
r=47.2642490427 0.221954332719 0.286626010495 0.219578783151
r=48.3721111664 0.235872037468 0.290593919492 0.220758246639
r=48.0047477066 0.217937187466 0.291830053603 0.223297478145
r=48.4094673662 0.222431648499 0.301647137666 0.210075498173
r=48.5313244274 0.225897901328 0.289979808692 0.22330770329
r=48.116636868 0.245694230027 0.290597259745 0.213189888074
r=48.4726820161 0.232574839549 0.279834836857 0.217988420627
r=47.9392881573 0.221130355266 0.300195171218 0.226262129959
r=47.6386193548 0.229521016618 0.30752688172 0.217008797654
r=49.0300591567 0.227216877941 0.301627258833 0.216218646049
r=47.8082990428 0.236453415342 0.301381729978 0.219235933642
r=48.3738501008 0.231483756819 0.284317098344 0.216051506365
r=44.7242420017 0.265301464791 0.245259139383 0.195803421995
r=46.6370637522 0.281040696911 0.237877748756 0.189330376034
r=45.7361039938 0.279278911008 0.237910313535 0.197645423701
r=44.3496769695 0.280813498715 0.229388758521 0.175081014639
r=46.4237883228 0.25715763727 0.240336370734 0.215741888284
r=45.2894773646 0.296738421396 0.22726679713 0.172080887149
r=44.9296649724 0.300393040508 0.222321682735 0.175254567467
r=48.4038723601 0.283201074862 0.238862997019 0.202250493345
r=49.3899250144 0.344974861826 0.179604472252 0.147073998538
r=44.3470452658 0.273395823318 0.236068941227 0.191449704218
r=50.270660463 0.324421990612 0.182724162622 0.16152120296
r=50.3899428296 0.335204573633 0.181636589062 0.17543738807
r=49.4835737137 0.287461973766 0.227372346341 0.198030813516
r=48.9247603684 0.271833022713 0.232578821601 0.201026981463
r=47.6575290157 0.245868330581 0.238099201684 0.211640762139
r=47.2489838252 0.249013395587 0.252737479851 0.216330387416
r=48.9064940994 0.338444310449 0.220044792833 0.145102937376
r=47.4462018579 0.344638121807 0.200484819492 0.141388819253
r=46.2093115397 0.287533400134 0.230815798263 0.191779392118
r=44.6827660729 0.26701986077 0.240942647193 0.194296569297
r=45.7268611337 0.267415756164 0.240054706775 0.182689213418
r=45.6194095999 0.266570031619 0.238405671927 0.18460047917
r=46.0536837033 0.404705154799 0.163623948362 0.108034751837
r=47.2434122529 0.298157154969 0.232608986658 0.159341394851
r=45.6469005466 0.318829862959 0.21640486244 0.16527874721
r=45.671466338 0.307481600022 0.220151384951 0.166201843171
r=46.8608303132 0.350294985251 0.211335861778 0.146052816407
r=47.8983195629 0.325126599147 0.225646321962 0.157349413646
r=46.8573073981 0.317135076922 0.219574437676 0.159570826965
r=46.3672825405 0.323390584456 0.21759545286 0.163622883974
r=46.4326757114 0.314649376953 0.219375489949 0.163144302096
r=46.1761280102 0.314214930864 0.218012938063 0.163645846583
r=46.4009648585 0.258458191337 0.262112571919 0.204271376002
r=46.3958047463 0.245176538684 0.269969129848 0.200077175381
r=46.8436053559 0.263117432251 0.264655006727 0.199884681914
r=44.0053489023 0.374104596036 0.16141247658 0.120331416876
r=47.2220422751 0.348455604118 0.184262708633 0.151922794873
r=47.1272332764 0.314688954111 0.198232563867 0.170489563389
r=45.8402458206 0.250897548132 0.265408184688 0.210780216574
r=45.2626011687 0.245061787528 0.262285659546 0.212817319667
r=47.2727522177 0.275291537925 0.250473437656 0.195330409648
r=45.968881002 0.250508806317 0.266108487808 0.208836803332
r=45.7431517689 0.27789407578 0.266694578187 0.193165166422
r=45.6735930101 0.253276493799 0.261485343856 0.203600620068
r=46.1584074151 0.32879629243 0.221410379525 0.170765312513
r=46.2599669054 0.309088663868 0.238083477402 0.181094097308
r=44.8631417885 0.268358181313 0.244189276785 0.195840731361
r=45.0641407018 0.26920759104 0.242578841938 0.195260711229
r=45.3495887326 0.303909869634 0.224003764769 0.171958072124
r=45.5485344969 0.302735930394 0.229082341172 0.179596027405
r=45.1603937518 0.293434497232 0.224183881965 0.178318646998
r=45.1801992515 0.294155006479 0.224797457799 0.178201200842
r=45.1431503135 0.29388382694 0.223929135613 0.178213090891
r=44.9926931126 0.306863874715 0.213205728126 0.171385237614
r=46.1714133526 0.289203872391 0.245018002299 0.176142431157
r=46.9100223472 0.249357517971 0.261369138515 0.20162762114
r=45.7517334375 0.274809792576 0.250647829328 0.195117910854
r=46.75514192 0.272489404828 0.247503224618 0.19767827529
r=46.2028274991 0.261807344547 0.257665302824 0.191140071728
r=47.0252983212 0.278437205914 0.233174463435 0.194438541635
r=46.6570485453 0.320152898705 0.212019537057 0.148906349543
r=46.3683199662 0.275010552976 0.244670747151 0.185257492613
r=49.5008017984 0.340684044318 0.211315099288 0.157308783386
r=47.7595866731 0.323866379878 0.206312277775 0.152407708178
r=47.6392097453 0.356411960133 0.194551495017 0.144673311185
r=45.8048624082 0.267434857671 0.247641225358 0.187658088088
r=46.0358821949 0.267250385553 0.245161932242 0.190463161037
r=49.6084119549 0.34024757444 0.210605553697 0.157243225159
r=48.8144300856 0.349548715575 0.200347141865 0.14422587364
r=48.0991635381 0.345694756172 0.202407671904 0.142062844317
r=45.9283498864 0.262629149578 0.255083813253 0.187061463052
@balllist {Third Position} color=blue
r=0.270825834833 0.110277944411 0.401119776045 0.362977404519
r=0.283935112881 0.132615845882 0.344393976685 0.330364934106
r=0.296940307086 0.275720502504 0.185811642992 0.195007800312
r=0.273281863678 0.278556586379 0.182797272381 0.186601890603
r=0.273678179768 0.282617607871 0.168520036897 0.182663728605
r=0.32915632066 0.296452526174 0.182864960383 0.165013585666
r=0.313450961691 0.310602447942 0.160057713706 0.172921022706
r=0.212056029649 0.0353321296208 0.46560866673 0.450061769457
r=0.186592605597 0.0119728942102 0.519118008497 0.455005091113
r=0.335647305972 0.13439019646 0.352937171756 0.311807041432
r=0.320593956211 0.133091942743 0.354438090082 0.308246759839
r=0.361222206916 0.147908343665 0.333057813289 0.344721495155
r=0.313832964889 0.143039511785 0.359767931833 0.302072630279
r=0.310436519035 0.150819650756 0.347711855843 0.296792132396
r=0.254966258287 0.105519164628 0.395784877978 0.318867308503
r=0.29073628442 0.140153363541 0.360404322063 0.294004879749
r=0.229151913944 0.0472621159238 0.492647479545 0.351604966527
r=0.18954330274 0.0310813608447 0.506562694086 0.433593264785
r=0.228273703472 0.0643809890692 0.439495353205 0.416863292724
r=0.318419905449 0.28805673053 0.217566558845 0.173724807166
r=0.304462553596 0.278620760482 0.22385683843 0.170992836787
r=0.512063511998 0.196486506691 0.239919264409 0.261269342902
r=0.422985114793 0.286785524066 0.11421803605 0.214223642531
r=0.495263328948 0.305994615883 0.244661700681 0.234681534759
r=0.272297986901 0.120906497368 0.439124844296 0.322115964158
r=0.308141065991 0.164781136762 0.379833619707 0.285585478301
r=0.360858569362 0.373104381503 0.164294713266 0.0810508142411
r=0.209644798866 0.0441609073188 0.507708665603 0.393088782562
r=0.252162169879 0.0801927194861 0.438900785153 0.377551748751
r=0.23161715134 0.0675923500131 0.454720111781 0.364422321195
r=0.217148476258 0.0459448086464 0.494474220411 0.389606218994
r=0.298944239721 0.0622090768037 0.51330973623 0.338816427463
r=0.32137289715 0.234914251148 0.244461883042 0.267709712754
r=0.364760916655 0.385801406307 0.0995745531697 0.155515812626
r=0.378724908611 0.37858806472 0.104961979239 0.161476408619
r=0.314909241883 0.380410186339 0.105001389848 0.156795430778
r=0.312059321877 0.372559924365 0.113749698756 0.141482676158
r=0.3186644336 0.379274055785 0.105717750438 0.158214567545
r=0.317922464297 0.381002710651 0.103177943451 0.155616784651
r=0.323826888843 0.184579916538 0.291825955 0.277905856947
r=0.344906175246 0.309958359174 0.147337645078 0.181934969434
r=0.290391260185 0.27929633166 0.190949766264 0.234307318962
r=0.348637985117 0.243354321694 0.255237550086 0.258500286205
r=0.319781071977 0.347018921814 0.1450103224 0.165825869643
r=0.380245741627 0.320765550239 0.14322169059 0.184306220096
r=0.312243407975 0.269529645632 0.2148384235 0.210254809509
r=0.365435647018 0.351267294501 0.12518893152 0.13928612952
r=0.333409342116 0.269310523933 0.211564883814 0.234932857633
r=0.335435918944 0.26975355888 0.210469626919 0.235176569081
r=0.418661114921 0.365298324679 0.111565592241 0.142314098168
r=0.348631144055 0.376359438605 0.0986694209855 0.149371164712
r=0.330308575164 0.247003595685 0.206615697527 0.228307848763
r=0.33810828219 0.217111259646 0.291760345142 0.278240262502
r=0.312154048404 0.246168078584 0.22070058872 0.229260914161
r=0.252970016355 0.271988006542 0.121252044339 0.176494639288
r=0.275328059277 0.168259800159 0.296383382287 0.287772103448
r=0.224889839679 0.0931986865398 0.444259683966 0.317595477313
r=0.267340025784 0.0731660925249 0.43413572289 0.381765538813
r=0.22682711637 0.0510883785503 0.478737464994 0.407022964014
r=0.22593297805 0.0509799697537 0.478494304956 0.406934681213
r=0.285693288724 0.0583229386461 0.472167496299 0.381156666395
r=0.22067966101 0.0532333768496 0.48078049888 0.399788676741
r=0.412275888086 0.430116315624 0.0826784030179 0.111285759195
r=0.436166876999 0.399983479342 0.0932086329615 0.111941223171
r=0.446411839736 0.372248085575 0.0963820469961 0.114566209415
r=0.42859347404 0.461451744222 0.108755558339 0.0899668065385
r=0.441179295657 0.403500108028 0.0979351214544 0.120281490169
r=0.276249628504 0.0982794078199 0.411204925467 0.350202885962
r=0.251490062381 0.0685417536834 0.455322179114 0.368867302887
r=0.268594204799 0.127485686814 0.343953498536 0.30225951663
r=0.240570630239 0.117339125838 0.360018082348 0.314049690796
r=0.245649939202 0.119765551351 0.370499911194 0.297583102209
r=0.238511938918 0.117238952182 0.360215838299 0.313444077966
r=0.324987426864 0.433362380182 0.0568322337026 0.0798207394498
r=0.325480011437 0.419595675057 0.0635609823253 0.079334738269
r=0.325992260573 0.421474810864 0.0628993454484 0.0874495287349
r=0.322091477164 0.431913795618 0.0548201083725 0.0719061669116
r=0.247632911529 0.0843030493283 0.419664216668 0.391476602332
r=0.236028526443 0.0872464573493 0.380800222284 0.388209687876
r=0.245277414269 0.0710813296544 0.41434765471 0.413743266325
r=0.368022712934 0.274952681388 0.182776025237 0.19167192429
r=0.490727525896 0.352657497028 0.129631516386 0.107013075225
r=0.460685201637 0.375387847093 0.0957703332531 0.104899236341
r=0.446263328743 0.36207163385 0.0909890549057 0.102561038442
r=0.315726507434 0.391679913313 0.0528758427167 0.106681932256
r=0.319063083887 0.45502263315 0.0279302706347 0.0406915149764
r=0.226142386631 0.0459271289773 0.484705659273 0.38320149386
r=0.222905031728 0.0401735398107 0.500409146351 0.382466920904
r=0.309267673901 0.296578586208 0.156154370539 0.172286938686
r=0.308177785504 0.295595594353 0.164854159165 0.174864962189
r=0.325119760785 0.304916178251 0.159636516608 0.157919719855
r=0.354304832714 0.303008398733 0.178128872367 0.160711827069
r=0.325862385547 0.289556550074 0.180106827008 0.169646111557
r=0.324846013464 0.289648955467 0.180528524091 0.169407794986
r=0.325380638312 0.289483497788 0.181065668595 0.168854712487
r=0.327598038393 0.289456225341 0.181001871163 0.168745887367
r=0.295843588539 0.111437294504 0.424084077031 0.315230155002
r=0.300793476406 0.117990454818 0.403746957868 0.321536711021
r=0.261219858156 0.132123195953 0.31473491048 0.317710658136
r=0.282583644003 0.0678369420429 0.452160947211 0.404068034468
r=0.319330747566 0.191727689708 0.267482095437 0.280502132454
r=0.377836007525 0.268451919885 0.160672789643 0.212515215226
r=0.466802672517 0.395088338442 0.0823219269204 0.128900452751
r=0.425246627142 0.424116521171 0.0750198403436 0.101909341301
r=0.443553034451 0.396460719683 0.0578527782036 0.0825905078955
r=0.435129979993 0.413601348477 0.0759306227256 0.0997337702232
r=0.433501435102 0.421228872117 0.0790900393324 0.106144360583
r=0.458339277734 0.427982411879 0.0737547754631 0.104072659122
r=0.469639799234 0.443061103283 0.0629502393125 0.100787227353
r=0.428209937019 0.414725582325 0.0707287813656 0.0905728281516
r=0.454658567497 0.453985966438 0.0635884821806 0.103460645284
r=0.410607887098 0.287069596205 0.200717437991 0.204989026031
r=0.273317387824 0.0793822684684 0.447596402844 0.353171053251
r=0.231030103625 0.185583914627 0.313063989355 0.248180852923
r=0.229725970851 0.11424761058 0.407931921379 0.308767027593
r=0.222474959962 0.075129988703 0.459027706327 0.335826580572
r=0.219330797558 0.166381346089 0.352199353763 0.243120654824
r=0.237858532933 0.173914986327 0.34219751933 0.24763673378
r=0.309756909634 0.200367900667 0.352908714647 0.259094044608
r=0.242993588498 0.14901884593 0.436435464024 0.281069878894
r=0.29660174596 0.292753269514 0.203458641612 0.193331188783
r=0.283316456451 0.272979866595 0.201023762151 0.203052003261
r=0.28782780929 0.07202503052 0.456512170613 0.383592303157
r=0.272552412646 0.0919182315189 0.423033040171 0.372189208462
r=0.341013388048 0.195691202873 0.268940754039 0.279097204411
r=0.231973403259 0.0825529125304 0.500468252482 0.323515639633
r=0.29839490111 0.2251790525 0.271141336487 0.226657467639
r=0.415682857765 0.376660858201 0.12372032237 0.0836963624483
r=0.431725128554 0.364221665038 0.10802770813 0.101398155624
r=0.397876172049 0.379818425361 0.110619139753 0.103772882869
r=0.282261265362 0.116274258286 0.380291306327 0.347188314644
r=0.273395293136 0.151657563826 0.306799005643 0.320226452069
r=0.33952126754 0.360515781046 0.143487421516 0.158665880072
r=0.295308613585 0.349865975391 0.144063742374 0.159743013131
r=0.353125812524 0.33209222993 0.163960853241 0.182119790746
r=0.316696092309 0.344786170806 0.154034229829 0.170033886673
r=0.344700486698 0.178017974978 0.280209608552 0.298199516288
r=0.317400505408 0.128040028303 0.331021934701 0.348690993632
r=0.369194509541 0.169233344493 0.281832384778 0.305099877246
r=0.301632977199 0.196612140271 0.252383424763 0.275521000927
r=0.291460474977 0.185048640587 0.26327520244 0.28729412107
r=0.279559341891 0.181142972983 0.267456076094 0.290399608985
r=0.295586090841 0.187051948846 0.260095754466 0.290925295959
r=0.292032866212 0.186008341281 0.261298924048 0.290437560464
r=0.494018721583 0.308103771062 0.233270928056 0.236266381385
r=0.429958762887 0.36716576665 0.0896743577156 0.119743086238
r=0.344479542279 0.289934136119 0.210232186814 0.164260528242
r=0.431489227568 0.459351796231 0.0456117589502 0.0800222322684
r=0.280120953877 0.224649252132 0.270286941724 0.273463030934
r=0.271490562817 0.0936102379058 0.438120599505 0.337799592592
r=0.27465731585 0.0983679032738 0.425291270979 0.344221418506
r=0.211588228505 0.064858626659 0.436872475476 0.408886324293
r=0.247157638466 0.0734936092514 0.372989305278 0.388770541692
r=0.225132457864 0.0996105194223 0.468720918209 0.331403164099
r=0.333591024381 0.349793204305 0.137787628819 0.130064209492
r=0.281879227935 0.334438377535 0.14144704086 0.154525010788
r=0.325822579589 0.329238267384 0.148474671849 0.129820303807
r=0.263264376426 0.331308448718 0.143114564264 0.147735046491
r=0.347466600774 0.352812783132 0.158347747303 0.127666584301
r=0.404428424967 0.311952332132 0.126646352572 0.14994802402
r=0.455576387594 0.285822223258 0.20430301759 0.17506526198
r=0.445443334558 0.262766207258 0.216223213694 0.203289921304
r=0.443715172028 0.259435971026 0.221032108842 0.205539779321
r=0.339378121199 0.186735350934 0.27373542248 0.277598912499
r=0.266053059402 0.101697186244 0.381375614113 0.353595355069
r=0.32454101407 0.161667109105 0.310326519777 0.306167595788
r=0.319462363229 0.161801665052 0.307259055095 0.306656547197
r=0.313457498846 0.293354868482 0.156206737425 0.134102445778
r=0.270418706713 0.235548241103 0.215559212782 0.222690804361
r=0.329572175645 0.170664895825 0.374201045904 0.260977836806
r=0.300264918474 0.266011094302 0.191656861097 0.14005154928
r=0.348191417577 0.331452240585 0.113907814688 0.129509621478
r=0.314591298918 0.264723706683 0.184397553854 0.214588727894
r=0.277064896691 0.232986226946 0.211472057466 0.240182528714
r=0.30510175371 0.316559067258 0.166915590673 0.169589516284
r=0.328433209118 0.345142176117 0.127975291234 0.13511347232
r=0.307782653756 0.327026146694 0.134908649433 0.14993633591
r=0.301174779615 0.338877228332 0.123114488008 0.130059049058
r=0.316348679904 0.333024219943 0.127809295221 0.155247654375
r=0.285891978346 0.0545644685039 0.494924950787 0.401697834646
r=0.3516035265 0.30364508146 0.16317797484 0.175944782429
r=0.365084935058 0.334143544487 0.127664348216 0.150549697106
r=0.358015390063 0.332527673632 0.149439775062 0.150693279984
r=0.358972663683 0.333560183961 0.148454151693 0.150912788174
r=0.312423105737 0.356039511348 0.142862710624 0.144889377753
r=0.386852543394 0.371078136122 0.126594754422 0.140885944259
r=0.310638479014 0.350913785483 0.147612992269 0.15006125503
r=0.320810761074 0.367611619857 0.13354948955 0.133067519607
r=0.356955097662 0.274557445331 0.20011990786 0.192846549494
r=0.291773440682 0.326509194574 0.173866733498 0.141333291564
r=0.25601446998 0.0868099341044 0.437760110116 0.347294206345
r=0.199325092756 0.0359318267495 0.52592210472 0.373246562568
r=0.262021290833 0.0942271427702 0.428249893546 0.369487195085
r=0.327713646532 0.307736330056 0.165218597714 0.160900404072
r=0.205606257391 0.0242328679018 0.514201539451 0.428764082242
r=0.38020154335 0.261667973425 0.19077291297 0.225353856312
r=0.344405348117 0.27231778901 0.236038643405 0.131888961357
r=0.239510946742 0.0869682873085 0.444054997874 0.366764171488
r=0.225294892284 0.0699354343796 0.481365466982 0.364316307614
r=0.215065741493 0.0504335222854 0.479626013237 0.415369854425
r=0.236281202682 0.0887591030355 0.439108803807 0.367834739347
r=0.230446016487 0.0906234728426 0.42296112815 0.373174177327
r=0.254878637842 0.136773612761 0.349374062058 0.334026618492
r=0.2122594177 0.0581758452014 0.476056388874 0.387971336257
r=0.244541993213 0.0890615251168 0.424573524265 0.372909469968
r=0.233867498455 0.0926459551851 0.419414269235 0.373275150283
r=0.2303421573 0.0903747145386 0.423732070922 0.372991635474
r=0.246234295905 0.146115184378 0.451333969844 0.267280358848
r=0.331276446908 0.447634131855 0.0943047581337 0.0785323038342
r=0.309011551066 0.502874335142 0.105356471284 0.0711330790308
r=0.40009717851 0.447904588372 0.0437303296339 0.0521230191596
r=0.437840935856 0.401350396483 0.101397503337 0.0913087854283
r=0.371518351142 0.365692444144 0.124931367994 0.102061071926
r=0.375350094698 0.357465040533 0.129282384813 0.107267253691
r=0.418980453497 0.34130651495 0.123888151481 0.108543953472
r=0.328654247285 0.498022009638 0.0879426502673 0.0550001198782
r=0.340074316202 0.406440456357 0.0995381598094 0.0810223749974
r=0.398398892095 0.442152336988 0.0464252740912 0.048473744951
r=0.417560678504 0.415174585855 0.0719149885924 0.0586400158714
r=0.336661626301 0.257368331126 0.233017242607 0.193075192573
r=0.413490394358 0.419334717276 0.0883138228179 0.0588780821059
r=0.234213495444 0.0432119383964 0.442782337011 0.450906736417
r=0.284540324271 0.198407992381 0.383177905953 0.218898052815
r=0.303223664835 0.198711465537 0.333560112964 0.238495309543
r=0.277577270443 0.193181200853 0.366876723119 0.24700703508
r=0.27332876274 0.190764973005 0.369307466589 0.250677419135
r=0.314144621374 0.19736832267 0.263889269665 0.279126280136
r=0.235276794166 0.0377590015076 0.452196473022 0.45573747502
r=0.332674517665 0.305036331746 0.184214482586 0.17464294663
r=0.343050968618 0.306968431997 0.185027438693 0.170228435239
r=0.267800272356 0.0981528684661 0.426009986382 0.333531198715
r=0.331138016498 0.376753448212 0.10599522307 0.151339868194
r=0.354262048354 0.298180071516 0.150611090356 0.170304744623
r=0.295390393317 0.393100817901 0.132041267016 0.0688034731345
r=0.325334389379 0.167798144377 0.28130421664 0.299049558724
r=0.325150238475 0.338663121857 0.131330978509 0.136848871299
r=0.210576086957 0.0484814578005 0.471467391304 0.399808184143
r=0.281362621859 0.307941242344 0.165543916024 0.17685099626
r=0.341620458286 0.17173059881 0.270413976453 0.327763007976
r=0.318624516716 0.181779784918 0.279443776601 0.277981740797
r=0.320729903537 0.171985530547 0.269573954984 0.318810289389
r=0.310710165984 0.31074714921 0.162726192049 0.165235768062
r=0.269581237638 0.282918903645 0.162757841198 0.196595083357
r=0.353487834933 0.241023069208 0.214500644792 0.224695515117
r=0.323393736524 0.253421477673 0.185537461994 0.22089468195
r=0.284124409519 0.180061564311 0.328341838796 0.288302564863
r=0.360717705353 0.225591457883 0.251517900761 0.255495847582
r=0.378140868611 0.191846648037 0.235695071949 0.29325428952
r=0.346501099837 0.184098488611 0.268821400695 0.312034343291
r=0.373168222063 0.252333094042 0.248683895669 0.228164632687
r=0.372802637 0.190064159162 0.290011183707 0.273706515981
r=0.257471735374 0.132436435448 0.388175759072 0.336213280671
r=0.277236481637 0.196116363485 0.278178206288 0.235077537521
r=0.322655592243 0.199854283898 0.292484769567 0.255116340356
r=0.403651208434 0.320641507318 0.13940447485 0.140694218584
r=0.367112622262 0.205603614608 0.263667964109 0.249570810886
r=0.451890975979 0.36439289061 0.112733737212 0.136949085875
r=0.461868411807 0.397450509408 0.088909450395 0.109935292532
r=0.318834064159 0.301177013616 0.159127625202 0.15718901454
r=0.329996933108 0.240312874502 0.225364998776 0.220610027963
r=0.34006549282 0.242414398025 0.217919563381 0.239328178806
r=0.305490409321 0.104705640891 0.402082583732 0.344789359794
r=0.290369314009 0.0579045507232 0.500292723411 0.376448739627
r=0.328449475511 0.13587653762 0.377669609841 0.341634593616
r=0.316669372165 0.0981141083791 0.441553274449 0.344394047903
r=0.301579093815 0.101869607905 0.41282613691 0.342950847068
r=0.292979865355 0.111539366182 0.39983269206 0.336748279213
r=0.297030906302 0.0958441982476 0.422203672975 0.355565035178
r=0.314028301613 0.146229841639 0.360540462008 0.308746186256
r=0.292542787517 0.124172627938 0.380724785787 0.325713387312
r=0.278845940403 0.102062975027 0.421009771987 0.35776330076
r=0.320522608632 0.144217336961 0.360010293361 0.313506359826
r=0.289637822941 0.102912919837 0.419710794163 0.345707478288
r=0.349739045288 0.142656058752 0.347747858017 0.320073439412
r=0.355280984122 0.144041619249 0.344388446323 0.306237468162
r=0.35289706728 0.176120027184 0.31491452768 0.296565424225
r=0.372514930325 0.148829272917 0.342117736278 0.315954118874
r=0.323675355158 0.133786287832 0.352035487675 0.33485316413
r=0.35180538533 0.150371402043 0.338579387187 0.316991643454
r=0.311210264219 0.117243119553 0.375366371269 0.339055446881
r=0.232080062917 0.0538892328635 0.46075088136 0.413526587193
r=0.296801624663 0.134261078004 0.36875187269 0.318260811666
r=0.269302353374 0.108188545689 0.408645890789 0.318831586689
r=0.282298542061 0.0954675776246 0.433264198133 0.310437381809
r=0.267210045865 0.105958053168 0.405129803625 0.322705615176
r=0.30276752059 0.128442221212 0.392147946036 0.317518063766
r=0.28130658274 0.113397382806 0.401040251781 0.330044724201
r=0.189644759722 0.0553780617678 0.415269279135 0.42267588431
r=0.208584102479 0.0433272334054 0.468946930627 0.411073032773
r=0.270002726833 0.0999912037648 0.448410080486 0.346703610855
r=0.258701113529 0.128637834279 0.413595163738 0.322899188336
r=0.228024860386 0.0857052783282 0.482705818771 0.334804539723
r=0.251144532017 0.108770650436 0.434774072308 0.345104198805
r=0.224066758034 0.0634606518869 0.448096494062 0.38982810584
r=0.228828684461 0.0294456407432 0.477690420151 0.440132204918
r=0.213060551404 0.0543416645195 0.470548827622 0.348003091987
r=0.395301029825 0.361767090442 0.107292151823 0.12848090712
r=0.397083445728 0.36263414062 0.106843370668 0.122969565472
r=0.384869415312 0.379407910126 0.0773324873991 0.106917755326
r=0.373993884623 0.349323911123 0.11269280424 0.122171638241
r=0.367414816197 0.362101138272 0.0821981713006 0.113267400634
r=0.202628808778 0.0356777533244 0.513995226434 0.400080592666
r=0.274414693354 0.111284141743 0.371776668346 0.349104566482
r=0.226857389481 0.0360893602154 0.495509382001 0.431284296196
r=0.309786531569 0.230639991729 0.203534256962 0.253127584781
r=0.359164968019 0.181204751529 0.276375904969 0.314472481901
r=0.333042953718 0.198491939678 0.245709828393 0.269162766511
r=0.286538310622 0.166573008515 0.278875205301 0.309567986009
r=0.282881631587 0.163385743057 0.280425180968 0.312891668008
r=0.33617476242 0.186214363046 0.277853963671 0.290797546012
r=0.352248715741 0.205481485881 0.245360334947 0.274608783443
r=0.348094969182 0.213121104645 0.242390069212 0.259004510864
r=0.304405069134 0.175229426176 0.278018604137 0.298988529292
r=0.282545706846 0.162803920892 0.282124960317 0.3131927677
r=0.351005287868 0.187595749938 0.274623177662 0.277489498394
r=0.324958789509 0.171624298355 0.307560459269 0.287156697485
r=0.332735190985 0.232922529016 0.242461588271 0.222154575975
r=0.328094291241 0.227405641279 0.223266903594 0.217598632417
r=0.345014866204 0.266798810704 0.163567888999 0.194093161546
r=0.352592188249 0.247077047911 0.206469221407 0.230369195589
r=0.377235014863 0.253516127601 0.201550645548 0.231604108434
r=0.373674175735 0.236050460941 0.227282179247 0.252755250572
r=0.282627518751 0.179980170393 0.268365722532 0.295749585201
r=0.286855502137 0.18249785178 0.266429163388 0.293477046396
r=0.336514531861 0.242016141011 0.182106253404 0.235678566124
r=0.312691427296 0.141964484968 0.352185417796 0.317307998852
r=0.260355796225 0.0909166979437 0.43671861352 0.34055617566
r=0.330452417046 0.166807029364 0.281623715681 0.321879737241
r=0.241162182626 0.0545151683408 0.461410327596 0.38660340215
r=0.246403993546 0.0653741427995 0.428575030254 0.381807180315
r=0.270989748989 0.106555106112 0.405330525849 0.327866127334
r=0.289038824764 0.438440013991 0.0567943336831 0.0756383350822
r=0.274006040471 0.426797040169 0.057535487768 0.0874735729387
r=0.359734231499 0.384145687964 0.1087158133 0.11885303881
r=0.335110268151 0.385685556146 0.103146777585 0.121471411537
r=0.338182062114 0.384151258888 0.104735903639 0.122024183862
r=0.336357194362 0.384691091899 0.103687061508 0.121636596862
r=0.291654148472 0.37480349345 0.130698689956 0.121397379913
r=0.384213178295 0.384221576227 0.114599483204 0.109366925065
r=0.348788886835 0.382684262697 0.101549593141 0.111750474622
r=0.372638351612 0.393619142572 0.109737454304 0.101163177135
r=0.30959621693 0.379712861586 0.116985472671 0.104077024667
r=0.303541428165 0.10262655787 0.408029878618 0.357122559169
r=0.261447682965 0.064692868491 0.395002152964 0.427682667894
r=0.350638291361 0.338304112209 0.1155753905 0.135141855276
r=0.323137139868 0.330345938694 0.123052309628 0.136886327093
r=0.321900200119 0.331387814059 0.122632668021 0.13719622526
r=0.386695193329 0.274335008194 0.175716318188 0.183604372648
r=0.315833884237 0.280080087368 0.137582817619 0.148117946851
r=0.314206683607 0.279471583153 0.13563891057 0.155041931569
r=0.333750376064 0.29096688915 0.161373657959 0.177746644682
r=0.313461591415 0.277037049566 0.181438852571 0.176997302257
r=0.316044232725 0.278391561674 0.180163757767 0.17640887743
r=0.342380459187 0.356422429673 0.142479303226 0.13788465415
r=0.312853818331 0.296206510581 0.162770331793 0.157069368486
r=0.316490559787 0.29644735825 0.163967797627 0.158151639752
r=0.316626062923 0.29672681073 0.16398080145 0.158191145932
r=0.317720685146 0.296697188497 0.163676347975 0.158589790699
r=0.288863288122 0.284688723682 0.167186879292 0.14292605414
r=0.329129599308 0.294124007538 0.160215020544 0.176357008249
r=0.3171065216 0.296436774247 0.149574956764 0.151281535097
r=0.223430643476 0.0427140310983 0.493577530576 0.399622026919
r=0.217947798758 0.0362658678518 0.524516905247 0.397647752105
r=0.20651074439 0.0362103763505 0.539158652895 0.388816336222
r=0.215023740136 0.049304830696 0.503665817711 0.393900045927
r=0.213533288553 0.0433970313318 0.513308600212 0.397289530506
r=0.256007697595 0.0714776632302 0.476701030928 0.374158075601
r=0.220414734848 0.0373911955531 0.519830559974 0.399310085971
r=0.199787165775 0.035 0.538663101604 0.393475935829
r=0.207907050937 0.0376225992111 0.536276432929 0.392105868236
r=0.218642960513 0.0474467645235 0.528168286128 0.383295431052
r=0.225882725304 0.0482050641346 0.486006996502 0.404006330168
r=0.233933138764 0.039466702043 0.513597771292 0.40819846113
r=0.22123333852 0.0402468751621 0.556765727919 0.37539546704
r=0.239745851652 0.0496383491703 0.516806126791 0.384945397816
r=0.21901554446 0.0402137194999 0.535927216936 0.38106132996
r=0.2173333813 0.0411555203799 0.520775623269 0.39669748534
r=0.221263384957 0.0588068985016 0.468507523639 0.394799945549
r=0.221911362199 0.0503355020293 0.513736207705 0.392323224083
r=0.224284156696 0.0407902354303 0.542165187186 0.377122732536
r=0.234225752884 0.0468560657062 0.508056191374 0.399084421705
r=0.215783373596 0.0435518432079 0.524573830679 0.395938254924
r=0.207957771261 0.0449657869013 0.548191593353 0.364613880743
r=0.20925170068 0.0302376457191 0.579939464773 0.358836045431
r=0.23502871746 0.0554857712132 0.516546108199 0.375384415472
r=0.219972280926 0.0415786110975 0.527252174768 0.390671843515
r=0.295016058758 0.166562927922 0.315960551613 0.286616318796
r=0.268493149086 0.164932658213 0.331630940742 0.25722665655
r=0.269673547807 0.141805992724 0.347913174999 0.279238032948
r=0.26031744329 0.181584534585 0.300435802883 0.243736730361
r=0.325971675193 0.1197375533 0.355655679976 0.336987677508
r=0.275687932159 0.197521200261 0.296020874103 0.221722113503
r=0.31718062372 0.219247838449 0.258793681171 0.233640460536
r=0.258332787505 0.0825880673469 0.478607717177 0.342906327413
r=0.470830178099 0.352716676717 0.13634786572 0.200552310062
r=0.279294123696 0.165328085272 0.302863467269 0.279654676851
r=0.505256386347 0.25932532421 0.267599649932 0.258730209245
r=0.526888552142 0.254167240667 0.282683565229 0.268942003031
r=0.300035981813 0.0541035621995 0.476072094469 0.404795394328
r=0.283119301529 0.034088360619 0.507845426917 0.413715770507
r=0.285865643268 0.0377531804082 0.506167591421 0.410451388321
r=0.243643599578 0.0685342671336 0.461286198655 0.349730420766
r=0.367926608666 0.293780687398 0.191747781893 0.174045998794
r=0.363851591878 0.314677289151 0.184813282398 0.163549531855
r=0.297098363393 0.164453907816 0.216933867735 0.333896960588
r=0.292454135954 0.181562244062 0.234069296569 0.307042838293
r=0.407288873224 0.235629894111 0.197423264937 0.225458571494
r=0.408579479823 0.23425987818 0.197158028345 0.22767317326
r=0.30020337469 0.404992892451 0.0638434020039 0.0608844282395
r=0.254448618982 0.251929855874 0.234750792022 0.208379813484
r=0.33375183309 0.249663098389 0.20264199971 0.217997802365
r=0.292744705557 0.219349521541 0.23961651204 0.25071310099
r=0.327478016575 0.336599241466 0.132146368872 0.131830313246
r=0.296213752665 0.252898454158 0.235107942431 0.209588219616
r=0.295915995823 0.2495126168 0.235678456221 0.221682565911
r=0.311971926356 0.22565179785 0.260126034845 0.227678240455
r=0.302981436735 0.224958416609 0.250853137974 0.242085758315
r=0.30724782315 0.227181180814 0.247325875933 0.240700248189
r=0.255583060671 0.0848708643885 0.424384066901 0.379282211665
r=0.274094539842 0.126567624928 0.359926683388 0.358527879606
r=0.259679928247 0.0975078480364 0.430777115767 0.361201870716
r=0.368512311959 0.46791376438 0.0512549250308 0.0671979355655
r=0.462628236191 0.359100642398 0.120817811153 0.15793611217
r=0.39367196878 0.185692211611 0.294176374176 0.257012716275
r=0.268791643394 0.0825255730246 0.419490031571 0.384691968347
r=0.291121065236 0.089261423508 0.397681770285 0.384270523997
r=0.261077843118 0.08462075152 0.41408352437 0.375037376657
r=0.263072471838 0.0757738589096 0.425054430443 0.391886662175
r=0.274913544065 0.09069499686 0.372566464308 0.41223571279
r=0.288372604284 0.0992636696731 0.378664036077 0.389110062007
r=0.337883512171 0.235188509874 0.211306417269 0.231013318859
r=0.322728081008 0.197703136577 0.279081254631 0.277846381823
r=0.284932458856 0.176454878404 0.291699043524 0.281044541161
r=0.28193926375 0.181273523664 0.279697981714 0.276240851803
r=0.35037276817 0.238020807072 0.209230407234 0.244172170961
r=0.340966927952 0.208620451359 0.247148564245 0.261311956615
r=0.303735936833 0.208317498017 0.236337369765 0.263077292679
r=0.306640744003 0.209350200177 0.237193839872 0.262947336461
r=0.305444566367 0.208894650636 0.237035494218 0.26312033331
r=0.341157382369 0.251792978578 0.188633103675 0.214510781386
r=0.291797930757 0.208219785606 0.226834804834 0.219686404033
r=0.266276732839 0.102089463295 0.399996275466 0.364818056538
r=0.30179342823 0.145208429472 0.357471631583 0.312401642351
r=0.323994250967 0.194472084024 0.282107978625 0.250635710337
r=0.294084558266 0.177653179775 0.301964944183 0.274486033237
r=0.333494429434 0.167602683586 0.314592756747 0.285510458092
r=0.353363856445 0.312805266511 0.133191760459 0.148948821406
r=0.306775854791 0.201298016041 0.255804136767 0.264140987759
r=0.511902799336 0.382968474014 0.101107959107 0.114275009367
r=0.390081559194 0.314867652869 0.13243492384 0.143716254774
r=0.397954551495 0.344673311185 0.127530454042 0.145603543743
r=0.315407556109 0.20114827157 0.293170594612 0.238687919059
r=0.273348788617 0.181831749664 0.265285309189 0.285458434904
r=0.508866733579 0.380785100926 0.100869856139 0.114865618378
r=0.466678824346 0.3886600324 0.0933348761861 0.111594538301
r=0.445049377678 0.35275964089 0.11224750051 0.128060599878
r=0.277930405705 0.189705188848 0.289552281464 0.266730497163
@balllist {Total Position} color=green
{Achromobacter denitrificans} r=64.2796406719 0.19684396454 0.307271878958 0.320485902819
{Acidithiobacillus ferrooxidans} r=63.7629252008 0.209659976581 0.280991057511 0.303522550138
{Acinetobacter baumannii} r=63.195534034 0.286832525933 0.207064072037 0.227953854996
{Acinetobacter calcoaceticus} r=64.1854185958 0.290185060532 0.204805525476 0.22695035461
{Acinetobacter sp. ADP1} r=63.1572020088 0.291354924669 0.199523419084 0.223907621878
{Actinobacillus actinomycetemcomitans} r=63.6985762222 0.316260996789 0.182535610912 0.209095745692
{Actinobacillus pleuropneumoniae} r=65.6955537459 0.318252774619 0.175696660675 0.221843170341
{Actinoplanes teichomyceticus} r=65.6257767557 0.133498051886 0.350400709557 0.372035857962
{Actinosynnema pretiosum subsp. auranticum} r=64.9397466381 0.101471156209 0.383483725993 0.390400617956
{Aeromonas hydrophila} r=63.9412078195 0.227335797186 0.276661479608 0.280645788757
{Aeromonas salmonicida} r=65.0118083314 0.225418203558 0.276944942642 0.289251350772
{Aeromonas salmonicida subsp. salmonicida} r=65.7114280204 0.228574489905 0.274081217186 0.306500742373
{Agrobacterium rhizogenes} r=64.6297282644 0.215801254441 0.287037325335 0.288919333133
{Agrobacterium tumefaciens} r=63.7871166482 0.217212068267 0.282803686934 0.285649402226
{Agrobacterium tumefaciens str. C58} r=64.3883280406 0.197446221426 0.300473658062 0.297087118285
{Agrobacterium vitis} r=64.774436389 0.214743813175 0.283861972813 0.284175670965
{Allochromatium vinosum} r=66.2757800538 0.182430241651 0.328450725716 0.309721348057
{Amycolatopsis mediterranei} r=66.5358783797 0.137027580337 0.35835116049 0.366806983645
{Amycolatopsis orientalis} r=65.9449636442 0.159218953147 0.331174459479 0.348694242468
{Anabaena sp.} r=63.6937504852 0.29222028697 0.215650659368 0.22484034171
{Anabaena variabilis} r=63.7089176102 0.283909728106 0.212799643979 0.231696149666
{Anaplasma marginale} r=62.361040293 0.241738307044 0.216032493584 0.29816351449
{Anaplasma phagocytophilum} r=65.114613349 0.294891561312 0.182397518198 0.257879441968
{Aquifex aeolicus VF5} r=67.610114272 0.326311309497 0.192789681392 0.243015648694
{Arthrobacter aurescens} r=62.298193595 0.188887103039 0.328444569454 0.307878276476
{Arthrobacter nicotinovorans} r=63.5507313588 0.211094287837 0.301786858565 0.292662595056
{Aster yellows phytoplasma} r=60.4951003686 0.364985301666 0.174000279968 0.175633428211
{Azoarcus evansii} r=66.2280423888 0.176100183118 0.338366117313 0.333026168114
{Azoarcus sp. EbN1} r=65.4441080657 0.186033785391 0.318189388532 0.323019271949
{Azorhizobium caulinodans} r=64.2312825081 0.173245422525 0.326317934387 0.319986609612
{Azospirillum brasilense} r=65.66033354 0.16530090952 0.344698647531 0.333709839357
{Azotobacter vinelandii} r=67.5882437452 0.187382822601 0.335410201707 0.314019265581
{Bacillus amyloliquefaciens} r=66.2626153972 0.282129252702 0.224647277127 0.255987705789
{Bacillus anthracis} r=65.0657070749 0.369020509573 0.149184097397 0.196357227227
{Bacillus anthracis str. A2012} r=65.9531892092 0.371708851974 0.14292618471 0.19576964406
{Bacillus anthracis str. Ames} r=64.4848941832 0.344943122885 0.150959255544 0.209457504431
{Bacillus cereus} r=63.649175463 0.346328531969 0.16154088575 0.201805609625
{Bacillus cereus ATCC 10987} r=64.463084851 0.345788132389 0.150866343378 0.209197284446
{Bacillus cereus ATCC 14579} r=64.6211895899 0.346600815315 0.150096467403 0.208651075802
{Bacillus circulans} r=66.2107201681 0.265960447856 0.237254501415 0.265678349432
{Bacillus firmus} r=62.1616741384 0.301334869023 0.174921000561 0.221346091374
{Bacillus halodurans} r=65.3150562417 0.292658269658 0.197579827298 0.245631869402
{Bacillus licheniformis} r=66.6839857127 0.292764739554 0.220133562297 0.250799465751
{Bacillus megaterium} r=65.5767419089 0.330487558791 0.173592247075 0.217732797293
{Bacillus pumilus} r=65.8499786922 0.331483253589 0.169463051568 0.218777246146
{Bacillus sp.} r=67.4176786213 0.298893251628 0.203069980888 0.243577737984
{Bacillus sphaericus} r=65.1546500407 0.341927295276 0.16719955044 0.201798240515
{Bacillus subtilis} r=65.4235609956 0.300211456952 0.203156454555 0.240521712503
{Bacillus subtilis subsp. subtilis str. 168} r=65.379095918 0.300305882263 0.201937780186 0.240601994572
{Bacillus thuringiensis} r=66.0850168708 0.347135952451 0.160874889782 0.203226543875
{Bacillus thuringiensis serovar israelensis} r=64.0861246734 0.361220811309 0.151639427264 0.189774591409
{Bacteroides fragilis} r=65.9711229434 0.300209445635 0.192992651243 0.232533081514
{Bacteroides thetaiotaomicron} r=67.205749043 0.291659071115 0.227248789775 0.254592777136
{Bacteroides thetaiotaomicron VPI-5482} r=66.4689722805 0.296922031785 0.202327020234 0.236516778484
{Bartonella henselae} r=64.8447072506 0.284087467442 0.179477860561 0.234008722515
{Bdellovibrio bacteriovorus HD100} r=64.1832063091 0.250367580586 0.245951212135 0.264147730439
{Bifidobacterium longum NCC2705} r=66.5536805751 0.202385382332 0.313531265781 0.295038610269
{Bordetella bronchiseptica} r=64.6346579876 0.178385499222 0.321526442223 0.329677142112
{Bordetella bronchiseptica RB50} r=63.4555200808 0.159345732431 0.345858103928 0.33899352507
{Bordetella parapertussis} r=63.440390198 0.159213277159 0.345742717216 0.338437523193
{Bordetella pertussis} r=63.4160938203 0.169089503115 0.33580862895 0.346825054499
{Bordetella pertussis Tohama I} r=63.4435204359 0.161790367909 0.346516586402 0.334458935321
{Borrelia afzelii} r=67.3995314681 0.401508959447 0.134402179608 0.188787593
{Borrelia burgdorferi} r=68.2368083374 0.400624419674 0.12916553852 0.174429081253
{Borrelia burgdorferi B31} r=66.4608654538 0.38699787107 0.121682852367 0.165925301726
{Borrelia garinii} r=68.4591056554 0.418206300495 0.144308052024 0.184307216968
{Borrelia hermsii} r=67.0836482607 0.390248670226 0.132576108316 0.180437667829
{Bradyrhizobium japonicum} r=63.2947318627 0.189070698555 0.313000739444 0.310169277431
{Bradyrhizobium japonicum USDA 110} r=63.437780822 0.177812718484 0.328178050334 0.3184434908
{Brucella melitensis} r=63.5989981207 0.207930888801 0.280698687412 0.289191905948
{Brucella melitensis 16M} r=64.4608279282 0.203351247864 0.287548142679 0.295288730208
{Brucella melitensis biovar Abortus} r=64.7026376293 0.207688349068 0.289116900979 0.289686172175
{Brucella suis 1330} r=64.4726667768 0.203603599737 0.287392408106 0.294631725097
{Buchnera aphidicola} r=62.5021120544 0.397335989045 0.116793227935 0.151746268863
{Buchnera aphidicola str. APS} r=62.0494702475 0.388808875804 0.122245284817 0.152056042106
{Buchnera aphidicola str. Bp} r=60.3794294662 0.389381185792 0.120125110742 0.150314876699
{Buchnera aphidicola str. Sg} r=61.8893276642 0.396758173748 0.115683348853 0.147379875921
{Burkholderia cepacia} r=63.9649492861 0.187300418917 0.316352929715 0.324168389604
{Burkholderia mallei} r=63.6269806428 0.177070791269 0.301611558766 0.325676885555
{Burkholderia pseudomallei} r=62.373414006 0.176039066264 0.319252835808 0.334209258529
{Butyrivibrio fibrisolvens} r=69.4862485804 0.310010515247 0.183806519453 0.237287066246
{Campylobacter fetus} r=68.0792209204 0.355917812871 0.148785871965 0.209554536707
{Campylobacter jejuni} r=67.0775794315 0.38157297798 0.126043923182 0.175064002976
{Campylobacter jejuni subsp. jejuni NCTC 11168} r=65.6497687602 0.362900303062 0.127783535146 0.180518633303
{Candidatus Blochmannia floridanus} r=61.2732410106 0.363953106019 0.122714208072 0.166289286317
{Candidatus Carsonella ruddii} r=60.8711218338 0.465167421105 0.0617676329898 0.0940800667758
{Caulobacter crescentus CB15} r=64.5683694484 0.161904918938 0.343195942724 0.333570218432
{Caulobacter vibrioides} r=65.6928332381 0.1715017987 0.344671061773 0.328397844648
{Chlamydia muridarum} r=61.0496647057 0.289768592344 0.193947183758 0.212183912879
{Chlamydia trachomatis} r=61.1739071735 0.287061618633 0.199324500515 0.216524902835
{Chlamydophila caviae GPIC} r=61.8849855209 0.300116348036 0.192891400288 0.204997091299
{Chlamydophila pneumoniae} r=62.3340133554 0.302159346459 0.197932442976 0.214225067695
{Chlamydophila pneumoniae AR39} r=61.4608001666 0.29169875405 0.203614432517 0.209288304114
{Chlamydophila pneumoniae CWL029} r=61.4939578879 0.291474842819 0.204104249254 0.209317263319
{Chlamydophila pneumoniae J138} r=61.4568102348 0.291603946921 0.204364296246 0.209174095497
{Chlamydophila pneumoniae TW-183} r=61.3687725332 0.291719132351 0.203994703335 0.208817484409
{Chlorobium tepidum} r=64.6107177078 0.223383435103 0.295346015344 0.281979019884
{Chlorobium tepidum TLS} r=64.8390485098 0.22052161362 0.289886427089 0.286723137057
{Chloroflexus aurantiacus} r=62.9824167039 0.200350476946 0.280199705732 0.296731637157
{Chromobacterium violaceum ATCC 12472} r=64.0077978904 0.178673434364 0.326491237078 0.330617174434
{Citrobacter freundii} r=64.3953507041 0.255390145114 0.24297095035 0.265663474692
{Citrobacter rodentium} r=63.0673763417 0.30050532994 0.190992586035 0.226421009922
{Clostridium acetobutylicum} r=67.6891770228 0.381281479113 0.122028640184 0.193885307889
{Clostridium beijerinckii} r=66.644871668 0.379627468372 0.12224763861 0.193719558689
{Clostridium botulinum} r=69.1941129679 0.408736503209 0.105357103747 0.14751016594
{Clostridium difficile} r=68.8614782211 0.39172534749 0.12198259792 0.177717565389
{Clostridium pasteurianum} r=68.1186446263 0.370397930619 0.132472272421 0.206087665214
{Clostridium perfringens} r=69.0540044114 0.390403421514 0.119536750042 0.191479852952
{Clostridium perfringens str. 13} r=68.4087345716 0.396363537554 0.105942634883 0.188128316506
{Clostridium tetani} r=66.47226672 0.411543203706 0.10548502116 0.148038921657
{Clostridium tetani E88} r=68.0685257461 0.406512499136 0.108090587381 0.182718354702
{Clostridium thermocellum} r=69.5399895216 0.319456572188 0.191442663961 0.237100669451
{Comamonas testosteroni} r=64.3641217571 0.191094998195 0.316438313166 0.313605474206
{Corynebacterium diphtheriae} r=64.5409101891 0.227042368363 0.269493613609 0.271430811482
{Corynebacterium efficiens} r=65.8814474328 0.204818001884 0.306650155061 0.295430730639
{Corynebacterium efficiens YS-314} r=65.6374963807 0.180199383565 0.329829553623 0.308023253679
{Corynebacterium glutamicum} r=66.609708973 0.225177568482 0.281015998136 0.271652712564
{Corynebacterium glutamicum ATCC 13032} r=65.0516557906 0.224484440867 0.277471243226 0.270024176942
{Corynebacterium jeikeium} r=63.3492574845 0.23850693646 0.287207787231 0.272951636392
{Corynebacterium striatum} r=64.0544241953 0.21436435464 0.321093193446 0.283962610366
{Coxiella burnetii} r=64.1428615101 0.309758072567 0.202985361597 0.222951862246
{Coxiella burnetii RSA 493} r=61.7185282508 0.289601977404 0.204573038008 0.224134958965
{Deinococcus radiodurans R1} r=63.1397905334 0.16955498991 0.339981632659 0.332525696284
{Delftia acidovorans} r=63.3597882577 0.189778939862 0.318849536487 0.317597654702
{Desulfitobacterium hafniense} r=63.4742485766 0.261383260665 0.22617765239 0.26697443789
{Desulfovibrio vulgaris} r=66.6688737591 0.205953049884 0.324826746582 0.300337141787
{Dichelobacter nodosus} r=65.3329702346 0.271886019668 0.232264493944 0.251812427448
{Ehrlichia canis} r=64.2357462426 0.362720540187 0.149822115734 0.169843171422
{Ehrlichia chaffeensis} r=65.7382474183 0.340564928534 0.149816554049 0.188318955137
{Ehrlichia ruminantium} r=62.5875441286 0.353140348266 0.151399017711 0.181500223248
{Enterobacter aerogenes} r=64.4764052634 0.217121143157 0.293106301982 0.300919987311
{Enterobacter cloacae} r=63.8220255847 0.224976260033 0.267000538308 0.291067119087
{Enterococcus faecalis} r=66.1539975728 0.352618937255 0.164405208377 0.203545292374
{Enterococcus faecalis V583} r=64.4668471289 0.332923770455 0.16927918663 0.210175977131
{Enterococcus faecium} r=66.8811492756 0.337413720779 0.175241720488 0.217550172818
{Enterococcus hirae} r=63.1755508086 0.333976751169 0.175181229357 0.212013325898
{Erwinia amylovora} r=64.0702222687 0.24746946941 0.252092601993 0.275078876912
{Erwinia chrysanthemi} r=63.323475791 0.222861282388 0.272064422656 0.294966137673
{Erwinia pyrifoliae} r=63.4093949336 0.244745750102 0.251590224305 0.281702190976
{Escherichia coli} r=64.0400621755 0.252847354246 0.236503253293 0.266476362309
{Escherichia coli CFT073} r=63.3864366781 0.243309824191 0.243016776855 0.270885367683
{Escherichia coli K12} r=63.7427608726 0.241068567352 0.245052717808 0.272925603074
{Escherichia coli O157:H7} r=64.0630226845 0.246035417158 0.241643553417 0.273564875541
{Escherichia coli O157:H7 EDL933} r=64.0434832898 0.245398446874 0.24193956408 0.273025244135
{Eubacterium acidaminophilum} r=68.9487942231 0.318159935812 0.195524650085 0.262637068735
{Francisella tularensis subsp. tularensis} r=67.304139748 0.350515463918 0.140729831451 0.199012709322
{Fremyella diplosiphon} r=62.9128470494 0.287539085889 0.221342558712 0.220588561418
{Fusobacterium nucleatum subsp. nucleatum ATCC 25586} r=67.8398786019 0.407091515613 0.100743965601 0.173194428102
{Geobacillus stearothermophilus} r=68.2364137491 0.275638754121 0.227246412317 0.269481982475
{Geobacter sulfurreducens PCA} r=65.0995816983 0.196425825402 0.310402100478 0.305736251429
{Gloeobacter violaceus PCC 7421} r=63.1327954598 0.183456494821 0.317759519364 0.310872892496
{Gluconacetobacter diazotrophicus} r=65.4132950952 0.168282361993 0.328101557992 0.339372956338
{Gluconacetobacter xylinus} r=63.1057801061 0.17634698432 0.311856939976 0.319138915457
{Gordonia westfalica} r=63.3867841313 0.172164202254 0.350291248751 0.31492779099
{Haemophilus ducreyi} r=64.8383117245 0.344804210558 0.170075177661 0.198714286802
{Haemophilus ducreyi 35000HP} r=62.5106905932 0.316454785851 0.177921106206 0.209461197597
{Haemophilus influenzae} r=64.372971598 0.335169399788 0.174404495174 0.200498792459
{Haemophilus influenzae Rd KW20} r=63.36156942 0.313759024081 0.177494926642 0.210080345689
{Haemophilus influenzae biotype aegyptius} r=65.2548157483 0.352249951953 0.17598770008 0.193202097576
{Helicobacter hepaticus ATCC 51449} r=64.2656286093 0.329333028503 0.163242086612 0.200020004501
{Helicobacter pylori} r=66.1519475496 0.345395145752 0.175306757205 0.207235922059
{Helicobacter pylori 26695} r=63.8687305905 0.320982079242 0.179396914662 0.216182404113
{Helicobacter pylori J99} r=63.8760733766 0.319198634565 0.181364129619 0.217666287902
{IncN plasmid R46} r=64.3104614724 0.250172903103 0.244568457704 0.267916338747
{Klebsiella aerogenes} r=65.2110824475 0.203602798869 0.298064612178 0.303960101236
{Klebsiella oxytoca} r=63.3453536855 0.235613367549 0.262933958647 0.283123912338
{Klebsiella pneumoniae} r=63.766027023 0.234152544348 0.261883441907 0.279771157958
{Lactobacillus acidophilus} r=65.4445836641 0.322458083372 0.175757575758 0.199784648516
{Lactobacillus casei} r=65.046807927 0.285972250794 0.208941918672 0.235559669935
{Lactobacillus delbrueckii} r=69.1200635843 0.266843750865 0.255734484381 0.258722780222
{Lactobacillus helveticus} r=68.497454138 0.322939429596 0.185857567098 0.202685792197
{Lactobacillus johnsonii NCC 533} r=65.7338197614 0.339850756556 0.15419301009 0.195322651954
{Lactobacillus plantarum} r=63.0406417277 0.299744733991 0.192735019191 0.226782730061
{Lactobacillus plantarum WCFS1} r=62.8395312309 0.276178118217 0.213273660207 0.241965357237
{Lactobacillus sakei} r=64.124286375 0.325729106443 0.178093081519 0.206703282585
{Lactococcus lactis} r=66.9016647531 0.346114356375 0.159861404863 0.194960609214
{Lactococcus lactis subsp. cremoris} r=66.7499240176 0.337700986053 0.166790046687 0.20163749963
{Lactococcus lactis subsp. lactis} r=65.2513331206 0.331989104376 0.163222138266 0.197778897191
{Lactococcus lactis subsp. lactis bv. diacetylactis} r=68.9465797513 0.347025238199 0.158138773729 0.202032875118
{Lechevalieria aerocolonigenes} r=65.8028635581 0.151451771654 0.349030101706 0.349071112205
{Legionella pneumophila} r=63.2647949062 0.313352839073 0.18591891799 0.213257028941
{Leptospira interrogans} r=62.0694090694 0.33042072811 0.15461321766 0.19320419814
{Leptospira interrogans serovar Copenhageni str. Fiocruz L1-130} r=62.8542627564 0.328189461613 0.170987132241 0.195783964313
{Leptospira interrogans serovar Lai str. 56601} r=62.5261365478 0.32928783047 0.169857263627 0.194318234982
{Listeria innocua} r=66.2832881548 0.33768474933 0.169290219022 0.208730835798
{Listeria ivanovii} r=64.7245190823 0.355801346986 0.166475022359 0.200660716567
{Listeria monocytogenes} r=66.0330306624 0.335014938991 0.173576595926 0.210794519096
{Listeria seeligeri} r=68.6063758489 0.356015130935 0.166454891995 0.204311440214
{Listonella anguillarum} r=64.2763404121 0.300384967341 0.202549619766 0.222029387944
{Mannheimia haemolytica} r=64.8527081232 0.323465221432 0.185144575671 0.211355116277
{Mesorhizobium loti} r=64.1103920183 0.185184640806 0.318329029777 0.312147269392
{Methylobacterium extorquens} r=65.7184362215 0.163482206041 0.354007526306 0.330701110428
{Micrococcus sp. 28} r=60.556698826 0.162621408439 0.351846219356 0.337632053856
{Microcystis aeruginosa} r=62.9374579887 0.307071547902 0.196446016799 0.202579354757
{Micromonospora echinospora} r=66.5842024938 0.135915682898 0.362040706239 0.361079413819
{Microscilla sp. PRE1} r=67.305592209 0.305520020908 0.190814179012 0.240429717053
{Moraxella catarrhalis} r=69.7745876406 0.333326539486 0.20891081037 0.216180227186
{Mycobacterium avium} r=64.1198505728 0.174039663415 0.331177059306 0.325889463036
{Mycobacterium avium subsp. paratuberculosis} r=64.2114398773 0.171184129216 0.346118604701 0.329923927635
{Mycobacterium avium subsp. paratuberculosis str. k10} r=64.4695101476 0.153312452247 0.348550153283 0.347975199639
{Mycobacterium bovis} r=65.2954192804 0.181279592376 0.328238036869 0.329620015863
{Mycobacterium bovis AF2122/97} r=63.3172075912 0.167834517194 0.322268295838 0.336762298009
{Mycobacterium leprae} r=63.4915587658 0.19544714522 0.288481475197 0.310522321107
{Mycobacterium smegmatis} r=66.084708471 0.164241921024 0.340745955247 0.333844756112
{Mycobacterium tuberculosis} r=64.7165326191 0.184217734695 0.316794241626 0.327530321245
{Mycobacterium tuberculosis CDC1551} r=63.1661093617 0.16854385461 0.321896248081 0.335790547034
{Mycobacterium tuberculosis H37Rv} r=63.2993101 0.167928877758 0.322414857055 0.336519890835
{Mycobacterium ulcerans} r=61.9392409432 0.199263809575 0.351840175821 0.277602637315
{Mycoplasma agalactiae} r=69.2168499967 0.420598781319 0.13706856728 0.167183616006
{Mycoplasma bovis} r=67.1445845377 0.432188971866 0.170239438385 0.186213936496
{Mycoplasma capricolum} r=64.7695305615 0.402665047025 0.110356505255 0.162442714372
{Mycoplasma fermentans} r=67.4673246447 0.404517023894 0.119101829316 0.166234853838
{Mycoplasma gallisepticum} r=62.8104889133 0.361729385761 0.161654770452 0.177922315609
{Mycoplasma gallisepticum R} r=65.1718275641 0.370451045331 0.152046423112 0.166572482456
{Mycoplasma genitalium} r=62.9522293148 0.361627755411 0.148804573518 0.168523648754
{Mycoplasma hominis} r=68.7174656789 0.443893004707 0.130067851063 0.146666986342
{Mycoplasma hyopneumoniae} r=66.4124669858 0.390546686631 0.154832451127 0.160498253162
{Mycoplasma mycoides subsp. mycoides SC} r=65.4035798846 0.418141950375 0.103427582227 0.137898634353
{Mycoplasma penetrans} r=65.4614888404 0.400402572496 0.116846873657 0.14805161525
{Mycoplasma pneumoniae} r=62.6137253285 0.31294287111 0.204285497321 0.209865732633
{Mycoplasma pulmonis} r=65.717996297 0.40398703186 0.126672585278 0.144685846048
{Myxococcus xanthus} r=63.9895763082 0.157691800403 0.335863322353 0.355354686646
{Neisseria gonorrhoeae} r=65.1779378171 0.260513060093 0.269728895517 0.25702318134
{Neisseria meningitidis} r=65.4878664983 0.267473636868 0.25318119312 0.26015580826
{Neisseria meningitidis MC58} r=64.6661327226 0.252626837428 0.269195945548 0.261449547971
{Neisseria meningitidis Z2491} r=64.6865692091 0.250996838711 0.270389521676 0.262459632855
{Nitrosomonas europaea ATCC 19718} r=64.0076757746 0.245796020706 0.246928380526 0.26876556164
{Nonomuraea sp. ATCC 39727} r=65.7206002174 0.140938891421 0.340134861924 0.368053851278
{Nostoc punctiforme} r=63.3655983964 0.298321222751 0.204576964838 0.222283471143
{Nostoc sp. PCC 7120} r=62.151485904 0.298011518651 0.20410525608 0.219499635984
{Novosphingobium aromaticivorans} r=64.9806940186 0.19026502322 0.315234470477 0.3097698942
{Oceanobacillus iheyensis HTE831} r=66.1522803717 0.344202707188 0.153414044278 0.207570514488
{Oenococcus oeni} r=65.9482623686 0.327765028197 0.171176460123 0.209442991585
{Onion yellows phytoplasma} r=62.7300580582 0.391107469719 0.153312018634 0.136877098313
{Pantoea agglomerans} r=63.1710959493 0.233951874481 0.254607628674 0.276118277137
{Parachlamydia sp. UWE25} r=61.7407403361 0.327082135677 0.174418423354 0.186540586513
{Paracoccus denitrificans} r=64.3336199488 0.166895780051 0.33185741688 0.332017263427
{Pasteurella multocida} r=62.8050673583 0.303783734488 0.187975682602 0.219285293107
{Pectobacterium atrosepticum} r=62.9098842892 0.237751614128 0.257606448074 0.283263704266
{Pectobacterium carotovorum} r=65.1010238149 0.259397641249 0.240304536643 0.268397283862
{Pectobacterium carotovorum subsp. carotovorum} r=63.8615437299 0.245109860665 0.250375133976 0.274383708467
{Pediococcus pentosaceus} r=63.5476009334 0.324087526967 0.184930803211 0.1995479828
{Photobacterium damselae subsp. piscicida (causative agent of fish} r=61.5632122068 0.288240557596 0.204318545729 0.224074597344
{Photorhabdus luminescens} r=64.7041260639 0.285931604337 0.216542484597 0.237567464298
{Photorhabdus luminescens subsp. laumondii TTO1} r=63.792231386 0.282711459284 0.20379466279 0.237757152679
{Pirellula sp. 1} r=64.1717684463 0.227186539228 0.272790340664 0.281785287227
{Plasmid ColIb-P9} r=63.0390660897 0.260939353758 0.250517598344 0.258078023589
{Plasmid F} r=64.6511345225 0.256639941501 0.22961879641 0.273606504575
{Plasmid R100} r=63.1967494501 0.243879940396 0.247889022919 0.281463610776
{Plasmid R64} r=62.5752974396 0.274806572545 0.249680944405 0.242143255962
{Plasmid Ti} r=63.7042804167 0.23528950105 0.264681068142 0.274864127769
{Plasmid pSB102} r=65.2797173537 0.218793713486 0.297683699498 0.302476754711
{Porphyromonas gingivalis} r=67.1037894474 0.273029839725 0.234515897532 0.250838126341
{Porphyromonas gingivalis W83} r=65.5926553194 0.26330847892 0.240171138911 0.25350002842
{Prochlorococcus marinus} r=61.5689048393 0.305388885774 0.176638815679 0.210658143143
{Prochlorococcus marinus str. MIT 9313} r=62.0898728871 0.233271752925 0.252716678466 0.268987377029
{Prochlorococcus marinus subsp. marinus str. CCMP1375} r=62.4841829793 0.329731591849 0.164982126261 0.205396313678
{Prochlorococcus marinus subsp. pastoris str. CCMP1986} r=63.7070160461 0.367218286941 0.135104073902 0.181803203238
{Proteus mirabilis} r=63.4202930072 0.308769905377 0.190953150242 0.211700900069
{Proteus vulgaris} r=64.7062352229 0.282033770172 0.216808628532 0.23754665842
{Providencia rettgeri} r=64.376951855 0.273720572629 0.218775041691 0.24897667468
{Pseudomonas aeruginosa} r=63.971461954 0.195849191106 0.303158800705 0.305815135959
{Pseudomonas aeruginosa PAO1} r=64.6415383998 0.168653897635 0.346218882054 0.325189439226
{Pseudomonas alcaligenes} r=64.2770919931 0.21314114658 0.301008728901 0.301046461902
{Pseudomonas chlororaphis} r=64.576402801 0.20206360574 0.319063154823 0.300787777513
{Pseudomonas fluorescens} r=63.7417584926 0.198128303148 0.304628411077 0.304406982655
{Pseudomonas putida} r=64.3789952559 0.20359349644 0.300118047512 0.303277075854
{Pseudomonas putida KT2440} r=63.9391734532 0.192004839453 0.313039798013 0.310436132195
{Pseudomonas resinovorans} r=64.5714451257 0.225410431498 0.283481040244 0.288721003438
{Pseudomonas sp.} r=64.4458801667 0.205612766292 0.291214003092 0.304918376438
{Pseudomonas sp. ADP} r=63.3004268307 0.195248723207 0.315307435557 0.316292677042
{Pseudomonas sp. ND6} r=64.7030449232 0.218966742641 0.283716883562 0.293826434331
{Pseudomonas stutzeri} r=64.6277624867 0.198956194575 0.309123049727 0.305108131947
{Pseudomonas syringae} r=63.3472612974 0.215968992248 0.28590371277 0.293480212158
{Pseudomonas syringae pv. glycinea} r=64.5635697177 0.226376921548 0.281489911306 0.280911866183
{Pseudomonas syringae pv. maculicola} r=62.9900670187 0.237980727342 0.276456340286 0.278007214177
{Pseudomonas syringae pv. phaseolicola} r=64.7451261731 0.224381457958 0.283897367839 0.290422472904
{Pseudomonas syringae pv. syringae} r=65.6296021113 0.213461358489 0.289973234507 0.297287888146
{Pseudomonas syringae pv. tomato} r=64.2246746518 0.231754874652 0.285236768802 0.284818941504
{Pseudomonas syringae pv. tomato str. DC3000} r=64.0074012669 0.206463015643 0.293505172871 0.29916528098
{Ralstonia solanacearum} r=63.3157179445 0.166378425126 0.339068378836 0.336255462489
{Rhizobium etli} r=63.5689208909 0.207235520636 0.292339448014 0.296505421092
{Rhizobium leguminosarum} r=64.5001180364 0.198512287798 0.303632714347 0.297756940614
{Rhizobium leguminosarum bv. trifolii} r=65.6910602086 0.193578559954 0.312857113809 0.297261026048
{Rhizobium leguminosarum bv. viciae} r=64.1292193971 0.199603687046 0.302073592495 0.295438690238
{Rhizobium sp.} r=64.6030753373 0.202196284506 0.302831253263 0.299951156249
{Rhizobium sp. NGR234} r=63.9340472553 0.194803158302 0.305300646016 0.304391806085
{Rhodobacter capsulatus} r=63.8523534473 0.164000248692 0.319645253094 0.343738279895
{Rhodobacter sphaeroides} r=63.8697825986 0.156120445849 0.341848832696 0.340455830977
{Rhodococcus equi} r=65.1833466156 0.185351336295 0.331390831391 0.323195672252
{Rhodococcus erythropolis} r=64.6625996355 0.190340855873 0.317739652159 0.311118961028
{Rhodococcus rhodochrous} r=67.4441655558 0.179231970216 0.3344742689 0.317555395424
{Rhodococcus sp. DK17} r=64.1503411214 0.181854729382 0.325984723118 0.319234473022
{Rhodopseudomonas palustris CGA009} r=63.7391190514 0.173153650987 0.329103668602 0.326207299569
{Rhodospirillum centenum} r=65.1244523011 0.143472382192 0.350726960122 0.357787904585
{Rhodospirillum rubrum} r=63.5321051275 0.164785708151 0.330327235249 0.31912737267
{Rickettsia conorii} r=64.3155589174 0.359288839822 0.145740494768 0.18341258752
{Rickettsia montanensis} r=63.7703770598 0.359193885729 0.145663519615 0.178756426044
{Rickettsia prowazekii} r=63.8433287256 0.367054279712 0.132824491078 0.17350837336
{Rickettsia rickettsii} r=63.5730900319 0.349244637721 0.151253652239 0.192736291364
{Rickettsia typhi} r=63.0914568016 0.355025813274 0.13774336008 0.178904646389
{Rubrivivax gelatinosus} r=62.4625256502 0.147226269076 0.357790107767 0.339243462178
{Ruegeria sp. PR1b} r=64.6041248263 0.192511844965 0.301154725009 0.311139610274
{Saccharopolyspora erythraea} r=66.9861792548 0.1398702482 0.353316754698 0.368538956368
{Salmonella enterica} r=64.7183823063 0.277407292528 0.207443019943 0.244692583402
{Salmonella enterica subsp. enterica serovar Choleraesuis} r=63.2876013214 0.246924861179 0.257304186875 0.277641104941
{Salmonella enterica subsp. enterica serovar Dublin} r=63.1328815393 0.262177153753 0.234425377015 0.258606344254
{Salmonella enterica subsp. enterica serovar Typhi} r=63.8304351587 0.235698096567 0.250089687607 0.279820895718
{Salmonella enterica subsp. enterica serovar Typhi Ty2} r=63.6868142442 0.233098724892 0.251436052746 0.281480260793
{Salmonella enterica subsp. enterica serovar Typhimurium} r=63.5688481174 0.239929427804 0.25296122539 0.275800954329
{Salmonella enteritidis} r=64.114981382 0.257821856658 0.235581158258 0.265690728588
{Salmonella typhi} r=64.1821391825 0.269630292804 0.227976538916 0.253632795014
{Salmonella typhimurium} r=64.3390803527 0.243340409862 0.249016058029 0.275444446849
{Salmonella typhimurium LT2} r=63.7438298727 0.233308987396 0.252046784813 0.281533572912
{Serratia entomophila} r=63.533203657 0.250045301046 0.249369903632 0.263915657689
{Serratia marcescens} r=64.548743571 0.248038609177 0.254546624062 0.269995591955
{Shewanella oneidensis MR-1} r=63.3006326593 0.269892571504 0.225016598747 0.24306242771
{Shewanella violacea} r=65.3595756894 0.266108836805 0.214869464813 0.248474215364
{Shigella boydii} r=63.9931261843 0.300865543442 0.177839444995 0.213835480674
{Shigella dysenteriae} r=62.7273268174 0.281623821291 0.209911604519 0.240979112111
{Shigella flexneri} r=63.8547813124 0.289274516764 0.208963722141 0.237342310366
{Shigella flexneri 2a} r=63.502707747 0.277069229762 0.225761111496 0.250906864444
{Shigella flexneri 2a str. 2457T} r=63.7188335818 0.240259203289 0.246402064477 0.27552781541
{Shigella flexneri 2a str. 301} r=63.6443059098 0.241687184281 0.245095131263 0.274307445101
{Shigella sonnei} r=63.604386493 0.274438447954 0.195111485204 0.242288458682
{Sinorhizobium fredii} r=62.0240893933 0.200667368041 0.293238116492 0.291782233983
{Sinorhizobium meliloti} r=64.4843397302 0.18625084391 0.316533753384 0.310383873656
{Sodalis glossinidius} r=62.6013504014 0.234087548893 0.254842513054 0.279396627552
{Sphingomonas elodea} r=63.2324351118 0.162653744553 0.335436541988 0.331011390978
{Sphingomonas paucimobilis} r=65.3023995563 0.177936331854 0.313567298642 0.329677625387
{Sphingomonas sp.} r=66.1333014906 0.200495003786 0.295266064535 0.305627897527
{Spiroplasma citri} r=64.184095313 0.386542497377 0.121910341611 0.17265652326
{Spiroplasma kunkelii} r=63.8030089097 0.388553307158 0.123766737139 0.166440148998
{Staphylococcus aureus} r=66.6808382031 0.369823915602 0.14632767312 0.184662123444
{Staphylococcus aureus subsp. aureus MW2} r=66.2187239851 0.361040417164 0.145951715681 0.189007084084
{Staphylococcus aureus subsp. aureus Mu50} r=66.2637767469 0.361177493832 0.146446448668 0.188929335079
{Staphylococcus aureus subsp. aureus N315} r=66.1623626492 0.360731390751 0.146286161986 0.188881045692
{Staphylococcus carnosus} r=66.9371107424 0.344701601164 0.162532751092 0.202197962154
{Staphylococcus epidermidis} r=68.4249409561 0.379947243755 0.148105081826 0.177330964686
{Staphylococcus epidermidis ATCC 12228} r=66.3555438865 0.36367789893 0.146017558695 0.183026905537
{Staphylococcus warneri} r=67.7345480891 0.390916140467 0.136213581478 0.16344300432
{Staphylococcus xylosus} r=68.3611519618 0.36126613556 0.151265993553 0.188031639188
{Stenotrophomonas maltophilia} r=63.7278965615 0.198473592335 0.309720023275 0.31683784625
{Stigmatella aurantiaca} r=62.8400634308 0.161328799735 0.317604319787 0.346825243631
{Streptococcus agalactiae} r=65.5549983041 0.344071830836 0.152708532568 0.188734459675
{Streptococcus agalactiae 2603V/R} r=65.5761013714 0.330369474122 0.161940859749 0.19862938227
{Streptococcus agalactiae NEM316} r=65.550725923 0.331014587786 0.162664278843 0.198095514996
{Streptococcus gordonii} r=64.9964799107 0.301552998241 0.19607278141 0.222384305533
{Streptococcus mutans} r=66.3639165053 0.318890911297 0.171515592768 0.202123528698
{Streptococcus mutans UA159} r=65.6718262771 0.311672414564 0.169085597248 0.205539184842
{Streptococcus pneumoniae} r=65.9137843509 0.319971154078 0.181465404973 0.215358216097
{Streptococcus pneumoniae R6} r=66.092058366 0.304211805233 0.1863229793 0.218979480804
{Streptococcus pneumoniae TIGR4} r=65.8662204855 0.303628318881 0.186965177136 0.218494198427
{Streptococcus pyogenes} r=69.1014588046 0.339146734509 0.185716040029 0.216626234682
{Streptococcus pyogenes M1 GAS} r=65.4443472001 0.312456221409 0.181867624496 0.209610121642
{Streptococcus pyogenes MGAS315} r=65.6300193479 0.313590299532 0.181581307801 0.210339999828
{Streptococcus pyogenes MGAS8232} r=65.4542327527 0.313671041568 0.181828369622 0.209773007859
{Streptococcus pyogenes SSI-1} r=65.5322666572 0.313618183028 0.18143608664 0.210264885221
{Streptococcus salivarius} r=67.1140079451 0.31487997276 0.181904167376 0.206704121976
{Streptococcus suis} r=67.4172888257 0.319044971011 0.1798377048 0.220668952805
{Streptococcus thermophilus} r=65.0729648893 0.319609027327 0.167461239778 0.199890803388
{Streptomyces antibioticus} r=65.9652399361 0.144479954111 0.351514965276 0.352539282568
{Streptomyces atroolivaceus} r=65.4365643431 0.134112505218 0.377579165337 0.351421252077
{Streptomyces aureofaciens} r=65.1514983577 0.141345786009 0.375624942288 0.350534911024
{Streptomyces avermitilis} r=65.2994809904 0.142875036533 0.366791922397 0.34927838782
{Streptomyces avermitilis MA-4680} r=64.8745759673 0.147626055869 0.364670945057 0.346759150606
{Streptomyces carzinostaticus subsp. neocarzinostaticus} r=64.4043189003 0.154272623139 0.348713249332 0.339534173349
{Streptomyces clavuligerus} r=66.1639318665 0.150762301382 0.367346452424 0.344033554368
{Streptomyces coelicolor} r=66.2058085561 0.152584670232 0.369349376114 0.341381461676
{Streptomyces coelicolor A3(2)} r=65.608866796 0.142565248528 0.37396166402 0.348857417267
{Streptomyces collinus} r=64.9941926814 0.145200192957 0.37247605265 0.348494245745
{Streptomyces fradiae} r=64.739730718 0.13801432617 0.361222166694 0.359577155867
{Streptomyces galilaeus} r=66.4676394269 0.144246926683 0.36090474927 0.354625453259
{Streptomyces glaucescens} r=67.0176860121 0.141745760075 0.376173434988 0.346074719499
{Streptomyces globisporus} r=64.1837957736 0.147745000709 0.363754550182 0.339656313525
{Streptomyces griseus} r=66.0000128124 0.148410337851 0.371595583848 0.342924691242
{Streptomyces griseus subsp. griseus} r=64.9642708206 0.138731997458 0.369464330683 0.351572711684
{Streptomyces hygroscopicus} r=65.2602308296 0.146916023553 0.351204375613 0.348394573067
{Streptomyces lavendulae} r=65.7036926026 0.14263085259 0.368623931798 0.350349778711
{Streptomyces lividans} r=65.6843458607 0.159080310048 0.367771452464 0.336826997298
{Streptomyces peucetius} r=66.129299044 0.149738940502 0.362790419341 0.343745792379
{Streptomyces rochei} r=65.2071442493 0.137634379251 0.377276428867 0.352545642313
{Streptomyces sp.} r=64.9051904203 0.146106223526 0.382095144998 0.33724340176
{Streptomyces venezuelae} r=66.1761255057 0.13808225199 0.38997272918 0.340215968913
{Streptomyces violaceoruber} r=65.3426732793 0.154249866447 0.371551089358 0.338076262254
{Streptomyces viridochromogenes} r=65.9666002851 0.145721728019 0.368113235366 0.342573024688
{Synechococcus elongatus PCC 7942} r=61.5437966444 0.214225117686 0.281477792993 0.276906372325
{Synechococcus sp.} r=64.0002795815 0.22649117431 0.272635741489 0.270378855311
{Synechococcus sp. PCC 6301} r=63.7165073785 0.212184387306 0.281268309965 0.279946586001
{Synechococcus sp. PCC 7002} r=61.5140795173 0.235862479979 0.254508883674 0.252557082728
{Synechococcus sp. WH 8102} r=63.6108580211 0.193510536268 0.295412687927 0.306744703658
{Synechocystis sp.} r=62.730895499 0.249380300065 0.246053489889 0.246183953033
{Synechocystis sp. PCC 6803} r=62.549906562 0.258404127497 0.234936305259 0.247696403073
{Thauera aromatica} r=66.7603573918 0.199031504108 0.322976585352 0.309568795398
{Thermoanaerobacter tengcongensis} r=67.347065093 0.348332166151 0.1482104548 0.229821926735
{Thermosynechococcus elongatus BP-1} r=61.3124804033 0.218961751022 0.274420755039 0.270998031548
{Thermotoga maritima} r=67.8091485082 0.299333280293 0.206716524783 0.257750550296
{Thermotoga neapolitana} r=69.5141834963 0.299582127933 0.2118749139 0.267449602792
{Thermus aquaticus} r=66.5927897681 0.181719058367 0.326027934971 0.336168264041
{Thermus thermophilus} r=65.6467994215 0.164074724244 0.343930524085 0.340777917836
{Thermus thermophilus HB27} r=63.4976661281 0.147756633685 0.352093493125 0.344070199116
{Thiocapsa roseopersicina} r=65.0135176477 0.171511681767 0.331628777352 0.316954773683
{Treponema denticola} r=67.3724937548 0.319392999684 0.185875900881 0.221035403566
{Treponema denticola ATCC 35405} r=65.7903654039 0.331366916513 0.176696159086 0.206028734985
{Treponema pallidum} r=63.9006593186 0.23073925629 0.216161489646 0.302027666444
{Treponema pallidum subsp. pallidum str. Nichols} r=61.664899934 0.222093305427 0.239542572876 0.286574453241
{Tropheryma whipplei TW08/27} r=62.5704896946 0.259085870737 0.214846683114 0.24921464364
{Tropheryma whipplei str. Twist} r=62.4451051094 0.258076912485 0.214148021861 0.250419961897
{Ureaplasma urealyticum} r=66.0683999811 0.3993311889 0.116079953847 0.142725033033
{Vibrio alginolyticus} r=64.8173721833 0.27125072509 0.222896494281 0.24482025196
{Vibrio cholerae} r=64.0797799739 0.282689822461 0.206297814113 0.23687696238
{Vibrio cholerae O1 biovar eltor str. N16961} r=63.2951219947 0.260998106973 0.228608542575 0.25230910934
{Vibrio fischeri} r=66.1913860093 0.333415273681 0.170997799316 0.196750479936
{Vibrio harveyi} r=66.4861344616 0.28292688344 0.221415245203 0.240649431414
{Vibrio parahaemolyticus} r=64.9553895192 0.278364030639 0.220536666888 0.241984244097
{Vibrio vulnificus} r=65.3295850735 0.274673586227 0.227488776309 0.243642654146
{Vibrio vulnificus CMCP6} r=64.4245640034 0.267153964696 0.228515018915 0.250108839359
{Vibrio vulnificus YJ016} r=64.1384751954 0.268469805541 0.226362405091 0.248442078382
{Wautersia eutropha} r=63.7168175784 0.182425828822 0.320765380268 0.323271038892
{Wautersia metallidurans} r=62.1455467876 0.195816451219 0.296466010676 0.31730336356
{Wautersia oxalatica} r=64.3683495419 0.188972174173 0.324342793687 0.314284493989
{Wigglesworthia glossinidia endosymbiont of Glossina brevipalpis} r=61.7809867364 0.424604802842 0.100441790297 0.136012418246
{Wolbachia endosymbiont of Drosophila melanogaster} r=65.5334760142 0.35317043599 0.149636756524 0.205024786601
{Wolinella succinogenes} r=64.0322482034 0.261652187256 0.235174363771 0.253862723654
{Xanthomonas axonopodis pv. citri str. 306} r=63.3214449581 0.175789813747 0.321992559054 0.328642799831
{Xanthomonas campestris} r=62.1124442571 0.18067503273 0.313031260976 0.324596864323
{Xanthomonas campestris pv. campestris} r=64.9908271703 0.19272234958 0.31008505266 0.317718196618
{Xanthomonas campestris pv. campestris str. ATCC 33913} r=63.3981682778 0.173190895406 0.324892206377 0.330957279759
{Xanthomonas citri} r=62.3941117856 0.192798827716 0.307776847394 0.329408275766
{Xanthomonas oryzae pv. oryzae} r=62.5292851607 0.183377959414 0.30871852687 0.324995302518
{Xenorhabdus nematophila} r=65.6909650537 0.282855273962 0.213881118394 0.241186867633
{Xylella fastidiosa} r=63.8633428007 0.261257923767 0.243187618342 0.270087264345
{Xylella fastidiosa 9a5c} r=62.3307790925 0.225503524436 0.260578788607 0.277222394451
{Xylella fastidiosa Temecula1} r=62.5857188618 0.227084817667 0.255290583517 0.276363921152
{Yersinia enterocolitica} r=62.8824918066 0.272738477397 0.218231492219 0.246749245085
{Yersinia pestis} r=63.7267922417 0.260640643408 0.23397239718 0.257893963227
{Yersinia pestis CO92} r=62.8884289411 0.253414870815 0.229175923463 0.259874608402
{Yersinia pestis KIM} r=62.8983092048 0.25463418951 0.229392350174 0.259400693634
{Yersinia pestis biovar Mediaevails str. 91001} r=62.8653824222 0.254106585008 0.22929440121 0.259339378063
{Yersinia pseudotuberculosis} r=63.3574116679 0.28172298383 0.198971633707 0.234607817779
{Zymomonas mobilis} r=63.7448164699 0.252876380322 0.225525723545 0.249627991387
{uncultured Acidobacteria bacterium} r=63.7463479459 0.18582318398 0.309297677133 0.318447614436
{uncultured bacterium} r=63.2286043331 0.217907304202 0.284394116881 0.290689006425
{uncultured bacterium 442} r=64.4570643081 0.232848105153 0.252195811068 0.276346661753
{uncultured bacterium 443} r=63.4272408951 0.222862049806 0.262194608611 0.28105268475
{uncultured bacterium 463} r=64.8295351082 0.223662507716 0.264604393714 0.284205093956
{uncultured bacterium 560} r=64.4284442557 0.313102569548 0.171133290861 0.207602463368
{uncultured bacterium 561} r=63.6338767412 0.235243421978 0.242771211482 0.274078373435
{uncultured bacterium 562} r=67.3550506878 0.357651340791 0.146247033845 0.205659333797
{uncultured bacterium 578} r=65.6031547342 0.319842558858 0.166454501558 0.208521721317
{uncultured bacterium 580} r=66.4936728239 0.349545957918 0.152912513843 0.199881875231
{uncultured bacterium 581} r=63.1380912996 0.23374954832 0.258227272119 0.263486837703
{uncultured bacterium 582} r=63.4890550719 0.229806145631 0.240842080825 0.28321144885
{uncultured marine gamma proteobacterium EB000-45B06} r=67.5540452771 0.356064830304 0.145738076651 0.206479313037
{uncultured marine gamma proteobacterium EBAC20E09} r=67.1884853506 0.363442104451 0.138532747049 0.193928874489
{uncultured marine gamma proteobacterium EBAC31A08} r=66.6644941849 0.348262259403 0.149782357342 0.194713663878
{uncultured proteobacterium} r=62.9258543807 0.226502993841 0.259180397369 0.274490189634
@group {Shuffled Data} recessiveon
@balllist {First Position} color=pinktint
r=24.4771374059 0.294857695128 0.146004132507 0.123175364927
r=24.8290631941 0.338360220467 0.204304924709 0.145705143982
r=26.9627562745 0.233728822837 0.136129129376 0.220646194269
r=24.8889233711 0.259250587765 0.207341937624 0.284058649653
r=27.5027113184 0.284667418264 0.114037784838 0.236804345598
r=30.3830968287 0.142826831848 0.17702850773 0.347403522773
r=25.3992438852 0.274156405773 0.200514369327 0.297286722179
r=23.4385393012 0.192302575311 0.142481548354 0.341366530457
r=24.9674621444 0.513710894983 0.0821483328067 0.282574347811
r=22.6497755365 0.297967321533 0.180230824094 0.300194514686
r=21.2712308213 0.177433363789 0.176181291101 0.284931136002
r=22.6637279699 0.255361160858 0.21031363365 0.306745649079
r=23.373239828 0.32604401269 0.115162271279 0.285726147108
r=23.053704402 0.296784526437 0.199924809661 0.291837393286
r=21.4123228231 0.321683846439 0.12984940999 0.24196964354
r=20.5680600442 0.342291158359 0.0972348088765 0.290449634019
r=23.8430441151 0.253838378059 0.186263851538 0.201464782285
r=21.4670093989 0.249497389184 0.133411542797 0.286384652543
r=22.2578717838 0.38574822234 0.221457119468 0.16851254394
r=21.3879497553 0.330223106909 0.192485692958 0.234386663349
r=16.3754273708 0.345117974788 0.178909171823 0.272330483453
r=26.3018782687 0.299818095736 0.121183125265 0.333378186439
r=30.3070289014 0.239088386174 0.0811818462142 0.368682196619
r=18.8333690116 0.148780699718 0.259820990998 0.255869787445
r=26.1930267208 0.266384055933 0.282275887009 0.158134769157
r=24.2116822443 0.22436955252 0.109893786541 0.358279035743
r=27.2337908326 0.253915667335 0.138413202059 0.165881200131
r=19.7961768799 0.307472384665 0.225683737964 0.267659046606
r=18.3547731858 0.297668332144 0.188329764454 0.172305496074
r=19.374117981 0.238625447559 0.2567024714 0.253995284255
r=21.0359725003 0.28580867588 0.0918342487597 0.285557671864
r=23.7418651894 0.286927042927 0.205593806568 0.252497090768
r=22.0643625811 0.380292205492 0.198511179776 0.164500465938
r=25.3760696785 0.217622163225 0.238664933776 0.185097141842
r=18.148859953 0.274988560352 0.218037110731 0.199728533309
r=17.7483830292 0.26770550965 0.204530358277 0.212340283045
r=23.6525279029 0.336058432049 0.137799776307 0.244517360918
r=18.852369982 0.250015555089 0.208937460817 0.244712664246
r=26.6377960791 0.224518012587 0.283975268979 0.161847356405
r=25.0120769642 0.34557056838 0.152605519402 0.232614468731
r=16.7293543309 0.197631493459 0.283142848705 0.196642154691
r=24.2143813089 0.21400773427 0.248435682395 0.318089804858
r=16.8015373936 0.262381224957 0.222136996756 0.284796794505
r=19.1608287206 0.327543475674 0.211270302014 0.206184126787
r=24.7350217969 0.27134502924 0.185879851143 0.336459330144
r=24.737063497 0.215112235566 0.220418713412 0.287683385631
r=18.3675323412 0.312473355811 0.180579777545 0.262149750029
r=22.0655636923 0.234580800278 0.200584789075 0.215407694434
r=25.4542968385 0.298992704629 0.191512052784 0.171176294913
r=18.4476469351 0.340317102642 0.220427157833 0.168815518762
r=24.8529817931 0.274449642546 0.144227069283 0.324017254997
r=25.2605731425 0.258187145123 0.201924357438 0.196845603458
r=19.5335670333 0.273804460108 0.217678394199 0.238804156286
r=19.4524759567 0.312698449218 0.202090883165 0.163089742966
r=23.0716623054 0.285798655279 0.131034587195 0.320643285481
r=22.7437688802 0.275469383067 0.22625992297 0.201441836982
r=21.0369473656 0.391055932083 0.159242772674 0.170802758329
r=21.5552736367 0.263689583025 0.132010341597 0.259547308578
r=24.4060967722 0.25762661392 0.242283459322 0.224887978554
r=19.6704995017 0.342448680988 0.182572741091 0.193304744858
r=30.2061945108 0.208383363837 0.160012123897 0.227416327625
r=24.5310048281 0.19456584859 0.152694153244 0.425725550467
r=28.305030745 0.256858430263 0.126962171225 0.296321911349
r=27.8738926494 0.139321153937 0.183663822972 0.361348085669
r=19.4051463436 0.254414037737 0.148933002405 0.272845321803
r=22.7234226634 0.425544351892 0.160706457068 0.259629235298
r=15.8568765703 0.138965194399 0.313538483698 0.276181363622
r=21.4949977306 0.259774930704 0.147951341432 0.340750486458
r=21.3097530649 0.228804495062 0.314778611965 0.224498520025
r=19.870458896 0.320323995163 0.194367961773 0.260128490888
r=20.9719683048 0.346627285466 0.141461509631 0.148778707301
r=19.5052583262 0.252369306719 0.292691924091 0.204650717965
r=21.5564304727 0.290408879599 0.207691608887 0.131279815106
r=20.8837583192 0.30991327441 0.264785537436 0.207228515706
r=18.9692636972 0.203825096104 0.20021215234 0.208188162535
r=25.1047415611 0.306185342285 0.249227557161 0.148081042003
r=21.0647726758 0.336803646821 0.175540647169 0.129110246026
r=20.2408261006 0.290456551311 0.191962272184 0.131477251816
r=22.8465492575 0.189836683029 0.221203420703 0.215846994536
r=21.7037258792 0.262746901415 0.283011430824 0.214163710419
r=20.9628983386 0.198422712934 0.232008412198 0.163659305994
r=20.5972218486 0.221565630837 0.300650931115 0.2425878757
r=21.8635769225 0.261721479472 0.150937616245 0.250712238244
r=28.6914992017 0.154957224605 0.246238174812 0.332891898828
r=15.1089828961 0.291465411345 0.165290889544 0.314709655655
r=15.1859404475 0.268130598093 0.360091816752 0.143359337378
r=28.2731777553 0.219855478105 0.2098881666 0.304675732606
r=16.5330700901 0.187353003237 0.107783044358 0.380289953527
r=20.5318879209 0.251850650618 0.194279525072 0.266706907995
r=17.893650929 0.280689903518 0.201399840231 0.199595197
r=20.3929415702 0.279669222913 0.237458951314 0.122964146235
r=20.9119965349 0.295103033641 0.184290238194 0.216818119234
r=27.9381535718 0.223044085553 0.166052324588 0.283875370318
r=20.3882169746 0.183888083305 0.217783242269 0.361382344671
r=21.5685781232 0.345408188726 0.177737552455 0.192607009187
r=21.8153992618 0.196606632385 0.205317966868 0.292402427367
r=24.2979908799 0.212775951151 0.212678096133 0.269316580554
r=19.8135589283 0.234602336778 0.196684471696 0.201374885426
r=25.391861231 0.276380829572 0.200449668535 0.189654317314
r=23.1124646051 0.164725874034 0.223404604278 0.346406170223
r=25.0584933129 0.305195676082 0.176105791154 0.196475416432
r=23.8602725093 0.125926745601 0.244863708458 0.285603629523
r=22.1886051545 0.200783558891 0.315580605745 0.187944564326
r=22.1167308716 0.264724647153 0.150864416538 0.268008029504
r=23.1160787796 0.383553443279 0.192638180132 0.215204012352
r=23.2215851646 0.230879503458 0.203127543492 0.170639108997
r=25.0423539208 0.187183303214 0.208089720421 0.244286169873
r=25.2643109253 0.335279559816 0.183815084457 0.24428746486
r=22.2405471098 0.209131138568 0.264688117447 0.226499050902
r=26.6621965744 0.319570795428 0.208570762105 0.212086374088
r=20.9846882695 0.274360628036 0.196782329811 0.143339057747
r=26.5600439745 0.311644994061 0.198853043211 0.296509569773
r=21.4692039801 0.191299025378 0.20790369917 0.339328593625
r=15.2248997729 0.235210497785 0.256068527703 0.234641076301
r=23.3462854391 0.340297843965 0.272018120429 0.217159368749
r=22.7055226871 0.272895038691 0.276276875504 0.101568386581
r=20.9296634648 0.326981051411 0.192054693478 0.24838303049
r=19.8805147515 0.330689267145 0.287068063834 0.162267135206
r=30.7009195984 0.27577220817 0.145780639227 0.206116348586
r=19.2696948384 0.323036072793 0.116637523476 0.205362346998
r=20.5550652054 0.336025113421 0.215479214503 0.203647214119
r=18.3961613314 0.337248989824 0.126517601755 0.355227936085
r=20.2111961271 0.406371889525 0.180234553855 0.218474126548
r=16.6940729736 0.245844227874 0.294929086443 0.160993582125
r=28.2808056767 0.235205608276 0.164024963666 0.245191074635
r=19.1812351876 0.254542049073 0.302834488356 0.173815321221
r=21.5178705346 0.25468164794 0.291499660512 0.188612918063
r=21.0029626443 0.304127641037 0.187105205838 0.273360923546
r=26.4383636621 0.235441191053 0.176738486819 0.284900769198
r=20.341269559 0.327888574689 0.234434687702 0.192997469862
r=24.283554351 0.307106108881 0.160666749424 0.229176149294
r=24.5657576285 0.361270889659 0.158413625834 0.168242274682
r=21.6451395502 0.267797395811 0.164195918138 0.244161645106
r=15.9266482017 0.243942776041 0.23142862381 0.24057391382
r=21.7170146124 0.206844789272 0.281061386084 0.211937473349
r=22.5052850055 0.27957219863 0.216545847095 0.218247329816
r=18.849919441 0.314557144706 0.260617280264 0.229061538921
r=18.7025398767 0.300869301526 0.224279793794 0.223258869908
r=18.5956327419 0.277926570695 0.161365918982 0.267771454079
r=15.8290105106 0.28156875181 0.251343037854 0.253702929336
r=27.1382226224 0.168652958376 0.223461875701 0.281536689632
r=19.2562395399 0.278945461435 0.177595978415 0.31552456841
r=27.8131613248 0.222320461366 0.180069382303 0.314672712234
r=20.1451126764 0.315843035973 0.209830615684 0.180434662548
r=28.8380596238 0.196683605242 0.252063831684 0.211072479273
r=22.8432899962 0.300237277041 0.192617138493 0.241449844543
r=28.9058262258 0.219124919611 0.230567937374 0.266382808862
r=24.7489421383 0.287762859933 0.178715338201 0.275184701227
r=21.2376477866 0.252991983947 0.215696997006 0.275921656466
r=20.5247608129 0.258665158655 0.264834642485 0.203027461979
r=24.0439777764 0.31220063166 0.220790158409 0.277199392005
r=15.6923369109 0.26862858242 0.22161954222 0.227813040969
r=26.8874653074 0.265687041707 0.160783120308 0.217285453439
r=25.5110525856 0.276657590276 0.14424568297 0.226691483128
r=20.7559876913 0.308076076442 0.257706281562 0.242030939378
r=27.2219261889 0.222756303869 0.200820692402 0.246635078169
r=28.3241553238 0.227356718845 0.276460587508 0.233645330366
r=19.5003772884 0.249542983733 0.164930960288 0.315629765231
r=22.1511163001 0.212928643989 0.171128133322 0.293097767894
r=22.1592295755 0.266930892784 0.11703942911 0.302500205403
r=24.5084027752 0.279356237181 0.195356687799 0.223732052955
r=26.9337735189 0.248968554545 0.263553631484 0.241509767205
r=20.9740765427 0.275936768583 0.244036482458 0.246068892024
r=15.7459945148 0.192244401517 0.146717225919 0.310653215998
r=19.5283812416 0.285142176567 0.225115378889 0.277847253238
r=16.2889561838 0.319403887562 0.188279798248 0.339129280595
r=20.7151055987 0.205060178666 0.217925885981 0.178911557832
r=20.647319397 0.245808337179 0.226457468082 0.219843101061
r=24.6906980731 0.25711444833 0.212473427964 0.33813344305
r=18.3136835727 0.347873606154 0.16388589137 0.222711048394
r=18.4203897947 0.322659270466 0.246810855232 0.14162044041
r=23.6767118275 0.240843191279 0.177606086739 0.272783664248
r=18.9856219859 0.361786005056 0.202474305058 0.214717279121
r=19.2835596861 0.335334231607 0.237565330665 0.150902462166
r=27.2866453877 0.281717736237 0.204117684846 0.15455771825
r=16.6652220208 0.315032564542 0.146151565 0.287864672508
r=23.4391284534 0.30260677307 0.252771115257 0.208211187113
r=16.4904197614 0.335349676769 0.227724139218 0.280112221196
r=21.7077437995 0.317750381846 0.171485198924 0.205433122409
r=26.7871531332 0.328617125984 0.215069307743 0.313176673228
r=22.3497358046 0.263746391008 0.206019711968 0.187996236337
r=14.9913633236 0.306488337114 0.188708564971 0.242976092539
r=18.3323508186 0.305351375263 0.217702121176 0.266156838744
r=16.8600967113 0.28203381108 0.194060375995 0.233141244708
r=25.9522637251 0.21781583312 0.241712894597 0.209108309768
r=20.1783152093 0.264396137911 0.157367354761 0.258117505339
r=21.8056774412 0.159299909281 0.239757874631 0.305172173158
r=21.171140779 0.256539455812 0.237698812601 0.246023747974
r=19.5269428229 0.30276208808 0.182806895754 0.279006658042
r=14.4530097532 0.393095454403 0.136420120506 0.152125559976
r=13.9063788032 0.302614887957 0.331472421573 0.202851198101
r=30.1267883838 0.250034721533 0.105705574625 0.260391658896
r=23.5587943306 0.230326256666 0.220289149786 0.239673946104
r=20.5959860107 0.301123192804 0.139523322292 0.295874304147
r=20.1109369074 0.244320421586 0.0926160293782 0.339695844312
r=27.7232897289 0.309165187967 0.121239631907 0.267734081624
r=27.1311928366 0.216567476493 0.152562639274 0.31522093592
r=19.0030204245 0.26755838477 0.224879622351 0.253443810162
r=23.484688636 0.17825864604 0.169415500011 0.363453301796
r=25.8609744256 0.146149506947 0.206950515536 0.327008390885
r=27.2387231716 0.11891027952 0.380092292162 0.254452375802
r=19.9062681505 0.216221216379 0.222894647964 0.231248127386
r=28.7851615212 0.322596049799 0.161815533313 0.203936586253
r=17.479222854 0.357219785443 0.135836898251 0.288090467681
r=21.0700928888 0.384221285489 0.149130816328 0.232183890554
r=20.3726369214 0.227572880462 0.239192696388 0.28166918078
r=14.8658191044 0.341838243795 0.129951688645 0.23354383531
r=27.5278165889 0.349204061657 0.224820305885 0.12266037362
r=26.813551376 0.209485470424 0.296266965837 0.312281396423
r=31.278913949 0.351152420351 0.123068106521 0.2099607801
r=20.6405927521 0.217344891686 0.151565347027 0.292363756833
r=25.2331308262 0.204731621784 0.298251812305 0.253513386198
r=22.4479516971 0.315693148062 0.25739465867 0.227351438104
r=24.9733963374 0.179477431751 0.164846342741 0.309578362976
r=18.4018978265 0.330309656123 0.314934248331 0.149740867008
r=26.6478406739 0.225650738849 0.284135318516 0.208971684768
r=27.2337992225 0.392768018445 0.149567332363 0.232543916995
r=17.4552407636 0.359411425274 0.311674360454 0.160946335834
r=17.5442407813 0.237759150878 0.0820933769798 0.279731673445
r=25.9970245801 0.288431601479 0.261117755661 0.0746693149944
r=25.3925870162 0.117261113073 0.261405703209 0.333463146743
r=29.0182692991 0.239847070129 0.219603732119 0.297000498461
r=22.51666019 0.232933434755 0.251526821954 0.202319132242
r=25.2474860352 0.346528407193 0.24236197834 0.124778262031
r=25.6098975907 0.266720199373 0.156287772813 0.195676752998
r=14.1103013188 0.226323804077 0.290275234146 0.241014835139
r=19.3241498653 0.244968143553 0.178642846402 0.25657670097
r=25.5776070773 0.224695859482 0.201918919235 0.209164533885
r=14.7259032824 0.272964169381 0.263091956903 0.245903282385
r=17.7266205983 0.226361333042 0.228275656653 0.181906668299
r=22.9160576487 0.2830522481 0.221876927733 0.239900136178
r=19.6993588468 0.230183989395 0.212026961029 0.24365765727
r=26.1469050542 0.250360249773 0.164327266905 0.296045258046
r=29.5267145478 0.222374470075 0.155385414656 0.263234968664
r=23.6931949788 0.192055769279 0.273949611526 0.246454703176
r=20.0559757275 0.345492212031 0.251673951935 0.243863098319
r=23.479939919 0.251316069906 0.17081202046 0.235485933504
r=21.4648593756 0.259654694385 0.191793437128 0.188854123778
r=23.1780709794 0.218213275942 0.233953665021 0.315293075073
r=22.3106129937 0.257524069441 0.241820721921 0.25315962182
r=25.9794309753 0.242055198285 0.206658628081 0.336173633441
r=18.3913669118 0.258911930025 0.205609122529 0.242064016202
r=20.7931318169 0.199114627484 0.243053593294 0.240816614863
r=21.4682648517 0.239076754072 0.263277929025 0.239181831208
r=26.0088735345 0.251683429436 0.160353860465 0.268544382977
r=20.2286273973 0.26901808972 0.198405245513 0.278762387084
r=21.7478721009 0.277107032359 0.211517435504 0.301207341754
r=17.9641184961 0.337720787304 0.182244739843 0.180094539187
r=21.2515657655 0.226353508834 0.176127628373 0.26867948627
r=16.0333510808 0.241724495493 0.228703039005 0.263101220388
r=14.4790411443 0.282280691428 0.304706967253 0.222202601683
r=19.6383434543 0.364107627746 0.215852052991 0.166810664034
r=14.0484527165 0.258839762724 0.251753391508 0.204447356652
r=17.5764319459 0.218749838524 0.212848336408 0.269649196236
r=18.1904945887 0.272005084207 0.198377539767 0.251836482925
r=16.2507454967 0.319985678504 0.132501693968 0.201799403845
r=21.5833436154 0.264049298355 0.207111704117 0.23889302365
r=18.7939481373 0.325773235183 0.215730369208 0.151053538894
r=24.7082523886 0.300369259174 0.240780060005 0.214285714286
r=23.6080253942 0.225910510333 0.268902834512 0.18142339858
r=20.068450588 0.306716046174 0.178361813181 0.194821649016
r=17.7076813487 0.149443985533 0.251819737458 0.242484556092
r=17.3600319294 0.336779534952 0.166401642968 0.117265748895
r=23.5449021206 0.227479687068 0.256345433049 0.227529997736
r=29.2559674014 0.200193628816 0.200843478953 0.359672157237
r=27.0124944678 0.198548877887 0.201634949482 0.17765661883
r=21.6847172185 0.210839069289 0.20459719615 0.181724381249
r=28.7971159698 0.226961722702 0.183749740957 0.269515473278
r=23.2600658628 0.393394353237 0.221574894668 0.147159668749
r=20.2743081833 0.30731336635 0.263260225873 0.204512223882
r=23.4784220252 0.312532673825 0.186713314835 0.154692966582
r=20.3461151141 0.367178883906 0.180746513737 0.183626203956
r=18.8626570558 0.32700901435 0.195387785427 0.174039548953
r=18.756319641 0.24160750714 0.224989800082 0.200257037944
r=20.3136291841 0.30750194187 0.257410719124 0.218880398851
r=25.2754776169 0.223639500235 0.240089218813 0.22933765487
r=22.21123977 0.302082345878 0.176446424622 0.192435301924
r=15.2301421229 0.367301177307 0.219731596384 0.1812454377
r=29.9065822965 0.247199009595 0.149350046425 0.303992571959
r=18.1024562644 0.285468908496 0.249297271689 0.18065096006
r=26.1198604898 0.245977028976 0.178145946758 0.23829896721
r=21.2895863812 0.250908324178 0.17818690282 0.191830076239
r=24.5340188224 0.138237727523 0.265800239015 0.226374333517
r=17.0479481689 0.276530632994 0.233168628886 0.219422924419
r=26.4340918348 0.277344851642 0.251992697155 0.255889032373
r=19.132534418 0.220689539016 0.188418978323 0.29917639331
r=21.7947772558 0.309890122025 0.223818673734 0.191492463144
r=18.4774301186 0.202036064331 0.110407152699 0.329536771298
r=19.4080521976 0.266247435258 0.147791271558 0.316819164864
r=27.3156506722 0.218542463825 0.161308293384 0.332915512161
r=21.5189477543 0.23082234122 0.228884839045 0.333408264357
r=30.634806101 0.245856602414 0.137873055906 0.250270221582
r=22.6445132808 0.271309567217 0.176871511514 0.211146327097
r=28.9500514434 0.19819146812 0.276662516452 0.150114000232
r=20.4058971072 0.255062012786 0.14302168361 0.165206069408
r=12.4073627416 0.309190071287 0.290148587134 0.171862921927
r=20.4228895386 0.225403889684 0.205156217956 0.254086813522
r=13.2267644012 0.38677456557 0.126683477003 0.193572978362
r=21.0016151106 0.297758167484 0.1448224446 0.296634527575
r=22.4134391747 0.266890897148 0.193076034518 0.257389413603
r=27.8977578217 0.23937923742 0.272096784226 0.192899794738
r=21.0332899166 0.180610231136 0.212413337053 0.267474659806
r=24.952170995 0.14503529316 0.205952253724 0.329180598177
r=23.401769324 0.278849908543 0.176089771256 0.152023347103
r=23.7035735916 0.269618486352 0.18610996232 0.261312724014
r=24.9462659731 0.312035800473 0.198940980764 0.229985239334
r=13.386084486 0.322378228462 0.257912983186 0.173790951638
r=24.9400535519 0.306999744017 0.219517891743 0.156716480658
r=22.118623979 0.295453486877 0.196276995918 0.224264962743
r=22.4105693252 0.312875416015 0.179566141385 0.208300252616
r=19.8522776574 0.343082816165 0.206916688937 0.17911334145
r=22.658490588 0.373342860094 0.183071634356 0.227609242106
r=18.2126955498 0.208636570184 0.276229035885 0.225766897716
r=20.333171573 0.225133355491 0.192799965523 0.361868170474
r=24.4882351042 0.229206819867 0.198155011943 0.319248826291
r=18.8899717355 0.306849118107 0.185448154391 0.292083113404
r=18.2271442062 0.371752334969 0.189228058568 0.153352712223
r=21.496626239 0.282063970489 0.134029121118 0.199109271672
r=28.9364103865 0.223310208127 0.261010901883 0.211020812686
r=23.2062897503 0.220533815267 0.228721769385 0.194039759525
r=19.4287189131 0.240277962643 0.15963071417 0.341413771685
r=21.363923292 0.271246813459 0.121331146076 0.286176382246
r=19.7917087229 0.197252447375 0.251418612976 0.22395514035
r=17.98478501 0.306618501516 0.134866172636 0.359038561862
r=27.8189962701 0.226345496856 0.242329718935 0.203668861712
r=27.874856314 0.253227914687 0.236203653521 0.279625083687
r=15.6759411965 0.184337518997 0.27334317562 0.230634436032
r=17.6445062415 0.309041229203 0.207268916213 0.178990511482
r=21.4205054768 0.219036562179 0.198542897044 0.301347736106
r=21.5642011732 0.224208350141 0.254075904262 0.270345905607
r=23.7451241388 0.263109288709 0.235108328254 0.159472488502
r=19.6553946018 0.194007228635 0.265346274921 0.217820916404
r=19.770181944 0.236962649753 0.259488573442 0.244790093627
r=23.4478423076 0.263894148351 0.215495350795 0.240113918751
r=25.3748190783 0.286805839814 0.307862748937 0.159969033085
r=25.1165568314 0.156062694884 0.168335072026 0.306670908584
r=19.1144234146 0.256171457342 0.230073009198 0.236533104616
r=20.7678719068 0.305997088792 0.174264919942 0.173187772926
r=27.3095435939 0.258231050818 0.226781869078 0.170074289406
r=29.1887786542 0.253524899709 0.143066219392 0.318845449505
r=21.8778554115 0.18980835272 0.200465270854 0.24911930874
r=25.3897965038 0.262216163251 0.233019497579 0.266561581391
r=20.2010720849 0.290924099108 0.288948429613 0.224779766979
r=26.2047829366 0.189460868016 0.167010646038 0.255757323791
r=22.563661341 0.236321326108 0.161330358092 0.296059929869
r=15.914540383 0.321647458548 0.283315200356 0.180314005398
r=17.4809331461 0.261339325574 0.169313273968 0.295723569239
r=23.0348367221 0.329635432612 0.233688115691 0.177247105012
r=21.6317110836 0.342538526878 0.116260162602 0.256104841645
r=17.765984589 0.286651583451 0.174761860554 0.301303850002
r=24.6167224251 0.248910819745 0.156941207788 0.25000602391
r=25.6697095199 0.373321380951 0.132721619435 0.272526152883
r=18.655304815 0.334374024352 0.165115701342 0.267145384535
r=22.1731182653 0.287153982145 0.240536714328 0.140004726719
r=21.0960957391 0.270824432626 0.232100798857 0.1669769429
r=21.5810506779 0.296609940722 0.20662330316 0.19434065752
r=21.5103241316 0.327956649714 0.17868866872 0.232119307396
r=22.5235907215 0.278555072039 0.226952722561 0.210830058252
r=24.5664417646 0.294137676636 0.177581673382 0.221780829692
r=22.5366009865 0.207703873047 0.198842513928 0.221616361333
r=22.9718200056 0.245547492901 0.173412150106 0.186268678568
r=26.4565915945 0.187030094442 0.185442402639 0.264166308156
r=16.3849002873 0.292173087469 0.156071729647 0.248115500773
r=19.1143600987 0.223778806707 0.272679304022 0.289920455895
r=24.7911073887 0.412469903831 0.209348252683 0.209210471379
r=24.6693420427 0.27488062165 0.301235384317 0.0796585303254
r=20.7490416495 0.213012600229 0.238991981672 0.222130584192
r=25.6112475647 0.299004450482 0.158287011385 0.247010670432
r=16.5958600891 0.227290552585 0.192549019608 0.223663101604
r=21.3188816847 0.21225884331 0.191745166088 0.433078614386
r=26.60703139 0.282595961684 0.180139204741 0.232427124251
r=22.2701446777 0.193354711533 0.267630073852 0.251520073297
r=24.1988672504 0.248474396392 0.347859732909 0.112231361104
r=33.5863536469 0.162578012897 0.210362533064 0.258752139412
r=19.1067644306 0.44249042689 0.213409445469 0.0879662459226
r=16.6859187112 0.22009429857 0.244184846731 0.155458056875
r=18.2771772014 0.301903083067 0.261443081388 0.116991042199
r=18.2873706042 0.279259468686 0.230197872927 0.269039466382
r=30.592539781 0.354354048119 0.174631015752 0.255267075932
r=24.6068198652 0.328452656632 0.0784325549981 0.248070243149
r=20.1046886884 0.309636012746 0.256332001855 0.227996948072
r=23.5973714122 0.232244650989 0.267784920407 0.102417120474
r=21.5073742261 0.204545454545 0.3183447377 0.138514173998
r=15.94474764 0.284855204931 0.150928506498 0.304024693578
r=22.2508257605 0.274700047646 0.133090772585 0.389006800364
r=17.8801726053 0.363558919415 0.104110352058 0.140512114808
r=25.8947917157 0.335456519634 0.211742303738 0.240182856827
r=28.3320010506 0.30569620561 0.145520518695 0.259342487341
r=24.7582845113 0.322677785499 0.151316954857 0.321260679393
r=24.5655564942 0.286996684918 0.218400566171 0.163124371438
r=22.9088326891 0.253482364332 0.22905485702 0.242337342557
r=24.3325515112 0.238812785388 0.127614698848 0.275472928898
r=26.5328408009 0.321109979319 0.204036953582 0.261685752796
r=31.6089827994 0.2031742033 0.174105330926 0.272578410379
r=21.897926572 0.368552381757 0.184308624478 0.19982639489
r=20.1338383333 0.265215222807 0.307561356646 0.159765945358
r=22.613643751 0.308312514918 0.21183493781 0.201527567826
r=17.9196937595 0.359496257519 0.167389906782 0.248794599807
r=19.4736010816 0.314622790662 0.294745564969 0.241339831867
r=17.9032181537 0.364196910291 0.118396733457 0.29600730023
r=29.0489132653 0.172249628785 0.153412179017 0.396622428065
r=23.3223196784 0.281159098068 0.2477349786 0.203824134289
r=18.2554999856 0.25662560657 0.204826714905 0.30924282884
r=22.6551182671 0.154070099501 0.264774383377 0.230961980308
r=14.8714985666 0.272162380316 0.128033845469 0.271835337341
r=23.1668338281 0.234086359086 0.253972722723 0.259290540541
r=18.6092365851 0.295830332378 0.158445326427 0.23415112555
r=30.0490062287 0.291183178492 0.0800869214728 0.290949101369
r=25.9965778173 0.269598727656 0.206853309627 0.20075069465
r=18.6385246531 0.288295926108 0.233010575164 0.224577216545
r=19.1558265043 0.254764422268 0.163807898126 0.313014422844
r=19.8975192233 0.242328268301 0.230362922522 0.223405149421
r=26.0665462846 0.235402912394 0.177599850166 0.310296389942
r=21.8608470816 0.2536202914 0.271843905473 0.173773987207
r=24.5417225223 0.330284498059 0.138062653345 0.260631849223
r=18.5585577824 0.346019193542 0.214110960089 0.211491412332
r=25.090877753 0.312272201683 0.148738803172 0.173749526798
r=20.7932596883 0.341026373612 0.177409715755 0.174024675765
r=22.8482556962 0.293919847253 0.147421678692 0.158978303178
r=17.1570321886 0.337561901087 0.172438742041 0.211991124831
r=20.0712895979 0.342772332202 0.217054263566 0.184573002755
r=19.9520470298 0.3047595036 0.125266746752 0.313283864685
r=26.0123989303 0.179787431678 0.183831509783 0.29362881699
r=21.8247450412 0.252948414595 0.143053938859 0.25680454115
r=22.9949827581 0.346236151659 0.258197870356 0.111872987201
r=25.8535084842 0.324558546476 0.17350320912 0.291522176454
r=16.1572848434 0.265440712316 0.22805574936 0.139340177415
r=24.7738831068 0.273635944324 0.170348958072 0.259693769594
r=24.9385226083 0.203073756193 0.222803712232 0.249319656688
r=30.1486863374 0.202531942879 0.256805477264 0.254738585118
r=16.3429715391 0.257692789445 0.248994474831 0.196359233435
r=19.6058823166 0.264839054911 0.189635300897 0.232958755248
r=23.0507050805 0.338166040602 0.245512086689 0.123205181371
r=21.6686894294 0.27600793543 0.131192435202 0.250838727788
r=21.2186017954 0.203667288526 0.224437012013 0.253942643294
r=19.7773974152 0.261834089109 0.174572147522 0.265616258943
r=19.7321174146 0.251697559259 0.17104712349 0.20361390701
r=23.8098336422 0.218555385981 0.194617747051 0.235296576639
r=23.6772222565 0.223416346908 0.231408601731 0.273981550327
r=22.770937522 0.313792806139 0.246200453046 0.259493968538
r=20.8480034662 0.177990317078 0.215121153236 0.285766804577
r=12.7127963922 0.361974995965 0.195066234621 0.143543521174
r=16.1315012641 0.343241079282 0.167914995326 0.152580076438
r=20.6048843683 0.379755543271 0.176279098335 0.243891652847
r=20.1456215925 0.33828357832 0.245458066037 0.223417689549
r=28.6258444694 0.184036104955 0.240905457232 0.24288880119
r=14.5955161039 0.331138953776 0.245869611382 0.227054576343
r=16.6538708316 0.242243562685 0.182724778388 0.28825453778
r=12.4655470749 0.258416742493 0.244767970883 0.292030187871
r=23.85685027 0.256266186735 0.207014617444 0.275931697467
r=23.3411799188 0.317785160576 0.244311554079 0.173156146179
r=22.1987287643 0.283012807644 0.207920129549 0.268960533183
r=32.3611283187 0.177254862942 0.196341807207 0.239142331227
r=18.8528101186 0.304412475373 0.0984535890859 0.280305564849
r=26.9798520404 0.33067962663 0.182203193705 0.219486230039
r=17.4349073148 0.202900768551 0.209430048289 0.316185472353
r=21.2627441778 0.291486250244 0.195792903383 0.301441902339
@balllist {Second Position} color=greentint
r=28.8540365927 0.359244817703 0.168116376725 0.269279477438
r=32.8187364912 0.443402770009 0.111128513787 0.182631135375
r=34.459968265 0.345266442237 0.152044502833 0.242877083504
r=48.1618853932 0.376286497507 0.202191069878 0.170710292956
r=38.5640715384 0.40851012948 0.196619521028 0.217305524239
r=44.4757617473 0.42979789343 0.129665520277 0.263599916396
r=48.8304678723 0.48106574716 0.163831929211 0.149619521579
r=46.2000745795 0.334708099718 0.227450980392 0.212353891476
r=56.4031120396 0.440749973667 0.194422012336 0.0955256720855
r=40.7116675744 0.396722427543 0.221782402905 0.214582117617
r=31.9673653007 0.322707635387 0.178865915423 0.284152820548
r=47.7432131148 0.346420535427 0.206486966371 0.175337894721
r=43.6386726656 0.389492584405 0.183831338889 0.184135781327
r=43.4963759408 0.393564923924 0.215877765717 0.223980285354
r=40.6303722215 0.307166129294 0.133324678337 0.258862830483
r=44.847567236 0.408644126873 0.172080864413 0.14475426978
r=34.7346799794 0.41219888997 0.148709732792 0.187160267781
r=32.3318410048 0.328792583903 0.208920479378 0.234628390035
r=39.4547068426 0.45681449736 0.131731432882 0.188167124123
r=43.0897253048 0.311719333167 0.17374139504 0.234867711703
r=42.3474494852 0.311518481433 0.192645082886 0.24992511575
r=47.7272566943 0.333353268047 0.13827215868 0.327148588373
r=49.2110220895 0.387963819509 0.177585288594 0.227697885422
r=30.730198072 0.338345476785 0.178200569907 0.321484474166
r=32.1761274561 0.409537777421 0.137896626083 0.304677140676
r=48.6538274613 0.419772829089 0.096879377123 0.185428398065
r=33.1287976296 0.355139750828 0.133420434573 0.262594683714
r=41.5397736665 0.400413491642 0.130769685156 0.214165042235
r=31.9430852962 0.376100404473 0.181536997383 0.222876516774
r=41.9936781067 0.356912060082 0.178819899281 0.256556923704
r=40.632060551 0.359279027876 0.111050820931 0.26009183794
r=38.9540101823 0.322710596069 0.222342093354 0.213699250065
r=37.6977696797 0.444161067242 0.175759260168 0.181835521332
r=33.3411048954 0.419044762635 0.153938437955 0.203251761587
r=35.2010776611 0.247481992195 0.223600121337 0.298942411015
r=33.1396547107 0.377963675331 0.189508392049 0.205462373756
r=43.0798331572 0.358403005642 0.179380704324 0.192524207651
r=40.1191564078 0.372344424434 0.248965532926 0.153656604562
r=36.2589947749 0.433694166981 0.156794828247 0.250709239534
r=43.9538040681 0.427962763008 0.120777035243 0.227400511668
r=30.8113285195 0.319334928088 0.182392723192 0.241428191725
r=41.2442048921 0.396768399756 0.16562191763 0.257789119164
r=43.2381359817 0.340457927876 0.227822934554 0.196241175348
r=38.5283978393 0.305222254992 0.184421712742 0.244984969136
r=47.2135385008 0.434385964912 0.222179691653 0.195619351409
r=42.5258447486 0.45749615294 0.0983149605437 0.227658304446
r=40.4726782932 0.371013060497 0.195161415339 0.160746812386
r=34.9750687166 0.322699732463 0.244398571653 0.254622254921
r=37.4686036363 0.39654265461 0.181791328785 0.254299514385
r=40.7281165083 0.419697266582 0.160398092812 0.144216387447
r=48.3511691476 0.363975130121 0.193136480548 0.194938939182
r=38.0206362365 0.359792491435 0.136257702878 0.303699197327
r=35.9453393693 0.318010573008 0.174262218711 0.232646695428
r=33.8106349654 0.412967349413 0.199591468603 0.15282491453
r=47.9943443576 0.370585741111 0.197740626325 0.209840087225
r=37.4917689223 0.392346648109 0.203862808577 0.187670215681
r=36.5722137689 0.337577634433 0.154927369929 0.188518485649
r=41.7939860515 0.382124817719 0.127713084092 0.172390472769
r=37.4289381974 0.456261275216 0.109997635222 0.196250736574
r=37.3278055444 0.293775982404 0.187321020819 0.165908580494
r=33.5264002518 0.39835550219 0.0653718966516 0.333920098856
r=52.2335272122 0.394813556707 0.190382172001 0.250469874065
r=42.377274945 0.344021796081 0.127360368857 0.196018023682
r=50.3089029916 0.385339751915 0.103416257857 0.319590593627
r=41.1310794872 0.329060124236 0.166559989931 0.196250658096
r=44.8046329304 0.432276987954 0.116897350786 0.20957808814
r=36.0201680299 0.379342983837 0.165519511919 0.276829531776
r=43.2426825995 0.327447582471 0.174540118056 0.258713309858
r=37.6586238308 0.315409655698 0.0957089277484 0.298980905838
r=40.1134001136 0.363096018531 0.270122226593 0.14987689932
r=33.3165578551 0.325680850052 0.167770766731 0.201592309478
r=34.2343404424 0.276993701583 0.187185477664 0.24780147464
r=31.2170398415 0.391742149985 0.140350688953 0.235227551536
r=43.480633935 0.425090944299 0.0721191750695 0.20262804819
r=28.972737157 0.197716450102 0.15267202519 0.389993187121
r=31.1316690045 0.412813451805 0.174011123177 0.254739149303
r=37.1032537891 0.338316299629 0.151317634652 0.164718354892
r=30.5359395763 0.354712188293 0.156911774788 0.281612741437
r=37.7189979624 0.360408755519 0.0860732919638 0.213608718471
r=39.4243160163 0.329689484518 0.293382385144 0.190027591644
r=28.8837965931 0.344794952681 0.211062039958 0.258086225026
r=36.8682541688 0.351049980189 0.234459727175 0.18698137771
r=38.0840883044 0.333620708518 0.102185947791 0.280877880134
r=41.8892135714 0.505338680176 0.159842389597 0.181822693521
r=40.4052775458 0.293373609954 0.167096863228 0.2403427261
r=30.5025536935 0.35622331375 0.191852065877 0.14329512986
r=41.0414523403 0.360603974558 0.15222972908 0.255211540866
r=39.8779434297 0.247850051722 0.222215360229 0.257937181882
r=40.212336886 0.334543576253 0.105098936608 0.216615464082
r=31.5379241056 0.294041779974 0.249942259695 0.228633396661
r=31.107938616 0.316887330002 0.159697154021 0.209534475212
r=38.9871794713 0.327860388269 0.154424250769 0.171715085594
r=46.9524128105 0.428847311557 0.0824177580945 0.221829104193
r=45.479673066 0.353033987051 0.151813298194 0.257212117202
r=36.8745579476 0.383769536123 0.164183735965 0.235034138596
r=38.4371358421 0.350779470821 0.187606454565 0.184324472161
r=36.8090379286 0.376859245342 0.175688899327 0.20831376233
r=31.5747647492 0.331179346166 0.175503334492 0.296822487015
r=38.4399285821 0.353551885467 0.12351005968 0.258443683976
r=49.0713996141 0.464051956671 0.125959462273 0.193236391157
r=34.4099424157 0.454429870443 0.204361470991 0.244419409351
r=40.2013912803 0.387038471469 0.165228136181 0.19571391686
r=31.1238650479 0.377557475658 0.251449684797 0.208354763456
r=38.7170129312 0.366898526368 0.128861086473 0.259527255186
r=36.6447497317 0.420344291377 0.160037816568 0.267709177453
r=34.8387179697 0.328528594758 0.0584025163177 0.294648623954
r=37.925773254 0.374561496758 0.176641508097 0.216097941249
r=45.4096111872 0.427761358995 0.158187366347 0.172113698071
r=30.9653936952 0.352667373153 0.113869641672 0.258669399448
r=38.6596606018 0.417941284281 0.227864973841 0.214635609317
r=31.424760682 0.285813204147 0.164748946566 0.267353012983
r=47.3853732802 0.507988577632 0.105759170541 0.162454078462
r=43.0263714864 0.309171806582 0.153467677386 0.266608597392
r=37.2899431609 0.239619370187 0.115064356724 0.267928264541
r=46.3204012955 0.511319975868 0.131351940643 0.0845373045862
r=29.5018008811 0.415958653044 0.175144296208 0.168201518951
r=45.1798145838 0.441659740074 0.205942741389 0.173707938151
r=34.1897933576 0.360557723727 0.229529400904 0.158499176349
r=40.6954458496 0.472675710891 0.091975166705 0.188073886717
r=34.962934784 0.229043887486 0.177773460268 0.222869848671
r=38.0955388626 0.426942943876 0.235305210147 0.0846542652513
r=46.8077041082 0.300270256846 0.22192907876 0.169704353619
r=43.9387514513 0.35979192446 0.172882080838 0.16169246676
r=32.3389238412 0.302139291657 0.204611362016 0.227382933207
r=37.5602634522 0.433769342566 0.122612635719 0.268239719586
r=31.4080455141 0.366766560529 0.198944871074 0.222966223388
r=35.9830197779 0.412138335852 0.216210000657 0.199826970673
r=42.9222926378 0.350468307558 0.181696072025 0.212117911857
r=43.3037075772 0.311546470613 0.181597325514 0.244202682986
r=34.9637055365 0.40953514908 0.178994890113 0.212407600337
r=39.3816537013 0.385587784996 0.215148756569 0.150701369636
r=34.8510866796 0.408660098105 0.185183841096 0.146080939679
r=40.7120929249 0.378629921481 0.125173823269 0.311185088422
r=35.4258178075 0.372058472019 0.119650819973 0.196984178212
r=35.4615104367 0.427272380596 0.12620080221 0.221287350106
r=40.3080850169 0.40603954875 0.173365361243 0.214615593589
r=42.2959567346 0.429025708399 0.114841798294 0.162396862839
r=39.1221609219 0.315192560396 0.276478318003 0.171697159608
r=36.1146996987 0.253747721608 0.242048878473 0.296246698657
r=36.8806615643 0.370781562275 0.223674031331 0.187370944784
r=39.7173405474 0.471003598579 0.190528414945 0.182742210475
r=44.6474804001 0.466809317535 0.157027265344 0.188940059689
r=42.9430497613 0.357189215123 0.166006076048 0.284634296044
r=36.1500407533 0.286732530646 0.23356746259 0.236985596676
r=40.069441134 0.447053579388 0.107283587412 0.235927609878
r=39.3202065128 0.382616047565 0.191444389898 0.235299732722
r=45.8446429379 0.46468409731 0.167232164638 0.231632404143
r=44.3341187073 0.412492697618 0.13057277507 0.234283623468
r=37.5278835084 0.340838995026 0.246378777074 0.235853059939
r=39.5011849716 0.440616930875 0.0601138770638 0.249594619713
r=44.5959245306 0.386055282623 0.14735120597 0.122514659253
r=37.7621876515 0.263050586651 0.210675129833 0.219696095403
r=35.4196196852 0.433368112918 0.157892067356 0.250514448019
r=37.6080228863 0.382805409069 0.133066786153 0.220866508117
r=43.1531843795 0.423241855753 0.166822810746 0.130406964788
r=41.9671844359 0.347829604674 0.159590372977 0.243245953242
r=45.5619106 0.444269341215 0.154882443076 0.225985543075
r=42.4739532678 0.33165622695 0.137552660376 0.284781963431
r=39.4296113994 0.314677538918 0.245751310985 0.235469346292
r=38.0234649475 0.331229883867 0.210727770891 0.27229519499
r=36.26030644 0.410167661135 0.0744731131 0.269576004309
r=38.8342252649 0.467778828123 0.165243348874 0.257921909193
r=40.0830836154 0.492718376387 0.134784881456 0.148069883673
r=38.8996630178 0.244997734373 0.195416279125 0.261524886122
r=43.1232742296 0.346479082924 0.204808694358 0.119100789043
r=43.4412665251 0.312877916409 0.240590803174 0.219250508805
r=31.8178237215 0.363021549366 0.169483363348 0.176776704803
r=33.5247514536 0.36786648208 0.181972004307 0.301199815413
r=48.3131138997 0.419312441427 0.138448878832 0.185775674873
r=38.1557897402 0.393666472981 0.13364323068 0.200008300822
r=33.4024467417 0.374591434602 0.191554136083 0.146635288844
r=39.8430096005 0.419815970068 0.130614070036 0.236611433032
r=40.2106461352 0.365795579062 0.123935626442 0.232469591513
r=34.2979652381 0.433994907855 0.137409937915 0.190056813669
r=35.9826265176 0.478239223999 0.105158347787 0.167132395452
r=39.4077014134 0.286745616097 0.173796454829 0.195238974497
r=41.9847174203 0.409513093088 0.182918282945 0.16953895354
r=44.8481322755 0.403831658877 0.226966669465 0.167554734652
r=38.0480160375 0.384191577569 0.184340679322 0.177594734162
r=52.870253937 0.513502706693 0.140122621391 0.157644356955
r=36.1576172278 0.319930655805 0.188067127243 0.173521602392
r=36.632393613 0.393571493863 0.214913702125 0.148027655207
r=38.6383377832 0.309635626549 0.130757530768 0.338260207884
r=36.2078603481 0.236799415084 0.224160244672 0.169392138239
r=34.1222852729 0.420597664714 0.213549222461 0.24198066294
r=40.8031052949 0.369709248207 0.108598441293 0.229297851759
r=40.7098261772 0.359221983577 0.224801114997 0.2224362056
r=37.7367009596 0.430924944135 0.118520790431 0.23454410025
r=39.6164619924 0.361353906998 0.219762708655 0.20745111651
r=32.6488859998 0.261959211804 0.240077065255 0.161633407475
r=36.313171087 0.301871618415 0.201061327807 0.260332534585
r=43.2251515645 0.36193726315 0.13666395508 0.263486835579
r=37.7231034734 0.407141553622 0.0818379057931 0.226879169455
r=41.131135737 0.360959367359 0.200030059715 0.230610038789
r=41.8087053673 0.405499422533 0.235682621355 0.178461517182
r=46.1437546321 0.460529030661 0.131955047525 0.161941704838
r=47.34651549 0.353477091146 0.151142725148 0.200724224143
r=41.4410876126 0.387755628004 0.175942510814 0.183734305804
r=46.6472304545 0.380159389716 0.125402203328 0.211468388417
r=41.8029915521 0.35951498521 0.157514001772 0.23920785773
r=35.6568997765 0.406830581393 0.160802268849 0.284879948086
r=37.8802050883 0.235995005854 0.205298237081 0.221708627202
r=39.7383400437 0.486698712901 0.217566904389 0.172885742745
r=42.7698639194 0.317262624622 0.133354993592 0.248106231536
r=42.2701196871 0.319634876914 0.23019037329 0.227996489786
r=46.3784558175 0.36456574018 0.125311381589 0.273231736082
r=32.6023215545 0.307997273384 0.227522808134 0.324549405154
r=31.4890950622 0.423339518294 0.199383905893 0.198555241304
r=49.0215484722 0.492817703865 0.215842847401 0.192283156251
r=45.8404327083 0.504844284461 0.159207722201 0.117552248429
r=38.6294565734 0.298179743434 0.157381333628 0.303701249701
r=40.3596335087 0.392282327079 0.108620554291 0.311533328099
r=37.8925498585 0.436717771114 0.146414945587 0.220537511791
r=43.5227725503 0.38652857549 0.098816932152 0.212347150442
r=37.0500938937 0.319019058162 0.229770094052 0.195107040376
r=36.3071707785 0.473830588122 0.121604449879 0.260207629049
r=44.3019007571 0.477944846299 0.171738473326 0.185635856232
r=35.3616704962 0.382485093287 0.215612617811 0.17456818619
r=35.5840073009 0.297451476375 0.178962900506 0.231102238535
r=29.6370063859 0.455979857522 0.135763577426 0.181368919644
r=43.8910413566 0.400276348547 0.112075177366 0.223631101093
r=44.364191224 0.452616234753 0.21453176361 0.221186474065
r=31.9170420163 0.431664859836 0.161133372065 0.229882785594
r=33.4745204912 0.426776434096 0.120881153015 0.264751520299
r=36.6198305062 0.377672108215 0.174776362311 0.268642510175
r=38.4121291215 0.333493326797 0.260878988206 0.164030745978
r=41.3575432212 0.326665038328 0.222455949708 0.149109689361
r=39.7675926796 0.430342764319 0.114714440977 0.187018663301
r=39.9339468805 0.380673181325 0.186269105487 0.15864027395
r=32.4872456815 0.27400516048 0.18279874178 0.276970148413
r=46.2350624323 0.445988570364 0.212594713503 0.183450306691
r=33.5413734769 0.21436163172 0.250454968992 0.326720878235
r=43.3291935742 0.399281279465 0.152977175286 0.241998897013
r=39.7605253775 0.387287147299 0.0694940819533 0.289631921195
r=38.3926068115 0.385871614996 0.170519976868 0.203961429182
r=44.6609659858 0.351429567275 0.220069920468 0.176800406788
r=33.4963590793 0.347016197783 0.26507885763 0.208381287298
r=30.1948170603 0.310099123034 0.187238507285 0.220222744071
r=40.7895595645 0.333375532768 0.299320589104 0.250010549859
r=37.1705879983 0.341293306042 0.192219803546 0.290392800286
r=50.288693328 0.363946945338 0.182422293676 0.161870310825
r=39.7041586756 0.28004520172 0.226037951834 0.26664612043
r=32.2926915795 0.400183667703 0.200174248846 0.22042479043
r=42.4066095429 0.426715861871 0.131797774275 0.173625638821
r=41.5189467168 0.450275868287 0.150755690109 0.133277240693
r=40.7442533065 0.386821019679 0.139094460984 0.325358264445
r=42.0263133505 0.388908274595 0.143787656733 0.153081164073
r=32.982770416 0.263299469849 0.216282329181 0.232909386888
r=37.9182068403 0.377042976419 0.164987345964 0.240308427352
r=35.8962123714 0.336464066364 0.146606046104 0.256939459201
r=38.0066184001 0.297604332215 0.220377891577 0.224086173406
r=38.8480624537 0.304780712581 0.146692174772 0.211881839875
r=34.191957357 0.34087387022 0.174423885647 0.204215073447
r=40.2002999147 0.317016230293 0.145389015486 0.259245996683
r=35.8389057366 0.303463616142 0.21232172564 0.284360455336
r=35.1767510278 0.364311418608 0.229648333328 0.218761869168
r=40.390117315 0.331299801917 0.114782050936 0.3049487311
r=33.7462186777 0.365902895223 0.235300565646 0.159899752445
r=39.5080497115 0.417270559274 0.209223786445 0.243434110316
r=32.3391472752 0.423862479543 0.191096564136 0.224273975662
r=35.4974769021 0.371656595846 0.132090182574 0.206993264462
r=31.3544040679 0.34776453974 0.134755169507 0.307742140373
r=32.7869379094 0.28163870068 0.17467885311 0.283846993223
r=35.4898831032 0.386058913793 0.215795034337 0.217593640732
r=50.3016361104 0.395599586218 0.203376568261 0.193098326304
r=30.9065280608 0.40861203373 0.141761539693 0.240852847583
r=29.5803402298 0.376871119632 0.184671870816 0.219729614985
r=43.3557594765 0.383616454736 0.193991087416 0.168875244694
r=36.8228407962 0.433938689525 0.196658433822 0.164579398518
r=39.1571188114 0.382522338391 0.126578099206 0.259895710505
r=36.5945188804 0.425564000483 0.174980898379 0.211615796035
r=39.2430519815 0.391368281744 0.180501433718 0.201271965297
r=35.4543532615 0.392858057834 0.233275140815 0.178812067445
r=32.6924401714 0.295034679723 0.297992656059 0.169995920033
r=37.0527017829 0.359634386459 0.259325493596 0.216730793548
r=39.6223101051 0.406520640563 0.15139317267 0.183212225765
r=35.4400135558 0.429219199292 0.139570891396 0.244414952444
r=35.2991549666 0.283332397477 0.17033335205 0.195365639096
r=45.3331957289 0.317780872795 0.192185082018 0.287294955122
r=33.235547687 0.292739899943 0.15665791042 0.253455410361
r=36.5738520747 0.350444255311 0.178849809575 0.336827931947
r=35.0301968239 0.306834903619 0.174162976773 0.274603544517
r=32.1034022109 0.393136759208 0.189530091316 0.256182202611
r=37.9507338498 0.331432115334 0.150308058318 0.249761076882
r=42.2701760698 0.511785486337 0.115465111101 0.265277344852
r=38.6776502451 0.292321425564 0.187913698146 0.266568979166
r=40.3694993606 0.324078184529 0.212266578323 0.185424327757
r=38.4075568311 0.273264221063 0.164505654731 0.200172880955
r=48.1481882016 0.419213663839 0.226424887706 0.105511007597
r=41.5459294542 0.393609535119 0.192197739368 0.237608303646
r=44.5003972415 0.366808768 0.135978398456 0.18360241599
r=37.3335845794 0.389449348466 0.233756680478 0.279919534018
r=39.5333867557 0.309557867968 0.207930141456 0.196308866014
r=33.8218706287 0.50828297147 0.12290824471 0.204021840375
r=37.1484532025 0.287378770427 0.106965796985 0.233879179395
r=34.1201563515 0.288722837757 0.207257579662 0.178433393455
r=35.1317231317 0.359567714892 0.239447309862 0.27115856779
r=34.7365555621 0.273891201939 0.217048808616 0.177388142849
r=41.848210785 0.367654551222 0.128782805319 0.254684948245
r=36.471945777 0.433727435392 0.191852959163 0.157255781296
r=37.5108205822 0.354699259812 0.094824905144 0.292405299496
r=34.186406993 0.298657822138 0.149840364527 0.2985648306
r=44.5091533917 0.388952503092 0.120551458801 0.225377486679
r=36.4697915613 0.291989504765 0.182515705174 0.238978975276
r=42.5054012614 0.443766657476 0.221334780811 0.112831426339
r=42.2319129824 0.385417398843 0.148239263372 0.171411166561
r=33.8837141966 0.32092217022 0.22076616398 0.184052695441
r=37.3913305185 0.428862079146 0.166600335207 0.128282940109
r=39.4034328055 0.436444856891 0.092824748406 0.211310617728
r=39.4691293155 0.393873050243 0.117454589198 0.183223064277
r=34.558747335 0.326850174699 0.274509803922 0.187011907236
r=39.6717887814 0.396347692343 0.175757262721 0.205683344237
r=33.2232678173 0.316364090987 0.195828294412 0.252265009974
r=44.7709839459 0.299104841186 0.186210768124 0.214562615877
r=44.3213318508 0.364698130302 0.22904208879 0.194843917305
r=41.5362902726 0.322610243691 0.22638621663 0.188320005146
r=38.8166526637 0.375551395116 0.162434514132 0.175924661632
r=32.2507127626 0.326210505796 0.176271237273 0.217028806214
r=42.187172329 0.440502147341 0.148688470433 0.186151304922
r=31.7819874599 0.400447509805 0.203838257171 0.26020728064
r=44.8378122698 0.326765088661 0.155816954316 0.269774982623
r=42.9771224787 0.337619278667 0.187557280716 0.196826166986
r=34.3361381849 0.339971233895 0.229063632742 0.201977746775
r=46.0390969886 0.336568458096 0.166420562468 0.192794840734
r=40.0307017379 0.440040600089 0.219834628905 0.147967519929
r=46.6705169127 0.437838067608 0.0555785804614 0.259030190965
r=37.8265570663 0.384893443461 0.165986889891 0.219169329907
r=34.1101750604 0.258529373234 0.166844459416 0.229109351899
r=36.5304127 0.374337489274 0.13278818165 0.219288947218
r=42.3706051331 0.349401640446 0.181592039801 0.227477477477
r=34.7400422231 0.394543876175 0.159010731239 0.169501856264
r=31.1785297307 0.358881310482 0.18616649178 0.263845167308
r=38.2097285563 0.38261351052 0.140642303433 0.249433705829
r=36.5134271367 0.334781372312 0.199738400327 0.278904691884
r=38.7693954155 0.414344359894 0.15259426307 0.211448351609
r=37.7396750173 0.334527400239 0.209418372271 0.264620434698
r=34.8192563005 0.321563478028 0.202252852857 0.212731954111
r=36.0562862882 0.408136826783 0.138719068413 0.261397379913
r=36.6228025194 0.46613372093 0.13427540913 0.162849913867
r=45.695902211 0.470309265264 0.175865567521 0.162031514554
r=38.3845811898 0.38466821757 0.139182452642 0.256076215797
r=44.5512400631 0.361180931283 0.16181712322 0.208012042205
r=42.7515216985 0.504215212655 0.166132153344 0.126185739996
r=40.7265256203 0.348394185511 0.110959331245 0.307146357036
r=43.098634415 0.436212942302 0.228067155456 0.169210498353
r=35.1405647572 0.362059927618 0.210631915538 0.169354519497
r=42.0823618913 0.34330424849 0.230714666452 0.254254212456
r=39.3189330596 0.287667861281 0.176022475552 0.255347248486
r=41.2447818566 0.383002062856 0.163557820653 0.243603931562
r=43.041545186 0.346840031954 0.190788923235 0.167636301953
r=41.2537273819 0.343584880331 0.206664853757 0.187908119886
r=45.2926741752 0.486539757175 0.160534023414 0.169072083576
r=38.0201337557 0.345321422457 0.175509183259 0.266156728067
r=29.368629877 0.347421968586 0.246121889112 0.206460312937
r=35.8653145853 0.446724314251 0.143452011576 0.146114007667
r=37.6126465064 0.406108929029 0.114586285892 0.266317451787
r=36.2451442603 0.300844146758 0.211426133753 0.289326750549
r=39.081955286 0.353315837218 0.150689803321 0.202581889469
r=40.7875978094 0.349743677052 0.122164841193 0.184864650133
r=35.0002103556 0.302434428002 0.158557055619 0.270572667264
r=32.2815217097 0.369205030365 0.231205524495 0.170715786841
r=39.2211187081 0.408282629627 0.146441521726 0.37693339889
r=41.3124461414 0.309106980627 0.147985365973 0.0916099884597
r=41.6326817049 0.33201419394 0.18121017848 0.274341419658
r=46.5336554966 0.345378759412 0.207746371063 0.278823431172
r=28.1939092674 0.416625913667 0.122181411417 0.258808460644
r=32.8437705384 0.325819014891 0.114242077129 0.31150820924
r=42.394800193 0.371081997295 0.166598151888 0.160634387269
r=33.2835618717 0.27422459893 0.231051693405 0.204483065954
r=56.2065629325 0.417864336713 0.187578170095 0.0694757603846
r=33.3845316312 0.425832127352 0.185996829991 0.183033560747
r=35.0777528736 0.332875229052 0.17663390527 0.277389083236
r=28.6926719289 0.361170071637 0.227248607058 0.231493764924
r=38.6461126498 0.418322009578 0.216983904708 0.196756738067
r=34.108509644 0.379898832317 0.199522526356 0.233264785137
r=27.9429840787 0.251012745111 0.224692587558 0.302298247267
r=28.5360992913 0.368157235193 0.228310009473 0.282836277296
r=37.7343929256 0.353857108451 0.126364324932 0.293053679445
r=48.434950256 0.467289401943 0.154684451334 0.154106585629
r=40.8340287534 0.331769426219 0.13540058536 0.208015727518
r=40.0038070105 0.334604969855 0.199886300735 0.170189847852
r=28.1908968049 0.399545965324 0.137252225816 0.20002092745
r=31.5447366569 0.397670250896 0.213799283154 0.165021179537
r=40.5045959423 0.281039287962 0.142967025283 0.316681151168
r=47.7862420843 0.310903683169 0.208270166472 0.154841830179
r=33.2934641962 0.283301387592 0.198538687112 0.281220818794
r=48.8333935433 0.421974632419 0.12670880765 0.166477631621
r=44.996128088 0.44990345002 0.230635284275 0.116691716158
r=48.1368092221 0.441578438186 0.22011473109 0.161754486367
r=30.7675857861 0.405304130815 0.162848735427 0.232696390658
r=39.3852224518 0.401714884719 0.154940644206 0.142974850905
r=38.3017604697 0.273537725593 0.224374864101 0.286170906719
r=45.9033512019 0.366110145087 0.187299864299 0.179818032991
r=45.4706293824 0.478033897356 0.146030146534 0.227890442401
r=39.4148546108 0.375770991474 0.122727034131 0.202870458923
r=32.9926399327 0.295495270831 0.162445250564 0.303293664362
r=37.0840039589 0.323864004031 0.223753149283 0.248991964357
r=43.4510630941 0.33381549341 0.133856821417 0.248369839739
r=43.4996219293 0.435227285118 0.192480891477 0.172134811859
r=47.6954691403 0.362699228991 0.183619336329 0.107693854351
r=49.2328494614 0.37878627984 0.25104973164 0.165382711719
r=33.2482377856 0.388194097049 0.129527726826 0.304633798381
r=46.1811539323 0.327246102162 0.145217790794 0.195595371407
r=37.1857716979 0.437411214172 0.127966587013 0.188080677521
r=37.7124176687 0.323313293253 0.253333054999 0.226438989089
r=38.8091433763 0.375000947918 0.170105711772 0.258697144114
r=34.7012218766 0.230369922001 0.197364522835 0.285713920857
r=45.0301804922 0.405818381188 0.177611962718 0.234549032273
r=39.2250277903 0.427160143897 0.145094216187 0.189855315202
r=34.7253587078 0.448485118915 0.172266595273 0.155965076674
r=44.710139536 0.258217519805 0.165691091746 0.228757921507
r=33.1546586154 0.349052143134 0.217341861387 0.155276204067
r=45.9909915718 0.454183640024 0.149096315026 0.194865851945
r=34.8896635128 0.427905117271 0.109463841507 0.174851190476
r=44.276990804 0.441028617804 0.140998862877 0.119023261082
r=41.9896949957 0.349899089748 0.128934470118 0.165451624861
r=37.1845585551 0.426989229656 0.0718733675527 0.189300100515
r=36.5926775935 0.311772878475 0.148894887137 0.252985079874
r=31.2361576143 0.371967784794 0.148448587964 0.236958252243
r=34.4527285356 0.292333912149 0.270580101614 0.185687182455
r=38.4579250432 0.408888034681 0.139193200504 0.188416938945
r=46.9046013753 0.475362075244 0.0935026670556 0.208293990762
r=36.0741114077 0.342328864901 0.161204814565 0.31437427278
r=35.664751823 0.412828865387 0.170162151808 0.254592802614
r=33.249831154 0.350425369814 0.179033839006 0.257645279119
r=45.0870891465 0.46082319507 0.228834179519 0.124865089249
r=28.3058924549 0.205347353733 0.286687265358 0.231527625503
r=42.0666145475 0.443124595136 0.201022577729 0.180113491882
r=35.1590200963 0.353621519782 0.274928476729 0.191944037401
r=39.3448087303 0.482625187899 0.190747134536 0.16770011274
r=33.7857403031 0.268075097769 0.238417324259 0.21460481817
r=35.7108068659 0.338396311847 0.160924508109 0.200234625834
r=35.5302572058 0.372800219022 0.184894110342 0.145747078925
r=39.2878274547 0.373175255331 0.16997453685 0.193025120895
r=37.6509991877 0.403816310638 0.142159251976 0.245707210765
r=38.8346925451 0.316901516597 0.205950555369 0.284803531195
r=32.1894248699 0.241650804568 0.221166534494 0.315937117257
r=33.070444734 0.308930484774 0.167733617495 0.279426464732
r=43.9801029809 0.459110524727 0.117488851504 0.202762626816
r=47.4662560021 0.369169390426 0.192085812151 0.126919368872
r=38.6722621975 0.411024292892 0.182561403304 0.21037305899
r=35.60031152 0.262741008355 0.165338249718 0.201236545123
r=29.7615985233 0.220630751088 0.230733733272 0.289255301946
r=38.878113138 0.359167127326 0.196130458817 0.244112769486
r=37.9229130676 0.347931504773 0.272330824536 0.253455910828
r=39.9540096536 0.352923914473 0.0942897908382 0.259686510225
r=36.3579781695 0.251206908756 0.213067176329 0.247087138104
r=41.2511542845 0.380065428451 0.136309272548 0.192468692838
r=39.327878178 0.276097700227 0.247337151421 0.221359881532
r=41.8554650805 0.371596213219 0.183764247984 0.239775836589
r=37.3762059801 0.418796603913 0.195023994094 0.198228128461
r=41.2675095355 0.35975160932 0.0783581590182 0.288192074517
r=40.1348512512 0.453576107325 0.128998557286 0.216589556075
r=41.5515284934 0.413200252779 0.184045202781 0.185234749638
r=43.8541533441 0.387834606187 0.214911671681 0.238123891075
r=40.7378902265 0.318234373937 0.208307828334 0.220575732844
r=41.860813896 0.307920221406 0.323963588036 0.204519580243
@balllist {Third Position} color=bluetint
r=0.412713723922 0.229879024195 0.243101379724 0.283918216357
r=0.206545991542 0.206400704063 0.273316477599 0.246966340739
r=0.263488792183 0.155571749186 0.272737225278 0.298953800257
r=0.458231106168 0.208397963066 0.242234676656 0.307132683622
r=0.329868333846 0.187324912029 0.268027655359 0.276619777254
r=0.384593893101 0.195879014738 0.269336614161 0.26544775694
r=0.264872781222 0.242035834668 0.228224895965 0.301514373403
r=0.310964300421 0.213541765656 0.279074408439 0.228309417467
r=0.300955818499 0.181641562211 0.247498332221 0.323361773346
r=0.344191324645 0.227687544576 0.261750307982 0.248811839461
r=0.256173891464 0.206197195808 0.267717956527 0.258366891137
r=0.317638242182 0.194019684376 0.265409989132 0.275160337359
r=0.175104413377 0.219542782811 0.26004919513 0.260358826928
r=0.444757123252 0.229760271033 0.216535137901 0.337169453164
r=0.432226039993 0.22049636406 0.228272046747 0.322959542446
r=0.266560241664 0.21234460323 0.257337051237 0.272981294295
r=0.271353054491 0.23021685644 0.242785756518 0.284211630524
r=0.164455510317 0.1976801693 0.25198744048 0.298344949739
r=0.290411133048 0.200586667951 0.280256336174 0.2389006597
r=0.434939570374 0.214363025628 0.263558513726 0.258519946919
r=0.434987017211 0.264529684117 0.211515913973 0.312438487937
r=0.452302788368 0.219306770327 0.228429393736 0.323834442202
r=0.251024808679 0.197914622637 0.267579822275 0.266925732814
r=0.427887935423 0.219931211997 0.251808620832 0.276451546339
r=0.31731506409 0.175136617511 0.298691753392 0.227479875705
r=0.286060416348 0.226331637774 0.255632488956 0.262403384314
r=0.357593019458 0.176531659745 0.256812561243 0.309843217769
r=0.296255561463 0.227887057712 0.221802823557 0.328507295174
r=0.351780728051 0.234814418273 0.247031881989 0.271121817749
r=0.404146828516 0.279571653131 0.183437399936 0.353553546997
r=0.193448795181 0.217234747815 0.238839549374 0.305086153437
r=0.306845455133 0.179383444854 0.292926323701 0.234763907745
r=0.378962032904 0.210554710874 0.266072119498 0.257301050131
r=0.279989839634 0.194940922505 0.252753925849 0.299551225798
r=0.421337364202 0.211809572286 0.264933238731 0.258323950252
r=0.149738953673 0.237013633303 0.267891711318 0.22720294406
r=0.361138090206 0.196194748778 0.299427173127 0.204950904968
r=0.2721572656 0.257763008668 0.238986084954 0.264264821425
r=0.360597369825 0.22926277883 0.236455881895 0.29782545738
r=0.327047402263 0.207916265406 0.235313858815 0.321456016965
r=0.202436313163 0.233472874398 0.238722276365 0.289082572871
r=0.267195688349 0.244499066955 0.230823797777 0.293853337491
r=0.319626758252 0.254264453349 0.23764357947 0.270448387712
r=0.312247406465 0.19391883851 0.286541038656 0.232999084178
r=0.386126018075 0.245077086656 0.242748538012 0.269425837321
r=0.221270597513 0.234807537499 0.246937412038 0.271317638426
r=0.330049374104 0.231881951711 0.256307406116 0.255503236058
r=0.271631040332 0.198821887464 0.233485850721 0.334206411094
r=0.346287272567 0.192990261597 0.280238648548 0.246532441308
r=0.314832709578 0.247098804742 0.232954916561 0.286991362137
r=0.359999432934 0.202022196569 0.262996941896 0.271983919639
r=0.294852722188 0.200554032131 0.238175552973 0.323094861923
r=0.151264264447 0.211141155739 0.22864130765 0.33157622896
r=0.254036560938 0.218801014034 0.271630708377 0.237937569211
r=0.347392937186 0.227750772306 0.230680992186 0.310887243322
r=0.230899336934 0.195313646024 0.275248920001 0.254188513974
r=0.383845689709 0.190814887127 0.258824648293 0.291535816286
r=0.288567745208 0.214699086304 0.270802953132 0.243695007432
r=0.350508886862 0.242435509887 0.235695382327 0.286173725459
r=0.401567658588 0.185583157667 0.242656251054 0.329104340224
r=0.305665512565 0.197891529981 0.226339943189 0.349428583641
r=0.232642285318 0.238406983564 0.245195379414 0.271202257608
r=0.211976946453 0.158587446296 0.294530022006 0.252352509693
r=0.431815972111 0.220418844564 0.228263097593 0.323054960251
r=0.39009141659 0.227188254508 0.211703627469 0.349404490553
r=0.184417945346 0.191559153254 0.288216843072 0.232007160602
r=0.256235233598 0.262986511929 0.231766412544 0.273480662983
r=0.25002419871 0.195943203285 0.24991129505 0.304234206616
r=0.374119479624 0.198160643227 0.246969651848 0.307900053077
r=0.261021808487 0.251456812785 0.232940722288 0.282661742639
r=0.273690913515 0.232480627554 0.263338441282 0.240842489882
r=0.355216446017 0.209217411501 0.285545293493 0.219692001512
r=0.350220755355 0.224420346769 0.247782442805 0.28001476762
r=0.398256835 0.239720182027 0.200364468788 0.359550880396
r=0.26458826561 0.193927006887 0.222352243485 0.361368506144
r=0.331151094819 0.212259292812 0.235478574585 0.316783558017
r=0.338623571955 0.181623979567 0.294911204102 0.22855361223
r=0.318643039875 0.222086612326 0.250808247006 0.276296893661
r=0.206033404341 0.212524312309 0.242455466025 0.302564755642
r=0.293019647002 0.227412079008 0.243292602812 0.286002715368
r=0.279683701367 0.200152471083 0.269048370137 0.261750788644
r=0.293860055471 0.207293258618 0.278573045792 0.235560649799
r=0.298107997637 0.22584626157 0.247508807247 0.279136123936
r=0.320649478147 0.245501579957 0.251343404048 0.251811611948
r=0.20144019927 0.231208077132 0.24225688783 0.284278147207
r=0.312972487078 0.237014029343 0.267135381553 0.228715207551
r=0.308194319429 0.166001904424 0.298662643467 0.236672808641
r=0.227352756205 0.233419279799 0.228689650913 0.309201418374
r=0.19836872468 0.234362690483 0.240463956483 0.28470939655
r=0.330710554266 0.221293134491 0.272549141346 0.233608582817
r=0.269427579032 0.191600960345 0.256699486666 0.295000066322
r=0.17178548809 0.194017049888 0.269582702281 0.266817545551
r=0.351733800325 0.211705477556 0.261284938707 0.265724645029
r=0.246242215398 0.236155601991 0.229646915473 0.304550567063
r=0.291811538619 0.184977883634 0.277662016559 0.259698083248
r=0.191601829461 0.210855409539 0.233317040764 0.322510508933
r=0.203275872867 0.234123023329 0.270397878503 0.225081219665
r=0.365403904464 0.237980551429 0.227072073496 0.307875301579
r=0.313538395411 0.212889946933 0.232207508803 0.322695035461
r=0.373811065442 0.252600697782 0.230445474305 0.286508353609
r=0.274764732706 0.221861001583 0.242093827955 0.293951342507
r=0.222855224816 0.202934233337 0.279084135591 0.238897495482
r=0.271507466677 0.201900242062 0.269407923517 0.259283910904
r=0.265159858706 0.188323763285 0.282545944011 0.246584348692
r=0.289147579521 0.186205530856 0.258710403936 0.296373661272
r=0.419856015375 0.218756071562 0.216288063769 0.3486678009
r=0.326510896141 0.216638318982 0.2786843131 0.225993054817
r=0.423778255124 0.232010620149 0.237455248805 0.293078882241
r=0.164053276814 0.213980563869 0.244760066456 0.296499303218
r=0.251164917192 0.229501982739 0.234583791529 0.301330434203
r=0.287635420703 0.205549035391 0.254300496699 0.285849971211
r=0.316618853201 0.238270832842 0.236496904475 0.288735358208
r=0.308501969647 0.217973617716 0.260693770893 0.260638840498
r=0.325845373618 0.254676894749 0.206596396203 0.332130312846
r=0.237821822839 0.237343748346 0.236819822394 0.289016606865
r=0.279896808595 0.185413741509 0.259373840546 0.295838577398
r=0.361061179704 0.21081199851 0.267044005424 0.255099990642
r=0.206186668717 0.214435915515 0.261321932638 0.262920219208
r=0.21476422166 0.18823101096 0.282444240055 0.246880508929
r=0.251326209442 0.172781339723 0.268165921896 0.290886816484
r=0.21722280766 0.213147940677 0.260690397222 0.265471264878
r=0.326329481954 0.221992041301 0.243706375432 0.290595207835
r=0.266343357168 0.204623531789 0.277631464211 0.240113539789
r=0.252959607004 0.23214879962 0.198213295301 0.371424609777
r=0.292624502009 0.201983414551 0.248473967684 0.301068650081
r=0.391147405881 0.235975838172 0.266068864332 0.231886433165
r=0.362324112403 0.244327266356 0.222435771076 0.310801191493
r=0.316036593335 0.237062549917 0.214091882669 0.334753684746
r=0.37848829204 0.185051988157 0.273768291474 0.267411428895
r=0.298091878752 0.242521208513 0.212711465 0.332055861487
r=0.326861698459 0.197695549027 0.244677659618 0.312949131736
r=0.248888630824 0.177606708884 0.288921449438 0.244550392239
r=0.352422850561 0.222286250053 0.247291517424 0.283130715098
r=0.317865111988 0.247943710702 0.212665437978 0.326725413342
r=0.302230616426 0.258337580126 0.230764630633 0.280133158608
r=0.347758017701 0.216981941406 0.259869314689 0.263279429217
r=0.254759109412 0.228514128174 0.266437251799 0.238611368228
r=0.341812244348 0.255714478251 0.224904814852 0.294475892045
r=0.267848826396 0.218618643753 0.260959528326 0.259462299595
r=0.341194713415 0.267995834998 0.194147277402 0.343709610197
r=0.215254044001 0.223259483296 0.266871673307 0.24299717009
r=0.287659534952 0.292969998545 0.224966866113 0.25709626923
r=0.280588172865 0.199292668266 0.257696301306 0.285314729122
r=0.47546369652 0.225741848862 0.216647647155 0.340962856828
r=0.414276901132 0.235392707498 0.246581082286 0.271445127931
r=0.25583821524 0.203407107402 0.285376779578 0.225839333442
r=0.373065974763 0.238529261748 0.235025391968 0.291419954317
r=0.346465011529 0.182545863085 0.27407979671 0.269294543495
r=0.388691722482 0.24015492549 0.258162972166 0.243519130177
r=0.294440767207 0.268307037962 0.206444707646 0.318803546746
r=0.228225484288 0.192710227168 0.287471849746 0.232346073341
r=0.2926141181 0.216570494326 0.211559915368 0.360309674937
r=0.337871547402 0.179073196534 0.295070356201 0.230786091065
r=0.318985098634 0.225852778639 0.232016682177 0.310113857007
r=0.301623380481 0.220248840345 0.224997905384 0.329755348887
r=0.339755883427 0.170216223543 0.268176870692 0.293430035074
r=0.42706292136 0.224797302627 0.252767945703 0.269666805966
r=0.335710011554 0.232327324286 0.263541057577 0.24059056056
r=0.363702825138 0.234968289268 0.254756609834 0.255518491063
r=0.223987411453 0.227605080191 0.239976911472 0.292441096866
r=0.210940761804 0.196854540887 0.269598988439 0.263947482234
r=0.404059854945 0.207120837172 0.250358589112 0.292161984603
r=0.211966057886 0.280968680979 0.231691999464 0.255647320092
r=0.363799957072 0.230092294484 0.256981708044 0.255944289428
r=0.176349084413 0.235395265744 0.246747059699 0.271110614858
r=0.327254579241 0.237904831431 0.244692578828 0.272710010913
r=0.12138290542 0.235775321143 0.241834242643 0.28055619357
r=0.298135179203 0.231056760498 0.244108598677 0.280726042147
r=0.260216233514 0.230965279206 0.260925964022 0.24718279275
r=0.316835948092 0.247226142055 0.240620071387 0.271533715171
r=0.157829924731 0.229644104518 0.249311275471 0.27173334454
r=0.372096073016 0.247890845068 0.230592580638 0.290923993655
r=0.284019319413 0.215516133179 0.217034261963 0.350415342895
r=0.242400159436 0.273167022655 0.186629074908 0.35357482753
r=0.357836962806 0.205167582065 0.281840190788 0.231152036359
r=0.248820906212 0.209304464476 0.22696037701 0.336774781504
r=0.366266086287 0.204581346915 0.256810577122 0.28179749884
r=0.432963307494 0.285271434435 0.212456855941 0.289814853683
r=0.310853443887 0.222834387955 0.226689213761 0.323787184523
r=0.372425360892 0.212518967356 0.279781311516 0.227918409613
r=0.366045542036 0.183494663848 0.2722651148 0.271975106551
r=0.241450302894 0.257700122155 0.23588882241 0.270522233025
r=0.290226275529 0.222444028726 0.218963128661 0.339629713953
r=0.275475795528 0.212393524367 0.277938803643 0.231728868347
r=0.364356647223 0.221880354465 0.244998469895 0.288122705745
r=0.196825640183 0.200213546515 0.244392122506 0.311002208473
r=0.207710232692 0.225603471894 0.242584135206 0.289228257695
r=0.283468314128 0.266533029546 0.221666009435 0.290134951584
r=0.28852852019 0.251945873171 0.216880712715 0.314292701398
r=0.315243758028 0.210118991677 0.264748650314 0.260383707695
r=0.436637905104 0.243313167932 0.2083885778 0.339909676467
r=0.330979147239 0.194968023121 0.291262408815 0.222507159249
r=0.171692357605 0.188829409737 0.325820710911 0.159529168441
r=0.387380053067 0.21677245374 0.217041256959 0.349145032343
r=0.29508479429 0.22957080714 0.248025546865 0.274378099131
r=0.320919077291 0.188386360198 0.283924125504 0.243765388795
r=0.398591716941 0.172388784717 0.33227858851 0.163054038263
r=0.349145986624 0.253000313562 0.23214845646 0.282702773518
r=0.246494662149 0.232976943894 0.224005945151 0.319011165804
r=0.209123581559 0.206690180506 0.249331633352 0.294646552789
r=0.289137212488 0.195742302978 0.274232701228 0.255792294566
r=0.255170861958 0.193697495328 0.222606465503 0.361089573665
r=0.334035795461 0.198008947341 0.280906310317 0.240178432024
r=0.218750203065 0.231050281884 0.242725763073 0.28349819197
r=0.235270565439 0.196156011748 0.236741588422 0.330360811407
r=0.472389496571 0.246941203837 0.194035159487 0.364988477189
r=0.364675446091 0.263888075609 0.232370959936 0.271370004519
r=0.198185392685 0.203416139744 0.242336353756 0.311911152745
r=0.347674343914 0.266751358367 0.228552101894 0.276144437845
r=0.435959239958 0.229284192052 0.264877594513 0.240960618922
r=0.38000905527 0.213415419727 0.255351259824 0.275882060626
r=0.331134071341 0.226865300568 0.23319855539 0.306737588652
r=0.275304247441 0.250123185651 0.22233954189 0.305197730568
r=0.356580298033 0.230143970555 0.258684069626 0.252487890194
r=0.31159186416 0.214468121043 0.246906100778 0.291719677401
r=0.330231077226 0.244006089813 0.24392217507 0.268149560047
r=0.341143367286 0.233299591584 0.216980535228 0.332739337959
r=0.310137757261 0.229280150029 0.246548374687 0.277623100596
r=0.323880864994 0.216177710545 0.23606495718 0.311692375095
r=0.250281501099 0.211213923654 0.25155701973 0.285672036887
r=0.305624665428 0.205193196457 0.302146211704 0.190514380135
r=0.322142676307 0.200439536346 0.298841035497 0.20187839266
r=0.210677910944 0.252518083282 0.260751641621 0.225978633477
r=0.349515554571 0.175267931001 0.266880813606 0.290970441787
r=0.356597954666 0.195674913872 0.234209407949 0.33590627023
r=0.327726495145 0.273444432341 0.211345125192 0.303865317275
r=0.406642048848 0.227761757476 0.24860137362 0.275035495285
r=0.402614124274 0.20040844231 0.249123514357 0.301344528977
r=0.330991397311 0.24735237618 0.203436899691 0.345773824438
r=0.372610300508 0.198500391439 0.26421118485 0.273077238861
r=0.475407893665 0.250916582283 0.219717867244 0.309647683229
r=0.334603026432 0.199496567274 0.254282104249 0.291939224228
r=0.359132269485 0.222887868922 0.263929657896 0.249252815285
r=0.361311441034 0.189683952291 0.273052208457 0.264211630794
r=0.247580397777 0.179922242337 0.2879940786 0.244089600463
r=0.460254270696 0.230210576188 0.240936040023 0.287917343767
r=0.364361977835 0.215013586957 0.239845748082 0.30529491688
r=0.305935538958 0.229034760789 0.243591626332 0.283781986547
r=0.338424779508 0.202335738701 0.261583744778 0.274496771743
r=0.322531942775 0.233525022472 0.233124316363 0.300226344802
r=0.261039549839 0.175221061093 0.296161575563 0.232455787781
r=0.347515871968 0.222104815157 0.250033020737 0.277829143369
r=0.230836959593 0.22391565414 0.281241169822 0.213602006216
r=0.339737058795 0.265753809046 0.210971605292 0.31230298037
r=0.17531072115 0.201237332557 0.260688595681 0.277385476081
r=0.360672955624 0.252941439575 0.215230670257 0.316597219911
r=0.218552027357 0.221974085189 0.253280061414 0.271465791984
r=0.410993497166 0.184112019361 0.263499690963 0.288888598713
r=0.23323531777 0.226229333712 0.259815747771 0.254139170747
r=0.216528834649 0.266989710457 0.199738773231 0.33353274308
r=0.313955775306 0.262611101301 0.203621951459 0.330144995782
r=0.242365671028 0.208703612277 0.246883485559 0.297529416605
r=0.351815199642 0.26658918115 0.242558270149 0.248294278553
r=0.392352314664 0.265212347631 0.189420080919 0.355947490531
r=0.305583581002 0.25122432195 0.215475990205 0.317823697639
r=0.422471574261 0.255025943786 0.245668608273 0.253636839669
r=0.479135067877 0.188967706441 0.274696416383 0.261639460793
r=0.234294402641 0.264872709298 0.214134469527 0.306858351648
r=0.370804092623 0.229334948842 0.269684206477 0.231296638203
r=0.201243766349 0.229965336392 0.244874553819 0.280285555971
r=0.254282112923 0.231458319797 0.227960604682 0.312620470838
r=0.275978860808 0.282368226345 0.199101829282 0.319428115092
r=0.442425128035 0.21075375206 0.264330803545 0.260584640849
r=0.146151887908 0.195475813146 0.251320655045 0.301882876764
r=0.30955688178 0.169683828015 0.277731359911 0.274853452163
r=0.220257441875 0.203986059758 0.246684840509 0.302644259224
r=0.333049640606 0.242077651002 0.234095760497 0.289730828004
r=0.279131286928 0.172595825562 0.243805181837 0.339793810763
r=0.302036631314 0.179701196184 0.266618238171 0.287062327473
r=0.358984608128 0.231993029898 0.219879202369 0.328248565364
r=0.385991072506 0.237724695379 0.236623838823 0.289027626976
r=0.356402421391 0.236535916477 0.205631326128 0.352201431267
r=0.404120001025 0.236666044483 0.199739414635 0.363855126248
r=0.386483492452 0.21993880049 0.23599755202 0.308066095471
r=0.413045755884 0.224313119818 0.239270037392 0.297146805397
r=0.348627807692 0.224306027498 0.278830571384 0.218032829735
r=0.203716118431 0.215569406263 0.25473583594 0.274958921857
r=0.380696052558 0.240262414135 0.239554906695 0.280627772475
r=0.33500550913 0.182675642216 0.281290622098 0.254743113587
r=0.418228581165 0.230218467628 0.268142791517 0.233495949337
r=0.220842141864 0.190236036973 0.243622721925 0.322518519176
r=0.326803910732 0.236475014149 0.244855788971 0.273813407908
r=0.225805662806 0.198531439603 0.282081188331 0.237306183735
r=0.284327700848 0.274215112141 0.194851969337 0.336080949186
r=0.346334476258 0.229722358285 0.25426184857 0.261753944576
r=0.415730247756 0.230365654422 0.235098445421 0.299437454735
r=0.302372613329 0.217119706256 0.251795869913 0.279288553918
r=0.196053613152 0.197728580912 0.257898974948 0.286473469191
r=0.316822447735 0.239882437753 0.258736760384 0.24264404148
r=0.362992244653 0.206414654528 0.291389951767 0.210805441938
r=0.204158050937 0.207599745235 0.234204272674 0.323991709417
r=0.358362096919 0.184384945655 0.281424518105 0.252766018135
r=0.299138398826 0.180807599174 0.286651894651 0.245888611524
r=0.191736627579 0.187897628732 0.263603400458 0.284895570351
r=0.401001819487 0.179052531424 0.267230874522 0.286485719532
r=0.295250227605 0.265651034957 0.182545306193 0.369258352658
r=0.194157975539 0.252160083873 0.227865848633 0.29210821886
r=0.246196524561 0.229505072421 0.22984714322 0.310800641138
r=0.175776143587 0.191797161634 0.225899953324 0.356402931718
r=0.250073973409 0.222970600892 0.24179803402 0.293433331068
r=0.403870871431 0.187760465261 0.242139391678 0.327960751384
r=0.3776835188 0.180685140986 0.257119018836 0.305076821343
r=0.265386687837 0.233499748088 0.268650411966 0.229199427981
r=0.285518137164 0.173176521364 0.266921169273 0.292981140089
r=0.22726079864 0.227180693411 0.257164150813 0.258491004963
r=0.230601719735 0.192550549425 0.276990932734 0.253467585108
r=0.205060287745 0.262549835327 0.197200554689 0.343049055296
r=0.319672556153 0.193300966384 0.283614751556 0.239469530504
r=0.269318369831 0.225723544785 0.26391892795 0.246438599316
r=0.305444292073 0.199432615582 0.250376919684 0.29981354505
r=0.350056200572 0.201660876365 0.258777009037 0.280785105562
r=0.227360375561 0.224398981899 0.220025854252 0.335549309597
r=0.30171956592 0.246966629721 0.254434250397 0.244164869485
r=0.324203519398 0.192495415676 0.275377424074 0.256749736177
r=0.336643505477 0.235322461082 0.263829173874 0.23701919117
r=0.287904301911 0.221486286818 0.246815518589 0.284882676005
r=0.429317942835 0.218237506364 0.219204104759 0.343354284119
r=0.290788909383 0.212650141707 0.269565282589 0.248219293116
r=0.338220231252 0.177618103733 0.304139411959 0.214103072349
r=0.277290156014 0.20345098907 0.260785109234 0.274978792461
r=0.375565360782 0.24355746336 0.207260193442 0.341922149755
r=0.34274121824 0.203111642522 0.27903025192 0.238827853639
r=0.365090653034 0.2133302947 0.279662487424 0.227344730452
r=0.279133554599 0.212171694721 0.261132497302 0.265563310674
r=0.261813338615 0.221612945817 0.26931392451 0.239759205162
r=0.324759481833 0.192277446573 0.286458167288 0.23480621885
r=0.285746491463 0.285194779902 0.196311377074 0.322182465951
r=0.368586004903 0.192254786368 0.234887616267 0.337969981098
r=0.158434674339 0.188552655932 0.287302508707 0.236842326654
r=0.304441575904 0.231843317198 0.246008135001 0.276140412801
r=0.245679835984 0.206737961988 0.234129402856 0.325003232301
r=0.212180832459 0.230853590999 0.246207152851 0.2767321033
r=0.285807208296 0.245148746602 0.245293466224 0.26426432095
r=0.375732703436 0.184233427694 0.244959371551 0.325847829204
r=0.263920597914 0.220471046273 0.240987051355 0.297554851017
r=0.294521704889 0.23763513919 0.244058849207 0.274247162396
r=0.181610317936 0.173685379016 0.265492949135 0.295328722714
r=0.368122154294 0.235160116448 0.223114992722 0.318609898108
r=0.134224203273 0.208937607666 0.250903046942 0.28925629845
r=0.249591423382 0.219440990948 0.235824097564 0.308910813924
r=0.4291468705 0.246876038551 0.231865514567 0.289392932314
r=0.291528365924 0.206364759511 0.239857140828 0.313920958832
r=0.373067348679 0.277716883855 0.215557720673 0.291167674799
r=0.328770078249 0.18507327503 0.265312031359 0.284302662252
r=0.29267310169 0.226722452449 0.276181596005 0.220914355541
r=0.258188118674 0.259592692678 0.224850122117 0.290707063089
r=0.350481352605 0.27595817082 0.213633765018 0.296774299144
r=0.463630257953 0.201405022181 0.262747552242 0.273099873335
r=0.284785943453 0.214337459046 0.253394612304 0.278873316345
r=0.311415463505 0.236003182834 0.250909892687 0.262177031793
r=0.351507191401 0.187887753334 0.32155802402 0.168996198626
r=0.288513438255 0.23056723074 0.252644464553 0.264143840154
r=0.229301942511 0.221455132229 0.236610614825 0.305323638122
r=0.263513676206 0.194105097674 0.26591705303 0.274060796267
r=0.237882461048 0.251990214216 0.250973680972 0.246062423841
r=0.336411528754 0.233053077962 0.251104027014 0.264738868009
r=0.364935166508 0.219216566922 0.221363463565 0.338056505948
r=0.249720926386 0.202984163342 0.282297089514 0.232421657629
r=0.278999300078 0.191376766358 0.265332084823 0.277959063996
r=0.309157897989 0.203771355309 0.262353640829 0.271521363033
r=0.2329232055 0.212891834351 0.279036614417 0.229034936815
r=0.488107389425 0.237149939565 0.241974474013 0.278901112409
r=0.317754544487 0.192206644241 0.27133515031 0.26512305514
r=0.30922305328 0.228557389159 0.200974184442 0.369494241957
r=0.486018510013 0.19640028948 0.233748068974 0.336103572572
r=0.263672391355 0.196605734349 0.264334201318 0.274725863016
r=0.330455777014 0.197304314624 0.266391752577 0.269912180221
r=0.334296496214 0.20427681162 0.2346943943 0.326334399781
r=0.296710160428 0.17135026738 0.305187165775 0.21827540107
r=0.235609990444 0.223180232516 0.263788564113 0.249242639257
r=0.252819929708 0.171158948384 0.319150127489 0.190540796637
r=0.27105480593 0.23109799267 0.20496522572 0.358971555889
r=0.358945785796 0.207686610065 0.256649641815 0.279014106306
r=0.235507425272 0.145609667548 0.280301851564 0.293786629324
r=0.518855103295 0.194248451756 0.271548361934 0.262654824375
r=0.386876438367 0.239817593727 0.204007016316 0.352168373641
r=0.359777434016 0.255702054179 0.213551222554 0.317195500714
r=0.290218215199 0.234199660031 0.214534532648 0.336731274673
r=0.395954233036 0.181674178921 0.282158226428 0.254009368223
r=0.245550366654 0.209200718834 0.275405449955 0.239988381256
r=0.386725431234 0.22509088461 0.252513352183 0.269882411023
r=0.303940675229 0.174056103764 0.272121679473 0.28170053729
r=0.200308113392 0.238408276312 0.265762463343 0.230066797002
r=0.431682339896 0.232448779806 0.275807386097 0.215936448001
r=0.170198177907 0.218243311532 0.283716665945 0.214323356579
r=0.482965089039 0.211755213709 0.263089562753 0.262065660785
r=0.227639358019 0.226121070031 0.234594220138 0.304690489693
r=0.341817357595 0.188771018469 0.29199680923 0.227235363072
r=0.194109416943 0.229049993868 0.256485985638 0.257978034855
r=0.242989920662 0.204953998585 0.241930197043 0.31118560733
r=0.161889055712 0.248110269108 0.26571317948 0.220463371933
r=0.309024048706 0.185360948032 0.265791476408 0.283056099152
r=0.390341307323 0.182965758146 0.274047865657 0.268938510539
r=0.309765965487 0.22219073211 0.264765363676 0.248278540538
r=0.294366691717 0.199720345554 0.263597466594 0.273084721257
r=0.372764804736 0.212225245885 0.242861577658 0.302051598799
r=0.386932497414 0.190892009441 0.256610311083 0.295887368393
r=0.378059328649 0.252958970473 0.245164049226 0.256712931074
r=0.52556457645 0.237624437103 0.220691177914 0.32099320707
r=0.243102906945 0.246927948898 0.227505780637 0.298060489827
r=0.205295393864 0.19684010339 0.286926276759 0.229307343093
r=0.313324217664 0.198075889797 0.238420135994 0.325083838215
r=0.32915278376 0.257971545066 0.206395181899 0.329238091136
r=0.293503452537 0.236134078195 0.240998947411 0.281868026982
r=0.298118180806 0.276671398352 0.221463760855 0.280401079938
r=0.383257856341 0.181315785482 0.249034071951 0.320616070616
r=0.304337915217 0.206000250292 0.21481539656 0.364368956587
r=0.238325249536 0.205491236503 0.269175860765 0.256157041966
r=0.288412143388 0.221651399393 0.246092637209 0.28616332619
r=0.210363839186 0.26242321479 0.237175196704 0.263226391802
r=0.283567328491 0.218361195385 0.24872322928 0.284192346056
r=0.209575627011 0.180213298526 0.290423492511 0.238939716452
r=0.341972280751 0.233041274524 0.252004612071 0.262949501334
r=0.265149697939 0.227356520967 0.236435012438 0.299773454158
r=0.22429252771 0.205407049076 0.253386137881 0.287820675161
r=0.275932550764 0.241070472425 0.223232011203 0.312465505169
r=0.267174587035 0.215361315755 0.250145023723 0.2843486368
r=0.420883595148 0.220523914195 0.211058031661 0.357360022482
r=0.269471542574 0.218964677154 0.254390922405 0.272253478035
r=0.400199241109 0.187765290372 0.291855585568 0.228523538491
r=0.350453712602 0.237827535396 0.225163901168 0.311844662267
r=0.232968689081 0.279845150935 0.216013785967 0.288127277132
r=0.250503878834 0.189074095802 0.244821947141 0.321282009915
r=0.227217543006 0.225607226316 0.223575319813 0.327242134059
r=0.398351625842 0.240088348577 0.225337507587 0.309236636249
r=0.316846901044 0.180485040074 0.291124628796 0.237265702334
r=0.354882687132 0.202587710555 0.263088059404 0.271236170637
r=0.247665124239 0.240011166825 0.220741838682 0.318505155811
r=0.175806014933 0.219375828623 0.258443234945 0.263737701486
r=0.3569276118 0.201981456689 0.29475966507 0.208499213172
r=0.255477934115 0.228532559531 0.247237415278 0.276992609912
r=0.358240553223 0.193406808265 0.26835329711 0.269886597514
r=0.285354480398 0.175863036164 0.27293008433 0.278276795177
r=0.375466416053 0.21970701358 0.247091215239 0.286110555943
r=0.302162329526 0.247857106842 0.253972989275 0.244196914607
r=0.388501396375 0.236380678465 0.26322552833 0.237168264875
r=0.331879122907 0.201390133172 0.254559566633 0.289490733561
r=0.148837249235 0.193016220733 0.290361763435 0.226260252396
r=0.34505199024 0.272650316135 0.234373025834 0.258603632198
r=0.35513516903 0.201452410625 0.275687602386 0.247172384603
r=0.244538532312 0.238314552977 0.248636454704 0.264412537614
r=0.357659652129 0.247212807429 0.204157200144 0.344472792283
r=0.42147136338 0.201035639487 0.245869964779 0.307224430955
r=0.226738210184 0.244241754192 0.210601314416 0.334555616977
r=0.401247865838 0.261693690963 0.22939081679 0.279524675456
r=0.275602319298 0.189497890167 0.260964046831 0.28857401617
r=0.336039074113 0.25459050046 0.213116726835 0.31917604587
r=0.266665259603 0.278589770649 0.22505100605 0.271308217251
r=0.308713447162 0.267658655819 0.236730360934 0.258880622313
r=0.280662540421 0.229906501032 0.242438874501 0.285215749967
r=0.277915215947 0.226773717239 0.233905500185 0.305415282392
r=0.318751087378 0.192372291591 0.23730611207 0.333015484268
r=0.189823192876 0.192971328126 0.286138334743 0.234752002388
r=0.294732389131 0.251923720308 0.221181368722 0.305713542248
r=0.378726961352 0.206674766644 0.256454910129 0.280415413099
r=0.390619397402 0.23784474257 0.220607614092 0.320940029246
r=0.333657630364 0.201985414255 0.247002586564 0.304009412617
@balllist {Total Position} color=lilactint
r=53.7438877225 0.294660512342 0.185740629652 0.225457686241
r=57.8543456768 0.329387898179 0.196249972031 0.191767540032
r=61.6862133317 0.24485567142 0.186970285829 0.25415902601
r=73.5090398704 0.281311682779 0.217255894719 0.253967208743
r=66.3966511906 0.293500819924 0.192894987075 0.24357654903
r=75.2434524692 0.256167913339 0.192010214056 0.292150398703
r=74.4945845388 0.3324193292 0.197523731501 0.249473539054
r=69.9495781811 0.246850813562 0.216335645728 0.260676613133
r=81.6715300025 0.378700810287 0.174689559121 0.233820597747
r=63.7056344356 0.307459097884 0.22125451166 0.254529490588
r=53.4947700134 0.235446064995 0.207588387684 0.275816949229
r=70.7245793268 0.265267126887 0.227403529718 0.252414627053
r=67.1870169069 0.311693126635 0.186347601766 0.243406918454
r=66.9948374661 0.306703240465 0.21077923776 0.284329043935
r=62.4749210846 0.283115446598 0.163815378358 0.274597338823
r=65.6821875218 0.321093296154 0.175550908176 0.236061732698
r=58.849077149 0.298751374823 0.192586446949 0.22427889353
r=53.963305914 0.258656714129 0.198106487552 0.273119330772
r=62.0029897594 0.34771646255 0.211148296175 0.198526775921
r=64.9126146305 0.285435155235 0.209928533908 0.242591440657
r=59.1578638733 0.307055380112 0.194356722894 0.27823136238
r=74.4814377514 0.284159378037 0.162628225894 0.328120405671
r=79.7690757996 0.274988942773 0.175448985694 0.287768604952
r=49.991455019 0.235685796166 0.229943393913 0.284601935983
r=58.686469241 0.283686150288 0.239621422162 0.230097261846
r=73.1515701219 0.290158006461 0.15413521754 0.268703606041
r=60.7201814817 0.261862359303 0.176215399292 0.246106367204
r=61.6322061079 0.31192431134 0.192752082226 0.270110461339
r=50.6496392101 0.30286105163 0.205632881275 0.222101276866
r=61.7719429162 0.291703053591 0.206319923539 0.288035251652
r=61.8614818465 0.28744081719 0.147241539688 0.283578554414
r=63.0027208269 0.26300702795 0.240287407874 0.233653416193
r=60.1410942938 0.345002661203 0.213447519814 0.2012123458
r=58.9971644135 0.277202616122 0.215119099193 0.229300043075
r=53.7712749783 0.244760041611 0.235523490266 0.252331631525
r=51.0377766935 0.294227606095 0.220643487215 0.215001866954
r=67.0934991503 0.296885395489 0.205535884586 0.213997491179
r=59.2436836554 0.293374329397 0.232296359566 0.220878030078
r=63.2573882239 0.295824986132 0.22574199304 0.236794017773
r=69.2929284345 0.327149865598 0.169565471153 0.260490332455
r=47.7431191636 0.250146431982 0.234752616087 0.242384306429
r=65.7257818894 0.28509173366 0.214960465934 0.289910753838
r=60.3593001336 0.285701202061 0.22920117026 0.250495452522
r=58.0014739663 0.275561523059 0.227411017804 0.228056060034
r=72.3346863158 0.316936026936 0.216936026936 0.267168172958
r=67.4841788431 0.302471975335 0.188557028664 0.262219776168
r=59.1702600085 0.30512278934 0.210682866333 0.226133266158
r=57.3122634493 0.252034140068 0.226156403816 0.268078786816
r=63.2691877474 0.296175206945 0.217847343372 0.224002750202
r=59.490596153 0.335704391322 0.204593389069 0.200007756115
r=73.5641503737 0.280148989746 0.200120163909 0.263646704606
r=63.5760621012 0.272844556229 0.192119204429 0.274546554236
r=55.630170667 0.267652062952 0.206860640187 0.267675693558
r=53.5171474831 0.314822270888 0.224437686715 0.184617408902
r=71.4133996002 0.294711722899 0.186485401902 0.280456872009
r=60.4664371395 0.2877098924 0.235123883849 0.214433522212
r=57.9930068242 0.306482817881 0.190998263632 0.216952353421
r=63.6378274334 0.286837829016 0.176842126274 0.225210929593
r=62.1855438565 0.318774466341 0.195992158957 0.235770813529
r=57.3998727047 0.273935940353 0.204183337655 0.229439221859
r=64.0382602752 0.268210132003 0.150574654579 0.303588336708
r=76.9971743257 0.275928796287 0.19609056822 0.31579922738
r=70.8942826365 0.25315589088 0.182950854029 0.248230814908
r=78.6146116131 0.248359916805 0.171781059474 0.334664546516
r=60.9263172474 0.270220805494 0.175732206602 0.272833490151
r=67.7124735392 0.3497934977 0.188606883642 0.233738161347
r=52.1332798337 0.260431563388 0.236941469387 0.275497186127
r=64.9877045288 0.26105523882 0.190800918179 0.301232667644
r=59.3424963753 0.247458264662 0.219152397187 0.27712649298
r=60.2448808181 0.311625608826 0.232476970218 0.230889044282
r=54.5622170735 0.301596254357 0.190856905881 0.197071168887
r=54.0948152146 0.246193473268 0.255140898416 0.224048064706
r=53.1236910695 0.302190458785 0.198608246882 0.215507378088
r=64.7626490892 0.324908133579 0.179089727098 0.256469148097
r=48.2065891199 0.198489517698 0.191745473672 0.319849951933
r=56.5675616604 0.310419362301 0.219572418308 0.239867916441
r=58.5066500368 0.285581308672 0.207256495307 0.174127404383
r=51.0954087168 0.28908511731 0.199894097993 0.229795628971
r=60.7715806242 0.254256583619 0.183244059564 0.244006822883
r=61.4210615425 0.273282821647 0.27322880626 0.230064672477
r=50.126378633 0.247790045566 0.237372940764 0.227832106555
r=57.7593360729 0.259969623215 0.27122790136 0.221709967736
r=60.2457732245 0.273729483187 0.166877457094 0.270242080771
r=70.9013622512 0.301932494913 0.219141322819 0.255508734766
r=55.7157006411 0.272015699477 0.191548213534 0.279776842988
r=46.0014666281 0.287122647062 0.273026421394 0.171789891596
r=69.6228244151 0.248820452363 0.220260179716 0.265520027371
r=56.638366276 0.222874111586 0.186229351833 0.315809517928
r=60.9425935316 0.273585639118 0.179947472721 0.256010589542
r=49.7622855889 0.265341605995 0.241297080424 0.220612392159
r=51.7703077652 0.262719171087 0.217951864 0.209166229256
r=60.0709614943 0.272326823933 0.202765730414 0.218450250126
r=75.2423001826 0.287865624889 0.169918340463 0.257143039847
r=66.114132256 0.257692557449 0.199747818645 0.307715009646
r=58.7349476094 0.304718536161 0.206527768326 0.22911307701
r=60.4441369334 0.252747170915 0.208747154066 0.266412469487
r=61.3103046814 0.274586073274 0.219588291321 0.234237187516
r=51.753727582 0.267920744791 0.199753293228 0.26869089134
r=64.1453282084 0.280940887324 0.185389079006 0.25693101225
r=72.5576752846 0.293792842829 0.193269846952 0.27538363833
r=59.7432004614 0.327162182703 0.207520363367 0.244948722763
r=64.2845190144 0.238633150136 0.229725326743 0.240071680622
r=53.5839776691 0.260080425537 0.27881273802 0.218527746229
r=61.0989036615 0.273315645602 0.187423815674 0.258039877794
r=60.0499760909 0.330034421837 0.203795466879 0.259762283692
r=58.4801591497 0.259388056593 0.15927270786 0.271318511284
r=63.2946380709 0.259461039651 0.221138513873 0.228792388647
r=71.0977003676 0.33168384632 0.193152566536 0.236493348391
r=53.3699940818 0.258593025197 0.207772608525 0.260555917856
r=65.5730220934 0.322338020816 0.223673175825 0.242684139203
r=52.6970843722 0.255240955858 0.205277257692 0.232180680647
r=74.2620361079 0.352634801511 0.180369706076 0.249233002148
r=64.8040774362 0.239481483225 0.20735504915 0.288858677171
r=52.8406883074 0.243168920907 0.192576426876 0.278233217896
r=69.9045085575 0.362987189393 0.213396627822 0.196904426733
r=52.4872203768 0.291422477748 0.236931670753 0.188536160977
r=66.4705392284 0.326484263332 0.221680480097 0.225730319761
r=54.2764947778 0.301894302129 0.259306465792 0.194562176921
r=71.6111296697 0.312226310007 0.173400015329 0.213690248077
r=54.4839558319 0.241620433334 0.187525635214 0.239706337385
r=58.8678268756 0.325371999325 0.237158273958 0.184590914749
r=65.5301949215 0.286503762657 0.197384351983 0.271842499179
r=64.4162909355 0.323595781925 0.210249366301 0.206760044366
r=49.2859564218 0.260044106384 0.232584581253 0.253267041703
r=66.1336936308 0.290319455131 0.178370522356 0.271499814767
r=50.9804281076 0.285761482591 0.255949407921 0.209555992591
r=57.863214425 0.303715750049 0.243381810748 0.233080360076
r=64.2412918754 0.297219499504 0.194297720177 0.273410840049
r=70.1205595314 0.244013216608 0.210701367935 0.26550496036
r=55.6030669743 0.326648310761 0.208713680938 0.245820310562
r=63.9920697508 0.296796480968 0.206831055204 0.230942216889
r=59.665732939 0.315845898883 0.21083963879 0.1862912022
r=62.7096553257 0.289571189115 0.178887086277 0.279492482875
r=51.6703311212 0.287981652921 0.187914960587 0.254761168458
r=57.4807556656 0.297484916665 0.212675606309 0.237785994021
r=63.1611280401 0.300864562929 0.216593507676 0.232047450874
r=61.4006352851 0.324032327093 0.213965443452 0.210023256663
r=58.1665130429 0.290592113391 0.241887642216 0.22981064052
r=54.978181267 0.250097645352 0.221458108594 0.27449348411
r=53.0508667883 0.306782049694 0.223054782196 0.261594494773
r=67.0708172137 0.287638680084 0.226953987984 0.235758690066
r=64.1913794749 0.346241592505 0.186530036624 0.253853632443
r=71.036799259 0.259600781585 0.201257253219 0.294873912467
r=56.7706171262 0.27610580516 0.22001524181 0.252794372017
r=69.3217776589 0.293043297376 0.201976167127 0.239481739027
r=62.4193347243 0.295420144003 0.223146102656 0.234196303569
r=75.1235351385 0.30744609289 0.210941831326 0.263145055774
r=69.4295258571 0.294267140212 0.194455969994 0.25958762273
r=59.1542230175 0.277995301488 0.240079582082 0.251764615527
r=60.3203865517 0.322529709164 0.177131075732 0.257141876146
r=68.8681277913 0.296988713817 0.218537738042 0.2106867082
r=53.7471386805 0.249416554466 0.214618195807 0.269272937103
r=62.64495654 0.292709450386 0.204581847955 0.232861997507
r=63.4380605705 0.295105259328 0.169776383767 0.252557282751
r=64.2107954513 0.31718892418 0.216508999231 0.234064417684
r=69.5288665082 0.246934044028 0.209529312024 0.261103688828
r=74.3131288452 0.298807787562 0.228036992096 0.243099226469
r=62.3100405678 0.271175511657 0.188674892747 0.280334096407
r=61.9444305247 0.254191490725 0.223878684714 0.261361868416
r=60.4066819344 0.275255285614 0.189248037158 0.28907883242
r=60.979649977 0.295459479734 0.179809596446 0.252418513166
r=66.1720586387 0.30795607328 0.226385189824 0.263864553667
r=61.2691262159 0.34987460865 0.20350445446 0.216595365263
r=55.0094574897 0.222444810125 0.199705071029 0.276040797183
r=62.8280045556 0.289005508411 0.225557044315 0.222686219046
r=60.0574772881 0.2900622118 0.224521060083 0.277029933438
r=52.6543122256 0.267952349725 0.209747830657 0.212081485402
r=54.4702060298 0.281577193252 0.217512690355 0.267256319541
r=73.2640282064 0.302464056321 0.203949423606 0.257030636891
r=56.786309261 0.329588740396 0.179383064479 0.231417688129
r=51.9806664612 0.308964936528 0.229225422262 0.186663024598
r=63.8918175009 0.302850002139 0.179604245804 0.266773030311
r=59.4802874405 0.314365905766 0.181148064488 0.26586740451
r=53.8239250837 0.347498720706 0.187201447829 0.231511367788
r=63.6271088681 0.321708180767 0.19703874114 0.184280716687
r=56.3217443404 0.270360881705 0.182302798947 0.273292809503
r=65.79011196 0.305567071024 0.230833325108 0.219849213164
r=61.7715153444 0.341484256694 0.222382554875 0.245827269844
r=60.066613281 0.308258782457 0.194171697336 0.235605013698
r=80.0298324311 0.351546266678 0.211657746883 0.232913146599
r=58.8733985744 0.255723903554 0.222117318004 0.211164315094
r=51.8652072395 0.319253317711 0.213170363168 0.220508660257
r=57.2609148774 0.279143676846 0.189140926868 0.314682253527
r=53.3434328549 0.243742250177 0.232053141437 0.211420750431
r=60.4389056452 0.286764617433 0.233420195651 0.246403892818
r=61.1782461443 0.278106310877 0.170119306187 0.266139188523
r=62.7232138511 0.248041788251 0.235714374945 0.272278878818
r=59.1913100527 0.317999143165 0.192628537489 0.256900933269
r=59.4319333354 0.305353956083 0.206483439042 0.266916825317
r=47.4171395111 0.288391219295 0.213748612025 0.191380891715
r=50.6561877953 0.282599891435 0.24697410906 0.267697803051
r=73.6829190955 0.268980002601 0.17787731284 0.248795217908
r=61.4535901616 0.275432406675 0.209315922163 0.208694094666
r=62.1145018007 0.292951671301 0.185531546322 0.291876458426
r=62.214727069 0.293130217086 0.192108065866 0.264178486875
r=74.1879634383 0.319360192942 0.179039601645 0.224480391752
r=74.8763000435 0.247477784119 0.211994650977 0.226333066109
r=60.7932540237 0.302771442112 0.210990196542 0.239960296495
r=70.3784137527 0.26379832655 0.172941216163 0.297977618672
r=67.8730895593 0.237451557554 0.204598716887 0.286954267135
r=63.1847601605 0.240494387964 0.271709087413 0.265041539485
r=58.0416441008 0.21530457252 0.216933116849 0.271348776084
r=68.8575373603 0.335767903347 0.22009624934 0.205666920341
r=60.4678369765 0.30184423065 0.170639218305 0.273231630396
r=63.5754831413 0.30000405805 0.205354259347 0.263513730583
r=67.2234822355 0.279693274826 0.186179745821 0.306629798017
r=47.8328161051 0.304574530929 0.196615152239 0.276487748328
r=59.2150970438 0.325319906565 0.222180188511 0.211042255889
r=76.1827741921 0.323018177552 0.246887305044 0.260236330173
r=77.5553058973 0.361760298955 0.182384474412 0.189491215817
r=59.6500583807 0.242980018282 0.188099313493 0.290649022387
r=65.9238984062 0.274626416477 0.213356973995 0.29059476765
r=60.6158058031 0.334178034942 0.208716382049 0.251028893488
r=68.8527491857 0.265383325932 0.174115781506 0.258137801204
r=55.7635835844 0.287932278443 0.26387014772 0.212189194928
r=63.2852425296 0.314495805595 0.216553981155 0.245776291288
r=71.8768433469 0.36800415211 0.179428780306 0.250306370395
r=53.1270490171 0.323725556197 0.257945117651 0.20437920754
r=53.4521289472 0.250462779266 0.165707078222 0.274175429025
r=55.8843124671 0.318541794218 0.216146117605 0.180570090508
r=69.5892530382 0.240910219359 0.22520903076 0.24920287599
r=73.7046031994 0.297634280409 0.244325510409 0.240021788396
r=54.6443801173 0.305705459291 0.22447061188 0.219393517104
r=59.071522081 0.316190924097 0.210041314987 0.226833408039
r=62.5863260515 0.280022407153 0.188424514358 0.266741844468
r=52.8501569354 0.277753854405 0.254166449181 0.236303632797
r=61.0883351353 0.266464979786 0.216566723243 0.226907295205
r=65.7478138812 0.285149022037 0.188585624856 0.232509242054
r=54.9908415602 0.300329908962 0.217599320694 0.250105793591
r=50.5864765803 0.23295562832 0.225095194428 0.243984685191
r=69.6265279747 0.326652466916 0.218063169493 0.244332708699
r=53.5753353501 0.214680729463 0.238921344756 0.287439253244
r=69.8352308979 0.29084313272 0.193744700029 0.262432323448
r=69.6485513664 0.266448523222 0.165977235022 0.272359506884
r=62.333382188 0.252616542204 0.244154555665 0.23150191094
r=65.177195984 0.309044118498 0.237559970809 0.236193616291
r=57.3406609761 0.271115284882 0.225245542057 0.24972071256
r=51.9656119749 0.266262859403 0.207541190248 0.230952951465
r=64.3060553235 0.25130818247 0.264952666301 0.279933465558
r=59.8037329348 0.277447465985 0.22238828061 0.281259588969
r=76.5291638532 0.260407734905 0.228414165773 0.243499910682
r=58.4430414594 0.253687315634 0.227226698367 0.26217976
r=53.316660356 0.274404649776 0.241489670654 0.224947803837
r=64.2146114534 0.310515474996 0.202015769531 0.241703483466
r=67.7031309724 0.301065543427 0.190599382085 0.226402366583
r=61.3335536595 0.302926849658 0.184243458918 0.306905957147
r=63.9927374788 0.295996464047 0.202861717884 0.24191809927
r=51.3578824093 0.261710758838 0.220675586662 0.233964174929
r=59.4030079236 0.276541939655 0.200310240703 0.254375694789
r=52.1460922868 0.281726090771 0.191682619446 0.284524474223
r=52.7996153197 0.280832041648 0.242902270096 0.258811256957
r=58.728771579 0.292530650868 0.203142571107 0.225407306838
r=48.5922252731 0.288767604698 0.222911849101 0.21898556955
r=58.1690841753 0.266992805483 0.182552477604 0.29494756115
r=54.3349839062 0.275564340766 0.208725085204 0.2846735453
r=51.8499680987 0.313107680299 0.202606211856 0.224732704227
r=62.4525959982 0.261438935571 0.198863390479 0.268493738514
r=52.7744612177 0.318849613235 0.22172180146 0.205937214329
r=64.5871061928 0.315658255763 0.239896017642 0.229672154268
r=56.1484164358 0.293246108756 0.234957984156 0.228660976738
r=55.820209603 0.303276987273 0.179470866812 0.238145128105
r=49.3380642774 0.259858917206 0.195225578749 0.289884937185
r=50.5893949668 0.276390662564 0.201803766541 0.220565794322
r=59.1809371117 0.269671471335 0.241153707477 0.249002171744
r=79.8671603936 0.25515901435 0.227317135708 0.275874645235
r=58.1392799705 0.270382323791 0.196693776562 0.240384575213
r=51.5981070889 0.276595946641 0.207788275821 0.230394941413
r=72.4320067333 0.261058001 0.207182003403 0.259394842912
r=60.3849432902 0.335678079649 0.228283855554 0.199600464914
r=59.7904116029 0.307276244879 0.203239175816 0.26421883325
r=60.4589319781 0.325273789896 0.199439350679 0.218445463198
r=59.9455695169 0.331694360709 0.188959757861 0.24569986684
r=54.7211303183 0.318844372222 0.209467446959 0.238902247549
r=51.8352433048 0.252193662451 0.252993336053 0.226106351149
r=57.7793767228 0.297149816049 0.252002083371 0.244252665932
r=65.2464155296 0.284822056099 0.223437654289 0.21019423679
r=57.8549694442 0.315623650478 0.190251050653 0.237269725408
r=50.909993142 0.29696532964 0.209873285043 0.219079616424
r=75.5747835345 0.249218508202 0.207608583514 0.282010213556
r=51.7562325326 0.269475758689 0.224699324542 0.222534106586
r=62.9145547064 0.262219107087 0.200206159419 0.299215139444
r=56.6465871159 0.264739413982 0.199068556188 0.246749009555
r=56.8632266961 0.243301975445 0.245803839554 0.239954239954
r=55.2830097196 0.294059286823 0.192776218847 0.268421650162
r=69.0506023808 0.339617565421 0.207239885609 0.2609734406
r=58.2259149108 0.247792206334 0.203810373963 0.288394275737
r=62.4666492297 0.28369600427 0.229293707323 0.218735114939
r=57.0810405628 0.224342955435 0.17760392746 0.272061040481
r=67.873062847 0.308447845616 0.210984306549 0.221658071314
r=69.224572371 0.272855551157 0.214965328173 0.260443085915
r=66.2235030467 0.268410284818 0.199689170059 0.280334129921
r=68.3267527773 0.273230298845 0.217684751496 0.260985257911
r=62.4770384353 0.25389167812 0.223817849207 0.217781268212
r=62.9636586997 0.298124022774 0.221058053873 0.213010470319
r=57.9553521291 0.240497771546 0.172406118372 0.228523656111
r=46.8227693206 0.287854648 0.226650490996 0.239851556014
r=55.7487706459 0.27904389615 0.224156458817 0.272451200057
r=48.2095164878 0.29672361331 0.191193142947 0.227253920783
r=63.0256020392 0.28573662678 0.166501734414 0.302574135846
r=59.1354589251 0.307862977811 0.208909009233 0.236026175323
r=65.8124492754 0.260612987498 0.203020360349 0.271088615206
r=55.5973804284 0.219984398086 0.206457573472 0.290372103916
r=69.7267110745 0.255829181446 0.198384708163 0.261252504279
r=60.1570790225 0.248005311557 0.208508881901 0.22799448749
r=66.4362356516 0.313521945746 0.221536297981 0.210878385106
r=67.4087806752 0.296667916247 0.208057058957 0.218287997001
r=47.4748589704 0.301950078003 0.225293233952 0.233630900792
r=62.6510566265 0.309720929849 0.223244326169 0.174822983757
r=61.7913751543 0.319207296184 0.184340224091 0.227338059929
r=62.1851429328 0.302060360613 0.182465883422 0.230445620648
r=54.7610811929 0.290531289076 0.246734500632 0.215636784749
r=62.557639745 0.331363178112 0.192951583776 0.25628063198
r=51.7376829331 0.257322430297 0.242163860231 0.240732259058
r=65.4283590383 0.238911204118 0.218129385907 0.277726840843
r=69.1462104604 0.276409137084 0.230342091536 0.250370644922
r=60.7141663101 0.283648549539 0.219549963203 0.255095264852
r=57.4731148127 0.321847078816 0.190288892486 0.224210552658
r=54.038127911 0.273641539331 0.193288546993 0.221452457001
r=71.4618029468 0.280476819734 0.237946261425 0.203758396652
r=55.2655673662 0.274810771381 0.231115045263 0.243075277542
r=64.6420965438 0.270200171554 0.174235953976 0.317703634688
r=64.6837869889 0.270659244883 0.195972892904 0.24061013429
r=54.4929375608 0.250184658657 0.253381577714 0.217759205859
r=64.3030155532 0.285119551445 0.187473077469 0.27246557109
r=68.1115113466 0.295999680921 0.243826090784 0.197131862268
r=74.8701327085 0.294447809623 0.192746800424 0.257820497834
r=53.7882447542 0.284808580786 0.211880480862 0.257328743963
r=52.1232673067 0.253275129602 0.203000330632 0.248689948159
r=58.1093528511 0.260642235795 0.2062111958 0.252493003326
r=64.2392478822 0.268484435928 0.227225359688 0.257987931962
r=58.7308461979 0.288130375624 0.209416154116 0.217992525689
r=51.046105165 0.261247376705 0.232573306517 0.252799395671
r=58.2657177086 0.288241635625 0.2151414477 0.252829373469
r=60.3370021478 0.260969649452 0.220064374224 0.281622146613
r=64.4081350917 0.307207081994 0.233814687787 0.222990745237
r=63.1507535536 0.242741744771 0.207270764502 0.281846168559
r=54.115290033 0.250473438129 0.232606270397 0.248197927147
r=57.1922803493 0.316431344008 0.178699660359 0.251065016982
r=64.0665703165 0.311100793138 0.20398677505 0.207393500574
r=75.1342722886 0.314425051974 0.184918628159 0.263262592661
r=60.6915834718 0.273784202947 0.190504412688 0.264862818951
r=70.2325649328 0.276587284682 0.211564587209 0.262831527476
r=63.3256611321 0.357618731873 0.22354610121 0.214044393925
r=67.2600786352 0.240976109519 0.181094002881 0.28240211436
r=65.9549688577 0.299752240286 0.221859703184 0.228728261255
r=51.3132932589 0.314433359615 0.239599079337 0.213458529328
r=59.91377639 0.293533914961 0.204553901813 0.282250693613
r=62.8174000396 0.272902772025 0.224152714495 0.235231408944
r=63.1612788836 0.313292682927 0.177737531853 0.259527363184
r=61.1189452385 0.289831599413 0.205486892158 0.243705727916
r=66.2219569985 0.260127817803 0.228388028522 0.202303447474
r=71.2508971334 0.363476122955 0.181966702467 0.235247358871
r=56.9047405132 0.300383526346 0.192411833142 0.279541916908
r=51.8052618185 0.276227016135 0.250858552156 0.206841945308
r=57.1992927854 0.323179653698 0.208842163801 0.186384458136
r=59.5301087131 0.311923982571 0.190771205356 0.241798992439
r=58.1204035584 0.282672454465 0.203826088679 0.286500854631
r=61.8552669339 0.2782850242 0.219979871799 0.21527786845
r=65.6330388741 0.278419373349 0.188359533133 0.228201514607
r=57.8459692401 0.237969885453 0.206584403459 0.254570130543
r=55.4862649207 0.275881452539 0.227884763006 0.195339800742
r=66.165817692 0.277487554545 0.191286132792 0.306666939818
r=58.0151009731 0.264495570779 0.19179741531 0.201616181458
r=61.0562648568 0.261450129935 0.218287888981 0.31125203917
r=71.8107813953 0.318082984241 0.21694756424 0.274712491708
r=53.1269237015 0.296037423222 0.229250332351 0.204397617995
r=53.9232679649 0.245378643248 0.206541937126 0.267850324551
r=68.340344254 0.291454419799 0.186526519191 0.244659819161
r=50.1761321212 0.224288472965 0.242929292929 0.215473856209
r=77.7610546076 0.284434470846 0.214370633432 0.250599004676
r=60.2443829509 0.29319567914 0.228428720741 0.202000493878
r=57.6189523572 0.252442644419 0.216409734947 0.295960237474
r=53.2504849651 0.272443692698 0.277252660594 0.207579744111
r=72.467973722 0.242169896674 0.235882763112 0.249765168934
r=53.7341291779 0.338879236988 0.228160111253 0.194628618478
r=45.0157792283 0.236974879136 0.224294816868 0.269974892594
r=47.1730539267 0.308587457479 0.234434771138 0.239007606736
r=56.311981745 0.289105412389 0.190365576836 0.299608140167
r=79.42344427 0.334439209661 0.203824564505 0.221127676595
r=65.6863989853 0.289807600562 0.163079530104 0.232024783974
r=60.4952211301 0.28977728907 0.236243884924 0.222689735649
r=52.0922088923 0.268615573359 0.225719608566 0.194712861738
r=53.2524189964 0.280207993918 0.265968828066 0.177867383513
r=56.8810259223 0.266114424233 0.189900972626 0.278880764249
r=70.2072660227 0.267949014116 0.208359201667 0.252723995707
r=51.6566018905 0.286205173572 0.188579533974 0.227932864796
r=74.955824617 0.327850740695 0.191015110509 0.237116992714
r=73.6699464962 0.3147902247 0.2227175374 0.201089855524
r=73.0892031503 0.331102072518 0.209305890529 0.246997733539
r=55.576132201 0.299084938106 0.207726499547 0.235668789809
r=62.4559441966 0.301102506053 0.216569560235 0.201925188465
r=62.9433360296 0.232570486338 0.205927013119 0.281566644923
r=72.8265333101 0.290061960851 0.221794894513 0.236814098775
r=77.3893781473 0.301132944256 0.194966947045 0.249582464439
r=61.6071478746 0.314681239595 0.190211041735 0.225260525023
r=53.4992430708 0.257645246508 0.237622728289 0.255037069507
r=60.0845802074 0.27435617613 0.230732799392 0.248802300192
r=61.7488161822 0.315423573801 0.182136925809 0.251292456873
r=63.4987875874 0.329158170961 0.235972544786 0.244822616932
r=65.8417902009 0.324608029393 0.176507283474 0.233920548136
r=78.4870581206 0.249292004005 0.230462729139 0.263770827625
r=56.8838816816 0.289143028304 0.205227613807 0.277847256962
r=64.7658067017 0.280614417932 0.185479895866 0.278025430461
r=60.1343934175 0.27587179729 0.211246639267 0.233636894937
r=52.8820344161 0.290715690641 0.200943553774 0.259558468789
r=62.3592350608 0.263467697495 0.224370835482 0.27953458509
r=53.6147963769 0.24406683489 0.190208415274 0.294744667664
r=75.3175119705 0.300830932061 0.175624914985 0.260551725203
r=65.510017751 0.306136756982 0.199346721008 0.225589778681
r=53.5742472 0.333068086604 0.214150789047 0.214589561674
r=64.1495333688 0.243781045819 0.192740739717 0.275321563469
r=53.2617534657 0.25719790332 0.246042758807 0.20587368998
r=72.3995101372 0.307542608981 0.192900259088 0.256037247741
r=57.0156602923 0.302960643213 0.205914253139 0.21613287728
r=69.043005854 0.325573388313 0.177482551368 0.222491928488
r=60.8241853289 0.312329585238 0.188759147137 0.229802847454
r=62.5426108951 0.318207582365 0.156919064816 0.215799421371
r=57.8068208769 0.291107722094 0.179120878184 0.261456592707
r=54.353884853 0.294950769733 0.183420396354 0.222730011152
r=52.0099599653 0.272553701203 0.244958143075 0.208733948593
r=58.8796683537 0.32982930076 0.193803788413 0.228278201323
r=67.0896170942 0.35332224326 0.144927733258 0.269901710859
r=62.3370142169 0.237063464127 0.19661942383 0.309761699895
r=57.7167144072 0.297128168766 0.17893047016 0.279546492608
r=56.6431655379 0.312249956683 0.22085640565 0.22625163419
r=71.2574445317 0.321955593873 0.231154005812 0.217884322679
r=44.8180599854 0.224458592201 0.259277024707 0.214034657851
r=67.0881627786 0.318923902095 0.197371124828 0.252770805762
r=60.2733487196 0.258690368199 0.252058474635 0.235000465192
r=69.8504226794 0.295712862489 0.247437425623 0.21031263701
r=50.3841897763 0.251433482248 0.244883071456 0.229318887172
r=55.6749297357 0.265547391674 0.206304368706 0.234359992865
r=58.8663167667 0.295609765263 0.23444542712 0.182409685158
r=61.3319833002 0.289630068114 0.182752729097 0.243324801542
r=59.1717633125 0.285113568669 0.206856417755 0.247948922889
r=59.0005913567 0.271705428057 0.21458274374 0.262529351671
r=52.2534214074 0.231579499 0.215591074872 0.269680585943
r=57.0291156255 0.240167363829 0.21757104266 0.246994431256
r=68.0023772277 0.318392395923 0.194423493023 0.245115936447
r=70.5923286931 0.294804869064 0.237991289194 0.211195240671
r=59.7648041961 0.275776387649 0.215439670415 0.253517467061
r=48.6707675643 0.29064293725 0.188187228161 0.22975095286
r=46.3145711508 0.254969156619 0.214839564459 0.249686603113
r=59.7097357165 0.32772147493 0.194336957189 0.27418667977
r=58.469782526 0.315969591352 0.249059902454 0.252132758611
r=68.8554564423 0.242152636532 0.198719764967 0.263716442529
r=51.2895333475 0.278978787664 0.224017838182 0.264439253439
r=58.1716903757 0.300299587261 0.181361685662 0.250677149289
r=52.1021387001 0.267391032846 0.242945161079 0.257423563905
r=65.9929778909 0.285922966995 0.211072579976 0.266974428008
r=60.9953011148 0.321118493909 0.224413682786 0.225599852344
r=63.7849893872 0.278378902852 0.174528133546 0.296722697323
r=72.6858027627 0.274600766131 0.203826233079 0.230161296563
r=60.6990710011 0.323178816153 0.167893386863 0.257084618911
r=71.2127323459 0.308396333153 0.217856591838 0.246008511404
r=58.5634169387 0.252993295019 0.212781830239 0.285900411481
r=63.4572157042 0.267130628635 0.255586359328 0.2699902984
@group {Random Data} recessiveon
@balllist {First Position} color=white
r=25.6915578853 0.303243502371 0.239670205021 0.156160216415
r=22.4208821837 0.229379977773 0.223842620472 0.196535387256
r=23.0024589067 0.24090602025 0.214223323408 0.31781317206
r=21.1739153952 0.310897753925 0.185674046746 0.180457134686
r=22.9584232814 0.254318647495 0.227272354738 0.248450541376
r=23.2818439428 0.239066289487 0.228657514239 0.188141222685
r=21.1322093917 0.335111633567 0.212559127677 0.191025692219
r=18.3184127248 0.319517279836 0.214347405825 0.165962559879
r=18.0810711023 0.190001304683 0.22491892733 0.162540231095
r=20.6118854717 0.243754609512 0.194823376564 0.272767168662
r=23.9994838459 0.284433443147 0.229824506363 0.26919783828
r=22.03936619 0.228170897826 0.164479751152 0.161110837203
r=15.0261347943 0.323823050564 0.159675987785 0.269569070139
r=23.4115890451 0.288778385009 0.155302792492 0.323566928476
r=22.7354131057 0.205237448432 0.198315501626 0.327422547195
r=25.6591367801 0.24224947349 0.234135630515 0.207417369241
r=27.4534759295 0.262274805824 0.186093836429 0.315034011451
r=23.311096567 0.282263261648 0.24167676711 0.196778574894
r=25.6091431167 0.257434446827 0.247042518105 0.194738656609
r=24.2404607033 0.293298588491 0.291874378864 0.191847207364
r=23.8786600296 0.242001063056 0.283057591429 0.141387155211
r=27.5892177617 0.290854056376 0.214184742741 0.179235999922
r=16.1201128349 0.229597981152 0.226370395001 0.254289355754
r=21.0180167717 0.391609788582 0.186547864442 0.26591603083
r=20.5524543902 0.271679297567 0.201607104043 0.187303891041
r=26.0473804605 0.174462193956 0.233354666488 0.294180027403
r=25.3458614351 0.295032612336 0.139467397743 0.163471004289
r=21.2016809518 0.340688252956 0.105005289014 0.255080968903
r=25.3866205707 0.304636281626 0.179394899963 0.211018480025
r=24.6744489093 0.328669806503 0.104666483458 0.260946562717
r=22.305218491 0.240049453709 0.169202194078 0.282035347738
r=24.4900144995 0.285388966369 0.18063640712 0.216603105279
r=23.8071575353 0.285196624132 0.194883620363 0.24217576504
r=17.0509799624 0.420963201019 0.259892187151 0.149241656665
r=19.1867626476 0.269079897529 0.220669144726 0.244383947315
r=19.1516919214 0.276386871579 0.187927027102 0.320277677937
r=25.7351355671 0.202470476106 0.173829083957 0.24703825792
r=27.7427538376 0.270053225422 0.238562582187 0.27122103022
r=24.0165029414 0.314217402841 0.190626603846 0.272448317103
r=28.5761336422 0.214577812707 0.296469958135 0.185839893537
r=16.3108351136 0.306242533654 0.227848553459 0.251542372903
r=25.1748676708 0.232770323118 0.240193097496 0.259968436492
r=19.9974808563 0.323712238977 0.280900165207 0.148122197557
r=22.0513979132 0.377167994554 0.13514644497 0.240435281313
r=28.772031704 0.250048841559 0.191056296675 0.26301207156
r=25.5115523713 0.259455183876 0.228464662439 0.200493475206
r=17.9062245194 0.245320623681 0.124503919742 0.323632202863
r=26.3076368929 0.288461357646 0.202615613442 0.252429287693
r=17.064839702 0.300641705406 0.168299938931 0.172830656127
r=17.8746599588 0.360168136139 0.243899633934 0.150993939406
r=17.4089747908 0.38328282873 0.216719749502 0.0948736586871
r=15.1822689857 0.260315279888 0.156774178313 0.206142862564
r=20.050736208 0.307021787367 0.158827124314 0.191351911729
r=21.8093472383 0.338668727072 0.143541250154 0.257143764266
r=26.0262533209 0.257795912289 0.268435812535 0.20801036584
r=14.3482069499 0.251443149073 0.186836243772 0.303823607513
r=19.0961232782 0.280981121849 0.197225792904 0.168350580912
r=24.2236298157 0.199160561976 0.203092244505 0.257603760195
r=21.6856750418 0.284438413408 0.229239526371 0.245111080382
r=17.8737520264 0.225560579506 0.258292069656 0.181114142989
r=26.5462370167 0.294134369291 0.108150097414 0.226384251253
r=20.0307739713 0.220467294966 0.187178933719 0.172539389321
r=18.555704498 0.210186400207 0.188430632477 0.256300970389
r=21.9646899628 0.38278242836 0.208791860257 0.209004287757
r=19.7930503775 0.296741153899 0.214765472921 0.228488744477
r=16.6554316697 0.428302487055 0.166519461739 0.269420668486
r=17.3310402613 0.382792368456 0.154035280545 0.0936338355823
r=25.4491883177 0.20646644583 0.242094711942 0.255729789166
r=23.6154851182 0.330715885324 0.177164045769 0.245611171066
r=25.0353792686 0.36361986914 0.134399988747 0.213277383481
r=20.0582078163 0.31280799589 0.195461001091 0.219363809214
r=18.7082945533 0.300669231839 0.286525263408 0.218225422219
r=20.4254761787 0.210002551616 0.25584376672 0.183780957151
r=18.8385467806 0.255079222066 0.214361138981 0.210952349553
r=22.9834823372 0.332975997307 0.203093552253 0.206768832351
r=20.9384151744 0.346447566651 0.169853144252 0.22623132009
r=23.6059051831 0.292080269043 0.163579043583 0.253124918508
r=20.0933110734 0.28112290773 0.276454984601 0.202568994193
r=22.5363223518 0.250862735941 0.311323706441 0.122386035961
r=25.8025824097 0.211249148278 0.128945292441 0.332418958306
r=26.8288681918 0.19259527847 0.292506553855 0.271895243244
r=17.8773469016 0.343262658509 0.175605399207 0.221402190283
r=26.200414729 0.366719341832 0.178502147121 0.119579211834
r=20.0290217963 0.20907955953 0.271212809933 0.236865530447
r=25.6936290651 0.352491064203 0.121912787473 0.229093579766
r=22.0627243278 0.158468689712 0.275557578968 0.296370122025
r=18.500155563 0.110897719741 0.186612934295 0.253921091631
r=22.2308856004 0.255166161201 0.228040522848 0.216064673371
r=20.0444125871 0.285720750659 0.217842682599 0.168877023816
r=21.7404262366 0.287437336746 0.226104186988 0.238844773409
r=20.2243691891 0.280518761864 0.223337146022 0.211143975231
r=19.317852291 0.336846500104 0.234131694549 0.199599651985
r=22.8989144173 0.271361701722 0.0736796828662 0.359952068615
r=20.3781903473 0.254594397132 0.245590095698 0.254510561548
r=15.8212518452 0.375391258766 0.155615526141 0.279480714525
r=14.3087247394 0.212605340652 0.13301255184 0.287921181723
r=30.3732228848 0.333398072033 0.212511969737 0.165150435075
r=16.2177329461 0.259589087839 0.197885616942 0.229474954761
r=22.4065454983 0.258896527371 0.146951918963 0.347688611603
r=20.8169983658 0.250313247965 0.195292010315 0.251338249695
r=25.0339413696 0.272767491029 0.187602685607 0.20549251248
r=18.4110697596 0.205387187274 0.225087095221 0.192158855552
r=19.3908095781 0.278730858216 0.27373337648 0.123685568861
r=23.4120715514 0.228655471183 0.216335135402 0.275190469024
r=20.8057348591 0.210436280723 0.187928844603 0.27828587277
r=13.2407131064 0.31690339379 0.273480211781 0.206849329138
r=22.5018062003 0.279407799342 0.264191284452 0.240962621599
r=18.4447090028 0.306161884556 0.303011993045 0.146042592739
r=21.3414399226 0.226945987624 0.233402558885 0.296960417806
r=21.4900123474 0.292975521553 0.231348759001 0.266837244017
r=17.543229682 0.390225020144 0.128699751888 0.151333595938
r=23.6295148133 0.293644758737 0.182415127979 0.257485961925
r=22.9663772654 0.257835856127 0.201017358309 0.222781133419
r=21.4389886266 0.248122181942 0.20763439225 0.281678710556
r=20.7200580295 0.265498411827 0.150875315343 0.273966117612
r=26.6072801187 0.265522365042 0.221545761953 0.256940660265
r=23.863337744 0.305811581481 0.166231123982 0.284865458858
r=27.0686054732 0.234273351418 0.124443048624 0.224956295018
r=15.1460244429 0.350620691378 0.143281268204 0.208080343922
r=25.7046822718 0.295580958574 0.142320738214 0.21900946651
r=20.1809928532 0.267489566935 0.243106918231 0.172186992295
r=21.2365745698 0.280428576584 0.198543156333 0.234705254492
r=24.9433501911 0.201255288964 0.255962319595 0.317455734528
r=21.4741845845 0.189640780735 0.218459131063 0.162855049513
r=22.461198118 0.207140479911 0.204288449792 0.351946532685
r=22.4286774158 0.260035457463 0.240031362228 0.181831271764
r=24.6466684765 0.298284118772 0.175199959105 0.105838897509
r=25.1825037527 0.293008207283 0.147008968019 0.251654341015
r=18.672603911 0.317133088049 0.184821272466 0.201582813906
r=25.7060659024 0.279947345285 0.163039716332 0.154193817122
r=24.9855741301 0.302632221386 0.145797808789 0.263394007268
r=25.0125986312 0.251217494653 0.207635848526 0.389656481508
r=27.4480179932 0.217333928439 0.329446060015 0.270822782883
r=20.3529445541 0.31472147943 0.156493339426 0.186648583737
r=24.3248523452 0.293640283303 0.257625964207 0.149242293915
r=24.309920021 0.405119460476 0.232082961056 0.161255103478
r=24.2934809951 0.206483470724 0.239530643021 0.315965474699
r=18.2116246284 0.241329866191 0.272070281498 0.224151705625
r=22.4386014918 0.192844921765 0.181245834934 0.262121238813
r=30.8513636385 0.231305694465 0.225996522755 0.20338866915
r=24.078086668 0.147940798815 0.190024510812 0.270767152888
r=19.6707064063 0.303809200834 0.236484202503 0.221322442532
r=25.9125742468 0.160324714657 0.275680349471 0.244253377712
r=19.3084177606 0.206856504147 0.264248824644 0.194015065629
r=24.9068127312 0.233558712376 0.173725249187 0.291077043616
r=19.2659582925 0.261145570107 0.196788823783 0.257431726588
r=24.6350540076 0.272488990723 0.215885951095 0.279410654927
r=18.499182136 0.293864900042 0.181944990201 0.244438786709
r=28.254969383 0.201054262696 0.153758359399 0.306942217764
r=27.0629216832 0.262007896446 0.164597336553 0.245283260994
r=21.6214111715 0.189637817965 0.195168230434 0.279340727769
r=20.4924845989 0.242044952149 0.255720988554 0.267627586145
r=25.2948232955 0.33941505277 0.212536556968 0.201674479329
r=22.6671684947 0.157339758317 0.194612787533 0.340171678017
r=21.9904321284 0.294355283708 0.152225687463 0.221704452097
r=24.0768088765 0.35408561696 0.166415551082 0.27313565053
r=17.2517548134 0.324504207113 0.233062380891 0.150933293455
r=14.5546909764 0.36778984899 0.204372463474 0.175604588255
r=20.3169683997 0.241245624813 0.22104533097 0.260489608041
r=25.309297706 0.302288494498 0.157635330505 0.260303755016
r=17.50132889 0.306322680924 0.173169908573 0.169039891921
r=27.5173016823 0.292459829444 0.242047549504 0.243142412429
r=30.0912139147 0.340774489146 0.168068226939 0.24320036988
r=20.8109442895 0.325524959847 0.220919934926 0.234947529174
r=25.6550612389 0.266560953456 0.156435609989 0.239970572664
r=15.3789635636 0.362799643692 0.202736559483 0.223083991579
r=17.0832664026 0.28139332056 0.178337039243 0.261059310812
r=18.4551934238 0.245958679118 0.220093193932 0.257061954608
r=21.9689908673 0.234470947907 0.242427985737 0.186624528771
r=23.1850602293 0.122055480117 0.279173616553 0.266326068055
r=25.8241981633 0.290625111852 0.2211969151 0.232530909878
r=24.3805997356 0.29282144477 0.249559660271 0.168593774987
r=20.7101489411 0.242806599605 0.218037720047 0.176073465462
r=22.3763479371 0.3353935736 0.231356121642 0.148921506656
r=22.7713611682 0.164866349805 0.191969020355 0.310726994305
r=27.1838230098 0.209859010548 0.116084883157 0.305556020263
r=22.1420926115 0.224624045353 0.287556437067 0.176179558475
r=31.2742644479 0.214902800624 0.220012570177 0.296607081643
r=21.1483332764 0.298962500217 0.272535362657 0.214065754902
r=23.5373440156 0.270800325494 0.176784102864 0.320068831034
r=17.8942362382 0.306023495617 0.179805237042 0.212850266337
r=26.7672630014 0.170255074409 0.140359010478 0.383487910124
r=24.7297841498 0.2920086628 0.14312971207 0.248577630714
r=21.7318456543 0.253179939029 0.289177513401 0.179038201606
r=19.3246602825 0.266235664537 0.26988569018 0.141476048374
r=18.4117646735 0.268010247293 0.211223482418 0.264421027988
r=28.4984532982 0.251546179112 0.165053238839 0.261734763086
r=18.4675492521 0.299065744326 0.187561422085 0.280770029322
r=24.1612466239 0.225512748019 0.254589079737 0.189113098507
r=17.5348816026 0.177715484197 0.194019862588 0.257793588677
r=23.0721470851 0.225418001374 0.244557782671 0.26358189205
r=22.9586670233 0.217267152832 0.233571296077 0.233441290405
r=20.228740165 0.198800764694 0.276690840773 0.22464784917
r=26.2942558441 0.156354632873 0.230077491805 0.354429440112
r=26.338933611 0.304890652896 0.155277156648 0.278994327817
r=19.8853042314 0.3376511944 0.122046170837 0.284381343181
r=25.1800385495 0.201400171117 0.215453175675 0.211487635136
r=22.0238357528 0.276516682795 0.210938846358 0.223374210884
r=20.8181023842 0.25339119994 0.242462823602 0.262804618444
r=24.6258427495 0.311687699595 0.22166149645 0.171402917281
r=22.2216919573 0.322501420353 0.232023743734 0.185888157784
r=23.1888337563 0.235103343802 0.210323781622 0.265519974342
r=26.1999716052 0.286003980369 0.17991897571 0.254894893532
r=15.9640766392 0.236542569758 0.251007773868 0.237464196256
r=25.2567079414 0.266493703287 0.204385110106 0.252577774138
r=19.4657544947 0.22237163113 0.255890294091 0.185376150082
r=18.6132899103 0.340325932369 0.250226231547 0.0934538701937
r=29.0141013442 0.294053377458 0.149630258135 0.286595928141
r=20.6361249753 0.293772226081 0.149360799264 0.241657580026
r=16.8872847791 0.278506375068 0.205273751261 0.287823407731
r=16.2857515037 0.351203161037 0.221517116734 0.106178049525
r=25.4165976534 0.215872832318 0.325655584907 0.148249857858
r=17.9290537044 0.307376638305 0.224294187296 0.172220130509
r=17.2745250753 0.246378131807 0.222723892788 0.269695150986
r=21.1156710838 0.273702975657 0.215266313531 0.297153953209
r=26.2039217717 0.222958660231 0.232104828043 0.28477940779
r=18.8764327166 0.354153551076 0.252703149225 0.164798588172
r=22.4124471251 0.247862876053 0.217108084739 0.157284861877
r=26.7115641875 0.189073357266 0.206411273974 0.266984487024
r=19.0543244215 0.270629121395 0.282577848303 0.196735917217
r=18.3494658391 0.358672585327 0.241058785766 0.217060426139
r=23.1917034047 0.335885276939 0.16139803209 0.270807377725
r=15.5341336743 0.357213251008 0.189119341306 0.249707763382
r=24.5368577601 0.219720070563 0.25800578783 0.193659362563
r=18.7282858733 0.143737804665 0.212545966676 0.303089782716
r=20.566666782 0.25976491779 0.215003483263 0.18186081715
r=24.3746247719 0.256962175449 0.166616180378 0.260597086076
r=18.5301250118 0.30805646865 0.151561925477 0.346946733366
r=25.8184570543 0.23321064093 0.276314996033 0.228054807575
r=24.0767936874 0.264894147452 0.164968767652 0.163106407255
r=23.3509873552 0.272274116032 0.208604075796 0.22262659498
r=22.9712841049 0.338735763119 0.192260990536 0.200781521391
r=21.8741953917 0.405853201989 0.137508842343 0.14936266548
r=23.0996776016 0.220947647301 0.307250548316 0.180472739979
r=17.413058767 0.334515166793 0.0922775091094 0.26788690412
r=25.4235182978 0.244915260401 0.134325487502 0.304412682771
r=20.6171449612 0.279965494546 0.222310426315 0.242276837757
r=28.2282960781 0.28744208603 0.188644405705 0.208034557589
r=19.7134108851 0.279493832732 0.198306597192 0.213520516829
r=20.4032535123 0.20424382359 0.253494948538 0.235653256699
r=25.861039684 0.28271990919 0.255229299675 0.254823328848
r=25.1646636696 0.227675777802 0.166999528746 0.251554493552
r=21.1753898969 0.18339343704 0.242971787408 0.346356284147
r=23.0728534901 0.334344385057 0.22329817663 0.0808570314378
r=20.7195607582 0.242140797591 0.180981239638 0.223949912108
r=28.87763675 0.288433474445 0.193696852951 0.268496218606
r=13.5794740685 0.191058866281 0.230788349239 0.318217343709
r=17.3112628691 0.349506774595 0.126347113053 0.186370513586
r=18.1865482723 0.326412033133 0.234194345733 0.191928462216
r=23.8369758155 0.217019557685 0.23808638132 0.188400905564
r=19.7702875875 0.247587355288 0.24811308772 0.267701053114
r=23.0864800493 0.221359522827 0.263079150088 0.239335419415
r=19.6967184013 0.29252617753 0.204322070579 0.22135538857
r=27.4951471069 0.279049891861 0.193252237946 0.238588317398
r=29.3870381814 0.181378172065 0.188105323145 0.230951458891
r=20.2153247574 0.356169671844 0.227782571042 0.144307003559
r=18.2438383899 0.280703594686 0.219361778062 0.254455925701
r=27.7633884809 0.185148725905 0.214843509509 0.256001022981
r=23.2839099435 0.213697917605 0.243719195651 0.227881907558
r=25.7017132272 0.298766829716 0.302546413674 0.152374777346
r=16.3472229616 0.314339050007 0.3056699574 0.118022514366
r=25.0756254145 0.255806030049 0.210916216172 0.235241047761
r=25.065357555 0.307348118004 0.121389208029 0.257532307183
r=24.5544639425 0.335158047486 0.141793490883 0.238666774685
r=18.7812459605 0.239558620887 0.225156487341 0.306509211444
r=14.4629376691 0.277026445868 0.194474407532 0.212205452303
r=22.1832567206 0.215135279312 0.2456710423 0.227936860818
r=22.9484118865 0.294940173454 0.182207674818 0.334552506582
r=28.9334173295 0.245917288836 0.180026873908 0.257959879878
r=20.5942744463 0.333748597255 0.270641545228 0.144722239721
r=24.6624493362 0.248994441888 0.211206063212 0.210791904794
r=19.1097590455 0.273033658173 0.23753236013 0.19187972499
r=21.4320988371 0.269734188676 0.196036444319 0.244920643908
r=21.1362889024 0.329919019784 0.197814810939 0.322681114315
r=16.5698965136 0.260866538043 0.224570793445 0.291752907888
r=21.2594780347 0.341461197538 0.147581421086 0.19975421924
r=24.6304680142 0.178153256372 0.249621808121 0.27850289603
r=18.26240567 0.2693153121 0.219797936553 0.315310656106
r=17.659810868 0.278550883847 0.283816082161 0.199306676695
r=24.201129945 0.339638851547 0.112151388646 0.219022200347
r=16.5955965149 0.253759267931 0.223472034634 0.204738047911
r=24.050191142 0.297440144625 0.119634543475 0.334673009174
r=20.6535356448 0.225718273125 0.258054429819 0.228645005881
r=17.11996441 0.254584697883 0.156948676368 0.272270608112
r=21.8044549694 0.227167604885 0.299241011968 0.165989779349
r=18.5596501079 0.223683543441 0.196763246789 0.263269165553
r=25.9806703365 0.339140871828 0.124892301423 0.242158427753
r=26.5821125638 0.277939225451 0.25699718008 0.187119923776
r=18.7681005704 0.189253318648 0.254158358325 0.286675357842
r=21.0005402268 0.261346119226 0.213591466542 0.232379932875
r=27.4048020421 0.190825356063 0.304825610323 0.152508711628
r=17.9021362124 0.314269653652 0.230957689648 0.149394571214
r=16.0340084045 0.302025384375 0.226307972414 0.229162803506
r=21.3927201105 0.234635540568 0.16792193645 0.290648346169
r=20.1611187718 0.347811210786 0.212023323353 0.217631279399
r=21.7538057348 0.287150445768 0.15184136795 0.141175277452
r=27.1315972798 0.311698631519 0.231430677714 0.272479889485
r=17.0827129105 0.295173834968 0.244263701898 0.167620665881
r=16.084809901 0.372817387579 0.145660237085 0.175389868712
r=22.4212376681 0.306696420905 0.134567477035 0.260980064659
r=23.5550967236 0.291139816746 0.148827680242 0.209617789382
r=23.3920012825 0.229560713987 0.194838584363 0.237834190202
r=20.8572916822 0.3125419994 0.264645445447 0.282544894064
r=21.3197092106 0.223633807368 0.286733195909 0.21972191616
r=23.7323284045 0.276248253004 0.146635043239 0.303009311062
r=23.8097418827 0.270600496961 0.172977730834 0.251718477509
r=29.4631762199 0.227202383523 0.211209804211 0.147697284767
r=17.8290357787 0.296318974879 0.162516557736 0.240083905389
r=17.9799518414 0.299423103744 0.184100947813 0.207132305908
r=23.7375554384 0.221483682243 0.183374135549 0.23079054862
r=27.3081649719 0.283431856762 0.213202807369 0.25267143942
r=27.2753106107 0.231965546025 0.178296708493 0.251258522541
r=29.6407590398 0.217001745908 0.219806157248 0.207517378102
r=13.5894590827 0.259739337552 0.235271515722 0.171879804879
r=22.5582037974 0.268685828784 0.222819573571 0.209779215714
r=23.2148628979 0.342554913417 0.188029521847 0.185256235423
r=19.4813006461 0.338883181876 0.222689002437 0.269130345102
r=24.1940482248 0.338057877804 0.169776643548 0.268344128608
r=18.5691971672 0.352446745903 0.16506933482 0.284556943142
r=23.7932903301 0.24780570904 0.17076657903 0.263009293892
r=23.8817091994 0.194850558792 0.268224689075 0.319608889465
r=26.3237413328 0.147309782258 0.229916024889 0.333185701825
r=18.9918163876 0.22540637425 0.309157348041 0.207652120102
r=21.3423149746 0.314024570323 0.162035167298 0.153752486677
r=23.12313587 0.273412078893 0.206649682677 0.235754445184
r=12.458609001 0.340857498626 0.190457403472 0.189494480738
r=25.4670866085 0.331286287769 0.209826107711 0.281774053717
r=22.0622072084 0.281417623848 0.215600650381 0.241134309145
r=20.3389236187 0.295588782403 0.206488690841 0.215982889805
r=17.3767655333 0.197095903109 0.302502952071 0.207245511147
r=26.0120716032 0.267850506388 0.197269358687 0.220761677907
r=22.8756151302 0.258196283837 0.232227337816 0.199846886553
r=14.7160839668 0.270817931046 0.154259652339 0.248239684967
r=18.1889755186 0.332547358621 0.22501066516 0.192386454162
r=22.4436363273 0.25309795188 0.184235264174 0.226919972676
r=24.0232543765 0.289841381923 0.169496679647 0.295367419516
r=25.5394046397 0.143852273012 0.221979683909 0.315531609414
r=25.8810928937 0.168040279985 0.23146277743 0.267558570483
r=16.1869978449 0.286461077874 0.233093760058 0.166194084962
r=16.0676290519 0.389851566528 0.184600180016 0.175589936791
r=18.7751851855 0.304801009726 0.194015791785 0.219072620904
r=17.1044550598 0.311107836146 0.284406077416 0.244150185279
r=20.739857169 0.373110429741 0.104754599124 0.25485453481
r=21.0615326768 0.305584532437 0.212873687174 0.208741694118
r=21.4136118583 0.320383277202 0.232705412063 0.191530868127
r=17.4075182697 0.237874465266 0.220508506429 0.199306309795
r=19.3287254227 0.270390835253 0.230945676804 0.270547006723
r=18.4381653343 0.28582528268 0.149811441021 0.237143005555
r=26.4712251581 0.35794282825 0.177521272604 0.179094550462
r=25.4930207284 0.220282557475 0.1527381668 0.294965685011
r=25.7929912622 0.27730729283 0.153788468802 0.260557635352
r=23.8599725557 0.303852344142 0.183183019507 0.146690805205
r=23.6505366214 0.399042151056 0.135172985484 0.190821130525
r=22.4070787227 0.233053526228 0.218630166984 0.279969968535
r=21.9291031656 0.219669747843 0.240645460263 0.241941978003
r=22.47384039 0.250644876632 0.16257955054 0.209617899784
r=26.8193538052 0.254517595774 0.107911780823 0.30870149052
r=17.0947498633 0.302531930873 0.216164515434 0.178002030836
r=24.3302869672 0.294047566167 0.229704939657 0.24551869012
r=26.7404121875 0.233909599565 0.246916032804 0.25276434614
r=21.7159871227 0.246000631376 0.281957488723 0.251602437232
r=28.3872441213 0.296861022182 0.161466932367 0.249090012099
r=19.6636363407 0.212052137748 0.254588328792 0.193441596869
r=23.9619601984 0.315188396992 0.185959985397 0.186137549126
r=22.670703805 0.323885691502 0.229950907657 0.193745461784
r=22.9487879382 0.266413363693 0.202110943143 0.276578571446
r=24.9251404719 0.259558334668 0.307696983108 0.192625846536
r=19.5839244026 0.342018376828 0.169599924713 0.13517685614
r=22.8282934346 0.366142319891 0.168032373543 0.211489542597
r=26.0102689896 0.248168160468 0.244091955689 0.275119190646
r=18.3918981224 0.281217436453 0.176631567664 0.283198294462
r=22.9822173521 0.285271072381 0.222488721128 0.224199276588
r=25.4228215223 0.25308063044 0.254835495542 0.287746230349
r=18.8152177876 0.295457289475 0.220768001657 0.235735144279
r=25.8608485726 0.285941844904 0.194546705628 0.22994565114
r=25.2772311419 0.234072208203 0.199311494045 0.227427067962
r=20.4028162104 0.338659890227 0.181665314347 0.259110348035
r=25.3509366823 0.283888252891 0.203220933451 0.263201814625
r=19.3142474157 0.212307734271 0.282885231219 0.242318715354
r=20.8805640886 0.196751976571 0.22729187665 0.320835873728
r=24.3603089487 0.406159171446 0.252586547818 0.146714791921
r=25.6308868565 0.260401628064 0.255939599645 0.202495316102
r=31.6088312734 0.275905215677 0.149158962443 0.279927501474
r=25.6919779679 0.257165570051 0.164841558857 0.292068204684
r=20.8182550914 0.2832097635 0.224584140644 0.239149976019
r=25.5057616888 0.308093531366 0.207553240758 0.267630216204
r=24.3013134619 0.309547585783 0.157926807281 0.274588193951
r=23.326768381 0.272303424428 0.226571852449 0.225453069083
r=22.5810479604 0.305683104987 0.162866169445 0.205321506314
r=16.6499089257 0.200079769514 0.301481449426 0.308448029711
r=27.4421428156 0.292142121701 0.205341160408 0.222958796033
r=21.4383641439 0.255524371107 0.261297881379 0.178082946075
r=16.6802092713 0.286615422404 0.249806686091 0.197745452056
r=20.2112342998 0.243238077466 0.212633069743 0.260098003713
r=24.1416042464 0.186757660962 0.202352101354 0.333874449435
r=27.3277678188 0.192143744412 0.183685450453 0.312177655355
r=18.2244596144 0.267805217556 0.236065273493 0.227915895113
r=20.8151060454 0.223818116478 0.268493024104 0.280521654787
r=22.6869612079 0.337964429855 0.132371800205 0.202560941108
r=16.1921783925 0.188964921162 0.351893917517 0.21404692834
r=25.5899449485 0.234791042114 0.244747440577 0.223669582169
r=24.3551138194 0.254966686609 0.229862723113 0.210268396422
r=21.0487398003 0.319869497345 0.146174752052 0.258555251396
r=25.5591607948 0.340475844296 0.293216570828 0.0969238522016
r=18.8466798923 0.378745873083 0.198275598705 0.154064333593
r=23.441868412 0.349334034577 0.141837135535 0.28149873836
r=16.774244728 0.23275404727 0.217216251441 0.344696755294
r=29.836724666 0.364457812112 0.21086852489 0.171770401207
r=28.494126446 0.236271272998 0.224911687162 0.244439004133
r=14.6656573312 0.23264274758 0.222655721523 0.175415735105
r=22.1071976551 0.31501221325 0.144003528695 0.104518829149
r=20.1085236342 0.373765968301 0.169900174744 0.187042519598
r=27.0453008683 0.292626868434 0.15421383785 0.267006673295
r=23.8196684206 0.302322746297 0.233908724327 0.067682961295
r=23.8652452222 0.287616066908 0.0969762121389 0.314036385819
r=22.4753506822 0.27944941987 0.187646583926 0.279887229274
r=25.2632291643 0.260149862102 0.210158122441 0.261081597541
r=24.6530907632 0.176316563257 0.213204004523 0.312424827277
r=15.5396548596 0.214277549485 0.230942626588 0.319919575007
r=23.3615958774 0.225122974188 0.193048772429 0.212002626355
r=26.5275620728 0.301731547907 0.173271405369 0.263959288814
r=21.3468627852 0.232482038197 0.237553865393 0.265003942998
r=24.3737265926 0.135133167088 0.213518806833 0.33402385349
r=21.3287527296 0.226702421307 0.160066457412 0.245305614267
r=26.3510491333 0.353036880115 0.13754848117 0.202404112022
r=19.958940465 0.178896700394 0.195559042924 0.306653926056
r=25.4512809369 0.302503415075 0.236047076277 0.195042176034
r=21.4483244444 0.21112149488 0.218295724807 0.234640195153
r=29.4863201644 0.257456480058 0.279305063989 0.152600397823
r=16.9862955982 0.270313178543 0.258784695112 0.257352803897
r=22.0533665643 0.223055331227 0.248763596153 0.156522352448
r=16.5070561457 0.269410536144 0.258034578588 0.229105900938
r=24.0854069641 0.23648722226 0.238388684258 0.266484376487
r=22.6609804471 0.347340358664 0.1256103094 0.211916290007
r=19.1628859097 0.247012919812 0.273678567431 0.161552023423
r=20.1851648394 0.308440131181 0.170144686756 0.281322921737
r=29.9272070459 0.280069975025 0.152016517576 0.259294950972
r=19.5966004142 0.327252436278 0.198350713421 0.198683006701
r=22.4660458232 0.321551826482 0.217600840188 0.248042881434
r=18.643144425 0.243586775977 0.240528778687 0.184243016335
r=17.1072936031 0.298241409549 0.155501524004 0.287224221494
r=21.3426806427 0.246500763905 0.250840096571 0.246038300933
r=23.7339751473 0.284586713728 0.195440622233 0.29414787625
r=26.5246923896 0.363411252407 0.208634739209 0.136830145333
r=24.7119976648 0.202155928343 0.227601502494 0.234044788043
r=24.5672873506 0.331544739695 0.183178377282 0.190306219673
r=19.0488986663 0.334997283345 0.210157752669 0.176072807787
r=26.7845195095 0.277927797617 0.167288463737 0.301658612635
r=28.7660815764 0.295869123829 0.180367101615 0.273674174972
r=29.5665926873 0.202162930336 0.219511626486 0.250960270555
r=19.1386114374 0.302003614187 0.20277796775 0.17710406909
r=25.960197776 0.257327675628 0.287406900056 0.194885063331
r=15.38585565 0.184099026782 0.203427278857 0.208588490142
r=21.5948301053 0.270857227961 0.164683335354 0.232950795717
r=26.6536243487 0.298152212978 0.209855953138 0.170335696378
r=19.3488148167 0.339495006298 0.143467618029 0.190449697802
r=15.4832380588 0.317629845975 0.11886153617 0.294742552395
@balllist {Second Position} color=gray
r=35.2398088466 0.401724639618 0.161702186234 0.223802348459
r=35.0404188019 0.395292969529 0.173707246067 0.17267031187
r=44.7823252365 0.448640728471 0.199367812983 0.22264099592
r=33.1168582283 0.319306892691 0.215141825735 0.257328599531
r=41.5424106433 0.410256248061 0.144192638119 0.21159903605
r=32.962457478 0.299452294909 0.279221820821 0.240978355004
r=37.81579727 0.449792858301 0.149217509158 0.17402906589
r=36.1638928058 0.391457724643 0.138188542163 0.207949709637
r=28.7555682498 0.376175621271 0.132335875264 0.184748520014
r=37.4642612626 0.363773284451 0.15066867288 0.261621918868
r=42.0187318582 0.351977746636 0.223617018952 0.167090323502
r=32.8990214507 0.350996563864 0.147430667605 0.303250781205
r=41.9814117268 0.469579355681 0.12525464973 0.134572734176
r=40.3249741363 0.389762295843 0.153587100737 0.286645799268
r=43.0724855515 0.349614240293 0.215275927975 0.239199263176
r=44.6108333217 0.423493801644 0.117752242002 0.259386957824
r=47.9905215157 0.445312480178 0.132929918199 0.200453815545
r=39.9402797 0.460660198665 0.166687368365 0.229624828309
r=37.2305292473 0.425013567701 0.102898566982 0.252051318318
r=43.8167063383 0.407323265689 0.130265613506 0.203464199806
r=34.1779558785 0.408138159015 0.115199800346 0.203420963355
r=44.2025942294 0.40406782169 0.0896149333814 0.259289050939
r=32.6072897126 0.38705956252 0.205502524749 0.205892501477
r=51.1736962289 0.452617488432 0.16482698436 0.138322200916
r=32.0882962885 0.293369255272 0.212396754368 0.27847272447
r=43.223618843 0.452822028164 0.095390366642 0.195611973784
r=33.5306930935 0.442400553345 0.0374632911635 0.297372226755
r=42.2052866396 0.415433827445 0.21090225282 0.120911235527
r=38.6509314215 0.358784434117 0.130610730942 0.193882275387
r=44.3048563045 0.341109425789 0.155925428135 0.174384868853
r=39.5437374735 0.37393978248 0.2271615442 0.182990642964
r=42.6074654967 0.37653021363 0.127115089615 0.205715899778
r=45.5631506481 0.432678463229 0.115357362529 0.214787621631
r=38.6089674671 0.318142447518 0.186160697868 0.224994623808
r=36.8103397659 0.284992197578 0.237921509335 0.219217494138
r=46.6298341828 0.292638673885 0.147714711779 0.211060183806
r=40.7562923087 0.388678202686 0.110339091192 0.230388655308
r=44.5286062634 0.417781221583 0.149266723823 0.210076555034
r=47.6258018795 0.506864544227 0.116304257295 0.103737886766
r=35.5124526953 0.492411083301 0.184644245921 0.2087884257
r=40.6614021174 0.439782341435 0.146702381769 0.162671904282
r=39.4323779923 0.470602318871 0.16508810926 0.215516423318
r=34.9964959334 0.458646117195 0.20774433038 0.125064680899
r=43.5786318683 0.368440776508 0.240180594627 0.193867049358
r=44.3567674863 0.489327496335 0.0814466573524 0.162726277479
r=39.5996837137 0.482710067891 0.20248187955 0.1613841012
r=38.9377395651 0.230333208362 0.201445179705 0.246372890454
r=44.0603312624 0.422984129446 0.136451110387 0.223634757561
r=31.8694646554 0.231682523628 0.198813779974 0.288386998963
r=35.2427132006 0.367771842876 0.243985103369 0.180309143507
r=29.6349313352 0.312394592636 0.229181047581 0.163603426521
r=33.8535439316 0.27407829785 0.170188250435 0.279882374117
r=38.2322151239 0.370966317366 0.125870386375 0.231324000465
r=41.8638911262 0.298122806613 0.193989393924 0.24252658758
r=38.1046338706 0.415473601597 0.180439092865 0.191719043792
r=39.4990745646 0.290904392055 0.184341303262 0.206350233861
r=35.7683984449 0.38087256226 0.10726750217 0.24549041775
r=30.7439868201 0.313542758145 0.203013914464 0.343796095526
r=39.2183634547 0.399004411969 0.231573276844 0.251304455908
r=28.5171684071 0.269756989898 0.182110512173 0.40493417532
r=38.3550169356 0.34107810531 0.126694426187 0.320050615854
r=28.0170974517 0.365685230295 0.184586874197 0.275076625231
r=37.6635938608 0.235579261734 0.194882936046 0.248831215328
r=35.9514908886 0.333505383888 0.269965276103 0.171752864624
r=39.9912428493 0.368771413782 0.174272819645 0.250561807981
r=48.4648584638 0.299248443332 0.24920322002 0.169250457555
r=27.2824444865 0.314008468062 0.186740835967 0.226882028382
r=43.086442232 0.481695784008 0.0747767802284 0.205489511609
r=45.7589596629 0.375192269275 0.123242411142 0.214477571622
r=41.6715632354 0.392780880491 0.143700746594 0.207546159955
r=42.1991023599 0.465792719912 0.0941190723011 0.181387223295
r=41.336394663 0.332231371078 0.184083439193 0.168206688299
r=32.442031533 0.372992638477 0.188398567892 0.176989695961
r=32.3884589392 0.254874159738 0.184089743355 0.314333535984
r=41.2833246666 0.325755738469 0.238311809273 0.179524826092
r=41.9600270755 0.420393110522 0.182084045573 0.13906467131
r=38.9974079152 0.283974966493 0.159258998705 0.193962812853
r=35.7848225767 0.38426071845 0.207237935249 0.145799202009
r=32.9862442867 0.385230534098 0.138751540035 0.284812093835
r=44.9918488884 0.393763034642 0.10507296788 0.283899985162
r=44.4461985133 0.477375848991 0.170607059892 0.0627955336687
r=37.7305569197 0.288095163747 0.239066170145 0.222606016729
r=32.987585713 0.413240058502 0.174816304053 0.150351871936
r=31.3913085528 0.313526306081 0.230309764682 0.247678739676
r=42.4137886841 0.458067211616 0.143411436928 0.195695339349
r=43.7759424513 0.411873809294 0.160220014599 0.174785217845
r=32.7008048873 0.261272275992 0.192178917565 0.347325992136
r=38.2708587213 0.394620589333 0.178727425913 0.244874408722
r=30.0541719822 0.334918228234 0.175021341872 0.217494453525
r=39.5173267274 0.414679087828 0.118647986171 0.148488323621
r=37.819490755 0.397997682427 0.156629340867 0.209226864201
r=41.8081340127 0.399264926916 0.105181924695 0.22316912169
r=46.0811622763 0.306277282023 0.216374380238 0.247407896729
r=41.1103232492 0.358284388063 0.142945605881 0.254458515828
r=40.1841389065 0.303428795095 0.214310759146 0.169934240941
r=36.3431648546 0.353254687905 0.175124664556 0.165123530006
r=41.358390916 0.439072752442 0.122733837133 0.19350068892
r=32.3980575654 0.248228653723 0.245114340905 0.239085215429
r=48.9312056603 0.406973391271 0.153126257111 0.176537350502
r=37.7316185137 0.256204675627 0.250799009344 0.229096026797
r=31.819067396 0.314397060094 0.158986131955 0.255021042411
r=31.8895315687 0.30327715223 0.131449505311 0.299928542711
r=27.1602064173 0.32225811485 0.233048358031 0.2198437593
r=39.4159044616 0.322334013886 0.169210852018 0.310151664762
r=35.8093483078 0.289646537807 0.171910996372 0.273258642629
r=33.0889888854 0.267463397027 0.239414894832 0.204192694518
r=42.3280719786 0.415976716946 0.185279860693 0.186156107263
r=35.1113492672 0.335704919944 0.216202554947 0.150672177093
r=42.0859631791 0.300811261437 0.176145520582 0.278149132038
r=41.5581094125 0.414210014652 0.176013367074 0.128196390024
r=30.6579640028 0.297485159673 0.211295789201 0.266562093407
r=45.4568666589 0.381669087323 0.0824297211356 0.255194013414
r=35.2494389984 0.353223547541 0.187066215264 0.188234267819
r=43.4530892146 0.32119746269 0.210126063367 0.189451021592
r=41.0845193474 0.380213962089 0.133484489262 0.193730244238
r=40.5539879584 0.452597706774 0.140836264763 0.234731138931
r=42.0589190034 0.424407873626 0.206580773609 0.167137785409
r=38.3016436165 0.412594435084 0.159002056758 0.229855228202
r=33.5203254725 0.27956950573 0.234359089167 0.19658605615
r=37.5645419252 0.372537959758 0.150432152105 0.304637027062
r=32.4598049589 0.377433381539 0.202908848992 0.263699368377
r=43.021703512 0.315639540032 0.209303268526 0.310001114478
r=44.9493280747 0.321578547677 0.218461120306 0.231408557261
r=30.8412230062 0.321714482752 0.19282912827 0.174340594648
r=45.693468438 0.442704421326 0.0794506973633 0.226848452104
r=36.9851696977 0.349322937878 0.23125181303 0.230330389253
r=30.7492385688 0.403158440159 0.190471662798 0.193200482818
r=41.9234354197 0.416469031337 0.17798428168 0.205656152927
r=36.6760309545 0.293940810911 0.254445691512 0.18076915492
r=31.9062096199 0.324614376317 0.185886621971 0.308011302936
r=42.7675759273 0.365595255439 0.200264616743 0.221272943761
r=52.0572768881 0.492120947819 0.182577269897 0.122623787397
r=42.1766504733 0.516341025073 0.190168837567 0.125191642762
r=29.381359079 0.261967356139 0.28479048129 0.271843003782
r=37.4303898698 0.454951615741 0.124618369482 0.163406503875
r=36.3861370071 0.429127496883 0.150914071183 0.213224627575
r=43.6011875765 0.386374064117 0.173928825806 0.216890318946
r=34.534074977 0.357807189981 0.205250087142 0.235802403626
r=38.3656490499 0.389524424973 0.116220345416 0.217621624493
r=37.9010097036 0.40530186732 0.143976622497 0.280200377306
r=35.227958387 0.411925016185 0.197513259533 0.203332180582
r=37.7964066255 0.363401639089 0.183793692426 0.21583944582
r=34.3217611917 0.401794328971 0.18352496085 0.193992226324
r=33.1339188788 0.366867732647 0.142963837974 0.264268369552
r=38.7628219575 0.316896906325 0.154452971254 0.316655089843
r=37.7215184128 0.328750147065 0.21746128256 0.190145234431
r=41.7863092061 0.402725486952 0.166661932895 0.175606219369
r=37.7437409995 0.354787663034 0.157924113184 0.155317446647
r=39.2868851675 0.291606076859 0.234125829583 0.292339917935
r=39.8722511832 0.428791827426 0.254615751256 0.182597497153
r=35.5377758067 0.357130414708 0.211756330582 0.242866709136
r=37.7098269844 0.34485991379 0.197921452513 0.290813779497
r=41.4986173035 0.392379776763 0.108967032732 0.260272405462
r=41.1867971983 0.394516846449 0.198645386759 0.214467004213
r=37.2792627224 0.33524079153 0.133081769027 0.219409917605
r=46.0103936684 0.386975995623 0.153712309189 0.22120466602
r=30.3584836062 0.288142162928 0.270563159317 0.244402734394
r=34.4483442411 0.405596619052 0.187405221412 0.105387546268
r=40.5856901466 0.39707159659 0.223947133685 0.159624530468
r=40.388567325 0.400257424244 0.196347386313 0.230878794955
r=28.537538366 0.399388614125 0.202249566521 0.265568132287
r=44.4797423358 0.505252037256 0.152773825436 0.178518481662
r=41.3820895656 0.419860532475 0.174633176411 0.290877449262
r=39.3354992017 0.360334089587 0.205796985576 0.187968951282
r=44.3928992788 0.316072552416 0.142926860213 0.237522191067
r=42.3731813056 0.39004228919 0.224980262691 0.143341338743
r=40.252435435 0.410807819323 0.130836423118 0.231162528917
r=35.2569659553 0.280281811989 0.219898173216 0.246713258312
r=34.7685225695 0.379898150205 0.235193525671 0.210250054579
r=34.3851924426 0.386324119556 0.197768247838 0.243068751015
r=35.4004928054 0.353216663674 0.171949043536 0.27947895485
r=41.3148125703 0.420140919429 0.158478846756 0.157730414996
r=31.3289560844 0.227960358883 0.230386824817 0.326016986826
r=31.6107499629 0.36341665525 0.130191484511 0.236709975902
r=40.4576033198 0.423184359715 0.193348122153 0.258987590498
r=44.8798340314 0.370919845619 0.175872964589 0.319442682344
r=29.9476234893 0.359746786796 0.232837825012 0.165698155914
r=45.4186622781 0.493399321064 0.0754700061686 0.27252432303
r=44.5850742541 0.382445440469 0.142011307388 0.175869875833
r=46.8343181853 0.360861713985 0.195532200656 0.174643624962
r=38.5490587739 0.423771964071 0.133108913564 0.227799307646
r=47.2972475448 0.372424598761 0.183740492545 0.22347710269
r=44.8903063826 0.425721904111 0.129644691992 0.196072352589
r=35.5238520637 0.392950318166 0.22421754812 0.137266657367
r=31.1659056634 0.358192405903 0.172319461219 0.251498679526
r=38.3514631032 0.372427328836 0.178437618838 0.27854418239
r=46.0445033764 0.404770653455 0.0775759911741 0.200765289182
r=40.937419921 0.314710160145 0.226712077747 0.167740448728
r=35.581439403 0.43076324852 0.108178119843 0.216032786583
r=33.2600874853 0.269417682504 0.226746904373 0.259439338165
r=38.6728174729 0.388513168495 0.138768077873 0.24330616989
r=34.5287365627 0.350927783641 0.195322634183 0.180710662813
r=35.4667084766 0.370769245648 0.206625896092 0.23256966956
r=47.8215722641 0.425677890516 0.267295325596 0.0770008316757
r=46.3678345712 0.489355560308 0.171750611344 0.141870167068
r=43.4434822984 0.334129495489 0.218370788906 0.209784321758
r=35.089626488 0.312510399722 0.256937999723 0.218727161042
r=37.1314916939 0.412944518285 0.249681640992 0.0891994036943
r=41.8104089098 0.345041902951 0.242799091555 0.172009893375
r=37.7021776504 0.414436189258 0.141482778589 0.205939162437
r=39.6285902093 0.393365988543 0.145048714825 0.184859093396
r=37.8965950239 0.403167752577 0.219994739393 0.249800574642
r=41.1923858168 0.4265339281 0.132661722092 0.265321897871
r=37.5409662127 0.306298643706 0.174691234492 0.254928704473
r=41.513648342 0.426840505778 0.133255684035 0.16706305662
r=31.5827838871 0.274186704124 0.223135561672 0.25205834575
r=34.1646021653 0.41091971787 0.0877866327558 0.24437258563
r=47.7704196832 0.482360193996 0.179718950292 0.1277360573
r=39.0499325663 0.383173854162 0.192836202022 0.229356308932
r=42.2103364122 0.34211206063 0.214617004099 0.21788936199
r=32.5340242706 0.303227829783 0.196840677691 0.207692193399
r=31.3418828661 0.374910722926 0.246179685282 0.219658323471
r=33.7889780594 0.281720029428 0.244450249128 0.212366229904
r=41.0509833807 0.382342663477 0.1329469312 0.179027449303
r=41.9724011447 0.302561700845 0.152932436574 0.287602778379
r=44.0860335901 0.440721897416 0.188509358966 0.173678504873
r=36.2537204751 0.345638379632 0.239248526257 0.201509427665
r=32.0620502481 0.410468263928 0.126880822076 0.207214592759
r=40.8102939392 0.406705447434 0.138418380539 0.257835365977
r=35.8070257677 0.348385191214 0.194236263904 0.162228597414
r=39.2331537891 0.352470221548 0.239345879672 0.116213403418
r=47.104724601 0.404205515778 0.185064263961 0.21415917104
r=40.5239070015 0.344090704953 0.241694544832 0.160091010893
r=36.1634546099 0.434267874335 0.102781952858 0.217269336981
r=32.7777630022 0.278287521645 0.215875033573 0.264528277579
r=32.7955132205 0.282031429971 0.240602788377 0.23111525881
r=49.0452841418 0.383400640167 0.058528609886 0.244009509122
r=49.0934593913 0.339987955631 0.207808899403 0.23444145968
r=38.7056634907 0.401595441834 0.140387403648 0.28210180714
r=33.1126294704 0.409768717058 0.0800225377886 0.275070764671
r=41.9806905586 0.442539543933 0.132187147894 0.136269492063
r=38.4576488778 0.401326965893 0.165402660221 0.1344374803
r=33.9638443518 0.3961147395 0.0923419442222 0.249212869473
r=36.0659511651 0.484252275522 0.117505037917 0.262968416043
r=35.0317043133 0.393256248472 0.251380859655 0.213701076302
r=39.1896196503 0.294020013216 0.219193330529 0.255050084249
r=38.2221065838 0.359247525664 0.214530104589 0.200811508992
r=37.5229206137 0.424863782438 0.155614255289 0.294217033008
r=35.426733245 0.248337605338 0.215485571901 0.235869709376
r=37.4794139026 0.241543232535 0.216341755658 0.294279035438
r=43.6935886626 0.468748624069 0.169494330804 0.161510184602
r=37.0143447998 0.36614542949 0.0751927250707 0.286475615171
r=43.1962245314 0.276704848985 0.232699029718 0.221124606573
r=28.2886115178 0.292391521351 0.183780721593 0.155113197528
r=33.9382246885 0.333987636555 0.257291168015 0.231737578574
r=40.9846878649 0.396692147555 0.198730992381 0.265351014705
r=46.4643063294 0.266361703134 0.167798962176 0.137037403056
r=31.3671143906 0.271200891669 0.173277176335 0.281675765815
r=39.9017252385 0.416714611899 0.173591570936 0.153660796898
r=33.0104005427 0.355179659451 0.206832151401 0.270583381934
r=41.8831694067 0.363618525023 0.182208098651 0.253629654224
r=38.5592493631 0.404384546712 0.194962795325 0.163106495659
r=39.2041418658 0.393512796994 0.219441680502 0.165763203716
r=41.1622329252 0.489977439015 0.18411935721 0.195706370223
r=40.4843151794 0.353618764308 0.108991352614 0.294357050336
r=33.8898591172 0.307865615352 0.209036167216 0.228971918946
r=38.3768536226 0.346148689234 0.220212116789 0.19183519423
r=40.5836186041 0.395803215223 0.0888310766635 0.306178652779
r=37.5564433235 0.380833985871 0.215512115115 0.185339745282
r=36.1424728325 0.433553521857 0.202252525358 0.225918679796
r=30.5086107375 0.423044684951 0.288078525477 0.163879627463
r=41.5301162911 0.478659226144 0.180562843878 0.203887942036
r=40.7309326447 0.383004891539 0.1721465608 0.175401090911
r=40.5904845481 0.397586214304 0.147519526415 0.275180449437
r=45.035298162 0.361821817316 0.197107075765 0.182556355574
r=34.2784034472 0.262849122955 0.124469241566 0.245327926099
r=33.3858990309 0.383426790081 0.224396657382 0.242194901813
r=46.7783249292 0.350844489341 0.152667704513 0.240459768106
r=41.4871393721 0.377045528182 0.124257238305 0.249926230819
r=38.7749978744 0.429291747612 0.182051378419 0.167210297236
r=36.1152006052 0.353137628075 0.14845151887 0.272769643072
r=37.1148263434 0.344665784932 0.116254492661 0.232813758174
r=36.6681588193 0.312712502212 0.153247454329 0.269544204721
r=49.2612742848 0.373105222239 0.153058035606 0.186299962574
r=41.5278208095 0.331707613309 0.177510765186 0.189788632886
r=34.3966323798 0.306917541451 0.275010346263 0.186493538318
r=40.2137561014 0.411448016337 0.14384371687 0.230527575038
r=45.1993851237 0.28931298251 0.18970372248 0.277561654836
r=34.4668117904 0.341656441174 0.248305225441 0.179577906438
r=36.2022662476 0.316945236614 0.22567694719 0.21492271714
r=29.7682358001 0.299129238249 0.219434472728 0.233017452465
r=51.8441873188 0.432728266505 0.146627073822 0.122136984522
r=38.4393411463 0.405325493959 0.100178588193 0.259697655824
r=39.1741434822 0.372955869791 0.151708875634 0.262364359868
r=29.8554124683 0.331376128455 0.226806134343 0.239464618809
r=35.0347195825 0.346615251213 0.179485758819 0.20450425005
r=43.7290902814 0.38011978078 0.162226507433 0.234167269633
r=36.6197490035 0.433883216754 0.150491401103 0.218223108003
r=40.5718308006 0.328065975665 0.153354542266 0.207923314375
r=37.6526295324 0.295209014946 0.218847422726 0.249258274193
r=31.2183249018 0.379594162513 0.20049758148 0.272527153223
r=29.9140853135 0.265878958641 0.266324830753 0.202214632243
r=36.8438786114 0.331418485885 0.227610770882 0.199876587952
r=38.7518942829 0.207725619084 0.167243953803 0.388569265864
r=41.9734657231 0.355311955175 0.0874973025476 0.257913771615
r=29.6568652017 0.266219915825 0.12847057837 0.282790409916
r=47.2710020698 0.509450611743 0.148798570239 0.0721947311294
r=30.6210680764 0.390995978639 0.230632139904 0.159438257452
r=39.1245168335 0.30750608551 0.18780928252 0.139948445078
r=40.9567790603 0.365716931094 0.217856442822 0.184449931422
r=35.5879491625 0.368646901805 0.130810429952 0.257939598792
r=38.9524266659 0.31688939791 0.21784101017 0.231213777334
r=46.3256283469 0.467960566186 0.24471061268 0.167419275802
r=40.1978882011 0.37006487108 0.2001710308 0.139574099342
r=49.2926166849 0.361870688265 0.0924738864863 0.193610036404
r=45.7728733402 0.374175695049 0.0440555913436 0.328630723011
r=32.1218581625 0.362082169972 0.151109150064 0.256152243027
r=36.3842660462 0.327591649196 0.210036587392 0.255437038097
r=34.1761639878 0.277589543481 0.161927215457 0.240047146499
r=34.3409012694 0.315835773879 0.0778147193843 0.309019687305
r=44.9702233471 0.426741970189 0.154035868429 0.187733198738
r=37.3403112918 0.407950127449 0.267464787725 0.201371362601
r=37.6034554867 0.418972052522 0.185376494235 0.172216269832
r=32.791765651 0.295280656633 0.141968489958 0.286375493126
r=41.5535477192 0.471912798192 0.100915859514 0.225163328105
r=37.406570727 0.386734902217 0.163192656007 0.233260445512
r=43.5027412354 0.257258469668 0.167204831149 0.250840207586
r=46.1857989307 0.369162806504 0.268979616266 0.16542124204
r=41.7754267877 0.316773563492 0.181878133519 0.242198866303
r=38.9761513734 0.41073291089 0.14253578528 0.181781599978
r=43.4337636534 0.332031064393 0.140211203084 0.223887091067
r=41.6895267971 0.338059749894 0.158366917871 0.26515604649
r=32.7419018094 0.34962069635 0.227592270701 0.190210489988
r=30.9064961046 0.287236700644 0.191417926847 0.219254864454
r=43.0104648082 0.332079069231 0.155214404935 0.252126244769
r=37.5887637281 0.307508005774 0.224374102492 0.196861918696
r=46.1293363888 0.496156240593 0.209709873084 0.142771190765
r=38.9701488164 0.336616418212 0.261979057783 0.181112798676
r=39.2048441719 0.338369575464 0.237509587535 0.161663809176
r=33.961171035 0.36846572574 0.181569358401 0.247776493457
r=39.0238945633 0.38793201927 0.121209369802 0.219792659557
r=37.0687157386 0.427439204297 0.206505913926 0.136947733535
r=34.4648962228 0.30952865177 0.141457158995 0.206889197363
r=35.4012324439 0.390353947315 0.155178691801 0.196157059259
r=37.5476232789 0.399737918437 0.179805507728 0.168112793549
r=46.7791369235 0.395636039366 0.158482247368 0.305520706687
r=41.6207313129 0.429235287842 0.11116410955 0.174175189693
r=37.4465144503 0.408812643655 0.191545858065 0.176137459737
r=34.0125025064 0.296528206601 0.208269149639 0.168874044074
r=38.6695669817 0.395497917138 0.186104946952 0.145028500672
r=38.3547320649 0.392497092028 0.134271849079 0.212546970074
r=42.1799268719 0.368210565493 0.265066481434 0.130008067844
r=41.0653749083 0.382760568784 0.149365018544 0.172059221073
r=38.6372932823 0.380072587296 0.173115985706 0.16880449697
r=35.6199883616 0.361879509643 0.143507565512 0.235413772416
r=29.2846296627 0.374191730688 0.19107958969 0.228266077604
r=40.9094771048 0.346390984128 0.305719343182 0.132228073376
r=35.5280614574 0.313271227281 0.219085117811 0.266806995868
r=42.5037424051 0.410188048618 0.135433306752 0.1778538396
r=36.9183971169 0.354391804348 0.218701279787 0.274081249162
r=41.0839903121 0.384812713525 0.179988565823 0.172080749169
r=33.6510575048 0.362793660681 0.157096188604 0.203114660185
r=40.3308700346 0.391415088084 0.209679366368 0.204162708776
r=42.530797834 0.333618113665 0.174471191831 0.160145366056
r=40.0024027065 0.352989014026 0.187219184382 0.285343336701
r=35.7589137509 0.379001846386 0.0692346053777 0.27584460515
r=41.9701825033 0.422084564254 0.217791684281 0.171571039387
r=33.8388526657 0.353721258903 0.127329430208 0.213136805701
r=41.343476588 0.415216396326 0.10488841282 0.181855864431
r=39.8828920643 0.48159871103 0.152550960099 0.14849522178
r=39.3548399799 0.338795538272 0.230598569502 0.198893177909
r=44.2025887047 0.358894450353 0.19069189524 0.24008299805
r=31.9284775907 0.348209175859 0.217164634038 0.201113782147
r=36.4444715923 0.328997346188 0.132553806609 0.238731757635
r=41.6695731801 0.368449468161 0.0956688735669 0.195000349348
r=41.8847952109 0.394341450338 0.126728825184 0.18395612857
r=37.7927875681 0.36544081484 0.290356648608 0.152681400269
r=32.535352697 0.430864299602 0.109261376122 0.160714484773
r=44.4337512601 0.398943479997 0.187621113543 0.118276982354
r=42.7498599496 0.379179366163 0.149598710114 0.257880221963
r=42.0534987169 0.339210424606 0.171685174257 0.263507739967
r=37.7022152857 0.379279995611 0.119127496339 0.233811919449
r=43.4356352394 0.44113142651 0.238590478747 0.163095533855
r=40.1372937213 0.466591396078 0.1688897587 0.143443895035
r=42.661310854 0.446690611519 0.152354694129 0.21889665598
r=37.4113370147 0.408658242976 0.158287170542 0.173933521681
r=43.5129408603 0.397936176783 0.226481446788 0.203358764383
r=42.3879953112 0.465124383387 0.169257827126 0.14880481592
r=40.8006855809 0.278371458261 0.230002087083 0.175474873879
r=44.3271357179 0.451620963681 0.172858616487 0.199419726534
r=41.0098519614 0.529771210875 0.0680826945084 0.13863328246
r=40.5806859334 0.447974704357 0.140797928365 0.210343271925
r=42.4362812081 0.40794325221 0.0891175883264 0.29929894424
r=47.7227096204 0.348194168038 0.121203557798 0.264803302028
r=39.9861795054 0.37150128683 0.168628642991 0.244253088891
r=42.6992522986 0.352285784164 0.212846144258 0.245005483216
r=43.3805113557 0.394876051319 0.126211295663 0.193789768062
r=41.7866501682 0.378870644981 0.183792662842 0.264974073613
r=37.0716775874 0.3920594858 0.12159379545 0.230408193048
r=42.5809023206 0.331479564022 0.186152737265 0.213135548422
r=37.5626989419 0.477547419378 0.0837621408779 0.254201879242
r=30.9138573659 0.362272891954 0.161139045104 0.245196445084
r=37.0516044778 0.41641299119 0.0997110223998 0.254070875447
r=42.1321165973 0.390196305271 0.117831661683 0.235386297602
r=43.2939570123 0.391466228222 0.201776991352 0.19525709102
r=43.8247065741 0.376720289199 0.172215004843 0.248835828351
r=37.7167904224 0.371252885747 0.206951667609 0.258762563494
r=40.7139612532 0.360526852085 0.177095968368 0.24608172914
r=38.0202638876 0.434547374716 0.169935807091 0.13839703775
r=38.8938003182 0.38202245955 0.213039140561 0.169169659743
r=38.0675969682 0.466524214924 0.112431713297 0.198434873532
r=40.4112745069 0.358564153817 0.0883766320212 0.270433880823
r=41.5987732663 0.30195125945 0.198996724481 0.234354327959
r=32.378984042 0.394115047317 0.209194924537 0.199328926925
r=37.6252057775 0.36678622331 0.171662142351 0.174933182338
r=41.0998500546 0.344734366346 0.232613711933 0.300034251256
r=46.9883682937 0.266442737736 0.229535761215 0.192632859267
r=42.8166103548 0.544235212049 0.142927774932 0.128404484791
r=40.8191702934 0.402108801246 0.108446529839 0.201992595682
r=25.9127602022 0.19572644738 0.256862071582 0.348093999101
r=27.2893458075 0.359111214563 0.0804793000713 0.263752170858
r=43.2607056623 0.362586446672 0.165768072648 0.166764467634
r=37.3938312574 0.411297862558 0.217206048005 0.258041798009
r=27.234331579 0.412592110927 0.168173448661 0.195831795393
r=41.5031409558 0.343659607779 0.217015798641 0.197117561479
r=42.9467126025 0.401031000059 0.166942943136 0.270943508442
r=39.5104073937 0.383804349569 0.170060784302 0.220154657515
r=43.1498690907 0.418710728831 0.196335060608 0.178884681046
r=38.1412455013 0.23932257637 0.25496166411 0.249974061769
r=36.7502173513 0.379474931307 0.154176060268 0.238889827823
r=42.2749679791 0.406042894965 0.166767690744 0.234481806977
r=39.8954699552 0.343282192253 0.193202801442 0.265423691863
r=44.4376888473 0.419807030174 0.151216718111 0.12532419426
r=37.1500501849 0.366493145569 0.124375991514 0.253609922857
r=39.1915248983 0.431096202043 0.175849478453 0.196879941087
r=36.0311067117 0.260365666853 0.268240945972 0.281564028579
r=36.3586087274 0.484957931741 0.050581033145 0.248255270064
r=35.0039921102 0.296429577582 0.180623536871 0.269012123964
r=35.9465607375 0.417208498996 0.162039078372 0.260819711717
r=42.1022458985 0.374601864725 0.19861546565 0.155408539721
r=26.4372653443 0.324747761685 0.130955267425 0.33438633062
r=40.5344224251 0.303973493958 0.191405193096 0.20909315238
r=39.2458614841 0.405506239882 0.169770128048 0.274639747202
r=44.8015506958 0.426026886238 0.0759932055481 0.255213622752
r=30.6696002724 0.359923360075 0.127165227469 0.331669185469
r=42.5417240768 0.373659998347 0.158121337453 0.184766321614
r=42.175187723 0.400177531868 0.0761864339586 0.303687344254
r=38.0920312109 0.415174486193 0.192818831979 0.233769538176
r=40.3187886497 0.41462693225 0.193668867989 0.167961097967
r=32.0172996275 0.430319382797 0.208454695142 0.0858301592928
r=40.3177431674 0.333901363099 0.242958688313 0.207757539567
r=37.1579626722 0.301659882175 0.216264996355 0.326701982277
r=45.6451218883 0.42212319005 0.136700223461 0.202735504302
r=37.6872479084 0.454038488973 0.156379491111 0.214628438755
r=39.0889035791 0.40930210307 0.197593384912 0.165057624311
r=31.3802143636 0.377165175838 0.16860385725 0.261624567966
r=34.0816560508 0.360611379149 0.115358995673 0.204169351123
r=45.3911443945 0.406829936633 0.193875918886 0.243689414294
r=46.0511935625 0.564072362782 0.121658941257 0.192469593483
r=37.7482002319 0.486330554821 0.0750930202888 0.224527508948
r=34.0448151651 0.29453627094 0.188883279939 0.293325527605
r=38.8005043887 0.350934395656 0.181151015312 0.187041339237
r=31.9575023949 0.280662718492 0.118624344655 0.360792852211
r=39.696120859 0.317990127886 0.101083601056 0.256400269717
r=39.7010385118 0.405317780879 0.153864368561 0.1762979092
r=38.9715077403 0.398188551071 0.0385595218779 0.201735642147
r=37.2612858225 0.295465313694 0.159205086473 0.265768237931
@balllist {Third Position} color=brown
r=0.384494198288 0.19356590549 0.24903835327 0.30835738797
r=0.272498992496 0.192150811695 0.263328996532 0.281191195241
r=0.308074738708 0.237018776217 0.239999303048 0.282982617687
r=0.226367699452 0.182177639593 0.266276690815 0.285268978777
r=0.402071303811 0.220353930703 0.261812485159 0.25602109898
r=0.361772066091 0.204483785291 0.260221337019 0.275073540671
r=0.169683495514 0.23207287669 0.254093805586 0.259739512138
r=0.237299406523 0.234194226782 0.250991918149 0.263821936919
r=0.250028222262 0.226371860408 0.242551221308 0.288525696975
r=0.335952385122 0.209778498737 0.267694652163 0.254832196937
r=0.277727035824 0.193852033705 0.240641013048 0.324865940199
r=0.438937095814 0.222140814797 0.253156887809 0.271545409584
r=0.220454496604 0.280505171096 0.238060675002 0.243373478899
r=0.328912749589 0.244113060918 0.215717239078 0.324452460925
r=0.371069224669 0.222572474391 0.264284730227 0.248858065154
r=0.319898789228 0.223324223604 0.234278345096 0.308119086205
r=0.379887602093 0.229019218947 0.230630935418 0.309718910218
r=0.278689833381 0.225349941395 0.24324628332 0.288157491965
r=0.235015207147 0.243605193812 0.21393552601 0.328523754167
r=0.408798823128 0.208869698622 0.221093663176 0.348942975025
r=0.273321854165 0.220643083835 0.238061207001 0.303234502163
r=0.460360715561 0.196975199509 0.293962253998 0.215100292494
r=0.168148404988 0.237520972356 0.267669246937 0.22714053377
r=0.284442161603 0.261351420906 0.229062105817 0.28052436746
r=0.324362533182 0.208955471781 0.255106048345 0.28083243153
r=0.291735588929 0.221053669403 0.290603059699 0.197740211199
r=0.214275854981 0.246187171207 0.226586336018 0.300640156756
r=0.246145255039 0.248252130853 0.236202446583 0.279342975981
r=0.195833061366 0.179251126851 0.287992120453 0.244764632242
r=0.243584141486 0.185737904388 0.281103626528 0.252054842557
r=0.180868966208 0.206927622621 0.253680546027 0.285711285325
r=0.34876895307 0.220083844127 0.244474958051 0.29096623977
r=0.358972485344 0.245358961118 0.22999863852 0.294643761841
r=0.370569604273 0.231502656643 0.246172697179 0.276151948999
r=0.26195264387 0.239388026052 0.211287581309 0.33803681133
r=0.374878732181 0.223677349476 0.23887424956 0.298574151404
r=0.316320393536 0.200810555453 0.255739833997 0.287709776554
r=0.256154590112 0.193231726701 0.278884900091 0.248998473116
r=0.271185394873 0.232759379415 0.224209047185 0.318822526215
r=0.295897531853 0.227232899207 0.268386122937 0.235994854919
r=0.23627628888 0.272489212375 0.231363025875 0.264784735876
r=0.246988787481 0.243630847329 0.206969482742 0.342430187187
r=0.279983676353 0.222538029149 0.244730847113 0.288000276624
r=0.549155226337 0.231989308858 0.217596982732 0.332816725678
r=0.257610307989 0.183629903111 0.282362083781 0.251645929327
r=0.262698130326 0.224557362299 0.284161495257 0.207119647186
r=0.291439300851 0.217750883911 0.24650205867 0.289244998749
r=0.386775528477 0.220910664214 0.241163381584 0.296762572618
r=0.40391769711 0.20633099611 0.25086847615 0.291932051591
r=0.369249682068 0.237493224537 0.206411757015 0.349683261434
r=0.380646423409 0.22897850523 0.249872788208 0.271275918353
r=0.322185431248 0.248986835129 0.236000626225 0.279011912421
r=0.375319948926 0.21381737748 0.275463515372 0.235255591777
r=0.371664989682 0.163922715515 0.271120043152 0.293837198181
r=0.269305956692 0.217264996035 0.265660984549 0.251413034867
r=0.365373004231 0.248996006688 0.224920715804 0.301162561705
r=0.454218129086 0.274472237914 0.204421804966 0.316684152155
r=0.3282833181 0.197516852232 0.244637882002 0.313207383765
r=0.380013350946 0.234098633733 0.243179926013 0.279541514242
r=0.369592056498 0.24456351625 0.233056190823 0.289324102104
r=0.335236384471 0.196633078837 0.260881083423 0.281604754316
r=0.262381989687 0.21298600111 0.268624473012 0.249765052866
r=0.261056090278 0.211485143422 0.231994286527 0.324526283524
r=0.271868379402 0.192249190486 0.262548476218 0.282653857079
r=0.435380006495 0.249204524722 0.246958826652 0.256877821974
r=0.39094832067 0.225110279582 0.226276405599 0.32233690922
r=0.360897441954 0.22041578275 0.246278802215 0.287026612821
r=0.274534667889 0.233147890277 0.250286419206 0.266279271311
r=0.41176258761 0.188039384483 0.281742255704 0.248476104109
r=0.26770667058 0.189616508167 0.240479000876 0.329425490081
r=0.156876311408 0.271899305138 0.231554533202 0.264991628457
r=0.323220217969 0.235539871624 0.251425535764 0.261609056848
r=0.281801708101 0.240393798395 0.263268299455 0.233069602694
r=0.419127608804 0.225174904214 0.262952119058 0.24892085767
r=0.276510499158 0.152204613944 0.261808403228 0.324178579599
r=0.237114461714 0.208461460148 0.272367027486 0.24680448488
r=0.194938074768 0.172225437706 0.317922421363 0.191929719567
r=0.181237141123 0.233030605494 0.255166687872 0.256636018763
r=0.387401391559 0.208977210249 0.21730122071 0.35642034833
r=0.354932267035 0.214020849738 0.234088591694 0.317801966874
r=0.172836485434 0.216221271966 0.269557303427 0.244664121179
r=0.341142280003 0.202563674384 0.25763117249 0.282173980636
r=0.133782156348 0.184724008608 0.277647447614 0.259981096165
r=0.290164848357 0.21393509268 0.22218997067 0.341684965981
r=0.180259850709 0.20214632795 0.235117764564 0.327618142922
r=0.180824688973 0.233916266715 0.272741113876 0.220601505533
r=0.377996710223 0.240835759528 0.215695553417 0.327773133638
r=0.436331038266 0.245057917404 0.228647836016 0.297646410564
r=0.256990778891 0.212161147744 0.256410067291 0.275018717673
r=0.206435065728 0.234280160869 0.260547096572 0.244625645987
r=0.16787686506 0.218148448673 0.229486404575 0.322878742176
r=0.410033930713 0.240643859267 0.215380693062 0.328594754609
r=0.172417025898 0.233120663441 0.238689046785 0.289501242989
r=0.332415038437 0.24409846514 0.234946655269 0.286008224322
r=0.205592863326 0.19906080374 0.270703255282 0.259532685696
r=0.237057344737 0.24396634371 0.240636047236 0.274761561818
r=0.241002805382 0.168123103527 0.312119679722 0.207637537028
r=0.392993029261 0.22784014031 0.256895300007 0.258369259675
r=0.238288570841 0.243298478428 0.260383576154 0.235934369264
r=0.352290642233 0.210856406157 0.249975789333 0.289192015176
r=0.139679923999 0.197330542121 0.27744292789 0.247783602099
r=0.399847539881 0.237948808707 0.226119120784 0.309812949725
r=0.40961331907 0.207555513337 0.269507500271 0.253429486122
r=0.426410694639 0.191524734637 0.260693110109 0.287089045146
r=0.267042453904 0.199899198086 0.253592830669 0.292915140575
r=0.253360905704 0.199943401305 0.264633330608 0.270789937479
r=0.469779856628 0.229045141654 0.255083542675 0.260787772995
r=0.341314898108 0.191445244981 0.306974563693 0.194605627633
r=0.352320914742 0.192752285477 0.246969800438 0.313308113647
r=0.254706694335 0.187891527279 0.29077439524 0.23055968224
r=0.449290405804 0.240498277825 0.26519413747 0.229113447234
r=0.281643686487 0.213029936296 0.239732634049 0.307504795606
r=0.287266619933 0.189247381781 0.288219310875 0.23431399647
r=0.336817575976 0.209887663814 0.24225996552 0.305592405147
r=0.242771470334 0.200148489224 0.264211652185 0.271428206405
r=0.192604276594 0.219204148821 0.2650822243 0.250631402578
r=0.191712415708 0.230359782113 0.224327572533 0.32098507282
r=0.284867431618 0.19937713972 0.285524135532 0.229574589216
r=0.310381449125 0.174316124452 0.286632752483 0.252418370582
r=0.343754324714 0.198702753402 0.252281859829 0.29673352694
r=0.286180396041 0.239850086069 0.207615662288 0.344918589354
r=0.471549337663 0.237409484007 0.211445887422 0.339698741149
r=0.448391181835 0.189916013854 0.283981316794 0.242121352557
r=0.34190515727 0.220583199183 0.290005407732 0.199405985352
r=0.254506742597 0.264468400879 0.213747407068 0.308036784986
r=0.284463243232 0.242476802826 0.244856962389 0.267809272396
r=0.254171914098 0.213572767033 0.250836947067 0.284753338832
r=0.289288419773 0.214898179736 0.281565770952 0.22197027836
r=0.220111183343 0.207751991964 0.240481140239 0.311285727558
r=0.41434421638 0.156529322275 0.266256500171 0.310957677383
r=0.322490732527 0.180664129899 0.258454333392 0.302427203318
r=0.237726888282 0.226935427406 0.245130646124 0.282803280345
r=0.261604608164 0.2242348485 0.264970098484 0.245824954533
r=0.386303821547 0.186692749554 0.245157416901 0.322992416643
r=0.293713496382 0.217805753236 0.263606438796 0.254981369172
r=0.462275214732 0.211078742273 0.266526225602 0.255868806524
r=0.269225496723 0.210891638177 0.260890974993 0.267326411837
r=0.336250006737 0.240117527105 0.237275027794 0.285332417308
r=0.246030878973 0.233995234845 0.234588748073 0.296827269009
r=0.296953165798 0.190340206517 0.276606439942 0.256446913599
r=0.346542137513 0.236589815298 0.226997015609 0.309416153484
r=0.399850323906 0.226435831479 0.248550050319 0.276464067884
r=0.167410191547 0.191087582364 0.314202390575 0.180507636486
r=0.276201095603 0.247343604871 0.209049326727 0.334557741675
r=0.385275898814 0.20233151802 0.275277709516 0.247113062948
r=0.226853003419 0.224013080719 0.253746807605 0.268493304071
r=0.253829594979 0.204269360861 0.273787882568 0.248154874003
r=0.263576921494 0.209414473009 0.268597996696 0.253389533599
r=0.380351435496 0.183697746785 0.277508363704 0.261285525807
r=0.223122199266 0.238276613002 0.211848075836 0.338027235325
r=0.284081406676 0.204710050017 0.280791277278 0.233707395427
r=0.315431991126 0.212389977676 0.235029441732 0.317551138861
r=0.405570344463 0.214615524548 0.231762758293 0.321858958865
r=0.255180008721 0.234998536557 0.24590698644 0.273187490563
r=0.304707182002 0.160003572685 0.298805816946 0.242384793424
r=0.446180345176 0.242636756421 0.228524905829 0.300313431921
r=0.331269283488 0.218279853211 0.264775803126 0.252168540537
r=0.151553246154 0.255280751584 0.263386107339 0.217947033738
r=0.349722360345 0.21559135124 0.277828211837 0.228752225086
r=0.257406894648 0.243719333362 0.216623306447 0.323034053743
r=0.189441020966 0.252767069387 0.231113309529 0.285006311555
r=0.398409016584 0.225401291308 0.260653885569 0.253290937555
r=0.341510552765 0.151226968895 0.285282453496 0.278208124114
r=0.345121556314 0.221394873616 0.239376425868 0.299852274648
r=0.258643621049 0.174381357348 0.284374984843 0.256868672965
r=0.304958516698 0.260351667145 0.232800373477 0.274047585901
r=0.215616836542 0.256567343154 0.229958421165 0.283515814517
r=0.161562890063 0.188393718567 0.306475501472 0.198655278489
r=0.236799874943 0.234945412163 0.246103003789 0.272848580259
r=0.198949115327 0.204514624239 0.250929604764 0.293626166234
r=0.212799225802 0.192815275611 0.266784534593 0.273615655204
r=0.281183152447 0.185973853104 0.288074380691 0.237877385513
r=0.362111291231 0.185778129285 0.240570651808 0.333080567099
r=0.299284614558 0.201736694751 0.254141637634 0.289980029981
r=0.220887902525 0.286135903033 0.177661965909 0.35854016515
r=0.425942843382 0.199806605361 0.254840365646 0.290512663347
r=0.28515192667 0.192086880291 0.281593133041 0.244726853626
r=0.444416129801 0.219438460795 0.240496643829 0.299568251546
r=0.357438206987 0.226235646437 0.234274704566 0.305214944431
r=0.400629548847 0.233031633435 0.224020615439 0.318927135688
r=0.35101258522 0.283398816768 0.202114301961 0.312372579311
r=0.323923313235 0.224212398513 0.26300326464 0.249781072206
r=0.417547864149 0.179843283392 0.290089923438 0.239976869731
r=0.329780648142 0.201573134588 0.279555168443 0.239316528526
r=0.439870112256 0.255628729873 0.223500518059 0.297370234009
r=0.264296069478 0.249378566986 0.243820130168 0.262981172678
r=0.365667851933 0.193886570604 0.24868534351 0.308742742376
r=0.269227910622 0.185847893365 0.271823671376 0.270504763883
r=0.332542427149 0.224336008082 0.236762803244 0.302138385429
r=0.239733326065 0.232748513767 0.236839249825 0.293572986583
r=0.238410498468 0.219181482177 0.243793799201 0.29323091942
r=0.154968657166 0.16835004579 0.301906967191 0.227836019828
r=0.288905494179 0.232907988157 0.217401149613 0.332289712616
r=0.298870634918 0.210290364459 0.271626754704 0.246456126133
r=0.309846565115 0.220430673591 0.225201491033 0.329166344342
r=0.271643828261 0.24208581141 0.210145767469 0.337622653651
r=0.336326507786 0.184864243864 0.277498036745 0.260139682646
r=0.174396710729 0.220473238129 0.271971278149 0.235584205573
r=0.300788947753 0.192593204389 0.259572305822 0.288262183967
r=0.356873457761 0.229359610835 0.240804177257 0.289032034652
r=0.359435626052 0.232800752462 0.249439481428 0.268320284682
r=0.371294775626 0.213865457784 0.256607648388 0.27291924544
r=0.338009492165 0.215217588156 0.227589014838 0.329604382168
r=0.370815787453 0.222015679559 0.227123505873 0.323737308695
r=0.259727305581 0.180085921652 0.295632933929 0.22864821049
r=0.27886818638 0.176065633694 0.271247860508 0.28143864529
r=0.397126107748 0.24326980968 0.222268110228 0.312193969865
r=0.193648340478 0.217540297087 0.263780690748 0.254898321418
r=0.312525609466 0.226254073013 0.235913948565 0.301918029856
r=0.328561411288 0.261262635231 0.212903561832 0.312930241104
r=0.323815598502 0.227614165568 0.231464940613 0.309455953207
r=0.346690570791 0.206292852663 0.253008803187 0.287689540962
r=0.259693337104 0.211798324866 0.211907447325 0.364386780484
r=0.161130234902 0.243531193365 0.239841017012 0.276786772611
r=0.321151607073 0.200664096539 0.244374996166 0.310585911129
r=0.2300514238 0.231012102373 0.262939433975 0.243109029676
r=0.409864230654 0.217474540911 0.265651297499 0.251222864091
r=0.192834516787 0.221386865571 0.246032837137 0.286547460156
r=0.372840562292 0.23097121186 0.264957681232 0.239113425676
r=0.280308582917 0.189650109862 0.277731690468 0.254886509203
r=0.250697438657 0.212106535142 0.290519423434 0.20685461799
r=0.344801264729 0.218683990511 0.232242262488 0.316831484513
r=0.41439369991 0.248422725054 0.216236054431 0.319105166084
r=0.362156784339 0.226308603897 0.229608084405 0.314475227293
r=0.249332369309 0.246838764702 0.264519488383 0.224122258532
r=0.338181385583 0.195220209407 0.289112148874 0.226555492846
r=0.371269355063 0.195669140066 0.260070643928 0.284189572077
r=0.3960963147 0.241753093868 0.232013450877 0.294220004378
r=0.314804815064 0.211045867583 0.239457230353 0.310039671711
r=0.336036200215 0.225754812718 0.260651058914 0.252943069453
r=0.297776221012 0.214751260712 0.239947599641 0.305353540006
r=0.245997328545 0.208684140995 0.267589548451 0.256136762103
r=0.241152168227 0.208367476049 0.255996933173 0.279638657606
r=0.316019181875 0.287185495746 0.195831533455 0.321151437344
r=0.167754069342 0.238568683403 0.257466814463 0.246497687671
r=0.26075709237 0.189563100415 0.258184948552 0.294067002482
r=0.443192490098 0.216761923425 0.227482055149 0.328273966277
r=0.27677443698 0.215019041663 0.27076000638 0.243460945578
r=0.298740486182 0.179242636198 0.264742088524 0.291273186755
r=0.365683145965 0.224244592144 0.252436936474 0.270881534907
r=0.232698534454 0.234209406119 0.25502325875 0.255744076381
r=0.394458461043 0.217071581585 0.214005883292 0.354916651831
r=0.321922575016 0.213401788378 0.247353685731 0.291890840161
r=0.23273805264 0.130188356229 0.313294919535 0.2432218047
r=0.325896624763 0.201500838612 0.256415777687 0.285667606015
r=0.212607707646 0.201956537127 0.245016069657 0.308011323559
r=0.362600366443 0.231720297329 0.231882482026 0.30451473862
r=0.195783574514 0.232924599816 0.239417751348 0.288239897488
r=0.399564249205 0.260089549012 0.232295951147 0.275318548694
r=0.235703749045 0.218930019228 0.238720806555 0.303628367661
r=0.397950557142 0.243254394052 0.241428729775 0.273888146397
r=0.317775624493 0.217934454582 0.230819648187 0.320426249045
r=0.390385640657 0.252159465789 0.213749515588 0.320341503036
r=0.314050335694 0.237740269047 0.23185612812 0.298547474713
r=0.357513332966 0.163293795946 0.259222184019 0.318261836016
r=0.322182376688 0.171283674186 0.293232061942 0.242252201931
r=0.296353712428 0.232917046983 0.236375775624 0.294331401769
r=0.365008317553 0.182501426392 0.264326612817 0.288845347973
r=0.310152156718 0.187082128597 0.29399528768 0.224927296043
r=0.411650202527 0.214839025306 0.254525968466 0.276109037763
r=0.376898047593 0.279993225425 0.223982210347 0.27204235388
r=0.380662948594 0.244476664919 0.238493859098 0.278535616885
r=0.20481375862 0.212234928032 0.255533450659 0.27669817065
r=0.306701662601 0.239109050914 0.247733932978 0.265423083129
r=0.428625748153 0.22761176892 0.250361375197 0.271665480686
r=0.255474166704 0.209148776512 0.235461372076 0.319928479336
r=0.322642058211 0.231879382636 0.251059372677 0.26600187201
r=0.336137179754 0.24158431495 0.230554185766 0.297307313518
r=0.352464071891 0.179923412218 0.276395582441 0.267285422899
r=0.384103088645 0.24114423982 0.241450084032 0.275955592116
r=0.211631418341 0.17750124876 0.274454000762 0.273590749716
r=0.351082448764 0.224800198599 0.273737696312 0.227724408777
r=0.260955066626 0.258222347157 0.227646133179 0.286485386485
r=0.322919915053 0.237276588574 0.256208834206 0.250305743015
r=0.185441830549 0.254216745389 0.237163858326 0.27145553796
r=0.273690055936 0.204299825735 0.238237442556 0.319225289154
r=0.311633558612 0.229834681782 0.233369166731 0.303426984756
r=0.537167943906 0.239815003416 0.212626129488 0.334932737608
r=0.33538910986 0.253050854302 0.217254618072 0.312439909554
r=0.341522455923 0.166018562966 0.267383903297 0.299213630439
r=0.202177989914 0.230555033435 0.228561066205 0.312322834154
r=0.242359766431 0.212020118458 0.284246184793 0.219487511957
r=0.259250760307 0.253514945889 0.231913664267 0.282657725576
r=0.348417640951 0.231076137001 0.272865053032 0.223193756934
r=0.269414644726 0.208701335596 0.263720703892 0.26385725662
r=0.134784040823 0.226740781538 0.234625597019 0.304008024424
r=0.350389162893 0.201600880639 0.256258390553 0.285882338256
r=0.222452087583 0.185565785821 0.254554139647 0.305325934885
r=0.267767177467 0.21166656074 0.288993357219 0.210346724821
r=0.378924051594 0.224200464544 0.238173679736 0.299452175983
r=0.389255741973 0.183736968192 0.277567734268 0.261127563273
r=0.278958245601 0.180805255575 0.243403986813 0.3323867708
r=0.323044334745 0.262745731744 0.21191288598 0.313428496296
r=0.369940556934 0.185910747551 0.26392282289 0.286243606668
r=0.335891609285 0.228997826203 0.210482797773 0.350036578252
r=0.294992236471 0.165798487103 0.276327790959 0.281545930979
r=0.20878377337 0.226954142867 0.277114149807 0.218817557519
r=0.145281124048 0.254342766146 0.217371813842 0.310913606169
r=0.345646530089 0.232042161765 0.215852958581 0.336251921074
r=0.270429115657 0.243448368215 0.21582414797 0.324903335845
r=0.311032659588 0.224362323808 0.233632726091 0.30837222401
r=0.373493339483 0.228837913269 0.240103965581 0.290954155568
r=0.306219924222 0.260751307811 0.24402798906 0.251192714069
r=0.18533340882 0.244017575913 0.247356635142 0.261269153804
r=0.339867748382 0.17672292036 0.323992399351 0.175292280938
r=0.294183268951 0.236565656085 0.229625779398 0.304182785118
r=0.347042086674 0.138880235378 0.285316319438 0.290487125745
r=0.223014663361 0.26915002873 0.196264510644 0.338320949981
r=0.37780665231 0.178282848978 0.287249574161 0.247218002701
r=0.351038382203 0.206011373771 0.278359838994 0.23726894824
r=0.355243142888 0.19076131041 0.268010927451 0.273216834687
r=0.277366926733 0.220732187857 0.275655514914 0.227956782315
r=0.297867715043 0.166105813213 0.303174821509 0.227544543769
r=0.300260763144 0.249182546282 0.226229552208 0.298358349302
r=0.401455663779 0.259071479333 0.225777842162 0.289372836343
r=0.39436786647 0.215510331879 0.230054738627 0.324380190866
r=0.421972068885 0.189613204013 0.285505261941 0.239376272106
r=0.399287077131 0.207283233017 0.25615087451 0.280415017963
r=0.376200696986 0.238189525026 0.229640059962 0.30253035505
r=0.141354923802 0.237551757936 0.248307001721 0.265834238623
r=0.31715269424 0.188158276727 0.269770777609 0.272300168054
r=0.292803524996 0.193586319397 0.275193855066 0.256025970472
r=0.206921858531 0.208306166771 0.229669106944 0.332355619342
r=0.255922263981 0.180697902965 0.281654446129 0.255993204777
r=0.279911662421 0.217361161326 0.234139396289 0.314360046096
r=0.43407486896 0.283232370256 0.20365656696 0.309454495824
r=0.293678024347 0.218508052045 0.234128025496 0.313235896963
r=0.323674878115 0.236695415148 0.242829940174 0.277644704505
r=0.205822908396 0.237783769955 0.208205539611 0.345805150822
r=0.247263311129 0.280301863516 0.19158237001 0.336533396465
r=0.332682859037 0.210341423021 0.227579074492 0.334500427996
r=0.274957077245 0.217308890759 0.238909763417 0.304871582407
r=0.224895408479 0.235122416326 0.232636623984 0.299604335705
r=0.273182729353 0.262603555905 0.202489973493 0.332416497109
r=0.333875535696 0.23860399565 0.204996231494 0.351403541362
r=0.416074915894 0.252293515151 0.213515422797 0.320675639255
r=0.258541415261 0.209471214665 0.287200204179 0.216128376977
r=0.275799223904 0.190525922814 0.269098285787 0.271277505612
r=0.312807428777 0.209339970588 0.269987418355 0.250685192702
r=0.339364319021 0.25587270629 0.22426309246 0.295601108791
r=0.287316923272 0.252841294306 0.239523145888 0.268112413917
r=0.333249987108 0.27112133217 0.234288073083 0.260302521665
r=0.27829479293 0.230339572406 0.239848238458 0.289963950679
r=0.207535049568 0.224645644921 0.231461831829 0.312430691422
r=0.268448504604 0.210461484581 0.240074213295 0.309390088829
r=0.196579498403 0.208657644768 0.294837602302 0.201667150629
r=0.366895968062 0.214615415319 0.266507744201 0.252369096279
r=0.318516073599 0.232404467089 0.227618419636 0.312358693638
r=0.405555091617 0.194637855339 0.259052344197 0.287257456267
r=0.358240972245 0.202591912621 0.28551808433 0.226371918719
r=0.334111573017 0.190402351788 0.301486091181 0.206625465849
r=0.391081107514 0.192139961939 0.268379417541 0.271101202979
r=0.389958323391 0.239352187157 0.279203759773 0.202240293297
r=0.246338202442 0.187812003641 0.260523637321 0.291140721717
r=0.459280193242 0.235142249036 0.267146924907 0.23056390115
r=0.246984038552 0.242771120286 0.234342706842 0.288543466031
r=0.301045736282 0.207022638668 0.277535265033 0.237906831265
r=0.194178875552 0.232537298973 0.229026320061 0.309410060905
r=0.380993717203 0.19211815958 0.245191991238 0.317497857944
r=0.318929895307 0.211610200638 0.290923663914 0.206542471534
r=0.220348624126 0.182518553852 0.275247526844 0.266986392459
r=0.479289844258 0.185891155759 0.250778024482 0.312552795276
r=0.283470272947 0.225531844508 0.253760520213 0.266947115065
r=0.284631058392 0.169850390644 0.272307048394 0.285535512567
r=0.415068573917 0.207766031964 0.239490083572 0.313253800893
r=0.272503898758 0.218946299948 0.222690305541 0.33567308897
r=0.381278197456 0.210440313758 0.281039888552 0.227479909137
r=0.268843016093 0.228953679819 0.245835180618 0.279375958945
r=0.337074217032 0.216497812877 0.249180211316 0.285141764491
r=0.340787572533 0.183313899013 0.272120759461 0.272444582064
r=0.456955611446 0.225500952404 0.259572093431 0.255354860733
r=0.290908475897 0.198513029978 0.216675123761 0.3681367225
r=0.312874211717 0.212264665317 0.275138899096 0.237457536491
r=0.223325494096 0.2371959112 0.242169350979 0.278465386842
r=0.408985206619 0.231492138343 0.257921493928 0.2526648738
r=0.301809630499 0.171984521413 0.291349313408 0.245316851771
r=0.308848129206 0.231121918207 0.200781850143 0.367314381508
r=0.233537761382 0.221695517744 0.2688118542 0.240680773856
r=0.30747245866 0.226890111742 0.258629133299 0.255851621661
r=0.44419973038 0.290861747647 0.196058650679 0.317020950994
r=0.263766596061 0.210142091748 0.270780647766 0.24829661272
r=0.301669753032 0.224596300894 0.224547618606 0.326308461893
r=0.291530146863 0.192139015378 0.294907634806 0.21804571501
r=0.481777459245 0.200219788836 0.245841279073 0.308097653018
r=0.314523417815 0.231478104749 0.241566522893 0.285388849465
r=0.275854024876 0.195713823796 0.228293467421 0.347699241361
r=0.220590488561 0.207635550018 0.25254850384 0.287267442303
r=0.480763567845 0.210158138109 0.25744338023 0.27495510143
r=0.264405264558 0.235651728978 0.226755374029 0.310837522964
r=0.270148011398 0.255240571582 0.191464771838 0.361829884742
r=0.256875268321 0.229309731662 0.249324657083 0.272040954171
r=0.246557000338 0.204736569549 0.282956136082 0.229351158287
r=0.41522996324 0.260736162521 0.200387966129 0.338487905221
r=0.369941980202 0.237560725285 0.248932403459 0.264574467798
r=0.207871778893 0.244056109943 0.227233989165 0.301475911728
r=0.162381882322 0.202958371598 0.268569917052 0.259901794299
r=0.479025689253 0.243817939751 0.234528077768 0.287125904713
r=0.380613690224 0.237878835829 0.255771594648 0.250577974875
r=0.280059059998 0.238852678448 0.259292844399 0.242561632754
r=0.398615857991 0.260190578003 0.237374115612 0.265061190772
r=0.141999469297 0.21058232119 0.275356291121 0.238705096567
r=0.292781510567 0.175379890134 0.301962572918 0.22069496403
r=0.269965013616 0.218912438155 0.228940493199 0.323206575447
r=0.403159566882 0.169598503753 0.278131293963 0.274138908321
r=0.285413931592 0.249437329565 0.216876740671 0.316809189093
r=0.280449753561 0.226582276661 0.245138625589 0.28314047216
r=0.415069083221 0.240241931684 0.226862305312 0.306033457692
r=0.272160908942 0.231891408543 0.259806316666 0.248495958125
r=0.422230253061 0.182025028114 0.322257788954 0.173459393977
r=0.249937618402 0.23226218627 0.23100002096 0.305737771809
r=0.15029201908 0.213336575806 0.235543448813 0.315576526568
r=0.37535561877 0.206431174711 0.286873983272 0.219820858745
r=0.290628386234 0.180497146672 0.267276422869 0.28495000759
r=0.319150392826 0.189794698227 0.254943874967 0.30031755184
r=0.196804276419 0.200428627267 0.252580769208 0.294409834317
r=0.209075047534 0.228441571185 0.215809262665 0.339939903486
r=0.286977216836 0.188359058709 0.279499640807 0.252641659676
r=0.326886039322 0.205144106411 0.288839623895 0.217176645799
r=0.418136092931 0.242082087193 0.210318806352 0.337280300102
r=0.253199825368 0.196077788415 0.264784747478 0.274352716629
r=0.293652986941 0.21341856076 0.267766924135 0.251047590971
r=0.307146976653 0.233565345599 0.218309146518 0.329816361366
r=0.325927833757 0.21409557923 0.273211800059 0.239480820653
r=0.209210416503 0.230956953999 0.242042903962 0.284957238077
r=0.281091006904 0.209652011363 0.282165839189 0.226016310259
r=0.218045963959 0.230580397421 0.243611449259 0.28219670406
r=0.168545974838 0.187752321725 0.250116897604 0.312013883067
r=0.395166129387 0.233061835513 0.238714536924 0.289509090639
r=0.286815898883 0.21064806384 0.267028104987 0.255295726187
r=0.400913918085 0.256850504333 0.226514828566 0.290119838536
r=0.338221447354 0.227494627171 0.243889021166 0.284727330496
r=0.377956014987 0.268948818324 0.229772424351 0.271506332974
r=0.332486727592 0.210254703811 0.272060803968 0.245623688254
r=0.43182924855 0.2408643147 0.226154366376 0.306826952548
r=0.414666193475 0.234177461388 0.204599386368 0.356623765876
r=0.333055904871 0.258836116253 0.222826575976 0.295510731795
r=0.433982150041 0.210679150571 0.264421302518 0.260478244393
r=0.33991731111 0.262440773416 0.218228533122 0.301102160339
r=0.246549750262 0.215277288185 0.258086981829 0.268548748157
r=0.147884245561 0.265762912061 0.232497841248 0.269241405442
r=0.357780721183 0.230660545445 0.191219701935 0.386900050685
r=0.44298132849 0.209266261495 0.281269219561 0.228195299383
r=0.256867894987 0.242943861941 0.235203611597 0.286648914865
r=0.405493567076 0.219076792654 0.230485006414 0.319953194518
r=0.320634149773 0.226402513097 0.250316172511 0.272965141881
r=0.152651536026 0.18722235575 0.289960240973 0.232857162304
r=0.334356620615 0.247558021228 0.238491080992 0.275459816788
r=0.294977205417 0.196377073702 0.292553600748 0.218515724801
r=0.419944317472 0.220695963886 0.268362607373 0.242578821368
r=0.17115402635 0.217738487633 0.281274939513 0.219711633341
r=0.456825884694 0.200739800185 0.263493305013 0.272273589789
r=0.223867416412 0.202868545077 0.258885035266 0.279361384392
r=0.337626540234 0.246686014673 0.208826126822 0.335661731682
r=0.455078793497 0.233812664828 0.224269662873 0.317648009427
r=0.365493090125 0.203139283001 0.253734677201 0.289391362597
r=0.20894487707 0.245473595045 0.184307314043 0.385911776869
r=0.290918659453 0.2588234368 0.215379333489 0.310417896222
@balllist {Total Position} color=purple
r=61.3158609302 0.29951134916 0.216803581508 0.229439984281
r=57.7337999782 0.272274586332 0.220292954357 0.216798964789
r=68.0928588819 0.308855174979 0.217863479813 0.274478928556
r=54.5171413229 0.270794095403 0.222364187765 0.241018237665
r=64.9029052285 0.294976275419 0.211092492672 0.238690225468
r=56.6060734869 0.247667456562 0.25603355736 0.234731039453
r=59.1176901572 0.338992456186 0.205290147474 0.208264756749
r=54.7196049371 0.31505641042 0.201175955379 0.212578068812
r=47.0866675744 0.264182928787 0.199935341301 0.211938149361
r=58.4120991194 0.272435464233 0.204395567203 0.263073761489
r=66.2959427399 0.276754407829 0.231360846121 0.253718033994
r=55.3773247365 0.267102758829 0.188355768855 0.245302342664
r=57.2280010177 0.357969192447 0.174330437506 0.215838427738
r=64.065475931 0.307551247257 0.174869044103 0.31155506289
r=66.1789678818 0.259141387706 0.225958719943 0.271826625175
r=70.589868891 0.296355832913 0.195388739204 0.258307804423
r=75.8238850472 0.312202168317 0.183218230015 0.275068912404
r=63.5300661003 0.322757800569 0.217203472932 0.238186965056
r=63.0746875711 0.30868440278 0.187958870366 0.258437909698
r=68.4659658648 0.303163850934 0.214411218516 0.248084794065
r=58.3299377623 0.290260768635 0.212106199592 0.21601420691
r=72.2521727066 0.297299025858 0.199253976707 0.217875114452
r=48.8955509524 0.284726172009 0.233180722229 0.229107463667
r=72.4761551622 0.36852623264 0.193478984873 0.228254199735
r=52.9651132119 0.25800134154 0.223036635585 0.248869682347
r=69.5627348924 0.282779297174 0.206449364277 0.229177404129
r=59.0908303836 0.32787344563 0.134505674975 0.253827795934
r=63.6531128464 0.334791403751 0.184036662806 0.218445060137
r=64.2333850535 0.280890614198 0.199332583786 0.216555129218
r=69.2228893553 0.285172378893 0.180565179374 0.229128758042
r=62.0298249307 0.273638952937 0.216681428102 0.250245758675
r=67.4462489492 0.294001008042 0.184075484929 0.237761748276
r=69.7292806687 0.32107801616 0.180079873804 0.250535716171
r=56.0305170337 0.323536101727 0.230741860733 0.216796076491
r=56.2590550574 0.264486707053 0.223292745123 0.267212750928
r=66.1564048364 0.264234298314 0.19150532948 0.276637337716
r=66.8077482693 0.263986411415 0.179969336382 0.255045563261
r=72.5275146912 0.293688724569 0.2222380687 0.243432019457
r=71.9134902158 0.351280442161 0.177046636109 0.231669576694
r=64.3844838694 0.311407265071 0.249833442331 0.210207724719
r=57.2085135199 0.339504695821 0.201971320368 0.226333004354
r=64.8542344506 0.315667829773 0.204083563166 0.272638348999
r=55.273960466 0.334965461774 0.244458447567 0.187062385027
r=66.1791850079 0.32586602664 0.197641340776 0.255706352116
r=73.3864094983 0.307668747002 0.184955012603 0.225794759455
r=65.3739342154 0.322240871356 0.238369345749 0.189665741198
r=57.1354033854 0.231134905318 0.190817052706 0.286416697355
r=70.7547436838 0.310785383769 0.193410035138 0.257608872624
r=49.3382220545 0.246218408382 0.205994065018 0.251049902227
r=53.4866228414 0.321811067851 0.231432164773 0.226995448115
r=47.4245525494 0.308218642199 0.23192452843 0.176584334521
r=49.3579983485 0.261126804289 0.187654351658 0.255012383034
r=58.6582712809 0.297268494071 0.18672034202 0.219310501324
r=64.0449033542 0.266904749733 0.20288356241 0.264502516676
r=64.4001931482 0.29684483664 0.238178629983 0.217047481499
r=54.2126545187 0.263781182605 0.198699420946 0.270445467693
r=55.3187398521 0.312108640674 0.16963836668 0.243508383606
r=55.2958999539 0.236740057451 0.216914680324 0.304869079829
r=61.2840518475 0.305847153037 0.234664243076 0.258652350177
r=46.7605124899 0.246627028551 0.224486257551 0.291790806804
r=65.2364903367 0.277281851146 0.165241869008 0.276013207141
r=48.3102534126 0.26637950879 0.213463426976 0.232460355806
r=56.4803544491 0.219083601788 0.20510261835 0.27655282308
r=58.1880492309 0.302845667578 0.247101870859 0.221137003153
r=60.2196732332 0.304905697468 0.211999039739 0.245309458144
r=65.5112384541 0.317553736656 0.213999695786 0.253669345087
r=44.9743821898 0.305738873089 0.195684972909 0.202514158928
r=68.8101652176 0.307103373372 0.189052637126 0.242499524029
r=69.7862073686 0.297982513027 0.194049570872 0.236188282265
r=66.9746491746 0.315339085933 0.172859912072 0.250083011172
r=62.4141864877 0.350166673647 0.173711535532 0.221914220322
r=60.3679094343 0.28948015818 0.240678079455 0.216013722456
r=53.1493094198 0.274462996163 0.235836878023 0.197946751935
r=51.6461333286 0.245042762006 0.220467667131 0.258068914403
r=64.5433175029 0.270312116573 0.234404588251 0.236824079348
r=63.1355567116 0.32510071244 0.20810140577 0.204033492093
r=62.7982511731 0.249426891081 0.213586821217 0.213005816976
r=56.0593707912 0.299471410558 0.246286535907 0.201668071655
r=55.9099680301 0.281690160096 0.222458822395 0.254539492709
r=71.1493635652 0.273011010886 0.156035617338 0.311373636781
r=71.4479031905 0.295397466476 0.244223639058 0.193118299364
r=55.9490461013 0.277973832214 0.224100913947 0.242060729216
r=59.3217825984 0.321561136314 0.210321966263 0.176637393312
r=51.7104951974 0.245513652764 0.241237515095 0.275409745368
r=68.2876775999 0.337568201256 0.166813996322 0.250802354012
r=66.0194914681 0.26808625524 0.236172902481 0.230585615134
r=51.5789571605 0.204335251754 0.198162468426 0.309673405802
r=60.93807536 0.29828155598 0.211805261592 0.252861830886
r=50.3555753481 0.277600042212 0.216424697254 0.220463398338
r=61.4641880298 0.312132195148 0.201766423244 0.210652914339
r=58.2117368092 0.298888297655 0.203150963821 0.247749860536
r=61.5360202344 0.325585095429 0.184898104102 0.250454509428
r=69.1524937195 0.270253215729 0.176247703296 0.298953736111
r=61.8209286349 0.285659083445 0.207827452283 0.264992433899
r=56.210983615 0.292626952534 0.21354318019 0.236315880387
r=50.8889469387 0.269942124089 0.182924421211 0.242602091182
r=71.9726166062 0.313531309334 0.215788495531 0.188762887008
r=49.0087835408 0.245219293957 0.233298419285 0.242309809955
r=71.5760397295 0.303056132357 0.186820584076 0.253386777123
r=58.9009075218 0.239124776583 0.232022269664 0.256542097223
r=56.9926886896 0.261498364414 0.208010581817 0.23609905233
r=50.7004488682 0.248871049404 0.194218573772 0.267300115996
r=46.9606293144 0.269514828801 0.258763078261 0.198986271428
r=63.2543867076 0.247504739902 0.21541303251 0.290810392977
r=56.8821256208 0.233327338872 0.204477557215 0.281486551991
r=46.5830628975 0.261436730707 0.25917614574 0.227277320378
r=65.2996580355 0.308143219314 0.234851562607 0.229302167286
r=53.8973731681 0.27777068316 0.275396370562 0.163773465821
r=63.7797240164 0.240169844846 0.218839293302 0.296139221164
r=63.3028284542 0.298359021162 0.232712173772 0.208531105427
r=48.6504840906 0.309402819214 0.201729892853 0.215669712193
r=69.3680251587 0.296114594119 0.168192494388 0.273394923649
r=58.5030828838 0.266768928483 0.225434294816 0.215109799236
r=65.2288954171 0.259735769482 0.220006807046 0.258907379098
r=62.0473488472 0.281953621047 0.182857152263 0.246374856085
r=67.3538723537 0.312441406879 0.209154750339 0.247434400591
r=66.1139691631 0.320193079073 0.199046490041 0.257662772363
r=65.6551165213 0.282081642074 0.189656413638 0.228128704145
r=48.9767313645 0.268168773853 0.221424369951 0.219028256885
r=63.6129785217 0.288940557245 0.181678250049 0.273460006837
r=52.9269782081 0.294924344848 0.21787714317 0.260268316675
r=64.7298274195 0.277825866874 0.20643077076 0.294801703373
r=70.3410694477 0.237583283498 0.252801585565 0.263661881449
r=52.6573127479 0.243979487557 0.233764555689 0.178867209838
r=68.4091732986 0.304771100705 0.165828851408 0.295610589925
r=59.6983103567 0.283945066056 0.238713379216 0.226656977804
r=55.6500789594 0.305005108655 0.205502856323 0.194597573053
r=67.3952275922 0.308125139452 0.202186340217 0.226426924101
r=55.5687460488 0.272941963641 0.226582701406 0.231212565461
r=58.0266197387 0.253697014626 0.205060946158 0.25772093248
r=68.07564079 0.282963868908 0.201505586308 0.262364718115
r=77.3076024076 0.323424623293 0.211781254849 0.26502784975
r=69.8862730747 0.319303267337 0.261528332022 0.213946460059
r=50.1206074546 0.254460528374 0.228813745872 0.260494668054
r=62.0489557114 0.32213255076 0.215283590828 0.189210055654
r=61.1583322428 0.348441899877 0.216507752614 0.210116179192
r=68.1638940682 0.267916391006 0.224783481274 0.266727401827
r=53.0819496121 0.279751527759 0.238198465478 0.248428842186
r=61.0502814207 0.272121527194 0.177351642808 0.258856710772
r=69.049326508 0.2756492561 0.215526528398 0.246678653352
r=59.6525871925 0.2654852101 0.204844928651 0.261171828985
r=57.8669633557 0.297882223801 0.222942648416 0.237875318745
r=60.4017456301 0.251068875331 0.257802566965 0.206251080174
r=52.7185377349 0.273689280555 0.205420663115 0.264280392285
r=64.0549105876 0.250929045574 0.201151976652 0.284948398802
r=57.2143297088 0.27130293263 0.222665637983 0.238690088363
r=66.6751928087 0.293161279512 0.218778588853 0.234390582766
r=56.506500057 0.286022345362 0.202822366694 0.217715255652
r=67.9222059859 0.225452695447 0.221797517562 0.286855887169
r=67.1582950657 0.309692112291 0.210353721215 0.25530266449
r=57.4432683848 0.250492760897 0.229238612764 0.251971610778
r=58.5177435744 0.266431614538 0.229557294266 0.291997501501
r=67.1990109435 0.315470118027 0.184422115998 0.261268614552
r=64.1091457017 0.262285047108 0.213055053577 0.275942057598
r=59.5744020328 0.263199882641 0.194704424479 0.227833054375
r=70.5333828901 0.327899456335 0.182884255366 0.264884582824
r=47.9415077031 0.276975407751 0.256133781111 0.215834856129
r=49.1545884636 0.342889073208 0.218387930742 0.166313056087
r=61.2523809067 0.284636190881 0.240940225497 0.216288787865
r=65.9552719257 0.315421750702 0.190202007755 0.271405534571
r=46.228308277 0.319492788146 0.202177594874 0.239871445254
r=72.3954530347 0.341037719336 0.218491753503 0.224983943882
r=71.8148140331 0.303953996838 0.209327952282 0.270761981086
r=60.4915650475 0.30241797435 0.222031115457 0.240922918368
r=70.3066041387 0.25233828774 0.194579151682 0.244787145565
r=58.0571033859 0.337731200009 0.220172398551 0.213490972074
r=57.5513186741 0.316256161012 0.179710627842 0.258579218082
r=53.8737222692 0.238211403225 0.24882228954 0.234143497136
r=56.9743133117 0.283104836758 0.241241505066 0.223241054536
r=57.7692017873 0.237631407971 0.242623823052 0.267673661768
r=61.4374901944 0.278885683713 0.219976831076 0.26187517331
r=65.9765954583 0.299645405768 0.232037629239 0.188067191832
r=52.4012163168 0.218848362591 0.229665065558 0.278390339796
r=54.2863825145 0.300182307867 0.205229747929 0.225203837513
r=63.4498523906 0.291395537517 0.187659702805 0.309418249984
r=72.4895998846 0.260195153843 0.18226607113 0.305170455318
r=52.3748680274 0.25881923748 0.267329131707 0.195534856005
r=77.1373428557 0.309246860828 0.178659740058 0.289566552073
r=66.0908457375 0.302547862374 0.216273791537 0.231716858389
r=70.7722917498 0.288231224304 0.198778972986 0.271213197228
r=56.7943075973 0.337731425485 0.171676150856 0.251007384431
r=74.3884338594 0.255630690561 0.195700922554 0.28558202834
r=70.0376383966 0.299191283434 0.1876214425 0.228208951011
r=57.5854783661 0.282567797261 0.264316743321 0.185207129166
r=50.9304360582 0.293352266771 0.221901889819 0.230114987303
r=57.0275238461 0.296605381039 0.211160410475 0.268648794352
r=74.9086245265 0.28340113439 0.163771524508 0.257080931548
r=59.6741970837 0.266541265945 0.228699057069 0.239671747311
r=60.075228454 0.293537334874 0.199843334275 0.235761423506
r=51.034702414 0.226627226823 0.219202005595 0.270268637809
r=61.9833750564 0.277704217349 0.209039886582 0.26670632712
r=57.6423722432 0.245514994088 0.24360029915 0.213995991015
r=55.9843541358 0.267492666166 0.233572628826 0.263169077115
r=74.4146987431 0.264107629283 0.256333190702 0.22596213264
r=73.0166147473 0.338225628932 0.184076419675 0.250010279742
r=63.6004303581 0.3046221671 0.183520909071 0.277262772864
r=60.6059915453 0.232924938234 0.249963070714 0.230118159608
r=59.3297241574 0.303311479736 0.244197255166 0.182719273384
r=62.9293002417 0.26367543576 0.24827807366 0.241025565262
r=62.6848938577 0.318494499896 0.201316150765 0.22212470479
r=62.2097177926 0.316222720453 0.208837313329 0.213022511954
r=61.4567235558 0.284045518054 0.228975389801 0.262746598141
r=67.7303669141 0.309251832208 0.18005657088 0.283273724524
r=53.8758586393 0.254952297674 0.217607504745 0.272043403142
r=67.030083589 0.291140043572 0.21109124269 0.216096347083
r=51.3274065682 0.224207989649 0.250091238757 0.239624380374
r=53.1750181834 0.331505153306 0.186760324843 0.216673475229
r=76.9781693679 0.33131795618 0.197709966391 0.223076768953
r=59.9985831511 0.301066717752 0.192703649951 0.257643972938
r=59.4261826025 0.293960356977 0.210931439064 0.272881003609
r=49.1435913728 0.294015052129 0.216607578346 0.20777539871
r=57.1051710904 0.265692135969 0.274948024459 0.218532574097
r=51.9777251009 0.266964997533 0.22688396125 0.249657713632
r=58.486638691 0.290750662883 0.198503947 0.241836457634
r=63.4092238355 0.258976257681 0.204191248757 0.298447547572
r=70.5200067856 0.298230886674 0.227851206995 0.233855647446
r=55.5400174223 0.305755490539 0.252534324327 0.205843626643
r=54.66733189 0.293239335184 0.19667391465 0.217015638264
r=67.894698689 0.275583338853 0.203262445248 0.254644426226
r=55.1416587722 0.26955480749 0.251515267558 0.204617007944
r=57.8333170669 0.307749780672 0.256974696291 0.180042815849
r=70.6412292704 0.319591594409 0.192901519513 0.267266011093
r=56.4724343757 0.316575560339 0.215683313523 0.24296798012
r=61.0624691543 0.293432182932 0.196798608364 0.241801308946
r=51.7553812448 0.222954697004 0.230980162877 0.263913439609
r=53.7003613881 0.245672185723 0.248239473505 0.213177189602
r=73.7911782687 0.278677318561 0.161738478064 0.262932055758
r=68.0196807178 0.296599172716 0.197128091919 0.291869399141
r=64.83892536 0.281950650116 0.218719876678 0.273398762142
r=57.5254593581 0.300139225743 0.168547454785 0.230373413793
r=65.6294541348 0.309854973559 0.193579607777 0.221416542349
r=61.6749303113 0.316248956669 0.208417733069 0.197118587931
r=56.0791919117 0.336778472513 0.161949239913 0.22607139752
r=59.4816479486 0.330795139523 0.206862373229 0.254864197788
r=52.6125171496 0.322113366223 0.200375061075 0.242695222698
r=64.8738950405 0.242832791344 0.203901255528 0.284509923167
r=59.2824440352 0.285324981212 0.221440862018 0.257120771008
r=66.0279911287 0.309108303377 0.205006222458 0.248570845392
r=55.4388846163 0.235691358089 0.226178085872 0.24688780432
r=58.2483505608 0.223343882756 0.240757880223 0.266937942348
r=69.7873268811 0.328559313126 0.226582296409 0.224025863277
r=62.5734669305 0.270297596292 0.152066045703 0.297648920185
r=64.6935370033 0.224500024801 0.241008167619 0.286457243627
r=51.5942030605 0.252308087546 0.240124605919 0.159730677889
r=54.9836820715 0.259209757586 0.231562728447 0.247118365566
r=70.0749323226 0.295694053043 0.212481304996 0.280619518957
r=60.4063807644 0.229713622248 0.210156597814 0.253256495128
r=48.8741608342 0.284544088693 0.179680680245 0.252095392296
r=58.48783776 0.334405398015 0.213360622606 0.20696926927
r=57.0830801073 0.263709745455 0.227879779759 0.254204218386
r=62.0514075513 0.284820091454 0.223916638715 0.265072951245
r=61.9635050369 0.281226174707 0.2296205312 0.240956054706
r=59.2912459078 0.312732813438 0.212504422223 0.235820031774
r=68.9714303677 0.335589199974 0.203075907759 0.244280720778
r=70.2288666938 0.23276357744 0.185439619926 0.281190115081
r=54.4273662513 0.278439653794 0.243350266733 0.205177041479
r=56.9170457249 0.286589776968 0.225316556825 0.2468741739
r=68.7120154026 0.25448445584 0.189333732997 0.283675007911
r=61.1505054238 0.260538010691 0.251075532815 0.212716316294
r=62.2558362623 0.315719792293 0.253108302499 0.218134164968
r=47.2327317467 0.339125653461 0.272576897741 0.184648165237
r=66.9864046542 0.326313973704 0.209990973049 0.239221535561
r=66.0011039583 0.300862645858 0.183023073162 0.236543856248
r=65.4516501532 0.323951104235 0.179015650092 0.259756769084
r=64.2451698707 0.276330735708 0.224208312768 0.253577015902
r=48.996815283 0.249674781778 0.184801673725 0.259153952579
r=55.8917978097 0.276813817343 0.240375690787 0.245377878214
r=70.0628739954 0.295789659248 0.188476521699 0.290773196069
r=70.7730207734 0.267628743079 0.193559898218 0.258390511199
r=59.7533754093 0.334728194896 0.23138100256 0.195962709691
r=60.9892813597 0.259877772908 0.211370527615 0.252384099194
r=56.5756678376 0.280833213902 0.209174849701 0.217472630647
r=58.361212723 0.280223012682 0.192310010609 0.266983411705
r=70.7204831022 0.313433610199 0.20236056025 0.253095606635
r=58.2831591537 0.282263632247 0.213081805652 0.250999026244
r=55.9298004704 0.284226188241 0.220276403302 0.235157682237
r=65.1558576743 0.273145318164 0.208944897241 0.270819151941
r=63.9989587377 0.266147766009 0.207375929507 0.309268349516
r=52.4620117683 0.291086059774 0.249791975225 0.230441497562
r=60.7449186485 0.274200883709 0.201737413044 0.244386182642
r=46.5660103048 0.261147846538 0.223822524523 0.25002611151
r=76.1367382272 0.314062843196 0.183502600697 0.225432501885
r=59.3521275514 0.294852904324 0.19671556076 0.257000129094
r=56.6425255332 0.286205568225 0.193840868345 0.252609574972
r=51.9292820824 0.255748356312 0.263255950068 0.223103884926
r=53.7291537312 0.265679858731 0.203624867542 0.257260480009
r=70.0601497808 0.306953844415 0.181125733136 0.254069345214
r=63.4243136549 0.299129409342 0.220680906943 0.236889655555
r=59.6076985485 0.242995285018 0.232168752603 0.234981799013
r=59.0320938108 0.260251866239 0.223537523001 0.260363461017
r=59.0123826858 0.251385495589 0.260963642024 0.228721142708
r=48.0951797715 0.253651289289 0.246895502405 0.227998658085
r=53.2009313506 0.298729867335 0.221943876425 0.247489295918
r=60.5145549503 0.209423969067 0.199696237715 0.321820406234
r=62.4704761042 0.310706997388 0.170001141224 0.275193876422
r=51.705663173 0.239722949566 0.185546579093 0.235170539449
r=74.6113831229 0.349367795376 0.21911446592 0.187830726045
r=47.849062111 0.313504193251 0.230755885215 0.212657509834
r=55.5549732646 0.304121878285 0.183107492729 0.217196744955
r=63.6484458441 0.305287240071 0.189416022609 0.256777777309
r=59.4540785458 0.294716347453 0.171090278762 0.258643204061
r=62.7179212879 0.258429341722 0.217594520038 0.253334041035
r=67.4891399534 0.347084624466 0.251128015729 0.233718961312
r=61.7029308205 0.279238751454 0.244753620617 0.206855056435
r=73.3648128378 0.271613953876 0.187700443025 0.223970542801
r=69.8767984918 0.293780616031 0.148886367192 0.294843995213
r=61.932076469 0.242721596291 0.215878424571 0.23144555118
r=54.4363164883 0.297686884269 0.189605885257 0.277947297822
r=52.5339224815 0.251765165401 0.211092579144 0.231465818369
r=58.42949509 0.247776943298 0.179849564643 0.259026394722
r=72.6336314619 0.300311712453 0.21174986775 0.237873824282
r=64.8929888292 0.286882620444 0.240472337044 0.226862222486
r=67.5420822416 0.267359870548 0.236119157664 0.202426063901
r=46.6814854969 0.268067513489 0.201156519296 0.252204549102
r=64.5132071804 0.333223368769 0.183171091749 0.241438460054
r=61.0158014914 0.314933382504 0.193758972161 0.2476322906
r=63.4060139504 0.261918285186 0.225133031842 0.253115608265
r=70.7791342326 0.304834639108 0.231635711441 0.238060129537
r=60.7208246519 0.302469944807 0.192195842767 0.276428721498
r=62.9107966273 0.298696792622 0.18720312201 0.236875044164
r=67.6326255471 0.238346633304 0.226068889923 0.271932049528
r=68.3060716549 0.226318617183 0.221158932608 0.284789239596
r=51.9406400556 0.261111079124 0.255472908562 0.243406076477
r=52.5047333432 0.260653057978 0.211702513425 0.20966685197
r=66.4135123406 0.27428410315 0.198667827967 0.267413578683
r=50.481447598 0.310532624885 0.206162690975 0.231936965086
r=71.8901010216 0.348650193469 0.217888002097 0.245927047148
r=61.3560309029 0.284909819069 0.240136549446 0.233297270775
r=59.749590699 0.290580709274 0.217401272662 0.241150616601
r=51.5851998794 0.281954497455 0.225218226827 0.263851800356
r=65.3686490256 0.288707982893 0.18201926766 0.258351588487
r=60.219287946 0.300981459631 0.225881005053 0.213888734165
r=49.405875598 0.271822999714 0.176117811773 0.251577739345
r=53.8633906919 0.328501620614 0.194226443484 0.24032000351
r=60.3251351419 0.297146621989 0.189679001132 0.248812102529
r=71.2184662159 0.312590312147 0.180498116604 0.30718792182
r=67.4186773678 0.260852925173 0.206781332546 0.235278392028
r=63.6034065679 0.255792948818 0.230702307094 0.238324511944
r=50.51230778 0.264109751688 0.237116776017 0.195251107246
r=55.0765603525 0.347074063318 0.198322739809 0.205406515418
r=57.4172341737 0.31671313202 0.189270262251 0.233244001632
r=59.6176319188 0.316813244603 0.261253543977 0.21148692493
r=62.0835268703 0.328736856977 0.164655952042 0.238959235521
r=59.9063610087 0.303434254885 0.205817168236 0.22999229417
r=57.3020487245 0.297574757142 0.205429063623 0.245444909791
r=46.8887274308 0.273574613574 0.235475232807 0.209746512676
r=60.6050984956 0.277132411567 0.267724254729 0.218381392126
r=54.2847428653 0.27716699235 0.198838326156 0.272102898354
r=69.3805226548 0.320922910735 0.190668974518 0.21473528211
r=62.7696588176 0.259088758148 0.218985843639 0.265139617631
r=67.2110931473 0.284174119381 0.211754375269 0.213087950123
r=57.902111168 0.286261988921 0.202886208551 0.206968889456
r=64.3713649793 0.343269808766 0.208018703875 0.199074710866
r=65.1842147591 0.251494547845 0.217874998712 0.24375201877
r=62.3907860653 0.269267003635 0.231670523184 0.252616405285
r=58.4797381795 0.290805947768 0.15538562092 0.258001990322
r=69.0905820447 0.294541599565 0.201079576712 0.239393120391
r=51.1277814046 0.29626349625 0.190840088568 0.233516299147
r=66.0547572725 0.300460707358 0.193261781239 0.248290804165
r=66.942234147 0.309039503744 0.230130218939 0.202600679818
r=61.2911757267 0.2557715745 0.262601195023 0.2391606692
r=73.0691226703 0.280548876098 0.200978950696 0.267241935142
r=51.8755842043 0.261931052705 0.241837827681 0.22050083136
r=60.6910628491 0.271345377941 0.196940280133 0.236801606443
r=64.755345559 0.300033730542 0.188369954932 0.233999870675
r=65.1060870479 0.29323370466 0.183843357956 0.265402596329
r=63.0992062374 0.278479821089 0.293031173423 0.19092905198
r=52.3881201157 0.333945452083 0.174898827151 0.191755766619
r=67.5991189117 0.327194537588 0.201611232801 0.204969429814
r=69.1009165118 0.270220475215 0.221937141755 0.268481331558
r=60.9023524508 0.281976271154 0.202629611784 0.267353631721
r=60.9753411137 0.287688032657 0.186097113743 0.275382639512
r=69.1713309734 0.302158907422 0.256188291129 0.229433100232
r=59.175837003 0.333081532251 0.210609037112 0.219214808718
r=68.9311446332 0.321374864922 0.201607631228 0.233835726974
r=62.9903777871 0.271571657531 0.216315992665 0.215559147138
r=64.2246051999 0.322572661739 0.202976203759 0.276594497975
r=67.972469755 0.323569384674 0.213763538259 0.217562468134
r=60.4224054552 0.239189768091 0.257172150534 0.224548403631
r=65.6518995369 0.3130782293 0.198736381272 0.279092183752
r=65.6339275062 0.382024158023 0.197149963364 0.177881562367
r=66.5132425429 0.310990877772 0.207095048872 0.246382349973
r=74.3366426284 0.291995827755 0.177728061858 0.265757386908
r=73.8964650475 0.268526508975 0.177295465243 0.288323053243
r=61.1189580146 0.295396385026 0.211593102176 0.256263971458
r=68.4808680123 0.285364379775 0.216230950813 0.286778313594
r=67.9024153061 0.30401972904 0.178895535595 0.251881801439
r=65.594182117 0.287110735839 0.22260263184 0.255127414709
r=59.9171308123 0.311131439921 0.170405112975 0.248855740775
r=59.5009592577 0.26226663504 0.22636631951 0.294471154292
r=65.2617170258 0.33299975758 0.179475986123 0.249733876482
r=52.5987785101 0.274177944203 0.235131020855 0.217543516482
r=54.1470437123 0.321254858705 0.18330189154 0.263434744241
r=62.7132928773 0.290331702674 0.193132378295 0.253352923037
r=67.6434330376 0.274093333042 0.210454360624 0.276869150728
r=71.3148562752 0.257274135069 0.208156790783 0.273638426002
r=56.420275726 0.294292014351 0.225848339623 0.257934787773
r=61.9096809888 0.274074601464 0.233786862373 0.259060452934
r=60.9872841555 0.33712149434 0.187200150565 0.194506537204
r=55.4845945687 0.277059319572 0.267435724563 0.216092592952
r=63.799541386 0.303965859409 0.210845148332 0.220269850756
r=65.0591698369 0.26297024352 0.206733976017 0.233799080425
r=62.9174780802 0.280244398317 0.191370656577 0.272038718267
r=58.3413044037 0.301396465122 0.260180929776 0.190130562483
r=56.7572996015 0.331656475319 0.195604827242 0.215268901675
r=64.8221682202 0.306883559195 0.206529824353 0.288224487259
r=64.177682105 0.24647957223 0.224538105989 0.281121024084
r=72.9254959297 0.380194810901 0.204534205496 0.182890281374
r=69.7355269925 0.273468367453 0.218538668652 0.206630331264
r=40.8283551519 0.22021046041 0.236839271355 0.276415835339
r=49.5468354817 0.295820001206 0.153342092527 0.227949175525
r=63.7445849153 0.314261196561 0.207514076888 0.191209281993
r=64.729760512 0.294807292554 0.212898769575 0.269999492965
r=51.3731503924 0.301569851817 0.219008682651 0.187944102843
r=65.5651904544 0.277234767318 0.188857593329 0.268521260538
r=65.6311383322 0.302973997038 0.190132929909 0.296923547067
r=65.0606137748 0.277437756794 0.219906182517 0.244625971578
r=68.1298458932 0.2667237995 0.232792896342 0.236162051374
r=54.0990364539 0.231894071016 0.232074365684 0.302391312293
r=60.3650130541 0.26689189797 0.204003193392 0.241748390269
r=69.0961830388 0.307064334544 0.202602006749 0.249829562254
r=61.549479717 0.26977652535 0.216355271118 0.286747998742
r=69.1373432736 0.256345258831 0.212649108334 0.232942956134
r=58.688013331 0.274717506959 0.175495117629 0.261290925067
r=65.8236650385 0.33126169784 0.198521266271 0.208433454456
r=56.2080931407 0.223280921556 0.235803812718 0.290138219565
r=61.9784356391 0.325071222847 0.178915002342 0.251770443055
r=56.847482684 0.246870969325 0.212544599534 0.264387136585
r=65.7196968007 0.295104347631 0.236124082449 0.222905278576
r=59.4894554147 0.300588515867 0.227971663109 0.234293727385
r=48.828853356 0.258432573361 0.207869294915 0.258545337855
r=57.4194345859 0.280777616142 0.226404065345 0.236568462097
r=63.6637551759 0.284082721984 0.226739872091 0.262249270648
r=67.8943603914 0.338077186534 0.142585960441 0.257985621769
r=50.2471523756 0.280371247091 0.201814393756 0.283281658256
r=63.059944821 0.31364541526 0.183697533395 0.253866658382
r=72.5363769189 0.296975552488 0.164208084684 0.27448684654
r=58.0285489361 0.334955898629 0.203132692841 0.244518235072
r=63.0313842232 0.317152015639 0.223118896669 0.228184242519
r=50.8083282981 0.313223023612 0.227160438359 0.179771527023
r=57.7828174917 0.287601106031 0.196559971417 0.293960603915
r=58.9436246434 0.252475635858 0.249458104162 0.266978527531
r=69.6359649306 0.316551255239 0.189114819097 0.261177431806
r=64.6174338651 0.345508844678 0.198499745578 0.223803926202
r=64.1215353937 0.27928684817 0.225170353306 0.224022518078
r=56.1001532503 0.298644090428 0.213914158502 0.228262649981
r=53.4649113377 0.314388894574 0.188002609778 0.218567325233
r=72.4706411094 0.293711602651 0.217905994457 0.254621250577
r=75.2372194564 0.360212483499 0.190129550082 0.236240863274
r=67.4859469456 0.302077324263 0.191959862096 0.231733137615
r=53.6402524871 0.265759895104 0.218384850901 0.247567728828
r=64.9845695812 0.27037687212 0.242480983545 0.22042926232
r=47.6809845851 0.237149253316 0.176959250111 0.301681024678
r=61.7460297579 0.274220006892 0.163345533094 0.26899969162
r=66.7201559506 0.302203092286 0.205818332967 0.212008322725
r=58.5292674341 0.327719050804 0.12211148465 0.259365705606
r=53.0354425407 0.290639532156 0.164481985378 0.290309562183
