# Supplementary material for: Do universal codon-usage patterns minimize the effects of mutation and translation error?
Source: Genome Biol. 2005 Oct 19;6(11):R91. doi: 10.1186/gb-2005-6-11-r91 (PMC1297647; doi:10.1186/gb-2005-6-11-r91)
Supplement: Additional data file 1 — A tar archive containing the used CUTG records, separated for archaea, bacteria, and eukaryotes, the data used to produce the histograms in Figure 1, the kinemages used to produce Figures 2 and 4, and the data used to produce the scatterplots in Figures 3 and 5. [file gb-2005-6-11-r91-S1.tgz › CodeError/data/kinemages_uns/bac_mc.kin]

@kinemage 1

@viewid {oblique}
@zoom 1.05
@zslab 467
@center 0.500 0.289 0.204
@matrix
-0.55836 -0.72046 -0.41133  0.82346 -0.42101 -0.38036  0.10085 -0.55108
0.82833

@2viewid {top}
@2zoom 0.82
@2zslab 470
@2center 0.500 0.289 0.204
@2matrix
-0.38337  0.43731 -0.81351  0.87217 -0.11840 -0.47466 -0.30389 -0.89148
-0.33602

@3viewid {side}
@3zoom 0.82
@3zslab 470
@3center 0.500 0.289 0.204
@3matrix
-0.49808 -0.81559 -0.29450  0.86714 -0.46911 -0.16738 -0.00164 -0.33875
0.94088

@4viewid {End-O-Line}
@4zoom 1.43
@4zslab 469
@4center 0.500 0.289 0.204
@4matrix
 0.00348 -0.99984 -0.01766  0.57533 -0.01244  0.81784 -0.81792 -0.01301
0.57519

@perspective
@fontsizelabel 24
@onewidth
@zclipoff
@localrotation  1 0 0 .5 .866 0 .5 .289 .816

@group {Tetrahedron}
@vectorlist  {Edges}  color=white     nobutton
P   {0 0 0} 0 0 0
     0.5 0 0
  {1 0 0} 1 0 0
     0.5  0.5  0
  {0 1 0} 0 1 0
P    0 0 0
    0  0.5  0
  {0 1 0} 0 1 0
   0  0.5  0.5
  {0 0 1} 0 0 1
P    0 0 0
   0 0 0.5
  {0 0 1} 0 0 1
   0.5  0 0.5
  {1 0 0} 1 0 0

@labellist {labels} color=white    nobutton
  {U}  0  0  0
   {A}  1.1    0  0
   {C}  0    1.05   0
   {G}   0  0   1.08


@group  {Lines}
@vectorlist {A=U&C=G} color= green    off
 P   0   0.5   0.5
     .1  .4  .4
     .25 .25 .25
     .4  .1  .1
 L   0.500, 0.000, 0.000

@vectorlist {A=G&C=U} color= red    off
 P   0.5   0   0.5
     .25 .25 .25
 L   0, 0.500, 0.000

@vectorlist {A=C&G=U} color= red    off
 P   0.5   0.5   0
     .25 .25 .25
 L   0.000, 0.000, 0.500

@group {Original Data} recessiveon
@balllist {First Position} color=yellow
r=16.7783659268 0.210157968406 0.261897620476 0.397720455909
r=17.2268587922 0.226075671805 0.255767122368 0.374622424093
r=17.6505829707 0.268967074472 0.21124476558 0.329050004105
r=18.48615716 0.263864906787 0.212531827095 0.332845561767
r=17.9430504253 0.272291688019 0.212949677155 0.325791739264
r=18.3620905964 0.313752873891 0.158752778886 0.311130745407
r=19.0660944206 0.295733832215 0.163591455437 0.331878263209
r=16.8088301815 0.149044949159 0.298679083911 0.445424308657
r=15.6970940627 0.107650714511 0.312453916646 0.487342438819
r=17.8032257537 0.252489787979 0.249007975102 0.342112429488
r=17.6294764983 0.253392440188 0.23731853406 0.367567933403
r=17.8144914359 0.235523717684 0.263443082151 0.370023419204
r=17.0212373509 0.232597482123 0.248757148343 0.370042864111
r=16.6497753613 0.23815996636 0.246090808633 0.365796653595
r=16.5349585757 0.229516846198 0.247546768918 0.383525184109
r=17.3827227605 0.237887765772 0.237155803416 0.370721505751
r=18.3509506208 0.223493734623 0.254849230417 0.377353092636
r=16.4330275067 0.153943827203 0.278269270582 0.460354702919
r=17.2728368084 0.176265228488 0.270982809265 0.42699956662
r=17.7817120677 0.273500870863 0.205921871112 0.33137596417
r=17.5583607281 0.267786079232 0.196667436905 0.345169323988
r=15.5743394184 0.266143380429 0.149271137026 0.419884877028
r=16.9785886805 0.285383903793 0.163737280296 0.387043422196
r=17.2268197543 0.324537646057 0.160383160175 0.34403776213
r=15.7665459075 0.211917868767 0.26150198899 0.396230963957
r=16.4971080451 0.218471955224 0.247937258638 0.390772528538
r=15.195400308 0.375950725584 0.157202183753 0.286920815641
r=17.7117239766 0.214389509126 0.251036682616 0.406060606061
r=17.6485488936 0.212633832976 0.267880085653 0.386117059243
r=16.5074044188 0.206051873199 0.262553488778 0.396122609379
r=17.3637805191 0.199592487597 0.274074238129 0.402185949681
r=18.3162642552 0.217719647013 0.265928044996 0.392443269977
r=18.4968271127 0.279121094708 0.207170533131 0.341867346772
r=18.3784173822 0.35011052731 0.154205036491 0.295679992891
r=18.9970209615 0.351641910755 0.151419801644 0.288309965604
r=17.3888164285 0.315484751132 0.153186092424 0.328371589097
r=17.8480410804 0.324231132862 0.156127764492 0.316222679495
r=17.446010314 0.316857168236 0.153949683899 0.325513736324
r=17.4747522752 0.317456021285 0.152825613009 0.32732628086
r=19.9826307526 0.286660635597 0.186593515627 0.341027811014
r=16.2868733942 0.300921414016 0.167803667937 0.329937095774
r=17.5109239996 0.273894475403 0.197053911936 0.346720124039
r=18.596662759 0.29340583858 0.194161419576 0.338088151116
r=17.7993717151 0.300994986263 0.170932741412 0.338885180758
r=19.1169212121 0.314258373206 0.162743221691 0.319872408293
r=19.5430217681 0.29262843155 0.168147989946 0.356864742315
r=18.459289385 0.335920241832 0.149139634926 0.320020927799
r=17.6428169778 0.298854634139 0.187425143304 0.336518317442
r=17.5559862753 0.299397156813 0.186137217815 0.336927980312
r=19.8921270697 0.320030371314 0.160012736357 0.306946213383
r=18.7674642445 0.340209004192 0.164378151771 0.279938027827
r=19.3470152544 0.310790687539 0.179793338902 0.308311843969
r=19.4414951692 0.310415020964 0.190405298657 0.32065382512
r=19.5605465446 0.303804071866 0.182729962102 0.318699969127
r=17.1524788297 0.275849536616 0.190305288025 0.358849718335
r=17.3009385637 0.271249739879 0.211885048766 0.341558268772
r=18.0097546184 0.234283552321 0.229807262644 0.390128496761
r=17.7976207283 0.202358560348 0.268487013124 0.396136695057
r=16.6097445905 0.186984308748 0.288161992818 0.403692109523
r=16.6337566269 0.186357629682 0.289453975543 0.402117243593
r=16.8757890908 0.200545575361 0.259707860715 0.425303971742
r=16.7125239909 0.187324097401 0.290904804111 0.399224565892
r=16.778308205 0.38887142408 0.0992769569318 0.333228544483
r=18.4276902744 0.398524154578 0.113272053931 0.293282975921
r=18.7140646968 0.399321720151 0.111791846828 0.263838428491
r=16.907177679 0.403676332436 0.095071084111 0.338448049101
r=17.7487719991 0.397604864348 0.10290441063 0.30281798821
r=16.7363969156 0.217183781045 0.266378836844 0.373267592321
r=16.3428683011 0.218665323657 0.259842246606 0.388432297376
r=16.9034529959 0.234911061579 0.242777850618 0.372973209213
r=16.7587556576 0.22972972973 0.249214403786 0.381921427792
r=17.0061220609 0.236962551064 0.242331916987 0.381525555723
r=16.7112607721 0.230243971528 0.248422200143 0.382589372893
r=17.0696674219 0.392348230217 0.11816257936 0.252732478526
r=17.3843600589 0.386973281513 0.12871045971 0.245290112148
r=17.1925938361 0.395478734574 0.123362871148 0.231324881959
r=17.1934757732 0.394477040959 0.121661038626 0.241656102404
r=17.2054970178 0.215769476407 0.265985429904 0.38210238036
r=17.3192355284 0.195193109197 0.261415207928 0.388533851996
r=16.3871967941 0.214531599001 0.263040336355 0.387334121666
r=19.3946498423 0.312365930599 0.152365930599 0.363154574132
r=17.8600755307 0.391543555782 0.0917303447105 0.363151638648
r=19.2850820945 0.37889761712 0.122706286515 0.284282619636
r=18.1469224479 0.35969533183 0.127777658059 0.29911040499
r=18.131168114 0.360756873348 0.1377020859 0.249858162916
r=18.0274392757 0.522392372147 0.0470480593277 0.148126745642
r=16.4763141261 0.196921592956 0.26764168793 0.414123243457
r=16.0672019021 0.219811947073 0.255122049128 0.41731383841
r=16.3460602839 0.26827451793 0.196909225775 0.30916150887
r=16.2669898799 0.265200600996 0.19788906411 0.317616380863
r=16.8787836438 0.282927536397 0.191863406648 0.30494175966
r=16.5335554179 0.296743769792 0.172208453807 0.323282390197
r=16.6429626982 0.276171657682 0.204714310379 0.303558068344
r=16.6542922045 0.27549855822 0.205317219211 0.304036433207
r=16.6659518476 0.276259952365 0.204905069752 0.303719632528
r=16.6465027336 0.277045890888 0.204297988838 0.302584154957
r=16.7679283701 0.264795678722 0.233501643964 0.356211836543
r=16.9888137362 0.256964505831 0.237455355732 0.35673535826
r=16.9954354015 0.215096959778 0.274413529733 0.368645538858
r=17.0536712685 0.20446208787 0.279806438915 0.383576687099
r=18.0215546793 0.269509938038 0.23044982699 0.337828920898
r=17.2410370698 0.317140644019 0.180203607392 0.310777913024
r=18.668476945 0.384985858163 0.10878707275 0.309719722609
r=17.6657816162 0.371878063582 0.104616964661 0.331030297372
r=22.2157005191 0.418208896384 0.0933769902976 0.241025865656
r=19.8933144504 0.376723010759 0.10417618425 0.30241497188
r=17.8880912087 0.347772935048 0.116987349846 0.358881683852
r=19.7674521156 0.367793555828 0.100151373171 0.322987097239
r=18.4129184661 0.3777177394 0.0889578553877 0.322341652013
r=20.0792520244 0.426721983405 0.0956712986104 0.236179146256
r=18.4234151399 0.392627255706 0.0952977319825 0.307902190026
r=20.9593778113 0.321289500389 0.143322398697 0.345573832393
r=17.4161293846 0.221455812421 0.254531757616 0.385164084938
r=16.8727681464 0.226916925393 0.229501498595 0.389030012231
r=17.5012254152 0.222398628267 0.245673641762 0.391991871209
r=17.0207308883 0.21258804052 0.257802180214 0.400083558599
r=17.4953063572 0.22675004266 0.225461971629 0.401360731448
r=16.8182634772 0.229723038137 0.225097567705 0.390053108215
r=17.2180753277 0.245389744769 0.246263508853 0.355070131065
r=17.4440090668 0.231202642316 0.260475357814 0.370312803575
r=17.8363907222 0.294661179576 0.191112688711 0.321050237934
r=17.0818348132 0.280509076247 0.199838722401 0.309255055264
r=16.3278423011 0.191613447053 0.300314334831 0.397843256127
r=16.8198201093 0.212835749941 0.271975279296 0.381079153791
r=16.782153783 0.284124134393 0.195588612465 0.34644780713
r=18.3955437348 0.237450833489 0.230052444278 0.386589248923
r=18.4446987318 0.270648531441 0.20375845982 0.349070241146
r=19.1702783707 0.358690917012 0.123175778697 0.287246787192
r=19.2140949386 0.306914283286 0.134970889465 0.316624877821
r=17.8635497842 0.353177556184 0.12966959369 0.291524036315
r=17.8347884305 0.238693259403 0.248541399429 0.370484545041
r=17.0552424017 0.244724283718 0.243508555461 0.366732594219
r=18.4004720239 0.333007458598 0.152109055666 0.315342800556
r=17.6222875401 0.306145829982 0.157267994218 0.330394788866
r=18.9175802644 0.321754323928 0.166477727741 0.320027872825
r=16.9275789474 0.320765238279 0.156307639514 0.324239694591
r=17.628128751 0.263832074289 0.247409751874 0.338598429429
r=17.8160657435 0.254624481957 0.246831092692 0.344475892045
r=17.2268918647 0.268496819551 0.246568463341 0.339917419931
r=17.5673186714 0.265538053704 0.228816031579 0.34394170448
r=17.3785762681 0.255547607437 0.240342878033 0.342399880588
r=17.4049701552 0.252602103572 0.241604181772 0.347273403386
r=17.5763073644 0.25760362069 0.237538291989 0.346482599895
r=17.5565311861 0.257061265167 0.237745136062 0.346606863282
r=17.3757415352 0.327627707943 0.154158866007 0.377534100027
r=18.7844861725 0.33754704631 0.150425462281 0.326215022091
r=18.0722275298 0.261592708403 0.21429046637 0.327123943849
r=18.4820129306 0.3845903751 0.0882107049301 0.310952953052
r=19.6453162834 0.267097728178 0.19477826435 0.360906104128
r=16.8964544554 0.231564425046 0.251016551071 0.382756317498
r=16.7050923376 0.197172145991 0.278155594613 0.380799768438
r=17.2061885747 0.196999422966 0.285112521639 0.400115406809
r=17.3808665333 0.208242761499 0.288214068342 0.369511346839
r=16.6716677352 0.191948436908 0.268982869748 0.410436700789
r=18.5607761808 0.325594680438 0.160249525855 0.317665607934
r=17.4738988864 0.28837504564 0.181444385435 0.321497327978
r=18.923557753 0.323045319289 0.154310140827 0.317829145121
r=17.5396330825 0.283043709227 0.180871432885 0.329198848892
r=18.561440738 0.335804299481 0.157935919611 0.306688081707
r=18.0958688491 0.330129636311 0.178793800034 0.297900956287
r=18.8987035008 0.364859142893 0.13741143017 0.302615529244
r=18.0090387336 0.339368468376 0.146093619857 0.297837025262
r=17.9981117765 0.338354817941 0.146418256568 0.299565463973
r=17.5599639408 0.271016670244 0.229090648923 0.338413107248
r=17.7553295221 0.225413130862 0.275480125056 0.366815542653
r=16.8411349438 0.26314043005 0.23935934873 0.354260684895
r=17.4791528539 0.254980676473 0.247594129376 0.343559323726
r=19.0601314259 0.323027226581 0.153853253346 0.325149976927
r=18.4064266612 0.290715216348 0.190461496263 0.337859151066
r=19.9030130323 0.279862206358 0.188843695526 0.356810824272
r=20.300806298 0.328962850899 0.147167591192 0.336583179246
r=18.6542392165 0.334249504511 0.149139219355 0.317659241478
r=17.8962957413 0.3079536481 0.178355646154 0.318219381852
r=17.8731439564 0.28574430383 0.195752622253 0.333270872958
r=18.0057338601 0.320317016766 0.166289265754 0.310922142995
r=18.9503380669 0.325813274247 0.156116762346 0.315103904388
r=18.7342293092 0.325841698499 0.158568002132 0.321636907406
r=17.7649097921 0.31488540005 0.159077043629 0.326258640472
r=19.6756218634 0.3206415012 0.162448178049 0.321077896574
r=16.8519135089 0.174673966535 0.278174212598 0.428364911417
r=17.6227354609 0.30594581357 0.178232625284 0.313634254485
r=17.3333606063 0.326053897739 0.144504275422 0.282290030663
r=17.0807078702 0.318016276519 0.160795767863 0.290754275811
r=16.9871942853 0.320033195265 0.160453570694 0.286549879394
r=17.7915975507 0.317274089407 0.157889494676 0.340612157404
r=17.5467436894 0.344193177463 0.15479384548 0.318677106719
r=17.6509690546 0.317714915988 0.15995122859 0.341579177942
r=19.1856839153 0.332559260395 0.135302107523 0.35113701091
r=18.5401088637 0.296061973431 0.195923132751 0.310198479063
r=18.1704975408 0.299692992074 0.16681808214 0.339682340779
r=16.541664556 0.219302413147 0.251820527641 0.391957385495
r=16.9727826035 0.201404734033 0.261720997599 0.416023491597
r=15.5902784841 0.174219843056 0.312549425148 0.398990206217
r=17.7064747238 0.275167785235 0.214418257808 0.298527652047
r=17.6132235109 0.157160936949 0.294798647275 0.434033901118
r=19.7076147402 0.302851483514 0.18280856683 0.329509346759
r=20.4902284363 0.340534811675 0.162175933475 0.360304907875
r=17.4527084778 0.190765820909 0.277167119828 0.396105820651
r=16.8753217414 0.19766029534 0.264942785911 0.418589784568
r=16.8947621497 0.179116833204 0.27787563902 0.419424838269
r=17.0068388492 0.201023866176 0.260472997332 0.415999711587
r=16.386690938 0.187603732344 0.257866123237 0.421793912946
r=16.5648849719 0.208168436796 0.244246359745 0.398595614929
r=17.3233932961 0.190402700312 0.269273117814 0.415804768867
r=17.2964937531 0.210628034027 0.248969001567 0.403687246055
r=16.3860390186 0.187799005283 0.259812937933 0.418359995969
r=16.3828591934 0.188097479532 0.25762318945 0.421354539681
r=16.7247937886 0.211489614671 0.279097836465 0.383311415755
r=18.089948657 0.393057480367 0.100772124332 0.321586484525
r=16.8806984366 0.367538816956 0.153656046849 0.344275506367
r=17.1223060019 0.385566782618 0.104411683507 0.306443597813
r=19.3410683834 0.398052916699 0.0971186307608 0.283818795635
r=17.4904476074 0.367360729822 0.134518731258 0.296236854331
r=19.0624782297 0.370048051072 0.136190368551 0.274877474904
r=17.5261311362 0.371174277264 0.148121630032 0.268666662995
r=18.2467936417 0.397420221055 0.0971972475964 0.300390802944
r=18.3342648306 0.356270693182 0.158248803222 0.294206963453
r=18.9705047432 0.409293133295 0.0989844200808 0.254760530871
r=18.9621110009 0.399950401746 0.0878707469497 0.26937555798
r=17.6595625276 0.323338031979 0.180798200276 0.294469836117
r=18.128286826 0.391780170892 0.122333737075 0.265486024706
r=16.0751632023 0.182667947934 0.290823693852 0.407638271522
r=18.4759738618 0.262866931402 0.194796327242 0.367132050384
r=18.1740298573 0.280336151337 0.189287173785 0.364894513227
r=17.6196455773 0.259630794095 0.212466556206 0.36019984789
r=17.5951572157 0.25756735044 0.21331724321 0.360974189991
r=17.3814639892 0.252332220912 0.247763734744 0.344110690457
r=16.7738186025 0.160011219016 0.291729481471 0.43473687901
r=17.6074944625 0.267702330243 0.211976948133 0.325783011776
r=17.1401430113 0.27761376291 0.20521654836 0.321401189729
r=17.479585181 0.214410419358 0.257201717937 0.388910227312
r=18.05077193 0.312383242014 0.157774639236 0.330666442361
r=18.2195316219 0.32865453381 0.157655974809 0.319047873192
r=18.3625350869 0.373583270943 0.155217471147 0.239168820895
r=17.4482653692 0.248397073244 0.248679942672 0.341178245455
r=17.3214607493 0.300765141765 0.190209625607 0.281714303821
r=16.8870425831 0.207496803069 0.258184143223 0.398305626598
r=17.6206707267 0.278862827722 0.188042739181 0.326616499405
r=16.9658052918 0.251550829219 0.263071274845 0.339030256995
r=18.5015084311 0.285714285714 0.211540335943 0.341953929627
r=17.6218985531 0.263987138264 0.250160771704 0.331149517685
r=18.4108190023 0.320036983225 0.18060141769 0.295117333686
r=17.0716072337 0.273452952812 0.216021474993 0.320641424131
r=18.9674004299 0.288057028228 0.215145436309 0.316929359507
r=17.9911058122 0.279737985815 0.211668656352 0.322119573557
r=17.433328949 0.22643229071 0.235860973387 0.359948107241
r=17.3443169796 0.270046758322 0.25242515179 0.322457952404
r=18.1008495991 0.277924316419 0.228382648664 0.332636912068
r=17.3666942454 0.25792946853 0.24827928759 0.333995600653
r=17.1062258914 0.285235702321 0.243000717875 0.312335486959
r=17.2153197952 0.241568073459 0.249514391665 0.350520925305
r=17.4319930881 0.233399160701 0.245186373735 0.382745001234
r=19.4448106753 0.290731900111 0.186672491081 0.35278271813
r=18.3287034491 0.277666682168 0.215563719791 0.33069339162
r=16.9252969214 0.294790556833 0.175853754276 0.315258229126
r=16.3027262579 0.226788085406 0.26312559061 0.351199754489
r=16.4223852938 0.314371488398 0.173514088825 0.307842849926
r=17.1399710369 0.360880985645 0.128614263421 0.285413449676
r=17.9882431572 0.301430879298 0.191737825987 0.315624278791
r=18.0045453397 0.289859928096 0.203974073167 0.325090524851
r=17.9279031902 0.265967123644 0.214995776753 0.331654863232
r=17.1261067264 0.21417874898 0.269862968575 0.370494154373
r=17.220026448 0.189339506616 0.303474294488 0.383120796122
r=17.5768385782 0.217115689382 0.289864915855 0.354803411063
r=17.6678887563 0.225192965704 0.282684809422 0.357523673112
r=17.4066716801 0.220517641161 0.262037559274 0.369279939838
r=17.3120142811 0.223455951858 0.262398317157 0.373782357666
r=17.1471250632 0.2110702481 0.281495578744 0.373688942164
r=17.7622969054 0.238021211681 0.255673398228 0.359116664245
r=17.6088528889 0.222183790583 0.24644288971 0.381086392579
r=16.4182543129 0.220623718181 0.26152129328 0.391723971529
r=17.6261798397 0.228880229395 0.257995735608 0.364421733696
r=17.3852579685 0.220483766483 0.274932200226 0.367546142275
r=17.1646331946 0.231566707466 0.261982864137 0.359265605875
r=17.6643899637 0.244458895573 0.259307429686 0.348344442638
r=16.9993160123 0.250614250614 0.249098227822 0.349783051911
r=17.0140204759 0.240686320978 0.264148260499 0.361456062186
r=17.8314077152 0.21638497389 0.279274524117 0.369981470043
r=17.1830804085 0.249535747447 0.264856081708 0.351903435469
r=17.1889051435 0.227190086031 0.268162201916 0.363894286657
r=16.6149720367 0.199875915661 0.282413548134 0.394579326839
r=16.5719680661 0.228911009755 0.251563072211 0.37000366215
r=16.6816536128 0.230924802353 0.245047343262 0.383491910278
r=17.3006039163 0.229366192887 0.245531629354 0.389221008967
r=16.6575947811 0.233869172196 0.247695596028 0.375317273011
r=17.1304344399 0.218735788995 0.267192158052 0.372037794957
r=16.5430024714 0.219049196621 0.256438628458 0.383809839324
r=16.0468712358 0.199683519551 0.266114330066 0.411484750576
r=16.0804885177 0.191129595741 0.281630344369 0.406082182665
r=16.753787395 0.207679113339 0.247877908255 0.41892070194
r=16.9871672059 0.198676932217 0.259635995793 0.402949606211
r=18.3889515403 0.191542064493 0.254954062331 0.41406953702
r=17.1305489019 0.199197823465 0.264129245786 0.395787170785
r=16.406931756 0.211008627638 0.265585101879 0.394518580313
r=15.7811838349 0.179127647854 0.300215333767 0.42290550353
r=16.1258162329 0.204019582582 0.251816542128 0.408734862149
r=17.7602675936 0.366821341705 0.138940159735 0.287485696871
r=17.2855530405 0.370140151293 0.137688383276 0.28446607635
r=17.6860372403 0.375364088169 0.134074166643 0.280276594858
r=16.8994413264 0.368519399334 0.129612013318 0.314704083713
r=17.0931291286 0.371431237171 0.134260123157 0.288766560926
r=16.1458407365 0.180837543784 0.288397755804 0.401382474195
r=17.4670389472 0.20733140964 0.273729369914 0.378433258523
r=17.2245552336 0.14889943893 0.278993772736 0.453665454097
r=18.3954752206 0.278329197684 0.209961745244 0.319117038875
r=17.437395375 0.264145638575 0.255710972095 0.328038237155
r=17.5412771711 0.288091523661 0.216068642746 0.329901196048
r=17.4460649899 0.252562402955 0.24246554034 0.347676110024
r=17.3730573722 0.250201244832 0.244787379139 0.348788430169
r=17.4023258992 0.251172861783 0.241645615301 0.345555154577
r=17.8420726312 0.267838584197 0.224634023221 0.339816491968
r=17.9041811577 0.289340931786 0.210142557074 0.327132330154
r=17.5729955738 0.26194134095 0.235989796335 0.347246765674
r=17.4024485144 0.250738331719 0.244426213196 0.349011078868
r=18.1154028169 0.268495181616 0.233802816901 0.3280948851
r=17.9981981577 0.268926688347 0.224742186125 0.342919412235
r=17.5699999972 0.268519626405 0.210637039957 0.338526453593
r=17.118577174 0.272931755814 0.204282693778 0.358405686266
r=18.8765175818 0.31028741328 0.176134786918 0.292051536174
r=17.641854756 0.297716962343 0.202817836462 0.312838859588
r=17.9823781889 0.296519366432 0.210856737211 0.306385598296
r=18.0157817518 0.284616806451 0.229939234306 0.310494212241
r=17.376038973 0.2509202098 0.246111656327 0.346503455044
r=17.3923835464 0.252437798068 0.244534597803 0.344903311997
r=17.8599025598 0.283730256969 0.190028222013 0.322844976977
r=15.7006038193 0.217266554022 0.264641183409 0.365925973157
r=16.4676358928 0.218005023579 0.253685841836 0.393519064497
r=16.7352388973 0.250238616585 0.248161248667 0.339003986301
r=16.4737267175 0.199586088537 0.277017818384 0.397102619757
r=17.5022958854 0.213644614764 0.255067567568 0.40076643808
r=18.4935195877 0.221200199479 0.243863245969 0.382722890231
r=17.5568305352 0.361446309899 0.116518013291 0.310423224904
r=17.8964820296 0.364957716702 0.132135306554 0.285034732709
r=19.2545663728 0.351078955754 0.139390423223 0.303176492611
r=18.8225667657 0.336260528878 0.141668552309 0.314612926272
r=18.8806728569 0.336901969779 0.142297836869 0.313417283841
r=18.8147645599 0.336327663461 0.142427393503 0.313829073971
r=18.9465987773 0.305414847162 0.148864628821 0.345021834061
r=20.5570647933 0.36371124031 0.13690245478 0.291698966408
r=18.8400868937 0.341649725867 0.149665664219 0.305872437179
r=20.7086162845 0.370754403456 0.13260219342 0.268660684613
r=20.2639942061 0.326374984024 0.140842670302 0.326161973331
r=16.6688767101 0.233873259449 0.252912759307 0.391426135672
r=15.7695430667 0.173514083357 0.289551441001 0.40103045331
r=18.7786795027 0.34109021358 0.147191584316 0.297730315588
r=18.2907608341 0.316789532298 0.161898602958 0.320133702626
r=18.2834296319 0.31599532333 0.163255048607 0.319733256626
r=18.0406527275 0.298611486304 0.167125902714 0.338285878942
r=19.6348743211 0.319796141245 0.161856570805 0.320240262104
r=18.3421718249 0.311804793849 0.169705086459 0.322695998707
r=18.7302660434 0.31716401213 0.163041420403 0.326144801022
r=18.2204782261 0.295254847903 0.178054411528 0.335107021743
r=18.1609744628 0.293810574092 0.177175967423 0.335052152048
r=20.6827580267 0.289490696009 0.173279439467 0.342968657681
r=18.162493113 0.303407625643 0.173427982083 0.330485751458
r=18.2196654973 0.305245217314 0.171596903448 0.33127620492
r=18.1671742395 0.305453086516 0.172671785785 0.329625873463
r=18.1730176024 0.305685864519 0.171583174631 0.330616896622
r=19.5294278418 0.312241075989 0.160632200216 0.334544009988
r=18.8938972474 0.313648861565 0.164555593315 0.340742685903
r=18.4481548274 0.32337143014 0.159571937081 0.307714832133
r=16.9401354557 0.163312027534 0.280514412144 0.439109458546
r=16.9299972009 0.146561249294 0.304638200702 0.439168119429
r=16.7876422494 0.161897977759 0.291780442439 0.43725513475
r=16.8083702726 0.153672080498 0.296242328087 0.437727026011
r=16.7701004917 0.169879313315 0.286038272751 0.428221731773
r=16.5470024284 0.171683848797 0.280733104238 0.422817869416
r=17.5269468266 0.176732381276 0.291801462046 0.417862696384
r=17.2382143316 0.176443850267 0.283368983957 0.424385026738
r=16.9540743966 0.162488413701 0.290219367262 0.436363734345
r=16.5410090965 0.163065949969 0.29951416167 0.431879264007
r=16.6573602365 0.149883391638 0.300120772947 0.438759786773
r=17.4586656938 0.160785354205 0.290395330326 0.434797028389
r=17.6699202324 0.157564441678 0.294797987656 0.436440018671
r=16.6798008793 0.171642320238 0.287831513261 0.414444759609
r=17.4088861015 0.169145256585 0.288265615116 0.426954497127
r=16.7421897327 0.157103284527 0.295787315178 0.434723171565
r=16.6295000785 0.15950952366 0.283458465534 0.440308275479
r=16.950456813 0.151659154413 0.302155778997 0.435418408762
r=17.343424836 0.190756464685 0.270551910459 0.420168371285
r=17.4223912751 0.169785916252 0.300480229792 0.414164534805
r=17.0520727183 0.148220939279 0.307060284704 0.435436542057
r=17.0586132942 0.163831867058 0.290566959922 0.430107526882
r=16.9368146483 0.156792232311 0.288351463934 0.44559321526
r=17.2993455191 0.170810412786 0.296725429896 0.419608437649
r=17.3727779034 0.16410281614 0.292770432988 0.420995724185
r=16.5245385839 0.210810960344 0.283213687982 0.348299376184
r=17.0947226802 0.233500167807 0.24839853497 0.36457953335
r=17.7107298369 0.215468258186 0.25798144136 0.362956301353
r=16.9040851045 0.245189406638 0.233702089619 0.338853503185
r=16.8610980231 0.203636418233 0.29024601307 0.367504545182
r=17.1657302022 0.253881278539 0.214872798434 0.344748858447
r=17.3030609659 0.255571503534 0.223693551872 0.334194181217
r=18.0981522442 0.231305370114 0.251459041861 0.383549565436
r=17.4863099005 0.347304959908 0.128679026429 0.341839471605
r=16.6861410138 0.218161344477 0.284329856621 0.341889713576
r=17.0332316588 0.314252526056 0.169825761795 0.353000238682
r=18.5973521146 0.3093745695 0.171304587409 0.357969417275
r=16.8091800726 0.203591639135 0.274639364103 0.405678584279
r=16.4389197516 0.186302789399 0.291367323739 0.407591001539
r=15.5542714691 0.159648390065 0.312013686271 0.410118446888
r=17.5208902229 0.19698738258 0.280862653549 0.384803512868
r=18.0980730468 0.325954001206 0.145835127918 0.343957274528
r=17.9803119542 0.33478533858 0.144790375367 0.313147853846
r=17.3942494155 0.240230460922 0.200734802939 0.380406646627
r=16.6896797252 0.217697811448 0.243615774866 0.358383952134
r=16.4363396877 0.274211961935 0.207062077632 0.339496146007
r=16.4171160297 0.273400827657 0.206880365311 0.338986233261
r=19.7145129031 0.388295519452 0.120772511177 0.259255919021
r=17.3195113114 0.263665164428 0.201329704163 0.366739547544
r=18.0991275941 0.279576506037 0.199846580189 0.327354337565
r=17.3309109511 0.256163199358 0.226057730735 0.340012383858
r=19.0030776794 0.313351594325 0.169511167299 0.312368310156
r=18.2916011461 0.270755597015 0.203491471215 0.355010660981
r=17.8021661253 0.268444398196 0.206357106768 0.344699339416
r=18.6503306067 0.274978376375 0.204744841221 0.339626838008
r=17.6889068553 0.261854100524 0.215316428823 0.345096457665
r=17.655099362 0.264013304946 0.213748401278 0.340980140374
r=17.0602696593 0.203948430741 0.275799501984 0.38625952901
r=15.4756475014 0.215705190044 0.259502218792 0.393305035694
r=17.2650642578 0.206291242232 0.277596258569 0.381766929336
r=17.4071255222 0.431796048111 0.0886579692807 0.220507902295
r=17.8488055029 0.351955061453 0.143829749787 0.305215452759
r=16.5113429583 0.284575396046 0.21311415327 0.334085891297
r=17.2124074941 0.193946320086 0.281079460903 0.390456214572
r=16.5587220232 0.207701887154 0.279126353099 0.376702749305
r=17.4569971095 0.218254759294 0.265698195953 0.382786803548
r=17.166214804 0.193290020993 0.28351370088 0.392148373769
r=16.3760464727 0.209807410509 0.284069499686 0.382823948085
r=16.5673195462 0.197593714769 0.286006200676 0.382275225479
r=19.1946741263 0.284581019582 0.20892655839 0.321781971525
r=17.2806478143 0.276981970857 0.212398122993 0.351321313905
r=17.1827048452 0.231697513592 0.245848045511 0.354781910832
r=17.2396388962 0.230773338297 0.243594926898 0.357590200425
r=17.1825303058 0.276284755486 0.221460304655 0.324117492171
r=17.8372908168 0.270565548469 0.225686286124 0.332773905661
r=17.4242992525 0.258492617194 0.22700651866 0.338227885529
r=17.4114692093 0.260397361873 0.226185752851 0.337053543599
r=17.4167875424 0.259541277449 0.226918573799 0.336684709989
r=18.0235611729 0.286512098196 0.195076069321 0.317927434336
r=17.2816051865 0.261205482969 0.204724363501 0.353055138971
r=16.5700488659 0.206022570673 0.266527617416 0.38889716563
r=17.1750774674 0.233703690556 0.245062889733 0.36454746607
r=17.3779281371 0.231582826608 0.226976229961 0.380725999631
r=16.9303288377 0.229125625095 0.226953578825 0.377531949285
r=17.4707423575 0.224947633648 0.246045960961 0.372666282141
r=17.4180318539 0.306349543427 0.168188575069 0.324952219155
r=16.9587809202 0.229421696919 0.227838750528 0.372836639932
r=17.34234609 0.349301504041 0.126318043141 0.345394208639
r=17.4534865019 0.320793643826 0.16061630306 0.329441201001
r=18.4565085271 0.347552602436 0.13665559247 0.309368770764
r=17.0178213354 0.232665515718 0.233869996387 0.364114505962
r=17.1798240884 0.240336301677 0.212079001045 0.373712750609
r=17.4367665886 0.347161815546 0.125738820118 0.347329095573
r=17.9073764406 0.352117565378 0.121916223097 0.325966211525
r=18.1202812691 0.346332381147 0.134691899612 0.314017547439
r=16.7195740886 0.227174643097 0.232905097389 0.369678608686
@balllist {Second Position} color=red
r=47.2304489102 0.270095980804 0.258798240352 0.20075984803
r=46.2521312957 0.270288412056 0.242812073479 0.205580292216
r=45.2480107562 0.315810000821 0.224135807538 0.159803760571
r=45.4259795721 0.328133688431 0.219087476953 0.161403611461
r=44.9404734037 0.319155478118 0.2171005432 0.163267397766
r=45.0073293051 0.338577590302 0.205989093466 0.151142906002
r=46.3160083636 0.348422043701 0.203440812883 0.160730225108
r=48.6048905445 0.216117076879 0.286914378029 0.220621495771
r=49.0560599698 0.184789859907 0.318879252835 0.228854323935
r=45.8023347598 0.295127407119 0.228039291967 0.188017895351
r=47.0617378769 0.289770227742 0.239078203783 0.191939359074
r=47.5357143776 0.302291408367 0.225742756119 0.204757312761
r=47.2946579485 0.271766769416 0.252586895829 0.194642505008
r=46.826904768 0.262656587684 0.254608396327 0.194359420687
r=47.5984032066 0.25730265345 0.25808932729 0.188868862243
r=47.100977344 0.266190310213 0.254025792959 0.187800627396
r=47.695677519 0.276534874406 0.237855467185 0.200205985009
r=49.9133075702 0.226057552964 0.290221516804 0.206472983231
r=48.4438531324 0.237010641884 0.283045215968 0.20221986806
r=45.5936185121 0.315103259517 0.223463548146 0.169420253794
r=45.8460943285 0.305322344604 0.217874656602 0.178926288223
r=46.2746373626 0.262585034014 0.258907079315 0.21333632354
r=47.7130395537 0.312505256076 0.269237238247 0.172371261178
r=49.8880311888 0.348401666551 0.173324183321 0.150327649193
r=46.2593497006 0.233836942982 0.284706875075 0.205287901314
r=46.7454822477 0.250029771525 0.277589697351 0.20162977833
r=44.9388414913 0.34590079791 0.200503942886 0.158928654752
r=48.3066736133 0.269750132908 0.256353003721 0.199929115719
r=47.5433970021 0.265274803712 0.247787294789 0.205389007852
r=47.4922609379 0.246092044363 0.261680202602 0.199414898262
r=48.0794045446 0.250365432318 0.265547484054 0.209337349398
r=48.9730352502 0.282219743988 0.226992823894 0.210798099302
r=47.4444153874 0.332352412248 0.222309415208 0.158386057842
r=46.322528776 0.371149595103 0.193772702532 0.137875876165
r=46.577443339 0.384896580445 0.172396773248 0.137522557957
r=46.7811685128 0.338934431183 0.194690284361 0.143205493417
r=45.4890750607 0.34219453868 0.214745194001 0.147711473222
r=46.6984101034 0.341233173148 0.192931595798 0.14386354947
r=46.8285148504 0.341343714011 0.194285845749 0.143010161895
r=45.9042625266 0.326640791432 0.233344033618 0.178101380337
r=45.529894569 0.29312483388 0.209621688668 0.152166208913
r=47.5137409819 0.324784001911 0.204735803692 0.155868165205
r=47.7386849685 0.341534058386 0.21100171723 0.155809959931
r=47.4575891219 0.343448768297 0.204833677413 0.148487341477
r=46.3528117384 0.359425837321 0.202424242424 0.152153110048
r=47.5624134453 0.334521677701 0.226223529218 0.163613662127
r=46.3299250087 0.338594349494 0.227270084874 0.146087664225
r=47.4473346757 0.332469212785 0.210479336548 0.150113962434
r=47.4876737238 0.331766931097 0.209206495823 0.149701434323
r=45.7742286862 0.35607916136 0.211046340747 0.160419320074
r=44.9700292849 0.367093991129 0.191870709035 0.140014581688
r=46.2937991138 0.342834053681 0.192568917299 0.160979551811
r=47.4261455915 0.347450932734 0.199580725527 0.164884243787
r=46.5962716875 0.340793944903 0.20355050988 0.161589452164
r=47.4392584045 0.304424859168 0.226876249319 0.166681809922
r=46.6069396861 0.311593201721 0.22958520535 0.163112819096
r=48.319036117 0.279673908136 0.266526850732 0.177391856734
r=46.5696972336 0.259631844792 0.261956590655 0.211129192468
r=46.6189483739 0.239964509993 0.270674853973 0.206265501672
r=46.5807005931 0.240302232041 0.269279871149 0.206260644773
r=46.2546114408 0.248399995337 0.275550529838 0.234014525361
r=46.510316784 0.244813629477 0.267864456214 0.204363563329
r=50.208947375 0.385539138636 0.221251178875 0.121848475322
r=49.372951186 0.4033656251 0.181015928667 0.118063044665
r=47.3003889173 0.389423807485 0.156874663278 0.119371267274
r=51.1233345024 0.389490824826 0.229097513622 0.124506795265
r=48.893696966 0.369641038304 0.196888792864 0.118213525109
r=46.2820853186 0.2517489068 0.261418456023 0.207037354009
r=46.8434224585 0.246231078112 0.269369725281 0.198030872137
r=46.42695092 0.261395918011 0.255364713081 0.192342992002
r=47.4615016404 0.262984888024 0.253411941902 0.189895072036
r=47.4508656292 0.26633694479 0.254518874756 0.189949858593
r=47.5228940658 0.263327875501 0.253539185875 0.187861724432
r=45.1074572057 0.366297356737 0.175384870742 0.122685588614
r=44.3396301772 0.359857670843 0.174464412416 0.1315432759
r=42.8608433696 0.351190011939 0.174113115629 0.132170219404
r=44.3737604137 0.363883684665 0.170568899559 0.128577358448
r=46.5118193568 0.261828731016 0.263409142573 0.198926186121
r=46.0717165879 0.248772807261 0.262619246087 0.200287116792
r=45.7409397977 0.242504270135 0.280370516358 0.201550387597
r=49.7235760252 0.342712933754 0.216277602524 0.157034700315
r=49.7284178638 0.323552385804 0.224995754797 0.158498896247
r=47.3318121354 0.390433469727 0.159655149778 0.136010152951
r=47.0565829835 0.366933943506 0.164583892473 0.139884456477
r=42.8263463892 0.339422531396 0.1775646956 0.142327763779
r=42.5246194741 0.418087258018 0.110324569007 0.0934219397091
r=47.8659129357 0.242866034881 0.27724048097 0.203385917978
r=49.4027263043 0.254519909216 0.278481989841 0.18541277463
r=44.3943367478 0.304452672895 0.22877795496 0.15510329108
r=44.598739508 0.300388660549 0.235230278271 0.157093365453
r=44.6810821163 0.31250532946 0.227174277609 0.152129794382
r=45.4461531048 0.306725870852 0.243460002754 0.158680985819
r=44.4919750828 0.309368054395 0.226022160164 0.154660732442
r=44.51481967 0.309277014771 0.22646700446 0.154507561765
r=44.4654777489 0.309068390609 0.227122150391 0.154947941477
r=44.3946717611 0.308655280823 0.226684250005 0.155122410903
r=47.5469457492 0.293917332081 0.228452325035 0.174495068107
r=47.5494412971 0.286609880211 0.228456967666 0.181897341888
r=45.7257614442 0.253831275108 0.251450676983 0.203838714477
r=46.6715429779 0.263721273179 0.247506325106 0.204206801735
r=46.0544652772 0.304932807596 0.230980928623 0.178659370725
r=45.4485032644 0.315923425916 0.232101361071 0.155969901516
r=48.5538974052 0.363770240734 0.174976920882 0.143035748307
r=48.5538434247 0.342887820363 0.187106110826 0.148219037393
r=46.5348594144 0.411539893559 0.164841542741 0.118914124269
r=48.5330337907 0.384851683234 0.185840986783 0.131003954064
r=49.7970519826 0.342191984692 0.201339428085 0.153236951207
r=48.8282130181 0.375434296836 0.184704101492 0.147379802494
r=49.5261763063 0.368311769981 0.165919809947 0.141256070152
r=45.9648047586 0.393182045386 0.150054983505 0.117364790563
r=49.1904520387 0.372924275262 0.165385547981 0.136792228797
r=48.1700038232 0.35001061997 0.230288155193 0.16073914993
r=46.6746749847 0.272446913697 0.247186779039 0.20248128443
r=47.437111939 0.26862626507 0.265915352876 0.177081569292
r=48.1504960467 0.277807766805 0.266344902042 0.185533293113
r=48.3942905324 0.252880121472 0.272658774328 0.188159621866
r=48.8950718182 0.282401316695 0.265386669015 0.170476751419
r=47.9955337804 0.269815298138 0.265118642641 0.172382688831
r=45.8214252472 0.269763163946 0.262451138193 0.204690733502
r=46.3674215401 0.262871575675 0.2663687585 0.20050514863
r=46.0098690419 0.34185976861 0.214384754468 0.15447416002
r=44.3533769811 0.315316989368 0.212856629473 0.16009781837
r=46.524120423 0.245026492156 0.263118392532 0.216141529569
r=46.2674157357 0.264582838127 0.261540289993 0.199524601854
r=46.3510814055 0.304334444729 0.214003590664 0.175378302129
r=48.0413566211 0.297855403634 0.243959542986 0.190906536805
r=46.5898766016 0.319830475064 0.221893685525 0.179709573559
r=44.6497850142 0.35280984535 0.202570246134 0.138586364626
r=46.0924273512 0.350558837278 0.206451064553 0.146933831966
r=44.3261181723 0.326425063253 0.21390831969 0.149203750558
r=46.3593555675 0.296395911781 0.25048620019 0.185087102247
r=46.4933878899 0.278546932554 0.250694053819 0.186242310972
r=47.4140042813 0.364333572121 0.19761914795 0.136627196494
r=46.5492509752 0.342759505992 0.206505823299 0.140390129396
r=47.6104431987 0.35839460848 0.195286580483 0.150502854885
r=45.9312757689 0.336378844422 0.215201818728 0.141766396431
r=46.097393031 0.300558358962 0.228658445553 0.18843868502
r=45.1900095421 0.285919336905 0.238340240574 0.191731527343
r=45.8133085593 0.296507086263 0.226369824796 0.20008927575
r=46.171110527 0.296391868764 0.228310303535 0.179966381521
r=45.716399935 0.289333224547 0.225432250091 0.18296210139
r=46.0582313755 0.2894606255 0.226097895558 0.181103796851
r=46.1911292293 0.293450681937 0.227296613798 0.183286730768
r=46.1949192375 0.293125734175 0.226774632129 0.18203130866
r=51.0790339663 0.31874832843 0.199144156191 0.174110724793
r=48.0896948126 0.346833578792 0.182089674358 0.151080019637
r=44.4961399774 0.311090413146 0.239505022953 0.170381212162
r=48.9263764437 0.377332375509 0.168409432922 0.128608098986
r=48.3109765118 0.335169282055 0.216674030877 0.174076812361
r=47.9316366801 0.264102813253 0.242069150859 0.196652844198
r=46.1530458063 0.2548294352 0.2498316925 0.207597490544
r=47.995518292 0.242989036353 0.262319676861 0.209117137911
r=45.4777559343 0.24730458221 0.274367446309 0.199134857838
r=46.4899839382 0.224933650433 0.313169958295 0.202943508083
r=45.9439445193 0.359024746932 0.21218837831 0.148413042982
r=44.7549124788 0.326550934378 0.210871892323 0.152361254025
r=45.1235912654 0.353224612689 0.220428672846 0.153846928449
r=45.558671961 0.326924914298 0.208498782776 0.153307141683
r=46.3459084095 0.368132773248 0.211679433325 0.145251626719
r=45.7653313353 0.345917117066 0.184286107231 0.152211033197
r=46.7976676611 0.385504071104 0.184205823855 0.144026974952
r=45.4142485223 0.36081156209 0.175873910434 0.147420265771
r=45.4342464281 0.359805114729 0.176642023448 0.147893620414
r=46.4111194105 0.292766688131 0.23087930171 0.187736996494
r=47.189699866 0.2836980795 0.237338097365 0.191469405985
r=46.1796777276 0.28203256349 0.239116007433 0.188943456331
r=45.9674118058 0.285675291517 0.23079714125 0.189097602951
r=46.0709947393 0.350992155053 0.217212736502 0.140101522843
r=46.3699625591 0.331653294932 0.220805046973 0.146129054378
r=48.8874783764 0.350004150411 0.204158711712 0.158379679588
r=47.8963829215 0.373844343587 0.218748249005 0.131422648064
r=46.7313891273 0.353850524571 0.199531996228 0.138799092906
r=44.8297546875 0.326556847189 0.215451857565 0.147540080436
r=44.6893223779 0.309803823875 0.232596300902 0.15244267004
r=45.8134507612 0.340311235305 0.201074388129 0.139598188476
r=47.622893477 0.36738761876 0.19549216101 0.134664450935
r=47.7079120547 0.360235112967 0.206893488496 0.133339255574
r=47.185248549 0.342204684745 0.207474883161 0.137019002043
r=48.9546092079 0.387409993454 0.184158847916 0.129773074405
r=48.6650580709 0.225116879921 0.273991141732 0.217150590551
r=45.2904559187 0.33046762219 0.216346153846 0.150192049907
r=44.370963528 0.331064742104 0.191671029342 0.146772866652
r=45.4155394962 0.334024434689 0.202725853799 0.145904337144
r=45.1799695988 0.334270112185 0.200664068493 0.14549203738
r=48.1792674984 0.339740647234 0.207118451765 0.140690972237
r=46.7909228495 0.352132727372 0.218036467174 0.142419098724
r=48.0714231288 0.336416115501 0.213165566919 0.140743124317
r=49.0998811725 0.367874512553 0.230513078912 0.128729790124
r=45.3792764507 0.33053548326 0.211605818687 0.163043135275
r=46.3904371417 0.344193477648 0.214748911375 0.153049716488
r=47.3127129923 0.249441575167 0.265406451574 0.197190216336
r=48.5463285252 0.25311005734 0.274379476598 0.202833277118
r=44.704399051 0.219417239491 0.314739339376 0.244418760265
r=44.9032696183 0.338310528415 0.209701194874 0.148310008151
r=48.7653727256 0.226353243843 0.27712193199 0.220440258097
r=47.2177759254 0.352040605785 0.198861057236 0.166425948087
r=48.9399538562 0.387127017773 0.228517854231 0.156346812327
r=46.4276311483 0.244384882028 0.272309060217 0.214798396969
r=47.1108232436 0.24595665793 0.292047561209 0.206865690724
r=47.3596822565 0.230387001253 0.288148807593 0.209130906224
r=48.0522992285 0.254055807917 0.285132309467 0.205025596654
r=46.7000706367 0.225276346395 0.285977636126 0.215318803753
r=46.6717951561 0.241399386102 0.271824003788 0.198944729898
r=48.5490557571 0.244147217559 0.276908359055 0.19775816321
r=47.1754968728 0.252963644941 0.276840199047 0.205994247714
r=46.5462028446 0.22518660336 0.286461537073 0.21573649485
r=46.6861087493 0.225314439204 0.285889310794 0.215213497351
r=44.9682128587 0.240186629677 0.325088721154 0.182216137342
r=50.7956248928 0.421104731736 0.216128819376 0.101432059658
r=49.95487455 0.426153763499 0.251705797024 0.143233224091
r=47.2471273811 0.374523770084 0.182927502623 0.128761526144
r=47.6884153254 0.414147758499 0.158789353851 0.123576980451
r=44.9485229548 0.352134983317 0.225514212105 0.135469020568
r=45.7339992397 0.383840044386 0.190666515972 0.117572718773
r=45.0071177251 0.372402474018 0.174403939042 0.128360329796
r=50.1420177899 0.436236783428 0.205063655326 0.0846100362032
r=47.7381278391 0.408928910352 0.20671039035 0.106265421034
r=46.0346762493 0.402980380842 0.16487305251 0.110461627236
r=46.081817161 0.386082729888 0.190754885428 0.116139271898
r=44.6175011747 0.358122250224 0.199041049079 0.142052169208
r=47.1762190766 0.400846207413 0.169370195941 0.109693431331
r=47.6801996105 0.247195514879 0.273983936197 0.207519051999
r=46.417423631 0.320264256494 0.231212453357 0.185039440821
r=47.0106129762 0.323373293731 0.23669629261 0.177077602011
r=46.7689098749 0.305068517336 0.22824455732 0.177141760943
r=46.8180832306 0.304658192687 0.22854385523 0.175727289438
r=46.312067164 0.287687518537 0.229132137169 0.183059714326
r=48.7115048207 0.225046453739 0.27647863128 0.213687199804
r=45.4254294162 0.322225006264 0.217539463794 0.166424455024
r=44.6682919241 0.309452361046 0.222071781188 0.166869282986
r=47.2333085652 0.258231781836 0.262491707113 0.206868256573
r=47.7703704253 0.343471431338 0.196472270528 0.14070523291
r=47.3744686983 0.356460479266 0.205262315205 0.138976356941
r=44.0721325781 0.406638320314 0.172677317738 0.102659000909
r=45.3974961907 0.285660405823 0.23383872671 0.188127027231
r=44.0941293483 0.341818143411 0.201714665946 0.14105858442
r=47.2360012788 0.244709079284 0.265920716113 0.19793797954
r=44.9030340098 0.324547133398 0.210340392603 0.154388383655
r=45.6024585391 0.289973414356 0.239334092923 0.182997847829
r=46.2808908671 0.310698853114 0.229929497385 0.185256181162
r=45.9189152733 0.299356913183 0.231390675241 0.173191318328
r=44.8260717651 0.341478448466 0.211464799894 0.138290846652
r=44.2220237355 0.308349816332 0.234176320995 0.154987284544
r=45.3832377991 0.328714715575 0.219981372689 0.171077518269
r=45.4777318373 0.314974914366 0.214177870023 0.170257202529
r=46.4543150878 0.275065762663 0.254168209808 0.197105189578
r=45.3340314048 0.287179845069 0.24760974248 0.19628027078
r=46.1721440547 0.300148860045 0.224778668617 0.194928312136
r=45.4835541049 0.289611864046 0.226566380473 0.198360888384
r=45.0959033262 0.286850921273 0.25735821967 0.185929648241
r=46.1161579846 0.274236270528 0.254517629054 0.200364942021
r=47.5902525302 0.29054554431 0.259688965687 0.188471982227
r=47.3817422905 0.332241255577 0.238696995226 0.164654123374
r=46.941296278 0.312404470694 0.212464927374 0.174690353284
r=44.2399567095 0.30073459317 0.214658217911 0.176021981719
r=45.420034007 0.26742355876 0.23135648068 0.206191565712
r=45.6099067095 0.310430396539 0.208698552748 0.171397005233
r=46.1051765975 0.343323365769 0.187788507888 0.150060867505
r=45.1132157858 0.323701823217 0.221993999538 0.162289406877
r=46.37169295 0.315928507919 0.221086813654 0.166939422445
r=46.108983172 0.312780196219 0.223409784939 0.175946982002
r=46.5398648183 0.268663183447 0.237530849808 0.202161893709
r=47.1311426378 0.258717635567 0.234889628263 0.215998781927
r=46.3718039393 0.286431212739 0.235491661007 0.206701381028
r=46.5918446726 0.282883743137 0.2329513806 0.200445611522
r=46.0335077187 0.271997660379 0.239021537047 0.200990161058
r=46.7740011095 0.27578517128 0.238123133318 0.199300590681
r=46.4950174838 0.26910007201 0.235420142321 0.202054419243
r=46.4951199186 0.291980241174 0.234229260497 0.198300159814
r=46.5444844902 0.270481880355 0.246474333779 0.207955349422
r=46.6033265774 0.263059476415 0.263391241404 0.199390758837
r=46.7563424748 0.283802661569 0.233144621719 0.20355120947
r=46.9528666952 0.273471897405 0.232726154792 0.202070775278
r=45.8328890575 0.273684210526 0.247980416157 0.201101591187
r=46.5438987698 0.290630249824 0.240773857909 0.188153687747
r=45.637853939 0.287207904229 0.265356265356 0.187673166397
r=47.3585907669 0.283628779979 0.24542610674 0.193857237653
r=47.4745190409 0.290212813746 0.238609691729 0.187029030266
r=46.6897888579 0.295357474466 0.252274837512 0.18556174559
r=46.5072858591 0.274955841344 0.236986945429 0.194546109401
r=46.4686658449 0.245370126854 0.274040707015 0.200660473434
r=46.7001512002 0.258534474149 0.256703399141 0.20125178946
r=47.5491620702 0.256423515352 0.257204908991 0.190947324876
r=48.1081577503 0.255901909352 0.259775513939 0.192124687367
r=47.2044145701 0.258983835775 0.253395377833 0.188293182527
r=47.1698733768 0.259410843313 0.249153655702 0.210297610025
r=47.1097382011 0.251962895478 0.25842305781 0.199320854729
r=47.6158374518 0.236939164756 0.277552150082 0.197054204798
r=47.5807099784 0.233904508401 0.274969223091 0.204212277491
r=48.1595564938 0.24838369178 0.297884505432 0.203962703963
r=47.4167313161 0.243707801122 0.279987796948 0.207508088536
r=48.8271891551 0.260448567826 0.265762925599 0.20379210953
r=46.7686476874 0.237595714246 0.279050851261 0.216812049477
r=47.1081205373 0.244991673436 0.273629409865 0.194275212555
r=49.1144397817 0.22184385798 0.274275126446 0.210326005308
r=47.1932283432 0.235995877351 0.268616335996 0.200644163875
r=46.159990294 0.34927808732 0.190989172747 0.134271158568
r=46.0877405735 0.344807365273 0.192458804902 0.12883363631
r=45.7724220699 0.346390840839 0.187066819191 0.133330769896
r=46.299654821 0.329890602704 0.211456139159 0.141333152137
r=45.6309128569 0.331545064378 0.196771785781 0.134679977608
r=46.1140561049 0.225163510121 0.270977341062 0.216267319674
r=46.8626711858 0.258919983511 0.257958136765 0.205881005817
r=49.5347666317 0.234621945455 0.285447109357 0.220667118811
r=46.0131205542 0.323252688172 0.208833057623 0.161833126551
r=45.4910409784 0.295424193435 0.239825683559 0.190412595769
r=45.2585614145 0.29994799792 0.241497659906 0.176755070203
r=46.0978318582 0.287958878232 0.22892831718 0.18221859112
r=46.0308752404 0.285709186789 0.22909559813 0.182760684202
r=45.8303474558 0.282401058583 0.239384097197 0.191050162396
r=45.920660035 0.300145499896 0.236749116608 0.182646910354
r=45.9298630557 0.306428841982 0.231396990462 0.174761544024
r=46.4616797098 0.292850462459 0.233039773615 0.18009804558
r=46.0588356514 0.286384709578 0.229589180927 0.182396872168
r=45.0667955523 0.294044971584 0.239683716333 0.186162589573
r=46.2255866238 0.303564840828 0.231337226791 0.179910666145
r=45.3978974711 0.30823555909 0.221951168012 0.168506253563
r=47.9129042242 0.29798911332 0.217058797067 0.16941832741
r=44.7715937364 0.325510406343 0.193815659068 0.155361744301
r=44.7328798731 0.30007745362 0.220447755689 0.179729281157
r=45.4951681086 0.317788056258 0.214483783664 0.174037224367
r=45.1132518195 0.310540421894 0.220061920935 0.189471130519
r=46.0601670901 0.289877229674 0.224728814571 0.184330405986
r=45.9650668613 0.290125902996 0.224321632599 0.184541976909
r=45.4079694014 0.297568945883 0.213199980195 0.168341832945
r=46.0107941467 0.242771065132 0.26288774827 0.192112729939
r=47.7563480411 0.249830810207 0.259196804796 0.197076380811
r=45.5356590871 0.28521700073 0.234742574813 0.177306159115
r=46.5175462117 0.233859976781 0.267881479986 0.209328151027
r=47.5536996773 0.254790237999 0.257059298104 0.206459257765
r=47.3687921538 0.273729705768 0.236604421788 0.206294675015
r=46.3382259531 0.359741168241 0.192418677859 0.131908009794
r=45.6325208396 0.373905164603 0.181629417095 0.126812141347
r=47.0665375988 0.374247103088 0.190876782838 0.131956838912
r=47.0610469512 0.361175166466 0.193039817148 0.130936914444
r=47.0449218279 0.362479252831 0.192305605497 0.131346537535
r=47.0112408949 0.361175416891 0.192744030948 0.131177466243
r=47.6988578166 0.353886462882 0.208034934498 0.140174672489
r=47.4836629845 0.391908914729 0.192813307494 0.130927002584
r=47.1666681059 0.366699708226 0.186837418726 0.131457804808
r=46.653293453 0.408374875374 0.16630109671 0.120505151213
r=47.7875615388 0.37771056107 0.195969837686 0.133855919567
r=46.7554784233 0.258920959688 0.2682174319 0.201964843909
r=46.8090726811 0.245779447356 0.268259365395 0.21176260969
r=46.42568051 0.35282116672 0.195358622888 0.133331208161
r=46.9622033974 0.343972951375 0.200871666661 0.138868117091
r=46.945396091 0.345660625969 0.202105119902 0.137357063101
r=46.5691319898 0.331712500225 0.245376123327 0.14526266501
r=46.4132083 0.356796505278 0.21510738988 0.138012377139
r=47.0154477686 0.343740866689 0.201912794716 0.138879624249
r=46.8497679315 0.351782560953 0.219981136557 0.142183202586
r=47.5581185485 0.340343518229 0.199475673801 0.144834118413
r=47.38920179 0.338682820877 0.203555806217 0.144021565804
r=48.0763203186 0.371527077845 0.241389377394 0.169025392213
r=46.9690002687 0.337754528003 0.209404559611 0.141275244983
r=47.0938632908 0.339078323032 0.209179222328 0.141592154813
r=46.9704324503 0.338833227459 0.20883252163 0.141502004183
r=47.0415283696 0.338471496067 0.209048737314 0.141587968343
r=47.2957168152 0.347710118608 0.217893422621 0.142642301799
r=48.1942619791 0.349362043931 0.214742500541 0.144907164262
r=46.3077035403 0.339018877593 0.19323682549 0.140676042934
r=48.8016738369 0.2274138037 0.280452953107 0.21888636224
r=48.2886193434 0.219510398507 0.303582390061 0.217447884696
r=48.1573453639 0.225929003918 0.295935731529 0.2255332621
r=48.2760869776 0.225648198405 0.300467621394 0.21620809152
r=47.890942187 0.22960182296 0.294665962208 0.214766189539
r=47.6013087743 0.219656357388 0.288705612829 0.221626575029
r=48.4165703051 0.238163327316 0.290407335252 0.214927880749
r=48.7678070588 0.246310160428 0.286016042781 0.20628342246
r=48.4468853485 0.227584732671 0.295389191869 0.218102649221
r=48.2345406244 0.225087864379 0.289745710151 0.230308042175
r=47.8564877561 0.215954522739 0.297538730635 0.235965350658
r=48.7750405943 0.232488723799 0.278721146193 0.220880870257
r=49.1265324413 0.227425963384 0.276956589389 0.226388672787
r=47.2642490427 0.221954332719 0.286626010495 0.219578783151
r=48.3721111664 0.235872037468 0.290593919492 0.220758246639
r=48.0047477066 0.217937187466 0.291830053603 0.223297478145
r=48.4094673662 0.222431648499 0.301647137666 0.210075498173
r=48.5313244274 0.225897901328 0.289979808692 0.22330770329
r=48.116636868 0.245694230027 0.290597259745 0.213189888074
r=48.4726820161 0.232574839549 0.279834836857 0.217988420627
r=47.9392881573 0.221130355266 0.300195171218 0.226262129959
r=47.6386193548 0.229521016618 0.30752688172 0.217008797654
r=49.0300591567 0.227216877941 0.301627258833 0.216218646049
r=47.8082990428 0.236453415342 0.301381729978 0.219235933642
r=48.3738501008 0.231483756819 0.284317098344 0.216051506365
r=44.7242420017 0.265301464791 0.245259139383 0.195803421995
r=46.6370637522 0.281040696911 0.237877748756 0.189330376034
r=45.7361039938 0.279278911008 0.237910313535 0.197645423701
r=44.3496769695 0.280813498715 0.229388758521 0.175081014639
r=46.4237883228 0.25715763727 0.240336370734 0.215741888284
r=45.2894773646 0.296738421396 0.22726679713 0.172080887149
r=44.9296649724 0.300393040508 0.222321682735 0.175254567467
r=48.4038723601 0.283201074862 0.238862997019 0.202250493345
r=49.3899250144 0.344974861826 0.179604472252 0.147073998538
r=44.3470452658 0.273395823318 0.236068941227 0.191449704218
r=50.270660463 0.324421990612 0.182724162622 0.16152120296
r=50.3899428296 0.335204573633 0.181636589062 0.17543738807
r=49.4835737137 0.287461973766 0.227372346341 0.198030813516
r=48.9247603684 0.271833022713 0.232578821601 0.201026981463
r=47.6575290157 0.245868330581 0.238099201684 0.211640762139
r=47.2489838252 0.249013395587 0.252737479851 0.216330387416
r=48.9064940994 0.338444310449 0.220044792833 0.145102937376
r=47.4462018579 0.344638121807 0.200484819492 0.141388819253
r=46.2093115397 0.287533400134 0.230815798263 0.191779392118
r=44.6827660729 0.26701986077 0.240942647193 0.194296569297
r=45.7268611337 0.267415756164 0.240054706775 0.182689213418
r=45.6194095999 0.266570031619 0.238405671927 0.18460047917
r=46.0536837033 0.404705154799 0.163623948362 0.108034751837
r=47.2434122529 0.298157154969 0.232608986658 0.159341394851
r=45.6469005466 0.318829862959 0.21640486244 0.16527874721
r=45.671466338 0.307481600022 0.220151384951 0.166201843171
r=46.8608303132 0.350294985251 0.211335861778 0.146052816407
r=47.8983195629 0.325126599147 0.225646321962 0.157349413646
r=46.8573073981 0.317135076922 0.219574437676 0.159570826965
r=46.3672825405 0.323390584456 0.21759545286 0.163622883974
r=46.4326757114 0.314649376953 0.219375489949 0.163144302096
r=46.1761280102 0.314214930864 0.218012938063 0.163645846583
r=46.4009648585 0.258458191337 0.262112571919 0.204271376002
r=46.3958047463 0.245176538684 0.269969129848 0.200077175381
r=46.8436053559 0.263117432251 0.264655006727 0.199884681914
r=44.0053489023 0.374104596036 0.16141247658 0.120331416876
r=47.2220422751 0.348455604118 0.184262708633 0.151922794873
r=47.1272332764 0.314688954111 0.198232563867 0.170489563389
r=45.8402458206 0.250897548132 0.265408184688 0.210780216574
r=45.2626011687 0.245061787528 0.262285659546 0.212817319667
r=47.2727522177 0.275291537925 0.250473437656 0.195330409648
r=45.968881002 0.250508806317 0.266108487808 0.208836803332
r=45.7431517689 0.27789407578 0.266694578187 0.193165166422
r=45.6735930101 0.253276493799 0.261485343856 0.203600620068
r=46.1584074151 0.32879629243 0.221410379525 0.170765312513
r=46.2599669054 0.309088663868 0.238083477402 0.181094097308
r=44.8631417885 0.268358181313 0.244189276785 0.195840731361
r=45.0641407018 0.26920759104 0.242578841938 0.195260711229
r=45.3495887326 0.303909869634 0.224003764769 0.171958072124
r=45.5485344969 0.302735930394 0.229082341172 0.179596027405
r=45.1603937518 0.293434497232 0.224183881965 0.178318646998
r=45.1801992515 0.294155006479 0.224797457799 0.178201200842
r=45.1431503135 0.29388382694 0.223929135613 0.178213090891
r=44.9926931126 0.306863874715 0.213205728126 0.171385237614
r=46.1714133526 0.289203872391 0.245018002299 0.176142431157
r=46.9100223472 0.249357517971 0.261369138515 0.20162762114
r=45.7517334375 0.274809792576 0.250647829328 0.195117910854
r=46.75514192 0.272489404828 0.247503224618 0.19767827529
r=46.2028274991 0.261807344547 0.257665302824 0.191140071728
r=47.0252983212 0.278437205914 0.233174463435 0.194438541635
r=46.6570485453 0.320152898705 0.212019537057 0.148906349543
r=46.3683199662 0.275010552976 0.244670747151 0.185257492613
r=49.5008017984 0.340684044318 0.211315099288 0.157308783386
r=47.7595866731 0.323866379878 0.206312277775 0.152407708178
r=47.6392097453 0.356411960133 0.194551495017 0.144673311185
r=45.8048624082 0.267434857671 0.247641225358 0.187658088088
r=46.0358821949 0.267250385553 0.245161932242 0.190463161037
r=49.6084119549 0.34024757444 0.210605553697 0.157243225159
r=48.8144300856 0.349548715575 0.200347141865 0.14422587364
r=48.0991635381 0.345694756172 0.202407671904 0.142062844317
r=45.9283498864 0.262629149578 0.255083813253 0.187061463052
@balllist {Third Position} color=blue
r=0.270825834833 0.110277944411 0.401119776045 0.362977404519
r=0.283935112881 0.132615845882 0.344393976685 0.330364934106
r=0.296940307086 0.275720502504 0.185811642992 0.195007800312
r=0.273281863678 0.278556586379 0.182797272381 0.186601890603
r=0.273678179768 0.282617607871 0.168520036897 0.182663728605
r=0.32915632066 0.296452526174 0.182864960383 0.165013585666
r=0.313450961691 0.310602447942 0.160057713706 0.172921022706
r=0.212056029649 0.0353321296208 0.46560866673 0.450061769457
r=0.186592605597 0.0119728942102 0.519118008497 0.455005091113
r=0.335647305972 0.13439019646 0.352937171756 0.311807041432
r=0.320593956211 0.133091942743 0.354438090082 0.308246759839
r=0.361222206916 0.147908343665 0.333057813289 0.344721495155
r=0.313832964889 0.143039511785 0.359767931833 0.302072630279
r=0.310436519035 0.150819650756 0.347711855843 0.296792132396
r=0.254966258287 0.105519164628 0.395784877978 0.318867308503
r=0.29073628442 0.140153363541 0.360404322063 0.294004879749
r=0.229151913944 0.0472621159238 0.492647479545 0.351604966527
r=0.18954330274 0.0310813608447 0.506562694086 0.433593264785
r=0.228273703472 0.0643809890692 0.439495353205 0.416863292724
r=0.318419905449 0.28805673053 0.217566558845 0.173724807166
r=0.304462553596 0.278620760482 0.22385683843 0.170992836787
r=0.512063511998 0.196486506691 0.239919264409 0.261269342902
r=0.422985114793 0.286785524066 0.11421803605 0.214223642531
r=0.495263328948 0.305994615883 0.244661700681 0.234681534759
r=0.272297986901 0.120906497368 0.439124844296 0.322115964158
r=0.308141065991 0.164781136762 0.379833619707 0.285585478301
r=0.360858569362 0.373104381503 0.164294713266 0.0810508142411
r=0.209644798866 0.0441609073188 0.507708665603 0.393088782562
r=0.252162169879 0.0801927194861 0.438900785153 0.377551748751
r=0.23161715134 0.0675923500131 0.454720111781 0.364422321195
r=0.217148476258 0.0459448086464 0.494474220411 0.389606218994
r=0.298944239721 0.0622090768037 0.51330973623 0.338816427463
r=0.32137289715 0.234914251148 0.244461883042 0.267709712754
r=0.364760916655 0.385801406307 0.0995745531697 0.155515812626
r=0.378724908611 0.37858806472 0.104961979239 0.161476408619
r=0.314909241883 0.380410186339 0.105001389848 0.156795430778
r=0.312059321877 0.372559924365 0.113749698756 0.141482676158
r=0.3186644336 0.379274055785 0.105717750438 0.158214567545
r=0.317922464297 0.381002710651 0.103177943451 0.155616784651
r=0.323826888843 0.184579916538 0.291825955 0.277905856947
r=0.344906175246 0.309958359174 0.147337645078 0.181934969434
r=0.290391260185 0.27929633166 0.190949766264 0.234307318962
r=0.348637985117 0.243354321694 0.255237550086 0.258500286205
r=0.319781071977 0.347018921814 0.1450103224 0.165825869643
r=0.380245741627 0.320765550239 0.14322169059 0.184306220096
r=0.312243407975 0.269529645632 0.2148384235 0.210254809509
r=0.365435647018 0.351267294501 0.12518893152 0.13928612952
r=0.333409342116 0.269310523933 0.211564883814 0.234932857633
r=0.335435918944 0.26975355888 0.210469626919 0.235176569081
r=0.418661114921 0.365298324679 0.111565592241 0.142314098168
r=0.348631144055 0.376359438605 0.0986694209855 0.149371164712
r=0.330308575164 0.247003595685 0.206615697527 0.228307848763
r=0.33810828219 0.217111259646 0.291760345142 0.278240262502
r=0.312154048404 0.246168078584 0.22070058872 0.229260914161
r=0.252970016355 0.271988006542 0.121252044339 0.176494639288
r=0.275328059277 0.168259800159 0.296383382287 0.287772103448
r=0.224889839679 0.0931986865398 0.444259683966 0.317595477313
r=0.267340025784 0.0731660925249 0.43413572289 0.381765538813
r=0.22682711637 0.0510883785503 0.478737464994 0.407022964014
r=0.22593297805 0.0509799697537 0.478494304956 0.406934681213
r=0.285693288724 0.0583229386461 0.472167496299 0.381156666395
r=0.22067966101 0.0532333768496 0.48078049888 0.399788676741
r=0.412275888086 0.430116315624 0.0826784030179 0.111285759195
r=0.436166876999 0.399983479342 0.0932086329615 0.111941223171
r=0.446411839736 0.372248085575 0.0963820469961 0.114566209415
r=0.42859347404 0.461451744222 0.108755558339 0.0899668065385
r=0.441179295657 0.403500108028 0.0979351214544 0.120281490169
r=0.276249628504 0.0982794078199 0.411204925467 0.350202885962
r=0.251490062381 0.0685417536834 0.455322179114 0.368867302887
r=0.268594204799 0.127485686814 0.343953498536 0.30225951663
r=0.240570630239 0.117339125838 0.360018082348 0.314049690796
r=0.245649939202 0.119765551351 0.370499911194 0.297583102209
r=0.238511938918 0.117238952182 0.360215838299 0.313444077966
r=0.324987426864 0.433362380182 0.0568322337026 0.0798207394498
r=0.325480011437 0.419595675057 0.0635609823253 0.079334738269
r=0.325992260573 0.421474810864 0.0628993454484 0.0874495287349
r=0.322091477164 0.431913795618 0.0548201083725 0.0719061669116
r=0.247632911529 0.0843030493283 0.419664216668 0.391476602332
r=0.236028526443 0.0872464573493 0.380800222284 0.388209687876
r=0.245277414269 0.0710813296544 0.41434765471 0.413743266325
r=0.368022712934 0.274952681388 0.182776025237 0.19167192429
r=0.490727525896 0.352657497028 0.129631516386 0.107013075225
r=0.460685201637 0.375387847093 0.0957703332531 0.104899236341
r=0.446263328743 0.36207163385 0.0909890549057 0.102561038442
r=0.315726507434 0.391679913313 0.0528758427167 0.106681932256
r=0.319063083887 0.45502263315 0.0279302706347 0.0406915149764
r=0.226142386631 0.0459271289773 0.484705659273 0.38320149386
r=0.222905031728 0.0401735398107 0.500409146351 0.382466920904
r=0.309267673901 0.296578586208 0.156154370539 0.172286938686
r=0.308177785504 0.295595594353 0.164854159165 0.174864962189
r=0.325119760785 0.304916178251 0.159636516608 0.157919719855
r=0.354304832714 0.303008398733 0.178128872367 0.160711827069
r=0.325862385547 0.289556550074 0.180106827008 0.169646111557
r=0.324846013464 0.289648955467 0.180528524091 0.169407794986
r=0.325380638312 0.289483497788 0.181065668595 0.168854712487
r=0.327598038393 0.289456225341 0.181001871163 0.168745887367
r=0.295843588539 0.111437294504 0.424084077031 0.315230155002
r=0.300793476406 0.117990454818 0.403746957868 0.321536711021
r=0.261219858156 0.132123195953 0.31473491048 0.317710658136
r=0.282583644003 0.0678369420429 0.452160947211 0.404068034468
r=0.319330747566 0.191727689708 0.267482095437 0.280502132454
r=0.377836007525 0.268451919885 0.160672789643 0.212515215226
r=0.466802672517 0.395088338442 0.0823219269204 0.128900452751
r=0.425246627142 0.424116521171 0.0750198403436 0.101909341301
r=0.443553034451 0.396460719683 0.0578527782036 0.0825905078955
r=0.435129979993 0.413601348477 0.0759306227256 0.0997337702232
r=0.433501435102 0.421228872117 0.0790900393324 0.106144360583
r=0.458339277734 0.427982411879 0.0737547754631 0.104072659122
r=0.469639799234 0.443061103283 0.0629502393125 0.100787227353
r=0.428209937019 0.414725582325 0.0707287813656 0.0905728281516
r=0.454658567497 0.453985966438 0.0635884821806 0.103460645284
r=0.410607887098 0.287069596205 0.200717437991 0.204989026031
r=0.273317387824 0.0793822684684 0.447596402844 0.353171053251
r=0.231030103625 0.185583914627 0.313063989355 0.248180852923
r=0.229725970851 0.11424761058 0.407931921379 0.308767027593
r=0.222474959962 0.075129988703 0.459027706327 0.335826580572
r=0.219330797558 0.166381346089 0.352199353763 0.243120654824
r=0.237858532933 0.173914986327 0.34219751933 0.24763673378
r=0.309756909634 0.200367900667 0.352908714647 0.259094044608
r=0.242993588498 0.14901884593 0.436435464024 0.281069878894
r=0.29660174596 0.292753269514 0.203458641612 0.193331188783
r=0.283316456451 0.272979866595 0.201023762151 0.203052003261
r=0.28782780929 0.07202503052 0.456512170613 0.383592303157
r=0.272552412646 0.0919182315189 0.423033040171 0.372189208462
r=0.341013388048 0.195691202873 0.268940754039 0.279097204411
r=0.231973403259 0.0825529125304 0.500468252482 0.323515639633
r=0.29839490111 0.2251790525 0.271141336487 0.226657467639
r=0.415682857765 0.376660858201 0.12372032237 0.0836963624483
r=0.431725128554 0.364221665038 0.10802770813 0.101398155624
r=0.397876172049 0.379818425361 0.110619139753 0.103772882869
r=0.282261265362 0.116274258286 0.380291306327 0.347188314644
r=0.273395293136 0.151657563826 0.306799005643 0.320226452069
r=0.33952126754 0.360515781046 0.143487421516 0.158665880072
r=0.295308613585 0.349865975391 0.144063742374 0.159743013131
r=0.353125812524 0.33209222993 0.163960853241 0.182119790746
r=0.316696092309 0.344786170806 0.154034229829 0.170033886673
r=0.344700486698 0.178017974978 0.280209608552 0.298199516288
r=0.317400505408 0.128040028303 0.331021934701 0.348690993632
r=0.369194509541 0.169233344493 0.281832384778 0.305099877246
r=0.301632977199 0.196612140271 0.252383424763 0.275521000927
r=0.291460474977 0.185048640587 0.26327520244 0.28729412107
r=0.279559341891 0.181142972983 0.267456076094 0.290399608985
r=0.295586090841 0.187051948846 0.260095754466 0.290925295959
r=0.292032866212 0.186008341281 0.261298924048 0.290437560464
r=0.494018721583 0.308103771062 0.233270928056 0.236266381385
r=0.429958762887 0.36716576665 0.0896743577156 0.119743086238
r=0.344479542279 0.289934136119 0.210232186814 0.164260528242
r=0.431489227568 0.459351796231 0.0456117589502 0.0800222322684
r=0.280120953877 0.224649252132 0.270286941724 0.273463030934
r=0.271490562817 0.0936102379058 0.438120599505 0.337799592592
r=0.27465731585 0.0983679032738 0.425291270979 0.344221418506
r=0.211588228505 0.064858626659 0.436872475476 0.408886324293
r=0.247157638466 0.0734936092514 0.372989305278 0.388770541692
r=0.225132457864 0.0996105194223 0.468720918209 0.331403164099
r=0.333591024381 0.349793204305 0.137787628819 0.130064209492
r=0.281879227935 0.334438377535 0.14144704086 0.154525010788
r=0.325822579589 0.329238267384 0.148474671849 0.129820303807
r=0.263264376426 0.331308448718 0.143114564264 0.147735046491
r=0.347466600774 0.352812783132 0.158347747303 0.127666584301
r=0.404428424967 0.311952332132 0.126646352572 0.14994802402
r=0.455576387594 0.285822223258 0.20430301759 0.17506526198
r=0.445443334558 0.262766207258 0.216223213694 0.203289921304
r=0.443715172028 0.259435971026 0.221032108842 0.205539779321
r=0.339378121199 0.186735350934 0.27373542248 0.277598912499
r=0.266053059402 0.101697186244 0.381375614113 0.353595355069
r=0.32454101407 0.161667109105 0.310326519777 0.306167595788
r=0.319462363229 0.161801665052 0.307259055095 0.306656547197
r=0.313457498846 0.293354868482 0.156206737425 0.134102445778
r=0.270418706713 0.235548241103 0.215559212782 0.222690804361
r=0.329572175645 0.170664895825 0.374201045904 0.260977836806
r=0.300264918474 0.266011094302 0.191656861097 0.14005154928
r=0.348191417577 0.331452240585 0.113907814688 0.129509621478
r=0.314591298918 0.264723706683 0.184397553854 0.214588727894
r=0.277064896691 0.232986226946 0.211472057466 0.240182528714
r=0.30510175371 0.316559067258 0.166915590673 0.169589516284
r=0.328433209118 0.345142176117 0.127975291234 0.13511347232
r=0.307782653756 0.327026146694 0.134908649433 0.14993633591
r=0.301174779615 0.338877228332 0.123114488008 0.130059049058
r=0.316348679904 0.333024219943 0.127809295221 0.155247654375
r=0.285891978346 0.0545644685039 0.494924950787 0.401697834646
r=0.3516035265 0.30364508146 0.16317797484 0.175944782429
r=0.365084935058 0.334143544487 0.127664348216 0.150549697106
r=0.358015390063 0.332527673632 0.149439775062 0.150693279984
r=0.358972663683 0.333560183961 0.148454151693 0.150912788174
r=0.312423105737 0.356039511348 0.142862710624 0.144889377753
r=0.386852543394 0.371078136122 0.126594754422 0.140885944259
r=0.310638479014 0.350913785483 0.147612992269 0.15006125503
r=0.320810761074 0.367611619857 0.13354948955 0.133067519607
r=0.356955097662 0.274557445331 0.20011990786 0.192846549494
r=0.291773440682 0.326509194574 0.173866733498 0.141333291564
r=0.25601446998 0.0868099341044 0.437760110116 0.347294206345
r=0.199325092756 0.0359318267495 0.52592210472 0.373246562568
r=0.262021290833 0.0942271427702 0.428249893546 0.369487195085
r=0.327713646532 0.307736330056 0.165218597714 0.160900404072
r=0.205606257391 0.0242328679018 0.514201539451 0.428764082242
r=0.38020154335 0.261667973425 0.19077291297 0.225353856312
r=0.344405348117 0.27231778901 0.236038643405 0.131888961357
r=0.239510946742 0.0869682873085 0.444054997874 0.366764171488
r=0.225294892284 0.0699354343796 0.481365466982 0.364316307614
r=0.215065741493 0.0504335222854 0.479626013237 0.415369854425
r=0.236281202682 0.0887591030355 0.439108803807 0.367834739347
r=0.230446016487 0.0906234728426 0.42296112815 0.373174177327
r=0.254878637842 0.136773612761 0.349374062058 0.334026618492
r=0.2122594177 0.0581758452014 0.476056388874 0.387971336257
r=0.244541993213 0.0890615251168 0.424573524265 0.372909469968
r=0.233867498455 0.0926459551851 0.419414269235 0.373275150283
r=0.2303421573 0.0903747145386 0.423732070922 0.372991635474
r=0.246234295905 0.146115184378 0.451333969844 0.267280358848
r=0.331276446908 0.447634131855 0.0943047581337 0.0785323038342
r=0.309011551066 0.502874335142 0.105356471284 0.0711330790308
r=0.40009717851 0.447904588372 0.0437303296339 0.0521230191596
r=0.437840935856 0.401350396483 0.101397503337 0.0913087854283
r=0.371518351142 0.365692444144 0.124931367994 0.102061071926
r=0.375350094698 0.357465040533 0.129282384813 0.107267253691
r=0.418980453497 0.34130651495 0.123888151481 0.108543953472
r=0.328654247285 0.498022009638 0.0879426502673 0.0550001198782
r=0.340074316202 0.406440456357 0.0995381598094 0.0810223749974
r=0.398398892095 0.442152336988 0.0464252740912 0.048473744951
r=0.417560678504 0.415174585855 0.0719149885924 0.0586400158714
r=0.336661626301 0.257368331126 0.233017242607 0.193075192573
r=0.413490394358 0.419334717276 0.0883138228179 0.0588780821059
r=0.234213495444 0.0432119383964 0.442782337011 0.450906736417
r=0.284540324271 0.198407992381 0.383177905953 0.218898052815
r=0.303223664835 0.198711465537 0.333560112964 0.238495309543
r=0.277577270443 0.193181200853 0.366876723119 0.24700703508
r=0.27332876274 0.190764973005 0.369307466589 0.250677419135
r=0.314144621374 0.19736832267 0.263889269665 0.279126280136
r=0.235276794166 0.0377590015076 0.452196473022 0.45573747502
r=0.332674517665 0.305036331746 0.184214482586 0.17464294663
r=0.343050968618 0.306968431997 0.185027438693 0.170228435239
r=0.267800272356 0.0981528684661 0.426009986382 0.333531198715
r=0.331138016498 0.376753448212 0.10599522307 0.151339868194
r=0.354262048354 0.298180071516 0.150611090356 0.170304744623
r=0.295390393317 0.393100817901 0.132041267016 0.0688034731345
r=0.325334389379 0.167798144377 0.28130421664 0.299049558724
r=0.325150238475 0.338663121857 0.131330978509 0.136848871299
r=0.210576086957 0.0484814578005 0.471467391304 0.399808184143
r=0.281362621859 0.307941242344 0.165543916024 0.17685099626
r=0.341620458286 0.17173059881 0.270413976453 0.327763007976
r=0.318624516716 0.181779784918 0.279443776601 0.277981740797
r=0.320729903537 0.171985530547 0.269573954984 0.318810289389
r=0.310710165984 0.31074714921 0.162726192049 0.165235768062
r=0.269581237638 0.282918903645 0.162757841198 0.196595083357
r=0.353487834933 0.241023069208 0.214500644792 0.224695515117
r=0.323393736524 0.253421477673 0.185537461994 0.22089468195
r=0.284124409519 0.180061564311 0.328341838796 0.288302564863
r=0.360717705353 0.225591457883 0.251517900761 0.255495847582
r=0.378140868611 0.191846648037 0.235695071949 0.29325428952
r=0.346501099837 0.184098488611 0.268821400695 0.312034343291
r=0.373168222063 0.252333094042 0.248683895669 0.228164632687
r=0.372802637 0.190064159162 0.290011183707 0.273706515981
r=0.257471735374 0.132436435448 0.388175759072 0.336213280671
r=0.277236481637 0.196116363485 0.278178206288 0.235077537521
r=0.322655592243 0.199854283898 0.292484769567 0.255116340356
r=0.403651208434 0.320641507318 0.13940447485 0.140694218584
r=0.367112622262 0.205603614608 0.263667964109 0.249570810886
r=0.451890975979 0.36439289061 0.112733737212 0.136949085875
r=0.461868411807 0.397450509408 0.088909450395 0.109935292532
r=0.318834064159 0.301177013616 0.159127625202 0.15718901454
r=0.329996933108 0.240312874502 0.225364998776 0.220610027963
r=0.34006549282 0.242414398025 0.217919563381 0.239328178806
r=0.305490409321 0.104705640891 0.402082583732 0.344789359794
r=0.290369314009 0.0579045507232 0.500292723411 0.376448739627
r=0.328449475511 0.13587653762 0.377669609841 0.341634593616
r=0.316669372165 0.0981141083791 0.441553274449 0.344394047903
r=0.301579093815 0.101869607905 0.41282613691 0.342950847068
r=0.292979865355 0.111539366182 0.39983269206 0.336748279213
r=0.297030906302 0.0958441982476 0.422203672975 0.355565035178
r=0.314028301613 0.146229841639 0.360540462008 0.308746186256
r=0.292542787517 0.124172627938 0.380724785787 0.325713387312
r=0.278845940403 0.102062975027 0.421009771987 0.35776330076
r=0.320522608632 0.144217336961 0.360010293361 0.313506359826
r=0.289637822941 0.102912919837 0.419710794163 0.345707478288
r=0.349739045288 0.142656058752 0.347747858017 0.320073439412
r=0.355280984122 0.144041619249 0.344388446323 0.306237468162
r=0.35289706728 0.176120027184 0.31491452768 0.296565424225
r=0.372514930325 0.148829272917 0.342117736278 0.315954118874
r=0.323675355158 0.133786287832 0.352035487675 0.33485316413
r=0.35180538533 0.150371402043 0.338579387187 0.316991643454
r=0.311210264219 0.117243119553 0.375366371269 0.339055446881
r=0.232080062917 0.0538892328635 0.46075088136 0.413526587193
r=0.296801624663 0.134261078004 0.36875187269 0.318260811666
r=0.269302353374 0.108188545689 0.408645890789 0.318831586689
r=0.282298542061 0.0954675776246 0.433264198133 0.310437381809
r=0.267210045865 0.105958053168 0.405129803625 0.322705615176
r=0.30276752059 0.128442221212 0.392147946036 0.317518063766
r=0.28130658274 0.113397382806 0.401040251781 0.330044724201
r=0.189644759722 0.0553780617678 0.415269279135 0.42267588431
r=0.208584102479 0.0433272334054 0.468946930627 0.411073032773
r=0.270002726833 0.0999912037648 0.448410080486 0.346703610855
r=0.258701113529 0.128637834279 0.413595163738 0.322899188336
r=0.228024860386 0.0857052783282 0.482705818771 0.334804539723
r=0.251144532017 0.108770650436 0.434774072308 0.345104198805
r=0.224066758034 0.0634606518869 0.448096494062 0.38982810584
r=0.228828684461 0.0294456407432 0.477690420151 0.440132204918
r=0.213060551404 0.0543416645195 0.470548827622 0.348003091987
r=0.395301029825 0.361767090442 0.107292151823 0.12848090712
r=0.397083445728 0.36263414062 0.106843370668 0.122969565472
r=0.384869415312 0.379407910126 0.0773324873991 0.106917755326
r=0.373993884623 0.349323911123 0.11269280424 0.122171638241
r=0.367414816197 0.362101138272 0.0821981713006 0.113267400634
r=0.202628808778 0.0356777533244 0.513995226434 0.400080592666
r=0.274414693354 0.111284141743 0.371776668346 0.349104566482
r=0.226857389481 0.0360893602154 0.495509382001 0.431284296196
r=0.309786531569 0.230639991729 0.203534256962 0.253127584781
r=0.359164968019 0.181204751529 0.276375904969 0.314472481901
r=0.333042953718 0.198491939678 0.245709828393 0.269162766511
r=0.286538310622 0.166573008515 0.278875205301 0.309567986009
r=0.282881631587 0.163385743057 0.280425180968 0.312891668008
r=0.33617476242 0.186214363046 0.277853963671 0.290797546012
r=0.352248715741 0.205481485881 0.245360334947 0.274608783443
r=0.348094969182 0.213121104645 0.242390069212 0.259004510864
r=0.304405069134 0.175229426176 0.278018604137 0.298988529292
r=0.282545706846 0.162803920892 0.282124960317 0.3131927677
r=0.351005287868 0.187595749938 0.274623177662 0.277489498394
r=0.324958789509 0.171624298355 0.307560459269 0.287156697485
r=0.332735190985 0.232922529016 0.242461588271 0.222154575975
r=0.328094291241 0.227405641279 0.223266903594 0.217598632417
r=0.345014866204 0.266798810704 0.163567888999 0.194093161546
r=0.352592188249 0.247077047911 0.206469221407 0.230369195589
r=0.377235014863 0.253516127601 0.201550645548 0.231604108434
r=0.373674175735 0.236050460941 0.227282179247 0.252755250572
r=0.282627518751 0.179980170393 0.268365722532 0.295749585201
r=0.286855502137 0.18249785178 0.266429163388 0.293477046396
r=0.336514531861 0.242016141011 0.182106253404 0.235678566124
r=0.312691427296 0.141964484968 0.352185417796 0.317307998852
r=0.260355796225 0.0909166979437 0.43671861352 0.34055617566
r=0.330452417046 0.166807029364 0.281623715681 0.321879737241
r=0.241162182626 0.0545151683408 0.461410327596 0.38660340215
r=0.246403993546 0.0653741427995 0.428575030254 0.381807180315
r=0.270989748989 0.106555106112 0.405330525849 0.327866127334
r=0.289038824764 0.438440013991 0.0567943336831 0.0756383350822
r=0.274006040471 0.426797040169 0.057535487768 0.0874735729387
r=0.359734231499 0.384145687964 0.1087158133 0.11885303881
r=0.335110268151 0.385685556146 0.103146777585 0.121471411537
r=0.338182062114 0.384151258888 0.104735903639 0.122024183862
r=0.336357194362 0.384691091899 0.103687061508 0.121636596862
r=0.291654148472 0.37480349345 0.130698689956 0.121397379913
r=0.384213178295 0.384221576227 0.114599483204 0.109366925065
r=0.348788886835 0.382684262697 0.101549593141 0.111750474622
r=0.372638351612 0.393619142572 0.109737454304 0.101163177135
r=0.30959621693 0.379712861586 0.116985472671 0.104077024667
r=0.303541428165 0.10262655787 0.408029878618 0.357122559169
r=0.261447682965 0.064692868491 0.395002152964 0.427682667894
r=0.350638291361 0.338304112209 0.1155753905 0.135141855276
r=0.323137139868 0.330345938694 0.123052309628 0.136886327093
r=0.321900200119 0.331387814059 0.122632668021 0.13719622526
r=0.386695193329 0.274335008194 0.175716318188 0.183604372648
r=0.315833884237 0.280080087368 0.137582817619 0.148117946851
r=0.314206683607 0.279471583153 0.13563891057 0.155041931569
r=0.333750376064 0.29096688915 0.161373657959 0.177746644682
r=0.313461591415 0.277037049566 0.181438852571 0.176997302257
r=0.316044232725 0.278391561674 0.180163757767 0.17640887743
r=0.342380459187 0.356422429673 0.142479303226 0.13788465415
r=0.312853818331 0.296206510581 0.162770331793 0.157069368486
r=0.316490559787 0.29644735825 0.163967797627 0.158151639752
r=0.316626062923 0.29672681073 0.16398080145 0.158191145932
r=0.317720685146 0.296697188497 0.163676347975 0.158589790699
r=0.288863288122 0.284688723682 0.167186879292 0.14292605414
r=0.329129599308 0.294124007538 0.160215020544 0.176357008249
r=0.3171065216 0.296436774247 0.149574956764 0.151281535097
r=0.223430643476 0.0427140310983 0.493577530576 0.399622026919
r=0.217947798758 0.0362658678518 0.524516905247 0.397647752105
r=0.20651074439 0.0362103763505 0.539158652895 0.388816336222
r=0.215023740136 0.049304830696 0.503665817711 0.393900045927
r=0.213533288553 0.0433970313318 0.513308600212 0.397289530506
r=0.256007697595 0.0714776632302 0.476701030928 0.374158075601
r=0.220414734848 0.0373911955531 0.519830559974 0.399310085971
r=0.199787165775 0.035 0.538663101604 0.393475935829
r=0.207907050937 0.0376225992111 0.536276432929 0.392105868236
r=0.218642960513 0.0474467645235 0.528168286128 0.383295431052
r=0.225882725304 0.0482050641346 0.486006996502 0.404006330168
r=0.233933138764 0.039466702043 0.513597771292 0.40819846113
r=0.22123333852 0.0402468751621 0.556765727919 0.37539546704
r=0.239745851652 0.0496383491703 0.516806126791 0.384945397816
r=0.21901554446 0.0402137194999 0.535927216936 0.38106132996
r=0.2173333813 0.0411555203799 0.520775623269 0.39669748534
r=0.221263384957 0.0588068985016 0.468507523639 0.394799945549
r=0.221911362199 0.0503355020293 0.513736207705 0.392323224083
r=0.224284156696 0.0407902354303 0.542165187186 0.377122732536
r=0.234225752884 0.0468560657062 0.508056191374 0.399084421705
r=0.215783373596 0.0435518432079 0.524573830679 0.395938254924
r=0.207957771261 0.0449657869013 0.548191593353 0.364613880743
r=0.20925170068 0.0302376457191 0.579939464773 0.358836045431
r=0.23502871746 0.0554857712132 0.516546108199 0.375384415472
r=0.219972280926 0.0415786110975 0.527252174768 0.390671843515
r=0.295016058758 0.166562927922 0.315960551613 0.286616318796
r=0.268493149086 0.164932658213 0.331630940742 0.25722665655
r=0.269673547807 0.141805992724 0.347913174999 0.279238032948
r=0.26031744329 0.181584534585 0.300435802883 0.243736730361
r=0.325971675193 0.1197375533 0.355655679976 0.336987677508
r=0.275687932159 0.197521200261 0.296020874103 0.221722113503
r=0.31718062372 0.219247838449 0.258793681171 0.233640460536
r=0.258332787505 0.0825880673469 0.478607717177 0.342906327413
r=0.470830178099 0.352716676717 0.13634786572 0.200552310062
r=0.279294123696 0.165328085272 0.302863467269 0.279654676851
r=0.505256386347 0.25932532421 0.267599649932 0.258730209245
r=0.526888552142 0.254167240667 0.282683565229 0.268942003031
r=0.300035981813 0.0541035621995 0.476072094469 0.404795394328
r=0.283119301529 0.034088360619 0.507845426917 0.413715770507
r=0.285865643268 0.0377531804082 0.506167591421 0.410451388321
r=0.243643599578 0.0685342671336 0.461286198655 0.349730420766
r=0.367926608666 0.293780687398 0.191747781893 0.174045998794
r=0.363851591878 0.314677289151 0.184813282398 0.163549531855
r=0.297098363393 0.164453907816 0.216933867735 0.333896960588
r=0.292454135954 0.181562244062 0.234069296569 0.307042838293
r=0.407288873224 0.235629894111 0.197423264937 0.225458571494
r=0.408579479823 0.23425987818 0.197158028345 0.22767317326
r=0.30020337469 0.404992892451 0.0638434020039 0.0608844282395
r=0.254448618982 0.251929855874 0.234750792022 0.208379813484
r=0.33375183309 0.249663098389 0.20264199971 0.217997802365
r=0.292744705557 0.219349521541 0.23961651204 0.25071310099
r=0.327478016575 0.336599241466 0.132146368872 0.131830313246
r=0.296213752665 0.252898454158 0.235107942431 0.209588219616
r=0.295915995823 0.2495126168 0.235678456221 0.221682565911
r=0.311971926356 0.22565179785 0.260126034845 0.227678240455
r=0.302981436735 0.224958416609 0.250853137974 0.242085758315
r=0.30724782315 0.227181180814 0.247325875933 0.240700248189
r=0.255583060671 0.0848708643885 0.424384066901 0.379282211665
r=0.274094539842 0.126567624928 0.359926683388 0.358527879606
r=0.259679928247 0.0975078480364 0.430777115767 0.361201870716
r=0.368512311959 0.46791376438 0.0512549250308 0.0671979355655
r=0.462628236191 0.359100642398 0.120817811153 0.15793611217
r=0.39367196878 0.185692211611 0.294176374176 0.257012716275
r=0.268791643394 0.0825255730246 0.419490031571 0.384691968347
r=0.291121065236 0.089261423508 0.397681770285 0.384270523997
r=0.261077843118 0.08462075152 0.41408352437 0.375037376657
r=0.263072471838 0.0757738589096 0.425054430443 0.391886662175
r=0.274913544065 0.09069499686 0.372566464308 0.41223571279
r=0.288372604284 0.0992636696731 0.378664036077 0.389110062007
r=0.337883512171 0.235188509874 0.211306417269 0.231013318859
r=0.322728081008 0.197703136577 0.279081254631 0.277846381823
r=0.284932458856 0.176454878404 0.291699043524 0.281044541161
r=0.28193926375 0.181273523664 0.279697981714 0.276240851803
r=0.35037276817 0.238020807072 0.209230407234 0.244172170961
r=0.340966927952 0.208620451359 0.247148564245 0.261311956615
r=0.303735936833 0.208317498017 0.236337369765 0.263077292679
r=0.306640744003 0.209350200177 0.237193839872 0.262947336461
r=0.305444566367 0.208894650636 0.237035494218 0.26312033331
r=0.341157382369 0.251792978578 0.188633103675 0.214510781386
r=0.291797930757 0.208219785606 0.226834804834 0.219686404033
r=0.266276732839 0.102089463295 0.399996275466 0.364818056538
r=0.30179342823 0.145208429472 0.357471631583 0.312401642351
r=0.323994250967 0.194472084024 0.282107978625 0.250635710337
r=0.294084558266 0.177653179775 0.301964944183 0.274486033237
r=0.333494429434 0.167602683586 0.314592756747 0.285510458092
r=0.353363856445 0.312805266511 0.133191760459 0.148948821406
r=0.306775854791 0.201298016041 0.255804136767 0.264140987759
r=0.511902799336 0.382968474014 0.101107959107 0.114275009367
r=0.390081559194 0.314867652869 0.13243492384 0.143716254774
r=0.397954551495 0.344673311185 0.127530454042 0.145603543743
r=0.315407556109 0.20114827157 0.293170594612 0.238687919059
r=0.273348788617 0.181831749664 0.265285309189 0.285458434904
r=0.508866733579 0.380785100926 0.100869856139 0.114865618378
r=0.466678824346 0.3886600324 0.0933348761861 0.111594538301
r=0.445049377678 0.35275964089 0.11224750051 0.128060599878
r=0.277930405705 0.189705188848 0.289552281464 0.266730497163
@balllist {Total Position} color=green
{Achromobacter denitrificans} r=64.2796406719 0.19684396454 0.307271878958 0.320485902819
{Acidithiobacillus ferrooxidans} r=63.7629252008 0.209659976581 0.280991057511 0.303522550138
{Acinetobacter baumannii} r=63.195534034 0.286832525933 0.207064072037 0.227953854996
{Acinetobacter calcoaceticus} r=64.1854185958 0.290185060532 0.204805525476 0.22695035461
{Acinetobacter sp. ADP1} r=63.1572020088 0.291354924669 0.199523419084 0.223907621878
{Actinobacillus actinomycetemcomitans} r=63.6985762222 0.316260996789 0.182535610912 0.209095745692
{Actinobacillus pleuropneumoniae} r=65.6955537459 0.318252774619 0.175696660675 0.221843170341
{Actinoplanes teichomyceticus} r=65.6257767557 0.133498051886 0.350400709557 0.372035857962
{Actinosynnema pretiosum subsp. auranticum} r=64.9397466381 0.101471156209 0.383483725993 0.390400617956
{Aeromonas hydrophila} r=63.9412078195 0.227335797186 0.276661479608 0.280645788757
{Aeromonas salmonicida} r=65.0118083314 0.225418203558 0.276944942642 0.289251350772
{Aeromonas salmonicida subsp. salmonicida} r=65.7114280204 0.228574489905 0.274081217186 0.306500742373
{Agrobacterium rhizogenes} r=64.6297282644 0.215801254441 0.287037325335 0.288919333133
{Agrobacterium tumefaciens} r=63.7871166482 0.217212068267 0.282803686934 0.285649402226
{Agrobacterium tumefaciens str. C58} r=64.3883280406 0.197446221426 0.300473658062 0.297087118285
{Agrobacterium vitis} r=64.774436389 0.214743813175 0.283861972813 0.284175670965
{Allochromatium vinosum} r=66.2757800538 0.182430241651 0.328450725716 0.309721348057
{Amycolatopsis mediterranei} r=66.5358783797 0.137027580337 0.35835116049 0.366806983645
{Amycolatopsis orientalis} r=65.9449636442 0.159218953147 0.331174459479 0.348694242468
{Anabaena sp.} r=63.6937504852 0.29222028697 0.215650659368 0.22484034171
{Anabaena variabilis} r=63.7089176102 0.283909728106 0.212799643979 0.231696149666
{Anaplasma marginale} r=62.361040293 0.241738307044 0.216032493584 0.29816351449
{Anaplasma phagocytophilum} r=65.114613349 0.294891561312 0.182397518198 0.257879441968
{Aquifex aeolicus VF5} r=67.610114272 0.326311309497 0.192789681392 0.243015648694
{Arthrobacter aurescens} r=62.298193595 0.188887103039 0.328444569454 0.307878276476
{Arthrobacter nicotinovorans} r=63.5507313588 0.211094287837 0.301786858565 0.292662595056
{Aster yellows phytoplasma} r=60.4951003686 0.364985301666 0.174000279968 0.175633428211
{Azoarcus evansii} r=66.2280423888 0.176100183118 0.338366117313 0.333026168114
{Azoarcus sp. EbN1} r=65.4441080657 0.186033785391 0.318189388532 0.323019271949
{Azorhizobium caulinodans} r=64.2312825081 0.173245422525 0.326317934387 0.319986609612
{Azospirillum brasilense} r=65.66033354 0.16530090952 0.344698647531 0.333709839357
{Azotobacter vinelandii} r=67.5882437452 0.187382822601 0.335410201707 0.314019265581
{Bacillus amyloliquefaciens} r=66.2626153972 0.282129252702 0.224647277127 0.255987705789
{Bacillus anthracis} r=65.0657070749 0.369020509573 0.149184097397 0.196357227227
{Bacillus anthracis str. A2012} r=65.9531892092 0.371708851974 0.14292618471 0.19576964406
{Bacillus anthracis str. Ames} r=64.4848941832 0.344943122885 0.150959255544 0.209457504431
{Bacillus cereus} r=63.649175463 0.346328531969 0.16154088575 0.201805609625
{Bacillus cereus ATCC 10987} r=64.463084851 0.345788132389 0.150866343378 0.209197284446
{Bacillus cereus ATCC 14579} r=64.6211895899 0.346600815315 0.150096467403 0.208651075802
{Bacillus circulans} r=66.2107201681 0.265960447856 0.237254501415 0.265678349432
{Bacillus firmus} r=62.1616741384 0.301334869023 0.174921000561 0.221346091374
{Bacillus halodurans} r=65.3150562417 0.292658269658 0.197579827298 0.245631869402
{Bacillus licheniformis} r=66.6839857127 0.292764739554 0.220133562297 0.250799465751
{Bacillus megaterium} r=65.5767419089 0.330487558791 0.173592247075 0.217732797293
{Bacillus pumilus} r=65.8499786922 0.331483253589 0.169463051568 0.218777246146
{Bacillus sp.} r=67.4176786213 0.298893251628 0.203069980888 0.243577737984
{Bacillus sphaericus} r=65.1546500407 0.341927295276 0.16719955044 0.201798240515
{Bacillus subtilis} r=65.4235609956 0.300211456952 0.203156454555 0.240521712503
{Bacillus subtilis subsp. subtilis str. 168} r=65.379095918 0.300305882263 0.201937780186 0.240601994572
{Bacillus thuringiensis} r=66.0850168708 0.347135952451 0.160874889782 0.203226543875
{Bacillus thuringiensis serovar israelensis} r=64.0861246734 0.361220811309 0.151639427264 0.189774591409
{Bacteroides fragilis} r=65.9711229434 0.300209445635 0.192992651243 0.232533081514
{Bacteroides thetaiotaomicron} r=67.205749043 0.291659071115 0.227248789775 0.254592777136
{Bacteroides thetaiotaomicron VPI-5482} r=66.4689722805 0.296922031785 0.202327020234 0.236516778484
{Bartonella henselae} r=64.8447072506 0.284087467442 0.179477860561 0.234008722515
{Bdellovibrio bacteriovorus HD100} r=64.1832063091 0.250367580586 0.245951212135 0.264147730439
{Bifidobacterium longum NCC2705} r=66.5536805751 0.202385382332 0.313531265781 0.295038610269
{Bordetella bronchiseptica} r=64.6346579876 0.178385499222 0.321526442223 0.329677142112
{Bordetella bronchiseptica RB50} r=63.4555200808 0.159345732431 0.345858103928 0.33899352507
{Bordetella parapertussis} r=63.440390198 0.159213277159 0.345742717216 0.338437523193
{Bordetella pertussis} r=63.4160938203 0.169089503115 0.33580862895 0.346825054499
{Bordetella pertussis Tohama I} r=63.4435204359 0.161790367909 0.346516586402 0.334458935321
{Borrelia afzelii} r=67.3995314681 0.401508959447 0.134402179608 0.188787593
{Borrelia burgdorferi} r=68.2368083374 0.400624419674 0.12916553852 0.174429081253
{Borrelia burgdorferi B31} r=66.4608654538 0.38699787107 0.121682852367 0.165925301726
{Borrelia garinii} r=68.4591056554 0.418206300495 0.144308052024 0.184307216968
{Borrelia hermsii} r=67.0836482607 0.390248670226 0.132576108316 0.180437667829
{Bradyrhizobium japonicum} r=63.2947318627 0.189070698555 0.313000739444 0.310169277431
{Bradyrhizobium japonicum USDA 110} r=63.437780822 0.177812718484 0.328178050334 0.3184434908
{Brucella melitensis} r=63.5989981207 0.207930888801 0.280698687412 0.289191905948
{Brucella melitensis 16M} r=64.4608279282 0.203351247864 0.287548142679 0.295288730208
{Brucella melitensis biovar Abortus} r=64.7026376293 0.207688349068 0.289116900979 0.289686172175
{Brucella suis 1330} r=64.4726667768 0.203603599737 0.287392408106 0.294631725097
{Buchnera aphidicola} r=62.5021120544 0.397335989045 0.116793227935 0.151746268863
{Buchnera aphidicola str. APS} r=62.0494702475 0.388808875804 0.122245284817 0.152056042106
{Buchnera aphidicola str. Bp} r=60.3794294662 0.389381185792 0.120125110742 0.150314876699
{Buchnera aphidicola str. Sg} r=61.8893276642 0.396758173748 0.115683348853 0.147379875921
{Burkholderia cepacia} r=63.9649492861 0.187300418917 0.316352929715 0.324168389604
{Burkholderia mallei} r=63.6269806428 0.177070791269 0.301611558766 0.325676885555
{Burkholderia pseudomallei} r=62.373414006 0.176039066264 0.319252835808 0.334209258529
{Butyrivibrio fibrisolvens} r=69.4862485804 0.310010515247 0.183806519453 0.237287066246
{Campylobacter fetus} r=68.0792209204 0.355917812871 0.148785871965 0.209554536707
{Campylobacter jejuni} r=67.0775794315 0.38157297798 0.126043923182 0.175064002976
{Campylobacter jejuni subsp. jejuni NCTC 11168} r=65.6497687602 0.362900303062 0.127783535146 0.180518633303
{Candidatus Blochmannia floridanus} r=61.2732410106 0.363953106019 0.122714208072 0.166289286317
{Candidatus Carsonella ruddii} r=60.8711218338 0.465167421105 0.0617676329898 0.0940800667758
{Caulobacter crescentus CB15} r=64.5683694484 0.161904918938 0.343195942724 0.333570218432
{Caulobacter vibrioides} r=65.6928332381 0.1715017987 0.344671061773 0.328397844648
{Chlamydia muridarum} r=61.0496647057 0.289768592344 0.193947183758 0.212183912879
{Chlamydia trachomatis} r=61.1739071735 0.287061618633 0.199324500515 0.216524902835
{Chlamydophila caviae GPIC} r=61.8849855209 0.300116348036 0.192891400288 0.204997091299
{Chlamydophila pneumoniae} r=62.3340133554 0.302159346459 0.197932442976 0.214225067695
{Chlamydophila pneumoniae AR39} r=61.4608001666 0.29169875405 0.203614432517 0.209288304114
{Chlamydophila pneumoniae CWL029} r=61.4939578879 0.291474842819 0.204104249254 0.209317263319
{Chlamydophila pneumoniae J138} r=61.4568102348 0.291603946921 0.204364296246 0.209174095497
{Chlamydophila pneumoniae TW-183} r=61.3687725332 0.291719132351 0.203994703335 0.208817484409
{Chlorobium tepidum} r=64.6107177078 0.223383435103 0.295346015344 0.281979019884
{Chlorobium tepidum TLS} r=64.8390485098 0.22052161362 0.289886427089 0.286723137057
{Chloroflexus aurantiacus} r=62.9824167039 0.200350476946 0.280199705732 0.296731637157
{Chromobacterium violaceum ATCC 12472} r=64.0077978904 0.178673434364 0.326491237078 0.330617174434
{Citrobacter freundii} r=64.3953507041 0.255390145114 0.24297095035 0.265663474692
{Citrobacter rodentium} r=63.0673763417 0.30050532994 0.190992586035 0.226421009922
{Clostridium acetobutylicum} r=67.6891770228 0.381281479113 0.122028640184 0.193885307889
{Clostridium beijerinckii} r=66.644871668 0.379627468372 0.12224763861 0.193719558689
{Clostridium botulinum} r=69.1941129679 0.408736503209 0.105357103747 0.14751016594
{Clostridium difficile} r=68.8614782211 0.39172534749 0.12198259792 0.177717565389
{Clostridium pasteurianum} r=68.1186446263 0.370397930619 0.132472272421 0.206087665214
{Clostridium perfringens} r=69.0540044114 0.390403421514 0.119536750042 0.191479852952
{Clostridium perfringens str. 13} r=68.4087345716 0.396363537554 0.105942634883 0.188128316506
{Clostridium tetani} r=66.47226672 0.411543203706 0.10548502116 0.148038921657
{Clostridium tetani E88} r=68.0685257461 0.406512499136 0.108090587381 0.182718354702
{Clostridium thermocellum} r=69.5399895216 0.319456572188 0.191442663961 0.237100669451
{Comamonas testosteroni} r=64.3641217571 0.191094998195 0.316438313166 0.313605474206
{Corynebacterium diphtheriae} r=64.5409101891 0.227042368363 0.269493613609 0.271430811482
{Corynebacterium efficiens} r=65.8814474328 0.204818001884 0.306650155061 0.295430730639
{Corynebacterium efficiens YS-314} r=65.6374963807 0.180199383565 0.329829553623 0.308023253679
{Corynebacterium glutamicum} r=66.609708973 0.225177568482 0.281015998136 0.271652712564
{Corynebacterium glutamicum ATCC 13032} r=65.0516557906 0.224484440867 0.277471243226 0.270024176942
{Corynebacterium jeikeium} r=63.3492574845 0.23850693646 0.287207787231 0.272951636392
{Corynebacterium striatum} r=64.0544241953 0.21436435464 0.321093193446 0.283962610366
{Coxiella burnetii} r=64.1428615101 0.309758072567 0.202985361597 0.222951862246
{Coxiella burnetii RSA 493} r=61.7185282508 0.289601977404 0.204573038008 0.224134958965
{Deinococcus radiodurans R1} r=63.1397905334 0.16955498991 0.339981632659 0.332525696284
{Delftia acidovorans} r=63.3597882577 0.189778939862 0.318849536487 0.317597654702
{Desulfitobacterium hafniense} r=63.4742485766 0.261383260665 0.22617765239 0.26697443789
{Desulfovibrio vulgaris} r=66.6688737591 0.205953049884 0.324826746582 0.300337141787
{Dichelobacter nodosus} r=65.3329702346 0.271886019668 0.232264493944 0.251812427448
{Ehrlichia canis} r=64.2357462426 0.362720540187 0.149822115734 0.169843171422
{Ehrlichia chaffeensis} r=65.7382474183 0.340564928534 0.149816554049 0.188318955137
{Ehrlichia ruminantium} r=62.5875441286 0.353140348266 0.151399017711 0.181500223248
{Enterobacter aerogenes} r=64.4764052634 0.217121143157 0.293106301982 0.300919987311
{Enterobacter cloacae} r=63.8220255847 0.224976260033 0.267000538308 0.291067119087
{Enterococcus faecalis} r=66.1539975728 0.352618937255 0.164405208377 0.203545292374
{Enterococcus faecalis V583} r=64.4668471289 0.332923770455 0.16927918663 0.210175977131
{Enterococcus faecium} r=66.8811492756 0.337413720779 0.175241720488 0.217550172818
{Enterococcus hirae} r=63.1755508086 0.333976751169 0.175181229357 0.212013325898
{Erwinia amylovora} r=64.0702222687 0.24746946941 0.252092601993 0.275078876912
{Erwinia chrysanthemi} r=63.323475791 0.222861282388 0.272064422656 0.294966137673
{Erwinia pyrifoliae} r=63.4093949336 0.244745750102 0.251590224305 0.281702190976
{Escherichia coli} r=64.0400621755 0.252847354246 0.236503253293 0.266476362309
{Escherichia coli CFT073} r=63.3864366781 0.243309824191 0.243016776855 0.270885367683
{Escherichia coli K12} r=63.7427608726 0.241068567352 0.245052717808 0.272925603074
{Escherichia coli O157:H7} r=64.0630226845 0.246035417158 0.241643553417 0.273564875541
{Escherichia coli O157:H7 EDL933} r=64.0434832898 0.245398446874 0.24193956408 0.273025244135
{Eubacterium acidaminophilum} r=68.9487942231 0.318159935812 0.195524650085 0.262637068735
{Francisella tularensis subsp. tularensis} r=67.304139748 0.350515463918 0.140729831451 0.199012709322
{Fremyella diplosiphon} r=62.9128470494 0.287539085889 0.221342558712 0.220588561418
{Fusobacterium nucleatum subsp. nucleatum ATCC 25586} r=67.8398786019 0.407091515613 0.100743965601 0.173194428102
{Geobacillus stearothermophilus} r=68.2364137491 0.275638754121 0.227246412317 0.269481982475
{Geobacter sulfurreducens PCA} r=65.0995816983 0.196425825402 0.310402100478 0.305736251429
{Gloeobacter violaceus PCC 7421} r=63.1327954598 0.183456494821 0.317759519364 0.310872892496
{Gluconacetobacter diazotrophicus} r=65.4132950952 0.168282361993 0.328101557992 0.339372956338
{Gluconacetobacter xylinus} r=63.1057801061 0.17634698432 0.311856939976 0.319138915457
{Gordonia westfalica} r=63.3867841313 0.172164202254 0.350291248751 0.31492779099
{Haemophilus ducreyi} r=64.8383117245 0.344804210558 0.170075177661 0.198714286802
{Haemophilus ducreyi 35000HP} r=62.5106905932 0.316454785851 0.177921106206 0.209461197597
{Haemophilus influenzae} r=64.372971598 0.335169399788 0.174404495174 0.200498792459
{Haemophilus influenzae Rd KW20} r=63.36156942 0.313759024081 0.177494926642 0.210080345689
{Haemophilus influenzae biotype aegyptius} r=65.2548157483 0.352249951953 0.17598770008 0.193202097576
{Helicobacter hepaticus ATCC 51449} r=64.2656286093 0.329333028503 0.163242086612 0.200020004501
{Helicobacter pylori} r=66.1519475496 0.345395145752 0.175306757205 0.207235922059
{Helicobacter pylori 26695} r=63.8687305905 0.320982079242 0.179396914662 0.216182404113
{Helicobacter pylori J99} r=63.8760733766 0.319198634565 0.181364129619 0.217666287902
{IncN plasmid R46} r=64.3104614724 0.250172903103 0.244568457704 0.267916338747
{Klebsiella aerogenes} r=65.2110824475 0.203602798869 0.298064612178 0.303960101236
{Klebsiella oxytoca} r=63.3453536855 0.235613367549 0.262933958647 0.283123912338
{Klebsiella pneumoniae} r=63.766027023 0.234152544348 0.261883441907 0.279771157958
{Lactobacillus acidophilus} r=65.4445836641 0.322458083372 0.175757575758 0.199784648516
{Lactobacillus casei} r=65.046807927 0.285972250794 0.208941918672 0.235559669935
{Lactobacillus delbrueckii} r=69.1200635843 0.266843750865 0.255734484381 0.258722780222
{Lactobacillus helveticus} r=68.497454138 0.322939429596 0.185857567098 0.202685792197
{Lactobacillus johnsonii NCC 533} r=65.7338197614 0.339850756556 0.15419301009 0.195322651954
{Lactobacillus plantarum} r=63.0406417277 0.299744733991 0.192735019191 0.226782730061
{Lactobacillus plantarum WCFS1} r=62.8395312309 0.276178118217 0.213273660207 0.241965357237
{Lactobacillus sakei} r=64.124286375 0.325729106443 0.178093081519 0.206703282585
{Lactococcus lactis} r=66.9016647531 0.346114356375 0.159861404863 0.194960609214
{Lactococcus lactis subsp. cremoris} r=66.7499240176 0.337700986053 0.166790046687 0.20163749963
{Lactococcus lactis subsp. lactis} r=65.2513331206 0.331989104376 0.163222138266 0.197778897191
{Lactococcus lactis subsp. lactis bv. diacetylactis} r=68.9465797513 0.347025238199 0.158138773729 0.202032875118
{Lechevalieria aerocolonigenes} r=65.8028635581 0.151451771654 0.349030101706 0.349071112205
{Legionella pneumophila} r=63.2647949062 0.313352839073 0.18591891799 0.213257028941
{Leptospira interrogans} r=62.0694090694 0.33042072811 0.15461321766 0.19320419814
{Leptospira interrogans serovar Copenhageni str. Fiocruz L1-130} r=62.8542627564 0.328189461613 0.170987132241 0.195783964313
{Leptospira interrogans serovar Lai str. 56601} r=62.5261365478 0.32928783047 0.169857263627 0.194318234982
{Listeria innocua} r=66.2832881548 0.33768474933 0.169290219022 0.208730835798
{Listeria ivanovii} r=64.7245190823 0.355801346986 0.166475022359 0.200660716567
{Listeria monocytogenes} r=66.0330306624 0.335014938991 0.173576595926 0.210794519096
{Listeria seeligeri} r=68.6063758489 0.356015130935 0.166454891995 0.204311440214
{Listonella anguillarum} r=64.2763404121 0.300384967341 0.202549619766 0.222029387944
{Mannheimia haemolytica} r=64.8527081232 0.323465221432 0.185144575671 0.211355116277
{Mesorhizobium loti} r=64.1103920183 0.185184640806 0.318329029777 0.312147269392
{Methylobacterium extorquens} r=65.7184362215 0.163482206041 0.354007526306 0.330701110428
{Micrococcus sp. 28} r=60.556698826 0.162621408439 0.351846219356 0.337632053856
{Microcystis aeruginosa} r=62.9374579887 0.307071547902 0.196446016799 0.202579354757
{Micromonospora echinospora} r=66.5842024938 0.135915682898 0.362040706239 0.361079413819
{Microscilla sp. PRE1} r=67.305592209 0.305520020908 0.190814179012 0.240429717053
{Moraxella catarrhalis} r=69.7745876406 0.333326539486 0.20891081037 0.216180227186
{Mycobacterium avium} r=64.1198505728 0.174039663415 0.331177059306 0.325889463036
{Mycobacterium avium subsp. paratuberculosis} r=64.2114398773 0.171184129216 0.346118604701 0.329923927635
{Mycobacterium avium subsp. paratuberculosis str. k10} r=64.4695101476 0.153312452247 0.348550153283 0.347975199639
{Mycobacterium bovis} r=65.2954192804 0.181279592376 0.328238036869 0.329620015863
{Mycobacterium bovis AF2122/97} r=63.3172075912 0.167834517194 0.322268295838 0.336762298009
{Mycobacterium leprae} r=63.4915587658 0.19544714522 0.288481475197 0.310522321107
{Mycobacterium smegmatis} r=66.084708471 0.164241921024 0.340745955247 0.333844756112
{Mycobacterium tuberculosis} r=64.7165326191 0.184217734695 0.316794241626 0.327530321245
{Mycobacterium tuberculosis CDC1551} r=63.1661093617 0.16854385461 0.321896248081 0.335790547034
{Mycobacterium tuberculosis H37Rv} r=63.2993101 0.167928877758 0.322414857055 0.336519890835
{Mycobacterium ulcerans} r=61.9392409432 0.199263809575 0.351840175821 0.277602637315
{Mycoplasma agalactiae} r=69.2168499967 0.420598781319 0.13706856728 0.167183616006
{Mycoplasma bovis} r=67.1445845377 0.432188971866 0.170239438385 0.186213936496
{Mycoplasma capricolum} r=64.7695305615 0.402665047025 0.110356505255 0.162442714372
{Mycoplasma fermentans} r=67.4673246447 0.404517023894 0.119101829316 0.166234853838
{Mycoplasma gallisepticum} r=62.8104889133 0.361729385761 0.161654770452 0.177922315609
{Mycoplasma gallisepticum R} r=65.1718275641 0.370451045331 0.152046423112 0.166572482456
{Mycoplasma genitalium} r=62.9522293148 0.361627755411 0.148804573518 0.168523648754
{Mycoplasma hominis} r=68.7174656789 0.443893004707 0.130067851063 0.146666986342
{Mycoplasma hyopneumoniae} r=66.4124669858 0.390546686631 0.154832451127 0.160498253162
{Mycoplasma mycoides subsp. mycoides SC} r=65.4035798846 0.418141950375 0.103427582227 0.137898634353
{Mycoplasma penetrans} r=65.4614888404 0.400402572496 0.116846873657 0.14805161525
{Mycoplasma pneumoniae} r=62.6137253285 0.31294287111 0.204285497321 0.209865732633
{Mycoplasma pulmonis} r=65.717996297 0.40398703186 0.126672585278 0.144685846048
{Myxococcus xanthus} r=63.9895763082 0.157691800403 0.335863322353 0.355354686646
{Neisseria gonorrhoeae} r=65.1779378171 0.260513060093 0.269728895517 0.25702318134
{Neisseria meningitidis} r=65.4878664983 0.267473636868 0.25318119312 0.26015580826
{Neisseria meningitidis MC58} r=64.6661327226 0.252626837428 0.269195945548 0.261449547971
{Neisseria meningitidis Z2491} r=64.6865692091 0.250996838711 0.270389521676 0.262459632855
{Nitrosomonas europaea ATCC 19718} r=64.0076757746 0.245796020706 0.246928380526 0.26876556164
{Nonomuraea sp. ATCC 39727} r=65.7206002174 0.140938891421 0.340134861924 0.368053851278
{Nostoc punctiforme} r=63.3655983964 0.298321222751 0.204576964838 0.222283471143
{Nostoc sp. PCC 7120} r=62.151485904 0.298011518651 0.20410525608 0.219499635984
{Novosphingobium aromaticivorans} r=64.9806940186 0.19026502322 0.315234470477 0.3097698942
{Oceanobacillus iheyensis HTE831} r=66.1522803717 0.344202707188 0.153414044278 0.207570514488
{Oenococcus oeni} r=65.9482623686 0.327765028197 0.171176460123 0.209442991585
{Onion yellows phytoplasma} r=62.7300580582 0.391107469719 0.153312018634 0.136877098313
{Pantoea agglomerans} r=63.1710959493 0.233951874481 0.254607628674 0.276118277137
{Parachlamydia sp. UWE25} r=61.7407403361 0.327082135677 0.174418423354 0.186540586513
{Paracoccus denitrificans} r=64.3336199488 0.166895780051 0.33185741688 0.332017263427
{Pasteurella multocida} r=62.8050673583 0.303783734488 0.187975682602 0.219285293107
{Pectobacterium atrosepticum} r=62.9098842892 0.237751614128 0.257606448074 0.283263704266
{Pectobacterium carotovorum} r=65.1010238149 0.259397641249 0.240304536643 0.268397283862
{Pectobacterium carotovorum subsp. carotovorum} r=63.8615437299 0.245109860665 0.250375133976 0.274383708467
{Pediococcus pentosaceus} r=63.5476009334 0.324087526967 0.184930803211 0.1995479828
{Photobacterium damselae subsp. piscicida (causative agent of fish} r=61.5632122068 0.288240557596 0.204318545729 0.224074597344
{Photorhabdus luminescens} r=64.7041260639 0.285931604337 0.216542484597 0.237567464298
{Photorhabdus luminescens subsp. laumondii TTO1} r=63.792231386 0.282711459284 0.20379466279 0.237757152679
{Pirellula sp. 1} r=64.1717684463 0.227186539228 0.272790340664 0.281785287227
{Plasmid ColIb-P9} r=63.0390660897 0.260939353758 0.250517598344 0.258078023589
{Plasmid F} r=64.6511345225 0.256639941501 0.22961879641 0.273606504575
{Plasmid R100} r=63.1967494501 0.243879940396 0.247889022919 0.281463610776
{Plasmid R64} r=62.5752974396 0.274806572545 0.249680944405 0.242143255962
{Plasmid Ti} r=63.7042804167 0.23528950105 0.264681068142 0.274864127769
{Plasmid pSB102} r=65.2797173537 0.218793713486 0.297683699498 0.302476754711
{Porphyromonas gingivalis} r=67.1037894474 0.273029839725 0.234515897532 0.250838126341
{Porphyromonas gingivalis W83} r=65.5926553194 0.26330847892 0.240171138911 0.25350002842
{Prochlorococcus marinus} r=61.5689048393 0.305388885774 0.176638815679 0.210658143143
{Prochlorococcus marinus str. MIT 9313} r=62.0898728871 0.233271752925 0.252716678466 0.268987377029
{Prochlorococcus marinus subsp. marinus str. CCMP1375} r=62.4841829793 0.329731591849 0.164982126261 0.205396313678
{Prochlorococcus marinus subsp. pastoris str. CCMP1986} r=63.7070160461 0.367218286941 0.135104073902 0.181803203238
{Proteus mirabilis} r=63.4202930072 0.308769905377 0.190953150242 0.211700900069
{Proteus vulgaris} r=64.7062352229 0.282033770172 0.216808628532 0.23754665842
{Providencia rettgeri} r=64.376951855 0.273720572629 0.218775041691 0.24897667468
{Pseudomonas aeruginosa} r=63.971461954 0.195849191106 0.303158800705 0.305815135959
{Pseudomonas aeruginosa PAO1} r=64.6415383998 0.168653897635 0.346218882054 0.325189439226
{Pseudomonas alcaligenes} r=64.2770919931 0.21314114658 0.301008728901 0.301046461902
{Pseudomonas chlororaphis} r=64.576402801 0.20206360574 0.319063154823 0.300787777513
{Pseudomonas fluorescens} r=63.7417584926 0.198128303148 0.304628411077 0.304406982655
{Pseudomonas putida} r=64.3789952559 0.20359349644 0.300118047512 0.303277075854
{Pseudomonas putida KT2440} r=63.9391734532 0.192004839453 0.313039798013 0.310436132195
{Pseudomonas resinovorans} r=64.5714451257 0.225410431498 0.283481040244 0.288721003438
{Pseudomonas sp.} r=64.4458801667 0.205612766292 0.291214003092 0.304918376438
{Pseudomonas sp. ADP} r=63.3004268307 0.195248723207 0.315307435557 0.316292677042
{Pseudomonas sp. ND6} r=64.7030449232 0.218966742641 0.283716883562 0.293826434331
{Pseudomonas stutzeri} r=64.6277624867 0.198956194575 0.309123049727 0.305108131947
{Pseudomonas syringae} r=63.3472612974 0.215968992248 0.28590371277 0.293480212158
{Pseudomonas syringae pv. glycinea} r=64.5635697177 0.226376921548 0.281489911306 0.280911866183
{Pseudomonas syringae pv. maculicola} r=62.9900670187 0.237980727342 0.276456340286 0.278007214177
{Pseudomonas syringae pv. phaseolicola} r=64.7451261731 0.224381457958 0.283897367839 0.290422472904
{Pseudomonas syringae pv. syringae} r=65.6296021113 0.213461358489 0.289973234507 0.297287888146
{Pseudomonas syringae pv. tomato} r=64.2246746518 0.231754874652 0.285236768802 0.284818941504
{Pseudomonas syringae pv. tomato str. DC3000} r=64.0074012669 0.206463015643 0.293505172871 0.29916528098
{Ralstonia solanacearum} r=63.3157179445 0.166378425126 0.339068378836 0.336255462489
{Rhizobium etli} r=63.5689208909 0.207235520636 0.292339448014 0.296505421092
{Rhizobium leguminosarum} r=64.5001180364 0.198512287798 0.303632714347 0.297756940614
{Rhizobium leguminosarum bv. trifolii} r=65.6910602086 0.193578559954 0.312857113809 0.297261026048
{Rhizobium leguminosarum bv. viciae} r=64.1292193971 0.199603687046 0.302073592495 0.295438690238
{Rhizobium sp.} r=64.6030753373 0.202196284506 0.302831253263 0.299951156249
{Rhizobium sp. NGR234} r=63.9340472553 0.194803158302 0.305300646016 0.304391806085
{Rhodobacter capsulatus} r=63.8523534473 0.164000248692 0.319645253094 0.343738279895
{Rhodobacter sphaeroides} r=63.8697825986 0.156120445849 0.341848832696 0.340455830977
{Rhodococcus equi} r=65.1833466156 0.185351336295 0.331390831391 0.323195672252
{Rhodococcus erythropolis} r=64.6625996355 0.190340855873 0.317739652159 0.311118961028
{Rhodococcus rhodochrous} r=67.4441655558 0.179231970216 0.3344742689 0.317555395424
{Rhodococcus sp. DK17} r=64.1503411214 0.181854729382 0.325984723118 0.319234473022
{Rhodopseudomonas palustris CGA009} r=63.7391190514 0.173153650987 0.329103668602 0.326207299569
{Rhodospirillum centenum} r=65.1244523011 0.143472382192 0.350726960122 0.357787904585
{Rhodospirillum rubrum} r=63.5321051275 0.164785708151 0.330327235249 0.31912737267
{Rickettsia conorii} r=64.3155589174 0.359288839822 0.145740494768 0.18341258752
{Rickettsia montanensis} r=63.7703770598 0.359193885729 0.145663519615 0.178756426044
{Rickettsia prowazekii} r=63.8433287256 0.367054279712 0.132824491078 0.17350837336
{Rickettsia rickettsii} r=63.5730900319 0.349244637721 0.151253652239 0.192736291364
{Rickettsia typhi} r=63.0914568016 0.355025813274 0.13774336008 0.178904646389
{Rubrivivax gelatinosus} r=62.4625256502 0.147226269076 0.357790107767 0.339243462178
{Ruegeria sp. PR1b} r=64.6041248263 0.192511844965 0.301154725009 0.311139610274
{Saccharopolyspora erythraea} r=66.9861792548 0.1398702482 0.353316754698 0.368538956368
{Salmonella enterica} r=64.7183823063 0.277407292528 0.207443019943 0.244692583402
{Salmonella enterica subsp. enterica serovar Choleraesuis} r=63.2876013214 0.246924861179 0.257304186875 0.277641104941
{Salmonella enterica subsp. enterica serovar Dublin} r=63.1328815393 0.262177153753 0.234425377015 0.258606344254
{Salmonella enterica subsp. enterica serovar Typhi} r=63.8304351587 0.235698096567 0.250089687607 0.279820895718
{Salmonella enterica subsp. enterica serovar Typhi Ty2} r=63.6868142442 0.233098724892 0.251436052746 0.281480260793
{Salmonella enterica subsp. enterica serovar Typhimurium} r=63.5688481174 0.239929427804 0.25296122539 0.275800954329
{Salmonella enteritidis} r=64.114981382 0.257821856658 0.235581158258 0.265690728588
{Salmonella typhi} r=64.1821391825 0.269630292804 0.227976538916 0.253632795014
{Salmonella typhimurium} r=64.3390803527 0.243340409862 0.249016058029 0.275444446849
{Salmonella typhimurium LT2} r=63.7438298727 0.233308987396 0.252046784813 0.281533572912
{Serratia entomophila} r=63.533203657 0.250045301046 0.249369903632 0.263915657689
{Serratia marcescens} r=64.548743571 0.248038609177 0.254546624062 0.269995591955
{Shewanella oneidensis MR-1} r=63.3006326593 0.269892571504 0.225016598747 0.24306242771
{Shewanella violacea} r=65.3595756894 0.266108836805 0.214869464813 0.248474215364
{Shigella boydii} r=63.9931261843 0.300865543442 0.177839444995 0.213835480674
{Shigella dysenteriae} r=62.7273268174 0.281623821291 0.209911604519 0.240979112111
{Shigella flexneri} r=63.8547813124 0.289274516764 0.208963722141 0.237342310366
{Shigella flexneri 2a} r=63.502707747 0.277069229762 0.225761111496 0.250906864444
{Shigella flexneri 2a str. 2457T} r=63.7188335818 0.240259203289 0.246402064477 0.27552781541
{Shigella flexneri 2a str. 301} r=63.6443059098 0.241687184281 0.245095131263 0.274307445101
{Shigella sonnei} r=63.604386493 0.274438447954 0.195111485204 0.242288458682
{Sinorhizobium fredii} r=62.0240893933 0.200667368041 0.293238116492 0.291782233983
{Sinorhizobium meliloti} r=64.4843397302 0.18625084391 0.316533753384 0.310383873656
{Sodalis glossinidius} r=62.6013504014 0.234087548893 0.254842513054 0.279396627552
{Sphingomonas elodea} r=63.2324351118 0.162653744553 0.335436541988 0.331011390978
{Sphingomonas paucimobilis} r=65.3023995563 0.177936331854 0.313567298642 0.329677625387
{Sphingomonas sp.} r=66.1333014906 0.200495003786 0.295266064535 0.305627897527
{Spiroplasma citri} r=64.184095313 0.386542497377 0.121910341611 0.17265652326
{Spiroplasma kunkelii} r=63.8030089097 0.388553307158 0.123766737139 0.166440148998
{Staphylococcus aureus} r=66.6808382031 0.369823915602 0.14632767312 0.184662123444
{Staphylococcus aureus subsp. aureus MW2} r=66.2187239851 0.361040417164 0.145951715681 0.189007084084
{Staphylococcus aureus subsp. aureus Mu50} r=66.2637767469 0.361177493832 0.146446448668 0.188929335079
{Staphylococcus aureus subsp. aureus N315} r=66.1623626492 0.360731390751 0.146286161986 0.188881045692
{Staphylococcus carnosus} r=66.9371107424 0.344701601164 0.162532751092 0.202197962154
{Staphylococcus epidermidis} r=68.4249409561 0.379947243755 0.148105081826 0.177330964686
{Staphylococcus epidermidis ATCC 12228} r=66.3555438865 0.36367789893 0.146017558695 0.183026905537
{Staphylococcus warneri} r=67.7345480891 0.390916140467 0.136213581478 0.16344300432
{Staphylococcus xylosus} r=68.3611519618 0.36126613556 0.151265993553 0.188031639188
{Stenotrophomonas maltophilia} r=63.7278965615 0.198473592335 0.309720023275 0.31683784625
{Stigmatella aurantiaca} r=62.8400634308 0.161328799735 0.317604319787 0.346825243631
{Streptococcus agalactiae} r=65.5549983041 0.344071830836 0.152708532568 0.188734459675
{Streptococcus agalactiae 2603V/R} r=65.5761013714 0.330369474122 0.161940859749 0.19862938227
{Streptococcus agalactiae NEM316} r=65.550725923 0.331014587786 0.162664278843 0.198095514996
{Streptococcus gordonii} r=64.9964799107 0.301552998241 0.19607278141 0.222384305533
{Streptococcus mutans} r=66.3639165053 0.318890911297 0.171515592768 0.202123528698
{Streptococcus mutans UA159} r=65.6718262771 0.311672414564 0.169085597248 0.205539184842
{Streptococcus pneumoniae} r=65.9137843509 0.319971154078 0.181465404973 0.215358216097
{Streptococcus pneumoniae R6} r=66.092058366 0.304211805233 0.1863229793 0.218979480804
{Streptococcus pneumoniae TIGR4} r=65.8662204855 0.303628318881 0.186965177136 0.218494198427
{Streptococcus pyogenes} r=69.1014588046 0.339146734509 0.185716040029 0.216626234682
{Streptococcus pyogenes M1 GAS} r=65.4443472001 0.312456221409 0.181867624496 0.209610121642
{Streptococcus pyogenes MGAS315} r=65.6300193479 0.313590299532 0.181581307801 0.210339999828
{Streptococcus pyogenes MGAS8232} r=65.4542327527 0.313671041568 0.181828369622 0.209773007859
{Streptococcus pyogenes SSI-1} r=65.5322666572 0.313618183028 0.18143608664 0.210264885221
{Streptococcus salivarius} r=67.1140079451 0.31487997276 0.181904167376 0.206704121976
{Streptococcus suis} r=67.4172888257 0.319044971011 0.1798377048 0.220668952805
{Streptococcus thermophilus} r=65.0729648893 0.319609027327 0.167461239778 0.199890803388
{Streptomyces antibioticus} r=65.9652399361 0.144479954111 0.351514965276 0.352539282568
{Streptomyces atroolivaceus} r=65.4365643431 0.134112505218 0.377579165337 0.351421252077
{Streptomyces aureofaciens} r=65.1514983577 0.141345786009 0.375624942288 0.350534911024
{Streptomyces avermitilis} r=65.2994809904 0.142875036533 0.366791922397 0.34927838782
{Streptomyces avermitilis MA-4680} r=64.8745759673 0.147626055869 0.364670945057 0.346759150606
{Streptomyces carzinostaticus subsp. neocarzinostaticus} r=64.4043189003 0.154272623139 0.348713249332 0.339534173349
{Streptomyces clavuligerus} r=66.1639318665 0.150762301382 0.367346452424 0.344033554368
{Streptomyces coelicolor} r=66.2058085561 0.152584670232 0.369349376114 0.341381461676
{Streptomyces coelicolor A3(2)} r=65.608866796 0.142565248528 0.37396166402 0.348857417267
{Streptomyces collinus} r=64.9941926814 0.145200192957 0.37247605265 0.348494245745
{Streptomyces fradiae} r=64.739730718 0.13801432617 0.361222166694 0.359577155867
{Streptomyces galilaeus} r=66.4676394269 0.144246926683 0.36090474927 0.354625453259
{Streptomyces glaucescens} r=67.0176860121 0.141745760075 0.376173434988 0.346074719499
{Streptomyces globisporus} r=64.1837957736 0.147745000709 0.363754550182 0.339656313525
{Streptomyces griseus} r=66.0000128124 0.148410337851 0.371595583848 0.342924691242
{Streptomyces griseus subsp. griseus} r=64.9642708206 0.138731997458 0.369464330683 0.351572711684
{Streptomyces hygroscopicus} r=65.2602308296 0.146916023553 0.351204375613 0.348394573067
{Streptomyces lavendulae} r=65.7036926026 0.14263085259 0.368623931798 0.350349778711
{Streptomyces lividans} r=65.6843458607 0.159080310048 0.367771452464 0.336826997298
{Streptomyces peucetius} r=66.129299044 0.149738940502 0.362790419341 0.343745792379
{Streptomyces rochei} r=65.2071442493 0.137634379251 0.377276428867 0.352545642313
{Streptomyces sp.} r=64.9051904203 0.146106223526 0.382095144998 0.33724340176
{Streptomyces venezuelae} r=66.1761255057 0.13808225199 0.38997272918 0.340215968913
{Streptomyces violaceoruber} r=65.3426732793 0.154249866447 0.371551089358 0.338076262254
{Streptomyces viridochromogenes} r=65.9666002851 0.145721728019 0.368113235366 0.342573024688
{Synechococcus elongatus PCC 7942} r=61.5437966444 0.214225117686 0.281477792993 0.276906372325
{Synechococcus sp.} r=64.0002795815 0.22649117431 0.272635741489 0.270378855311
{Synechococcus sp. PCC 6301} r=63.7165073785 0.212184387306 0.281268309965 0.279946586001
{Synechococcus sp. PCC 7002} r=61.5140795173 0.235862479979 0.254508883674 0.252557082728
{Synechococcus sp. WH 8102} r=63.6108580211 0.193510536268 0.295412687927 0.306744703658
{Synechocystis sp.} r=62.730895499 0.249380300065 0.246053489889 0.246183953033
{Synechocystis sp. PCC 6803} r=62.549906562 0.258404127497 0.234936305259 0.247696403073
{Thauera aromatica} r=66.7603573918 0.199031504108 0.322976585352 0.309568795398
{Thermoanaerobacter tengcongensis} r=67.347065093 0.348332166151 0.1482104548 0.229821926735
{Thermosynechococcus elongatus BP-1} r=61.3124804033 0.218961751022 0.274420755039 0.270998031548
{Thermotoga maritima} r=67.8091485082 0.299333280293 0.206716524783 0.257750550296
{Thermotoga neapolitana} r=69.5141834963 0.299582127933 0.2118749139 0.267449602792
{Thermus aquaticus} r=66.5927897681 0.181719058367 0.326027934971 0.336168264041
{Thermus thermophilus} r=65.6467994215 0.164074724244 0.343930524085 0.340777917836
{Thermus thermophilus HB27} r=63.4976661281 0.147756633685 0.352093493125 0.344070199116
{Thiocapsa roseopersicina} r=65.0135176477 0.171511681767 0.331628777352 0.316954773683
{Treponema denticola} r=67.3724937548 0.319392999684 0.185875900881 0.221035403566
{Treponema denticola ATCC 35405} r=65.7903654039 0.331366916513 0.176696159086 0.206028734985
{Treponema pallidum} r=63.9006593186 0.23073925629 0.216161489646 0.302027666444
{Treponema pallidum subsp. pallidum str. Nichols} r=61.664899934 0.222093305427 0.239542572876 0.286574453241
{Tropheryma whipplei TW08/27} r=62.5704896946 0.259085870737 0.214846683114 0.24921464364
{Tropheryma whipplei str. Twist} r=62.4451051094 0.258076912485 0.214148021861 0.250419961897
{Ureaplasma urealyticum} r=66.0683999811 0.3993311889 0.116079953847 0.142725033033
{Vibrio alginolyticus} r=64.8173721833 0.27125072509 0.222896494281 0.24482025196
{Vibrio cholerae} r=64.0797799739 0.282689822461 0.206297814113 0.23687696238
{Vibrio cholerae O1 biovar eltor str. N16961} r=63.2951219947 0.260998106973 0.228608542575 0.25230910934
{Vibrio fischeri} r=66.1913860093 0.333415273681 0.170997799316 0.196750479936
{Vibrio harveyi} r=66.4861344616 0.28292688344 0.221415245203 0.240649431414
{Vibrio parahaemolyticus} r=64.9553895192 0.278364030639 0.220536666888 0.241984244097
{Vibrio vulnificus} r=65.3295850735 0.274673586227 0.227488776309 0.243642654146
{Vibrio vulnificus CMCP6} r=64.4245640034 0.267153964696 0.228515018915 0.250108839359
{Vibrio vulnificus YJ016} r=64.1384751954 0.268469805541 0.226362405091 0.248442078382
{Wautersia eutropha} r=63.7168175784 0.182425828822 0.320765380268 0.323271038892
{Wautersia metallidurans} r=62.1455467876 0.195816451219 0.296466010676 0.31730336356
{Wautersia oxalatica} r=64.3683495419 0.188972174173 0.324342793687 0.314284493989
{Wigglesworthia glossinidia endosymbiont of Glossina brevipalpis} r=61.7809867364 0.424604802842 0.100441790297 0.136012418246
{Wolbachia endosymbiont of Drosophila melanogaster} r=65.5334760142 0.35317043599 0.149636756524 0.205024786601
{Wolinella succinogenes} r=64.0322482034 0.261652187256 0.235174363771 0.253862723654
{Xanthomonas axonopodis pv. citri str. 306} r=63.3214449581 0.175789813747 0.321992559054 0.328642799831
{Xanthomonas campestris} r=62.1124442571 0.18067503273 0.313031260976 0.324596864323
{Xanthomonas campestris pv. campestris} r=64.9908271703 0.19272234958 0.31008505266 0.317718196618
{Xanthomonas campestris pv. campestris str. ATCC 33913} r=63.3981682778 0.173190895406 0.324892206377 0.330957279759
{Xanthomonas citri} r=62.3941117856 0.192798827716 0.307776847394 0.329408275766
{Xanthomonas oryzae pv. oryzae} r=62.5292851607 0.183377959414 0.30871852687 0.324995302518
{Xenorhabdus nematophila} r=65.6909650537 0.282855273962 0.213881118394 0.241186867633
{Xylella fastidiosa} r=63.8633428007 0.261257923767 0.243187618342 0.270087264345
{Xylella fastidiosa 9a5c} r=62.3307790925 0.225503524436 0.260578788607 0.277222394451
{Xylella fastidiosa Temecula1} r=62.5857188618 0.227084817667 0.255290583517 0.276363921152
{Yersinia enterocolitica} r=62.8824918066 0.272738477397 0.218231492219 0.246749245085
{Yersinia pestis} r=63.7267922417 0.260640643408 0.23397239718 0.257893963227
{Yersinia pestis CO92} r=62.8884289411 0.253414870815 0.229175923463 0.259874608402
{Yersinia pestis KIM} r=62.8983092048 0.25463418951 0.229392350174 0.259400693634
{Yersinia pestis biovar Mediaevails str. 91001} r=62.8653824222 0.254106585008 0.22929440121 0.259339378063
{Yersinia pseudotuberculosis} r=63.3574116679 0.28172298383 0.198971633707 0.234607817779
{Zymomonas mobilis} r=63.7448164699 0.252876380322 0.225525723545 0.249627991387
{uncultured Acidobacteria bacterium} r=63.7463479459 0.18582318398 0.309297677133 0.318447614436
{uncultured bacterium} r=63.2286043331 0.217907304202 0.284394116881 0.290689006425
{uncultured bacterium 442} r=64.4570643081 0.232848105153 0.252195811068 0.276346661753
{uncultured bacterium 443} r=63.4272408951 0.222862049806 0.262194608611 0.28105268475
{uncultured bacterium 463} r=64.8295351082 0.223662507716 0.264604393714 0.284205093956
{uncultured bacterium 560} r=64.4284442557 0.313102569548 0.171133290861 0.207602463368
{uncultured bacterium 561} r=63.6338767412 0.235243421978 0.242771211482 0.274078373435
{uncultured bacterium 562} r=67.3550506878 0.357651340791 0.146247033845 0.205659333797
{uncultured bacterium 578} r=65.6031547342 0.319842558858 0.166454501558 0.208521721317
{uncultured bacterium 580} r=66.4936728239 0.349545957918 0.152912513843 0.199881875231
{uncultured bacterium 581} r=63.1380912996 0.23374954832 0.258227272119 0.263486837703
{uncultured bacterium 582} r=63.4890550719 0.229806145631 0.240842080825 0.28321144885
{uncultured marine gamma proteobacterium EB000-45B06} r=67.5540452771 0.356064830304 0.145738076651 0.206479313037
{uncultured marine gamma proteobacterium EBAC20E09} r=67.1884853506 0.363442104451 0.138532747049 0.193928874489
{uncultured marine gamma proteobacterium EBAC31A08} r=66.6644941849 0.348262259403 0.149782357342 0.194713663878
{uncultured proteobacterium} r=62.9258543807 0.226502993841 0.259180397369 0.274490189634
@group {Shuffled Data} recessiveon
@balllist {First Position} color=pinktint
r=20.5936572685 0.229604079184 0.269796040792 0.227054589082
r=14.6276682254 0.275546506164 0.266887432036 0.239970465174
r=13.7229352985 0.320079645291 0.253161179079 0.184744231875
r=17.3020824724 0.248148906904 0.211741637156 0.253797301648
r=15.9332494619 0.24162140002 0.23083427283 0.265347955314
r=12.0444189705 0.22142734994 0.237739649243 0.289298675635
r=17.7087697932 0.231295012411 0.321876184537 0.21838279349
r=10.6111282334 0.161113750832 0.264373277582 0.278399695904
r=12.8153144904 0.330255257891 0.213651206067 0.162388961062
r=14.3170606108 0.228758996304 0.251575568955 0.295467807819
r=14.4259273798 0.16253257081 0.306859327942 0.266793001929
r=17.427486798 0.250218120035 0.341093814575 0.251733480277
r=12.6447347718 0.27030336997 0.21589812249 0.201917987359
r=15.3526443508 0.267096294703 0.247329493411 0.259361034237
r=18.0363557204 0.243123213979 0.229703413861 0.271372766647
r=17.9310996166 0.208992680376 0.251481352388 0.274311606832
r=16.3562522172 0.182754477313 0.218515763575 0.392058133547
r=14.3264004417 0.174246083776 0.257608170589 0.293395900904
r=13.2387116098 0.198102759185 0.272282948909 0.184764289498
r=14.7177265987 0.287360039811 0.261532719582 0.178502114954
r=15.5874334129 0.183316644843 0.282394926699 0.280007188888
r=14.4185479554 0.238887642969 0.217373103087 0.305868281378
r=13.6983177193 0.258346648726 0.25477251703 0.253791382839
r=21.5531548809 0.325150588302 0.213428118776 0.249373821461
r=14.144585848 0.205950898059 0.340016876281 0.200867923012
r=18.3839676766 0.215562851942 0.237236522005 0.256749629982
r=15.4075225608 0.289627175587 0.214082403994 0.241146003453
r=22.5742803473 0.174623427255 0.278610668084 0.259223817119
r=18.088566167 0.286830835118 0.240435403283 0.205174875089
r=11.9328570431 0.24548074404 0.294777748668 0.241550956248
r=13.9699316088 0.250531537916 0.248870481928 0.190799964564
r=13.3333437742 0.221210725369 0.249151474011 0.284207719162
r=15.1255561332 0.326352444946 0.209688230582 0.207186881815
r=17.5183299379 0.257467536074 0.23905002055 0.201170811904
r=16.1552683356 0.25189332593 0.212299292027 0.258170993167
r=18.1204489798 0.303123282685 0.227616521485 0.198468821558
r=15.8629732866 0.185640398198 0.26859833528 0.315814841592
r=19.4316835516 0.245463170483 0.25737858341 0.300236608999
r=11.5961326581 0.253369367077 0.286866810026 0.253630553078
r=16.7731682377 0.22003677007 0.241748621122 0.251262147255
r=15.5886153982 0.270133782227 0.221582351378 0.234428989103
r=15.5954047696 0.240265555189 0.221081670006 0.283635133391
r=15.3837019347 0.23496279336 0.248059530624 0.270486548369
r=11.8938132034 0.212967418469 0.393865544914 0.19131366127
r=14.7466722807 0.290972886762 0.157320574163 0.255821371611
r=15.3564224811 0.277448290591 0.233747884802 0.260822421922
r=17.4322575282 0.224508778049 0.279880246483 0.240960353447
r=15.0928324585 0.278145116172 0.250410251412 0.194101325756
r=19.2096542481 0.239945949739 0.271598480979 0.265185724334
r=13.0140429313 0.154305868522 0.297124522387 0.353311452924
r=11.025477125 0.334345950544 0.304757275655 0.16562367094
r=12.6786868485 0.210238622744 0.278411360912 0.259297933389
r=16.9712314517 0.247341556784 0.29245913593 0.228048854591
r=14.9082269741 0.313859872625 0.20258687802 0.253975583356
r=11.1866958023 0.18449027803 0.242276939851 0.319961838997
r=14.8286757308 0.224754633562 0.259766044765 0.283881378078
r=18.8147500891 0.239770315738 0.23895757723 0.291125424858
r=15.0589666293 0.32635205106 0.19724411945 0.244816873428
r=15.3762039722 0.395833957117 0.225545472488 0.192143436335
r=11.5145820396 0.224683873729 0.206391490543 0.255751430629
r=13.723606393 0.123185787062 0.376691808209 0.260593837796
r=13.4513896041 0.262432051276 0.277595804971 0.256708858549
r=18.6129368123 0.395661741591 0.168814838101 0.234706067274
r=14.1503463372 0.373701866375 0.239751455883 0.245409781147
r=14.117386113 0.23844322572 0.274521451233 0.282080150299
r=15.7805293418 0.273125822008 0.17085238304 0.246852884073
r=17.9965873021 0.24084076669 0.229389795981 0.28541004352
r=14.5861822099 0.324230076513 0.241300173294 0.25091011279
r=13.9781001422 0.259233443961 0.184886766478 0.235375542645
r=14.9151872733 0.213321096106 0.252043179931 0.279708054718
r=17.7551700076 0.334054599461 0.223165963231 0.212594502295
r=11.6796502944 0.286871695381 0.217684751274 0.211017447024
r=12.5666491973 0.317517065561 0.183814488076 0.275669156668
r=13.4024289805 0.209817834765 0.197775841321 0.146918959293
r=24.2975862712 0.265686388715 0.226418790838 0.243129758866
r=17.3234768147 0.246347770265 0.170663370911 0.259756777998
r=16.3810513704 0.181198604395 0.213255999192 0.300307391992
r=9.42856089456 0.285848821727 0.264524090451 0.197822062978
r=15.5115374641 0.271186440678 0.296841715291 0.22149671205
r=11.3797127841 0.306293522533 0.164472474051 0.213243988963
r=14.0169824606 0.23570977918 0.261829652997 0.215078864353
r=15.0010989981 0.286568177959 0.182883341824 0.231652232977
r=17.5584986237 0.268134176495 0.220581606529 0.199991247456
r=14.0588649387 0.208975486672 0.302452508243 0.266210474144
r=13.7016337996 0.235751123196 0.292741519165 0.221398743656
r=19.5066383512 0.185013965135 0.349561783685 0.244823268805
r=14.4606255448 0.254259603533 0.226629787339 0.339656956301
r=14.2971174482 0.282079389832 0.26975868085 0.24453056246
r=15.1785757693 0.262265346511 0.271130450973 0.233366667568
r=16.3945679808 0.257953882259 0.206784796295 0.287477183266
r=18.5871421815 0.239865498639 0.22426368179 0.27770608667
r=13.5923652761 0.209383174997 0.225974115379 0.303111661848
r=19.6224546095 0.190737457145 0.290227987141 0.261586400248
r=13.7333563871 0.218414537996 0.311446576944 0.213182226682
r=15.3489159796 0.211544062606 0.302325961211 0.257355563117
r=13.9386763538 0.270462970736 0.301530779417 0.222998789566
r=17.0432414279 0.235321747299 0.274718177548 0.287693752936
r=14.5045762888 0.214714434717 0.259559404532 0.284413224185
r=14.737473987 0.219510985468 0.208947081288 0.28006745028
r=11.0084067721 0.244151237781 0.309878147222 0.185411181818
r=17.2070525791 0.21427536815 0.27501408224 0.242954856361
r=16.2097948434 0.27531260374 0.238298107779 0.232378001549
r=15.2974372882 0.282749248344 0.217390166701 0.219091766172
r=15.1627537463 0.318332477475 0.154894729471 0.253769665282
r=10.2401866883 0.216572855297 0.260474386211 0.191178080992
r=12.2702513902 0.372469635628 0.232895918335 0.205248979978
r=16.2839036887 0.231476560009 0.301902838312 0.243063675986
r=14.8233371873 0.280732357817 0.322338355078 0.248641245585
r=19.3240958321 0.232600062885 0.226875196516 0.238364523529
r=16.4115345396 0.251624512646 0.194991502549 0.276916924923
r=10.7726130822 0.28325346652 0.25810604413 0.211029619464
r=18.0961533996 0.214452599533 0.188233072947 0.323838293253
r=18.69599548 0.255850087104 0.250718018739 0.317529073874
r=13.3030010134 0.232939532008 0.268962273027 0.2445439028
r=12.0160299749 0.252849839647 0.290445495824 0.261232654876
r=9.92198189772 0.316710992217 0.177796900641 0.229422395991
r=15.4184172359 0.256821547116 0.277491233961 0.23239773872
r=15.0447198026 0.277108389913 0.233687059023 0.193846284945
r=16.8544973097 0.32715566797 0.244929868935 0.213244424006
r=16.4616454893 0.270254517194 0.259698206075 0.21119098504
r=14.8691083183 0.179410100831 0.291588556977 0.268771283735
r=18.2151755419 0.241744602898 0.235032299345 0.265070252172
r=19.1443733318 0.288827825899 0.254587336915 0.269493327132
r=12.3813410031 0.282956976468 0.254504397433 0.305918706917
r=15.7032660682 0.231341369582 0.221133624006 0.281354193383
r=13.6596759693 0.295607791721 0.171427233564 0.30539426859
r=16.5004503581 0.243675668572 0.174025888692 0.305703397069
r=18.3163354389 0.209485950773 0.290078414289 0.259638423002
r=13.40829561 0.288768008159 0.252071735158 0.26199481535
r=15.5459571365 0.261794909957 0.301346926626 0.21253162673
r=11.0695883643 0.320519716969 0.241589771176 0.156949559316
r=11.6991972564 0.295930032117 0.256500517138 0.211881475567
r=14.4412681809 0.222502212296 0.314146053685 0.196060005899
r=17.20313409 0.267810537043 0.293075447086 0.242304870443
r=15.5785361359 0.274079312748 0.299123254048 0.20719493297
r=22.4569814267 0.266846823661 0.25397846695 0.24981769828
r=14.5965296945 0.260667044878 0.290063002001 0.198784748141
r=16.0909646417 0.298493884565 0.232376427777 0.230910744971
r=14.9805758286 0.286686753711 0.220399508983 0.233958263587
r=13.3745156001 0.289430594785 0.230737124532 0.160670473099
r=13.7500164482 0.247566389452 0.240499732146 0.270182475727
r=13.8840566375 0.213636154471 0.284869555917 0.275841633906
r=14.4714512033 0.222488701674 0.265603150409 0.22519875613
r=14.2237311777 0.248062833268 0.24821176256 0.247533513745
r=15.2705600428 0.217705268788 0.277881786574 0.204386199519
r=15.0069294714 0.247013582065 0.241040746195 0.224063164785
r=14.0483656443 0.217550395849 0.245958352738 0.26152617923
r=8.35551777033 0.160623494368 0.244695839036 0.330344259554
r=16.1655538163 0.202504123229 0.314113473005 0.241540272024
r=18.3015361236 0.257432312362 0.229705088577 0.292419177077
r=11.7586612875 0.260983549427 0.324789912639 0.223238747519
r=12.3234421235 0.265551067513 0.254991344489 0.274206578188
r=19.223160073 0.198982697157 0.264672637162 0.311885922963
r=17.4970007927 0.234825767759 0.258815013959 0.219970358115
r=13.66006261 0.205287571693 0.201677215913 0.377327879716
r=16.3407405152 0.153632953829 0.265886912072 0.323461927839
r=18.5595898556 0.276064507359 0.162300554344 0.21727681471
r=13.749175307 0.26342863476 0.265175169399 0.184154306526
r=12.4651682728 0.260810476896 0.178486121407 0.361008154188
r=12.1779907765 0.1915323805 0.312872181955 0.283619171456
r=13.4526469171 0.227911927404 0.346496441668 0.149232394804
r=13.9667668656 0.232765143533 0.279743662305 0.191053067844
r=17.7985233202 0.251225601498 0.237642566366 0.216686748569
r=14.2385796666 0.240323388424 0.253416326823 0.243686055663
r=14.1123712372 0.344082179544 0.180928986155 0.201697186244
r=18.5277671887 0.287740023007 0.229669940713 0.173524466861
r=15.8742388661 0.220028560872 0.241449214576 0.291863480365
r=15.9601988002 0.27337332718 0.205076142132 0.255237655745
r=17.4334991428 0.280120688473 0.256463004869 0.20067887266
r=15.8416100274 0.185564870922 0.243421598738 0.180459865527
r=15.8210183224 0.197147980053 0.212836891354 0.263405614389
r=12.9305791917 0.157203206767 0.282871633491 0.235943496614
r=18.6467947771 0.255486382752 0.225497217784 0.217361761519
r=10.8971078795 0.28821491857 0.242218809166 0.210875253993
r=14.1293398535 0.257202736558 0.31239159761 0.208301214107
r=13.3354216101 0.293349447746 0.225727666432 0.244544599993
r=11.2831432886 0.269891326878 0.258461401794 0.258742708241
r=14.8590848347 0.268831332382 0.20567822461 0.189907088686
r=15.1589522147 0.297839842898 0.266528474798 0.180613135501
r=24.8705385089 0.222102608268 0.218042568898 0.282418799213
r=12.702010595 0.257282429367 0.251443596618 0.214212982058
r=18.0217075262 0.144616458505 0.258120808715 0.354872485229
r=12.5337650873 0.18002771908 0.250095874082 0.302706722266
r=16.6622983951 0.251413328372 0.179194859793 0.304914172126
r=14.317018777 0.242269001087 0.314239501821 0.212239250653
r=16.852129442 0.190001642665 0.2827027323 0.240486228988
r=15.8939876094 0.253084074468 0.255152400965 0.247728136219
r=18.4017147614 0.199667002585 0.294571265828 0.233404898567
r=17.886074406 0.215171499795 0.233331229687 0.320138209586
r=15.2441432913 0.270887503524 0.222643400896 0.25323454779
r=11.6554748598 0.269148881443 0.205861742355 0.281464705
r=17.774063213 0.110553362036 0.1906906609 0.24870538283
r=12.8711439869 0.172029928828 0.280734837886 0.284688849687
r=19.4680572291 0.252796420582 0.221875379359 0.336593656244
r=15.1521352725 0.162804207556 0.225627087699 0.210191082803
r=12.6100842653 0.234679981843 0.246729666158 0.243841043206
r=19.1395838904 0.239177400946 0.269790477743 0.296408772216
r=18.9801454067 0.186307230391 0.270247284254 0.290504233084
r=16.0408254171 0.273029470051 0.328996995461 0.192674039506
r=13.8598288493 0.217563182701 0.374298893565 0.279621534841
r=14.5435095537 0.198752613743 0.292847357416 0.343355685341
r=13.4355545888 0.322548600295 0.232381035154 0.244612017209
r=17.0793405426 0.291830039128 0.300856632219 0.182685888988
r=16.9346982545 0.231936246638 0.323143986571 0.260067507807
r=18.556056275 0.25560391399 0.296311232176 0.249691841797
r=10.9909642465 0.219630989317 0.175586881291 0.299567011022
r=16.9128218045 0.233984508136 0.217940113539 0.283752760774
r=15.2254124047 0.28585325431 0.209652141017 0.316441786313
r=12.5228427374 0.218702567148 0.429617897446 0.139048373259
r=23.1816740987 0.305807768764 0.179122118949 0.242518669747
r=19.0352554801 0.304455855557 0.146099055822 0.278394345978
r=17.0261424197 0.249077490775 0.29221951794 0.209350710528
r=14.3514354859 0.248511213414 0.259492334333 0.186742408244
r=9.91015922269 0.267853045232 0.218911504516 0.200574694929
r=15.3096425011 0.240302477873 0.283630836 0.258989794401
r=15.916424177 0.327195569302 0.153827711046 0.235896329329
r=22.1664240916 0.21951116641 0.215419979333 0.2869524874
r=13.1281000231 0.176220427005 0.246759953837 0.278084246971
r=9.63976871342 0.109416228549 0.220865985517 0.324814006547
r=18.4354088249 0.192562613017 0.302674668603 0.1881309356
r=18.912023274 0.228766431572 0.272875488038 0.262014066053
r=17.823653729 0.181229091619 0.327982158182 0.195823205669
r=16.9780726765 0.30782407657 0.249935612935 0.188118040956
r=14.3404834516 0.188419627549 0.265608412459 0.243017965056
r=15.3301433432 0.236496855944 0.307380722793 0.226575762926
r=17.1826399126 0.289254566622 0.255138513491 0.217669405846
r=13.7232755572 0.253747878383 0.263856869054 0.203667749179
r=12.0887800021 0.297198751884 0.299582792834 0.129895172317
r=13.6894917565 0.245803056878 0.303282385367 0.260285642696
r=12.8290822061 0.256142545413 0.223705266851 0.26578635534
r=16.4897492929 0.25866824959 0.24361884144 0.234278431509
r=19.7922304702 0.164222125284 0.256977114946 0.243904132768
r=15.1391595239 0.197203394353 0.329241607515 0.250093398089
r=16.9186243261 0.215055586162 0.270185004685 0.267505756381
r=17.5679020895 0.25133891529 0.251320057328 0.22631439994
r=15.826159109 0.251466232518 0.29364182433 0.25216181594
r=15.889608312 0.168462276215 0.225111892583 0.268558184143
r=13.9104799508 0.292955438221 0.265305328718 0.252189061999
r=14.4748527662 0.272502848462 0.232750981137 0.196733763768
r=16.5094477403 0.20319048702 0.299814808798 0.266837779005
r=16.1092385852 0.25365755627 0.279099678457 0.223914790997
r=16.3773685555 0.301457315194 0.273015453705 0.243340818034
r=18.9820697937 0.223226900254 0.225487425827 0.260737496468
r=14.8317953002 0.24222668004 0.218541338301 0.206397764723
r=15.3530624137 0.303047859073 0.241538637599 0.210335697547
r=14.8627416041 0.268102936772 0.253278841903 0.212111220253
r=16.2019861819 0.243631795659 0.202805499337 0.306057645335
r=16.0047241388 0.255438614818 0.169360946436 0.312423284845
r=14.9845054992 0.194706591925 0.274072234443 0.232384871922
r=13.036218234 0.234864800191 0.26399856425 0.238155061019
r=15.8698207075 0.229795750191 0.238330684561 0.304844311025
r=16.4817408047 0.187546284868 0.315662799309 0.267711676129
r=12.0757616566 0.307362684223 0.23349662496 0.224094355518
r=12.6529242307 0.247032197058 0.29708877831 0.208488738006
r=15.5417746874 0.289911960971 0.224303258005 0.244041944709
r=16.6437088989 0.260228374186 0.248885627558 0.222262229231
r=18.1485188359 0.305018143676 0.271622981733 0.24090406025
r=13.9172371218 0.222926215512 0.227174685654 0.298542856443
r=15.3391016847 0.255388876067 0.229540733903 0.258850680822
r=16.5982555829 0.260582709431 0.243611716042 0.233418811128
r=18.9582735365 0.275680592554 0.238386069781 0.249171593789
r=14.6929759435 0.306362028511 0.210560389607 0.261008376958
r=16.2564363294 0.166738685919 0.206406997055 0.388209143907
r=18.9943346163 0.254810957664 0.269224964154 0.290657308882
r=13.7763267287 0.315309938728 0.253560913504 0.141441871568
r=11.4579232019 0.263942679284 0.271308307744 0.243354013912
r=11.3398780028 0.194676323486 0.300541864707 0.189827943532
r=14.4644270951 0.177104066124 0.286454675976 0.312249249706
r=16.4926752288 0.247944210373 0.223158506465 0.267397936946
r=17.520777486 0.237166889395 0.278720226397 0.277195189057
r=18.741909398 0.186542405598 0.342864036675 0.192333212692
r=15.627733549 0.223071832953 0.239798544225 0.284648187633
r=14.669661056 0.277062265995 0.255981202719 0.234976997486
r=16.6136482742 0.244847001224 0.198078335373 0.289791921665
r=13.0252628841 0.279954478947 0.314203652523 0.188478838129
r=12.8918285326 0.229546761462 0.246327565477 0.277798107585
r=15.6339742156 0.24940752678 0.297658545834 0.24462034316
r=21.1298868662 0.186894266944 0.29610870908 0.251165141221
r=17.1587169916 0.280594243268 0.226276694522 0.219591457753
r=17.8210562815 0.261465614479 0.204332724422 0.282001276773
r=13.858982734 0.366986087725 0.246160388198 0.135281081448
r=13.6176220262 0.238006458701 0.273469387755 0.218896694077
r=10.6231322394 0.23417677882 0.230959275602 0.284783507998
r=11.2582785335 0.331208442628 0.223083023242 0.199536387482
r=16.958256223 0.181569221178 0.232911786971 0.318319454958
r=14.4077522106 0.278914658178 0.290333990198 0.213329291092
r=11.9776392778 0.296382309094 0.20897796919 0.290216995196
r=11.5910421352 0.31055396112 0.307816345072 0.12479919135
r=11.6459176842 0.295538180003 0.192673432041 0.207319913492
r=15.5030727009 0.215903593262 0.277125390333 0.265932181027
r=10.6945384276 0.239452789441 0.258744851837 0.226286338201
r=9.47517960728 0.344937849036 0.193208430913 0.236083588543
r=15.130001178 0.275348498023 0.177684907301 0.229573948896
r=21.6999065393 0.214053860797 0.201225620102 0.289455840983
r=6.43371305524 0.305323251039 0.329410586409 0.259552306074
r=11.9848905952 0.235609379026 0.218706518938 0.271167224942
r=13.9961674745 0.240099935025 0.237986809497 0.240258060065
r=17.1957288454 0.255908051369 0.219785375007 0.246760100862
r=15.4972034952 0.221650789378 0.20549472733 0.26048045219
r=19.1306887273 0.21767343888 0.247910579602 0.247978528233
r=20.2146628102 0.30635379735 0.255458107856 0.216225041985
r=21.8452481944 0.0955643036484 0.362109048077 0.282477294566
r=13.6899656483 0.206018412495 0.292279271439 0.240705964977
r=18.7006802721 0.303121852971 0.234395873153 0.133074377787
r=19.1123990557 0.268765508685 0.240617245658 0.274650192997
r=23.1676195965 0.260490616434 0.232023617066 0.263091305265
r=15.2909676547 0.246853874155 0.272438897556 0.213000520021
r=16.0293633357 0.257451778898 0.301376985039 0.186812978918
r=17.8422213784 0.280771473963 0.237647364376 0.271793676204
r=16.8106356791 0.273812101528 0.183808492722 0.291326837483
r=17.3911180925 0.207827300532 0.28826795736 0.270511031268
r=17.9406456389 0.201379084742 0.282187252505 0.257403326332
r=16.406552551 0.313469366166 0.27918947705 0.162467632697
r=13.7578272612 0.249140841133 0.264706220804 0.230722316199
r=16.2829046701 0.281591302199 0.221250308871 0.256585124784
r=14.8109592776 0.271736107564 0.28797965867 0.247790774889
r=16.9981909163 0.279374854834 0.24949288776 0.248390684056
r=15.069029646 0.292185883306 0.246434837375 0.226910792208
r=11.4539060456 0.239444995045 0.294231912785 0.211139742319
r=14.3862887914 0.19846568067 0.279201858887 0.269870541807
r=15.6233387905 0.270475620036 0.279121744532 0.229341363858
r=13.8193398951 0.197476952935 0.295037083247 0.247464245281
r=14.4745151779 0.289769588044 0.205361730541 0.268160530673
r=13.0042265338 0.2513228938 0.273147526673 0.209393812
r=18.2510933307 0.241892360252 0.26281130861 0.258305688964
r=16.709603086 0.219051869799 0.253323556604 0.243599961743
r=15.1369213261 0.312752775422 0.288034183434 0.214293368983
r=18.5282618606 0.225254056482 0.265173207568 0.226264667902
r=14.8173376407 0.257735601434 0.244359194387 0.239513401646
r=13.3875362041 0.39098426785 0.196979628883 0.209282977007
r=10.2915966089 0.285421399679 0.25422507896 0.178589239209
r=11.7673027282 0.223548443512 0.226346624694 0.10252710738
r=14.4986452733 0.179553005134 0.206886137119 0.306176381758
r=9.91543573351 0.216894327927 0.274278112081 0.186646984768
r=16.3068081755 0.189887191952 0.330337915657 0.295497593581
r=12.932522111 0.311809301144 0.247232272114 0.25239409387
r=18.1895177648 0.227901793056 0.270191804112 0.225111133038
r=15.5980265502 0.220829694323 0.225283842795 0.312489082969
r=12.8247722868 0.280394056848 0.257735788114 0.160804263566
r=10.3650007896 0.352619243628 0.241836214669 0.22988665065
r=9.98248321702 0.146560319043 0.357195081422 0.197740112994
r=12.6982996634 0.35351254633 0.261364120479 0.180803476335
r=14.9581918565 0.247351114359 0.298461413551 0.258474404254
r=15.4990010839 0.257732111835 0.193573772439 0.171999584255
r=13.544922818 0.289595154606 0.20355753905 0.274676442461
r=15.3040296803 0.301161473361 0.244052222975 0.156389708171
r=18.441207688 0.225053896142 0.300295075578 0.174587930357
r=13.3499643057 0.259099176977 0.291155654006 0.228843625624
r=19.703364514 0.132115034583 0.232559155442 0.369581361485
r=11.9129560948 0.304137110556 0.281551829069 0.175237509069
r=12.0260463256 0.288416193646 0.231844796547 0.287383523402
r=19.6109013641 0.254809001497 0.228447233334 0.231019814456
r=13.0968386627 0.286596235384 0.260335572498 0.271710996747
r=21.776990345 0.304602295239 0.211263493741 0.233270542113
r=14.3137184857 0.213114342108 0.301317852386 0.291416077528
r=15.059536062 0.229732714416 0.27644051138 0.198349389119
r=15.8552044861 0.163269400082 0.300263385676 0.246562798352
r=12.4230135324 0.171376131046 0.276697897295 0.258134854389
r=17.9968915499 0.236848078997 0.210714488395 0.275864025878
r=15.0727848868 0.202168741697 0.278908832525 0.233556798171
r=19.8568114894 0.240188318403 0.224751333693 0.274736235279
r=12.5857983529 0.230701862209 0.282557925143 0.219331940262
r=19.1522930734 0.132516512387 0.348884032706 0.330444177082
r=18.0517560647 0.227274526099 0.176500850845 0.283628160988
r=14.1815328629 0.153162707194 0.395361362782 0.36120830028
r=16.8177383815 0.22034366629 0.236673769057 0.338592493509
r=12.2936062314 0.312073310424 0.268682703322 0.270057273769
r=10.0096916835 0.271568750112 0.221219324742 0.25635846932
r=13.9293824599 0.202620320856 0.132459893048 0.289090909091
r=16.1401130622 0.120950543568 0.330117551537 0.181064215042
r=8.06835373165 0.243539383916 0.278891875129 0.255581972297
r=22.5541350991 0.299308678994 0.25555972014 0.247730301516
r=17.7324555585 0.421199257097 0.220748209074 0.198461130273
r=9.6983073492 0.325138737617 0.292412219283 0.197188942482
r=17.2215857325 0.22042972628 0.255389306481 0.239540490711
r=9.66421070482 0.288131031049 0.236585333028 0.298103710483
r=15.8563873799 0.185919343814 0.304385365327 0.289779472605
r=11.1121483157 0.150629849527 0.254589053289 0.33174169363
r=20.8042504538 0.286818543371 0.213477187902 0.280210479085
r=14.0599880838 0.29152595523 0.193735526824 0.262495175608
r=13.8790605449 0.282976527086 0.255419415646 0.278308873031
r=13.3729858467 0.370675183229 0.214510911845 0.272611882242
r=18.2221806452 0.28054740958 0.209384164223 0.320234604106
r=20.149234559 0.349006562978 0.254457730229 0.279241211903
r=13.4546012041 0.268072941482 0.272426040629 0.24689219041
r=15.1710005406 0.299257875854 0.308694156387 0.192755688799
r=13.0120920094 0.245846992268 0.239269955876 0.271470462122
r=17.205850491 0.262363018196 0.228830748129 0.193226423079
r=10.8520416956 0.267424273392 0.201160936925 0.284920083391
r=16.8473767348 0.161850486088 0.282981338697 0.297664543524
r=13.7850019 0.262996762411 0.236764376696 0.26181747206
r=14.1704644488 0.228310502283 0.274755381605 0.230658838878
r=14.6849051627 0.281199733857 0.243464758397 0.220830632466
r=11.4301129445 0.281563589033 0.234202460427 0.280765839526
r=14.8186503099 0.247858422216 0.315216180611 0.218321228346
r=14.8819756896 0.263617409099 0.258503891056 0.272452303397
r=19.3327973968 0.252911130559 0.265166679927 0.208407987907
r=14.8034537815 0.256130320981 0.279893924783 0.258472241356
r=18.1737056688 0.167904222956 0.198685028295 0.213012331949
r=17.5613573787 0.253342716397 0.20456109689 0.218225827656
r=15.3995745068 0.300634223704 0.227348463342 0.242528511826
r=9.91369729309 0.259073981435 0.282808070702 0.290700906009
r=18.5929344474 0.220518563184 0.238909466793 0.267981738306
r=13.3737313852 0.396837863758 0.236431148962 0.199215273194
r=15.5117305444 0.303523714095 0.223112892452 0.221046259185
r=16.8010866435 0.2712997088 0.190338065338 0.246803621804
r=18.878781035 0.240403328379 0.25450909481 0.258301791379
r=13.2045819132 0.245135076269 0.232866681187 0.279536902822
r=16.1118884609 0.21813520234 0.205032402695 0.219612541926
r=13.5816611485 0.247913970818 0.260586319218 0.2616572219
r=17.8585977706 0.303726304587 0.254006537619 0.236397813422
r=14.709471861 0.197384467348 0.248081959874 0.26140061096
r=14.6585461441 0.299620733249 0.223486444725 0.161399072903
r=15.4891617804 0.251166044776 0.258029051173 0.228278251599
r=13.3733527852 0.283111654946 0.174199845291 0.277012312773
r=12.9482601755 0.191548251575 0.329964166564 0.252811071296
r=18.3285339795 0.312905657059 0.242165455521 0.230616918205
r=12.5398062269 0.2397542778 0.277722844737 0.252726855524
r=10.4374148742 0.252500701131 0.280159263005 0.231832204441
r=20.6728907968 0.255788153579 0.237459000579 0.238134285163
r=16.8147225319 0.275097700045 0.253507591774 0.279774489077
r=13.2897477692 0.176722710262 0.343815347805 0.259567042213
r=12.999017336 0.225974597401 0.205062919832 0.240418292218
r=13.9205039245 0.314661099692 0.252943039181 0.182971274765
r=15.8641995455 0.358403942214 0.179415877392 0.257468564359
r=18.7515814158 0.25433470639 0.181837340741 0.241958041958
r=17.7042798764 0.317477324828 0.313789494668 0.250074753314
r=15.3614352013 0.286005529353 0.190465484695 0.243059770473
r=21.6905585095 0.164224408625 0.195049194055 0.321226711325
r=14.3016948281 0.285935738444 0.291238021421 0.270751127396
r=16.2988800468 0.260406663605 0.210471379066 0.257818045176
r=15.5359762904 0.200543344036 0.229809829588 0.311743640405
r=11.9837725823 0.269069465638 0.271850184733 0.226867490414
r=16.4804694679 0.218738986692 0.251165217551 0.253981573162
r=15.3598485577 0.247841700421 0.240844383939 0.254502876799
r=14.536958451 0.223060266814 0.303426988107 0.226304947315
r=14.6682791204 0.242384384785 0.271501011184 0.25283127414
r=16.8831495714 0.240899626928 0.269910079843 0.260981135175
r=17.0495299399 0.227388736465 0.296140454588 0.253405424942
r=15.7376038752 0.241764055776 0.257013191619 0.252133938439
r=16.8116358926 0.336050698209 0.21331411532 0.194389818343
r=19.7808714663 0.173060449179 0.251275652724 0.349323997169
r=14.0005353496 0.260888857336 0.219788671565 0.301639984381
r=13.6511442786 0.256605859591 0.281370923162 0.219274000369
r=17.6850599586 0.229075112391 0.237813810173 0.291559327171
r=14.3577436022 0.238547706506 0.256762089797 0.25478886494
r=15.7064941176 0.281758335103 0.224166489701 0.272584412827
r=14.0019554664 0.294586323343 0.233168003377 0.25168847615
r=12.2514191511 0.346036503773 0.272868383022 0.139806240968
r=18.0495739432 0.176901804135 0.386067336816 0.196128352575
r=22.3352588261 0.212358803987 0.204252491694 0.281373200443
r=15.2925355924 0.282009073754 0.241458224595 0.257277070703
r=13.033070295 0.237898612009 0.292821252674 0.247350878066
r=12.5190569867 0.23681275789 0.262629642021 0.309858369577
r=22.4109820875 0.276510067114 0.2340199028 0.253668132377
r=17.3320986533 0.216129361355 0.262446439502 0.194450112222
r=17.1906762508 0.220386698487 0.254412163997 0.296983294511
@balllist {Second Position} color=greentint
r=36.8150721856 0.321335732853 0.306838632274 0.191861627674
r=36.1364183205 0.229745150247 0.277112746963 0.270624035084
r=33.3883283521 0.235158880039 0.260674111175 0.268679694556
r=36.6665847991 0.273025256812 0.299833182124 0.201761830899
r=37.6422730347 0.231269857538 0.262247617095 0.285026135083
r=36.0946687568 0.233796956051 0.254840487184 0.22959775029
r=40.5655134686 0.273235268943 0.201154274116 0.233618233618
r=35.5281950774 0.173030504609 0.333079920175 0.143875320726
r=28.9302450054 0.131877391946 0.324145921843 0.219374319722
r=37.3574280879 0.20969655709 0.228029566232 0.258899046878
r=34.8054689181 0.245338567223 0.300700483909 0.237589252479
r=40.369260045 0.213757634201 0.246131239381 0.311245809799
r=30.5560899627 0.194237734948 0.235316706625 0.292461936046
r=41.8615682923 0.230190007725 0.22619361947 0.24302343396
r=35.5297169834 0.230046246796 0.224096580256 0.251937050645
r=39.5763182991 0.264203555246 0.238201463925 0.290867898222
r=42.1050390799 0.168850489214 0.304342850604 0.234594037878
r=39.7501460493 0.146311503692 0.411786626182 0.167621282175
r=26.6482703327 0.255910820051 0.214161891462 0.316222853566
r=32.220122518 0.263921373476 0.17272953471 0.263373973625
r=35.6119517318 0.23253485327 0.30003337698 0.250763819354
r=39.9346759961 0.304178814383 0.158540778949 0.251207296105
r=38.6766398677 0.214658144815 0.2356263841 0.242073837356
r=39.6121243071 0.281888269385 0.252295987977 0.255776115209
r=32.5778087355 0.308152850886 0.228171334432 0.23938200667
r=37.6688721866 0.3015940525 0.208400673687 0.218437930624
r=35.262867995 0.204050207643 0.222714758994 0.226587653399
r=30.5531751196 0.336594010278 0.216019847599 0.285663654085
r=36.3555812991 0.24107780157 0.277301927195 0.202712348323
r=33.3492276657 0.236878875207 0.335691206008 0.221727360056
r=31.2996723512 0.223013377038 0.270021261517 0.31883416017
r=39.6771745054 0.254012315749 0.154928723817 0.188118211792
r=35.3360536891 0.280461686857 0.319682181568 0.171219775369
r=34.9475314086 0.259322617553 0.253413016674 0.192817391111
r=39.3967603535 0.247636234634 0.252263507782 0.251553992566
r=33.8071511394 0.222513541239 0.315824570658 0.309552838737
r=37.7918242589 0.287877945238 0.258142854495 0.231466548023
r=44.7199230313 0.338549759336 0.222555995103 0.188728503403
r=38.2859048823 0.175255806652 0.290292677184 0.288670076069
r=35.3909588817 0.221904456182 0.266437096915 0.25590217994
r=34.8057795694 0.270178080978 0.303623637813 0.216975281297
r=36.9617229821 0.239163217351 0.295388860696 0.232514717212
r=37.6844989124 0.269524899828 0.229479107041 0.216874642244
r=34.0676826599 0.175946478742 0.244695217547 0.2474116387
r=33.9106408931 0.225390749601 0.260223285486 0.271834130781
r=38.2820144244 0.228753552712 0.284709786591 0.251014473706
r=37.6258331589 0.273572840367 0.296041158005 0.198407161958
r=33.7069044812 0.267377769114 0.235189890657 0.258117904053
r=40.2814993758 0.264055597352 0.27970357218 0.235326708695
r=40.1024636034 0.223959047712 0.264426374057 0.198618595082
r=33.1934575612 0.170939911295 0.210371225469 0.315450513397
r=36.6042860567 0.184605745832 0.286392692405 0.254549086551
r=37.2457417512 0.287476453789 0.219845658382 0.270067448502
r=36.9858245955 0.270565460887 0.258010423918 0.222842409005
r=36.3290218063 0.207023441759 0.208477194258 0.328139196802
r=38.2914757874 0.267381188744 0.237193526488 0.200228224048
r=36.0893583258 0.262788564987 0.261472925065 0.315012463547
r=36.3141288755 0.23061478961 0.248515332756 0.268761755817
r=34.2788951487 0.297798922956 0.208483016064 0.286064244979
r=37.8746088969 0.324138225182 0.225059061323 0.235198524118
r=35.7540675907 0.265548314895 0.27559716021 0.118464461827
r=35.4317590286 0.206250627639 0.362596656377 0.252873603367
r=38.1741100283 0.293681232317 0.226595410248 0.301791889343
r=37.2917348802 0.19703637757 0.276753140072 0.326622580986
r=34.6764704858 0.237091731248 0.2864661758 0.266391763021
r=39.9080650091 0.213314962109 0.211592659861 0.201540677648
r=36.5458452421 0.198555510973 0.248001481527 0.248433593629
r=37.868412312 0.253669191564 0.233733995853 0.249415611787
r=30.425876145 0.218464022968 0.170680743139 0.413542861968
r=34.7803356497 0.255583234998 0.298238713343 0.25178095363
r=37.4287883736 0.304444230011 0.230001384495 0.228280205073
r=32.2015864359 0.169797658246 0.281884879702 0.257073763885
r=36.3659822316 0.238147455885 0.281862329586 0.25439112269
r=28.5532182414 0.273314245404 0.333706792813 0.177135980746
r=42.0572712832 0.357766152347 0.245861970369 0.147200542206
r=37.2146845133 0.261622639925 0.157896315673 0.371642498455
r=43.0274561181 0.305305316535 0.199490671663 0.265254608075
r=33.4601286845 0.213723601173 0.207759171258 0.284712224375
r=37.8227800315 0.305825692322 0.269982402519 0.229184032602
r=28.8080773617 0.205005912495 0.169333858888 0.396767836027
r=33.7596792429 0.237287066246 0.288769716088 0.223217665615
r=35.3463710647 0.285719137375 0.255459330956 0.154865002547
r=32.1206698672 0.230327563948 0.339458655172 0.231837377738
r=38.2581654478 0.236731007705 0.316633918234 0.206029107251
r=36.1545645576 0.264951673166 0.193332890359 0.333319703343
r=31.3227535394 0.443031879033 0.268901088317 0.111095059231
r=42.0402620191 0.301378852646 0.190336901724 0.268282267007
r=30.3121020241 0.1803177446 0.402291219565 0.223548302429
r=34.1705912292 0.233273571958 0.25626218126 0.287112864912
r=37.7124328362 0.261912507916 0.252512634572 0.236819688823
r=39.2512634828 0.317030396398 0.199682790534 0.238219761354
r=35.6254386617 0.215303593556 0.245903896462 0.255438524026
r=36.3772289655 0.279457588472 0.214070580368 0.272164959755
r=34.0288989982 0.205162841217 0.282158865983 0.233863364448
r=35.6237752378 0.248647839401 0.235040489963 0.263597141885
r=38.5177727363 0.280766554108 0.241853940951 0.230404913225
r=42.7346801315 0.266263503992 0.190347581024 0.241134335369
r=40.5074256392 0.181129302443 0.281821486141 0.260287935775
r=38.147712146 0.196349749541 0.260824282101 0.247730992412
r=32.4286867454 0.124964702057 0.292324016578 0.35724228223
r=37.8609855315 0.270990585016 0.240460288082 0.245497706607
r=38.3159780901 0.276640478035 0.203828704216 0.267456014164
r=32.9401453874 0.254876051439 0.238337583925 0.251490023852
r=37.7477456701 0.20041081182 0.317725596377 0.220764670183
r=30.4731647649 0.175781335553 0.210243325522 0.229067653694
r=35.8496390302 0.240268435231 0.208588667118 0.267159218009
r=34.7788899756 0.212607632614 0.230413521845 0.401403210375
r=41.5389658762 0.295437180134 0.221048079002 0.188668636921
r=33.0095083649 0.299386288735 0.176188701657 0.26592330356
r=35.0651130661 0.174697590723 0.154053783865 0.373138058582
r=34.3743874903 0.245279858814 0.147397391767 0.29071395182
r=41.407701036 0.333325466689 0.204776626625 0.245415712836
r=42.9691886624 0.265572767079 0.224563303357 0.260982155469
r=35.9649198823 0.212982003414 0.235046973912 0.252324503044
r=37.137573683 0.235258628902 0.289651668625 0.219699615788
r=35.0505405555 0.186319046268 0.299689565256 0.20416150921
r=34.3365626999 0.218702351005 0.235243605058 0.333225076651
r=33.9452864794 0.313136346419 0.19531571096 0.214761184499
r=35.3442827317 0.252747758105 0.241802713267 0.278546792366
r=36.9425487987 0.311832135224 0.174081989508 0.283336571466
r=34.7925673592 0.210602211845 0.237911947732 0.290490399441
r=39.6015175731 0.299687086397 0.281120879314 0.212693598857
r=42.7678128026 0.301562123691 0.257606113958 0.240381021983
r=39.4386187782 0.15576420252 0.385167577846 0.219134775374
r=37.6785253655 0.256014362657 0.274121569633 0.213336753014
r=38.7375766998 0.213569956921 0.256555534744 0.239042891927
r=38.11345936 0.340265457652 0.225836125895 0.246369669492
r=39.4064155957 0.320355042474 0.164179917229 0.307721629275
r=33.4474648761 0.157898091879 0.311440227785 0.27346904084
r=32.9872835243 0.240214317607 0.199992558416 0.292082155083
r=30.8970306616 0.189245665577 0.273120370754 0.252720652129
r=33.6734186642 0.236540799477 0.293444140008 0.196984268113
r=35.7141093928 0.331848636804 0.169541949349 0.199882010872
r=38.414556681 0.22677503479 0.161700197898 0.377294581213
r=33.7252073093 0.272488065647 0.2658006677 0.280891514389
r=39.8807738172 0.282674902415 0.172049929224 0.267404452451
r=35.4513797737 0.228673374937 0.268833417933 0.236824818608
r=35.03888131 0.261821489942 0.234185787931 0.239290407359
r=33.6482466243 0.223021984154 0.25482647026 0.287858497935
r=30.9043634848 0.224368111981 0.250528397718 0.260129976253
r=38.4300685718 0.2052708042 0.24892305104 0.252159432087
r=39.2196522826 0.204205899801 0.230736225237 0.281113000133
r=35.9008319202 0.230250121875 0.251454338492 0.21908688266
r=33.3870534402 0.191963030786 0.260436995774 0.281231868634
r=33.3469451725 0.282749398235 0.254987964696 0.238726932335
r=34.5105221731 0.245131729668 0.297005400098 0.233104238259
r=38.629393387 0.233716984898 0.254740203579 0.226199188344
r=35.2529877506 0.144183072512 0.339167497538 0.19715346458
r=32.642508463 0.241710888386 0.311357362534 0.242388979058
r=38.288800229 0.275850598288 0.211206266419 0.272426933067
r=35.3074699412 0.144696927695 0.297011794846 0.252482130604
r=38.6423252164 0.259319099827 0.23819965378 0.196710905943
r=42.1474656117 0.208047126337 0.215459525259 0.287844535258
r=35.7004979837 0.261813669734 0.209630165788 0.235928721608
r=37.6399380298 0.229326143089 0.317916961817 0.25091972671
r=43.0535480715 0.308755435324 0.220676220666 0.218923225014
r=36.1130891533 0.293419866776 0.223303610539 0.170034187087
r=30.9541760675 0.300721162114 0.215802125651 0.243030103837
r=39.3162347418 0.195329873981 0.340499135162 0.206861049337
r=37.1541187196 0.222980527762 0.207462750547 0.237149787274
r=31.8450217307 0.287892737274 0.231872319597 0.166124759152
r=33.2981929517 0.183410302881 0.21200042549 0.257666347549
r=35.9104610118 0.220686982689 0.189347106087 0.277566194591
r=34.5331870931 0.190098018173 0.254346426272 0.300708306504
r=33.1376228674 0.204287628406 0.263287181778 0.33358642251
r=31.8959106274 0.266126891426 0.233209450491 0.26154765065
r=36.911801725 0.220717616865 0.232258472559 0.305701189371
r=36.7503754499 0.256206737425 0.265436086756 0.302261190586
r=33.1731414661 0.280394980457 0.214873482822 0.251594322156
r=28.6929434714 0.216194903295 0.25437868349 0.323441520711
r=34.0531733064 0.327926262117 0.245279318653 0.22211015857
r=33.7729748398 0.274212555075 0.292130846055 0.173808599233
r=34.9483209373 0.314362845022 0.188235726223 0.281508824124
r=35.1208763328 0.163910828246 0.246980239415 0.261605715449
r=33.5808599923 0.253035266911 0.279870880709 0.24677201773
r=36.6531797932 0.285846174506 0.312783261154 0.176100312217
r=35.1258288472 0.205027982589 0.360590447425 0.162121346718
r=35.6811915652 0.23142473344 0.281289004562 0.223604231383
r=30.8593353698 0.190268383155 0.281965961161 0.267946759764
r=38.549292815 0.422766978346 0.0877829724409 0.326279527559
r=33.008916323 0.261110538255 0.26402995463 0.261684110126
r=37.6083492135 0.289968339441 0.291027846334 0.243499613592
r=36.6976341757 0.145055970553 0.298443247305 0.302121522454
r=38.0359457027 0.190372557276 0.235634969595 0.325238519563
r=35.6308405732 0.225148427384 0.346147600262 0.184429956565
r=33.8239426162 0.300607786234 0.269123364179 0.243278760335
r=38.043474428 0.285777008428 0.219043917531 0.245748978437
r=32.8732781843 0.285676729615 0.274065635543 0.272488279367
r=41.608633997 0.262582436654 0.240399482503 0.245038023414
r=38.602701983 0.310704551862 0.258967450894 0.216628551737
r=36.6864273685 0.217223477576 0.255326056554 0.286117560802
r=33.1693644174 0.217713934247 0.241522985655 0.270570028372
r=37.3549610074 0.230488472535 0.22318875844 0.256280795669
r=42.8803924874 0.292700691952 0.23032100307 0.260635069282
r=33.0404002573 0.245710491919 0.152077843939 0.345754061288
r=34.9235277514 0.223744480667 0.267734081624 0.243675979037
r=40.4095594326 0.283201532692 0.234510027719 0.231921571825
r=36.5131668621 0.254255634447 0.255441155625 0.264126386866
r=36.0432505274 0.244614204436 0.224765070639 0.228888320655
r=35.709082697 0.231229075374 0.278757068741 0.309488363635
r=41.5325928329 0.210144927536 0.304347826087 0.297137500901
r=36.7086238037 0.176307437318 0.294231242791 0.298059190238
r=34.7430920816 0.253899856026 0.257231485781 0.260352793072
r=32.1837762495 0.288415371564 0.311835526435 0.229427266656
r=39.6959678602 0.271483572505 0.228067505669 0.310821298678
r=34.8950947688 0.205128340099 0.258686474772 0.28226399544
r=39.5532017981 0.289642161654 0.209976472425 0.227355647744
r=43.7200317054 0.265929275279 0.219596116085 0.271189493974
r=34.5772488616 0.234211047317 0.206559757144 0.231901273675
r=35.8866321388 0.367485091065 0.144307741901 0.198194810079
r=42.2803739164 0.353818121584 0.168019435702 0.209872453205
r=31.7297958703 0.322210881683 0.173117688624 0.296930203345
r=32.9607984964 0.253917303712 0.188093930819 0.265954301643
r=31.2184410218 0.292888920854 0.232998037544 0.198091656649
r=40.2332539503 0.331618631139 0.191163592503 0.18681808919
r=37.7209457911 0.321753098852 0.184084969671 0.157927545614
r=45.4215211624 0.250258335266 0.261013517788 0.204474999473
r=31.6509792845 0.134907674553 0.29153779573 0.351482977496
r=36.8540262176 0.204119135006 0.260787620276 0.190291141752
r=32.1551501289 0.253833667934 0.289625247391 0.24804223086
r=38.3852172845 0.237099792409 0.247845702461 0.261014062753
r=35.5612799244 0.276404298069 0.261481302576 0.196110976932
r=33.6410352961 0.295551602489 0.196551249109 0.322318653082
r=32.8205585902 0.217649086679 0.325679140307 0.226331398096
r=39.4399463473 0.241650935068 0.216675041762 0.271269913488
r=35.431612169 0.280744275979 0.262709268047 0.183015502345
r=31.7093389129 0.226571242713 0.339697976457 0.223057022583
r=31.8849042527 0.182344073204 0.311538057007 0.228026504926
r=36.4033994488 0.227010774242 0.344725632674 0.211074918567
r=36.4443821147 0.215247419058 0.271540229293 0.228671638159
r=38.2173307029 0.300202521038 0.201211634484 0.246307482803
r=36.2219479037 0.296378961947 0.295547596179 0.182757669594
r=35.314254363 0.255964135134 0.274537012329 0.213588087741
r=30.3300996078 0.364180004049 0.198820000659 0.289297603744
r=35.3167054386 0.251602926756 0.238628649016 0.28181338161
r=37.6323698452 0.202194482711 0.265753606547 0.326302559174
r=31.0803847187 0.195124680307 0.301310741688 0.296914961637
r=36.0253452032 0.184939360736 0.343524145062 0.256822671561
r=34.8875799468 0.200088618813 0.233257374351 0.287441448285
r=39.2406561617 0.261087104844 0.216836154521 0.202345755223
r=35.754483119 0.223593247588 0.223794212219 0.286495176849
r=39.4015913354 0.2525866244 0.276669748602 0.280059877603
r=35.0831624753 0.270415371574 0.280799660921 0.23905057926
r=33.161528987 0.228420977217 0.205581028801 0.279710560252
r=35.5450403009 0.237349895834 0.302566043232 0.215430201075
r=35.3063122909 0.248701492608 0.240338495672 0.250846260787
r=38.7792065043 0.244853095122 0.252494940331 0.21854281527
r=38.5747957483 0.220077825076 0.276905800319 0.275391084067
r=32.4942079046 0.255339530263 0.233555665933 0.249414602994
r=36.5114082316 0.242821249103 0.220088537928 0.22690835128
r=39.208396021 0.24380481488 0.248925775502 0.246100417917
r=38.8930313503 0.263515181437 0.302949888916 0.215317205628
r=34.3910313998 0.244916638065 0.271740147899 0.241630004056
r=32.9753804895 0.231270055341 0.215748190175 0.267840146336
r=35.986409017 0.248528009869 0.236808164639 0.224695788706
r=37.2020997056 0.229206736978 0.216166984191 0.273664652137
r=38.9434367401 0.257834944605 0.21375410209 0.330135855838
r=37.6422778254 0.215750794546 0.14103695352 0.322507904606
r=39.0063022386 0.261527809832 0.151950150012 0.286822063236
r=37.3473450769 0.250905248508 0.236885171965 0.245982758399
r=39.5028126827 0.277922162303 0.23669677084 0.240042882204
r=40.1568372853 0.253544877285 0.252910144076 0.179450860754
r=42.9139065687 0.237773436369 0.300799574532 0.218619889537
r=40.6819038563 0.275073579353 0.175420722964 0.234359670968
r=28.2957434551 0.172992758813 0.301305005172 0.313479748548
r=35.7309940966 0.206989617932 0.258791335046 0.252683252909
r=30.5176733013 0.178216239965 0.264164591959 0.27620233166
r=38.2210615375 0.193102326247 0.328215641898 0.317697547623
r=39.0348388203 0.256559639692 0.228301612669 0.214179863432
r=41.4275411053 0.300605298326 0.246662998192 0.2305479129
r=35.4790679213 0.334539751478 0.182078658463 0.258173482929
r=38.5115887067 0.208367031836 0.240349974267 0.281376369385
r=34.662954511 0.247241345235 0.177618937822 0.325867123423
r=36.1884226193 0.24629130967 0.281860465116 0.207564259486
r=33.9819266244 0.272963745732 0.239093914269 0.237955887932
r=37.3365342673 0.227089759005 0.252809869831 0.248052694861
r=36.9171070244 0.199592378424 0.236894492369 0.296757986539
r=38.4683801673 0.325745409624 0.256162614408 0.260205514066
r=35.2531964717 0.266945218199 0.240575673166 0.250789229341
r=38.1122363324 0.269330060884 0.213114312149 0.283739046604
r=31.172677394 0.183303875449 0.212586638816 0.29186056165
r=32.9978450311 0.200685820821 0.297506408763 0.233445417319
r=34.942423929 0.199335815407 0.272545504688 0.252079886008
r=31.315701946 0.200115903129 0.29442444946 0.264381138291
r=37.6877170593 0.313064968607 0.180188805272 0.241238811952
r=34.9580063665 0.25193269668 0.241523925016 0.283916931939
r=37.7064512705 0.1912771244 0.321732648667 0.271558721219
r=30.8115437627 0.218937082965 0.232203991504 0.189749884178
r=31.8392212943 0.220535684578 0.278429545833 0.245350191316
r=34.7754904341 0.319325328759 0.294695870168 0.237366407178
r=29.9694836343 0.185630905836 0.257484404981 0.305541952007
r=37.5172754459 0.235858403891 0.242388758782 0.220906143037
r=37.636584523 0.271057134042 0.243541917931 0.21647547191
r=38.481209598 0.339479832779 0.203414048216 0.268187506076
r=37.1246982823 0.0870849817217 0.211978566779 0.285742901497
r=36.3556244267 0.287013656274 0.259494975522 0.2989693378
r=34.1630378753 0.225221806305 0.312337203084 0.241597810399
r=32.6138293555 0.237963994605 0.264410954084 0.277898317012
r=38.3091347054 0.275085634819 0.190668448255 0.242292866275
r=35.7276285928 0.269246449684 0.223788815655 0.240164435687
r=42.2314454189 0.29805000933 0.189121104684 0.198824407539
r=36.5720632342 0.356095595301 0.269675459533 0.186169058616
r=33.3540242752 0.201148109131 0.332020336188 0.175544664804
r=32.6835772859 0.339725013873 0.189181412746 0.205027025916
r=38.2011169355 0.331351668045 0.272306658395 0.185225392887
r=40.5814934983 0.326913614957 0.191466929079 0.257468194278
r=36.0697062923 0.296047841914 0.255590223609 0.222048881955
r=34.8030540452 0.280577868462 0.193360874903 0.285263345236
r=37.5820548905 0.272391335385 0.236171062664 0.250898387307
r=37.7675923493 0.250980392157 0.281462769157 0.24780464333
r=38.1122510912 0.274816640437 0.26059328325 0.242064316893
r=37.4932237526 0.256749078888 0.218682207913 0.290270651837
r=34.8399057435 0.244421523866 0.234621774389 0.233155177927
r=31.8303644025 0.194451833967 0.295781474118 0.304573087563
r=38.6896353842 0.270916728441 0.26236718557 0.223276501112
r=38.1401752624 0.275720374816 0.240974386043 0.243057329179
r=38.6494754327 0.319711568916 0.23711737836 0.213531908305
r=36.9581485447 0.22353682127 0.261730172297 0.265104143236
r=36.1466981169 0.183151635282 0.224777006938 0.221724479683
r=37.3447695202 0.226717810644 0.318740087781 0.199129568842
r=39.168121079 0.239695638671 0.220434580061 0.223512578198
r=35.9484385758 0.253702548462 0.235669231302 0.262355306023
r=35.5129321597 0.20041862503 0.271071059454 0.268809744259
r=31.66553388 0.180550989387 0.314981757208 0.280676948651
r=39.906072585 0.295093330693 0.259419715799 0.258701787394
r=38.4173048108 0.249848566965 0.288551662575 0.253546721076
r=35.1746770655 0.280127894271 0.301607535466 0.230421083177
r=35.6879642917 0.270563135141 0.246869911852 0.272808938297
r=34.9523430417 0.281964565141 0.200747059714 0.224925546414
r=37.5289639976 0.163952198467 0.280279346511 0.2514370714
r=31.9108552114 0.191666204909 0.303152878595 0.211447886075
r=24.6864853095 0.174580272823 0.311997201819 0.283578174187
r=36.5671830263 0.163961038961 0.27027333132 0.311990335246
r=30.5365337148 0.211902880407 0.419746012058 0.144311850437
r=39.6761377901 0.277261945017 0.261273813126 0.210342390351
r=38.0000640234 0.33719915063 0.281551111407 0.172601651882
r=30.5847864045 0.290336169534 0.251175847002 0.299748005677
r=37.9091587773 0.270829694323 0.280829694323 0.22943231441
r=32.1965164729 0.299741602067 0.215035529716 0.214454134367
r=34.6332852159 0.19272329654 0.341744930361 0.248570532529
r=29.8157761383 0.203988035892 0.273579262213 0.287803256896
r=33.4983255655 0.281259319218 0.208963489967 0.28087589997
r=36.8261376203 0.227662079324 0.26878577518 0.235618885235
r=32.7999722045 0.282899523378 0.161709899182 0.200819611279
r=38.2478639464 0.228575071725 0.32 0.231641695888
r=29.0076632465 0.160836299332 0.275635697253 0.32482581109
r=32.053657403 0.257204452734 0.187587958195 0.383587426192
r=35.7934277018 0.236839735624 0.237181911503 0.238838763124
r=45.0317601747 0.305744448489 0.195951947579 0.282540953768
r=33.6810077399 0.209723172564 0.300473470847 0.218867658537
r=38.4883169747 0.257353472698 0.206470367527 0.227242529491
r=37.5424081457 0.336725667459 0.211031146668 0.184840207363
r=39.602499243 0.300194038519 0.225754417062 0.238073177364
r=38.0225231783 0.282782925422 0.164521106886 0.334106059237
r=37.0015941587 0.221948998707 0.277000315109 0.280617304714
r=33.6977926724 0.214286766032 0.290298059686 0.292731275101
r=36.6426480551 0.302830374424 0.199628882524 0.227215653059
r=32.3596737217 0.193675284778 0.300767180421 0.262512613804
r=32.8600465354 0.245076896884 0.286362862494 0.310339935304
r=31.404648151 0.229046309741 0.195372115295 0.279835645216
r=40.671517473 0.31445879048 0.178499858166 0.227052698041
r=32.5699102083 0.22163665417 0.373947513982 0.196300165939
r=41.3130542392 0.308566798438 0.210327301299 0.210916590959
r=41.239276584 0.332700146424 0.195813051565 0.168506866121
r=39.2045687612 0.228107385913 0.240140286418 0.254085424408
r=40.1478993858 0.271520185163 0.175778574982 0.258591368226
r=38.6222803207 0.188820160367 0.299198167239 0.277296678121
r=33.6688244651 0.183703015246 0.344778280219 0.236554719477
r=38.5839041711 0.289625668449 0.328048128342 0.122352941176
r=27.1110255667 0.211034467892 0.291863723567 0.222442212211
r=34.5422404383 0.0865205706016 0.421490593343 0.227930535456
r=43.616365234 0.334541062802 0.102490421456 0.340142428786
r=38.7835632794 0.260944547625 0.155279915097 0.289798355001
r=32.2473141435 0.197240807012 0.319433639334 0.247186349256
r=32.5563893065 0.249432704581 0.339171748688 0.285101404056
r=37.5181454315 0.186654643823 0.272142443778 0.273932411881
r=44.1290156492 0.313810842897 0.155664280318 0.206317228478
r=38.4750581263 0.143383700353 0.198420925874 0.240704091142
r=42.9813410291 0.335175705166 0.19883339112 0.317493014623
r=38.7471459379 0.337984851409 0.211199826322 0.289680625241
r=37.7969911584 0.234145684664 0.366455724608 0.172882725192
r=44.3674788519 0.218100424463 0.254118385675 0.152683945461
r=45.4757749756 0.283968719453 0.226783968719 0.206989247312
r=42.7351254158 0.217836914501 0.220294285115 0.421349156403
r=36.1915037034 0.182115476242 0.265430761901 0.256356391043
r=34.0589154175 0.346537573107 0.259448567356 0.168673514523
r=37.8628773808 0.223674564643 0.188472550728 0.27242485857
r=33.0165119435 0.31131896514 0.247129036494 0.228874523938
r=36.3077467195 0.171156440338 0.261415198463 0.252708171524
r=40.6450185719 0.261235892278 0.239713934518 0.226036428651
r=37.2081375184 0.235900382723 0.288116738825 0.232226019731
r=33.333369863 0.193020221787 0.296738421396 0.249510763209
r=35.8350798016 0.255277409088 0.22637812829 0.278518587112
r=36.5614062224 0.222614099173 0.327413192258 0.207456858546
r=35.0457482649 0.19721079578 0.301777147883 0.184002212313
r=36.8061849093 0.282499376557 0.211153073895 0.27358864074
r=38.3331041324 0.313628769194 0.283373378948 0.216596387939
r=38.0170232814 0.252755200441 0.213906874225 0.268046562887
r=30.5823890615 0.209414150666 0.242026757384 0.259232606065
r=35.4894969801 0.269822366233 0.224435662859 0.262150938435
r=35.5796467908 0.257394941371 0.251781013717 0.25452926689
r=36.4757220833 0.119226279807 0.26980156745 0.334500583625
r=35.3475903179 0.276724954776 0.313334481868 0.287406322681
r=35.7685562637 0.24763972484 0.231588703798 0.306401089234
r=38.3337619405 0.285592017368 0.197123413494 0.222778891116
r=34.0985668509 0.252897784148 0.244042337792 0.302347802348
r=36.2115085125 0.250888793539 0.246161331351 0.279517906125
r=36.413150638 0.246933840041 0.280520777787 0.213099055931
r=29.705322803 0.405701500101 0.258706211268 0.196842616094
r=34.8958556066 0.21194948909 0.26147873812 0.235464727143
r=36.1769176993 0.295198374579 0.266003690368 0.241684577163
r=35.0969711929 0.211145644124 0.303028042064 0.246230384363
r=30.6749315915 0.194725382778 0.265100435454 0.298742800955
r=34.6614902719 0.228911247335 0.274520255864 0.261194029851
r=38.091779872 0.218195973807 0.272117794408 0.222036114625
r=35.1213226245 0.214951192388 0.246410478191 0.238527122204
r=36.4140049563 0.267131979259 0.217968422043 0.318559349341
r=37.3671774123 0.222338835089 0.29427732656 0.191250924398
r=33.1116473948 0.149544902139 0.327840431047 0.315509021221
r=37.2215695543 0.306916843527 0.257862241945 0.239098977426
r=40.5746146454 0.240438208726 0.253763854187 0.197706451406
r=35.7286002482 0.315068493151 0.349470790922 0.176238240485
r=33.2161150333 0.184397641606 0.31242263354 0.235836437769
r=35.3340536975 0.251592832912 0.194052935123 0.278423967701
r=39.5310338223 0.239295772974 0.159619642935 0.261255497854
r=34.2382264202 0.28968291982 0.279317942332 0.203850943577
r=43.1497842121 0.340526263331 0.269560450513 0.18451609688
r=32.1345653861 0.190830210427 0.414448150479 0.229324088046
r=39.8996897634 0.312905589282 0.253087711953 0.262560184216
r=37.2966346533 0.250827931229 0.321801014656 0.202878382187
r=37.3269528621 0.285040290593 0.270385370131 0.226754624024
r=38.1572289454 0.264941960978 0.248950358113 0.261360829835
r=35.3518234351 0.226094471979 0.312908736853 0.210133520146
r=35.9751079262 0.257618730138 0.229845741216 0.268472226248
r=36.1691987428 0.253247953747 0.270637601752 0.253712947557
r=33.5432670313 0.216636720832 0.237335544718 0.248662309712
r=35.6845758918 0.225603636887 0.238029505512 0.268053264512
r=37.456696952 0.29576845028 0.237009027218 0.213779836793
r=36.929324266 0.25483505637 0.302280901518 0.231175307118
r=39.0232259506 0.251158087803 0.241046864345 0.252757071978
r=35.4390108714 0.285031540495 0.271872647593 0.245799949815
r=41.7067507915 0.266527617416 0.234589742635 0.252150918098
r=40.0345570977 0.212925822063 0.271798421545 0.266674949416
r=34.3167100792 0.188280818132 0.298581168233 0.261802100608
r=40.3532531192 0.267111178461 0.257059150376 0.229024599687
r=35.9346057497 0.261254971009 0.238031632312 0.252147779363
r=38.7867268635 0.242641749841 0.228073901041 0.242726693566
r=37.4536981849 0.232904178978 0.251266357113 0.270156184044
r=30.3677996039 0.198201573623 0.273831825724 0.20933468929
r=32.1467751196 0.307141916509 0.272024933058 0.20539045696
r=40.048086113 0.364872646733 0.266046511628 0.183300110742
r=36.6067367407 0.249287348938 0.239370458104 0.259605733328
r=38.2023367992 0.244589821402 0.194467936919 0.25473857022
r=39.2761400691 0.245678599309 0.207929073269 0.31900301104
r=40.9233320991 0.355912983106 0.287456607267 0.195371441796
r=32.5681917976 0.288308508468 0.193582942257 0.306162007754
r=37.4218312874 0.266630464295 0.251053917716 0.272689598011
@balllist {Third Position} color=bluetint
r=0.326421515697 0.242551489702 0.255948810238 0.192661467706
r=0.558707448594 0.265231691764 0.250643277471 0.235271742779
r=0.656721734133 0.257964529107 0.250595286969 0.267838081944
r=0.492879042407 0.268371916064 0.245602739325 0.284936638473
r=0.496309316388 0.245669775546 0.323895664651 0.183073690684
r=0.268363753824 0.373900321116 0.207404662828 0.232998916947
r=0.252002103127 0.217820329408 0.296100656616 0.288654121272
r=0.146347163356 0.351933859166 0.257360068422 0.193385916564
r=0.683538920684 0.18261297005 0.209437870861 0.221937431972
r=0.250928690916 0.18658821241 0.23658821241 0.273886403423
r=0.394570742107 0.288958072485 0.223985651924 0.283712903117
r=0.706969003995 0.279698764752 0.258254121321 0.214951554392
r=0.677329430935 0.233292856327 0.222281034966 0.208383929591
r=0.301934734351 0.297144179648 0.214377218631 0.212088911489
r=0.730193047027 0.266868999495 0.249681602081 0.229463668473
r=0.406406692227 0.250784245382 0.283652840711 0.2234925061
r=0.409656577216 0.178348686846 0.322023230532 0.239686445042
r=0.195897149955 0.214974811952 0.192574701539 0.312952867297
r=0.53303568161 0.3090239322 0.221746039389 0.249169355227
r=0.598676088579 0.228365264991 0.250062204528 0.316770340881
r=0.473691853449 0.245859970731 0.175845336209 0.314488176847
r=0.358903550871 0.289093219705 0.220318457053 0.220153995664
r=0.588336500995 0.258080340874 0.22556275054 0.233131500014
r=0.62638098535 0.19042547559 0.316021617923 0.225721581676
r=0.334226704705 0.27319484068 0.261883714389 0.253887571825
r=0.410804988006 0.261598135452 0.274884741668 0.206563345299
r=0.302693854696 0.206943213103 0.321216928748 0.185292333536
r=0.485137125642 0.241892610314 0.268934963672 0.274251284778
r=0.392332048537 0.277765881513 0.274839400428 0.215631691649
r=0.314219893459 0.242031263645 0.227622041743 0.278447297179
r=0.379953756201 0.264871987952 0.171576009922 0.297173990078
r=0.601850659426 0.21175572149 0.310039274631 0.231126357642
r=0.476947896742 0.232249415535 0.271110239181 0.235355665637
r=0.362332914922 0.155937926974 0.207135954145 0.324683691945
r=0.62472839449 0.22790862678 0.246093810251 0.348449092283
r=0.939777285979 0.241170201951 0.309630328964 0.210371746921
r=0.247274196837 0.235915688783 0.25239604768 0.285894369983
r=0.468044180745 0.260714667312 0.344320804728 0.226304664338
r=0.50288670888 0.240646360921 0.243984263882 0.279820877829
r=0.520328245834 0.247380862054 0.232585286135 0.294510753786
r=0.400526269159 0.280189598653 0.238725967928 0.276911491096
r=0.4805908146 0.244872124802 0.211440422849 0.283536524261
r=0.424234917001 0.238053806525 0.273966800229 0.204728105323
r=0.240181425888 0.218074290238 0.269810471415 0.280846902504
r=0.723570015949 0.258755980861 0.312535885167 0.204146730463
r=0.509995432815 0.247580870394 0.276347566085 0.255499515353
r=0.470286710848 0.194570398791 0.242064876177 0.234740146495
r=0.380698152433 0.202796385782 0.269481434204 0.277599004448
r=0.397396135211 0.251206420753 0.250830255743 0.177555596536
r=0.307157245028 0.285328695993 0.243837562457 0.160100911139
r=0.556888510845 0.267239808008 0.243210401604 0.291724892156
r=0.415963679948 0.220726037845 0.23733338176 0.241700868049
r=0.392863826943 0.260740110591 0.248769520569 0.207085130947
r=0.529438352976 0.231291443259 0.29065084477 0.223430968164
r=0.394226421952 0.315237143376 0.16772669453 0.260221697256
r=0.363060638004 0.264738190514 0.254695820668 0.245233392351
r=0.413359839196 0.195206711165 0.305567881571 0.248850566659
r=0.907269860727 0.287549929201 0.288500961599 0.220343639707
r=0.564159502162 0.266834991632 0.331790015014 0.169843637432
r=0.765251868709 0.193980660851 0.142253207529 0.317744855087
r=0.213432251897 0.2151641972 0.210664366235 0.345391170539
r=0.280604789703 0.203679819065 0.186730296507 0.294316539538
r=1.06401710154 0.176233888714 0.35284501729 0.186042125118
r=0.850213841558 0.212281273376 0.226034720916 0.392195824863
r=0.19162800978 0.269552924708 0.22884001713 0.138860876653
r=0.5353065698 0.251800588714 0.282363624977 0.168159328615
r=0.580004814963 0.258711688632 0.252723849502 0.189481156826
r=0.598531522901 0.251514725731 0.342973077693 0.189899557611
r=0.892409751699 0.276515899739 0.289946500761 0.253496751293
r=0.288019229929 0.277610244308 0.192823740221 0.276954678554
r=0.528242756572 0.235685157371 0.184883618483 0.250044052124
r=0.440131269384 0.179825939639 0.254600849808 0.268550271201
r=0.578158640506 0.323145857162 0.160813267038 0.305086728026
r=0.319250757293 0.311133242043 0.231785551268 0.230540686336
r=0.419551197196 0.224729691091 0.217592053289 0.323830602887
r=0.680400818339 0.237516423785 0.190137929793 0.198447314899
r=0.602830788561 0.169671404692 0.204079114173 0.376549580982
r=0.429476710579 0.279462227081 0.28394366807 0.207293707581
r=0.34445642308 0.312772066315 0.237843845513 0.257340001852
r=0.735760241755 0.346669294442 0.154670871108 0.202075942714
r=0.28103873817 0.247507886435 0.246498422713 0.291167192429
r=0.224166276108 0.209407369672 0.314892171846 0.191000169808
r=0.419699210083 0.180954464891 0.249513139756 0.278519069605
r=0.237974129065 0.247752504129 0.20448735153 0.315552534298
r=0.441925304247 0.28244235792 0.171753208585 0.278430029594
r=0.147068477319 0.299528074738 0.278243282288 0.253057883078
r=0.690076425948 0.266684529232 0.334191835708 0.234568186221
r=0.558018558261 0.180765489663 0.305609164878 0.27857462675
r=0.419822301504 0.170449051176 0.202600070272 0.299050124478
r=0.455930065936 0.249159971689 0.168708479754 0.290901866316
r=0.442348782609 0.233555417858 0.242824414896 0.300470697918
r=0.446042406719 0.258605259535 0.264319151866 0.284558722291
r=0.529241561132 0.226013938485 0.218285560814 0.283782191297
r=0.371856957761 0.28732225855 0.192867736653 0.270966461381
r=0.448049257571 0.248465464444 0.228553929908 0.266555971419
r=0.359872186824 0.254524234407 0.214942768401 0.285153362272
r=0.455849694692 0.213245655237 0.239079379991 0.353276186003
r=0.539516824173 0.257367489491 0.255020702298 0.181516482822
r=0.453740812379 0.280712195606 0.273074443287 0.192580469176
r=0.823292700528 0.225208721373 0.27558851298 0.319153305742
r=0.294405536332 0.276269413374 0.198277943188 0.234553794158
r=0.468061524842 0.283888458559 0.21699679097 0.204713953746
r=0.84857542681 0.193070622511 0.20603254217 0.218793311676
r=0.725686382522 0.300639559311 0.147798888941 0.343167919331
r=0.603981427539 0.277218073107 0.226647539368 0.341575592983
r=0.685190251894 0.260306558074 0.198097008459 0.33688306369
r=0.805896034868 0.289677899437 0.332252577868 0.154087381737
r=0.327549513443 0.240524760326 0.24522453687 0.23663230736
r=0.335278713419 0.289462100127 0.220892967358 0.231773241257
r=0.626104968509 0.219484154754 0.37988603419 0.200639808058
r=0.299816628796 0.312924175272 0.180184031137 0.222239720429
r=0.605899039483 0.269794444576 0.290043187879 0.196469449886
r=0.546780545223 0.131668157635 0.363835397147 0.292669146382
r=0.426289068989 0.215877047968 0.235356101232 0.226679031759
r=0.319942082368 0.266186136602 0.241101197091 0.242403073699
r=0.424341268282 0.263030828342 0.240254874511 0.288726136693
r=0.663794525148 0.206669345561 0.261533465076 0.218773910507
r=0.424669655054 0.3007491059 0.248282075756 0.276095171834
r=0.614910646126 0.238399632099 0.315658772132 0.186295700161
r=0.522968201541 0.30464348164 0.260993458973 0.256719124409
r=0.454274450644 0.257434748367 0.264134618584 0.189060576144
r=0.456515527351 0.24642866534 0.262551166195 0.237923025007
r=0.546209188377 0.264255105346 0.171009359455 0.250278209163
r=0.407219206085 0.240860470644 0.262918944616 0.211861183741
r=0.318912131316 0.213541933829 0.229392151834 0.288381636317
r=0.694976961978 0.318364862334 0.250983330212 0.212633451957
r=0.385311518497 0.327288258098 0.19975031211 0.259675405743
r=0.479163580919 0.231594423873 0.251306904814 0.311043345676
r=0.67201614891 0.294866346522 0.263779694871 0.215332965025
r=0.369305551421 0.273887483256 0.216773329364 0.295728531031
r=0.755892084247 0.244548351057 0.26093433194 0.25574130012
r=0.387999201611 0.264556984994 0.212643573878 0.309067155377
r=0.377572525389 0.26788167376 0.250811175256 0.24486115208
r=0.751032582041 0.222702928202 0.184005462683 0.279000528212
r=0.540568896839 0.293340682884 0.271500036401 0.218312862061
r=0.442779908206 0.184060395487 0.282074379102 0.291082228799
r=0.44082864053 0.26577289421 0.281150159744 0.270639873399
r=0.491034549682 0.256433842111 0.257313251794 0.220155665622
r=0.437144515121 0.250530074768 0.258732284343 0.259401852472
r=0.397996952159 0.264194713587 0.327121324469 0.197453897655
r=0.48669616283 0.275905753447 0.204937489208 0.260659913085
r=0.406001370543 0.241188168559 0.262438421961 0.269317875136
r=0.324507811002 0.219807742894 0.284348485451 0.275820483238
r=0.442107835977 0.212659237991 0.266703816251 0.27998396528
r=0.353128857983 0.242899170901 0.198502273335 0.347740037443
r=0.453053837342 0.357470135821 0.227704140075 0.183603338243
r=0.348520258133 0.209833011776 0.282216752046 0.288137848447
r=0.15191803167 0.210867491965 0.245987044595 0.187021990748
r=0.336120988875 0.250001093695 0.265028457934 0.252892822301
r=0.36511966721 0.205208943373 0.203770671331 0.282510594454
r=0.37988644518 0.194586510775 0.255242733616 0.268780776871
r=0.317669244085 0.275649163301 0.228447778419 0.261627236007
r=0.399142335449 0.164594383097 0.337014172681 0.269672202417
r=0.527789335815 0.282459587082 0.249095233171 0.190362940751
r=0.300037748783 0.268925804904 0.201540113795 0.269222859493
r=0.438455106715 0.26802162512 0.251439738441 0.272683141368
r=0.276467824362 0.235991601758 0.206255381068 0.254701353889
r=0.707765406385 0.252221385686 0.27365178609 0.234970056676
r=0.353861790627 0.258833703978 0.292274112511 0.234247590808
r=0.241564137645 0.222446479029 0.232239753945 0.29820638215
r=0.211026710796 0.183372568214 0.24567833613 0.320799536951
r=0.484738016534 0.182766046696 0.247290009614 0.276016610169
r=0.333887440435 0.244597564741 0.254210639977 0.193202023933
r=0.448451026687 0.228661372254 0.24404378622 0.291049581455
r=0.742425368468 0.283385439929 0.179946404645 0.264537740063
r=0.456280329174 0.251305194231 0.276347225909 0.227966551633
r=0.48310883423 0.252600603839 0.271221759523 0.238702976922
r=0.75497332718 0.365943700969 0.221596677434 0.197138901707
r=0.39735363094 0.26050881163 0.263457450456 0.262668861003
r=0.273198638665 0.310699759276 0.231053374284 0.2315929277
r=0.352901888273 0.312293382641 0.215386339441 0.302375749426
r=0.204358459958 0.286117737242 0.192234566718 0.291700497758
r=0.437456154849 0.275540374268 0.282592327328 0.22375259398
r=0.618205681656 0.285633824785 0.277237417303 0.190170181056
r=0.510863942956 0.229114472923 0.262213335903 0.286688186548
r=0.133802732736 0.261007318629 0.265401013865 0.250633665693
r=0.480501376921 0.306742471351 0.16158834503 0.240576234047
r=0.470547415554 0.214965158257 0.206417037472 0.281858506143
r=0.316296312459 0.231507746018 0.293257691468 0.231016801222
r=0.532255905512 0.240311269685 0.261964812992 0.21468996063
r=0.532921014642 0.254524128686 0.223074345226 0.27101593112
r=0.391027248024 0.216002293521 0.282477002468 0.242689402438
r=0.301317070088 0.222272046927 0.239657502288 0.298130736754
r=0.695587843418 0.195969566111 0.28490072429 0.242806876675
r=0.361118425782 0.248826438479 0.220138055872 0.27909003512
r=0.34656912884 0.197722170509 0.306576137546 0.242238405519
r=0.420670672797 0.208265164497 0.205554241717 0.260958059689
r=0.293884590106 0.308504578714 0.327432852824 0.180037681286
r=0.420033574201 0.218358524502 0.228724243476 0.281152377647
r=0.458413959462 0.293082923467 0.231978948028 0.211678832117
r=0.476274218908 0.348725122698 0.178043172173 0.256150454586
r=0.256484911014 0.148628003413 0.325608618877 0.240749191484
r=0.437540969645 0.331832836547 0.209197639759 0.212117525397
r=0.337868789345 0.208920798432 0.32128054385 0.282642248929
r=0.340674287848 0.223573103176 0.277101184672 0.306292661673
r=0.440517311105 0.249535757026 0.264927990756 0.217802170594
r=0.410411707158 0.307516712865 0.230066851459 0.251671286483
r=0.325708232929 0.241794775975 0.188691158847 0.19451567594
r=0.44108316819 0.316115834559 0.207984401969 0.20168765582
r=0.311179177902 0.35204805183 0.173647761956 0.227654501263
r=0.410880092292 0.233975052275 0.25146009085 0.215372413296
r=0.512951172895 0.313009608369 0.228135299378 0.236418639154
r=0.471804658185 0.191404618763 0.275496010478 0.23098588401
r=0.477612389668 0.215456399704 0.149257233624 0.312061154131
r=0.609811818057 0.170285940377 0.247645062621 0.321876949766
r=0.38542880046 0.30900659184 0.176403529484 0.24250616246
r=0.295114780632 0.202488037272 0.270297600548 0.234796036797
r=0.671188196934 0.266163463097 0.259606204176 0.26517266848
r=0.500464858444 0.215006929321 0.202930112849 0.363756351878
r=0.430193950465 0.240906893032 0.257239563746 0.209477247085
r=0.406318811772 0.262658053117 0.240903318425 0.274198001215
r=0.446852477035 0.23423883175 0.186660909162 0.272984219204
r=0.575997465895 0.211597753094 0.29245681463 0.203425265025
r=0.363421181515 0.238423048075 0.174552453756 0.308865987855
r=0.365231611471 0.217440393904 0.21701630803 0.197282545837
r=0.376547028219 0.168716583951 0.316022920713 0.311539475892
r=0.239080706046 0.205993378182 0.363293194711 0.181172104009
r=0.684046901327 0.215227928448 0.318222735141 0.197345643393
r=0.160690467216 0.227589028866 0.175228151969 0.438646959627
r=0.345915993906 0.25643216152 0.256481995643 0.233266413225
r=0.732454351334 0.203687140882 0.326578635573 0.340317954845
r=0.436526683076 0.238418491359 0.306990272304 0.262061983875
r=0.638495391084 0.223102677903 0.283596571613 0.242382860463
r=0.19620420212 0.247049772041 0.260654266844 0.226431850819
r=0.519539582513 0.29478752156 0.233887560946 0.245995232986
r=0.354284121159 0.224961022869 0.264618977267 0.264608764919
r=0.255874494987 0.241799529942 0.288993512401 0.256273879873
r=0.50609402938 0.234617676962 0.351610980612 0.227185078708
r=0.320244550238 0.28759709346 0.204460035079 0.232072162365
r=0.473384470289 0.314223962977 0.213638217617 0.236342478904
r=0.648292049303 0.318010405391 0.266175494954 0.214445336779
r=0.281545792605 0.170531702422 0.220145655282 0.315979632517
r=0.322529753963 0.282222340823 0.19346747078 0.268773015958
r=0.674296676131 0.329180263028 0.281763689358 0.254867614998
r=0.549737497171 0.263219431244 0.225899524779 0.22271252923
r=0.613208975289 0.219739480621 0.196515142142 0.307957866656
r=0.491686700767 0.29820971867 0.259319053708 0.202141943734
r=0.572883768151 0.27639514564 0.204718369077 0.240938309289
r=0.41558728953 0.358399797443 0.23287757944 0.175781744525
r=0.296762337958 0.220085122973 0.332272003639 0.245946911855
r=0.621862057878 0.269372990354 0.262781350482 0.272909967846
r=0.664228943777 0.282261260071 0.300884955752 0.275965306212
r=0.349961571065 0.220330601865 0.200127154563 0.229937835547
r=0.537025591059 0.225949276401 0.256154176816 0.270762286861
r=0.497661238598 0.261055105167 0.277531776437 0.230322927152
r=0.519730658949 0.256289209651 0.236772381021 0.261622824171
r=0.405576383558 0.217251727266 0.299078791262 0.221997348035
r=0.505817868429 0.243399232196 0.210075474655 0.249066360241
r=0.343540764919 0.226743773505 0.296884978358 0.222699212375
r=0.423724814549 0.265434314429 0.273151471644 0.261366355587
r=0.437031020072 0.25698981694 0.302725292837 0.204838424863
r=0.372666008393 0.286225623303 0.259874105159 0.219205134535
r=0.604915473182 0.233038992376 0.262410683641 0.204447356652
r=0.485991238432 0.218719868545 0.303326667597 0.253378598335
r=0.35588224079 0.259350642068 0.333426793024 0.251668255481
r=0.260991914533 0.260910519007 0.248732182955 0.26662898918
r=0.515194150834 0.168878871197 0.320441232613 0.230181745264
r=0.552660555406 0.304837945374 0.183068212456 0.186612008464
r=0.46877747519 0.304661897069 0.253957996769 0.228317562889
r=0.340173137636 0.235287295594 0.221782663041 0.290285169388
r=0.545157559613 0.237119095575 0.245045805991 0.262263660581
r=0.534324932726 0.225198528331 0.271720291699 0.264212449386
r=0.449023005058 0.277080400291 0.240508738276 0.202920586176
r=0.432047996378 0.2147007773 0.275224511358 0.211078409177
r=0.722780934193 0.291278745922 0.198098193682 0.257221293865
r=0.652662029203 0.28064590253 0.231643374903 0.294077834179
r=0.527758650531 0.296006355039 0.216981090209 0.280347308206
r=0.435413500373 0.232985320625 0.19486568506 0.235325097617
r=0.324982594799 0.266642452419 0.244965857911 0.227400842656
r=0.473951041585 0.199968555931 0.298624321987 0.289442653879
r=0.27383110146 0.246048980577 0.265170708167 0.278350826396
r=0.360209690464 0.280457319315 0.276413499007 0.19539004485
r=0.644320300405 0.241246417866 0.199413682928 0.230069062442
r=0.460351138311 0.179853121175 0.343231334149 0.230024479804
r=0.388374356473 0.293881753644 0.265268520024 0.196174063838
r=0.470015160228 0.283600815516 0.206754142924 0.2840190287
r=0.368493316902 0.239027395962 0.290217082188 0.207934401365
r=0.323190297041 0.23867707339 0.237071143804 0.255881857488
r=0.309947632312 0.247028783658 0.256499535747 0.267780872795
r=0.459994754879 0.262380059913 0.189544157578 0.185906864595
r=0.832774945357 0.360380085921 0.212009944492 0.226862041409
r=0.399854206479 0.286586543263 0.2733894863 0.198794819722
r=0.517144511859 0.287024269167 0.187856223571 0.261824324324
r=0.573023607637 0.258677484292 0.196364301836 0.313121454279
r=0.312019414882 0.16852206439 0.286302711849 0.276617535735
r=0.706447172957 0.203476327624 0.295235207923 0.281794755192
r=0.458522789465 0.314006957098 0.235308928276 0.223041245652
r=0.433171001727 0.313965451887 0.152277636384 0.245007611174
r=0.644749532524 0.291472300782 0.200505739478 0.251678589253
r=0.383998944452 0.199520605181 0.197167612262 0.3475392532
r=0.425906566366 0.313281256272 0.232789280582 0.202225451393
r=0.698662583318 0.317014952261 0.152224824356 0.2436047559
r=0.364717695566 0.293916360475 0.2581830421 0.220402210193
r=0.489765058537 0.248525523821 0.246174014219 0.196274215249
r=0.666162151335 0.271621012569 0.127597776554 0.242976613751
r=0.668145117238 0.252022674568 0.242978613759 0.348879154857
r=0.254541454635 0.282460195615 0.172735793184 0.25208006302
r=0.731803201783 0.178033190641 0.250513106198 0.246936022987
r=0.355794091918 0.313159083699 0.233871975545 0.248874490917
r=0.539796425902 0.232452266087 0.279778487463 0.224808045118
r=0.336716178391 0.238757230827 0.28092927785 0.184082851278
r=0.184980006819 0.256408666811 0.258826446793 0.138650382815
r=0.207942716683 0.244614421594 0.277485152445 0.258156613078
r=0.682939762008 0.28049407074 0.248576772099 0.236553836036
r=0.434250068927 0.216552936311 0.211245519713 0.25536772815
r=0.390625149364 0.183313418149 0.304280593238 0.214170239685
r=0.433072906916 0.260478419137 0.205252210088 0.260166406656
r=0.759963323374 0.198690280666 0.291394333985 0.28836037041
r=0.490832233195 0.22015501168 0.21280615794 0.264459251339
r=0.367121376158 0.262360158787 0.275472152051 0.275039095393
r=0.466783383318 0.249161148558 0.301838049708 0.2423315616
r=0.476267070693 0.23849041011 0.230424227816 0.230036844461
r=0.52735148547 0.288193417627 0.236619711537 0.190027624907
r=0.491484771379 0.252022416313 0.281483933374 0.215517048812
r=0.333499382258 0.261082283173 0.223424759081 0.26622189276
r=0.459230956962 0.22906698904 0.292775535918 0.25274556878
r=0.404278172003 0.258813758543 0.194720542797 0.225913048374
r=0.590588870395 0.293850375635 0.253902559719 0.247154617842
r=0.507285946482 0.298077304262 0.231476709613 0.191437066402
r=0.317299597979 0.221923062737 0.224726146129 0.258215616125
r=0.488823727761 0.251530680154 0.212620346954 0.281916899596
r=0.36283939835 0.246355213604 0.215429403202 0.269656431228
r=0.495500031536 0.207919060221 0.186684225708 0.260989747976
r=0.412880094337 0.208437261113 0.267687148377 0.235924032175
r=0.470164875972 0.229415259692 0.250532257266 0.273753527752
r=0.382515127363 0.242930468327 0.216883986355 0.231740364077
r=0.418482374167 0.202851588133 0.240674253742 0.245229043587
r=0.394126326427 0.221155465723 0.273594969401 0.302397394868
r=0.640008076321 0.359497249003 0.193276462571 0.202968048054
r=0.310161355385 0.195492133925 0.14766538927 0.329744856797
r=0.368616612179 0.240981880645 0.184961489444 0.285365988807
r=0.334356068555 0.207852395943 0.199851346625 0.248863238895
r=0.374821504077 0.184687405618 0.306553911205 0.269405013591
r=0.375228610583 0.253516376892 0.219636551743 0.296180177966
r=0.266377242114 0.243167828985 0.248967133882 0.219056602334
r=0.268273505032 0.275772731869 0.218300914725 0.294734349914
r=0.619577843728 0.232056157289 0.307780957224 0.17324989184
r=0.546375895197 0.257248908297 0.196899563319 0.348602620087
r=0.446174289406 0.30765503876 0.234173126615 0.253843669251
r=0.792870852304 0.28135868013 0.238704266841 0.205070479327
r=0.223146560319 0.359122632104 0.292455965437 0.146227982719
r=0.711085587697 0.348741106804 0.267882247689 0.191326204575
r=0.499771526002 0.303454715219 0.264198432996 0.271952259165
r=0.395423361891 0.222972872648 0.240671724896 0.226001870852
r=0.541730570609 0.19894166401 0.242161300606 0.265591329296
r=0.594226498538 0.283070217949 0.298338826716 0.174450474506
r=0.559689137569 0.195598919912 0.203130461141 0.28156519964
r=0.451418301007 0.2760819061 0.173465161093 0.241522142381
r=0.270558427375 0.336818347288 0.270251183109 0.181732799418
r=0.481409877214 0.33897693162 0.252782543814 0.159348556378
r=0.351557535223 0.251568798213 0.258188214479 0.224622989305
r=0.347091724949 0.225688600979 0.259404466921 0.256640760442
r=0.378394341327 0.267054743705 0.177902772602 0.306768855811
r=0.785699172129 0.238532492719 0.208594287621 0.211736165658
r=0.502920555752 0.24116292692 0.253312996224 0.286803497519
r=0.486546711478 0.28215543866 0.32548213372 0.229200793648
r=0.249253611801 0.262521964285 0.237673067422 0.235780331145
r=0.424484399919 0.276725876158 0.222674443547 0.271598283217
r=0.46366426423 0.244708018841 0.211508994949 0.312865331139
r=0.467063795607 0.254749915042 0.23646081127 0.204640242207
r=0.525243304082 0.241382465708 0.276387910288 0.230735796052
r=0.319423760064 0.225984881077 0.285277487555 0.282972773646
r=0.296956220689 0.369705600707 0.279593390134 0.160630539937
r=0.152576833274 0.275832047172 0.340456686058 0.237999129368
r=0.430174706693 0.280042586948 0.249471838337 0.252715961755
r=0.591546880594 0.255802051793 0.228721249867 0.341818820834
r=0.605602382589 0.264604810997 0.18529209622 0.360274914089
r=0.579135569894 0.222881552843 0.356896459275 0.241487783517
r=0.111334759358 0.271229946524 0.214171122995 0.243636363636
r=0.134537785346 0.197825368426 0.268879021074 0.276889195462
r=0.621723382262 0.196092619392 0.293932189374 0.189063469092
r=0.715850241546 0.167395468932 0.147592870232 0.399321172747
r=0.550625630141 0.156407535155 0.270894136376 0.294375165826
r=0.633040609927 0.172708884394 0.284580675276 0.33452621752
r=0.191868954758 0.259147638633 0.161076443058 0.253510140406
r=0.356181903826 0.243812497477 0.227312490747 0.238011924148
r=0.187365830845 0.296039140914 0.259128682951 0.256106774112
r=0.258183059508 0.231342736573 0.319574026953 0.272547356517
r=0.864604678673 0.341641002631 0.275458383472 0.119373457608
r=0.390956001544 0.293371285218 0.291586260131 0.262555480509
r=0.22596795476 0.113549661146 0.327498765765 0.350298460572
r=0.36999844409 0.271765685351 0.1815092331 0.322401015436
r=0.109727468231 0.260117302053 0.244574780059 0.218279569892
r=0.642220024574 0.1503191585 0.281968293925 0.395936348108
r=0.455171308529 0.338134014814 0.259453372028 0.13821631221
r=0.532335577726 0.127881260137 0.334496485968 0.384282695238
r=0.508129355298 0.242838568682 0.317910840007 0.231461886385
r=0.291279800382 0.290846478236 0.256511651661 0.220119362041
r=0.329523280056 0.258553734211 0.289007889466 0.206761231247
r=0.286021142027 0.220605654263 0.274846351548 0.218571907476
r=0.446884205699 0.293572321619 0.191621032862 0.200505293157
r=0.267724983692 0.203522504892 0.290019569472 0.231311154599
r=0.495237089854 0.306486711733 0.17702599349 0.251930048393
r=0.419311920057 0.242851744552 0.2271066885 0.351303690641
r=0.346530015376 0.239946330928 0.290075446527 0.231519569623
r=0.674258431906 0.235319524178 0.231024837455 0.307446094676
r=0.347834526215 0.209367491447 0.188331609515 0.243367014082
r=0.457366303899 0.20412591266 0.244696239151 0.31412729026
r=0.507376795002 0.308266003729 0.184357724641 0.231363056491
r=0.131225835389 0.278700187919 0.175476177587 0.35081315588
r=0.529274392791 0.258827778612 0.295078263532 0.132069245873
r=0.565040297927 0.238563726308 0.32477349786 0.269301317325
r=0.311057627703 0.301490223103 0.226246877423 0.183736755965
r=0.852183421841 0.201726766958 0.202764023082 0.282521199353
r=0.54308249833 0.282523380094 0.238476953908 0.280268871075
r=0.514899308399 0.250028437528 0.234700609701 0.22626035126
r=0.582999524955 0.218961184241 0.235564766998 0.277081385905
r=0.385641944618 0.262769720685 0.220158922094 0.29146357034
r=0.161539593989 0.21204976573 0.214308721028 0.367462454531
r=0.456590424345 0.228682343492 0.288965240284 0.24934184106
r=0.636532159418 0.240986586133 0.243422643935 0.30243052916
r=0.365824680927 0.250658214083 0.255443666308 0.264728987319
r=0.68075881444 0.240693917685 0.183206911083 0.341901952521
r=0.453573294243 0.207389392324 0.259261727079 0.219116471215
r=0.412396977535 0.283836304438 0.210700615701 0.283533531337
r=0.312221623625 0.245792660324 0.227307549734 0.264747312492
r=0.763859686199 0.211754788188 0.237427594058 0.262268388584
r=0.351823660893 0.269108122498 0.227537198048 0.241980504062
r=0.564403681576 0.305055793043 0.252963872624 0.228097087544
r=0.562745128304 0.19472313332 0.276143160332 0.232249662358
r=0.303933884298 0.261003267346 0.357998590557 0.181305656993
r=0.347890114345 0.259670857165 0.268302328915 0.251696880114
r=0.494630090053 0.25830864451 0.255222786073 0.253480390719
r=0.714378720397 0.330536652016 0.218784726396 0.239325160749
r=0.659436164159 0.298310140346 0.261582959327 0.235556374209
r=0.386137676023 0.211073857649 0.252246383753 0.248567870486
r=0.277220771454 0.239409947174 0.319121897737 0.213644971594
r=0.286062164856 0.182749864968 0.238053144159 0.287651667437
r=0.381829181495 0.143552438769 0.38141092736 0.25523341009
r=0.39077240699 0.266963782413 0.260780721533 0.303198985344
r=0.550717715335 0.253809861801 0.254895411465 0.213185253225
r=0.422503828106 0.237466040998 0.295628550259 0.231291676957
r=0.397054885651 0.287589698993 0.202020852709 0.278444998262
r=0.333569353901 0.23523282229 0.261998880171 0.24171684794
r=0.396683462467 0.263477817554 0.2383289355 0.195387037317
r=0.413808675736 0.203407901751 0.248813684259 0.23867158963
r=0.62038169633 0.255757560175 0.251584268119 0.218949188522
r=0.31434527844 0.224339826467 0.233276838354 0.251416346973
r=0.517275574284 0.243838303861 0.212391772613 0.28178594428
r=0.51483998401 0.248289322078 0.290956333623 0.247819032615
r=0.409287249004 0.272012697894 0.219703910321 0.227797650656
r=0.309443331223 0.207847592089 0.262560989236 0.247681477895
r=0.439208784447 0.258090471288 0.22110207897 0.221457053944
r=0.430281186659 0.239727289479 0.243707388981 0.269209508015
r=0.406459160479 0.290801636612 0.239329191292 0.237763297469
r=0.476425366564 0.232688746547 0.214413648645 0.291096202301
r=0.771062051391 0.289488214058 0.228073901041 0.253004884264
r=0.554772899958 0.280867454622 0.227733220768 0.258336850992
r=0.745431889953 0.340041749184 0.24450034791 0.186854359578
r=0.392588209473 0.209911768579 0.235327685352 0.227953118827
r=0.300363765227 0.237209302326 0.262015503876 0.241373200443
r=0.638341992211 0.253342433854 0.234913879632 0.228971775003
r=0.547883587881 0.236281777026 0.2530222377 0.270135814139
r=0.599991524479 0.339968774395 0.243225158916 0.267425002788
r=0.363263133534 0.280212913677 0.246216153668 0.229692200879
r=0.509558049378 0.250153029994 0.284431748623 0.230463170781
r=0.444366005973 0.251311145091 0.271231976221 0.199251182531
@balllist {Total Position} color=lilactint
r=57.7351509698 0.26449710058 0.277527827768 0.203859228154
r=51.3227939946 0.256841116058 0.264881152157 0.248622081012
r=47.7679853847 0.271067684813 0.254810192408 0.240420669458
r=54.4615463139 0.263182026593 0.252392519535 0.246831923674
r=54.0718318131 0.239520344368 0.272325851525 0.244482593693
r=48.4074514811 0.276374875702 0.233328266418 0.250631780957
r=58.5262853649 0.240783536921 0.273043705089 0.24688504946
r=46.2856704742 0.228692704869 0.284937755393 0.205220311065
r=42.4290984165 0.214915206629 0.249078332924 0.201233570919
r=51.9254173896 0.208347921935 0.238731115866 0.276084419374
r=49.62596704 0.232276403506 0.277181821258 0.262698385841
r=58.503715847 0.247891506329 0.281826391759 0.25931028149
r=43.8781541655 0.232611320415 0.22449862136 0.234254617665
r=57.5161473774 0.264810160692 0.229300110504 0.238157793229
r=54.2962657508 0.246679486757 0.2344938654 0.250924495255
r=57.9138246079 0.241326827001 0.257778552341 0.262890670385
r=58.8709478743 0.176651217791 0.28162728157 0.288779538822
r=54.2724436409 0.178510799807 0.287323166103 0.257990016792
r=40.4200176241 0.254345837145 0.236063626587 0.250052166097
r=47.5365252053 0.259882226093 0.22810815294 0.252882143153
r=51.6730769981 0.220570489615 0.252757879963 0.281753061696
r=54.7121275024 0.277386559019 0.19874411303 0.259076524383
r=52.963294088 0.243695044805 0.23865388389 0.242998906736
r=61.7916601734 0.265821444426 0.260581908226 0.243623839449
r=47.0566212882 0.262432863208 0.2766906417 0.231379167169
r=56.4636448512 0.259585013298 0.24017397912 0.227250301968
r=50.9730844104 0.233540198777 0.252671363912 0.217675330129
r=53.6125925926 0.251036682616 0.254521826452 0.273046251994
r=54.8364795146 0.268558172734 0.264192243635 0.207839638354
r=45.5963046022 0.241463627631 0.28603033214 0.247241871161
r=45.6495577162 0.246138967635 0.230155917789 0.268936038271
r=53.6123689391 0.228992920869 0.238039824153 0.234484096199
r=50.938557719 0.279687849113 0.266826883777 0.20458744094
r=52.8281942615 0.224242693534 0.23319966379 0.23955729832
r=56.1767570836 0.242479395781 0.236885536687 0.286058026005
r=52.8673774051 0.255602341958 0.284357140369 0.239464469072
r=53.9020717424 0.23647801074 0.259712412485 0.277725253199
r=64.6196507636 0.28157586571 0.274751794414 0.238423258913
r=50.3849242493 0.22309051155 0.273714583697 0.274040502325
r=52.6844553652 0.229774029436 0.246923668058 0.267225026994
r=50.7949212368 0.273500487286 0.254643985706 0.242771920499
r=53.0377185663 0.241433632448 0.242636984517 0.266562124955
r=53.4924357642 0.247513833238 0.250501812631 0.230696431979
r=46.2016772892 0.202329395816 0.302790411292 0.239857400825
r=49.3808831898 0.258373205742 0.243359914939 0.243934077618
r=54.1484323383 0.251260904566 0.264935079159 0.25577880366
r=55.528377398 0.230884005736 0.272662093555 0.224702553967
r=49.1804350922 0.249439757023 0.251693858758 0.243272744752
r=59.888549759 0.251735989281 0.267377436301 0.226022676521
r=53.4236637798 0.221197870742 0.268462819634 0.237343653049
r=44.775823197 0.257508556615 0.252779634243 0.257599692164
r=49.6989365852 0.205190135474 0.267379145026 0.251849295996
r=54.6098370298 0.265186040388 0.253691438294 0.23506714468
r=52.4234899225 0.271905592257 0.250416048902 0.233416320175
r=47.9099440305 0.235583621055 0.206160276213 0.302774244352
r=53.4832121563 0.252291337607 0.250551797307 0.243114331492
r=55.3174682542 0.23258853063 0.268666127955 0.284996151688
r=52.2803653655 0.281505589957 0.244753471268 0.244640756317
r=50.219258623 0.320155957235 0.255272834522 0.216017106249
r=50.1544428052 0.24760091992 0.191234586465 0.269564936611
r=49.6911062356 0.201299433052 0.287651111552 0.241483156721
r=49.1637534224 0.22412083266 0.275640919285 0.267966333818
r=57.8510639422 0.288525620874 0.24941842188 0.240846693912
r=52.2922950589 0.261006505774 0.247513105624 0.321409395665
r=48.9854846086 0.248362627225 0.263275881388 0.229110929991
r=56.2239009206 0.24608045761 0.221602889292 0.205517630112
r=55.1224373592 0.232702655432 0.243371709003 0.241108264658
r=53.0531260448 0.27647133127 0.27266908228 0.230075094063
r=45.2963860389 0.251404455556 0.215171336792 0.300805051969
r=49.9835421529 0.248838191804 0.247701877832 0.269481228967
r=55.7122011378 0.291394662281 0.212683655403 0.230306253164
r=44.3213679997 0.212165097755 0.251390160261 0.245547160703
r=49.5107900695 0.292936792869 0.208830028233 0.278382335795
r=42.2748979792 0.264755107404 0.254422728467 0.184865208792
r=66.7744087515 0.282727410718 0.229957604832 0.238053634653
r=55.2185621464 0.248495611325 0.172899205459 0.276615530451
r=60.011338277 0.218725108541 0.205608595009 0.314037193683
r=43.3181662896 0.259678216661 0.25207564326 0.229942664978
r=53.6787739187 0.296594733105 0.268222654441 0.236006915501
r=40.9235503876 0.28598957649 0.162825734682 0.270695922568
r=48.0577004416 0.240168243954 0.265699263933 0.243154574132
r=50.5716363389 0.260564895002 0.251078281542 0.192505801777
r=50.0988677009 0.226472068445 0.269851133819 0.236782564933
r=52.5550045156 0.231152999502 0.274524592669 0.262597371897
r=50.2981236615 0.261048384761 0.219275872703 0.277716158864
r=50.9764603679 0.309191306302 0.29890205143 0.202992070371
r=57.1909639899 0.274107661804 0.250386174924 0.280835803177
r=45.1672380305 0.214387541365 0.325886355098 0.248884497213
r=49.7689893 0.221995989882 0.243330900835 0.273176552319
r=54.562930883 0.256342120621 0.20933530354 0.271732912802
r=58.2807544469 0.263483770965 0.222256962407 0.27213218198
r=49.6638463445 0.227764009363 0.245399054569 0.281036302722
r=56.5289251361 0.232069661367 0.240861376108 0.272511183766
r=48.1341123431 0.236966545921 0.262157726527 0.239337350837
r=51.420740475 0.23621912215 0.255306793694 0.26250289214
r=52.8163212768 0.268584586417 0.25277582959 0.246185688354
r=60.2337712541 0.238276968843 0.234715046188 0.294034758102
r=55.5515187522 0.21773707555 0.265467197657 0.242072547594
r=53.3389269454 0.232190976872 0.247615268892 0.240126303956
r=44.260386218 0.198108220404 0.29259689226 0.287268923263
r=55.3624436469 0.25384512218 0.237917437837 0.241002119042
r=54.9938344583 0.278613846778 0.219707867655 0.234849323153
r=49.0861581024 0.243565307431 0.220586764265 0.229791700566
r=53.636185799 0.273127616202 0.20680640493 0.272567418266
r=41.3173328807 0.223190754652 0.2324550837 0.253940442556
r=48.8050806723 0.291014876311 0.213193864638 0.269763753892
r=51.8686896992 0.24458736402 0.288189646008 0.266184756033
r=56.6898525769 0.272231432759 0.26287032365 0.224647396622
r=52.6688829104 0.273816150582 0.207985621844 0.245353689449
r=52.1027525742 0.215268752708 0.242977106868 0.283564930521
r=45.4468172012 0.280485833535 0.195229155678 0.241327763904
r=60.1097534751 0.272524170266 0.227684295817 0.255241151991
r=62.2119646876 0.217697003939 0.279705573081 0.290393458575
r=49.6942099647 0.220599527797 0.246455116057 0.241182479201
r=49.4735457403 0.25143153505 0.27373278718 0.241111781454
r=45.3968637215 0.255353622276 0.23924711347 0.240770013965
r=50.418774461 0.227397747894 0.258089434698 0.261465575293
r=49.414675937 0.296997947411 0.225761615246 0.228234213759
r=52.8136906875 0.272767686058 0.267463784778 0.226028972178
r=53.9271624895 0.295576711353 0.231591218185 0.250415560305
r=50.1159501281 0.215815687014 0.264545041098 0.249440753107
r=58.2732086424 0.262620118212 0.259568114951 0.238562292012
r=62.4583953228 0.284881684979 0.227734270109 0.253384186093
r=52.2271789874 0.226527216544 0.300863639965 0.245638222011
r=53.700703565 0.233632555356 0.241549115158 0.261024194238
r=53.092229631 0.275847536992 0.22632203284 0.252356870825
r=54.9992212366 0.303743128107 0.199870775566 0.270582824101
r=58.2019146156 0.253811805707 0.235188412111 0.292801132651
r=47.5277766351 0.247177482187 0.275763885938 0.250265607072
r=48.9025462122 0.25863223694 0.239370938136 0.266780770948
r=42.7225111102 0.251437911201 0.258548157956 0.221803837188
r=45.7606151222 0.265675938863 0.254196077008 0.239310966353
r=50.532950099 0.27407750762 0.24483305943 0.213601056284
r=56.3687233531 0.239096166678 0.212927035889 0.299533326623
r=49.844312342 0.27996935376 0.27880798605 0.235466436473
r=62.7805351521 0.244527373854 0.236034258425 0.269434793177
r=50.4887381087 0.251704438008 0.280015526559 0.235416480049
r=51.6208805014 0.272249738873 0.241291822501 0.230118939317
r=49.065966968 0.253412937544 0.244652754529 0.260406204665
r=44.676876037 0.259331140118 0.269462282239 0.206084782336
r=52.6667811828 0.2429143157 0.231453424132 0.261000606966
r=53.5097102906 0.219676740944 0.259348067705 0.275424169725
r=50.6967909345 0.224182188814 0.267135324784 0.240035374009
r=48.0528924538 0.217561700681 0.258450858195 0.269583115886
r=48.9706340733 0.247784612642 0.243790674869 0.263617723099
r=49.9705054819 0.283205149185 0.255250095456 0.213590247095
r=53.0262792895 0.220366797507 0.260971769454 0.258621072007
r=43.7604235526 0.171891352948 0.276616793723 0.238173238294
r=49.1441832682 0.231405368437 0.296833097824 0.245607357794
r=56.9554560198 0.246163951341 0.214894008776 0.282452234866
r=47.4460176739 0.200088995966 0.292348147033 0.248167218331
r=51.283436584 0.26683977688 0.240546258896 0.244181573379
r=61.7697680202 0.190541402197 0.2723821117 0.289800886879
r=53.7252881122 0.259699674858 0.239180137639 0.215420673491
r=51.6000383886 0.234513173229 0.240378097175 0.299156821973
r=59.8327436934 0.243470004758 0.24600095706 0.271689431407
r=54.9491468333 0.268491991964 0.197286515317 0.214004118562
r=45.4111167809 0.27212372752 0.251543027046 0.22071815568
r=52.1352648052 0.238324684952 0.270419789693 0.267372264778
r=49.5736736337 0.212319795764 0.250858228816 0.272991780293
r=45.5086953586 0.233059077631 0.274682365799 0.212052230302
r=47.7496978338 0.19964716437 0.246344699136 0.241578675187
r=54.0428717725 0.23883671631 0.22706677081 0.229151655697
r=49.2202177864 0.219694259617 0.250602179772 0.278481314541
r=47.992419473 0.277251749293 0.208054190859 0.266607116272
r=50.8799581453 0.268390702888 0.246408872371 0.221012889715
r=53.2691494253 0.231115593859 0.248309815553 0.278755882219
r=53.4655475773 0.298507921858 0.230702968774 0.251545916013
r=51.0039942399 0.273674826853 0.244931312716 0.238314018606
r=44.8077521375 0.237486511165 0.242951218837 0.245164771312
r=50.2270935171 0.279122541604 0.224500849816 0.262630507462
r=46.9079124914 0.239177833028 0.255745682088 0.233817531202
r=54.0325718693 0.281796534014 0.232108423778 0.240874393208
r=46.636189894 0.2459198572 0.255478821961 0.220883716833
r=48.2210637888 0.246450825464 0.284825271407 0.247253806128
r=50.122404136 0.28006764696 0.26797064715 0.223759525968
r=46.8894735128 0.260553926939 0.260213398083 0.220480096335
r=51.0108238155 0.238407074693 0.231128088881 0.23178994207
r=46.334583897 0.23987199069 0.280584042476 0.226525565496
r=63.9520872293 0.295060285433 0.189263451444 0.274462762467
r=46.2438479326 0.257639032103 0.246182632158 0.248971007768
r=56.0210839877 0.216862363822 0.277208552506 0.280353833753
r=49.532716333 0.182451912187 0.262732207891 0.300986327158
r=55.3938319412 0.212585150586 0.233243517893 0.290986522788
r=50.3089777759 0.23874795565 0.293508385985 0.225253080779
r=51.0226411871 0.22944386647 0.286134078008 0.242001131614
r=54.3581327102 0.249042082464 0.226583520071 0.251478391448
r=51.5688775358 0.264616103638 0.298689918065 0.22864361974
r=59.9147419772 0.232037486984 0.234151651889 0.282109536882
r=54.3052592337 0.291558326285 0.237863266606 0.227180643881
r=48.8181764471 0.278365827239 0.213076990361 0.274577573463
r=51.1999125414 0.158965099899 0.25260742181 0.253341534229
r=50.6636459639 0.24478374597 0.237707078695 0.251029056917
r=62.6863185058 0.251472636988 0.257825642093 0.293290324818
r=48.5332098176 0.210695934217 0.218268705436 0.287412601921
r=47.9741293278 0.235986739845 0.259797246179 0.235106397612
r=59.9595550302 0.276631882168 0.244789118974 0.260000543508
r=55.8190205018 0.227452546938 0.238126532909 0.249715431964
r=52.5251591127 0.277919836349 0.253915489356 0.207750005327
r=49.8800907242 0.266946769968 0.275567908087 0.272254799913
r=56.4869824789 0.214290864518 0.282885091451 0.28528853318
r=50.6571295655 0.270621881994 0.251582525774 0.259696615533
r=52.2942372823 0.245711504639 0.277861376159 0.224674855357
r=49.5960868937 0.245269339302 0.261412248876 0.267185309531
r=58.8618359533 0.232457808957 0.257341266822 0.29413003008
r=46.2714878157 0.244588640419 0.203558961849 0.274779056308
r=56.7611383833 0.242038235687 0.232738062171 0.248634815105
r=59.6166323071 0.272648664229 0.229618153759 0.284267982922
r=47.6005564575 0.222640181262 0.279702589146 0.244901999604
r=59.498500188 0.304733250954 0.193556474865 0.216730242304
r=61.7219482083 0.306977343419 0.185007269983 0.254154933466
r=49.2027907671 0.268509068069 0.217332705242 0.259755044359
r=47.8882314482 0.23800875674 0.246681026594 0.218707324971
r=41.4920214261 0.266388338054 0.208820665272 0.235844113144
r=55.9081280629 0.263120500972 0.230603578844 0.214363476476
r=54.0139169963 0.272555084035 0.21797853381 0.235121116945
r=67.8270259601 0.225254293286 0.279908897277 0.224199863627
r=45.4631262089 0.175452010002 0.285506828236 0.27563762262
r=46.6544853983 0.180374797474 0.218960585921 0.317917369309
r=50.9364749477 0.23427614749 0.282927303879 0.223146526562
r=58.0296949099 0.223184454954 0.282433275357 0.287782027883
r=53.8214603364 0.232017293683 0.29881791102 0.217998722159
r=51.2576033637 0.275492785654 0.243361144552 0.2509398515
r=47.3572462439 0.21770616209 0.283980606537 0.231927071324
r=55.289629273 0.257645104191 0.252647775167 0.2479469698
r=52.9685362028 0.264986621823 0.260822252935 0.221764557703
r=45.6884889651 0.240706217013 0.297516119304 0.227666217212
r=44.4797782842 0.238053500684 0.320910610151 0.195035585317
r=50.4131357554 0.253470308193 0.284156017707 0.234477574543
r=49.7468487911 0.261871309149 0.236294571254 0.243600157467
r=55.3553720451 0.29229372534 0.237001990293 0.231677083697
r=56.2957241665 0.210377596551 0.257556788802 0.24754714496
r=50.7759436409 0.24512995677 0.265748696874 0.244151500596
r=47.92302061 0.302805284413 0.250256231567 0.270556991708
r=53.4343450253 0.255387091097 0.238616077041 0.243613436926
r=54.0717379295 0.22446673195 0.251970191006 0.29547408059
r=47.4616797315 0.220598891731 0.261913895993 0.255871696505
r=50.5087089221 0.251429981533 0.271182614286 0.249983347616
r=49.7780200025 0.276997088239 0.232961978309 0.219985652192
r=56.04686624 0.228120904946 0.282974322319 0.238376815361
r=52.4855837621 0.248874598071 0.255225080386 0.26110664523
r=56.4431888346 0.278768399888 0.28352338602 0.26645533395
r=54.4151938401 0.237990957898 0.23547141377 0.243241970425
r=48.5303498782 0.232198977886 0.226758847972 0.252290203945
r=51.3957639532 0.267150953358 0.27387881909 0.218696275258
r=50.6887845539 0.257697879677 0.243463239532 0.241526768404
r=55.3867690697 0.235245539349 0.251459743643 0.248865936213
r=55.0853377556 0.239638557363 0.21878074047 0.278960243051
r=47.8222541687 0.225596631898 0.268170959578 0.234832895764
r=49.9713512802 0.247706787908 0.25241285794 0.242143255962
r=55.5152477485 0.243530127337 0.263327250966 0.251927717935
r=55.7474381634 0.245762363203 0.292828931128 0.234078005431
r=47.0717085296 0.261772771555 0.2558824855 0.223390572075
r=46.1142959587 0.232340706981 0.272054545361 0.243235827559
r=51.8840659452 0.265930204303 0.264846071889 0.240135329632
r=54.106800519 0.250115210057 0.237928264901 0.254185290182
r=57.6071497268 0.243910653159 0.268606105479 0.267073887117
r=52.1121755027 0.247838318477 0.183759950543 0.269220923171
r=54.8141813986 0.273859527656 0.211816293561 0.257996768982
r=54.2857737974 0.248925084511 0.234093183683 0.256562246305
r=59.0062437788 0.263573950144 0.240042882204 0.250492712191
r=55.3841381615 0.261701811376 0.24506360846 0.234890562366
r=59.6193659032 0.227197507526 0.249238436621 0.269916539873
r=60.1082864689 0.248195104772 0.239956732825 0.245365129676
r=42.794851118 0.259860481154 0.250988037453 0.237380971327
r=47.8415793278 0.250526066582 0.253914339231 0.263371700334
r=42.3853099546 0.222966306163 0.260562515625 0.2487925278
r=53.120902133 0.201063904332 0.269845334311 0.288423964982
r=55.8524966439 0.257048767495 0.232141992348 0.236326214345
r=59.4222696329 0.245913581217 0.274669182192 0.265728585279
r=54.4948084208 0.255710379217 0.263371134435 0.242952507339
r=54.4995319462 0.237298728035 0.252187339166 0.253804867289
r=49.9769358675 0.255183343032 0.211004607823 0.263637727783
r=53.2624220318 0.22366381069 0.27439004488 0.242460220318
r=47.395563865 0.282266659441 0.272855362272 0.2075362633
r=50.6983779602 0.246745778661 0.235297192744 0.269956610382
r=52.9195745568 0.229342433722 0.274923373464 0.249770910355
r=59.9214573306 0.250438916653 0.263114155764 0.255750837591
r=52.7218610956 0.264856081708 0.241117301145 0.246053853296
r=56.3932873688 0.264391911759 0.20233039805 0.250549062657
r=45.8644350734 0.303556683032 0.223585657169 0.218001228169
r=47.0153212638 0.241759607595 0.281455094273 0.217045643706
r=46.0827006803 0.240178954465 0.230453667954 0.266229239444
r=43.1470040871 0.26333394335 0.237957258179 0.259012993351
r=54.9579926972 0.221052084725 0.233134434697 0.278725267548
r=50.0722057501 0.244774560827 0.275697707712 0.259680326074
r=50.1426133378 0.267222130197 0.255339848711 0.261605654022
r=42.8357568997 0.281152165324 0.230765990987 0.186518895567
r=44.1298885111 0.269182055121 0.223869572451 0.23478289802
r=50.6625620794 0.244916509067 0.256329624254 0.283612613801
r=41.0899286282 0.246121650516 0.2496728458 0.244684580533
r=47.6911176365 0.299270401729 0.195940671351 0.233531495827
r=53.1313033966 0.280107330846 0.226469955777 0.222150543666
r=60.6708811958 0.267353072466 0.216937894179 0.251305854103
r=44.2245734889 0.221343081777 0.222995643247 0.262757273774
r=49.0086601391 0.258215236623 0.240393369407 0.306338572533
r=48.4137468044 0.249260645648 0.241019935255 0.244645311161
r=50.5413614027 0.223968412205 0.244903145097 0.257198146954
r=54.1621322926 0.269965169299 0.210011717044 0.250549269794
r=55.398113746 0.239790718217 0.250492627574 0.237650336346
r=62.7828244075 0.281053679169 0.241836163463 0.199710766934
r=58.6022914355 0.236022855254 0.296870318134 0.202432245332
r=47.2519326402 0.217260314407 0.300594920024 0.224802414286
r=52.06719732 0.307780312528 0.224051352666 0.19155174658
r=57.7477660601 0.272223371014 0.241389807922 0.238414438011
r=64.1397382442 0.25690588318 0.242590379794 0.244909913076
r=51.7937468539 0.267793378402 0.244427110418 0.231738602877
r=51.5923807043 0.245573309342 0.262044064642 0.253478898188
r=55.9151085021 0.257772607009 0.22887486166 0.262383771617
r=54.9453494045 0.262384217491 0.24691447131 0.271390192069
r=55.970152567 0.243935029842 0.283566430106 0.251635636587
r=55.9101364622 0.232206191247 0.243764562745 0.259236940877
r=51.77380978 0.282028102553 0.250143654326 0.195216811844
r=46.0796764351 0.231871697137 0.280657209432 0.250270817525
r=55.3060394366 0.271196771271 0.235680751174 0.248694506219
r=53.4103654969 0.25884115714 0.27390986021 0.247864557616
r=56.051944521 0.285966727431 0.227110269639 0.229278546912
r=52.617767061 0.269857693404 0.25402252313 0.246389851095
r=48.107890109 0.240224644863 0.250161876445 0.208100429468
r=52.0483579095 0.215702184684 0.274222697599 0.242405242258
r=55.2802835973 0.253900646287 0.237392223849 0.244923613884
r=50.1306178693 0.232511571667 0.248711905917 0.259825327511
r=50.4829473691 0.232702424432 0.221039005234 0.265986674302
r=45.0826405081 0.2134370481 0.285272144086 0.241998264275
r=58.6273307917 0.255466983545 0.257587760558 0.26358700137
r=55.5094230242 0.237276968364 0.252919735178 0.242962348965
r=50.7300807658 0.265244085942 0.276771990881 0.229981165249
r=54.6103524788 0.238990885782 0.261879362941 0.267157000356
r=50.4096887588 0.299732471859 0.212794238891 0.222468998704
r=51.2266615571 0.250142866747 0.208308121554 0.263488301735
r=42.5710684324 0.239356495078 0.247446482333 0.225134371364
r=36.7881441063 0.201993704092 0.246065057712 0.211656173487
r=51.4406498037 0.176067149904 0.261237793215 0.295857243532
r=40.8271980589 0.227437861742 0.304553558627 0.209046337724
r=56.2493232076 0.236772321985 0.280192954222 0.241632195422
r=51.2008596394 0.308260394548 0.249028099415 0.239910031888
r=49.393882013 0.25009803996 0.276382869446 0.232703010185
r=54.0535612227 0.249636098981 0.234337700146 0.296841339156
r=45.4674630491 0.295930232558 0.235648148148 0.209700689061
r=45.7911568578 0.275567073433 0.27409513729 0.227842554169
r=40.0214059156 0.23655699568 0.307743436358 0.21059045087
r=46.9077108167 0.32783765745 0.246069952712 0.21766852696
r=52.2841010027 0.259489302968 0.277148540576 0.255348516218
r=48.6943966503 0.254534835954 0.198651798839 0.199607022129
r=52.334517335 0.23903729678 0.255239613219 0.257303155881
r=44.9059194254 0.24835599688 0.272675582315 0.218555331256
r=51.0545542286 0.225952422929 0.230337831638 0.27991351873
r=49.5948103085 0.2573402729 0.2339342422 0.236401510376
r=65.0056831161 0.258225943453 0.232920762043 0.27795170489
r=46.0753737119 0.28427907158 0.278269281244 0.184484574661
r=50.8659208355 0.265779488186 0.232167792851 0.246416347399
r=57.5004012347 0.272407756645 0.232960948974 0.22416692742
r=53.077732247 0.284615005869 0.221330920721 0.272184343307
r=60.5852126954 0.27530590446 0.194792962749 0.259704255669
r=51.8182332001 0.225408755912 0.277210387907 0.286278959921
r=49.2438754459 0.242058306369 0.297406901595 0.240093819289
r=52.747106153 0.24287391293 0.245855111874 0.236519594185
r=45.2071716541 0.213925763994 0.266713173754 0.264081917137
r=51.3206023495 0.242210998241 0.236195448612 0.299689764107
r=46.9444968334 0.228654988827 0.236913919697 0.239344228531
r=61.0535722665 0.26534319153 0.226546367383 0.244174909791
r=45.4751323213 0.226107799152 0.313927642226 0.232868293283
r=60.7623035333 0.270262970511 0.279601574713 0.233997102659
r=59.443609482 0.278602239899 0.237590196156 0.230044718825
r=53.8162763308 0.220437560018 0.294991162512 0.289336562148
r=57.5571846479 0.249221967749 0.213724531302 0.31300089419
r=51.5214889347 0.255166093929 0.251057655594 0.302542955326
r=44.2576517185 0.226051106067 0.307631354746 0.244800324105
r=52.6246213904 0.25449197861 0.224893048128 0.218360071301
r=43.3856764142 0.176603459962 0.296953432059 0.226798540905
r=43.2323175522 0.175384191303 0.331438219282 0.224191992282
r=66.8863505747 0.267081736909 0.168547670609 0.329064634349
r=57.066644468 0.279517113293 0.215640753516 0.260878217034
r=42.5786621026 0.231696143008 0.298808844631 0.259633836419
r=49.9698439938 0.243003356498 0.251879166076 0.259384011724
r=47.5385380402 0.239532724116 0.245346755851 0.270016015504
r=60.1727688599 0.265256442542 0.239726109532 0.250734491732
r=49.8453895015 0.175118762151 0.257528002038 0.28166438043
r=64.6501961616 0.321211750389 0.229256320831 0.239025650439
r=53.1980900232 0.307627363952 0.232173871092 0.271577093786
r=51.902019658 0.210223957632 0.316457968673 0.267163352931
r=58.1104631427 0.286847097681 0.21671284354 0.249232281047
r=63.807683089 0.274877810362 0.226914304334 0.248501140437
r=63.5265799994 0.239054211993 0.25224010309 0.365508905471
r=50.1012762161 0.262774144179 0.265770058186 0.213821631221
r=49.7622515359 0.257892236366 0.300879736571 0.248570632853
r=51.3830987455 0.237453375198 0.248551115537 0.258452402359
r=50.5136422349 0.288176153857 0.244157145428 0.214073436352
r=47.4893116952 0.232378149314 0.250528008285 0.248129828721
r=57.7784164488 0.214564010876 0.265847208254 0.247424293217
r=51.440023624 0.264156488918 0.238834049461 0.23151626165
r=47.7715592955 0.208284409654 0.287171124157 0.237160252229
r=51.0152220542 0.280987951559 0.215622960059 0.250426422657
r=48.410831087 0.249009810919 0.262907447062 0.279842129571
r=50.2109285902 0.228338516308 0.30235625834 0.211281003427
r=52.3624190308 0.260478769945 0.233560600802 0.284495679604
r=58.0137360554 0.258635797067 0.245623889463 0.222790463309
r=53.2778433669 0.237670478027 0.246165679387 0.280215364834
r=49.2634715253 0.228528125784 0.20835650344 0.234535998168
r=53.1820801943 0.267288423516 0.201490979112 0.277063307324
r=51.5084956903 0.272285647896 0.258069246864 0.209709008196
r=46.9544596743 0.205621329183 0.292461045337 0.29816760232
r=54.251582393 0.266244580354 0.259496942028 0.246374938984
r=49.9944710707 0.282068118519 0.223594625281 0.262712520594
r=54.3885749833 0.290546370519 0.219571086618 0.241364673792
r=51.4145528028 0.258075310159 0.223027004277 0.258470591804
r=55.6732890724 0.236751102053 0.245411731053 0.27163369447
r=50.0033744959 0.251612878998 0.244515460356 0.261366509697
r=45.9787508578 0.278628822724 0.22601577833 0.26130587085
r=48.9341071795 0.2295152678 0.270343432541 0.248821263368
r=54.6720476292 0.279970421766 0.254477623974 0.260170973248
r=50.1722677349 0.219729441852 0.268851222749 0.257453327547
r=46.0142365501 0.245013344571 0.223931263754 0.267347942127
r=50.6042253465 0.229155561478 0.263937011372 0.236196250888
r=51.8775296348 0.261714644397 0.219006085133 0.260860652912
r=48.3818044236 0.217430701429 0.26789406483 0.252028501998
r=55.5063986221 0.263930808169 0.232520490541 0.270481552044
r=50.2588073001 0.243733745129 0.266512456449 0.228652761328
r=44.1134659505 0.235700465438 0.286987855558 0.258479437735
r=58.4572054795 0.252476043475 0.257154800952 0.236494308316
r=57.6932710616 0.258846392039 0.288423345506 0.219595532492
r=49.3662381317 0.250487353526 0.320529489214 0.229167387604
r=46.7097624593 0.222893627839 0.257569446481 0.243245040235
r=49.9689363424 0.298930194873 0.221926900233 0.233573467738
r=56.054669532 0.298669951845 0.200206159885 0.251426812141
r=53.375945512 0.251697161286 0.237800555609 0.231458952007
r=61.13128486 0.299137845111 0.300823947639 0.216078607263
r=47.7820627523 0.21986186825 0.280988926444 0.253345175319
r=61.9720774545 0.206894145559 0.276515944456 0.27967343521
r=51.9891018884 0.267909150695 0.291273252537 0.258942831642
r=54.1765506242 0.266418938666 0.24525072022 0.232585974142
r=54.115709064 0.234317115337 0.25812957932 0.268132049066
r=47.732650903 0.26091787887 0.262259924765 0.238482002941
r=52.789146748 0.237196846373 0.247669946312 0.254723549117
r=51.925730763 0.254855823907 0.249936973731 0.234534287224
r=48.494034158 0.214368296466 0.263192072361 0.237879615553
r=50.9732367086 0.241248527282 0.253704928272 0.246611242391
r=54.6541918018 0.253669301225 0.246731981805 0.242059106313
r=54.4961297802 0.242020698899 0.270271042906 0.25545555878
r=55.2756698098 0.247070488552 0.263005463196 0.250903347677
r=52.659934013 0.297698312199 0.234963557744 0.222662472938
r=61.797065589 0.215811886228 0.249475461532 0.283052131054
r=54.4743012318 0.243968383562 0.23756305736 0.263257329247
r=48.3981355445 0.228204655734 0.274553160125 0.250095202997
r=58.4447722382 0.262329309155 0.244734050614 0.252782408109
r=50.7687747184 0.24416380802 0.236402456918 0.266010948868
r=55.2642830325 0.271296099667 0.226771430594 0.256105330219
r=52.0104265513 0.269452652315 0.237389193753 0.260060503729
r=43.364650645 0.294759942193 0.263733518885 0.178665096612
r=50.5889372723 0.231318496408 0.297806651742 0.20982397612
r=62.6837087043 0.271480251015 0.244104835733 0.235348837209
r=52.5376143253 0.261546285515 0.238580854111 0.248618193011
r=51.7832906821 0.239590070146 0.246770475764 0.257408420808
r=52.3951885804 0.274153377198 0.237927958068 0.298762127802
r=63.6975773201 0.304211987966 0.255897554578 0.226243925017
r=50.4098485003 0.251530299939 0.246820376794 0.243691763586
r=55.0568735442 0.246109435958 0.258899352644 0.256308025018
@group {Random Data} recessiveon
@balllist {First Position} color=white
r=15.7797141768 0.297116810701 0.244099935808 0.23907435134
r=16.4988565117 0.275757879226 0.235201768277 0.242305380477
r=19.6661839738 0.200537584549 0.265288433772 0.279202520455
r=17.7702766608 0.308417369258 0.22084964458 0.224201319504
r=14.772804418 0.279505019101 0.256394927348 0.231256012023
r=16.2201535525 0.296984371911 0.241464486968 0.240974442392
r=15.8423578831 0.28208029449 0.218670670048 0.236501653459
r=12.5152761528 0.201096509819 0.250531526453 0.21431144697
r=14.7239981789 0.265517939796 0.266787787675 0.204943977599
r=18.001113091 0.227797060564 0.222483084193 0.299171554036
r=14.8217182435 0.226464912776 0.280255195366 0.306124206925
r=12.4116492586 0.242539249087 0.246246990928 0.227374765784
r=15.5044950688 0.251295954366 0.229675416454 0.277571126053
r=15.3521585124 0.302619985303 0.22110767425 0.201636592087
r=15.027799454 0.232258561808 0.270093400178 0.22453492111
r=16.9679198526 0.255836043239 0.246611626394 0.272224120383
r=14.7212676074 0.246745615055 0.212581110438 0.285092934844
r=16.3074425664 0.259842570513 0.241326094122 0.243713571687
r=12.3144277296 0.268364269721 0.234522106121 0.248165459327
r=15.9275520614 0.187905643053 0.234917138822 0.26713674155
r=15.1711532535 0.28770410671 0.212158152845 0.245883830782
r=16.4786775195 0.283144792647 0.267032366158 0.248718759346
r=15.9673920006 0.221214414206 0.234872092252 0.248109879416
r=15.0918827536 0.282694142933 0.21671215036 0.227693628728
r=16.4218267828 0.202501686111 0.242721715341 0.226477198799
r=16.466756252 0.274347909918 0.227761112063 0.277070034422
r=15.4216887649 0.188897764302 0.329329814491 0.206062323743
r=17.870113244 0.300940089946 0.211493660487 0.249237072657
r=14.3379439762 0.269343194299 0.227044451791 0.297689450408
r=15.5647847723 0.217968967986 0.249250647932 0.22110590717
r=17.5419917102 0.289749539341 0.215858857749 0.212162191166
r=17.8695294307 0.227048359419 0.236404777014 0.237611623567
r=16.1662444467 0.289297332499 0.248608357599 0.255825833682
r=17.6567112033 0.262728269388 0.195773269375 0.263342481086
r=12.8247865881 0.265957533958 0.261012244271 0.276394665673
r=14.6374693743 0.248996039736 0.286750492697 0.224262135546
r=18.6936047863 0.238865777077 0.294394789116 0.247725204939
r=15.9911664306 0.202312204576 0.234485614218 0.287364802945
r=12.0452068834 0.247313589666 0.199663184784 0.285211764134
r=14.2808306619 0.264364397774 0.220601850943 0.26292704634
r=16.4547488488 0.239282823884 0.23657828035 0.229864888471
r=17.4150722676 0.253579641129 0.213698127109 0.226504363471
r=13.8077189209 0.258812013619 0.236622865905 0.282807301502
r=17.2798052582 0.243083066346 0.248425186007 0.257592526356
r=14.0738455166 0.251378536167 0.252517901257 0.180633125298
r=16.0343217373 0.253318043386 0.240622142192 0.259682070885
r=15.6631431897 0.219939325265 0.247295307042 0.215930349953
r=12.4048498959 0.268411621965 0.238859012587 0.303022194003
r=16.4875860168 0.223823671611 0.236152807462 0.28876754128
r=16.7135459238 0.234162133834 0.306767465252 0.223246184756
r=15.2638082373 0.220918835448 0.262471283229 0.234156163842
r=15.5731531179 0.226002052816 0.22637818094 0.277061598132
r=14.8079952658 0.249251030198 0.270637455071 0.252565828075
r=17.2612026776 0.208454575929 0.290529506445 0.24085663066
r=16.4978266104 0.21124302439 0.270786452825 0.258738253596
r=16.6668812022 0.249415536247 0.280232039429 0.223447743748
r=17.7985061281 0.261873371265 0.251218126205 0.298022860581
r=13.3254449516 0.261308281786 0.253000727821 0.270352399793
r=17.4941659934 0.234503725421 0.226962734353 0.300955634091
r=12.9263959067 0.268510839821 0.316902504395 0.20696938339
r=16.0991574667 0.269835864025 0.205895137808 0.265821198376
r=15.3023717672 0.282355383939 0.254014039055 0.242311217792
r=18.5777679508 0.310450620659 0.241907104918 0.19246593773
r=16.8996076821 0.250527372127 0.226541456302 0.262932834908
r=14.3743912619 0.196027936572 0.274522629453 0.218293009766
r=15.8491788293 0.252601558772 0.230799111757 0.256625471573
r=12.4376293297 0.245273241178 0.250228469736 0.258448560757
r=14.8560045699 0.222654661894 0.284272214179 0.287891524076
r=14.4770849629 0.253345287765 0.286969128541 0.255751349687
r=16.3797713035 0.292631965117 0.189215468041 0.266553597006
r=14.7774754027 0.260812890021 0.242562356797 0.226804414624
r=13.8562825924 0.265547816142 0.272561256571 0.208684149305
r=17.0504374118 0.285916082575 0.221634338952 0.252237143002
r=17.9784133825 0.170647444722 0.217000642087 0.324096502047
r=14.0783732968 0.26423675181 0.228085002148 0.192587518592
r=14.9903360601 0.238375767316 0.255570307765 0.273986518423
r=16.1508772467 0.326384634279 0.205483411007 0.276352185955
r=14.936951394 0.306293934438 0.28744996268 0.183108257774
r=14.6154163572 0.250449589467 0.279659457265 0.24856274183
r=16.6247215695 0.244543334707 0.209996358211 0.283680489941
r=16.9764789394 0.239910116503 0.253005932722 0.252976183937
r=12.2362624635 0.251515078616 0.255426678681 0.218120687093
r=17.0838368831 0.222761684117 0.21945753822 0.270214454953
r=17.8909872645 0.247423670355 0.254184449136 0.29483537247
r=16.1024975868 0.253057291732 0.281485463101 0.252327601895
r=16.5999653019 0.203905142722 0.285818454052 0.295819671587
r=15.3938712979 0.238369251737 0.196061220927 0.248572209188
r=13.8100714697 0.281235397786 0.219815208623 0.242288934338
r=14.7524314154 0.181858026832 0.27066172804 0.28956512982
r=13.1874086404 0.252995969954 0.346105232392 0.225634935382
r=15.0393511162 0.2025932009 0.274149377953 0.258045684898
r=18.9427878731 0.25335079344 0.235601442223 0.224876527014
r=16.3929138146 0.278110536083 0.239917228652 0.214383421349
r=16.394808027 0.244328198335 0.260574623868 0.258007530212
r=15.577287025 0.279126759821 0.206398155516 0.270917287782
r=15.1896100473 0.279574217998 0.256581780417 0.256477534233
r=16.2646681245 0.230147593707 0.271152512359 0.253799868885
r=13.6460242887 0.204804793014 0.298401255214 0.238610455642
r=13.627124836 0.245734080044 0.196534200308 0.274707871919
r=14.5485107696 0.254804003712 0.168172154801 0.270854212101
r=20.4767813311 0.199117558418 0.312813941224 0.22958797836
r=16.6472672617 0.22702469456 0.265422590327 0.302652475221
r=16.1443655536 0.224756398744 0.260188750846 0.246342940621
r=16.0674857667 0.281010676341 0.251286716908 0.237315555539
r=13.8414603872 0.20258572409 0.262038319356 0.309364677063
r=13.4367960248 0.224880392855 0.243328059328 0.295151137683
r=17.8044233619 0.308100596734 0.183539997651 0.286212904352
r=18.4729685874 0.253985507694 0.221559924989 0.240762539671
r=12.7652743252 0.281870143275 0.228101841871 0.233108655924
r=13.2275527735 0.28399293073 0.205174479019 0.293258182759
r=11.6532026333 0.26761719998 0.231631430116 0.239530403629
r=12.7802164579 0.184974567638 0.213330097166 0.271955226802
r=15.4531970992 0.235810722891 0.265030906475 0.258020005326
r=17.5277451669 0.283496024125 0.261142369329 0.215083122491
r=13.9458506584 0.283881138631 0.244825744318 0.258160827935
r=15.5700854815 0.257340467965 0.265745411191 0.250234745747
r=15.5917698971 0.266580683763 0.234104104454 0.243688065345
r=14.3155376294 0.244316372531 0.243543871545 0.254539730835
r=9.75717863885 0.246098933938 0.226736390233 0.259532263878
r=14.1633646703 0.216951693973 0.329649876954 0.235276292462
r=17.4550668301 0.241399458842 0.261919944195 0.266987704751
r=15.8691225574 0.221019903051 0.313905531289 0.218706553932
r=17.098590919 0.277243407051 0.281004982388 0.225005430164
r=12.0588049077 0.241763226081 0.225410931709 0.290691707678
r=13.3383418306 0.244813832198 0.255584143805 0.235484937413
r=17.3574541459 0.258249085798 0.22091283988 0.224847882037
r=13.849236381 0.248695246653 0.28273950236 0.279835069082
r=15.5716280395 0.25304468915 0.230442809629 0.273250311315
r=16.066126629 0.175938208738 0.262239204045 0.283336112942
r=11.9886208367 0.279779836887 0.295484701985 0.208692488662
r=18.0278776469 0.236329163818 0.223537505471 0.255041910952
r=16.7786111349 0.24913117429 0.243942062354 0.256916009697
r=13.6975252532 0.219959157567 0.286827353298 0.271560043142
r=15.2710466105 0.181343662736 0.297122725589 0.313963038319
r=15.6970715316 0.263224656568 0.251776537206 0.220199667721
r=15.7527041338 0.205320736092 0.291979105589 0.257320662528
r=16.2370565553 0.175292724127 0.290914465632 0.306563320906
r=13.8091974208 0.219945584407 0.278148102246 0.244253012388
r=16.4677307477 0.194678822603 0.297376553904 0.28463352868
r=16.0439461808 0.204912030535 0.268376242125 0.209769661867
r=14.3656727668 0.26027586677 0.198945299658 0.276401261496
r=18.328671406 0.26089887682 0.227932602262 0.284139201654
r=16.2802384545 0.245461454352 0.218122658803 0.242087767779
r=17.2176606799 0.274478372408 0.212845630351 0.266801404248
r=17.0517899704 0.260552181147 0.21267713357 0.268930435553
r=14.0613406751 0.223122504825 0.221760721124 0.295650285998
r=12.1714053912 0.236802169819 0.305670954113 0.212966934281
r=18.0182285966 0.272277698628 0.262983834733 0.201930902829
r=16.5311322977 0.242641545839 0.248621351855 0.221125271109
r=13.2957671372 0.232583922118 0.199785386934 0.25726533041
r=15.5300279032 0.240624217503 0.223707564818 0.245486047574
r=20.1663795895 0.220103805618 0.260951515392 0.232606837312
r=13.154908081 0.265830571375 0.290458435349 0.21453889928
r=12.4320028848 0.267591139162 0.221375210346 0.214795376074
r=12.5673058173 0.248717359707 0.249205323417 0.274030592241
r=16.5495190419 0.256812066946 0.241783427348 0.242699661319
r=15.4445398743 0.223028838599 0.311851008787 0.191116601608
r=13.9965978656 0.260606383198 0.245355869767 0.253544270644
r=14.8925570515 0.286518701247 0.271754644001 0.232456049033
r=15.2077777095 0.247695739768 0.269025439259 0.257503146672
r=16.3109529224 0.269690859842 0.242065579316 0.265232068425
r=16.5760624313 0.240670763424 0.188954938822 0.283035376143
r=15.7095754887 0.233854825349 0.256589532725 0.249330463305
r=14.1043693858 0.260686597694 0.23544108312 0.226448223309
r=16.5731594072 0.190742997599 0.277603227095 0.234781681014
r=13.6545652726 0.218569573552 0.275594443664 0.304623382767
r=15.5395179163 0.238963443788 0.218987623778 0.302184230693
r=14.1400314479 0.222392011629 0.231724483856 0.264815519011
r=9.76490079706 0.234469218782 0.211910229591 0.269277677729
r=17.0178963582 0.25415847625 0.234794876907 0.266432840757
r=15.7874542208 0.223012197875 0.276434554844 0.23540205121
r=14.454546512 0.212939527692 0.283931124693 0.25749391525
r=15.0508168786 0.214732285968 0.258894578446 0.291778984139
r=16.2211579752 0.253646915049 0.21827335451 0.245757963022
r=14.8342549094 0.239899545379 0.176776631393 0.25056164229
r=15.3742626493 0.243100251593 0.23915115913 0.243651976483
r=12.2752892628 0.282039100965 0.245689844638 0.197550740506
r=15.1163843214 0.265577243707 0.247380011292 0.221854938327
r=16.2130893469 0.209563724687 0.26948988322 0.215410608783
r=14.701075434 0.225080579731 0.25336003415 0.273932510611
r=15.1613031386 0.26697155592 0.238762817891 0.263755897275
r=15.0766827621 0.234683907494 0.261670358852 0.225576033785
r=15.5611224301 0.279609587963 0.254310748517 0.259831308586
r=13.4928355862 0.280663371707 0.215251705247 0.202445790902
r=15.841060024 0.195783563451 0.238462078684 0.244559492656
r=17.7588759773 0.239434186282 0.255735260251 0.180748858214
r=20.3675452677 0.251375405825 0.282800420247 0.226904116149
r=13.7296687016 0.253611366523 0.31040112704 0.193645380853
r=14.1014154215 0.273703403845 0.241851978342 0.262227253346
r=15.0797506165 0.264611312434 0.23263075862 0.233379907988
r=15.1962537585 0.247867857637 0.211245187941 0.297401107343
r=15.6173646105 0.190424183139 0.275283949762 0.303814188878
r=13.4995709935 0.242093244586 0.21473606316 0.278914560366
r=16.5323573972 0.233422760987 0.225410878737 0.251379651435
r=13.8495334486 0.199679959882 0.292997442099 0.268621784697
r=14.0665609284 0.264560834124 0.27342022574 0.239132535826
r=17.7481939084 0.287355350001 0.252114312207 0.241340597529
r=16.0783616393 0.270076429341 0.24493046439 0.241393308245
r=17.4828703359 0.341743703229 0.218500953719 0.235925131902
r=15.2881529633 0.254396223625 0.250282074061 0.262763076977
r=13.8315943769 0.241723208872 0.2583006521 0.217933990192
r=16.5407552338 0.248790348477 0.254457696865 0.251847590543
r=16.0055569207 0.280518301587 0.274488333989 0.252323891157
r=15.6446916035 0.311689884287 0.260596856584 0.15709332482
r=14.0662082921 0.241954834393 0.261507922247 0.210404021918
r=17.0920904064 0.21414592166 0.311604861024 0.252884552768
r=11.5626572898 0.260669859063 0.251006521458 0.224816260555
r=14.1649030211 0.24922096102 0.265556457248 0.209567413122
r=16.1932831576 0.246043765188 0.294540088033 0.259998281117
r=14.1870739723 0.207775193823 0.270234259151 0.255362242727
r=18.2834657082 0.221610819446 0.272300405728 0.231687374034
r=15.5756093501 0.243372728358 0.26209281184 0.18996362158
r=17.8842176627 0.184994778635 0.268320680938 0.258258633321
r=14.4058000203 0.24986456213 0.238725997949 0.256431189691
r=16.8516530536 0.257469753067 0.229259314157 0.258777615029
r=16.3876310861 0.237306200759 0.22919602542 0.276721775836
r=15.6605651083 0.234232784316 0.267945020852 0.254991441601
r=17.9769485813 0.230871697441 0.242017983202 0.225563600816
r=15.7881098127 0.248754521344 0.218591325286 0.282803086038
r=14.3072015556 0.228430304345 0.225191942035 0.32090622468
r=13.7944622648 0.240996239802 0.251908998899 0.238348513825
r=15.4940028933 0.314283368553 0.210428947843 0.26308089882
r=19.198430299 0.263599482763 0.230029968403 0.243979334447
r=14.7597560833 0.21730676216 0.23091403949 0.221830285251
r=12.7343684637 0.278461604506 0.242709047474 0.335036690828
r=18.1235441189 0.300485579962 0.206324926541 0.253472018543
r=17.5036074347 0.247852211308 0.254729425937 0.222518996508
r=13.3227785493 0.259354137646 0.222927854691 0.278627379723
r=19.9114317584 0.187879056684 0.297360692143 0.279803485652
r=17.1899282981 0.286790244181 0.184696972922 0.270472432784
r=14.0280341328 0.249503483468 0.250591221567 0.225376924586
r=15.2307559117 0.314931966184 0.197027855082 0.244111568983
r=14.3897236406 0.228533187026 0.22580097309 0.250563858812
r=13.614578172 0.260039122692 0.251279862872 0.230642049073
r=14.7874098118 0.279100479574 0.186602590801 0.2677038074
r=16.8474005844 0.275065006833 0.212048272823 0.248009942418
r=18.0208748086 0.222030369824 0.285751223196 0.235378013736
r=12.7920545843 0.237628261317 0.242467357829 0.273163145434
r=16.4256975932 0.255468878352 0.221779774169 0.283867005662
r=14.48752458 0.228887835752 0.253592854607 0.255112411016
r=14.3061421359 0.256566167365 0.300460435518 0.282024891088
r=18.0242918288 0.291598487878 0.175941267923 0.253261287398
r=12.5977014197 0.221000860662 0.261797404048 0.261273532004
r=13.9640079096 0.26199416715 0.202812421925 0.272335077317
r=13.3185035683 0.248669421435 0.281339864304 0.21832566283
r=15.9670093784 0.257425536989 0.227860371077 0.286771569601
r=17.2960472788 0.261870486937 0.215667835143 0.237708886678
r=13.7986982991 0.213746528842 0.258614770555 0.247076529568
r=16.1717722236 0.272752387566 0.242185434418 0.192235369726
r=15.1975640009 0.32497200113 0.264315761382 0.189203406324
r=14.7175234066 0.241148718898 0.238322713987 0.256542342046
r=19.4786814166 0.250191883469 0.248099595001 0.217221378618
r=17.2776039599 0.223285289659 0.210102253715 0.319316409244
r=15.1235069068 0.22690367433 0.235068321663 0.267476210241
r=13.2364499522 0.232894788104 0.288041889503 0.235161520008
r=13.2331091236 0.235093698146 0.245797492613 0.281716279023
r=17.1853873133 0.313613853957 0.194372709146 0.275470460794
r=17.5608234903 0.22710581529 0.274869170793 0.276189461382
r=14.1134486534 0.202042172432 0.30022854173 0.225826651442
r=17.1894621611 0.238008375655 0.271271152462 0.24341251101
r=19.8760016988 0.264712894447 0.226556497924 0.230358724212
r=13.0750061268 0.258902931305 0.262289256843 0.246432642877
r=16.3179684865 0.192335126657 0.284562484784 0.22934963521
r=14.7173467418 0.198941845611 0.248139964732 0.297858439251
r=13.3644917546 0.254457298308 0.261873026434 0.281953935021
r=15.2218099546 0.280883313028 0.153116836672 0.281679010552
r=15.9633374301 0.239793699684 0.264759984224 0.228164697797
r=18.6742763647 0.251341099849 0.240941440434 0.230192070516
r=15.7512238561 0.29610450564 0.186075999173 0.290198990735
r=16.0485827977 0.209215420125 0.263993771675 0.237499118886
r=12.4571880331 0.279623542036 0.254713749761 0.213624972493
r=15.8003650349 0.232222699024 0.279026695341 0.254596246795
r=12.2305901896 0.254196396278 0.237001157633 0.250417316999
r=17.1656051722 0.270313581342 0.200391400424 0.234977495097
r=14.4480716798 0.264459299416 0.258763942484 0.239117403789
r=14.1247777185 0.256592367454 0.238001479939 0.247162253132
r=17.9558542668 0.21413968916 0.283948591535 0.27918457809
r=14.3008786876 0.215733500399 0.264422649256 0.238514169268
r=17.2302550226 0.237984758929 0.239188948117 0.209510003264
r=16.0645441292 0.260703083218 0.254663938073 0.240033837474
r=17.3892357546 0.261534025137 0.26846204109 0.268305830353
r=18.2588006534 0.201141875903 0.281721355916 0.242938184267
r=14.4891600465 0.271446812777 0.213171804399 0.247925925858
r=14.4800954882 0.250327856807 0.254312065583 0.207681993004
r=16.3856039706 0.282026004695 0.245203772955 0.238365849454
r=16.8345288426 0.239033105745 0.24113564805 0.250252148449
r=13.7015506823 0.317934882896 0.23336909799 0.228966115384
r=13.7650123232 0.25978936939 0.242229305012 0.273686139107
r=17.8038233081 0.263910240959 0.211374554317 0.269999908705
r=14.5469878568 0.253263679519 0.222810572718 0.235091802631
r=15.0522452127 0.266883185585 0.266703504236 0.265203259665
r=12.4644830641 0.201145082669 0.289979015168 0.284832476093
r=17.4210824896 0.246250521351 0.241390614688 0.254113094567
r=12.7355570489 0.296751501483 0.226504064244 0.218857578445
r=15.0357242958 0.213555071042 0.210231621068 0.267441639175
r=12.3999674354 0.312724705264 0.241510210267 0.237106429704
r=12.3269184706 0.22229429535 0.281960318104 0.254255054199
r=16.7123657719 0.280168473576 0.258561738281 0.230276359252
r=16.4016448198 0.273460037291 0.234924105723 0.23602345087
r=17.5167292969 0.26161654945 0.255121314978 0.211404855991
r=18.5964965332 0.266832605846 0.197889913057 0.245244408352
r=12.3373501903 0.268857028306 0.224430972844 0.251524945753
r=18.7360272047 0.291355486031 0.25198412808 0.208710154801
r=15.9505533889 0.2369986181 0.303465085896 0.21480381782
r=19.2507188645 0.224107044003 0.279508987168 0.234940627988
r=12.6245761406 0.277750090993 0.25499613063 0.238275369992
r=18.97432072 0.236469173405 0.206594314572 0.314674719487
r=17.2468501708 0.215993275718 0.323871302317 0.225281746241
r=14.185251859 0.259228976983 0.22816094795 0.242943095146
r=17.2726945222 0.226724526088 0.224165696502 0.25598246091
r=17.9073591859 0.246753507346 0.217281723564 0.211680265689
r=13.3216826282 0.301636467478 0.259581347418 0.204719507308
r=15.4971122196 0.253076509713 0.226148238088 0.244845732484
r=10.913214442 0.29845087569 0.298024293726 0.153151606425
r=15.318190135 0.202345330232 0.228976176213 0.27422413712
r=11.0603616092 0.270304390071 0.24014121065 0.313360601781
r=17.9722360352 0.285352148486 0.278023966601 0.198868250979
r=14.1363877609 0.225685062962 0.289118048781 0.219177494638
r=10.4167877724 0.290497582615 0.236850071414 0.216509202505
r=14.4697239583 0.221048590344 0.23645276336 0.252400380633
r=18.324208944 0.229923527557 0.276252938492 0.264564457031
r=13.556036433 0.205978249418 0.217867074227 0.262708870125
r=14.885344023 0.224494178487 0.259282915384 0.24016242819
r=17.3227666398 0.228022361459 0.272974601546 0.274953036666
r=13.4388587889 0.298570034165 0.237738146504 0.2629182569
r=12.186484002 0.248780222436 0.252119757368 0.24259807638
r=18.7826840093 0.313654038394 0.17685750631 0.255474516058
r=13.700735057 0.229499025723 0.210320989335 0.281324608415
r=16.1112876066 0.307561441675 0.186427338859 0.238761995183
r=14.8162489605 0.288334842556 0.248120252556 0.204666031221
r=17.2857758123 0.246890225394 0.209734903033 0.271726423447
r=14.8404804595 0.254197727157 0.26471829049 0.228915513
r=16.1565648485 0.259174296058 0.218642417957 0.249851501581
r=16.9659666423 0.248040563492 0.264059538693 0.253754160073
r=15.3845603647 0.280214727617 0.223579339623 0.227664170209
r=16.600051661 0.254300003823 0.276057401193 0.259011876176
r=15.4264019542 0.272635957619 0.288012846821 0.185492243571
r=14.1982578525 0.255057045986 0.238726539643 0.241105834126
r=15.8979641654 0.241603774044 0.307754653499 0.234784341924
r=14.6199640237 0.290799192304 0.255585050652 0.298020017281
r=16.0927236274 0.298071346457 0.245646483745 0.194083716046
r=15.0283134974 0.278144022394 0.263735934662 0.238599413999
r=20.0571588509 0.278954140927 0.217827431825 0.226097908537
r=17.4548879094 0.269002371165 0.224267071682 0.227535238318
r=14.2670443191 0.226364869512 0.172459415335 0.295385947086
r=16.9450225942 0.213386725206 0.263007339502 0.282140534221
r=11.9203551458 0.29665562932 0.25695407757 0.203980996981
r=17.0177662319 0.170293665053 0.263298526763 0.303513580216
r=16.5638217339 0.280213006877 0.272095437446 0.244985722673
r=14.2225091617 0.284223617161 0.287048577541 0.211132362276
r=12.8584922066 0.253603409703 0.24393678676 0.248260097974
r=14.3546819153 0.281386531119 0.283920264408 0.218487138393
r=17.3210850244 0.253189521878 0.239380295547 0.244097156503
r=15.1357121925 0.330245294884 0.282773496283 0.169991474804
r=14.792841193 0.218043856255 0.241565935797 0.28791918612
r=16.830134515 0.229123932534 0.243842445201 0.235157156015
r=16.3446690648 0.24287801304 0.246273476835 0.296756204276
r=16.761002531 0.227513013519 0.229501643137 0.287873212517
r=17.4498886915 0.285308041825 0.26456662153 0.203140359354
r=15.5472197529 0.241068625707 0.278721839924 0.252093039539
r=11.5077018692 0.290298618716 0.275331448842 0.223386053088
r=13.3737038831 0.252308947556 0.3033850957 0.207679589247
r=16.2484825928 0.282631291799 0.21101301539 0.20096574575
r=12.8628815529 0.296367055994 0.257582808865 0.216357616112
r=13.4129702059 0.269173402208 0.287872971074 0.247981759912
r=13.8112033452 0.225749639732 0.184950211432 0.279900993299
r=13.4768766822 0.281227718501 0.259655673928 0.235553367191
r=15.7424444198 0.24138843796 0.243468321494 0.253080392401
r=16.9767655492 0.224066335125 0.241507770438 0.244547245889
r=16.8228250896 0.302986457734 0.234088225972 0.263334558632
r=15.0758565307 0.333354361241 0.223591612927 0.214269975499
r=16.5252350299 0.23420301394 0.264053657823 0.260723310289
r=10.6307841689 0.222231609534 0.200318616473 0.250432033954
r=14.7331228592 0.253231148273 0.225695112023 0.261116194732
r=13.4451923885 0.261912819789 0.227406272751 0.245002340657
r=12.9779880053 0.277753443035 0.223975857943 0.281393682131
r=14.9779089614 0.236379259896 0.272772687567 0.226272934503
r=18.4954180211 0.223691655565 0.219158816121 0.317356422158
r=14.6628532548 0.246467514835 0.249667437148 0.280867693976
r=15.2692810859 0.3010233857 0.271569530561 0.264102531547
r=15.8204676502 0.255318434509 0.274278082798 0.278330343325
r=13.2510474235 0.25229294399 0.249080792432 0.238664280628
r=15.8514072151 0.253568737302 0.269072214281 0.237920296363
r=14.3338028723 0.236543986605 0.269479329003 0.278872346416
r=13.0330518769 0.242690096169 0.238303351741 0.28577554396
r=15.9447768887 0.210724401371 0.209846535698 0.325053475095
r=12.0889199637 0.252318274228 0.284257765094 0.220192429672
r=18.1757654269 0.248556973669 0.248042588891 0.274394873554
r=16.1328933484 0.244442122077 0.2655907095 0.237086675878
r=12.8755959656 0.224957493075 0.224462618959 0.328609735764
r=12.7781152484 0.265515641249 0.298890427085 0.230847045871
r=13.3650639443 0.266355413728 0.250348726675 0.245347682523
r=15.910000471 0.255722358701 0.220735790577 0.25145387634
r=13.6434410727 0.239259170428 0.209938993424 0.293106875901
r=14.680600528 0.219728434659 0.254942996686 0.23140947164
r=19.393209873 0.218291759681 0.271065840917 0.260662152756
r=14.3736222004 0.279719036862 0.248929166048 0.242491680596
r=15.6924097934 0.305771271226 0.198023838856 0.223884797992
r=13.8025333337 0.246208129503 0.262501381349 0.225792539526
r=11.4068424044 0.246111462113 0.260064180263 0.288345968695
r=11.8626076715 0.309246963398 0.223090173304 0.204888160858
r=16.1239446397 0.292412971431 0.23352892411 0.213611312023
r=14.224759749 0.218847860603 0.228167973073 0.282182386494
r=18.1855733961 0.222183852919 0.258329446653 0.246795404812
r=19.2599116052 0.222149659675 0.24839729421 0.266358237815
r=14.562971409 0.231165292146 0.288887069433 0.228145648923
r=16.127803366 0.26944913503 0.281088901746 0.249989742297
r=14.4899217324 0.285836830207 0.254416860116 0.205816448123
r=15.2939097542 0.292410171013 0.201289356289 0.206362016487
r=15.2248029578 0.253671423203 0.25680159664 0.213153449974
r=15.6693991094 0.209455902348 0.22069607645 0.272565307613
r=13.988217462 0.215123489503 0.256938475092 0.278722724988
r=18.5326670467 0.209395553712 0.322166783161 0.243053102501
r=12.4717977272 0.260635602433 0.244596019107 0.209512682022
r=15.7126090584 0.280963443405 0.266115008484 0.206926664541
r=15.5310157784 0.200625401544 0.248890884314 0.317623256012
r=13.7589863731 0.165369928223 0.218738696404 0.363595629046
r=18.2331471231 0.259254737528 0.261326235994 0.240356647224
r=16.3857598799 0.295845136824 0.258098435225 0.233691121367
r=15.43802538 0.24158878634 0.256612019993 0.285059249715
r=13.9649776799 0.279307232546 0.245398438312 0.216504516656
r=13.7551777112 0.348999737653 0.191271604628 0.254944622721
r=16.930643319 0.285485463497 0.233987765961 0.248429182946
r=15.9675332001 0.25738816594 0.272475939383 0.222339077564
r=16.6645732903 0.244053585592 0.219837247252 0.236704181682
r=17.1195788135 0.261949614153 0.248800778478 0.199533591574
r=14.0292144864 0.302437908015 0.244214754123 0.268704425712
r=17.3965702261 0.203622835093 0.239385130004 0.272296079277
r=12.065728819 0.247656943928 0.260427810467 0.276649461873
r=14.7298745341 0.287084305851 0.207353428694 0.279269490421
r=15.2716523065 0.20554095366 0.262048425101 0.262554482491
r=18.8858823333 0.243064317745 0.232476426302 0.267114502964
r=16.3466142354 0.185078767935 0.234832743611 0.278187383199
r=12.6710226743 0.26962463151 0.252400818901 0.260432039134
r=16.5170325467 0.180211966969 0.282503702142 0.284203402544
r=16.7739283137 0.251722444461 0.219394166511 0.298093533072
r=13.989068852 0.25214603722 0.288615912356 0.222637663099
r=16.041737203 0.243056700609 0.264726284795 0.258685204359
r=16.321884761 0.248226953835 0.251427776608 0.309142703888
r=15.9157141008 0.241615576354 0.276885784989 0.224942290345
r=12.5676315181 0.274756878391 0.307102223194 0.208220992491
r=15.4322931463 0.322097577879 0.243080077725 0.237631820969
r=18.0352294409 0.273022643362 0.233292951854 0.249548170335
r=13.1274668842 0.2825026052 0.212531141324 0.280045547389
r=16.4032087557 0.248698011633 0.240353567941 0.288125761878
r=13.7816975723 0.281679329865 0.263890738876 0.217974152688
r=14.5888595932 0.257614151306 0.240945949846 0.237114460532
r=14.4342055094 0.314546415289 0.200062832481 0.208597213865
r=13.1191005784 0.222344470339 0.30950836909 0.253078530396
r=13.4527392277 0.272702723211 0.23736625686 0.272729686827
r=17.2969658137 0.234749865342 0.259154197467 0.280593715861
r=19.9584278631 0.195370202236 0.229272809728 0.280939986295
r=14.3106596361 0.25562398142 0.292416127955 0.212397152434
r=17.2622285712 0.271504340847 0.236017208938 0.24009662581
r=14.9304745143 0.238512058055 0.229406427377 0.264033144446
r=16.7646201349 0.263492199422 0.227869986127 0.231798227515
r=12.6561400762 0.283484244983 0.269628608177 0.242503572406
@balllist {Second Position} color=gray
r=36.6777629058 0.233425543766 0.249841205986 0.277800959428
r=38.483727053 0.293408432298 0.249489998542 0.206671150203
r=39.7144850451 0.313396948834 0.241835057979 0.235918800227
r=38.2844106495 0.28447634306 0.220499272908 0.219738324045
r=35.0937278207 0.216044024286 0.260279457871 0.245921517517
r=38.820679419 0.266194494651 0.21294375305 0.266327743677
r=34.1277125402 0.288418404301 0.228861281497 0.25052184522
r=32.8056171111 0.237706813924 0.214806124178 0.257605759204
r=34.2109358736 0.26059558922 0.249167383648 0.250489308751
r=39.1052493574 0.306903692266 0.180733975552 0.270787582593
r=41.1178712156 0.210593233538 0.200884717582 0.268814434984
r=32.1725868424 0.197597657976 0.257687209577 0.263874555531
r=38.2395473378 0.237957016342 0.306938909361 0.201238582033
r=34.1867562023 0.25907094946 0.266599550421 0.266262735885
r=34.0536754911 0.263323339455 0.219954147506 0.275029887325
r=40.0837321151 0.274890749457 0.24257276577 0.219627078637
r=38.2074936625 0.242468614128 0.24066117291 0.292940194561
r=37.6469090215 0.261542974951 0.228206463508 0.246187650836
r=35.9417677725 0.274327311788 0.252386456373 0.18161609794
r=35.5538342213 0.269735363069 0.238998769946 0.240689887713
r=35.6582088263 0.238295606805 0.261936803505 0.258999733772
r=38.7398905449 0.253974312024 0.249516757133 0.272794272784
r=36.2642772324 0.258388872049 0.312796472678 0.204014350494
r=35.4614371587 0.227277811412 0.281133345111 0.230456654989
r=35.510208962 0.285723088071 0.236225789153 0.200091999306
r=40.3787974468 0.263605867487 0.219878874233 0.26572221171
r=34.1447718824 0.273624907242 0.238755224241 0.243002218038
r=39.5939286083 0.272263899914 0.258676202794 0.251491797844
r=39.789184881 0.227831455634 0.253317365491 0.269287942149
r=32.3235659412 0.197409152554 0.256056817573 0.279941876194
r=34.4645189194 0.279805240641 0.194246066797 0.303581995087
r=35.6522250081 0.247615922328 0.276698505452 0.253513509531
r=36.5074306633 0.271336699314 0.235706029123 0.277551821665
r=37.6921929156 0.253754771207 0.261095860254 0.274455394531
r=35.7291950163 0.248634433261 0.237707960413 0.262893033152
r=34.1565231398 0.230377671408 0.244417944199 0.267508197585
r=38.2913535952 0.299386164621 0.206582941232 0.275116255905
r=38.732905382 0.262240877023 0.2595692045 0.276687095111
r=34.9487971191 0.23465334802 0.237186279957 0.236653374774
r=35.5655968791 0.236974490225 0.236652898356 0.281654057404
r=32.9957080599 0.278358375007 0.250049947363 0.254255413869
r=33.507983169 0.276947147317 0.273156868952 0.248771104051
r=36.9646264721 0.236071994308 0.216755651452 0.266474615313
r=38.1130791688 0.245558430216 0.224112821633 0.283778963306
r=30.4941103859 0.1968704174 0.228600545189 0.281964452129
r=35.5698907694 0.189834775801 0.276804860722 0.278387897568
r=33.0837530303 0.212595070438 0.261536766856 0.29973341276
r=38.1411106573 0.184671842929 0.26687784454 0.273043709988
r=39.0341024752 0.24028394243 0.193198578677 0.278661326545
r=36.8261631317 0.255934636876 0.224920918063 0.210742840558
r=35.5319129106 0.251925183272 0.262401771197 0.261356783221
r=37.5118770916 0.261819263549 0.221288926563 0.244999537887
r=37.0547703618 0.222033169209 0.264656909443 0.273120972669
r=34.8892591074 0.231900764731 0.289850768806 0.26945885519
r=36.5187456573 0.286532760334 0.243040990179 0.193835207375
r=37.4347562818 0.242555540013 0.282161838726 0.219731930679
r=38.0014213649 0.26720860662 0.251433684493 0.275802529094
r=37.4450523417 0.213886822946 0.253539353038 0.251059827375
r=40.8999379311 0.305061325931 0.203799832082 0.19545460446
r=31.3534077848 0.218842872006 0.267376945333 0.316189254308
r=37.6193124782 0.263594522068 0.235055159198 0.270222994747
r=39.8992337426 0.260033957914 0.215103535464 0.213699631645
r=35.3576921537 0.304294075884 0.221245604704 0.279831403482
r=36.8139415323 0.2823152097 0.254640567826 0.27027026314
r=32.987934733 0.200064175022 0.232667302496 0.256317199657
r=36.3007774028 0.247549949521 0.238066959233 0.230310353822
r=34.4319212052 0.247851621317 0.28294025189 0.233237045034
r=40.7420887605 0.266459796251 0.232707019552 0.200746791018
r=33.9738802106 0.281696541577 0.271363030385 0.223303928166
r=37.2039399772 0.260809534112 0.227617976669 0.274275060624
r=34.5544194159 0.267441356206 0.244877383364 0.263095730521
r=33.703823124 0.222817369398 0.256421824705 0.287815549612
r=37.9501231876 0.295024441429 0.229558280704 0.260817863611
r=37.7719301251 0.279552347336 0.250826613362 0.247945585042
r=33.2287414813 0.273430378248 0.216688524142 0.189557983937
r=37.6609949379 0.23117684629 0.26349738988 0.213451445837
r=40.3580109647 0.260317105401 0.235091364115 0.244746661771
r=34.5808375336 0.237261563725 0.221303842944 0.326687276726
r=36.8353128956 0.200256056555 0.303394157326 0.24284278049
r=35.6613951593 0.258822412482 0.250101428262 0.244788773089
r=38.0938734682 0.324100157947 0.218987089079 0.228273738885
r=35.5855566444 0.239641305117 0.280518847851 0.220193791003
r=36.7696441995 0.207522755856 0.214477478031 0.278166047488
r=40.3767296135 0.323684780674 0.229534631403 0.211269444262
r=38.2913126566 0.266923945839 0.21650268245 0.23669102595
r=37.4611322556 0.257681220828 0.185672556681 0.265948297166
r=35.0842988839 0.207700173998 0.284451106564 0.27709116886
r=35.2989595557 0.217903589723 0.290874259603 0.247265037399
r=38.6571343953 0.229500331684 0.2515394973 0.206755755626
r=35.0367174804 0.212053731622 0.268954499115 0.215858252835
r=36.6025876258 0.253482936325 0.252061086485 0.215163612556
r=33.3342598904 0.288349596049 0.267425034863 0.280684463326
r=37.1486915135 0.284832717143 0.181650566149 0.228372486958
r=37.0314633216 0.247480812412 0.251723704271 0.249591772096
r=38.7475728689 0.260772032785 0.199819482572 0.263839284637
r=37.1825953799 0.242265646841 0.253369091417 0.271782791036
r=34.9696231994 0.225634012818 0.236784961625 0.269616107616
r=34.6356512697 0.252044101752 0.234925132366 0.244947320979
r=36.8872155837 0.163775837564 0.271356967082 0.266514619877
r=36.2383225862 0.248356786025 0.269618648449 0.200297777692
r=37.0453648468 0.313360323171 0.233692204735 0.255636294189
r=40.0358314126 0.248307367286 0.237948015289 0.238620454676
r=36.8987289722 0.225916497906 0.282015851393 0.226620749272
r=37.4561618682 0.315273181718 0.224102526383 0.215604808391
r=37.8464686303 0.239842642748 0.276457626562 0.27007949916
r=37.6140692182 0.25065453348 0.252556293786 0.243723462638
r=39.0958861366 0.280032493791 0.290956399715 0.254478447504
r=35.9519057267 0.29931788201 0.22270306899 0.289510641272
r=36.1551971485 0.229362034072 0.26047560561 0.25830476897
r=40.0405578866 0.270934809141 0.277948087201 0.188906424671
r=32.4783997859 0.166606592621 0.326559368195 0.237294726185
r=33.5852921987 0.204128227259 0.29742654445 0.231021809461
r=36.3086484574 0.249058568559 0.233627957609 0.275818790152
r=37.2696111569 0.256297489212 0.252514411515 0.184563743066
r=37.723311798 0.261193216093 0.218576127476 0.236877878404
r=39.8894807438 0.276873327488 0.226079892487 0.229958420719
r=35.9474979294 0.25565850354 0.23535026587 0.249567601706
r=33.5495561058 0.219189569957 0.271905205879 0.26703309208
r=34.8152722836 0.171186904467 0.245306464083 0.288184170999
r=34.514377745 0.236438487206 0.2372171932 0.247962963378
r=38.3003462273 0.245275389003 0.234699624384 0.280480843066
r=33.8281206018 0.272095301311 0.219578178141 0.254330581934
r=37.7975232584 0.309527143805 0.25895320147 0.203656556389
r=35.827516335 0.212450724194 0.291094754889 0.267254130998
r=35.150357948 0.247889069069 0.224511266611 0.259193602885
r=34.5429283433 0.252055922918 0.182316952172 0.30465720048
r=38.2628527662 0.193560198784 0.204571102676 0.325690764576
r=36.1083613663 0.241842575676 0.223113313987 0.31630381124
r=36.8682066735 0.28976765168 0.258549201597 0.222226550049
r=33.2086742404 0.234136966029 0.245400833944 0.301149533617
r=36.3115470923 0.251616809434 0.206167054675 0.26747737605
r=37.4877194623 0.290530971519 0.228820854653 0.245102466715
r=36.3893277711 0.219559127326 0.277653905415 0.246244884546
r=39.5381332027 0.235798270398 0.252289966651 0.249405861399
r=34.8974220968 0.268879190039 0.263059061119 0.249236771238
r=36.7346683244 0.25341697564 0.230006802909 0.261093867787
r=39.2330296774 0.270279093644 0.175767018256 0.280376461792
r=34.3512002929 0.203032975634 0.273605949052 0.263574532608
r=36.8590512563 0.309141163162 0.257590325469 0.229217624023
r=31.9228540049 0.230208914673 0.238456489505 0.263534413436
r=37.6939377535 0.242620435858 0.263310315397 0.244768024814
r=41.1262191175 0.306399113623 0.185839213143 0.241409448362
r=37.8968093183 0.261981275086 0.226014036089 0.20843723179
r=34.8666544377 0.236459513298 0.277865022246 0.274684251344
r=37.3819490001 0.249102359527 0.216281055303 0.276357050636
r=37.4010101171 0.225463244651 0.317245198712 0.226682971446
r=35.3696550184 0.190259310751 0.306572094222 0.276078316939
r=37.3534499332 0.299775770359 0.175950478208 0.208539742219
r=32.7679504363 0.228868143599 0.286578362293 0.244773095898
r=35.0130598296 0.268708001938 0.22072656478 0.242370611135
r=34.4723331823 0.2946585123 0.234999798384 0.192377795516
r=34.4751380864 0.301496284048 0.163935366247 0.297070899864
r=36.471917992 0.216919995521 0.225056245596 0.251166655214
r=33.6787853721 0.230714107251 0.282116971367 0.249187658432
r=36.887858152 0.227090522315 0.24343102414 0.274276907131
r=37.3778264316 0.300439204467 0.174546528561 0.259742604072
r=31.6831981053 0.252398546945 0.259195531267 0.233700770233
r=37.4815000668 0.234154119237 0.272778444991 0.252270337252
r=38.1524668359 0.282549096149 0.252429919646 0.226447463849
r=35.9522400175 0.272315431561 0.252764646117 0.221382458383
r=40.3277936109 0.270128242712 0.2255192804 0.256060960513
r=35.3573485973 0.177890427285 0.281773203586 0.342875700545
r=33.6113943308 0.25638836195 0.254970479671 0.235697404139
r=32.7173732892 0.204493900041 0.283607919228 0.270068335394
r=35.5724774304 0.219684639623 0.246912358983 0.255440196057
r=38.1418416588 0.219001618479 0.267176042073 0.273808131065
r=40.5355133839 0.268552704892 0.223766456492 0.239797220022
r=37.6483905354 0.241002951466 0.244635281922 0.227923196019
r=34.5173770879 0.170775339369 0.297303671415 0.238501209462
r=38.5706490407 0.243961007038 0.256222020224 0.250496340797
r=34.7258766684 0.240691488157 0.32285908731 0.200537600608
r=37.1361449232 0.250332515793 0.24138166363 0.239080148493
r=39.1756672173 0.22643180907 0.182897418631 0.268576426304
r=37.7406467073 0.290092083062 0.227765465811 0.253721116539
r=35.7776454782 0.234141782575 0.252401395926 0.261053708993
r=37.1683093718 0.273919051494 0.188685659978 0.251457935437
r=33.7086964016 0.272769405906 0.323421434932 0.152111586965
r=37.3791833213 0.29119660375 0.171892425094 0.255588385462
r=32.89588744 0.288550509413 0.201444920617 0.240922310171
r=34.3830933859 0.212301840963 0.329507726712 0.238986169031
r=38.0453457646 0.255275873744 0.245618126713 0.245955876491
r=35.5375921163 0.270184352171 0.253720289653 0.244039216509
r=38.0415886462 0.214496211943 0.294609342834 0.210477284772
r=34.2457654041 0.215871811459 0.246836395722 0.251303010768
r=36.3093609039 0.284678311257 0.180255004368 0.233876289066
r=33.5806400136 0.25625166013 0.231586368236 0.248061564757
r=37.9105381199 0.331463030648 0.180686654018 0.284418038883
r=31.1198677025 0.22459277636 0.295993462067 0.237786809143
r=36.0113140378 0.284935528487 0.263265832764 0.220025080809
r=36.076050359 0.242289131079 0.261932746612 0.274462176197
r=39.9321790158 0.239667986149 0.245707932648 0.229827861674
r=40.0116670361 0.229955389655 0.219514363975 0.225461008778
r=36.8390341458 0.230828330666 0.315342272837 0.203619661958
r=34.4463615606 0.247249700304 0.233548953093 0.297765203126
r=35.7428330064 0.280811644292 0.283384633417 0.20489602094
r=37.0184986621 0.20340971219 0.279074787293 0.307874292037
r=36.8052534963 0.279667104302 0.264463442994 0.216756250015
r=35.8603508677 0.248726982651 0.243773611047 0.27337072607
r=38.5466860163 0.316623495672 0.230005255905 0.284727416336
r=37.0607064349 0.27859512759 0.220002327519 0.228758036286
r=34.1161313747 0.251308455894 0.223169123093 0.262406035464
r=37.6967787599 0.256198916387 0.244002538861 0.258310929746
r=40.825496969 0.31665023292 0.190257386669 0.236138347938
r=31.4434752604 0.258135004139 0.252830015056 0.238802270088
r=35.9359780149 0.24540684174 0.249743133415 0.246492916553
r=35.3472591529 0.260909540601 0.27577300612 0.290115973948
r=34.8517123521 0.192237615747 0.26261286464 0.272431157899
r=34.5917181419 0.269601867545 0.242180170294 0.235661027677
r=38.702151145 0.241048526242 0.281359115867 0.248782708139
r=33.9539903137 0.230058857246 0.232409145609 0.267020099601
r=36.3170396161 0.273705792698 0.252433795895 0.244365982591
r=33.1083796405 0.278250470711 0.327762584341 0.20123964128
r=34.5027662889 0.257739993798 0.247265302502 0.321359615785
r=36.7523852164 0.256223693206 0.235363025737 0.224757835388
r=38.7094018826 0.239335133867 0.237055907581 0.227663322177
r=39.2164157011 0.262395546961 0.25705529545 0.231421311407
r=37.5354672679 0.268677440008 0.266744544952 0.20524420416
r=33.3760881878 0.256040771989 0.271209703851 0.277141117496
r=36.0085937302 0.255794754298 0.270177488817 0.229850254944
r=38.4205624143 0.201196325281 0.272117205576 0.238154185678
r=34.5258054461 0.209086058202 0.258564889471 0.259921954535
r=37.9837585076 0.252736016354 0.249135659761 0.296930972553
r=36.182173885 0.296029383099 0.254094626676 0.339039205739
r=33.2836399342 0.19588435259 0.259624194817 0.26419876294
r=41.7255780781 0.23218643391 0.203046078351 0.256808298748
r=37.1556296219 0.312241803558 0.261098099803 0.188962760039
r=35.1422479674 0.291214392179 0.229031046436 0.198566093238
r=34.9886685285 0.184798732036 0.293556735353 0.260812008339
r=39.2251818486 0.283945988007 0.216374624312 0.244839412598
r=38.8484364151 0.23902601128 0.245812628592 0.296035754552
r=34.7226253617 0.25208109158 0.234776054568 0.265638987898
r=36.6762475076 0.27001779994 0.241973636854 0.245614767533
r=35.4617223409 0.270439890248 0.298609076784 0.234136982364
r=35.204638499 0.202794974389 0.27510900338 0.278515913441
r=35.9622826739 0.233793328255 0.259778426559 0.235063243158
r=37.4675955503 0.274357562151 0.244432739005 0.257618413737
r=35.4344908534 0.289481300572 0.276173005754 0.200474816194
r=35.442264863 0.241162912503 0.21232403053 0.255535715594
r=37.911209493 0.257223768564 0.249524482989 0.267875203193
r=36.0811849074 0.238565274388 0.303450664248 0.232848467322
r=41.3474022184 0.189543883355 0.283546570736 0.267119899746
r=36.4755209784 0.281819921 0.249631198714 0.198767279903
r=32.0772567565 0.255408810933 0.285820811123 0.221234749586
r=36.0390934179 0.236886251515 0.28942905488 0.252035200269
r=35.0463365325 0.231438758176 0.259303374163 0.192678601501
r=39.8502912182 0.235481720176 0.241487717572 0.236163311643
r=37.25670078 0.301556431629 0.188405426513 0.224799368544
r=36.7687199948 0.279876013711 0.248647590489 0.216921206746
r=33.5265798035 0.254076620542 0.284894935397 0.215627933028
r=34.611754727 0.202470191059 0.236521588993 0.254381121271
r=35.026927502 0.242408957582 0.195466574899 0.330687252401
r=37.9239892456 0.308434432272 0.236833974312 0.211914933781
r=38.3948642369 0.247685878137 0.288044767138 0.234803685249
r=36.7522533023 0.239481862861 0.246786117985 0.279081412478
r=34.658351314 0.224365982387 0.234078224229 0.254278374965
r=36.1326185782 0.196780636786 0.26994163 0.291485346367
r=39.4099487397 0.251343220602 0.258002003783 0.267285028731
r=38.9913366741 0.250606467275 0.21285885012 0.262316149632
r=37.118225447 0.263966285224 0.225440366165 0.195545995108
r=36.7410354954 0.279295187476 0.26030777334 0.188105938401
r=39.2811478743 0.234347321433 0.238138852518 0.256430550655
r=35.5028578709 0.200749002753 0.231660077604 0.295851348928
r=36.0817490909 0.238004645645 0.222449004297 0.260290405989
r=35.8478305646 0.243364955835 0.187646719317 0.313324773956
r=38.6942320726 0.218457851777 0.26330110205 0.272029058774
r=39.2453643673 0.243120811705 0.23230604011 0.299634203017
r=37.0589153432 0.294405507128 0.225777287632 0.261246950915
r=36.8713884606 0.290480925931 0.216628564383 0.286713858461
r=40.7278059648 0.28095506043 0.292538345613 0.208670029166
r=35.5558538957 0.289983813101 0.261148994567 0.197892378115
r=32.7589648925 0.205364633068 0.283348695683 0.239696142178
r=35.2338302771 0.281537849719 0.262018136623 0.24396013814
r=37.1783411658 0.227084810832 0.287665315823 0.235421737152
r=35.5662417268 0.286152659549 0.223966580756 0.262585618143
r=36.6014679541 0.216603873729 0.203449334859 0.255683438966
r=35.8405707077 0.231605005446 0.24555789281 0.268198614262
r=40.0545826729 0.30446105046 0.222298953576 0.239414119559
r=34.0986552858 0.236977962256 0.268295110365 0.224264195254
r=35.6967168485 0.242953229677 0.212412298922 0.231853834516
r=34.8622421215 0.258444231474 0.305154666658 0.220183828359
r=37.5507881568 0.296559160371 0.287356590069 0.217232987585
r=34.9018385735 0.250415300152 0.292165182421 0.240235772489
r=33.9932895996 0.231568691817 0.294638495999 0.219751947718
r=33.0265843383 0.252583626942 0.29285787851 0.23923801878
r=36.9834079745 0.299933513452 0.206919169855 0.236052513337
r=38.3364844539 0.264858273819 0.222346570603 0.240817631223
r=35.0562225609 0.245003519558 0.330748741793 0.194479805816
r=36.7358905001 0.240536909097 0.272198749746 0.259044230006
r=38.1098097496 0.29236803532 0.247284043332 0.235110006791
r=35.3253065423 0.224685953455 0.263048210698 0.189902536722
r=36.6818533025 0.275690525255 0.248525855214 0.274068269449
r=37.9341535708 0.214142448866 0.301274742204 0.215261389916
r=37.7698655089 0.27281691167 0.226317424813 0.289079982721
r=34.3008820949 0.248813643947 0.275839288416 0.184767149057
r=35.9324971917 0.231492421755 0.273985053111 0.245953506641
r=38.7388399059 0.211637395415 0.282778083726 0.239717510172
r=34.0658204705 0.229034350317 0.22771629153 0.307060486742
r=35.0827765169 0.287969063428 0.222796607136 0.236573860748
r=37.3531431209 0.270598671497 0.304205511623 0.212011320108
r=33.0182849286 0.289870941079 0.239152321436 0.248426286927
r=37.6003681742 0.284503605764 0.294198842177 0.207407669336
r=34.5663072034 0.173044287864 0.226906832314 0.284021207262
r=35.8361914267 0.293063888841 0.20845920223 0.288642653675
r=37.8102208164 0.254097326355 0.238393374277 0.208370315919
r=36.6691144824 0.240719045691 0.271871909831 0.281977022925
r=34.112903158 0.208039507975 0.255323744833 0.315709001531
r=41.278720922 0.265838868235 0.260584586986 0.250458390947
r=36.3462090458 0.272327747615 0.242853948087 0.258354689945
r=37.444452951 0.242888488036 0.258010132555 0.222865408351
r=37.3590522305 0.29402503154 0.27719909708 0.183400539424
r=34.2375244221 0.256748009175 0.267717311526 0.240060738478
r=36.1396477759 0.290921786797 0.252179774039 0.23278831183
r=35.3131048917 0.23129940073 0.238246584706 0.258261865542
r=32.5165242488 0.18071256894 0.266593996871 0.255917767726
r=35.5662260853 0.247311887755 0.304776928882 0.206367077639
r=41.4453688976 0.212673739869 0.263920294749 0.242398996842
r=36.6557906948 0.297992013362 0.285835574716 0.214765337879
r=36.8605266454 0.248370768885 0.241390834186 0.205920214291
r=32.7301965361 0.162854057138 0.320980974396 0.240374754106
r=33.9500321741 0.264381727967 0.245734926096 0.228213561618
r=38.2072062375 0.319507880938 0.217267724827 0.267403239416
r=37.2878570189 0.296090456645 0.234815199235 0.183634915639
r=34.5243377258 0.237190435166 0.287726049979 0.213565126377
r=38.7776895066 0.317941406707 0.223470211055 0.239305700641
r=39.4655673093 0.218588703241 0.285394897442 0.181356684879
r=34.9624566417 0.21935036598 0.251364098378 0.255199424921
r=39.384720829 0.246346134435 0.231037675742 0.270681589823
r=35.0991792401 0.203549601844 0.279716957602 0.264514475647
r=38.4254985783 0.263813138862 0.246611834967 0.251247558552
r=36.0924916042 0.257298082418 0.254663073747 0.209247500391
r=39.6364190674 0.225387860174 0.274785000278 0.255637040753
r=36.011176175 0.259972972109 0.298492316487 0.229649680578
r=34.2162477238 0.253245632068 0.25948304815 0.272190711725
r=35.4367851588 0.228353926534 0.30561390609 0.25309216315
r=33.7972721899 0.210377749441 0.301773240246 0.273441699707
r=38.7130635513 0.211228072008 0.271680625671 0.278506410822
r=34.9865783512 0.263261270523 0.271231057044 0.231749477485
r=37.3654804449 0.194705444007 0.258044074271 0.280109800323
r=38.3666146767 0.248458278087 0.267269070481 0.199226139658
r=38.9513070782 0.269374202963 0.242104729858 0.280887058786
r=35.7519704391 0.274408109232 0.237977065593 0.21520706837
r=38.1493832394 0.233417794972 0.269401493286 0.262967634193
r=39.1838446867 0.33162626268 0.183955654888 0.232868627906
r=34.9974702076 0.326294270266 0.237522175296 0.236312007129
r=38.5361045147 0.260976269196 0.233846765362 0.245778821847
r=39.8596018375 0.275249373619 0.258969607398 0.218100730479
r=31.7889374778 0.218781878375 0.271834972624 0.253947715561
r=37.729386133 0.298585700494 0.185430794091 0.303215628041
r=36.9032768216 0.247935169624 0.197229158402 0.269242661856
r=33.7269461444 0.242974484838 0.258273791531 0.252569160464
r=38.3525501723 0.243226265815 0.201041933 0.253642606102
r=36.4074667328 0.228804028045 0.22450453648 0.261256983827
r=39.4830661128 0.300795427806 0.215617223302 0.197766981127
r=34.0944602429 0.250585695218 0.258780988913 0.279649087237
r=39.5697170777 0.275992912488 0.352208505392 0.17477607168
r=36.2868597822 0.304920679962 0.235297395987 0.192988709458
r=42.2867178228 0.273432300114 0.214740161628 0.205304582359
r=37.8876901874 0.217468745809 0.230552682478 0.326145113255
r=35.0498730113 0.281994091847 0.246965536621 0.22384350585
r=37.0041329714 0.237536999425 0.282634034551 0.257940435328
r=37.1236637398 0.228095474647 0.326438621595 0.210740196376
r=34.3685226073 0.194882779078 0.281655662555 0.242856633204
r=33.9240214089 0.259674321209 0.247771012569 0.225775171674
r=36.2029504154 0.199931059538 0.267556997943 0.230803732869
r=32.7765472666 0.231657356197 0.359716754979 0.247223136533
r=35.3006801521 0.240543494958 0.27524490833 0.20507153796
r=35.7958178057 0.236772275557 0.296760876479 0.233429557704
r=35.8112631309 0.231933497846 0.260373553022 0.247714435715
r=35.9537513839 0.293116314112 0.191743758188 0.263682198233
r=40.5651319717 0.285558448541 0.275930101073 0.207906166269
r=37.9480602892 0.300255534793 0.209524283561 0.220907254429
r=36.6727727499 0.206788020818 0.272443439756 0.278370621191
r=34.6539501939 0.247320887891 0.298904472468 0.17243074782
r=36.6588380519 0.245059601924 0.250985573617 0.243163557752
r=34.3711710835 0.257309566492 0.233081023683 0.227041642455
r=39.1824297447 0.243589073875 0.259776597201 0.221978729904
r=35.8531089805 0.267431160886 0.18454344673 0.303852595731
r=43.044476853 0.295191692933 0.239121792689 0.200503537748
r=39.7108937877 0.301565152512 0.234778823115 0.201741207184
r=39.5558283734 0.224647434491 0.26336361425 0.244480252802
r=35.8534485928 0.252845695056 0.270032308708 0.289290336701
r=33.2449865001 0.227003260213 0.259294827008 0.307156285525
r=35.3992506828 0.21903097157 0.227896884417 0.303920840473
r=39.9974663822 0.267769556942 0.259493585573 0.199862964241
r=38.0479480053 0.264336466482 0.230105104644 0.23639713492
r=39.0508148485 0.232480667092 0.286419254079 0.257845373587
r=35.1502059098 0.21336627502 0.268853168699 0.248189010316
r=39.0906116149 0.29089424929 0.242936137325 0.208479587394
r=38.3139860777 0.272331213705 0.252780564164 0.229047222741
r=39.6708556142 0.210203076434 0.307454230221 0.220566167476
r=35.4073728051 0.262916401404 0.175862590963 0.281463638716
r=34.4773837541 0.251059955088 0.206762159765 0.273923812417
r=34.9775425587 0.244800022587 0.228133281321 0.310978189197
r=38.1297180291 0.190761551265 0.27777362537 0.248237069961
r=35.6876157949 0.254029517657 0.211341789743 0.271287281746
r=37.3899114364 0.261981225345 0.253686416241 0.235719634216
r=36.6316127185 0.241677879812 0.24111320442 0.222279398516
r=35.8154946094 0.261727562565 0.207321172942 0.237154559724
r=34.5805870485 0.234857029359 0.229568918289 0.25661311453
r=37.387698626 0.172579527764 0.279358080197 0.274530000223
r=31.180681889 0.154827601116 0.307035146338 0.269525510796
r=38.6820533903 0.280182337489 0.233229581927 0.206263471778
r=38.6650740702 0.27173785485 0.235860358067 0.216102905649
r=39.3978696226 0.263746317195 0.254950159897 0.231290010733
r=38.6144950193 0.253934539836 0.24309704592 0.20668616066
r=33.8134377473 0.219128846584 0.302210491176 0.262716937627
r=39.4193539399 0.241541064708 0.221680932961 0.242165662575
r=32.6612834206 0.260988276161 0.244903837977 0.254119293194
r=34.6663066585 0.287580641385 0.300932769245 0.186991709255
r=36.181998593 0.220969365597 0.245394772018 0.232432459905
r=36.8029733057 0.250117445814 0.209154696472 0.23918505947
r=38.5279769468 0.186271987582 0.27249749745 0.262657369175
r=36.8054417593 0.251762703024 0.227236938354 0.277815844117
r=31.1865446586 0.219278081805 0.293893335015 0.226350881345
r=35.0891891528 0.240488998274 0.274167741037 0.192830725702
r=40.6798484003 0.20580596827 0.221720144591 0.276539274557
r=36.9244708203 0.215571491682 0.293099683016 0.262593607794
r=35.9865265122 0.280133154473 0.245003337069 0.273851114748
r=37.0041189016 0.270541648487 0.261764477958 0.251670897539
r=39.3672402151 0.246550322712 0.250540199994 0.242102453942
r=32.8514521013 0.244207345507 0.311526648956 0.258662527666
r=37.3483589635 0.209000869695 0.259676652605 0.262954781576
r=37.7563419856 0.278382281492 0.255417026684 0.205617336915
r=36.1624778874 0.232515343558 0.212988350596 0.290461674368
r=34.9439883241 0.287130183168 0.231106641237 0.250235536576
r=34.3555097899 0.310386925727 0.268872534509 0.2066261961
r=38.7206751839 0.256115985646 0.220191662451 0.294312771277
r=37.9208526516 0.292439217277 0.229543379971 0.232492312722
r=37.0851015275 0.188537222247 0.290382912059 0.224397973767
r=36.9762645211 0.240723202103 0.302010574789 0.209680055646
r=34.4202978396 0.221306573584 0.256296525282 0.296439026593
r=39.320787109 0.306294450919 0.209417561068 0.245415354843
r=37.2114879946 0.268210364939 0.221280718055 0.247933047983
r=36.9564479457 0.184451792467 0.256431906314 0.292591029452
r=38.4871749742 0.247820872009 0.226586872377 0.240155979661
r=39.2249551968 0.214766002663 0.279085808999 0.277076338367
r=34.8626361749 0.213122559392 0.263205283593 0.320203740477
r=39.3249123015 0.212557740972 0.278545287859 0.203497646055
r=42.9583109134 0.27125408788 0.20770401316 0.228142914485
r=34.9960523635 0.238872783682 0.211738574341 0.273988336312
r=35.3416842756 0.200000094898 0.335987008078 0.22180888348
r=37.1991075175 0.27490845994 0.240090634373 0.259563824495
r=37.8853735573 0.265037461696 0.249459175064 0.239100528487
r=39.368910718 0.240051288896 0.226807855886 0.232431274779
r=41.1484672059 0.243749851989 0.262626659478 0.240093174919
r=32.8874490912 0.247200123958 0.285810062941 0.252440468105
r=37.7902765177 0.241994259738 0.25845932952 0.218325815378
r=36.7795441102 0.2539318743 0.241683673874 0.253502078707
r=37.5665238312 0.239301974057 0.265654630619 0.210398762676
r=36.6431228985 0.223747927224 0.261935007976 0.263809730356
r=41.3302758203 0.26078479828 0.249560887528 0.230670678422
r=37.9777947268 0.303950683498 0.137108856108 0.341738031516
r=33.6470034917 0.246250611655 0.241311029327 0.238058346395
r=36.8266370942 0.304760223992 0.289800972353 0.247985509512
r=34.0228902206 0.220652316412 0.242695481122 0.278576325145
r=36.7460653227 0.300087354995 0.213648027424 0.263328618569
r=36.9694942294 0.237031881954 0.23469005884 0.255700514968
@balllist {Third Position} color=brown
r=0.521328829162 0.237331127518 0.278730076493 0.24753083204
r=0.509546373529 0.235810939424 0.211907923381 0.274363445736
r=0.48839491824 0.196486240367 0.253920860437 0.292324259076
r=0.43130862766 0.247201614926 0.23647168733 0.273035532956
r=0.447395327085 0.24802683504 0.247708855052 0.23485840112
r=0.536866926172 0.24218071653 0.237129592734 0.257815432171
r=0.426022441929 0.22045378134 0.227510311221 0.299371930689
r=0.388438284262 0.252333373177 0.214260124548 0.227727771317
r=0.420547744802 0.306065678258 0.241818807398 0.204120578466
r=0.468180153309 0.289105528095 0.217719058827 0.229543314458
r=0.576906907094 0.236263104295 0.290753364542 0.24012969079
r=0.495255152723 0.265603001963 0.19567097102 0.294720970786
r=0.59864229269 0.252360841311 0.211885575111 0.262326668114
r=0.591337475492 0.236312288289 0.257074606115 0.22995361536
r=0.508315152802 0.271969254456 0.205918751009 0.273340522105
r=0.42462722928 0.267343448678 0.269993402557 0.141675818251
r=0.581130349339 0.287094507229 0.299941731402 0.215158419854
r=0.529631154617 0.251565099724 0.24782040386 0.232255236429
r=0.458622648011 0.297566463174 0.204907841902 0.261772227974
r=0.351341604151 0.249979854964 0.248285923861 0.249588984641
r=0.490566604646 0.232899926006 0.270889171548 0.262797279032
r=0.572555393605 0.214569343132 0.262892750075 0.263788392623
r=0.283901251465 0.268439141159 0.200493822125 0.254819457798
r=0.500686114068 0.247252467496 0.282100076265 0.220153387209
r=0.36740618382 0.302252446608 0.213406730092 0.246806744793
r=0.60343009989 0.251445365446 0.206400990843 0.213789440508
r=0.323855949089 0.274151508482 0.265211334285 0.198818298065
r=0.493256479118 0.269263411693 0.292385438394 0.210019941009
r=0.5903954551 0.291644561008 0.235376932742 0.224916083146
r=0.377265725274 0.275570784087 0.262880922272 0.199137187631
r=0.749004258718 0.272980614191 0.307344245286 0.213939672679
r=0.456963731731 0.262951488255 0.252764499583 0.264677845192
r=0.307433529059 0.274978066409 0.313646437865 0.209195952881
r=0.522032676424 0.249630626956 0.219982341738 0.255706328759
r=0.434418485088 0.218898004299 0.244450536414 0.285045472015
r=0.430768426924 0.248596627059 0.22439897659 0.208585619003
r=0.380568146373 0.189560742397 0.258721844255 0.253370475307
r=0.407993958604 0.304241610442 0.204562187544 0.233098574966
r=0.309368695594 0.266393594201 0.197415571595 0.265188439186
r=0.44177444777 0.235469709336 0.253666014222 0.27964186009
r=0.46399240176 0.239020359817 0.234635421704 0.259543687372
r=0.446280883671 0.2352689343 0.216864322687 0.300376446607
r=0.47739572521 0.301907235695 0.208713310152 0.190418549777
r=0.469981749597 0.30373422798 0.30318042629 0.17719583787
r=0.533434710441 0.220358817868 0.222305449411 0.281396269029
r=0.557998994419 0.195539583902 0.21646068357 0.317028744902
r=0.345933378407 0.267134222818 0.183043512387 0.252241486545
r=0.633497611991 0.27187361543 0.23518830492 0.245733464638
r=0.503949317266 0.254054708687 0.231739810192 0.21186096969
r=0.35856082852 0.276251498981 0.181178122412 0.2366362028
r=0.471833877863 0.294458805371 0.238262983473 0.279691239392
r=0.403944767958 0.236321227137 0.264951544964 0.249581618506
r=0.540169057589 0.238700124802 0.221150648627 0.237192949499
r=0.408074943957 0.251414406242 0.284296367373 0.209220943545
r=0.363324007807 0.223760479858 0.260627377423 0.270323620544
r=0.222177665824 0.246269066861 0.265349362804 0.233195555513
r=0.61628468629 0.178715574964 0.249799695872 0.257389562838
r=0.401076532644 0.228901124688 0.285438148754 0.234686659352
r=0.416964067858 0.272961027135 0.193630210863 0.229635951275
r=0.46656911006 0.228421230031 0.27143223744 0.266907900931
r=0.523142256077 0.216406786364 0.369909082067 0.217540385948
r=0.32586041185 0.25225391449 0.241286003725 0.234606663041
r=0.598926893754 0.253563743323 0.268717633338 0.17369390191
r=0.501528862922 0.223316577161 0.269389983621 0.250771424452
r=0.424941324946 0.190643144785 0.284615518651 0.274109237105
r=0.274643809182 0.198025066572 0.281711284967 0.254577809654
r=0.434785213887 0.232049526863 0.232077471649 0.255185949214
r=0.356762231864 0.260576619917 0.254754874302 0.211910830355
r=0.501135702685 0.272390009242 0.204935864512 0.267319219448
r=0.47606649719 0.198935043641 0.310249835509 0.238246922857
r=0.537523089164 0.262265113536 0.204462168871 0.26456042989
r=0.613191100317 0.240677061187 0.276052768107 0.291923126153
r=0.453203167647 0.271593622555 0.260047165746 0.255772026805
r=0.403068768854 0.258718913029 0.229580138652 0.261048544742
r=0.324818777336 0.284150531936 0.255113173581 0.216997316948
r=0.270417878767 0.266159444096 0.244946313304 0.266064564094
r=0.623222346694 0.271680767574 0.276931311062 0.236315446966
r=0.623676095733 0.24025384973 0.266249701293 0.185768973784
r=0.462218213794 0.270158090443 0.269142112827 0.235009558108
r=0.449125423191 0.298463929617 0.330112824746 0.189965905824
r=0.37411542873 0.286543518185 0.234902825358 0.245350588736
r=0.436576644098 0.217595109896 0.223277615129 0.28426703649
r=0.476901610762 0.218918866219 0.244031307328 0.204973559688
r=0.316596928266 0.255791153433 0.287161309596 0.215711847564
r=0.207971526183 0.235479411453 0.229561571164 0.287062548461
r=0.387593857281 0.278768950053 0.23131761891 0.28834518376
r=0.573355923577 0.22553664834 0.259377580229 0.229581585651
r=0.294859415169 0.21891796118 0.234751045669 0.268543721497
r=0.219282379644 0.30362010775 0.236739056945 0.21972518361
r=0.311577137249 0.270680742415 0.228344282357 0.237942731174
r=0.445150821776 0.268742672149 0.315155742799 0.194084597275
r=0.506309512838 0.259789281322 0.285752446519 0.242036739759
r=0.37033791523 0.253431197957 0.232000587826 0.268746516126
r=0.359019196884 0.210742536299 0.264994761799 0.238161957775
r=0.586168316943 0.269322757649 0.220876920882 0.24181504786
r=0.574354614616 0.204125183767 0.275634835783 0.245159541033
r=0.400869009456 0.270509210725 0.291806407119 0.200125097637
r=0.467422833772 0.318338121238 0.307260112143 0.202417627964
r=0.401314231503 0.209520840917 0.296404447457 0.282004485707
r=0.539866595273 0.216492640947 0.269394912404 0.257158912069
r=0.202375153206 0.284572639999 0.253328051347 0.237846568522
r=0.5126591032 0.241589841557 0.285424333091 0.254464156763
r=0.349555493085 0.244349094115 0.206074855546 0.254986476507
r=0.514522940405 0.233720168086 0.25486573028 0.247280199584
r=0.282744140725 0.253714937533 0.283672281016 0.291280545023
r=0.341176206623 0.24944588561 0.254024800397 0.242238263901
r=0.52816561576 0.256164664653 0.273081599966 0.224906565539
r=0.663710254936 0.249262297434 0.227901051618 0.24311425535
r=0.509418034858 0.260696780131 0.304646741381 0.224708959872
r=0.451516910523 0.264798937411 0.268231715764 0.20252915868
r=0.530797704139 0.227951815554 0.283598431982 0.246917432723
r=0.249337124227 0.225856025024 0.295960991787 0.291725607457
r=0.548925698497 0.26887408772 0.234824116987 0.256428152656
r=0.279220213248 0.240763392243 0.273501327796 0.286510163153
r=0.488383587296 0.253471785539 0.207269967413 0.258999941783
r=0.42566752846 0.278069457344 0.237095377022 0.233559068267
r=0.460046980927 0.214050766182 0.306801363834 0.275639143915
r=0.446597404783 0.251453854449 0.226329907236 0.265386053172
r=0.405065413144 0.287899073155 0.221001109618 0.242784784136
r=0.304252430601 0.237240451598 0.231437423704 0.25988599679
r=0.347272799522 0.221291742142 0.302369329797 0.199991933952
r=0.425645742546 0.246048079342 0.213530487229 0.291746075071
r=0.500201754456 0.223240393485 0.296604109305 0.252640050969
r=0.490306475154 0.225220844892 0.244722648827 0.277306663796
r=0.363569095515 0.259360758016 0.235545988685 0.294482465715
r=0.596876420901 0.224678338193 0.227187815834 0.274398553556
r=0.526009340962 0.274967888454 0.330285065911 0.193740444922
r=0.527514767787 0.283834227736 0.170715174516 0.279721866313
r=0.323262998368 0.205932989373 0.323019236667 0.267684128462
r=0.435867622572 0.264473930543 0.271071269507 0.232869951485
r=0.538124503981 0.245827672957 0.254488948965 0.225447247137
r=0.571648070296 0.252907604919 0.223288897257 0.282675451635
r=0.389190444955 0.256059566681 0.275376299371 0.237605760448
r=0.362101290436 0.315795735072 0.225544626421 0.21568989581
r=0.34253843098 0.224155081719 0.205510492118 0.316895905553
r=0.439737851307 0.252098327651 0.274827037793 0.291681567457
r=0.307530938677 0.257876389374 0.241087468126 0.303499061229
r=0.448234644978 0.259043682586 0.265230269211 0.22903698673
r=0.284344584289 0.292580510286 0.241078683967 0.232035806714
r=0.478317820257 0.299627123669 0.163750610881 0.262003389797
r=0.412034976318 0.226196574686 0.275966155297 0.267070433096
r=0.500103690516 0.268494113461 0.309753963801 0.204181911251
r=0.427093609126 0.23358437999 0.318476298495 0.262498008746
r=0.522368051915 0.219099545071 0.287914002733 0.271107894638
r=0.523433930986 0.266798005888 0.258804227583 0.198212390199
r=0.343080666242 0.230306123889 0.23015919724 0.282313266465
r=0.551394538711 0.313519926233 0.185084497166 0.240846044708
r=0.433172394501 0.279208852502 0.25882334811 0.201383344368
r=0.407230692042 0.169637479452 0.273789571409 0.257899679595
r=0.39352596545 0.255719826331 0.192175124945 0.289405782688
r=0.20557917299 0.252770178342 0.21724157357 0.269225291289
r=0.519334595395 0.229421325089 0.225400919438 0.216856032565
r=0.274567496999 0.281805556928 0.245922911175 0.210079157443
r=0.445093233682 0.240584364064 0.251781676024 0.258950008322
r=0.530008138858 0.263660659443 0.249843333228 0.280967751914
r=0.550211258422 0.233501468875 0.27632926697 0.270899218033
r=0.449019285437 0.253182636078 0.270317335254 0.234778125078
r=0.496893719956 0.240966827692 0.248985911633 0.276930422706
r=0.371006629625 0.219034693203 0.211000470324 0.293947216911
r=0.489591856911 0.21093237149 0.309765049747 0.220986070586
r=0.526544003443 0.240763545193 0.208496774594 0.266857264614
r=0.493731547207 0.249848987074 0.241565402449 0.241891797767
r=0.393528964698 0.234016233296 0.207148703333 0.265523215565
r=0.373713617429 0.241350917407 0.222661108307 0.295993091333
r=0.327503056169 0.191695156315 0.260327814338 0.278169324799
r=0.541340382389 0.254660027863 0.231857452909 0.252531487866
r=0.380982292521 0.254007745231 0.265838489824 0.204282741286
r=0.321970183133 0.294065762407 0.2356447068 0.262901002249
r=0.345575775519 0.258397798899 0.260059958858 0.230604466085
r=0.474957327622 0.174370347555 0.251516936777 0.333650144488
r=0.214460162116 0.23890994817 0.187329417668 0.298647421274
r=0.285768973423 0.262586048274 0.219624747067 0.283740289548
r=0.545989362383 0.272713957563 0.25258238238 0.22625261394
r=0.511726851697 0.231531825958 0.291808407829 0.301682827846
r=0.616648378384 0.27404216937 0.273998653915 0.246393997284
r=0.481921684354 0.265875463759 0.275799289836 0.269411921586
r=0.396442702679 0.285811861472 0.263717148052 0.209878604245
r=0.464234545393 0.260069971233 0.210702376205 0.276094317205
r=0.291556703122 0.24662942688 0.21403342017 0.276262595967
r=0.557431712701 0.279206081392 0.233959138015 0.217775512125
r=0.268847201861 0.209059539183 0.278406137779 0.288702041716
r=0.304037295837 0.283208775119 0.225169507125 0.256429298628
r=0.285793697823 0.260219887833 0.24482851255 0.211495979114
r=0.528509104821 0.254368707809 0.212902446489 0.259768470458
r=0.369362228658 0.289903513337 0.207849127285 0.275147065559
r=0.355643073109 0.258109511607 0.26598983317 0.232689497017
r=0.603479400433 0.238559737384 0.23240258945 0.246440661525
r=0.377873766693 0.229743978326 0.226202882471 0.294843031414
r=0.334650739665 0.314531436485 0.256261606649 0.199383031665
r=0.481639690346 0.236814751475 0.273234404815 0.299067873216
r=0.55179263435 0.256609289345 0.204621961662 0.269253218611
r=0.317840832042 0.23891299376 0.268348469602 0.184789446738
r=0.413177070591 0.273577884261 0.253292736621 0.263464120979
r=0.467256709798 0.333536707698 0.244983458112 0.217848523321
r=0.375049770325 0.289850952688 0.272194327314 0.284281063561
r=0.703771577277 0.279973975986 0.245208300898 0.235991710905
r=0.606704842171 0.219111627513 0.282203338958 0.254551591893
r=0.444149696874 0.25714399551 0.256551921218 0.181559017342
r=0.729194345367 0.222704484784 0.279597924026 0.243563709209
r=0.43283317294 0.273811334676 0.24734587348 0.203695531568
r=0.395046733084 0.255979931955 0.283339691161 0.191585406546
r=0.347053576559 0.284550892077 0.300396220748 0.190115786742
r=0.359491878419 0.278322556466 0.271995262423 0.235670825659
r=0.474533557795 0.268878964421 0.210114825648 0.243256410103
r=0.434830617978 0.290360680098 0.151212882291 0.301238192333
r=0.544771775022 0.230271446407 0.245348428115 0.254140432158
r=0.438756238557 0.257424695135 0.208261679297 0.298515951103
r=0.396460311824 0.294639893509 0.226164225573 0.187305146536
r=0.458375775413 0.302895317369 0.232283227675 0.195942102472
r=0.429086579119 0.229940688039 0.282238798652 0.218872456574
r=0.356215071837 0.244575400655 0.231100671648 0.242081597925
r=0.41872452708 0.259622113108 0.230417319354 0.267246187011
r=0.484018718681 0.248845581269 0.282969365406 0.252621072257
r=0.376435211543 0.204290366385 0.224815977803 0.297022161628
r=0.410559055379 0.202396418667 0.310361481565 0.239050210385
r=0.476340387768 0.213254809445 0.24634352564 0.25298717454
r=0.369107880079 0.270665417297 0.216476624436 0.213833437054
r=0.58584053423 0.216810878449 0.240003647324 0.210515451259
r=0.50229987914 0.194942844518 0.263986652927 0.271564174358
r=0.352198841946 0.24468415537 0.299251017648 0.229676080989
r=0.455766857733 0.268145968942 0.233538023315 0.281858318755
r=0.593368161437 0.30574888896 0.296477482805 0.18495976636
r=0.543821545699 0.287539229305 0.282028534108 0.207115017529
r=0.454023857104 0.255622663937 0.251759748655 0.223679856856
r=0.592691384431 0.202937674529 0.261685064823 0.269505711527
r=0.196541235788 0.286498439233 0.226651374593 0.190308464089
r=0.272095297648 0.276181721517 0.249516311188 0.225401128694
r=0.564114361252 0.236084135489 0.315265059997 0.27859670888
r=0.341534137995 0.226604756049 0.252005854668 0.258603885762
r=0.706143164989 0.238044927589 0.209657908792 0.289944562832
r=0.498911032759 0.267444149141 0.199139055154 0.287792449161
r=0.454039152039 0.241404932284 0.256528610795 0.240142861269
r=0.491041075893 0.275244736243 0.220649312345 0.27850836774
r=0.590798018116 0.278409285585 0.240052001889 0.254767747873
r=0.412701525013 0.231080647738 0.240342923074 0.284444658634
r=0.560351661924 0.251634580264 0.226772969716 0.214758726017
r=0.388144484384 0.249671589122 0.243090673351 0.265063760369
r=0.430641957786 0.217226037871 0.286397687953 0.2520132956
r=0.575291102139 0.233580566905 0.271097397563 0.214651334832
r=0.33653899202 0.270537473779 0.248455209286 0.236717683409
r=0.522353650344 0.24534754066 0.207438372573 0.273820039017
r=0.400848975302 0.21161294158 0.249639999607 0.261221074151
r=0.389642331409 0.253633537043 0.257675768516 0.232005455724
r=0.460158285703 0.26085061766 0.24120328002 0.258002994549
r=0.459148179227 0.218420051767 0.305990506394 0.2428346811
r=0.576636680778 0.238913721212 0.29144710677 0.206959644579
r=0.473609748289 0.251042965053 0.273925077429 0.216216775882
r=0.27161431769 0.220400540506 0.283421916765 0.271149107593
r=0.279742505159 0.239875502013 0.221020302912 0.258801698357
r=0.604197269945 0.212736337152 0.331669585536 0.146701365924
r=0.525580581126 0.274269964179 0.227035433199 0.216918693114
r=0.30511674707 0.229703962295 0.249739211298 0.291698248138
r=0.306516613257 0.205749175981 0.28870263461 0.261630408271
r=0.440396812698 0.198055045169 0.26760386597 0.27265987016
r=0.355807350674 0.281145682351 0.234447234602 0.202740414408
r=0.425371740061 0.215404530179 0.283099958013 0.220543681652
r=0.736023956301 0.274793639154 0.222049770155 0.277040900181
r=0.514186457108 0.251648968808 0.283948280821 0.249963042878
r=0.359346895441 0.274429594109 0.239934992605 0.252984220148
r=0.376788387463 0.241178484609 0.242274988885 0.27916407569
r=0.498708279176 0.216735807059 0.28647843979 0.269215423859
r=0.608437098752 0.280653866034 0.24022093202 0.243816843452
r=0.361957451726 0.224865940763 0.267635373594 0.239012753044
r=0.290351988291 0.262250779202 0.252122506928 0.249187194869
r=0.576400932797 0.262048539255 0.277032563808 0.218256281014
r=0.659992710358 0.285316218674 0.236353421408 0.232000397216
r=0.559673145728 0.210554326126 0.31485231911 0.263653934793
r=0.369676109837 0.276657886166 0.208126963659 0.227113098369
r=0.359850654842 0.325381258618 0.217995214882 0.182542717558
r=0.370477550345 0.301893925777 0.20755512996 0.229466819232
r=0.472817659193 0.221572706491 0.249284154994 0.296707747382
r=0.422130759167 0.194472775315 0.241453216791 0.286623117345
r=0.524572920216 0.318695005847 0.175871175779 0.287030594755
r=0.448365775746 0.242159220478 0.249024989593 0.298062738535
r=0.56055622246 0.236185230082 0.254778537741 0.224628536925
r=0.622501696787 0.240268692446 0.253228015033 0.265611512657
r=0.479068191898 0.253752183052 0.242586710524 0.197717855021
r=0.316151289444 0.242728026953 0.262741985347 0.26142176037
r=0.374769847556 0.229845544347 0.28604406352 0.253852982589
r=0.45466101326 0.273473323262 0.283448103805 0.204405641216
r=0.404263998877 0.264958744065 0.292647031289 0.216206994297
r=0.533320603908 0.217919697067 0.287523572699 0.248250100667
r=0.682316356696 0.263833326911 0.216423712195 0.276110835738
r=0.407656044517 0.233966028482 0.183615895815 0.299903742434
r=0.650646654241 0.248592503453 0.219579815425 0.25607854588
r=0.434645953166 0.209469089876 0.26059715609 0.235221810952
r=0.373851930443 0.250389320869 0.256927789108 0.232260459368
r=0.527919873019 0.268469388525 0.26171997193 0.216260775841
r=0.419500791909 0.233614051985 0.224794302634 0.304615538865
r=0.17931217664 0.143585066505 0.308660790025 0.266363934247
r=0.572238941218 0.235270946525 0.226994634292 0.271619175845
r=0.386513713719 0.301235390564 0.274672551143 0.253502180259
r=0.45987101088 0.22308207824 0.302491812283 0.231899374673
r=0.342434470578 0.252064872277 0.284728205703 0.224484461585
r=0.310295573066 0.225318172007 0.243578641965 0.211078709964
r=0.446084759896 0.273357041018 0.229548604538 0.258810701088
r=0.466657892274 0.274104082426 0.29892090627 0.205148450404
r=0.555160828723 0.206714689214 0.232771064957 0.217696195152
r=0.420089900109 0.279192552984 0.225567101469 0.206433702308
r=0.646099462612 0.243609409428 0.200576447636 0.230950795706
r=0.51267331443 0.267186203274 0.21153591708 0.200203019393
r=0.625169496319 0.233041009865 0.290341051164 0.260182792989
r=0.436899133462 0.204204145579 0.304497353022 0.242677304096
r=0.469917699661 0.253861193916 0.209544519919 0.323360729823
r=0.60595481186 0.200181849915 0.321960685968 0.270520665533
r=0.573088557869 0.257636418757 0.279388409143 0.244822002597
r=0.44401553414 0.206670458357 0.283441713484 0.258896220677
r=0.325161944228 0.232812120871 0.282600584094 0.229122765658
r=0.396171030754 0.270400986432 0.223099399536 0.285980112345
r=0.268743746001 0.222147961325 0.313738245112 0.196871223824
r=0.379503198654 0.266559637004 0.252123983282 0.233888787106
r=0.388180407853 0.248452292683 0.23973311061 0.302533154902
r=0.252648568049 0.235117972788 0.295004114997 0.208485001227
r=0.386280458533 0.268860278591 0.246187815692 0.284549738808
r=0.374869418043 0.243823465981 0.276870588989 0.216030818894
r=0.408181595211 0.261336193637 0.192452010602 0.259470110568
r=0.438876619753 0.277264884854 0.233523519843 0.227623995097
r=0.373867855268 0.336084405178 0.220769794592 0.211800720462
r=0.484966460113 0.286115353142 0.245034402501 0.255334067737
r=0.335041626129 0.261359510343 0.251594026131 0.269110918724
r=0.465548342783 0.232129554085 0.273656358536 0.194152725112
r=0.180672019356 0.250613808897 0.271151736139 0.303921984244
r=0.320834195615 0.234406689309 0.18671143737 0.324827813751
r=0.369743074861 0.230180012491 0.233121100875 0.244823227626
r=0.324724811896 0.25803603385 0.313042202638 0.191692059717
r=0.550925230759 0.250835108402 0.254524049377 0.250494293047
r=0.665930266599 0.224445665567 0.244984673594 0.240807060369
r=0.472517901578 0.210397206125 0.278352317643 0.244257777426
r=0.614906314512 0.217069224797 0.267999840173 0.214744587491
r=0.478306684442 0.264648519625 0.264630668242 0.24322927624
r=0.431206669281 0.21902087638 0.233501038648 0.278670467531
r=0.507430627838 0.267648002699 0.295948951407 0.219186200807
r=0.434782755274 0.270076379427 0.228253316422 0.245326926924
r=0.311494479297 0.212401232642 0.264594236601 0.195864455103
r=0.630573866752 0.201512608482 0.294457480629 0.257734419614
r=0.618120702747 0.248419858062 0.234838196294 0.253270941238
r=0.49574530054 0.257262579111 0.277175878256 0.217622406011
r=0.548704933603 0.206206810709 0.294152812828 0.237195317399
r=0.392812597421 0.19054548488 0.235469322695 0.279475822696
r=0.489087851543 0.260843311149 0.224677154823 0.241714801594
r=0.395152462722 0.287389541835 0.217629578835 0.252319588556
r=0.366677949161 0.25375082966 0.217204680643 0.270904341145
r=0.634506183032 0.227932528803 0.290100195236 0.235981215579
r=0.366525021856 0.288829987888 0.190383434334 0.251254793449
r=0.40618247841 0.315734306518 0.202452119913 0.283774388708
r=0.280083691474 0.265375054061 0.242270619998 0.237481108768
r=0.534722316848 0.299598199291 0.186458152305 0.25632185234
r=0.490135837825 0.247301480005 0.195904697003 0.328194914324
r=0.47275771423 0.203850897698 0.254174998189 0.255677411441
r=0.453676144332 0.258533964044 0.260583456667 0.268907394518
r=0.480916009713 0.301467010867 0.250381528413 0.265282636243
r=0.626680553796 0.279633845861 0.261036467458 0.239786738298
r=0.460726705316 0.231651062629 0.248541562493 0.270790225643
r=0.467229430121 0.221461773267 0.258409218289 0.261095652205
r=0.29296657615 0.262095958196 0.221326006997 0.234145950514
r=0.232406089434 0.265953501433 0.178939483022 0.314941545925
r=0.368444488427 0.264359782951 0.30757999273 0.259392329877
r=0.506275613066 0.210950419896 0.259283978452 0.273579814464
r=0.487318606356 0.245772240791 0.205261990988 0.241262214216
r=0.209001531448 0.292181394715 0.218596556177 0.211432351807
r=0.557778168255 0.29994878196 0.249238291945 0.224675315179
r=0.270246323282 0.210195033758 0.294309053644 0.244987235768
r=0.405428421081 0.189883105008 0.254023184674 0.267271476021
r=0.414735986369 0.291269842875 0.190567472747 0.202940540383
r=0.425503359086 0.239856953719 0.311654631517 0.225662769864
r=0.216451879749 0.271016269175 0.265959965153 0.22291534702
r=0.307689285252 0.186313014402 0.300825449582 0.215653737859
r=0.425800032229 0.217948257281 0.22551866742 0.308630446395
r=0.391331168439 0.237637069434 0.268426107594 0.272214218967
r=0.394197268177 0.211071477571 0.279214470852 0.236695172212
r=0.466263834083 0.276101041778 0.215668362252 0.282006346686
r=0.452366269608 0.237712542346 0.230246445522 0.236558629787
r=0.195297617379 0.293595121268 0.227358246407 0.240243102301
r=0.451386831001 0.249526578417 0.296294888445 0.256194716987
r=0.464073255404 0.286704721307 0.20467104486 0.240517454225
r=0.384567276184 0.272318459619 0.225593783402 0.290434124162
r=0.511247981307 0.268097958813 0.266665477153 0.235069492047
r=0.376376451319 0.205113790275 0.253425029998 0.277795513014
r=0.337757508711 0.263641950942 0.260319038121 0.274556451704
r=0.495020145634 0.211113746485 0.224164712188 0.28694495262
r=0.544301993756 0.222702617735 0.29205375278 0.230592348043
r=0.436323087114 0.312889790435 0.231206627016 0.255040204361
r=0.516987728278 0.159275150013 0.303265522336 0.302001770835
r=0.398381241343 0.236828537893 0.202413484553 0.321899693538
r=0.369425942004 0.259754434817 0.276313956083 0.23072731417
r=0.509679746387 0.21882490081 0.272556772647 0.262914123921
r=0.376599528892 0.245711805486 0.270349295363 0.237105679853
r=0.239936588786 0.200870810019 0.244470895 0.230008429019
r=0.567773148689 0.247040306527 0.261064650049 0.254012065407
r=0.307217230293 0.259944177385 0.242142813298 0.216939393307
r=0.457779408526 0.282584901184 0.252650397666 0.224380746289
r=0.420522194605 0.28918477851 0.266041035102 0.198776576495
r=0.556354189383 0.283083909794 0.244869201134 0.243811316329
r=0.5160093976 0.287284939514 0.213655823307 0.208320209607
r=0.278277194322 0.214512932654 0.212716492107 0.333224623854
r=0.406374272686 0.201163397285 0.242190377065 0.283138600781
r=0.530427369019 0.273891901187 0.219704631895 0.282012158084
r=0.658525732516 0.227133590065 0.212976747231 0.304687852601
r=0.418991960825 0.24026251717 0.257801683583 0.260840590524
r=0.364173216878 0.248609993403 0.224481554842 0.285138687651
r=0.731602186736 0.212951858223 0.274496474182 0.21410757773
r=0.5005593842 0.250418150823 0.274814236306 0.217892846623
r=0.316563242288 0.218855737944 0.21066144358 0.295383047994
r=0.378402206992 0.249575821937 0.254651031697 0.268300415497
r=0.320747593177 0.2188354831 0.254884006527 0.241151007142
r=0.521764816604 0.223830980386 0.313820017543 0.245601092615
r=0.293214465245 0.222519378513 0.254267471104 0.217252140427
r=0.550258718174 0.207581075908 0.275763596404 0.248498983354
r=0.499951885875 0.29786344558 0.216049626409 0.248447489388
r=0.542375518164 0.261483478331 0.288841162375 0.212666830025
r=0.366175356801 0.27641787421 0.274596155991 0.219010766585
r=0.464618358367 0.268020008826 0.204669772078 0.281228167706
r=0.381756225586 0.159698115945 0.272064152309 0.250197114291
r=0.432152693497 0.275406886783 0.221982611799 0.271305484655
r=0.383203228806 0.230598677124 0.263557873714 0.266082204446
r=0.445187358614 0.265026992317 0.268961400246 0.271781795493
r=0.368005772898 0.187155708048 0.271710850656 0.283437591679
r=0.54167487908 0.233639773182 0.233307584399 0.244427067966
r=0.565667832574 0.252281562445 0.187393978863 0.300586542182
r=0.403745730216 0.215956994131 0.259960060048 0.218396706043
r=0.585331480988 0.210801401422 0.258824814843 0.313051677825
r=0.591136226949 0.213194472026 0.248143064006 0.322539148559
r=0.390210771179 0.239420158884 0.215921527934 0.277915686852
r=0.597631207572 0.227271632518 0.252380675022 0.271005463732
r=0.492207292605 0.245330136886 0.245966050258 0.246527133363
r=0.343241818508 0.268730044659 0.251391788456 0.252601556207
r=0.585703184108 0.301804076137 0.247858215192 0.226513430135
r=0.382120052887 0.192215446248 0.276247064197 0.251994607283
r=0.482247402434 0.257910941684 0.242413184582 0.224941605687
r=0.466785434726 0.271360101196 0.267228008997 0.234525534854
r=0.405687351843 0.236229857353 0.284001221777 0.288882426437
r=0.4152662822 0.254132811025 0.251873937752 0.253327566269
r=0.40633512477 0.227057038138 0.269205981243 0.289477771327
r=0.410902255471 0.237959545922 0.263352441422 0.257315843883
r=0.359761028024 0.246464614086 0.261445678051 0.255406597494
r=0.461926678573 0.233088725604 0.280167814146 0.280139798177
r=0.642998404151 0.308627029999 0.244748649247 0.237730752016
r=0.446486181873 0.184066490291 0.25650695965 0.253593342953
r=0.411030785928 0.294325647867 0.228653710797 0.20574923168
r=0.495449816519 0.274835628781 0.264656672785 0.260277941124
r=0.550581674915 0.255301863494 0.253605817116 0.272550829111
r=0.552751202244 0.231699369315 0.263876838959 0.289716560694
r=0.410788203104 0.242393608444 0.264773817046 0.257975044726
r=0.556298698054 0.302899500773 0.224651747079 0.231555417905
r=0.433611051553 0.221600839001 0.257104276107 0.253554583745
r=0.610341197848 0.281691728651 0.230289423686 0.246816662862
r=0.351204377562 0.272380381069 0.215190200032 0.223633393043
r=0.506692305054 0.248121375507 0.260816205761 0.276140617982
r=0.425466276398 0.286592045283 0.258229331024 0.226383395767
r=0.382014854585 0.222406089781 0.282388109057 0.227990856146
r=0.558379803777 0.234899965065 0.256546405462 0.234281517474
r=0.511736463441 0.275601475688 0.215267379798 0.259907728508
r=0.480779831964 0.264633136286 0.249911732652 0.210459852058
r=0.518123147215 0.22982588694 0.257087177443 0.246105177142
r=0.616815343485 0.301978211231 0.250113934087 0.237348628911
r=0.325968107024 0.257824795711 0.288397517645 0.242497782092
r=0.378073441039 0.209334178227 0.259505701804 0.268808177207
@balllist {Total Position} color=purple
r=52.9788059118 0.255957827328 0.257557072762 0.254802047603
r=55.4921299383 0.268325750316 0.232199896733 0.241113325472
r=59.8690639371 0.236806924583 0.253681450729 0.269148526586
r=56.485995938 0.280031775748 0.225940201606 0.238991725502
r=50.3139275658 0.247858626142 0.254794413424 0.23734531022
r=55.5776998977 0.268453194364 0.230512610917 0.25503920608
r=50.3960928652 0.26365082671 0.225014087589 0.262131809789
r=45.7093315482 0.230378898973 0.226532591727 0.233214992497
r=49.3554817973 0.277393069091 0.25259132624 0.219851288272
r=57.5745426017 0.274602093642 0.206978706191 0.266500817029
r=56.5164963662 0.22444041687 0.257297759163 0.271689444233
r=45.0794912537 0.235246636342 0.233201723842 0.261990097367
r=54.3426846993 0.247204604006 0.249499966976 0.247045458733
r=50.1302521902 0.26600107435 0.248260610262 0.232617647777
r=49.5897900979 0.25585038524 0.231988766231 0.25763511018
r=57.4762791969 0.266023413792 0.253059264907 0.211175672424
r=53.5098916193 0.258769578804 0.25106133825 0.264397183086
r=54.4839827425 0.257650215063 0.23911765383 0.240718819651
r=48.7148181501 0.280086014894 0.230605468132 0.230517928414
r=51.8327278868 0.235873620362 0.240733944209 0.252471871301
r=51.3199286845 0.252966546507 0.248328042633 0.255893614529
r=55.791123458 0.250562815934 0.259813957789 0.261767141585
r=52.5155704844 0.249347475805 0.249387462352 0.235647895903
r=51.0540060263 0.252408140613 0.259981857245 0.226101223642
r=52.2994419286 0.26349240693 0.230784744862 0.224458647633
r=57.4489837987 0.263133047617 0.218013659046 0.252193895546
r=49.8903165964 0.245558060009 0.277765457673 0.215960946615
r=57.9572983315 0.280822467184 0.254185100558 0.236916270503
r=54.7175243123 0.26293973698 0.238579583341 0.263964491901
r=48.2656164388 0.230316301542 0.256062795926 0.233394990332
r=52.7555148883 0.280845131391 0.239149723277 0.243227952978
r=53.9787181706 0.245871923334 0.255289260683 0.251934326097
r=52.9811086391 0.278537366074 0.265986941529 0.247524536076
r=55.8709367953 0.255371222517 0.225617157122 0.264501401458
r=48.9884000895 0.244496657173 0.247723580366 0.274777723613
r=49.224760941 0.242656779401 0.251855804495 0.233451984045
r=57.3655265279 0.242604228032 0.253233191534 0.25873731205
r=55.1320657712 0.256264897347 0.23287233542 0.26571682434
r=47.3033726981 0.249453510629 0.211421678779 0.262351192698
r=50.2882019887 0.245602865778 0.23697358784 0.274740987945
r=49.9144493105 0.252220519569 0.240421216472 0.247887996571
r=51.3693363203 0.255265240915 0.234573106249 0.258550638043
r=51.2497411181 0.265597081207 0.220697275836 0.246566822197
r=55.8628661766 0.264125241514 0.25857281131 0.239522442511
r=45.1013906129 0.222869257145 0.234474631952 0.247997948819
r=52.1622115011 0.212897467696 0.244629228828 0.285032904452
r=49.0928295984 0.233222872841 0.230625195428 0.25596841642
r=51.1794581652 0.241652360108 0.246975054016 0.273933122876
r=56.0256378093 0.239387440909 0.22036373211 0.259763279172
r=53.898269884 0.25544942323 0.237622168576 0.223541742704
r=51.2675550257 0.25576760803 0.2543786793 0.258401395485
r=53.4889749775 0.241380847834 0.237539550823 0.257214251508
r=52.4029346853 0.236661441403 0.252148337714 0.254293250081
r=52.5585367289 0.230589915634 0.288225547542 0.239845476465
r=53.3798962755 0.240512088194 0.258151606809 0.240965693838
r=54.3238151498 0.246080047707 0.275914413653 0.22545840998
r=56.4162121794 0.235932517616 0.250817168857 0.277071650838
r=51.171573826 0.23469874314 0.263992743205 0.252032962173
r=58.8110679923 0.270842026163 0.208130925766 0.242015396609
r=44.7463728015 0.238591647286 0.285237229056 0.263355512877
r=54.2416122009 0.249945724153 0.270286459691 0.25119485969
r=55.5274659217 0.264881085447 0.236801192748 0.230205837493
r=54.5343869983 0.289436146622 0.243956780986 0.215330414374
r=54.2150780774 0.252053052996 0.25019066925 0.261324840833
r=47.7872673198 0.195578418793 0.2639351502 0.249573148843
r=52.4246000413 0.232725524955 0.250192451986 0.247171211683
r=47.3043357488 0.241724796453 0.255082064425 0.248957185002
r=55.9548555622 0.24989702602 0.257244702678 0.233516381816
r=48.9521008762 0.269143946195 0.254422674479 0.2487914991
r=54.0597777779 0.250792180956 0.242361093406 0.259691860163
r=49.8694179078 0.263506453254 0.230633969677 0.251486858345
r=48.1732968168 0.243014082242 0.268345283127 0.262807608357
r=55.4537637671 0.284178048853 0.237079928467 0.256275677806
r=56.1534122764 0.236306235029 0.232469131367 0.277696877277
r=47.6319335555 0.273939220665 0.233295566624 0.199714273159
r=52.9217488768 0.245237352567 0.254671336983 0.251167509451
r=57.1321105581 0.286127502418 0.239168695394 0.252471431564
r=50.1414650233 0.261269782631 0.258334502306 0.231854836095
r=51.9129474667 0.240287912155 0.284065242473 0.242138360143
r=52.735242152 0.267276558936 0.263403537073 0.239478389618
r=55.4444678362 0.283517930879 0.235631949053 0.242200170519
r=48.258395752 0.236250497877 0.253074380554 0.240860504862
r=54.3303826933 0.216401102064 0.225988774526 0.25111802071
r=58.5843138063 0.275633201487 0.256960130045 0.240605554765
r=54.6017817697 0.251820216341 0.242516572238 0.258693725436
r=54.4486914148 0.246785104534 0.234269543214 0.283371050838
r=51.0515261054 0.223868691359 0.24662996924 0.251748321233
r=49.4038904406 0.239352316229 0.248480171298 0.252699231078
r=53.6288481904 0.238326155422 0.252980094095 0.238682023019
r=48.535703258 0.24524348133 0.281134671288 0.226478639797
r=52.0870895638 0.241606269791 0.280455402412 0.222431298243
r=52.7833572764 0.267163223604 0.262926307868 0.249199243367
r=53.9119432434 0.272124817061 0.217856127542 0.237167474811
r=53.7852905455 0.234183849016 0.259097696646 0.248587086694
r=54.9110282108 0.269740516752 0.209031519657 0.258857206759
r=52.9465600418 0.241988349535 0.261861902539 0.257806622101
r=51.6351603333 0.242096939083 0.266581293701 0.241180358046
r=48.7490983922 0.258395672001 0.280195499908 0.228658468195
r=50.9156546512 0.206343586175 0.254765204949 0.274408992501
r=51.326699951 0.239884476895 0.235728571885 0.24277030062
r=57.7245213311 0.265683507196 0.266611399102 0.24102361369
r=57.1957577775 0.238973967801 0.262931646236 0.265245695553
r=53.3926500189 0.231673996922 0.249426485928 0.242650055467
r=54.0381705753 0.276668008715 0.243418324524 0.233400187838
r=51.9706731582 0.232047768124 0.274056075645 0.290241573748
r=51.3920414496 0.241660270648 0.249969717837 0.260370954741
r=57.4284751143 0.281432585059 0.249192665777 0.255199305798
r=55.088584569 0.267521895713 0.224054681865 0.257795812098
r=49.4298895086 0.257309652493 0.264408062954 0.238707461589
r=53.7196275706 0.273242225761 0.250451427328 0.22823125537
r=44.6624001233 0.220725202718 0.280596410097 0.241247520845
r=46.6148457808 0.204986273307 0.268905877801 0.26490088124
r=52.3107712551 0.251247793056 0.244494327024 0.263422316044
r=55.0765765371 0.260185635193 0.262386036213 0.22871900957
r=52.1575460437 0.266182046754 0.223557279736 0.251346216041
r=55.8852337538 0.270761084266 0.242973560234 0.237917411578
r=51.9993148075 0.245429984495 0.258751911386 0.256298270322
r=48.31169114 0.238319932312 0.247259661553 0.262319625362
r=44.9775163356 0.235061637187 0.231014654645 0.263500406338
r=48.9819948459 0.230210210926 0.266101497953 0.247708417543
r=56.1026858569 0.235988863329 0.266329632792 0.249153493923
r=50.1228889018 0.246387761235 0.24900473222 0.254927736979
r=55.3963159318 0.270003648113 0.278854097721 0.227100679174
r=48.3766277179 0.226478265056 0.253742778475 0.278417500824
r=48.8522688741 0.250687886428 0.238547133034 0.263053668671
r=52.4972589102 0.24499444897 0.210139202629 0.267967878691
r=52.6380984882 0.23907444463 0.272531890316 0.26642209286
r=52.2075041736 0.259573830854 0.208090432711 0.289758662956
r=53.2575963009 0.223879616597 0.281269214103 0.257748930484
r=45.6331626996 0.25946357782 0.270652268479 0.247570657921
r=54.8775492433 0.244591215403 0.228064503037 0.249322178046
r=54.8379786675 0.26418991691 0.232017271421 0.261564642682
r=50.4760434692 0.231859283858 0.279952519362 0.251803562712
r=55.1712811036 0.244312556068 0.25831910622 0.259686265176
r=50.9370320594 0.252086309442 0.240115363481 0.262110781504
r=52.9271103095 0.236945346461 0.26560431543 0.270032032591
r=55.7776171714 0.234482735715 0.235922984005 0.296812947976
r=48.6086323587 0.227340747542 0.272328106836 0.245621510575
r=53.6111265883 0.265466832017 0.265348521114 0.248628986472
r=48.445118006 0.244916022959 0.223527780837 0.245102488367
r=52.4716454966 0.243030959105 0.246073923451 0.262746573135
r=59.954994214 0.278597367968 0.241175259736 0.243243520422
r=54.6041413819 0.247009036476 0.254204331129 0.237674336105
r=52.6066831695 0.243345810259 0.259541551776 0.270864516743
r=54.9571729015 0.258817515521 0.229254138819 0.247833292129
r=51.8054314585 0.226297291122 0.256388372359 0.26821550797
r=48.0924549483 0.246860468934 0.2657758485 0.243297098643
r=55.8048509243 0.283754107163 0.232585887017 0.203951329805
r=49.7063134261 0.213715722963 0.269663095185 0.241266015534
r=48.7023529322 0.252337250129 0.204229025553 0.263013908077
r=50.2079402585 0.262684302715 0.225316312257 0.235696378126
r=55.1608522713 0.250340471585 0.216762600359 0.248844589914
r=49.9013935699 0.254852041275 0.253812530707 0.225261570646
r=46.5558814906 0.246296536825 0.251757952579 0.240977680942
r=49.9851721081 0.246489513822 0.247493226928 0.276425083762
r=54.4775567319 0.263584246763 0.230886407627 0.257780494475
r=47.576757265 0.242870007207 0.280454625103 0.219865165639
r=51.9749916523 0.245242443376 0.25570674213 0.260915010201
r=53.416030517 0.2627008302 0.24506167799 0.250950243264
r=51.6496095839 0.243647847606 0.277185045041 0.233290558547
r=57.1652905368 0.260194215916 0.22536054477 0.262716764518
r=52.4271425758 0.222803392594 0.237431181619 0.289267624818
r=49.7144987843 0.241419806865 0.23956957191 0.250183694336
r=47.1954562924 0.235510471714 0.247236703552 0.264169883345
r=52.4731398938 0.200707597846 0.261614466805 0.256130400623
r=52.3377473139 0.230743739965 0.258209312882 0.276987667233
r=56.4560135927 0.25384129797 0.236197523365 0.248754730667
r=52.1103921664 0.252486908501 0.237334824193 0.25187990576
r=44.6278536605 0.221214119017 0.256424619954 0.246127784425
r=56.0635027266 0.224163276948 0.24751127797 0.283526442014
r=50.7277910513 0.234204544734 0.262207686607 0.244862357697
r=51.8764604087 0.241952697253 0.248312511797 0.26010478443
r=54.7724734584 0.237959350867 0.231458126486 0.262202674794
r=54.4735315342 0.258423608023 0.24594907605 0.267053969136
r=51.228548766 0.249361165774 0.234392227078 0.252669782855
r=53.0244937055 0.260964922282 0.234545369648 0.254840611168
r=46.380428367 0.280206789448 0.277609475874 0.186513643905
r=52.9598021881 0.272281272897 0.209991604197 0.251179213665
r=49.4005334901 0.248247886993 0.228322741335 0.244198504974
r=49.6416005326 0.238862834029 0.272275632959 0.243564730589
r=53.4754961051 0.243768989616 0.254262360794 0.266137938494
r=50.9183121742 0.262692344928 0.24685338521 0.242014849641
r=53.8885047742 0.251441895913 0.264582867967 0.227268190824
r=48.2671100951 0.250301296992 0.224996849153 0.23783909071
r=52.5197831565 0.256788462681 0.208855403446 0.251194282427
r=51.695159064 0.25126511934 0.251103820552 0.220499973329
r=58.8815627881 0.273799391286 0.231963221238 0.252587605519
r=45.2274101708 0.23598270707 0.277532490526 0.24209174047
r=50.447380199 0.291056789606 0.253793139252 0.227211788607
r=51.6374406658 0.247905064996 0.255932636682 0.2689699858
r=55.6802254087 0.24804837771 0.220525027417 0.265494062542
r=55.9468724786 0.219764188852 0.254382261113 0.238021548131
r=50.7517822099 0.248833153171 0.261123690873 0.248666114435
r=51.4459756676 0.271403056329 0.234647763314 0.255664459294
r=49.9674162253 0.256780852287 0.282858800943 0.252599623066
r=51.7888311678 0.249314840767 0.265901104644 0.260999512923
r=55.1601522468 0.262044693939 0.26626036472 0.237549479813
r=52.3828622039 0.258649135834 0.248418665551 0.232107683885
r=56.7587506975 0.293690561229 0.242701377883 0.254738752482
r=52.7816925711 0.268934228631 0.239210091687 0.23173888161
r=48.3427724847 0.249670532241 0.254936488784 0.223975144067
r=54.5845875703 0.263180052313 0.266285485491 0.23342476901
r=57.1905457682 0.291830363658 0.245580327694 0.241377688251
r=47.5627004216 0.279567950949 0.241180565763 0.213050668337
r=50.437016925 0.259240785411 0.220821312651 0.252711710268
r=52.9841213343 0.235108969556 0.277575431753 0.265713652958
r=46.8531258805 0.236777389981 0.240627021798 0.265254456519
r=49.1530814748 0.271154240691 0.244633617705 0.210844529112
r=55.353810078 0.263329202933 0.269394143858 0.234907697242
r=48.5701508651 0.222591579703 0.261627401137 0.247084932967
r=54.9567203962 0.246630670933 0.251944957757 0.239378318183
r=49.1027135177 0.260415104059 0.273424238512 0.219483149957
r=52.8710026702 0.230526784567 0.266185116282 0.277413107121
r=51.5346204482 0.236792873907 0.232968333829 0.259403728902
r=55.9716139916 0.233067101867 0.258892234434 0.24183038253
r=56.0803871749 0.237652185722 0.24419828217 0.253710087261
r=53.5651402563 0.257858547207 0.25038873008 0.224689694272
r=51.9388773033 0.234574449293 0.251077111459 0.237740056524
r=52.2990034221 0.233164040053 0.25091848901 0.261405838446
r=53.0799628118 0.224770261665 0.265520055086 0.262912163782
r=48.7760345687 0.239409422315 0.248003970562 0.260042929039
r=54.0711295623 0.290922757955 0.252014030137 0.248323879244
r=55.9244257296 0.282389365056 0.255384376395 0.263377852572
r=48.4974198745 0.222937926229 0.247432660987 0.236569635016
r=55.0526379263 0.237861904315 0.235813396883 0.287116900368
r=55.4757149765 0.299741940918 0.231358133646 0.210914414223
r=52.9179506997 0.271749441668 0.244425594521 0.215495406147
r=48.875561439 0.22674566839 0.277249883347 0.272678698981
r=59.478147745 0.23280993358 0.255247057041 0.261082261337
r=56.7445078782 0.25462039435 0.213389170102 0.285484250056
r=49.2495705273 0.256342908063 0.228168777096 0.259602787215
r=52.3610425714 0.275451566136 0.231843367577 0.243289732595
r=50.3424870574 0.258072604506 0.24835312074 0.254403069639
r=49.4100146891 0.247081127556 0.25548028938 0.254641903462
r=51.1623940106 0.247991485189 0.228907980144 0.262403903064
r=54.8753477967 0.267019049749 0.227751327181 0.240129027391
r=53.8435101465 0.253727753172 0.268338300767 0.233638863433
r=48.664961405 0.23200573723 0.247063025437 0.260237385542
r=54.9121981883 0.24875773794 0.24746721824 0.255464514562
r=50.9052484794 0.245996861306 0.268499576047 0.241559520582
r=56.1758980047 0.230485863793 0.263815126276 0.274321609951
r=54.9006617825 0.26167711682 0.225070822081 0.237749880484
r=45.0646005076 0.243347736212 0.268431327896 0.238171245772
r=50.4632596132 0.253243678775 0.244481585608 0.260791090712
r=48.82398828 0.232842743793 0.282211248287 0.217946315144
r=56.3939372774 0.243940326126 0.253598398473 0.243298175274
r=55.0263578071 0.271489961206 0.225999446362 0.226241677034
r=50.8390326116 0.238007694353 0.263561425936 0.245048947969
r=49.9780945322 0.25556817004 0.249366890909 0.222221667037
r=50.4135159978 0.246726176447 0.27750231197 0.196761964506
r=50.2700314898 0.252609213553 0.220274907362 0.268049429187
r=57.7077874093 0.262776759345 0.24489092687 0.240278186846
r=55.97898481 0.225573447926 0.262283218488 0.271916834255
r=52.3161570218 0.22148019412 0.249819435206 0.273072497626
r=48.2506086168 0.246135484281 0.252189116111 0.230726769794
r=49.7910994418 0.215759621704 0.266279693542 0.264581769014
r=57.3313600094 0.279916904571 0.224808161028 0.273265463236
r=57.0663466215 0.243120417125 0.257225433911 0.262822884631
r=51.5910209958 0.246812683921 0.255201300166 0.224785622233
r=54.3072860439 0.252827349247 0.257951304896 0.236894175034
r=59.6558578523 0.238598674313 0.25039126341 0.252001566242
r=49.1863010964 0.24676860003 0.244723422156 0.262033611752
r=52.7616750292 0.218401904355 0.258215620892 0.242884264748
r=50.8555292947 0.234852526883 0.229303063659 0.286790136026
r=52.63512476 0.244987896447 0.267402230764 0.257413091603
r=55.1271670323 0.269773447802 0.207258766063 0.271104536928
r=53.581925919 0.248251177646 0.268463196989 0.251021861168
r=55.9153409351 0.272826637315 0.221898989492 0.248006342449
r=56.8388804758 0.300813608229 0.232203186556 0.22713724582
r=51.9749142437 0.267031053001 0.244232632067 0.221619438744
r=45.6889705848 0.235520293865 0.262448866813 0.250009620684
r=51.4563260712 0.236077774686 0.260832682918 0.26172650076
r=49.9335042756 0.266658737652 0.233512549745 0.257623216302
r=53.1802126748 0.266208487123 0.224460990258 0.265208617259
r=51.6100958564 0.239082801075 0.238997271695 0.239809793226
r=50.587850123 0.242822021782 0.245595795927 0.260324126684
r=58.4895051316 0.257450974224 0.249611418545 0.238772184224
r=48.7156852629 0.231813163203 0.265153248323 0.24140004163
r=53.3017417187 0.236927844318 0.245881770187 0.231738940123
r=51.381447264 0.264206879318 0.281088902845 0.22154110235
r=55.3442879103 0.274350643191 0.282821887483 0.233915270745
r=53.6939598308 0.223158957707 0.287136703679 0.243808019141
r=49.1647660028 0.255616277168 0.241411337531 0.247929569771
r=47.914335871 0.24562583741 0.243595279969 0.248941251406
r=54.0196585994 0.276850673866 0.223900919412 0.243498969557
r=55.6056592496 0.237786823146 0.241359791581 0.242097196875
r=49.1316251736 0.271109241108 0.273681876297 0.218568793523
r=51.0288226964 0.256265222337 0.258716008896 0.249663714985
r=56.3331338496 0.263297442755 0.227817633428 0.269908484787
r=50.0516065757 0.20717823316 0.264839857814 0.230452757867
r=52.3063374565 0.259281552455 0.247407997914 0.270296901653
r=50.7851503486 0.238840974033 0.288642102838 0.251198682089
r=55.6508190093 0.24738317042 0.256733283928 0.258364150653
r=47.3788736143 0.265876672569 0.262357186121 0.209369729696
r=51.2785170605 0.223455221601 0.242598438714 0.24149128526
r=51.5848921011 0.265906380566 0.251278966177 0.245211546988
r=46.8593968334 0.241810909365 0.269532505301 0.255487997115
r=52.3503031175 0.258284075406 0.238043136791 0.228182138384
r=54.1748778409 0.274417087257 0.254898906272 0.218156157762
r=51.1811136881 0.265032299986 0.231616694683 0.230260646208
r=56.7095380218 0.272840804961 0.234541557438 0.217618365694
r=47.5288268901 0.224980775345 0.247226285441 0.265242982001
r=55.0091177649 0.262874506817 0.254980227777 0.246676704191
r=54.2306919049 0.248319046123 0.250467660031 0.248844954521
r=56.5257881588 0.221669313203 0.291113860989 0.262479438815
r=47.3105678565 0.247808672575 0.263236094869 0.266268791374
r=60.6970571761 0.236326166666 0.250206871681 0.274676443704
r=53.9182211608 0.240377714734 0.283108611499 0.237586400615
r=52.0258758407 0.257506150484 0.236423493347 0.25059620528
r=54.9004904986 0.247632506318 0.271701012898 0.212084741386
r=52.5243868067 0.256687051175 0.245707672791 0.228543263758
r=49.8495108119 0.280336848986 0.250498077356 0.24668032468
r=51.0628656794 0.23983129441 0.253132979264 0.237197533084
r=43.8160191493 0.249341241074 0.270268702096 0.231206370986
r=51.2592856384 0.23116022799 0.270207898028 0.232207344551
r=52.913912102 0.248104774526 0.232171172001 0.271743236397
r=55.0669033497 0.286869682234 0.26579435372 0.213752527985
r=51.3707822615 0.270046745675 0.250426225853 0.212299476464
r=43.6319507687 0.246488997632 0.267621816104 0.237406008116
r=48.7547977586 0.248929942884 0.244593905196 0.249908286991
r=56.9969635242 0.26052032086 0.255725673951 0.242040140519
r=51.0245654713 0.250894171654 0.241278003201 0.250088590003
r=49.7305159444 0.232030434321 0.244573467578 0.259518456106
r=56.4701992213 0.258714593552 0.243188637825 0.253027321644
r=53.2291509101 0.258398257085 0.278725082195 0.211989000499
r=47.6998658745 0.239655232273 0.252669301707 0.249430598116
r=58.8333351049 0.261481946132 0.217626618549 0.25565438875
r=49.2724321987 0.214481944564 0.256130088193 0.263365620496
r=55.1516924995 0.262814601778 0.233679671333 0.234918047075
r=51.3870472491 0.270093814867 0.255804664848 0.219047602618
r=57.353401549 0.230432987316 0.239340313986 0.268677977244
r=51.3590872623 0.260606233988 0.286386519461 0.225917131461
r=50.8075953276 0.260832102518 0.235459594177 0.25578971341
r=52.7142462803 0.229598574223 0.278089227128 0.234236926109
r=49.8124064213 0.23070169518 0.273270020166 0.252946763176
r=55.9312359151 0.237982644631 0.260858741053 0.263596409412
r=50.908725606 0.264386602418 0.278806594041 0.211621375689
r=52.112443231 0.218656433568 0.263641142247 0.252803650616
r=54.6573914395 0.226869179003 0.270164348892 0.237828768092
r=54.0603589535 0.273672235472 0.240788978444 0.273540625887
r=52.2398465292 0.286622999175 0.233751042724 0.220536790991
r=53.5443746859 0.255104215675 0.250114036197 0.257490463112
r=59.8755097206 0.279504310803 0.23062776065 0.231649250674
r=52.8188831389 0.29470887644 0.217390893771 0.238367346299
r=53.2093313122 0.267691815075 0.202919433537 0.274979719214
r=57.0847081232 0.251337050962 0.254749188966 0.245907457822
r=44.2440149405 0.271678568995 0.238415734166 0.238083521627
r=55.2372882028 0.238726948517 0.214878005952 0.311641374194
r=53.9398562697 0.243999691399 0.241166531346 0.256635265323
r=48.4031314504 0.261910688681 0.268635275247 0.244202972419
r=51.6919583886 0.266098895462 0.231786749391 0.255728446773
r=51.3888292019 0.263274801675 0.256487089449 0.239843620172
r=57.2648778425 0.261878670771 0.234513027114 0.237551454424
r=49.6974018656 0.267430921123 0.266654567828 0.236912071415
r=54.6555248469 0.252044242313 0.271700149395 0.232280402772
r=53.3494003867 0.266666037976 0.219359774736 0.247695803799
r=58.9998313759 0.260223365368 0.256197877064 0.253817705504
r=55.1549683314 0.218644059741 0.239779434689 0.295866046745
r=52.9870803092 0.271024791488 0.238931383047 0.22274869314
r=52.7603542558 0.256929006616 0.259984143551 0.240488608891
r=49.1891437772 0.272780958441 0.283669454127 0.219600521548
r=48.0124728136 0.219128920131 0.293116603966 0.23184115274
r=50.5779324228 0.244062906005 0.237602404211 0.231337464482
r=49.4805679547 0.262522652802 0.238569093185 0.216700629788
r=46.6150208316 0.246895904041 0.31974811919 0.240289222103
r=49.328335377 0.245769801288 0.242051694972 0.235962626093
r=49.5803837731 0.23477100282 0.285747333329 0.228212220918
r=51.9795075829 0.230423397696 0.243120180645 0.269808424837
r=53.3218481015 0.25160657289 0.233892545407 0.260147887696
r=57.7821543296 0.266538794615 0.263077599299 0.235978632371
r=53.490180654 0.303236979271 0.21626141958 0.239061192205
r=53.6503740494 0.226234525702 0.255581181034 0.258550853756
r=45.4800319802 0.254382539564 0.242193778449 0.221035294692
r=51.8433477421 0.249272442871 0.257658524695 0.253491489824
r=48.2804367274 0.268642369196 0.221719447098 0.237520479112
r=52.5449850262 0.264553658843 0.236448746182 0.264602178733
r=51.3422659233 0.257302793198 0.241327203817 0.255065007427
r=61.9162713254 0.241332379591 0.237235212936 0.265218490973
r=54.7115045512 0.270558206096 0.248255099462 0.252388450955
r=55.3201296049 0.245594855559 0.253032618999 0.265175912323
r=52.2182182368 0.2436222491 0.278788048095 0.266071009356
r=46.9323570107 0.264061998213 0.246527415485 0.266953590171
r=51.7676456262 0.210624952962 0.266744873678 0.281280969224
r=54.7296504958 0.24704736048 0.243795466376 0.266878334732
r=51.4504258242 0.255593665822 0.248240804156 0.25096666435
r=55.5052714836 0.220676656424 0.256274187475 0.281937657534
r=47.6157254024 0.237132118245 0.274486743052 0.23516237328
r=57.5063136306 0.246774010993 0.245149873739 0.237627629989
r=55.0146525747 0.254604547436 0.259811974571 0.240048654675
r=52.8536688101 0.231701582298 0.258019887492 0.255371765516
r=48.643267462 0.270338981279 0.242467805238 0.245563810292
r=48.262969893 0.268866715776 0.241050640514 0.239349357145
r=51.443897219 0.261202097027 0.231246091011 0.268747793956
r=52.2891684994 0.239101887069 0.2337894807 0.249888051823
r=50.6464935172 0.229423628323 0.226333759512 0.27864045908
r=57.1894955822 0.22714546077 0.255647544741 0.259840129251
r=51.535662288 0.26509627262 0.236582334121 0.248927745732
r=52.1664301353 0.264877474619 0.20610725301 0.255242403439
r=48.802112343 0.240442558677 0.249957327741 0.247748748194
r=49.1587142472 0.222433661093 0.254634605101 0.28267155219
r=43.7748917473 0.225675474246 0.268207264608 0.229507083128
r=55.3065574142 0.274337819915 0.247190914114 0.212589210141
r=53.2063970615 0.236480484466 0.224896591573 0.264556113379
r=57.9618452257 0.245168664017 0.255976879416 0.248795277014
r=58.1951542176 0.231639894204 0.248792782219 0.238065135206
r=48.8981739729 0.224708373039 0.301639192717 0.245487893055
r=55.8403717711 0.24450319275 0.252345768604 0.236469181766
r=47.7014638712 0.251468727425 0.258361431499 0.236144908223
r=50.4601682986 0.292618085992 0.239423917314 0.213933738377
r=51.949177069 0.24537475571 0.263679177011 0.219417579968
r=52.8385477719 0.245330407457 0.234815642971 0.243587044556
r=52.9808127671 0.223138495304 0.244701914873 0.274202753956
r=55.7198650316 0.206952124227 0.273822624608 0.257022020303
r=44.0904950793 0.251773523673 0.253490655307 0.235723016007
r=51.18500144 0.250683706268 0.267946874412 0.221946531563
r=56.6560515374 0.223819454043 0.246524143051 0.288648108687
r=51.0514629664 0.189365709318 0.261183076692 0.30320894284
r=54.7613485144 0.257675888395 0.246545719154 0.252878276646
r=53.955546614 0.272889449252 0.235752297348 0.261982853696
r=55.2090113252 0.234698701061 0.255704093345 0.2485194699
r=47.4017612622 0.244771993159 0.271916634037 0.262739574049
r=51.6946729017 0.257065026458 0.233030440413 0.280146184285
r=55.0771960757 0.267762634625 0.235108773526 0.243987402238
r=52.7276422951 0.239058380672 0.245948321667 0.261268738555
r=52.100768907 0.258837968549 0.232303312916 0.244488950541
r=51.8183304219 0.280355528179 0.256355033815 0.219587114627
r=53.3355928545 0.286785989933 0.237421543922 0.263176875708
r=55.6995429306 0.229425832873 0.248391858057 0.252260999761
r=49.6330777489 0.231368369286 0.264407969036 0.241996347109
r=52.17292449 0.26638920305 0.25886400416 0.241158360307
r=50.0976374979 0.221025794866 0.267448724053 0.282625311841
r=58.6219357246 0.267830526563 0.231255975041 0.255285808025
r=53.9644373548 0.226782057004 0.241773147636 0.271866067503
r=50.0383728755 0.230678656633 0.257395055546 0.270112970823
r=55.3639685489 0.224832484355 0.256845417524 0.259921993233
r=56.4608101891 0.23319239091 0.259549263219 0.285103223205
r=49.494703431 0.25796520887 0.265523281732 0.260190718531
r=55.8131356864 0.213226977291 0.266592844101 0.238592064456
r=59.6912264603 0.271268896527 0.229261833522 0.247678283351
r=51.4072162809 0.251774662939 0.251093677372 0.253069522594
r=48.4598974686 0.243352945594 0.298898349463 0.23419356836
r=53.184151866 0.276235135711 0.249015850353 0.262304068719
r=56.3313912013 0.260151237834 0.249175314655 0.248874581183
r=53.0526763002 0.275151131623 0.221330248096 0.248010746691
r=57.9852870132 0.238016234208 0.253361501175 0.260591173514
r=47.2794878613 0.270190394158 0.259996741835 0.239077094552
r=52.7303404885 0.257329597371 0.238198493133 0.226357889651
r=51.7204419246 0.272199888366 0.234187570705 0.246079970185
r=51.111090686 0.249412829893 0.277797443577 0.229953562946
r=50.4778769808 0.239618913405 0.260563124631 0.254843424443
r=59.1856214377 0.243478209562 0.255087163486 0.248515303919
r=58.4479590533 0.258307453808 0.193883015211 0.294195248773
r=48.4384429597 0.255502576454 0.261212963311 0.220305116962
r=54.6069888126 0.26869681726 0.260968452911 0.244729104154
r=49.5701800784 0.253714195233 0.240738614196 0.259986032834
r=53.8366535646 0.273801450043 0.243305177065 0.245874876059
r=50.0037077467 0.243283435055 0.25460812294 0.25567075486
