# Supplementary material for: Do universal codon-usage patterns minimize the effects of mutation and translation error?
Source: Genome Biol. 2005 Oct 19;6(11):R91. doi: 10.1186/gb-2005-6-11-r91 (PMC1297647; doi:10.1186/gb-2005-6-11-r91)
Supplement: Additional data file 1 — A tar archive containing the used CUTG records, separated for archaea, bacteria, and eukaryotes, the data used to produce the histograms in Figure 1, the kinemages used to produce Figures 2 and 4, and the data used to produce the scatterplots in Figures 3 and 5. [file gb-2005-6-11-r91-S1.tgz › CodeError/data/kinemages_uns/bac_mp_AGCU.kin]

@kinemage 1

@viewid {oblique}
@zoom 1.05
@zslab 467
@center 0.500 0.289 0.204
@matrix
-0.55836 -0.72046 -0.41133  0.82346 -0.42101 -0.38036  0.10085 -0.55108
0.82833

@2viewid {top}
@2zoom 0.82
@2zslab 470
@2center 0.500 0.289 0.204
@2matrix
-0.38337  0.43731 -0.81351  0.87217 -0.11840 -0.47466 -0.30389 -0.89148
-0.33602

@3viewid {side}
@3zoom 0.82
@3zslab 470
@3center 0.500 0.289 0.204
@3matrix
-0.49808 -0.81559 -0.29450  0.86714 -0.46911 -0.16738 -0.00164 -0.33875
0.94088

@4viewid {End-O-Line}
@4zoom 1.43
@4zslab 469
@4center 0.500 0.289 0.204
@4matrix
 0.00348 -0.99984 -0.01766  0.57533 -0.01244  0.81784 -0.81792 -0.01301
0.57519

@perspective
@fontsizelabel 24
@onewidth
@zclipoff
@localrotation  1 0 0 .5 .866 0 .5 .289 .816

@group {Tetrahedron}
@vectorlist  {Edges}  color=white     nobutton
P   {0 0 0} 0 0 0
     0.5 0 0
  {1 0 0} 1 0 0
     0.5  0.5  0
  {0 1 0} 0 1 0
P    0 0 0
    0  0.5  0
  {0 1 0} 0 1 0
   0  0.5  0.5
  {0 0 1} 0 0 1
P    0 0 0
   0 0 0.5
  {0 0 1} 0 0 1
   0.5  0 0.5
  {1 0 0} 1 0 0

@labellist {labels} color=white    nobutton
  {U}  0  0  0
   {A}  1.1    0  0
   {C}  0    1.05   0
   {G}   0  0   1.08


@group  {Lines}
@vectorlist {A=U&C=G} color= green    off
 P   0   0.5   0.5
     .1  .4  .4
     .25 .25 .25
     .4  .1  .1
 L   0.500, 0.000, 0.000

@vectorlist {A=G&C=U} color= red    off
 P   0.5   0   0.5
     .25 .25 .25
 L   0, 0.500, 0.000

@vectorlist {A=C&G=U} color= red    off
 P   0.5   0.5   0
     .25 .25 .25
 L   0.000, 0.000, 0.500

@group {Original Data} recessiveon
@balllist {First Position} color=yellow
r=16.7783659268 0.210157968406 0.261897620476 0.397720455909
r=17.2268587922 0.226075671805 0.255767122368 0.374622424093
r=17.6505829707 0.268967074472 0.21124476558 0.329050004105
r=18.48615716 0.263864906787 0.212531827095 0.332845561767
r=17.9430504253 0.272291688019 0.212949677155 0.325791739264
r=18.3620905964 0.313752873891 0.158752778886 0.311130745407
r=19.0660944206 0.295733832215 0.163591455437 0.331878263209
r=16.8088301815 0.149044949159 0.298679083911 0.445424308657
r=15.6970940627 0.107650714511 0.312453916646 0.487342438819
r=17.8032257537 0.252489787979 0.249007975102 0.342112429488
r=17.6294764983 0.253392440188 0.23731853406 0.367567933403
r=17.8144914359 0.235523717684 0.263443082151 0.370023419204
r=17.0212373509 0.232597482123 0.248757148343 0.370042864111
r=16.6497753613 0.23815996636 0.246090808633 0.365796653595
r=16.5349585757 0.229516846198 0.247546768918 0.383525184109
r=17.3827227605 0.237887765772 0.237155803416 0.370721505751
r=18.3509506208 0.223493734623 0.254849230417 0.377353092636
r=16.4330275067 0.153943827203 0.278269270582 0.460354702919
r=17.2728368084 0.176265228488 0.270982809265 0.42699956662
r=17.7817120677 0.273500870863 0.205921871112 0.33137596417
r=17.5583607281 0.267786079232 0.196667436905 0.345169323988
r=15.5743394184 0.266143380429 0.149271137026 0.419884877028
r=16.9785886805 0.285383903793 0.163737280296 0.387043422196
r=17.2268197543 0.324537646057 0.160383160175 0.34403776213
r=15.7665459075 0.211917868767 0.26150198899 0.396230963957
r=16.4971080451 0.218471955224 0.247937258638 0.390772528538
r=15.195400308 0.375950725584 0.157202183753 0.286920815641
r=17.7117239766 0.214389509126 0.251036682616 0.406060606061
r=17.6485488936 0.212633832976 0.267880085653 0.386117059243
r=16.5074044188 0.206051873199 0.262553488778 0.396122609379
r=17.3637805191 0.199592487597 0.274074238129 0.402185949681
r=18.3162642552 0.217719647013 0.265928044996 0.392443269977
r=18.4968271127 0.279121094708 0.207170533131 0.341867346772
r=18.3784173822 0.35011052731 0.154205036491 0.295679992891
r=18.9970209615 0.351641910755 0.151419801644 0.288309965604
r=17.3888164285 0.315484751132 0.153186092424 0.328371589097
r=17.8480410804 0.324231132862 0.156127764492 0.316222679495
r=17.446010314 0.316857168236 0.153949683899 0.325513736324
r=17.4747522752 0.317456021285 0.152825613009 0.32732628086
r=19.9826307526 0.286660635597 0.186593515627 0.341027811014
r=16.2868733942 0.300921414016 0.167803667937 0.329937095774
r=17.5109239996 0.273894475403 0.197053911936 0.346720124039
r=18.596662759 0.29340583858 0.194161419576 0.338088151116
r=17.7993717151 0.300994986263 0.170932741412 0.338885180758
r=19.1169212121 0.314258373206 0.162743221691 0.319872408293
r=19.5430217681 0.29262843155 0.168147989946 0.356864742315
r=18.459289385 0.335920241832 0.149139634926 0.320020927799
r=17.6428169778 0.298854634139 0.187425143304 0.336518317442
r=17.5559862753 0.299397156813 0.186137217815 0.336927980312
r=19.8921270697 0.320030371314 0.160012736357 0.306946213383
r=18.7674642445 0.340209004192 0.164378151771 0.279938027827
r=19.3470152544 0.310790687539 0.179793338902 0.308311843969
r=19.4414951692 0.310415020964 0.190405298657 0.32065382512
r=19.5605465446 0.303804071866 0.182729962102 0.318699969127
r=17.1524788297 0.275849536616 0.190305288025 0.358849718335
r=17.3009385637 0.271249739879 0.211885048766 0.341558268772
r=18.0097546184 0.234283552321 0.229807262644 0.390128496761
r=17.7976207283 0.202358560348 0.268487013124 0.396136695057
r=16.6097445905 0.186984308748 0.288161992818 0.403692109523
r=16.6337566269 0.186357629682 0.289453975543 0.402117243593
r=16.8757890908 0.200545575361 0.259707860715 0.425303971742
r=16.7125239909 0.187324097401 0.290904804111 0.399224565892
r=16.778308205 0.38887142408 0.0992769569318 0.333228544483
r=18.4276902744 0.398524154578 0.113272053931 0.293282975921
r=18.7140646968 0.399321720151 0.111791846828 0.263838428491
r=16.907177679 0.403676332436 0.095071084111 0.338448049101
r=17.7487719991 0.397604864348 0.10290441063 0.30281798821
r=16.7363969156 0.217183781045 0.266378836844 0.373267592321
r=16.3428683011 0.218665323657 0.259842246606 0.388432297376
r=16.9034529959 0.234911061579 0.242777850618 0.372973209213
r=16.7587556576 0.22972972973 0.249214403786 0.381921427792
r=17.0061220609 0.236962551064 0.242331916987 0.381525555723
r=16.7112607721 0.230243971528 0.248422200143 0.382589372893
r=17.0696674219 0.392348230217 0.11816257936 0.252732478526
r=17.3843600589 0.386973281513 0.12871045971 0.245290112148
r=17.1925938361 0.395478734574 0.123362871148 0.231324881959
r=17.1934757732 0.394477040959 0.121661038626 0.241656102404
r=17.2054970178 0.215769476407 0.265985429904 0.38210238036
r=17.3192355284 0.195193109197 0.261415207928 0.388533851996
r=16.3871967941 0.214531599001 0.263040336355 0.387334121666
r=19.3946498423 0.312365930599 0.152365930599 0.363154574132
r=17.8600755307 0.391543555782 0.0917303447105 0.363151638648
r=19.2850820945 0.37889761712 0.122706286515 0.284282619636
r=18.1469224479 0.35969533183 0.127777658059 0.29911040499
r=18.131168114 0.360756873348 0.1377020859 0.249858162916
r=18.0274392757 0.522392372147 0.0470480593277 0.148126745642
r=16.4763141261 0.196921592956 0.26764168793 0.414123243457
r=16.0672019021 0.219811947073 0.255122049128 0.41731383841
r=16.3460602839 0.26827451793 0.196909225775 0.30916150887
r=16.2669898799 0.265200600996 0.19788906411 0.317616380863
r=16.8787836438 0.282927536397 0.191863406648 0.30494175966
r=16.5335554179 0.296743769792 0.172208453807 0.323282390197
r=16.6429626982 0.276171657682 0.204714310379 0.303558068344
r=16.6542922045 0.27549855822 0.205317219211 0.304036433207
r=16.6659518476 0.276259952365 0.204905069752 0.303719632528
r=16.6465027336 0.277045890888 0.204297988838 0.302584154957
r=16.7679283701 0.264795678722 0.233501643964 0.356211836543
r=16.9888137362 0.256964505831 0.237455355732 0.35673535826
r=16.9954354015 0.215096959778 0.274413529733 0.368645538858
r=17.0536712685 0.20446208787 0.279806438915 0.383576687099
r=18.0215546793 0.269509938038 0.23044982699 0.337828920898
r=17.2410370698 0.317140644019 0.180203607392 0.310777913024
r=18.668476945 0.384985858163 0.10878707275 0.309719722609
r=17.6657816162 0.371878063582 0.104616964661 0.331030297372
r=22.2157005191 0.418208896384 0.0933769902976 0.241025865656
r=19.8933144504 0.376723010759 0.10417618425 0.30241497188
r=17.8880912087 0.347772935048 0.116987349846 0.358881683852
r=19.7674521156 0.367793555828 0.100151373171 0.322987097239
r=18.4129184661 0.3777177394 0.0889578553877 0.322341652013
r=20.0792520244 0.426721983405 0.0956712986104 0.236179146256
r=18.4234151399 0.392627255706 0.0952977319825 0.307902190026
r=20.9593778113 0.321289500389 0.143322398697 0.345573832393
r=17.4161293846 0.221455812421 0.254531757616 0.385164084938
r=16.8727681464 0.226916925393 0.229501498595 0.389030012231
r=17.5012254152 0.222398628267 0.245673641762 0.391991871209
r=17.0207308883 0.21258804052 0.257802180214 0.400083558599
r=17.4953063572 0.22675004266 0.225461971629 0.401360731448
r=16.8182634772 0.229723038137 0.225097567705 0.390053108215
r=17.2180753277 0.245389744769 0.246263508853 0.355070131065
r=17.4440090668 0.231202642316 0.260475357814 0.370312803575
r=17.8363907222 0.294661179576 0.191112688711 0.321050237934
r=17.0818348132 0.280509076247 0.199838722401 0.309255055264
r=16.3278423011 0.191613447053 0.300314334831 0.397843256127
r=16.8198201093 0.212835749941 0.271975279296 0.381079153791
r=16.782153783 0.284124134393 0.195588612465 0.34644780713
r=18.3955437348 0.237450833489 0.230052444278 0.386589248923
r=18.4446987318 0.270648531441 0.20375845982 0.349070241146
r=19.1702783707 0.358690917012 0.123175778697 0.287246787192
r=19.2140949386 0.306914283286 0.134970889465 0.316624877821
r=17.8635497842 0.353177556184 0.12966959369 0.291524036315
r=17.8347884305 0.238693259403 0.248541399429 0.370484545041
r=17.0552424017 0.244724283718 0.243508555461 0.366732594219
r=18.4004720239 0.333007458598 0.152109055666 0.315342800556
r=17.6222875401 0.306145829982 0.157267994218 0.330394788866
r=18.9175802644 0.321754323928 0.166477727741 0.320027872825
r=16.9275789474 0.320765238279 0.156307639514 0.324239694591
r=17.628128751 0.263832074289 0.247409751874 0.338598429429
r=17.8160657435 0.254624481957 0.246831092692 0.344475892045
r=17.2268918647 0.268496819551 0.246568463341 0.339917419931
r=17.5673186714 0.265538053704 0.228816031579 0.34394170448
r=17.3785762681 0.255547607437 0.240342878033 0.342399880588
r=17.4049701552 0.252602103572 0.241604181772 0.347273403386
r=17.5763073644 0.25760362069 0.237538291989 0.346482599895
r=17.5565311861 0.257061265167 0.237745136062 0.346606863282
r=17.3757415352 0.327627707943 0.154158866007 0.377534100027
r=18.7844861725 0.33754704631 0.150425462281 0.326215022091
r=18.0722275298 0.261592708403 0.21429046637 0.327123943849
r=18.4820129306 0.3845903751 0.0882107049301 0.310952953052
r=19.6453162834 0.267097728178 0.19477826435 0.360906104128
r=16.8964544554 0.231564425046 0.251016551071 0.382756317498
r=16.7050923376 0.197172145991 0.278155594613 0.380799768438
r=17.2061885747 0.196999422966 0.285112521639 0.400115406809
r=17.3808665333 0.208242761499 0.288214068342 0.369511346839
r=16.6716677352 0.191948436908 0.268982869748 0.410436700789
r=18.5607761808 0.325594680438 0.160249525855 0.317665607934
r=17.4738988864 0.28837504564 0.181444385435 0.321497327978
r=18.923557753 0.323045319289 0.154310140827 0.317829145121
r=17.5396330825 0.283043709227 0.180871432885 0.329198848892
r=18.561440738 0.335804299481 0.157935919611 0.306688081707
r=18.0958688491 0.330129636311 0.178793800034 0.297900956287
r=18.8987035008 0.364859142893 0.13741143017 0.302615529244
r=18.0090387336 0.339368468376 0.146093619857 0.297837025262
r=17.9981117765 0.338354817941 0.146418256568 0.299565463973
r=17.5599639408 0.271016670244 0.229090648923 0.338413107248
r=17.7553295221 0.225413130862 0.275480125056 0.366815542653
r=16.8411349438 0.26314043005 0.23935934873 0.354260684895
r=17.4791528539 0.254980676473 0.247594129376 0.343559323726
r=19.0601314259 0.323027226581 0.153853253346 0.325149976927
r=18.4064266612 0.290715216348 0.190461496263 0.337859151066
r=19.9030130323 0.279862206358 0.188843695526 0.356810824272
r=20.300806298 0.328962850899 0.147167591192 0.336583179246
r=18.6542392165 0.334249504511 0.149139219355 0.317659241478
r=17.8962957413 0.3079536481 0.178355646154 0.318219381852
r=17.8731439564 0.28574430383 0.195752622253 0.333270872958
r=18.0057338601 0.320317016766 0.166289265754 0.310922142995
r=18.9503380669 0.325813274247 0.156116762346 0.315103904388
r=18.7342293092 0.325841698499 0.158568002132 0.321636907406
r=17.7649097921 0.31488540005 0.159077043629 0.326258640472
r=19.6756218634 0.3206415012 0.162448178049 0.321077896574
r=16.8519135089 0.174673966535 0.278174212598 0.428364911417
r=17.6227354609 0.30594581357 0.178232625284 0.313634254485
r=17.3333606063 0.326053897739 0.144504275422 0.282290030663
r=17.0807078702 0.318016276519 0.160795767863 0.290754275811
r=16.9871942853 0.320033195265 0.160453570694 0.286549879394
r=17.7915975507 0.317274089407 0.157889494676 0.340612157404
r=17.5467436894 0.344193177463 0.15479384548 0.318677106719
r=17.6509690546 0.317714915988 0.15995122859 0.341579177942
r=19.1856839153 0.332559260395 0.135302107523 0.35113701091
r=18.5401088637 0.296061973431 0.195923132751 0.310198479063
r=18.1704975408 0.299692992074 0.16681808214 0.339682340779
r=16.541664556 0.219302413147 0.251820527641 0.391957385495
r=16.9727826035 0.201404734033 0.261720997599 0.416023491597
r=15.5902784841 0.174219843056 0.312549425148 0.398990206217
r=17.7064747238 0.275167785235 0.214418257808 0.298527652047
r=17.6132235109 0.157160936949 0.294798647275 0.434033901118
r=19.7076147402 0.302851483514 0.18280856683 0.329509346759
r=20.4902284363 0.340534811675 0.162175933475 0.360304907875
r=17.4527084778 0.190765820909 0.277167119828 0.396105820651
r=16.8753217414 0.19766029534 0.264942785911 0.418589784568
r=16.8947621497 0.179116833204 0.27787563902 0.419424838269
r=17.0068388492 0.201023866176 0.260472997332 0.415999711587
r=16.386690938 0.187603732344 0.257866123237 0.421793912946
r=16.5648849719 0.208168436796 0.244246359745 0.398595614929
r=17.3233932961 0.190402700312 0.269273117814 0.415804768867
r=17.2964937531 0.210628034027 0.248969001567 0.403687246055
r=16.3860390186 0.187799005283 0.259812937933 0.418359995969
r=16.3828591934 0.188097479532 0.25762318945 0.421354539681
r=16.7247937886 0.211489614671 0.279097836465 0.383311415755
r=18.089948657 0.393057480367 0.100772124332 0.321586484525
r=16.8806984366 0.367538816956 0.153656046849 0.344275506367
r=17.1223060019 0.385566782618 0.104411683507 0.306443597813
r=19.3410683834 0.398052916699 0.0971186307608 0.283818795635
r=17.4904476074 0.367360729822 0.134518731258 0.296236854331
r=19.0624782297 0.370048051072 0.136190368551 0.274877474904
r=17.5261311362 0.371174277264 0.148121630032 0.268666662995
r=18.2467936417 0.397420221055 0.0971972475964 0.300390802944
r=18.3342648306 0.356270693182 0.158248803222 0.294206963453
r=18.9705047432 0.409293133295 0.0989844200808 0.254760530871
r=18.9621110009 0.399950401746 0.0878707469497 0.26937555798
r=17.6595625276 0.323338031979 0.180798200276 0.294469836117
r=18.128286826 0.391780170892 0.122333737075 0.265486024706
r=16.0751632023 0.182667947934 0.290823693852 0.407638271522
r=18.4759738618 0.262866931402 0.194796327242 0.367132050384
r=18.1740298573 0.280336151337 0.189287173785 0.364894513227
r=17.6196455773 0.259630794095 0.212466556206 0.36019984789
r=17.5951572157 0.25756735044 0.21331724321 0.360974189991
r=17.3814639892 0.252332220912 0.247763734744 0.344110690457
r=16.7738186025 0.160011219016 0.291729481471 0.43473687901
r=17.6074944625 0.267702330243 0.211976948133 0.325783011776
r=17.1401430113 0.27761376291 0.20521654836 0.321401189729
r=17.479585181 0.214410419358 0.257201717937 0.388910227312
r=18.05077193 0.312383242014 0.157774639236 0.330666442361
r=18.2195316219 0.32865453381 0.157655974809 0.319047873192
r=18.3625350869 0.373583270943 0.155217471147 0.239168820895
r=17.4482653692 0.248397073244 0.248679942672 0.341178245455
r=17.3214607493 0.300765141765 0.190209625607 0.281714303821
r=16.8870425831 0.207496803069 0.258184143223 0.398305626598
r=17.6206707267 0.278862827722 0.188042739181 0.326616499405
r=16.9658052918 0.251550829219 0.263071274845 0.339030256995
r=18.5015084311 0.285714285714 0.211540335943 0.341953929627
r=17.6218985531 0.263987138264 0.250160771704 0.331149517685
r=18.4108190023 0.320036983225 0.18060141769 0.295117333686
r=17.0716072337 0.273452952812 0.216021474993 0.320641424131
r=18.9674004299 0.288057028228 0.215145436309 0.316929359507
r=17.9911058122 0.279737985815 0.211668656352 0.322119573557
r=17.433328949 0.22643229071 0.235860973387 0.359948107241
r=17.3443169796 0.270046758322 0.25242515179 0.322457952404
r=18.1008495991 0.277924316419 0.228382648664 0.332636912068
r=17.3666942454 0.25792946853 0.24827928759 0.333995600653
r=17.1062258914 0.285235702321 0.243000717875 0.312335486959
r=17.2153197952 0.241568073459 0.249514391665 0.350520925305
r=17.4319930881 0.233399160701 0.245186373735 0.382745001234
r=19.4448106753 0.290731900111 0.186672491081 0.35278271813
r=18.3287034491 0.277666682168 0.215563719791 0.33069339162
r=16.9252969214 0.294790556833 0.175853754276 0.315258229126
r=16.3027262579 0.226788085406 0.26312559061 0.351199754489
r=16.4223852938 0.314371488398 0.173514088825 0.307842849926
r=17.1399710369 0.360880985645 0.128614263421 0.285413449676
r=17.9882431572 0.301430879298 0.191737825987 0.315624278791
r=18.0045453397 0.289859928096 0.203974073167 0.325090524851
r=17.9279031902 0.265967123644 0.214995776753 0.331654863232
r=17.1261067264 0.21417874898 0.269862968575 0.370494154373
r=17.220026448 0.189339506616 0.303474294488 0.383120796122
r=17.5768385782 0.217115689382 0.289864915855 0.354803411063
r=17.6678887563 0.225192965704 0.282684809422 0.357523673112
r=17.4066716801 0.220517641161 0.262037559274 0.369279939838
r=17.3120142811 0.223455951858 0.262398317157 0.373782357666
r=17.1471250632 0.2110702481 0.281495578744 0.373688942164
r=17.7622969054 0.238021211681 0.255673398228 0.359116664245
r=17.6088528889 0.222183790583 0.24644288971 0.381086392579
r=16.4182543129 0.220623718181 0.26152129328 0.391723971529
r=17.6261798397 0.228880229395 0.257995735608 0.364421733696
r=17.3852579685 0.220483766483 0.274932200226 0.367546142275
r=17.1646331946 0.231566707466 0.261982864137 0.359265605875
r=17.6643899637 0.244458895573 0.259307429686 0.348344442638
r=16.9993160123 0.250614250614 0.249098227822 0.349783051911
r=17.0140204759 0.240686320978 0.264148260499 0.361456062186
r=17.8314077152 0.21638497389 0.279274524117 0.369981470043
r=17.1830804085 0.249535747447 0.264856081708 0.351903435469
r=17.1889051435 0.227190086031 0.268162201916 0.363894286657
r=16.6149720367 0.199875915661 0.282413548134 0.394579326839
r=16.5719680661 0.228911009755 0.251563072211 0.37000366215
r=16.6816536128 0.230924802353 0.245047343262 0.383491910278
r=17.3006039163 0.229366192887 0.245531629354 0.389221008967
r=16.6575947811 0.233869172196 0.247695596028 0.375317273011
r=17.1304344399 0.218735788995 0.267192158052 0.372037794957
r=16.5430024714 0.219049196621 0.256438628458 0.383809839324
r=16.0468712358 0.199683519551 0.266114330066 0.411484750576
r=16.0804885177 0.191129595741 0.281630344369 0.406082182665
r=16.753787395 0.207679113339 0.247877908255 0.41892070194
r=16.9871672059 0.198676932217 0.259635995793 0.402949606211
r=18.3889515403 0.191542064493 0.254954062331 0.41406953702
r=17.1305489019 0.199197823465 0.264129245786 0.395787170785
r=16.406931756 0.211008627638 0.265585101879 0.394518580313
r=15.7811838349 0.179127647854 0.300215333767 0.42290550353
r=16.1258162329 0.204019582582 0.251816542128 0.408734862149
r=17.7602675936 0.366821341705 0.138940159735 0.287485696871
r=17.2855530405 0.370140151293 0.137688383276 0.28446607635
r=17.6860372403 0.375364088169 0.134074166643 0.280276594858
r=16.8994413264 0.368519399334 0.129612013318 0.314704083713
r=17.0931291286 0.371431237171 0.134260123157 0.288766560926
r=16.1458407365 0.180837543784 0.288397755804 0.401382474195
r=17.4670389472 0.20733140964 0.273729369914 0.378433258523
r=17.2245552336 0.14889943893 0.278993772736 0.453665454097
r=18.3954752206 0.278329197684 0.209961745244 0.319117038875
r=17.437395375 0.264145638575 0.255710972095 0.328038237155
r=17.5412771711 0.288091523661 0.216068642746 0.329901196048
r=17.4460649899 0.252562402955 0.24246554034 0.347676110024
r=17.3730573722 0.250201244832 0.244787379139 0.348788430169
r=17.4023258992 0.251172861783 0.241645615301 0.345555154577
r=17.8420726312 0.267838584197 0.224634023221 0.339816491968
r=17.9041811577 0.289340931786 0.210142557074 0.327132330154
r=17.5729955738 0.26194134095 0.235989796335 0.347246765674
r=17.4024485144 0.250738331719 0.244426213196 0.349011078868
r=18.1154028169 0.268495181616 0.233802816901 0.3280948851
r=17.9981981577 0.268926688347 0.224742186125 0.342919412235
r=17.5699999972 0.268519626405 0.210637039957 0.338526453593
r=17.118577174 0.272931755814 0.204282693778 0.358405686266
r=18.8765175818 0.31028741328 0.176134786918 0.292051536174
r=17.641854756 0.297716962343 0.202817836462 0.312838859588
r=17.9823781889 0.296519366432 0.210856737211 0.306385598296
r=18.0157817518 0.284616806451 0.229939234306 0.310494212241
r=17.376038973 0.2509202098 0.246111656327 0.346503455044
r=17.3923835464 0.252437798068 0.244534597803 0.344903311997
r=17.8599025598 0.283730256969 0.190028222013 0.322844976977
r=15.7006038193 0.217266554022 0.264641183409 0.365925973157
r=16.4676358928 0.218005023579 0.253685841836 0.393519064497
r=16.7352388973 0.250238616585 0.248161248667 0.339003986301
r=16.4737267175 0.199586088537 0.277017818384 0.397102619757
r=17.5022958854 0.213644614764 0.255067567568 0.40076643808
r=18.4935195877 0.221200199479 0.243863245969 0.382722890231
r=17.5568305352 0.361446309899 0.116518013291 0.310423224904
r=17.8964820296 0.364957716702 0.132135306554 0.285034732709
r=19.2545663728 0.351078955754 0.139390423223 0.303176492611
r=18.8225667657 0.336260528878 0.141668552309 0.314612926272
r=18.8806728569 0.336901969779 0.142297836869 0.313417283841
r=18.8147645599 0.336327663461 0.142427393503 0.313829073971
r=18.9465987773 0.305414847162 0.148864628821 0.345021834061
r=20.5570647933 0.36371124031 0.13690245478 0.291698966408
r=18.8400868937 0.341649725867 0.149665664219 0.305872437179
r=20.7086162845 0.370754403456 0.13260219342 0.268660684613
r=20.2639942061 0.326374984024 0.140842670302 0.326161973331
r=16.6688767101 0.233873259449 0.252912759307 0.391426135672
r=15.7695430667 0.173514083357 0.289551441001 0.40103045331
r=18.7786795027 0.34109021358 0.147191584316 0.297730315588
r=18.2907608341 0.316789532298 0.161898602958 0.320133702626
r=18.2834296319 0.31599532333 0.163255048607 0.319733256626
r=18.0406527275 0.298611486304 0.167125902714 0.338285878942
r=19.6348743211 0.319796141245 0.161856570805 0.320240262104
r=18.3421718249 0.311804793849 0.169705086459 0.322695998707
r=18.7302660434 0.31716401213 0.163041420403 0.326144801022
r=18.2204782261 0.295254847903 0.178054411528 0.335107021743
r=18.1609744628 0.293810574092 0.177175967423 0.335052152048
r=20.6827580267 0.289490696009 0.173279439467 0.342968657681
r=18.162493113 0.303407625643 0.173427982083 0.330485751458
r=18.2196654973 0.305245217314 0.171596903448 0.33127620492
r=18.1671742395 0.305453086516 0.172671785785 0.329625873463
r=18.1730176024 0.305685864519 0.171583174631 0.330616896622
r=19.5294278418 0.312241075989 0.160632200216 0.334544009988
r=18.8938972474 0.313648861565 0.164555593315 0.340742685903
r=18.4481548274 0.32337143014 0.159571937081 0.307714832133
r=16.9401354557 0.163312027534 0.280514412144 0.439109458546
r=16.9299972009 0.146561249294 0.304638200702 0.439168119429
r=16.7876422494 0.161897977759 0.291780442439 0.43725513475
r=16.8083702726 0.153672080498 0.296242328087 0.437727026011
r=16.7701004917 0.169879313315 0.286038272751 0.428221731773
r=16.5470024284 0.171683848797 0.280733104238 0.422817869416
r=17.5269468266 0.176732381276 0.291801462046 0.417862696384
r=17.2382143316 0.176443850267 0.283368983957 0.424385026738
r=16.9540743966 0.162488413701 0.290219367262 0.436363734345
r=16.5410090965 0.163065949969 0.29951416167 0.431879264007
r=16.6573602365 0.149883391638 0.300120772947 0.438759786773
r=17.4586656938 0.160785354205 0.290395330326 0.434797028389
r=17.6699202324 0.157564441678 0.294797987656 0.436440018671
r=16.6798008793 0.171642320238 0.287831513261 0.414444759609
r=17.4088861015 0.169145256585 0.288265615116 0.426954497127
r=16.7421897327 0.157103284527 0.295787315178 0.434723171565
r=16.6295000785 0.15950952366 0.283458465534 0.440308275479
r=16.950456813 0.151659154413 0.302155778997 0.435418408762
r=17.343424836 0.190756464685 0.270551910459 0.420168371285
r=17.4223912751 0.169785916252 0.300480229792 0.414164534805
r=17.0520727183 0.148220939279 0.307060284704 0.435436542057
r=17.0586132942 0.163831867058 0.290566959922 0.430107526882
r=16.9368146483 0.156792232311 0.288351463934 0.44559321526
r=17.2993455191 0.170810412786 0.296725429896 0.419608437649
r=17.3727779034 0.16410281614 0.292770432988 0.420995724185
r=16.5245385839 0.210810960344 0.283213687982 0.348299376184
r=17.0947226802 0.233500167807 0.24839853497 0.36457953335
r=17.7107298369 0.215468258186 0.25798144136 0.362956301353
r=16.9040851045 0.245189406638 0.233702089619 0.338853503185
r=16.8610980231 0.203636418233 0.29024601307 0.367504545182
r=17.1657302022 0.253881278539 0.214872798434 0.344748858447
r=17.3030609659 0.255571503534 0.223693551872 0.334194181217
r=18.0981522442 0.231305370114 0.251459041861 0.383549565436
r=17.4863099005 0.347304959908 0.128679026429 0.341839471605
r=16.6861410138 0.218161344477 0.284329856621 0.341889713576
r=17.0332316588 0.314252526056 0.169825761795 0.353000238682
r=18.5973521146 0.3093745695 0.171304587409 0.357969417275
r=16.8091800726 0.203591639135 0.274639364103 0.405678584279
r=16.4389197516 0.186302789399 0.291367323739 0.407591001539
r=15.5542714691 0.159648390065 0.312013686271 0.410118446888
r=17.5208902229 0.19698738258 0.280862653549 0.384803512868
r=18.0980730468 0.325954001206 0.145835127918 0.343957274528
r=17.9803119542 0.33478533858 0.144790375367 0.313147853846
r=17.3942494155 0.240230460922 0.200734802939 0.380406646627
r=16.6896797252 0.217697811448 0.243615774866 0.358383952134
r=16.4363396877 0.274211961935 0.207062077632 0.339496146007
r=16.4171160297 0.273400827657 0.206880365311 0.338986233261
r=19.7145129031 0.388295519452 0.120772511177 0.259255919021
r=17.3195113114 0.263665164428 0.201329704163 0.366739547544
r=18.0991275941 0.279576506037 0.199846580189 0.327354337565
r=17.3309109511 0.256163199358 0.226057730735 0.340012383858
r=19.0030776794 0.313351594325 0.169511167299 0.312368310156
r=18.2916011461 0.270755597015 0.203491471215 0.355010660981
r=17.8021661253 0.268444398196 0.206357106768 0.344699339416
r=18.6503306067 0.274978376375 0.204744841221 0.339626838008
r=17.6889068553 0.261854100524 0.215316428823 0.345096457665
r=17.655099362 0.264013304946 0.213748401278 0.340980140374
r=17.0602696593 0.203948430741 0.275799501984 0.38625952901
r=15.4756475014 0.215705190044 0.259502218792 0.393305035694
r=17.2650642578 0.206291242232 0.277596258569 0.381766929336
r=17.4071255222 0.431796048111 0.0886579692807 0.220507902295
r=17.8488055029 0.351955061453 0.143829749787 0.305215452759
r=16.5113429583 0.284575396046 0.21311415327 0.334085891297
r=17.2124074941 0.193946320086 0.281079460903 0.390456214572
r=16.5587220232 0.207701887154 0.279126353099 0.376702749305
r=17.4569971095 0.218254759294 0.265698195953 0.382786803548
r=17.166214804 0.193290020993 0.28351370088 0.392148373769
r=16.3760464727 0.209807410509 0.284069499686 0.382823948085
r=16.5673195462 0.197593714769 0.286006200676 0.382275225479
r=19.1946741263 0.284581019582 0.20892655839 0.321781971525
r=17.2806478143 0.276981970857 0.212398122993 0.351321313905
r=17.1827048452 0.231697513592 0.245848045511 0.354781910832
r=17.2396388962 0.230773338297 0.243594926898 0.357590200425
r=17.1825303058 0.276284755486 0.221460304655 0.324117492171
r=17.8372908168 0.270565548469 0.225686286124 0.332773905661
r=17.4242992525 0.258492617194 0.22700651866 0.338227885529
r=17.4114692093 0.260397361873 0.226185752851 0.337053543599
r=17.4167875424 0.259541277449 0.226918573799 0.336684709989
r=18.0235611729 0.286512098196 0.195076069321 0.317927434336
r=17.2816051865 0.261205482969 0.204724363501 0.353055138971
r=16.5700488659 0.206022570673 0.266527617416 0.38889716563
r=17.1750774674 0.233703690556 0.245062889733 0.36454746607
r=17.3779281371 0.231582826608 0.226976229961 0.380725999631
r=16.9303288377 0.229125625095 0.226953578825 0.377531949285
r=17.4707423575 0.224947633648 0.246045960961 0.372666282141
r=17.4180318539 0.306349543427 0.168188575069 0.324952219155
r=16.9587809202 0.229421696919 0.227838750528 0.372836639932
r=17.34234609 0.349301504041 0.126318043141 0.345394208639
r=17.4534865019 0.320793643826 0.16061630306 0.329441201001
r=18.4565085271 0.347552602436 0.13665559247 0.309368770764
r=17.0178213354 0.232665515718 0.233869996387 0.364114505962
r=17.1798240884 0.240336301677 0.212079001045 0.373712750609
r=17.4367665886 0.347161815546 0.125738820118 0.347329095573
r=17.9073764406 0.352117565378 0.121916223097 0.325966211525
r=18.1202812691 0.346332381147 0.134691899612 0.314017547439
r=16.7195740886 0.227174643097 0.232905097389 0.369678608686
@balllist {Second Position} color=red
r=47.2304489102 0.270095980804 0.258798240352 0.20075984803
r=46.2521312957 0.270288412056 0.242812073479 0.205580292216
r=45.2480107562 0.315810000821 0.224135807538 0.159803760571
r=45.4259795721 0.328133688431 0.219087476953 0.161403611461
r=44.9404734037 0.319155478118 0.2171005432 0.163267397766
r=45.0073293051 0.338577590302 0.205989093466 0.151142906002
r=46.3160083636 0.348422043701 0.203440812883 0.160730225108
r=48.6048905445 0.216117076879 0.286914378029 0.220621495771
r=49.0560599698 0.184789859907 0.318879252835 0.228854323935
r=45.8023347598 0.295127407119 0.228039291967 0.188017895351
r=47.0617378769 0.289770227742 0.239078203783 0.191939359074
r=47.5357143776 0.302291408367 0.225742756119 0.204757312761
r=47.2946579485 0.271766769416 0.252586895829 0.194642505008
r=46.826904768 0.262656587684 0.254608396327 0.194359420687
r=47.5984032066 0.25730265345 0.25808932729 0.188868862243
r=47.100977344 0.266190310213 0.254025792959 0.187800627396
r=47.695677519 0.276534874406 0.237855467185 0.200205985009
r=49.9133075702 0.226057552964 0.290221516804 0.206472983231
r=48.4438531324 0.237010641884 0.283045215968 0.20221986806
r=45.5936185121 0.315103259517 0.223463548146 0.169420253794
r=45.8460943285 0.305322344604 0.217874656602 0.178926288223
r=46.2746373626 0.262585034014 0.258907079315 0.21333632354
r=47.7130395537 0.312505256076 0.269237238247 0.172371261178
r=49.8880311888 0.348401666551 0.173324183321 0.150327649193
r=46.2593497006 0.233836942982 0.284706875075 0.205287901314
r=46.7454822477 0.250029771525 0.277589697351 0.20162977833
r=44.9388414913 0.34590079791 0.200503942886 0.158928654752
r=48.3066736133 0.269750132908 0.256353003721 0.199929115719
r=47.5433970021 0.265274803712 0.247787294789 0.205389007852
r=47.4922609379 0.246092044363 0.261680202602 0.199414898262
r=48.0794045446 0.250365432318 0.265547484054 0.209337349398
r=48.9730352502 0.282219743988 0.226992823894 0.210798099302
r=47.4444153874 0.332352412248 0.222309415208 0.158386057842
r=46.322528776 0.371149595103 0.193772702532 0.137875876165
r=46.577443339 0.384896580445 0.172396773248 0.137522557957
r=46.7811685128 0.338934431183 0.194690284361 0.143205493417
r=45.4890750607 0.34219453868 0.214745194001 0.147711473222
r=46.6984101034 0.341233173148 0.192931595798 0.14386354947
r=46.8285148504 0.341343714011 0.194285845749 0.143010161895
r=45.9042625266 0.326640791432 0.233344033618 0.178101380337
r=45.529894569 0.29312483388 0.209621688668 0.152166208913
r=47.5137409819 0.324784001911 0.204735803692 0.155868165205
r=47.7386849685 0.341534058386 0.21100171723 0.155809959931
r=47.4575891219 0.343448768297 0.204833677413 0.148487341477
r=46.3528117384 0.359425837321 0.202424242424 0.152153110048
r=47.5624134453 0.334521677701 0.226223529218 0.163613662127
r=46.3299250087 0.338594349494 0.227270084874 0.146087664225
r=47.4473346757 0.332469212785 0.210479336548 0.150113962434
r=47.4876737238 0.331766931097 0.209206495823 0.149701434323
r=45.7742286862 0.35607916136 0.211046340747 0.160419320074
r=44.9700292849 0.367093991129 0.191870709035 0.140014581688
r=46.2937991138 0.342834053681 0.192568917299 0.160979551811
r=47.4261455915 0.347450932734 0.199580725527 0.164884243787
r=46.5962716875 0.340793944903 0.20355050988 0.161589452164
r=47.4392584045 0.304424859168 0.226876249319 0.166681809922
r=46.6069396861 0.311593201721 0.22958520535 0.163112819096
r=48.319036117 0.279673908136 0.266526850732 0.177391856734
r=46.5696972336 0.259631844792 0.261956590655 0.211129192468
r=46.6189483739 0.239964509993 0.270674853973 0.206265501672
r=46.5807005931 0.240302232041 0.269279871149 0.206260644773
r=46.2546114408 0.248399995337 0.275550529838 0.234014525361
r=46.510316784 0.244813629477 0.267864456214 0.204363563329
r=50.208947375 0.385539138636 0.221251178875 0.121848475322
r=49.372951186 0.4033656251 0.181015928667 0.118063044665
r=47.3003889173 0.389423807485 0.156874663278 0.119371267274
r=51.1233345024 0.389490824826 0.229097513622 0.124506795265
r=48.893696966 0.369641038304 0.196888792864 0.118213525109
r=46.2820853186 0.2517489068 0.261418456023 0.207037354009
r=46.8434224585 0.246231078112 0.269369725281 0.198030872137
r=46.42695092 0.261395918011 0.255364713081 0.192342992002
r=47.4615016404 0.262984888024 0.253411941902 0.189895072036
r=47.4508656292 0.26633694479 0.254518874756 0.189949858593
r=47.5228940658 0.263327875501 0.253539185875 0.187861724432
r=45.1074572057 0.366297356737 0.175384870742 0.122685588614
r=44.3396301772 0.359857670843 0.174464412416 0.1315432759
r=42.8608433696 0.351190011939 0.174113115629 0.132170219404
r=44.3737604137 0.363883684665 0.170568899559 0.128577358448
r=46.5118193568 0.261828731016 0.263409142573 0.198926186121
r=46.0717165879 0.248772807261 0.262619246087 0.200287116792
r=45.7409397977 0.242504270135 0.280370516358 0.201550387597
r=49.7235760252 0.342712933754 0.216277602524 0.157034700315
r=49.7284178638 0.323552385804 0.224995754797 0.158498896247
r=47.3318121354 0.390433469727 0.159655149778 0.136010152951
r=47.0565829835 0.366933943506 0.164583892473 0.139884456477
r=42.8263463892 0.339422531396 0.1775646956 0.142327763779
r=42.5246194741 0.418087258018 0.110324569007 0.0934219397091
r=47.8659129357 0.242866034881 0.27724048097 0.203385917978
r=49.4027263043 0.254519909216 0.278481989841 0.18541277463
r=44.3943367478 0.304452672895 0.22877795496 0.15510329108
r=44.598739508 0.300388660549 0.235230278271 0.157093365453
r=44.6810821163 0.31250532946 0.227174277609 0.152129794382
r=45.4461531048 0.306725870852 0.243460002754 0.158680985819
r=44.4919750828 0.309368054395 0.226022160164 0.154660732442
r=44.51481967 0.309277014771 0.22646700446 0.154507561765
r=44.4654777489 0.309068390609 0.227122150391 0.154947941477
r=44.3946717611 0.308655280823 0.226684250005 0.155122410903
r=47.5469457492 0.293917332081 0.228452325035 0.174495068107
r=47.5494412971 0.286609880211 0.228456967666 0.181897341888
r=45.7257614442 0.253831275108 0.251450676983 0.203838714477
r=46.6715429779 0.263721273179 0.247506325106 0.204206801735
r=46.0544652772 0.304932807596 0.230980928623 0.178659370725
r=45.4485032644 0.315923425916 0.232101361071 0.155969901516
r=48.5538974052 0.363770240734 0.174976920882 0.143035748307
r=48.5538434247 0.342887820363 0.187106110826 0.148219037393
r=46.5348594144 0.411539893559 0.164841542741 0.118914124269
r=48.5330337907 0.384851683234 0.185840986783 0.131003954064
r=49.7970519826 0.342191984692 0.201339428085 0.153236951207
r=48.8282130181 0.375434296836 0.184704101492 0.147379802494
r=49.5261763063 0.368311769981 0.165919809947 0.141256070152
r=45.9648047586 0.393182045386 0.150054983505 0.117364790563
r=49.1904520387 0.372924275262 0.165385547981 0.136792228797
r=48.1700038232 0.35001061997 0.230288155193 0.16073914993
r=46.6746749847 0.272446913697 0.247186779039 0.20248128443
r=47.437111939 0.26862626507 0.265915352876 0.177081569292
r=48.1504960467 0.277807766805 0.266344902042 0.185533293113
r=48.3942905324 0.252880121472 0.272658774328 0.188159621866
r=48.8950718182 0.282401316695 0.265386669015 0.170476751419
r=47.9955337804 0.269815298138 0.265118642641 0.172382688831
r=45.8214252472 0.269763163946 0.262451138193 0.204690733502
r=46.3674215401 0.262871575675 0.2663687585 0.20050514863
r=46.0098690419 0.34185976861 0.214384754468 0.15447416002
r=44.3533769811 0.315316989368 0.212856629473 0.16009781837
r=46.524120423 0.245026492156 0.263118392532 0.216141529569
r=46.2674157357 0.264582838127 0.261540289993 0.199524601854
r=46.3510814055 0.304334444729 0.214003590664 0.175378302129
r=48.0413566211 0.297855403634 0.243959542986 0.190906536805
r=46.5898766016 0.319830475064 0.221893685525 0.179709573559
r=44.6497850142 0.35280984535 0.202570246134 0.138586364626
r=46.0924273512 0.350558837278 0.206451064553 0.146933831966
r=44.3261181723 0.326425063253 0.21390831969 0.149203750558
r=46.3593555675 0.296395911781 0.25048620019 0.185087102247
r=46.4933878899 0.278546932554 0.250694053819 0.186242310972
r=47.4140042813 0.364333572121 0.19761914795 0.136627196494
r=46.5492509752 0.342759505992 0.206505823299 0.140390129396
r=47.6104431987 0.35839460848 0.195286580483 0.150502854885
r=45.9312757689 0.336378844422 0.215201818728 0.141766396431
r=46.097393031 0.300558358962 0.228658445553 0.18843868502
r=45.1900095421 0.285919336905 0.238340240574 0.191731527343
r=45.8133085593 0.296507086263 0.226369824796 0.20008927575
r=46.171110527 0.296391868764 0.228310303535 0.179966381521
r=45.716399935 0.289333224547 0.225432250091 0.18296210139
r=46.0582313755 0.2894606255 0.226097895558 0.181103796851
r=46.1911292293 0.293450681937 0.227296613798 0.183286730768
r=46.1949192375 0.293125734175 0.226774632129 0.18203130866
r=51.0790339663 0.31874832843 0.199144156191 0.174110724793
r=48.0896948126 0.346833578792 0.182089674358 0.151080019637
r=44.4961399774 0.311090413146 0.239505022953 0.170381212162
r=48.9263764437 0.377332375509 0.168409432922 0.128608098986
r=48.3109765118 0.335169282055 0.216674030877 0.174076812361
r=47.9316366801 0.264102813253 0.242069150859 0.196652844198
r=46.1530458063 0.2548294352 0.2498316925 0.207597490544
r=47.995518292 0.242989036353 0.262319676861 0.209117137911
r=45.4777559343 0.24730458221 0.274367446309 0.199134857838
r=46.4899839382 0.224933650433 0.313169958295 0.202943508083
r=45.9439445193 0.359024746932 0.21218837831 0.148413042982
r=44.7549124788 0.326550934378 0.210871892323 0.152361254025
r=45.1235912654 0.353224612689 0.220428672846 0.153846928449
r=45.558671961 0.326924914298 0.208498782776 0.153307141683
r=46.3459084095 0.368132773248 0.211679433325 0.145251626719
r=45.7653313353 0.345917117066 0.184286107231 0.152211033197
r=46.7976676611 0.385504071104 0.184205823855 0.144026974952
r=45.4142485223 0.36081156209 0.175873910434 0.147420265771
r=45.4342464281 0.359805114729 0.176642023448 0.147893620414
r=46.4111194105 0.292766688131 0.23087930171 0.187736996494
r=47.189699866 0.2836980795 0.237338097365 0.191469405985
r=46.1796777276 0.28203256349 0.239116007433 0.188943456331
r=45.9674118058 0.285675291517 0.23079714125 0.189097602951
r=46.0709947393 0.350992155053 0.217212736502 0.140101522843
r=46.3699625591 0.331653294932 0.220805046973 0.146129054378
r=48.8874783764 0.350004150411 0.204158711712 0.158379679588
r=47.8963829215 0.373844343587 0.218748249005 0.131422648064
r=46.7313891273 0.353850524571 0.199531996228 0.138799092906
r=44.8297546875 0.326556847189 0.215451857565 0.147540080436
r=44.6893223779 0.309803823875 0.232596300902 0.15244267004
r=45.8134507612 0.340311235305 0.201074388129 0.139598188476
r=47.622893477 0.36738761876 0.19549216101 0.134664450935
r=47.7079120547 0.360235112967 0.206893488496 0.133339255574
r=47.185248549 0.342204684745 0.207474883161 0.137019002043
r=48.9546092079 0.387409993454 0.184158847916 0.129773074405
r=48.6650580709 0.225116879921 0.273991141732 0.217150590551
r=45.2904559187 0.33046762219 0.216346153846 0.150192049907
r=44.370963528 0.331064742104 0.191671029342 0.146772866652
r=45.4155394962 0.334024434689 0.202725853799 0.145904337144
r=45.1799695988 0.334270112185 0.200664068493 0.14549203738
r=48.1792674984 0.339740647234 0.207118451765 0.140690972237
r=46.7909228495 0.352132727372 0.218036467174 0.142419098724
r=48.0714231288 0.336416115501 0.213165566919 0.140743124317
r=49.0998811725 0.367874512553 0.230513078912 0.128729790124
r=45.3792764507 0.33053548326 0.211605818687 0.163043135275
r=46.3904371417 0.344193477648 0.214748911375 0.153049716488
r=47.3127129923 0.249441575167 0.265406451574 0.197190216336
r=48.5463285252 0.25311005734 0.274379476598 0.202833277118
r=44.704399051 0.219417239491 0.314739339376 0.244418760265
r=44.9032696183 0.338310528415 0.209701194874 0.148310008151
r=48.7653727256 0.226353243843 0.27712193199 0.220440258097
r=47.2177759254 0.352040605785 0.198861057236 0.166425948087
r=48.9399538562 0.387127017773 0.228517854231 0.156346812327
r=46.4276311483 0.244384882028 0.272309060217 0.214798396969
r=47.1108232436 0.24595665793 0.292047561209 0.206865690724
r=47.3596822565 0.230387001253 0.288148807593 0.209130906224
r=48.0522992285 0.254055807917 0.285132309467 0.205025596654
r=46.7000706367 0.225276346395 0.285977636126 0.215318803753
r=46.6717951561 0.241399386102 0.271824003788 0.198944729898
r=48.5490557571 0.244147217559 0.276908359055 0.19775816321
r=47.1754968728 0.252963644941 0.276840199047 0.205994247714
r=46.5462028446 0.22518660336 0.286461537073 0.21573649485
r=46.6861087493 0.225314439204 0.285889310794 0.215213497351
r=44.9682128587 0.240186629677 0.325088721154 0.182216137342
r=50.7956248928 0.421104731736 0.216128819376 0.101432059658
r=49.95487455 0.426153763499 0.251705797024 0.143233224091
r=47.2471273811 0.374523770084 0.182927502623 0.128761526144
r=47.6884153254 0.414147758499 0.158789353851 0.123576980451
r=44.9485229548 0.352134983317 0.225514212105 0.135469020568
r=45.7339992397 0.383840044386 0.190666515972 0.117572718773
r=45.0071177251 0.372402474018 0.174403939042 0.128360329796
r=50.1420177899 0.436236783428 0.205063655326 0.0846100362032
r=47.7381278391 0.408928910352 0.20671039035 0.106265421034
r=46.0346762493 0.402980380842 0.16487305251 0.110461627236
r=46.081817161 0.386082729888 0.190754885428 0.116139271898
r=44.6175011747 0.358122250224 0.199041049079 0.142052169208
r=47.1762190766 0.400846207413 0.169370195941 0.109693431331
r=47.6801996105 0.247195514879 0.273983936197 0.207519051999
r=46.417423631 0.320264256494 0.231212453357 0.185039440821
r=47.0106129762 0.323373293731 0.23669629261 0.177077602011
r=46.7689098749 0.305068517336 0.22824455732 0.177141760943
r=46.8180832306 0.304658192687 0.22854385523 0.175727289438
r=46.312067164 0.287687518537 0.229132137169 0.183059714326
r=48.7115048207 0.225046453739 0.27647863128 0.213687199804
r=45.4254294162 0.322225006264 0.217539463794 0.166424455024
r=44.6682919241 0.309452361046 0.222071781188 0.166869282986
r=47.2333085652 0.258231781836 0.262491707113 0.206868256573
r=47.7703704253 0.343471431338 0.196472270528 0.14070523291
r=47.3744686983 0.356460479266 0.205262315205 0.138976356941
r=44.0721325781 0.406638320314 0.172677317738 0.102659000909
r=45.3974961907 0.285660405823 0.23383872671 0.188127027231
r=44.0941293483 0.341818143411 0.201714665946 0.14105858442
r=47.2360012788 0.244709079284 0.265920716113 0.19793797954
r=44.9030340098 0.324547133398 0.210340392603 0.154388383655
r=45.6024585391 0.289973414356 0.239334092923 0.182997847829
r=46.2808908671 0.310698853114 0.229929497385 0.185256181162
r=45.9189152733 0.299356913183 0.231390675241 0.173191318328
r=44.8260717651 0.341478448466 0.211464799894 0.138290846652
r=44.2220237355 0.308349816332 0.234176320995 0.154987284544
r=45.3832377991 0.328714715575 0.219981372689 0.171077518269
r=45.4777318373 0.314974914366 0.214177870023 0.170257202529
r=46.4543150878 0.275065762663 0.254168209808 0.197105189578
r=45.3340314048 0.287179845069 0.24760974248 0.19628027078
r=46.1721440547 0.300148860045 0.224778668617 0.194928312136
r=45.4835541049 0.289611864046 0.226566380473 0.198360888384
r=45.0959033262 0.286850921273 0.25735821967 0.185929648241
r=46.1161579846 0.274236270528 0.254517629054 0.200364942021
r=47.5902525302 0.29054554431 0.259688965687 0.188471982227
r=47.3817422905 0.332241255577 0.238696995226 0.164654123374
r=46.941296278 0.312404470694 0.212464927374 0.174690353284
r=44.2399567095 0.30073459317 0.214658217911 0.176021981719
r=45.420034007 0.26742355876 0.23135648068 0.206191565712
r=45.6099067095 0.310430396539 0.208698552748 0.171397005233
r=46.1051765975 0.343323365769 0.187788507888 0.150060867505
r=45.1132157858 0.323701823217 0.221993999538 0.162289406877
r=46.37169295 0.315928507919 0.221086813654 0.166939422445
r=46.108983172 0.312780196219 0.223409784939 0.175946982002
r=46.5398648183 0.268663183447 0.237530849808 0.202161893709
r=47.1311426378 0.258717635567 0.234889628263 0.215998781927
r=46.3718039393 0.286431212739 0.235491661007 0.206701381028
r=46.5918446726 0.282883743137 0.2329513806 0.200445611522
r=46.0335077187 0.271997660379 0.239021537047 0.200990161058
r=46.7740011095 0.27578517128 0.238123133318 0.199300590681
r=46.4950174838 0.26910007201 0.235420142321 0.202054419243
r=46.4951199186 0.291980241174 0.234229260497 0.198300159814
r=46.5444844902 0.270481880355 0.246474333779 0.207955349422
r=46.6033265774 0.263059476415 0.263391241404 0.199390758837
r=46.7563424748 0.283802661569 0.233144621719 0.20355120947
r=46.9528666952 0.273471897405 0.232726154792 0.202070775278
r=45.8328890575 0.273684210526 0.247980416157 0.201101591187
r=46.5438987698 0.290630249824 0.240773857909 0.188153687747
r=45.637853939 0.287207904229 0.265356265356 0.187673166397
r=47.3585907669 0.283628779979 0.24542610674 0.193857237653
r=47.4745190409 0.290212813746 0.238609691729 0.187029030266
r=46.6897888579 0.295357474466 0.252274837512 0.18556174559
r=46.5072858591 0.274955841344 0.236986945429 0.194546109401
r=46.4686658449 0.245370126854 0.274040707015 0.200660473434
r=46.7001512002 0.258534474149 0.256703399141 0.20125178946
r=47.5491620702 0.256423515352 0.257204908991 0.190947324876
r=48.1081577503 0.255901909352 0.259775513939 0.192124687367
r=47.2044145701 0.258983835775 0.253395377833 0.188293182527
r=47.1698733768 0.259410843313 0.249153655702 0.210297610025
r=47.1097382011 0.251962895478 0.25842305781 0.199320854729
r=47.6158374518 0.236939164756 0.277552150082 0.197054204798
r=47.5807099784 0.233904508401 0.274969223091 0.204212277491
r=48.1595564938 0.24838369178 0.297884505432 0.203962703963
r=47.4167313161 0.243707801122 0.279987796948 0.207508088536
r=48.8271891551 0.260448567826 0.265762925599 0.20379210953
r=46.7686476874 0.237595714246 0.279050851261 0.216812049477
r=47.1081205373 0.244991673436 0.273629409865 0.194275212555
r=49.1144397817 0.22184385798 0.274275126446 0.210326005308
r=47.1932283432 0.235995877351 0.268616335996 0.200644163875
r=46.159990294 0.34927808732 0.190989172747 0.134271158568
r=46.0877405735 0.344807365273 0.192458804902 0.12883363631
r=45.7724220699 0.346390840839 0.187066819191 0.133330769896
r=46.299654821 0.329890602704 0.211456139159 0.141333152137
r=45.6309128569 0.331545064378 0.196771785781 0.134679977608
r=46.1140561049 0.225163510121 0.270977341062 0.216267319674
r=46.8626711858 0.258919983511 0.257958136765 0.205881005817
r=49.5347666317 0.234621945455 0.285447109357 0.220667118811
r=46.0131205542 0.323252688172 0.208833057623 0.161833126551
r=45.4910409784 0.295424193435 0.239825683559 0.190412595769
r=45.2585614145 0.29994799792 0.241497659906 0.176755070203
r=46.0978318582 0.287958878232 0.22892831718 0.18221859112
r=46.0308752404 0.285709186789 0.22909559813 0.182760684202
r=45.8303474558 0.282401058583 0.239384097197 0.191050162396
r=45.920660035 0.300145499896 0.236749116608 0.182646910354
r=45.9298630557 0.306428841982 0.231396990462 0.174761544024
r=46.4616797098 0.292850462459 0.233039773615 0.18009804558
r=46.0588356514 0.286384709578 0.229589180927 0.182396872168
r=45.0667955523 0.294044971584 0.239683716333 0.186162589573
r=46.2255866238 0.303564840828 0.231337226791 0.179910666145
r=45.3978974711 0.30823555909 0.221951168012 0.168506253563
r=47.9129042242 0.29798911332 0.217058797067 0.16941832741
r=44.7715937364 0.325510406343 0.193815659068 0.155361744301
r=44.7328798731 0.30007745362 0.220447755689 0.179729281157
r=45.4951681086 0.317788056258 0.214483783664 0.174037224367
r=45.1132518195 0.310540421894 0.220061920935 0.189471130519
r=46.0601670901 0.289877229674 0.224728814571 0.184330405986
r=45.9650668613 0.290125902996 0.224321632599 0.184541976909
r=45.4079694014 0.297568945883 0.213199980195 0.168341832945
r=46.0107941467 0.242771065132 0.26288774827 0.192112729939
r=47.7563480411 0.249830810207 0.259196804796 0.197076380811
r=45.5356590871 0.28521700073 0.234742574813 0.177306159115
r=46.5175462117 0.233859976781 0.267881479986 0.209328151027
r=47.5536996773 0.254790237999 0.257059298104 0.206459257765
r=47.3687921538 0.273729705768 0.236604421788 0.206294675015
r=46.3382259531 0.359741168241 0.192418677859 0.131908009794
r=45.6325208396 0.373905164603 0.181629417095 0.126812141347
r=47.0665375988 0.374247103088 0.190876782838 0.131956838912
r=47.0610469512 0.361175166466 0.193039817148 0.130936914444
r=47.0449218279 0.362479252831 0.192305605497 0.131346537535
r=47.0112408949 0.361175416891 0.192744030948 0.131177466243
r=47.6988578166 0.353886462882 0.208034934498 0.140174672489
r=47.4836629845 0.391908914729 0.192813307494 0.130927002584
r=47.1666681059 0.366699708226 0.186837418726 0.131457804808
r=46.653293453 0.408374875374 0.16630109671 0.120505151213
r=47.7875615388 0.37771056107 0.195969837686 0.133855919567
r=46.7554784233 0.258920959688 0.2682174319 0.201964843909
r=46.8090726811 0.245779447356 0.268259365395 0.21176260969
r=46.42568051 0.35282116672 0.195358622888 0.133331208161
r=46.9622033974 0.343972951375 0.200871666661 0.138868117091
r=46.945396091 0.345660625969 0.202105119902 0.137357063101
r=46.5691319898 0.331712500225 0.245376123327 0.14526266501
r=46.4132083 0.356796505278 0.21510738988 0.138012377139
r=47.0154477686 0.343740866689 0.201912794716 0.138879624249
r=46.8497679315 0.351782560953 0.219981136557 0.142183202586
r=47.5581185485 0.340343518229 0.199475673801 0.144834118413
r=47.38920179 0.338682820877 0.203555806217 0.144021565804
r=48.0763203186 0.371527077845 0.241389377394 0.169025392213
r=46.9690002687 0.337754528003 0.209404559611 0.141275244983
r=47.0938632908 0.339078323032 0.209179222328 0.141592154813
r=46.9704324503 0.338833227459 0.20883252163 0.141502004183
r=47.0415283696 0.338471496067 0.209048737314 0.141587968343
r=47.2957168152 0.347710118608 0.217893422621 0.142642301799
r=48.1942619791 0.349362043931 0.214742500541 0.144907164262
r=46.3077035403 0.339018877593 0.19323682549 0.140676042934
r=48.8016738369 0.2274138037 0.280452953107 0.21888636224
r=48.2886193434 0.219510398507 0.303582390061 0.217447884696
r=48.1573453639 0.225929003918 0.295935731529 0.2255332621
r=48.2760869776 0.225648198405 0.300467621394 0.21620809152
r=47.890942187 0.22960182296 0.294665962208 0.214766189539
r=47.6013087743 0.219656357388 0.288705612829 0.221626575029
r=48.4165703051 0.238163327316 0.290407335252 0.214927880749
r=48.7678070588 0.246310160428 0.286016042781 0.20628342246
r=48.4468853485 0.227584732671 0.295389191869 0.218102649221
r=48.2345406244 0.225087864379 0.289745710151 0.230308042175
r=47.8564877561 0.215954522739 0.297538730635 0.235965350658
r=48.7750405943 0.232488723799 0.278721146193 0.220880870257
r=49.1265324413 0.227425963384 0.276956589389 0.226388672787
r=47.2642490427 0.221954332719 0.286626010495 0.219578783151
r=48.3721111664 0.235872037468 0.290593919492 0.220758246639
r=48.0047477066 0.217937187466 0.291830053603 0.223297478145
r=48.4094673662 0.222431648499 0.301647137666 0.210075498173
r=48.5313244274 0.225897901328 0.289979808692 0.22330770329
r=48.116636868 0.245694230027 0.290597259745 0.213189888074
r=48.4726820161 0.232574839549 0.279834836857 0.217988420627
r=47.9392881573 0.221130355266 0.300195171218 0.226262129959
r=47.6386193548 0.229521016618 0.30752688172 0.217008797654
r=49.0300591567 0.227216877941 0.301627258833 0.216218646049
r=47.8082990428 0.236453415342 0.301381729978 0.219235933642
r=48.3738501008 0.231483756819 0.284317098344 0.216051506365
r=44.7242420017 0.265301464791 0.245259139383 0.195803421995
r=46.6370637522 0.281040696911 0.237877748756 0.189330376034
r=45.7361039938 0.279278911008 0.237910313535 0.197645423701
r=44.3496769695 0.280813498715 0.229388758521 0.175081014639
r=46.4237883228 0.25715763727 0.240336370734 0.215741888284
r=45.2894773646 0.296738421396 0.22726679713 0.172080887149
r=44.9296649724 0.300393040508 0.222321682735 0.175254567467
r=48.4038723601 0.283201074862 0.238862997019 0.202250493345
r=49.3899250144 0.344974861826 0.179604472252 0.147073998538
r=44.3470452658 0.273395823318 0.236068941227 0.191449704218
r=50.270660463 0.324421990612 0.182724162622 0.16152120296
r=50.3899428296 0.335204573633 0.181636589062 0.17543738807
r=49.4835737137 0.287461973766 0.227372346341 0.198030813516
r=48.9247603684 0.271833022713 0.232578821601 0.201026981463
r=47.6575290157 0.245868330581 0.238099201684 0.211640762139
r=47.2489838252 0.249013395587 0.252737479851 0.216330387416
r=48.9064940994 0.338444310449 0.220044792833 0.145102937376
r=47.4462018579 0.344638121807 0.200484819492 0.141388819253
r=46.2093115397 0.287533400134 0.230815798263 0.191779392118
r=44.6827660729 0.26701986077 0.240942647193 0.194296569297
r=45.7268611337 0.267415756164 0.240054706775 0.182689213418
r=45.6194095999 0.266570031619 0.238405671927 0.18460047917
r=46.0536837033 0.404705154799 0.163623948362 0.108034751837
r=47.2434122529 0.298157154969 0.232608986658 0.159341394851
r=45.6469005466 0.318829862959 0.21640486244 0.16527874721
r=45.671466338 0.307481600022 0.220151384951 0.166201843171
r=46.8608303132 0.350294985251 0.211335861778 0.146052816407
r=47.8983195629 0.325126599147 0.225646321962 0.157349413646
r=46.8573073981 0.317135076922 0.219574437676 0.159570826965
r=46.3672825405 0.323390584456 0.21759545286 0.163622883974
r=46.4326757114 0.314649376953 0.219375489949 0.163144302096
r=46.1761280102 0.314214930864 0.218012938063 0.163645846583
r=46.4009648585 0.258458191337 0.262112571919 0.204271376002
r=46.3958047463 0.245176538684 0.269969129848 0.200077175381
r=46.8436053559 0.263117432251 0.264655006727 0.199884681914
r=44.0053489023 0.374104596036 0.16141247658 0.120331416876
r=47.2220422751 0.348455604118 0.184262708633 0.151922794873
r=47.1272332764 0.314688954111 0.198232563867 0.170489563389
r=45.8402458206 0.250897548132 0.265408184688 0.210780216574
r=45.2626011687 0.245061787528 0.262285659546 0.212817319667
r=47.2727522177 0.275291537925 0.250473437656 0.195330409648
r=45.968881002 0.250508806317 0.266108487808 0.208836803332
r=45.7431517689 0.27789407578 0.266694578187 0.193165166422
r=45.6735930101 0.253276493799 0.261485343856 0.203600620068
r=46.1584074151 0.32879629243 0.221410379525 0.170765312513
r=46.2599669054 0.309088663868 0.238083477402 0.181094097308
r=44.8631417885 0.268358181313 0.244189276785 0.195840731361
r=45.0641407018 0.26920759104 0.242578841938 0.195260711229
r=45.3495887326 0.303909869634 0.224003764769 0.171958072124
r=45.5485344969 0.302735930394 0.229082341172 0.179596027405
r=45.1603937518 0.293434497232 0.224183881965 0.178318646998
r=45.1801992515 0.294155006479 0.224797457799 0.178201200842
r=45.1431503135 0.29388382694 0.223929135613 0.178213090891
r=44.9926931126 0.306863874715 0.213205728126 0.171385237614
r=46.1714133526 0.289203872391 0.245018002299 0.176142431157
r=46.9100223472 0.249357517971 0.261369138515 0.20162762114
r=45.7517334375 0.274809792576 0.250647829328 0.195117910854
r=46.75514192 0.272489404828 0.247503224618 0.19767827529
r=46.2028274991 0.261807344547 0.257665302824 0.191140071728
r=47.0252983212 0.278437205914 0.233174463435 0.194438541635
r=46.6570485453 0.320152898705 0.212019537057 0.148906349543
r=46.3683199662 0.275010552976 0.244670747151 0.185257492613
r=49.5008017984 0.340684044318 0.211315099288 0.157308783386
r=47.7595866731 0.323866379878 0.206312277775 0.152407708178
r=47.6392097453 0.356411960133 0.194551495017 0.144673311185
r=45.8048624082 0.267434857671 0.247641225358 0.187658088088
r=46.0358821949 0.267250385553 0.245161932242 0.190463161037
r=49.6084119549 0.34024757444 0.210605553697 0.157243225159
r=48.8144300856 0.349548715575 0.200347141865 0.14422587364
r=48.0991635381 0.345694756172 0.202407671904 0.142062844317
r=45.9283498864 0.262629149578 0.255083813253 0.187061463052
@balllist {Third Position} color=blue
r=0.270825834833 0.110277944411 0.401119776045 0.362977404519
r=0.283935112881 0.132615845882 0.344393976685 0.330364934106
r=0.296940307086 0.275720502504 0.185811642992 0.195007800312
r=0.273281863678 0.278556586379 0.182797272381 0.186601890603
r=0.273678179768 0.282617607871 0.168520036897 0.182663728605
r=0.32915632066 0.296452526174 0.182864960383 0.165013585666
r=0.313450961691 0.310602447942 0.160057713706 0.172921022706
r=0.212056029649 0.0353321296208 0.46560866673 0.450061769457
r=0.186592605597 0.0119728942102 0.519118008497 0.455005091113
r=0.335647305972 0.13439019646 0.352937171756 0.311807041432
r=0.320593956211 0.133091942743 0.354438090082 0.308246759839
r=0.361222206916 0.147908343665 0.333057813289 0.344721495155
r=0.313832964889 0.143039511785 0.359767931833 0.302072630279
r=0.310436519035 0.150819650756 0.347711855843 0.296792132396
r=0.254966258287 0.105519164628 0.395784877978 0.318867308503
r=0.29073628442 0.140153363541 0.360404322063 0.294004879749
r=0.229151913944 0.0472621159238 0.492647479545 0.351604966527
r=0.18954330274 0.0310813608447 0.506562694086 0.433593264785
r=0.228273703472 0.0643809890692 0.439495353205 0.416863292724
r=0.318419905449 0.28805673053 0.217566558845 0.173724807166
r=0.304462553596 0.278620760482 0.22385683843 0.170992836787
r=0.512063511998 0.196486506691 0.239919264409 0.261269342902
r=0.422985114793 0.286785524066 0.11421803605 0.214223642531
r=0.495263328948 0.305994615883 0.244661700681 0.234681534759
r=0.272297986901 0.120906497368 0.439124844296 0.322115964158
r=0.308141065991 0.164781136762 0.379833619707 0.285585478301
r=0.360858569362 0.373104381503 0.164294713266 0.0810508142411
r=0.209644798866 0.0441609073188 0.507708665603 0.393088782562
r=0.252162169879 0.0801927194861 0.438900785153 0.377551748751
r=0.23161715134 0.0675923500131 0.454720111781 0.364422321195
r=0.217148476258 0.0459448086464 0.494474220411 0.389606218994
r=0.298944239721 0.0622090768037 0.51330973623 0.338816427463
r=0.32137289715 0.234914251148 0.244461883042 0.267709712754
r=0.364760916655 0.385801406307 0.0995745531697 0.155515812626
r=0.378724908611 0.37858806472 0.104961979239 0.161476408619
r=0.314909241883 0.380410186339 0.105001389848 0.156795430778
r=0.312059321877 0.372559924365 0.113749698756 0.141482676158
r=0.3186644336 0.379274055785 0.105717750438 0.158214567545
r=0.317922464297 0.381002710651 0.103177943451 0.155616784651
r=0.323826888843 0.184579916538 0.291825955 0.277905856947
r=0.344906175246 0.309958359174 0.147337645078 0.181934969434
r=0.290391260185 0.27929633166 0.190949766264 0.234307318962
r=0.348637985117 0.243354321694 0.255237550086 0.258500286205
r=0.319781071977 0.347018921814 0.1450103224 0.165825869643
r=0.380245741627 0.320765550239 0.14322169059 0.184306220096
r=0.312243407975 0.269529645632 0.2148384235 0.210254809509
r=0.365435647018 0.351267294501 0.12518893152 0.13928612952
r=0.333409342116 0.269310523933 0.211564883814 0.234932857633
r=0.335435918944 0.26975355888 0.210469626919 0.235176569081
r=0.418661114921 0.365298324679 0.111565592241 0.142314098168
r=0.348631144055 0.376359438605 0.0986694209855 0.149371164712
r=0.330308575164 0.247003595685 0.206615697527 0.228307848763
r=0.33810828219 0.217111259646 0.291760345142 0.278240262502
r=0.312154048404 0.246168078584 0.22070058872 0.229260914161
r=0.252970016355 0.271988006542 0.121252044339 0.176494639288
r=0.275328059277 0.168259800159 0.296383382287 0.287772103448
r=0.224889839679 0.0931986865398 0.444259683966 0.317595477313
r=0.267340025784 0.0731660925249 0.43413572289 0.381765538813
r=0.22682711637 0.0510883785503 0.478737464994 0.407022964014
r=0.22593297805 0.0509799697537 0.478494304956 0.406934681213
r=0.285693288724 0.0583229386461 0.472167496299 0.381156666395
r=0.22067966101 0.0532333768496 0.48078049888 0.399788676741
r=0.412275888086 0.430116315624 0.0826784030179 0.111285759195
r=0.436166876999 0.399983479342 0.0932086329615 0.111941223171
r=0.446411839736 0.372248085575 0.0963820469961 0.114566209415
r=0.42859347404 0.461451744222 0.108755558339 0.0899668065385
r=0.441179295657 0.403500108028 0.0979351214544 0.120281490169
r=0.276249628504 0.0982794078199 0.411204925467 0.350202885962
r=0.251490062381 0.0685417536834 0.455322179114 0.368867302887
r=0.268594204799 0.127485686814 0.343953498536 0.30225951663
r=0.240570630239 0.117339125838 0.360018082348 0.314049690796
r=0.245649939202 0.119765551351 0.370499911194 0.297583102209
r=0.238511938918 0.117238952182 0.360215838299 0.313444077966
r=0.324987426864 0.433362380182 0.0568322337026 0.0798207394498
r=0.325480011437 0.419595675057 0.0635609823253 0.079334738269
r=0.325992260573 0.421474810864 0.0628993454484 0.0874495287349
r=0.322091477164 0.431913795618 0.0548201083725 0.0719061669116
r=0.247632911529 0.0843030493283 0.419664216668 0.391476602332
r=0.236028526443 0.0872464573493 0.380800222284 0.388209687876
r=0.245277414269 0.0710813296544 0.41434765471 0.413743266325
r=0.368022712934 0.274952681388 0.182776025237 0.19167192429
r=0.490727525896 0.352657497028 0.129631516386 0.107013075225
r=0.460685201637 0.375387847093 0.0957703332531 0.104899236341
r=0.446263328743 0.36207163385 0.0909890549057 0.102561038442
r=0.315726507434 0.391679913313 0.0528758427167 0.106681932256
r=0.319063083887 0.45502263315 0.0279302706347 0.0406915149764
r=0.226142386631 0.0459271289773 0.484705659273 0.38320149386
r=0.222905031728 0.0401735398107 0.500409146351 0.382466920904
r=0.309267673901 0.296578586208 0.156154370539 0.172286938686
r=0.308177785504 0.295595594353 0.164854159165 0.174864962189
r=0.325119760785 0.304916178251 0.159636516608 0.157919719855
r=0.354304832714 0.303008398733 0.178128872367 0.160711827069
r=0.325862385547 0.289556550074 0.180106827008 0.169646111557
r=0.324846013464 0.289648955467 0.180528524091 0.169407794986
r=0.325380638312 0.289483497788 0.181065668595 0.168854712487
r=0.327598038393 0.289456225341 0.181001871163 0.168745887367
r=0.295843588539 0.111437294504 0.424084077031 0.315230155002
r=0.300793476406 0.117990454818 0.403746957868 0.321536711021
r=0.261219858156 0.132123195953 0.31473491048 0.317710658136
r=0.282583644003 0.0678369420429 0.452160947211 0.404068034468
r=0.319330747566 0.191727689708 0.267482095437 0.280502132454
r=0.377836007525 0.268451919885 0.160672789643 0.212515215226
r=0.466802672517 0.395088338442 0.0823219269204 0.128900452751
r=0.425246627142 0.424116521171 0.0750198403436 0.101909341301
r=0.443553034451 0.396460719683 0.0578527782036 0.0825905078955
r=0.435129979993 0.413601348477 0.0759306227256 0.0997337702232
r=0.433501435102 0.421228872117 0.0790900393324 0.106144360583
r=0.458339277734 0.427982411879 0.0737547754631 0.104072659122
r=0.469639799234 0.443061103283 0.0629502393125 0.100787227353
r=0.428209937019 0.414725582325 0.0707287813656 0.0905728281516
r=0.454658567497 0.453985966438 0.0635884821806 0.103460645284
r=0.410607887098 0.287069596205 0.200717437991 0.204989026031
r=0.273317387824 0.0793822684684 0.447596402844 0.353171053251
r=0.231030103625 0.185583914627 0.313063989355 0.248180852923
r=0.229725970851 0.11424761058 0.407931921379 0.308767027593
r=0.222474959962 0.075129988703 0.459027706327 0.335826580572
r=0.219330797558 0.166381346089 0.352199353763 0.243120654824
r=0.237858532933 0.173914986327 0.34219751933 0.24763673378
r=0.309756909634 0.200367900667 0.352908714647 0.259094044608
r=0.242993588498 0.14901884593 0.436435464024 0.281069878894
r=0.29660174596 0.292753269514 0.203458641612 0.193331188783
r=0.283316456451 0.272979866595 0.201023762151 0.203052003261
r=0.28782780929 0.07202503052 0.456512170613 0.383592303157
r=0.272552412646 0.0919182315189 0.423033040171 0.372189208462
r=0.341013388048 0.195691202873 0.268940754039 0.279097204411
r=0.231973403259 0.0825529125304 0.500468252482 0.323515639633
r=0.29839490111 0.2251790525 0.271141336487 0.226657467639
r=0.415682857765 0.376660858201 0.12372032237 0.0836963624483
r=0.431725128554 0.364221665038 0.10802770813 0.101398155624
r=0.397876172049 0.379818425361 0.110619139753 0.103772882869
r=0.282261265362 0.116274258286 0.380291306327 0.347188314644
r=0.273395293136 0.151657563826 0.306799005643 0.320226452069
r=0.33952126754 0.360515781046 0.143487421516 0.158665880072
r=0.295308613585 0.349865975391 0.144063742374 0.159743013131
r=0.353125812524 0.33209222993 0.163960853241 0.182119790746
r=0.316696092309 0.344786170806 0.154034229829 0.170033886673
r=0.344700486698 0.178017974978 0.280209608552 0.298199516288
r=0.317400505408 0.128040028303 0.331021934701 0.348690993632
r=0.369194509541 0.169233344493 0.281832384778 0.305099877246
r=0.301632977199 0.196612140271 0.252383424763 0.275521000927
r=0.291460474977 0.185048640587 0.26327520244 0.28729412107
r=0.279559341891 0.181142972983 0.267456076094 0.290399608985
r=0.295586090841 0.187051948846 0.260095754466 0.290925295959
r=0.292032866212 0.186008341281 0.261298924048 0.290437560464
r=0.494018721583 0.308103771062 0.233270928056 0.236266381385
r=0.429958762887 0.36716576665 0.0896743577156 0.119743086238
r=0.344479542279 0.289934136119 0.210232186814 0.164260528242
r=0.431489227568 0.459351796231 0.0456117589502 0.0800222322684
r=0.280120953877 0.224649252132 0.270286941724 0.273463030934
r=0.271490562817 0.0936102379058 0.438120599505 0.337799592592
r=0.27465731585 0.0983679032738 0.425291270979 0.344221418506
r=0.211588228505 0.064858626659 0.436872475476 0.408886324293
r=0.247157638466 0.0734936092514 0.372989305278 0.388770541692
r=0.225132457864 0.0996105194223 0.468720918209 0.331403164099
r=0.333591024381 0.349793204305 0.137787628819 0.130064209492
r=0.281879227935 0.334438377535 0.14144704086 0.154525010788
r=0.325822579589 0.329238267384 0.148474671849 0.129820303807
r=0.263264376426 0.331308448718 0.143114564264 0.147735046491
r=0.347466600774 0.352812783132 0.158347747303 0.127666584301
r=0.404428424967 0.311952332132 0.126646352572 0.14994802402
r=0.455576387594 0.285822223258 0.20430301759 0.17506526198
r=0.445443334558 0.262766207258 0.216223213694 0.203289921304
r=0.443715172028 0.259435971026 0.221032108842 0.205539779321
r=0.339378121199 0.186735350934 0.27373542248 0.277598912499
r=0.266053059402 0.101697186244 0.381375614113 0.353595355069
r=0.32454101407 0.161667109105 0.310326519777 0.306167595788
r=0.319462363229 0.161801665052 0.307259055095 0.306656547197
r=0.313457498846 0.293354868482 0.156206737425 0.134102445778
r=0.270418706713 0.235548241103 0.215559212782 0.222690804361
r=0.329572175645 0.170664895825 0.374201045904 0.260977836806
r=0.300264918474 0.266011094302 0.191656861097 0.14005154928
r=0.348191417577 0.331452240585 0.113907814688 0.129509621478
r=0.314591298918 0.264723706683 0.184397553854 0.214588727894
r=0.277064896691 0.232986226946 0.211472057466 0.240182528714
r=0.30510175371 0.316559067258 0.166915590673 0.169589516284
r=0.328433209118 0.345142176117 0.127975291234 0.13511347232
r=0.307782653756 0.327026146694 0.134908649433 0.14993633591
r=0.301174779615 0.338877228332 0.123114488008 0.130059049058
r=0.316348679904 0.333024219943 0.127809295221 0.155247654375
r=0.285891978346 0.0545644685039 0.494924950787 0.401697834646
r=0.3516035265 0.30364508146 0.16317797484 0.175944782429
r=0.365084935058 0.334143544487 0.127664348216 0.150549697106
r=0.358015390063 0.332527673632 0.149439775062 0.150693279984
r=0.358972663683 0.333560183961 0.148454151693 0.150912788174
r=0.312423105737 0.356039511348 0.142862710624 0.144889377753
r=0.386852543394 0.371078136122 0.126594754422 0.140885944259
r=0.310638479014 0.350913785483 0.147612992269 0.15006125503
r=0.320810761074 0.367611619857 0.13354948955 0.133067519607
r=0.356955097662 0.274557445331 0.20011990786 0.192846549494
r=0.291773440682 0.326509194574 0.173866733498 0.141333291564
r=0.25601446998 0.0868099341044 0.437760110116 0.347294206345
r=0.199325092756 0.0359318267495 0.52592210472 0.373246562568
r=0.262021290833 0.0942271427702 0.428249893546 0.369487195085
r=0.327713646532 0.307736330056 0.165218597714 0.160900404072
r=0.205606257391 0.0242328679018 0.514201539451 0.428764082242
r=0.38020154335 0.261667973425 0.19077291297 0.225353856312
r=0.344405348117 0.27231778901 0.236038643405 0.131888961357
r=0.239510946742 0.0869682873085 0.444054997874 0.366764171488
r=0.225294892284 0.0699354343796 0.481365466982 0.364316307614
r=0.215065741493 0.0504335222854 0.479626013237 0.415369854425
r=0.236281202682 0.0887591030355 0.439108803807 0.367834739347
r=0.230446016487 0.0906234728426 0.42296112815 0.373174177327
r=0.254878637842 0.136773612761 0.349374062058 0.334026618492
r=0.2122594177 0.0581758452014 0.476056388874 0.387971336257
r=0.244541993213 0.0890615251168 0.424573524265 0.372909469968
r=0.233867498455 0.0926459551851 0.419414269235 0.373275150283
r=0.2303421573 0.0903747145386 0.423732070922 0.372991635474
r=0.246234295905 0.146115184378 0.451333969844 0.267280358848
r=0.331276446908 0.447634131855 0.0943047581337 0.0785323038342
r=0.309011551066 0.502874335142 0.105356471284 0.0711330790308
r=0.40009717851 0.447904588372 0.0437303296339 0.0521230191596
r=0.437840935856 0.401350396483 0.101397503337 0.0913087854283
r=0.371518351142 0.365692444144 0.124931367994 0.102061071926
r=0.375350094698 0.357465040533 0.129282384813 0.107267253691
r=0.418980453497 0.34130651495 0.123888151481 0.108543953472
r=0.328654247285 0.498022009638 0.0879426502673 0.0550001198782
r=0.340074316202 0.406440456357 0.0995381598094 0.0810223749974
r=0.398398892095 0.442152336988 0.0464252740912 0.048473744951
r=0.417560678504 0.415174585855 0.0719149885924 0.0586400158714
r=0.336661626301 0.257368331126 0.233017242607 0.193075192573
r=0.413490394358 0.419334717276 0.0883138228179 0.0588780821059
r=0.234213495444 0.0432119383964 0.442782337011 0.450906736417
r=0.284540324271 0.198407992381 0.383177905953 0.218898052815
r=0.303223664835 0.198711465537 0.333560112964 0.238495309543
r=0.277577270443 0.193181200853 0.366876723119 0.24700703508
r=0.27332876274 0.190764973005 0.369307466589 0.250677419135
r=0.314144621374 0.19736832267 0.263889269665 0.279126280136
r=0.235276794166 0.0377590015076 0.452196473022 0.45573747502
r=0.332674517665 0.305036331746 0.184214482586 0.17464294663
r=0.343050968618 0.306968431997 0.185027438693 0.170228435239
r=0.267800272356 0.0981528684661 0.426009986382 0.333531198715
r=0.331138016498 0.376753448212 0.10599522307 0.151339868194
r=0.354262048354 0.298180071516 0.150611090356 0.170304744623
r=0.295390393317 0.393100817901 0.132041267016 0.0688034731345
r=0.325334389379 0.167798144377 0.28130421664 0.299049558724
r=0.325150238475 0.338663121857 0.131330978509 0.136848871299
r=0.210576086957 0.0484814578005 0.471467391304 0.399808184143
r=0.281362621859 0.307941242344 0.165543916024 0.17685099626
r=0.341620458286 0.17173059881 0.270413976453 0.327763007976
r=0.318624516716 0.181779784918 0.279443776601 0.277981740797
r=0.320729903537 0.171985530547 0.269573954984 0.318810289389
r=0.310710165984 0.31074714921 0.162726192049 0.165235768062
r=0.269581237638 0.282918903645 0.162757841198 0.196595083357
r=0.353487834933 0.241023069208 0.214500644792 0.224695515117
r=0.323393736524 0.253421477673 0.185537461994 0.22089468195
r=0.284124409519 0.180061564311 0.328341838796 0.288302564863
r=0.360717705353 0.225591457883 0.251517900761 0.255495847582
r=0.378140868611 0.191846648037 0.235695071949 0.29325428952
r=0.346501099837 0.184098488611 0.268821400695 0.312034343291
r=0.373168222063 0.252333094042 0.248683895669 0.228164632687
r=0.372802637 0.190064159162 0.290011183707 0.273706515981
r=0.257471735374 0.132436435448 0.388175759072 0.336213280671
r=0.277236481637 0.196116363485 0.278178206288 0.235077537521
r=0.322655592243 0.199854283898 0.292484769567 0.255116340356
r=0.403651208434 0.320641507318 0.13940447485 0.140694218584
r=0.367112622262 0.205603614608 0.263667964109 0.249570810886
r=0.451890975979 0.36439289061 0.112733737212 0.136949085875
r=0.461868411807 0.397450509408 0.088909450395 0.109935292532
r=0.318834064159 0.301177013616 0.159127625202 0.15718901454
r=0.329996933108 0.240312874502 0.225364998776 0.220610027963
r=0.34006549282 0.242414398025 0.217919563381 0.239328178806
r=0.305490409321 0.104705640891 0.402082583732 0.344789359794
r=0.290369314009 0.0579045507232 0.500292723411 0.376448739627
r=0.328449475511 0.13587653762 0.377669609841 0.341634593616
r=0.316669372165 0.0981141083791 0.441553274449 0.344394047903
r=0.301579093815 0.101869607905 0.41282613691 0.342950847068
r=0.292979865355 0.111539366182 0.39983269206 0.336748279213
r=0.297030906302 0.0958441982476 0.422203672975 0.355565035178
r=0.314028301613 0.146229841639 0.360540462008 0.308746186256
r=0.292542787517 0.124172627938 0.380724785787 0.325713387312
r=0.278845940403 0.102062975027 0.421009771987 0.35776330076
r=0.320522608632 0.144217336961 0.360010293361 0.313506359826
r=0.289637822941 0.102912919837 0.419710794163 0.345707478288
r=0.349739045288 0.142656058752 0.347747858017 0.320073439412
r=0.355280984122 0.144041619249 0.344388446323 0.306237468162
r=0.35289706728 0.176120027184 0.31491452768 0.296565424225
r=0.372514930325 0.148829272917 0.342117736278 0.315954118874
r=0.323675355158 0.133786287832 0.352035487675 0.33485316413
r=0.35180538533 0.150371402043 0.338579387187 0.316991643454
r=0.311210264219 0.117243119553 0.375366371269 0.339055446881
r=0.232080062917 0.0538892328635 0.46075088136 0.413526587193
r=0.296801624663 0.134261078004 0.36875187269 0.318260811666
r=0.269302353374 0.108188545689 0.408645890789 0.318831586689
r=0.282298542061 0.0954675776246 0.433264198133 0.310437381809
r=0.267210045865 0.105958053168 0.405129803625 0.322705615176
r=0.30276752059 0.128442221212 0.392147946036 0.317518063766
r=0.28130658274 0.113397382806 0.401040251781 0.330044724201
r=0.189644759722 0.0553780617678 0.415269279135 0.42267588431
r=0.208584102479 0.0433272334054 0.468946930627 0.411073032773
r=0.270002726833 0.0999912037648 0.448410080486 0.346703610855
r=0.258701113529 0.128637834279 0.413595163738 0.322899188336
r=0.228024860386 0.0857052783282 0.482705818771 0.334804539723
r=0.251144532017 0.108770650436 0.434774072308 0.345104198805
r=0.224066758034 0.0634606518869 0.448096494062 0.38982810584
r=0.228828684461 0.0294456407432 0.477690420151 0.440132204918
r=0.213060551404 0.0543416645195 0.470548827622 0.348003091987
r=0.395301029825 0.361767090442 0.107292151823 0.12848090712
r=0.397083445728 0.36263414062 0.106843370668 0.122969565472
r=0.384869415312 0.379407910126 0.0773324873991 0.106917755326
r=0.373993884623 0.349323911123 0.11269280424 0.122171638241
r=0.367414816197 0.362101138272 0.0821981713006 0.113267400634
r=0.202628808778 0.0356777533244 0.513995226434 0.400080592666
r=0.274414693354 0.111284141743 0.371776668346 0.349104566482
r=0.226857389481 0.0360893602154 0.495509382001 0.431284296196
r=0.309786531569 0.230639991729 0.203534256962 0.253127584781
r=0.359164968019 0.181204751529 0.276375904969 0.314472481901
r=0.333042953718 0.198491939678 0.245709828393 0.269162766511
r=0.286538310622 0.166573008515 0.278875205301 0.309567986009
r=0.282881631587 0.163385743057 0.280425180968 0.312891668008
r=0.33617476242 0.186214363046 0.277853963671 0.290797546012
r=0.352248715741 0.205481485881 0.245360334947 0.274608783443
r=0.348094969182 0.213121104645 0.242390069212 0.259004510864
r=0.304405069134 0.175229426176 0.278018604137 0.298988529292
r=0.282545706846 0.162803920892 0.282124960317 0.3131927677
r=0.351005287868 0.187595749938 0.274623177662 0.277489498394
r=0.324958789509 0.171624298355 0.307560459269 0.287156697485
r=0.332735190985 0.232922529016 0.242461588271 0.222154575975
r=0.328094291241 0.227405641279 0.223266903594 0.217598632417
r=0.345014866204 0.266798810704 0.163567888999 0.194093161546
r=0.352592188249 0.247077047911 0.206469221407 0.230369195589
r=0.377235014863 0.253516127601 0.201550645548 0.231604108434
r=0.373674175735 0.236050460941 0.227282179247 0.252755250572
r=0.282627518751 0.179980170393 0.268365722532 0.295749585201
r=0.286855502137 0.18249785178 0.266429163388 0.293477046396
r=0.336514531861 0.242016141011 0.182106253404 0.235678566124
r=0.312691427296 0.141964484968 0.352185417796 0.317307998852
r=0.260355796225 0.0909166979437 0.43671861352 0.34055617566
r=0.330452417046 0.166807029364 0.281623715681 0.321879737241
r=0.241162182626 0.0545151683408 0.461410327596 0.38660340215
r=0.246403993546 0.0653741427995 0.428575030254 0.381807180315
r=0.270989748989 0.106555106112 0.405330525849 0.327866127334
r=0.289038824764 0.438440013991 0.0567943336831 0.0756383350822
r=0.274006040471 0.426797040169 0.057535487768 0.0874735729387
r=0.359734231499 0.384145687964 0.1087158133 0.11885303881
r=0.335110268151 0.385685556146 0.103146777585 0.121471411537
r=0.338182062114 0.384151258888 0.104735903639 0.122024183862
r=0.336357194362 0.384691091899 0.103687061508 0.121636596862
r=0.291654148472 0.37480349345 0.130698689956 0.121397379913
r=0.384213178295 0.384221576227 0.114599483204 0.109366925065
r=0.348788886835 0.382684262697 0.101549593141 0.111750474622
r=0.372638351612 0.393619142572 0.109737454304 0.101163177135
r=0.30959621693 0.379712861586 0.116985472671 0.104077024667
r=0.303541428165 0.10262655787 0.408029878618 0.357122559169
r=0.261447682965 0.064692868491 0.395002152964 0.427682667894
r=0.350638291361 0.338304112209 0.1155753905 0.135141855276
r=0.323137139868 0.330345938694 0.123052309628 0.136886327093
r=0.321900200119 0.331387814059 0.122632668021 0.13719622526
r=0.386695193329 0.274335008194 0.175716318188 0.183604372648
r=0.315833884237 0.280080087368 0.137582817619 0.148117946851
r=0.314206683607 0.279471583153 0.13563891057 0.155041931569
r=0.333750376064 0.29096688915 0.161373657959 0.177746644682
r=0.313461591415 0.277037049566 0.181438852571 0.176997302257
r=0.316044232725 0.278391561674 0.180163757767 0.17640887743
r=0.342380459187 0.356422429673 0.142479303226 0.13788465415
r=0.312853818331 0.296206510581 0.162770331793 0.157069368486
r=0.316490559787 0.29644735825 0.163967797627 0.158151639752
r=0.316626062923 0.29672681073 0.16398080145 0.158191145932
r=0.317720685146 0.296697188497 0.163676347975 0.158589790699
r=0.288863288122 0.284688723682 0.167186879292 0.14292605414
r=0.329129599308 0.294124007538 0.160215020544 0.176357008249
r=0.3171065216 0.296436774247 0.149574956764 0.151281535097
r=0.223430643476 0.0427140310983 0.493577530576 0.399622026919
r=0.217947798758 0.0362658678518 0.524516905247 0.397647752105
r=0.20651074439 0.0362103763505 0.539158652895 0.388816336222
r=0.215023740136 0.049304830696 0.503665817711 0.393900045927
r=0.213533288553 0.0433970313318 0.513308600212 0.397289530506
r=0.256007697595 0.0714776632302 0.476701030928 0.374158075601
r=0.220414734848 0.0373911955531 0.519830559974 0.399310085971
r=0.199787165775 0.035 0.538663101604 0.393475935829
r=0.207907050937 0.0376225992111 0.536276432929 0.392105868236
r=0.218642960513 0.0474467645235 0.528168286128 0.383295431052
r=0.225882725304 0.0482050641346 0.486006996502 0.404006330168
r=0.233933138764 0.039466702043 0.513597771292 0.40819846113
r=0.22123333852 0.0402468751621 0.556765727919 0.37539546704
r=0.239745851652 0.0496383491703 0.516806126791 0.384945397816
r=0.21901554446 0.0402137194999 0.535927216936 0.38106132996
r=0.2173333813 0.0411555203799 0.520775623269 0.39669748534
r=0.221263384957 0.0588068985016 0.468507523639 0.394799945549
r=0.221911362199 0.0503355020293 0.513736207705 0.392323224083
r=0.224284156696 0.0407902354303 0.542165187186 0.377122732536
r=0.234225752884 0.0468560657062 0.508056191374 0.399084421705
r=0.215783373596 0.0435518432079 0.524573830679 0.395938254924
r=0.207957771261 0.0449657869013 0.548191593353 0.364613880743
r=0.20925170068 0.0302376457191 0.579939464773 0.358836045431
r=0.23502871746 0.0554857712132 0.516546108199 0.375384415472
r=0.219972280926 0.0415786110975 0.527252174768 0.390671843515
r=0.295016058758 0.166562927922 0.315960551613 0.286616318796
r=0.268493149086 0.164932658213 0.331630940742 0.25722665655
r=0.269673547807 0.141805992724 0.347913174999 0.279238032948
r=0.26031744329 0.181584534585 0.300435802883 0.243736730361
r=0.325971675193 0.1197375533 0.355655679976 0.336987677508
r=0.275687932159 0.197521200261 0.296020874103 0.221722113503
r=0.31718062372 0.219247838449 0.258793681171 0.233640460536
r=0.258332787505 0.0825880673469 0.478607717177 0.342906327413
r=0.470830178099 0.352716676717 0.13634786572 0.200552310062
r=0.279294123696 0.165328085272 0.302863467269 0.279654676851
r=0.505256386347 0.25932532421 0.267599649932 0.258730209245
r=0.526888552142 0.254167240667 0.282683565229 0.268942003031
r=0.300035981813 0.0541035621995 0.476072094469 0.404795394328
r=0.283119301529 0.034088360619 0.507845426917 0.413715770507
r=0.285865643268 0.0377531804082 0.506167591421 0.410451388321
r=0.243643599578 0.0685342671336 0.461286198655 0.349730420766
r=0.367926608666 0.293780687398 0.191747781893 0.174045998794
r=0.363851591878 0.314677289151 0.184813282398 0.163549531855
r=0.297098363393 0.164453907816 0.216933867735 0.333896960588
r=0.292454135954 0.181562244062 0.234069296569 0.307042838293
r=0.407288873224 0.235629894111 0.197423264937 0.225458571494
r=0.408579479823 0.23425987818 0.197158028345 0.22767317326
r=0.30020337469 0.404992892451 0.0638434020039 0.0608844282395
r=0.254448618982 0.251929855874 0.234750792022 0.208379813484
r=0.33375183309 0.249663098389 0.20264199971 0.217997802365
r=0.292744705557 0.219349521541 0.23961651204 0.25071310099
r=0.327478016575 0.336599241466 0.132146368872 0.131830313246
r=0.296213752665 0.252898454158 0.235107942431 0.209588219616
r=0.295915995823 0.2495126168 0.235678456221 0.221682565911
r=0.311971926356 0.22565179785 0.260126034845 0.227678240455
r=0.302981436735 0.224958416609 0.250853137974 0.242085758315
r=0.30724782315 0.227181180814 0.247325875933 0.240700248189
r=0.255583060671 0.0848708643885 0.424384066901 0.379282211665
r=0.274094539842 0.126567624928 0.359926683388 0.358527879606
r=0.259679928247 0.0975078480364 0.430777115767 0.361201870716
r=0.368512311959 0.46791376438 0.0512549250308 0.0671979355655
r=0.462628236191 0.359100642398 0.120817811153 0.15793611217
r=0.39367196878 0.185692211611 0.294176374176 0.257012716275
r=0.268791643394 0.0825255730246 0.419490031571 0.384691968347
r=0.291121065236 0.089261423508 0.397681770285 0.384270523997
r=0.261077843118 0.08462075152 0.41408352437 0.375037376657
r=0.263072471838 0.0757738589096 0.425054430443 0.391886662175
r=0.274913544065 0.09069499686 0.372566464308 0.41223571279
r=0.288372604284 0.0992636696731 0.378664036077 0.389110062007
r=0.337883512171 0.235188509874 0.211306417269 0.231013318859
r=0.322728081008 0.197703136577 0.279081254631 0.277846381823
r=0.284932458856 0.176454878404 0.291699043524 0.281044541161
r=0.28193926375 0.181273523664 0.279697981714 0.276240851803
r=0.35037276817 0.238020807072 0.209230407234 0.244172170961
r=0.340966927952 0.208620451359 0.247148564245 0.261311956615
r=0.303735936833 0.208317498017 0.236337369765 0.263077292679
r=0.306640744003 0.209350200177 0.237193839872 0.262947336461
r=0.305444566367 0.208894650636 0.237035494218 0.26312033331
r=0.341157382369 0.251792978578 0.188633103675 0.214510781386
r=0.291797930757 0.208219785606 0.226834804834 0.219686404033
r=0.266276732839 0.102089463295 0.399996275466 0.364818056538
r=0.30179342823 0.145208429472 0.357471631583 0.312401642351
r=0.323994250967 0.194472084024 0.282107978625 0.250635710337
r=0.294084558266 0.177653179775 0.301964944183 0.274486033237
r=0.333494429434 0.167602683586 0.314592756747 0.285510458092
r=0.353363856445 0.312805266511 0.133191760459 0.148948821406
r=0.306775854791 0.201298016041 0.255804136767 0.264140987759
r=0.511902799336 0.382968474014 0.101107959107 0.114275009367
r=0.390081559194 0.314867652869 0.13243492384 0.143716254774
r=0.397954551495 0.344673311185 0.127530454042 0.145603543743
r=0.315407556109 0.20114827157 0.293170594612 0.238687919059
r=0.273348788617 0.181831749664 0.265285309189 0.285458434904
r=0.508866733579 0.380785100926 0.100869856139 0.114865618378
r=0.466678824346 0.3886600324 0.0933348761861 0.111594538301
r=0.445049377678 0.35275964089 0.11224750051 0.128060599878
r=0.277930405705 0.189705188848 0.289552281464 0.266730497163
@balllist {Total Position} color=green
{Achromobacter denitrificans} r=64.2796406719 0.19684396454 0.307271878958 0.320485902819
{Acidithiobacillus ferrooxidans} r=63.7629252008 0.209659976581 0.280991057511 0.303522550138
{Acinetobacter baumannii} r=63.195534034 0.286832525933 0.207064072037 0.227953854996
{Acinetobacter calcoaceticus} r=64.1854185958 0.290185060532 0.204805525476 0.22695035461
{Acinetobacter sp. ADP1} r=63.1572020088 0.291354924669 0.199523419084 0.223907621878
{Actinobacillus actinomycetemcomitans} r=63.6985762222 0.316260996789 0.182535610912 0.209095745692
{Actinobacillus pleuropneumoniae} r=65.6955537459 0.318252774619 0.175696660675 0.221843170341
{Actinoplanes teichomyceticus} r=65.6257767557 0.133498051886 0.350400709557 0.372035857962
{Actinosynnema pretiosum subsp. auranticum} r=64.9397466381 0.101471156209 0.383483725993 0.390400617956
{Aeromonas hydrophila} r=63.9412078195 0.227335797186 0.276661479608 0.280645788757
{Aeromonas salmonicida} r=65.0118083314 0.225418203558 0.276944942642 0.289251350772
{Aeromonas salmonicida subsp. salmonicida} r=65.7114280204 0.228574489905 0.274081217186 0.306500742373
{Agrobacterium rhizogenes} r=64.6297282644 0.215801254441 0.287037325335 0.288919333133
{Agrobacterium tumefaciens} r=63.7871166482 0.217212068267 0.282803686934 0.285649402226
{Agrobacterium tumefaciens str. C58} r=64.3883280406 0.197446221426 0.300473658062 0.297087118285
{Agrobacterium vitis} r=64.774436389 0.214743813175 0.283861972813 0.284175670965
{Allochromatium vinosum} r=66.2757800538 0.182430241651 0.328450725716 0.309721348057
{Amycolatopsis mediterranei} r=66.5358783797 0.137027580337 0.35835116049 0.366806983645
{Amycolatopsis orientalis} r=65.9449636442 0.159218953147 0.331174459479 0.348694242468
{Anabaena sp.} r=63.6937504852 0.29222028697 0.215650659368 0.22484034171
{Anabaena variabilis} r=63.7089176102 0.283909728106 0.212799643979 0.231696149666
{Anaplasma marginale} r=62.361040293 0.241738307044 0.216032493584 0.29816351449
{Anaplasma phagocytophilum} r=65.114613349 0.294891561312 0.182397518198 0.257879441968
{Aquifex aeolicus VF5} r=67.610114272 0.326311309497 0.192789681392 0.243015648694
{Arthrobacter aurescens} r=62.298193595 0.188887103039 0.328444569454 0.307878276476
{Arthrobacter nicotinovorans} r=63.5507313588 0.211094287837 0.301786858565 0.292662595056
{Aster yellows phytoplasma} r=60.4951003686 0.364985301666 0.174000279968 0.175633428211
{Azoarcus evansii} r=66.2280423888 0.176100183118 0.338366117313 0.333026168114
{Azoarcus sp. EbN1} r=65.4441080657 0.186033785391 0.318189388532 0.323019271949
{Azorhizobium caulinodans} r=64.2312825081 0.173245422525 0.326317934387 0.319986609612
{Azospirillum brasilense} r=65.66033354 0.16530090952 0.344698647531 0.333709839357
{Azotobacter vinelandii} r=67.5882437452 0.187382822601 0.335410201707 0.314019265581
{Bacillus amyloliquefaciens} r=66.2626153972 0.282129252702 0.224647277127 0.255987705789
{Bacillus anthracis} r=65.0657070749 0.369020509573 0.149184097397 0.196357227227
{Bacillus anthracis str. A2012} r=65.9531892092 0.371708851974 0.14292618471 0.19576964406
{Bacillus anthracis str. Ames} r=64.4848941832 0.344943122885 0.150959255544 0.209457504431
{Bacillus cereus} r=63.649175463 0.346328531969 0.16154088575 0.201805609625
{Bacillus cereus ATCC 10987} r=64.463084851 0.345788132389 0.150866343378 0.209197284446
{Bacillus cereus ATCC 14579} r=64.6211895899 0.346600815315 0.150096467403 0.208651075802
{Bacillus circulans} r=66.2107201681 0.265960447856 0.237254501415 0.265678349432
{Bacillus firmus} r=62.1616741384 0.301334869023 0.174921000561 0.221346091374
{Bacillus halodurans} r=65.3150562417 0.292658269658 0.197579827298 0.245631869402
{Bacillus licheniformis} r=66.6839857127 0.292764739554 0.220133562297 0.250799465751
{Bacillus megaterium} r=65.5767419089 0.330487558791 0.173592247075 0.217732797293
{Bacillus pumilus} r=65.8499786922 0.331483253589 0.169463051568 0.218777246146
{Bacillus sp.} r=67.4176786213 0.298893251628 0.203069980888 0.243577737984
{Bacillus sphaericus} r=65.1546500407 0.341927295276 0.16719955044 0.201798240515
{Bacillus subtilis} r=65.4235609956 0.300211456952 0.203156454555 0.240521712503
{Bacillus subtilis subsp. subtilis str. 168} r=65.379095918 0.300305882263 0.201937780186 0.240601994572
{Bacillus thuringiensis} r=66.0850168708 0.347135952451 0.160874889782 0.203226543875
{Bacillus thuringiensis serovar israelensis} r=64.0861246734 0.361220811309 0.151639427264 0.189774591409
{Bacteroides fragilis} r=65.9711229434 0.300209445635 0.192992651243 0.232533081514
{Bacteroides thetaiotaomicron} r=67.205749043 0.291659071115 0.227248789775 0.254592777136
{Bacteroides thetaiotaomicron VPI-5482} r=66.4689722805 0.296922031785 0.202327020234 0.236516778484
{Bartonella henselae} r=64.8447072506 0.284087467442 0.179477860561 0.234008722515
{Bdellovibrio bacteriovorus HD100} r=64.1832063091 0.250367580586 0.245951212135 0.264147730439
{Bifidobacterium longum NCC2705} r=66.5536805751 0.202385382332 0.313531265781 0.295038610269
{Bordetella bronchiseptica} r=64.6346579876 0.178385499222 0.321526442223 0.329677142112
{Bordetella bronchiseptica RB50} r=63.4555200808 0.159345732431 0.345858103928 0.33899352507
{Bordetella parapertussis} r=63.440390198 0.159213277159 0.345742717216 0.338437523193
{Bordetella pertussis} r=63.4160938203 0.169089503115 0.33580862895 0.346825054499
{Bordetella pertussis Tohama I} r=63.4435204359 0.161790367909 0.346516586402 0.334458935321
{Borrelia afzelii} r=67.3995314681 0.401508959447 0.134402179608 0.188787593
{Borrelia burgdorferi} r=68.2368083374 0.400624419674 0.12916553852 0.174429081253
{Borrelia burgdorferi B31} r=66.4608654538 0.38699787107 0.121682852367 0.165925301726
{Borrelia garinii} r=68.4591056554 0.418206300495 0.144308052024 0.184307216968
{Borrelia hermsii} r=67.0836482607 0.390248670226 0.132576108316 0.180437667829
{Bradyrhizobium japonicum} r=63.2947318627 0.189070698555 0.313000739444 0.310169277431
{Bradyrhizobium japonicum USDA 110} r=63.437780822 0.177812718484 0.328178050334 0.3184434908
{Brucella melitensis} r=63.5989981207 0.207930888801 0.280698687412 0.289191905948
{Brucella melitensis 16M} r=64.4608279282 0.203351247864 0.287548142679 0.295288730208
{Brucella melitensis biovar Abortus} r=64.7026376293 0.207688349068 0.289116900979 0.289686172175
{Brucella suis 1330} r=64.4726667768 0.203603599737 0.287392408106 0.294631725097
{Buchnera aphidicola} r=62.5021120544 0.397335989045 0.116793227935 0.151746268863
{Buchnera aphidicola str. APS} r=62.0494702475 0.388808875804 0.122245284817 0.152056042106
{Buchnera aphidicola str. Bp} r=60.3794294662 0.389381185792 0.120125110742 0.150314876699
{Buchnera aphidicola str. Sg} r=61.8893276642 0.396758173748 0.115683348853 0.147379875921
{Burkholderia cepacia} r=63.9649492861 0.187300418917 0.316352929715 0.324168389604
{Burkholderia mallei} r=63.6269806428 0.177070791269 0.301611558766 0.325676885555
{Burkholderia pseudomallei} r=62.373414006 0.176039066264 0.319252835808 0.334209258529
{Butyrivibrio fibrisolvens} r=69.4862485804 0.310010515247 0.183806519453 0.237287066246
{Campylobacter fetus} r=68.0792209204 0.355917812871 0.148785871965 0.209554536707
{Campylobacter jejuni} r=67.0775794315 0.38157297798 0.126043923182 0.175064002976
{Campylobacter jejuni subsp. jejuni NCTC 11168} r=65.6497687602 0.362900303062 0.127783535146 0.180518633303
{Candidatus Blochmannia floridanus} r=61.2732410106 0.363953106019 0.122714208072 0.166289286317
{Candidatus Carsonella ruddii} r=60.8711218338 0.465167421105 0.0617676329898 0.0940800667758
{Caulobacter crescentus CB15} r=64.5683694484 0.161904918938 0.343195942724 0.333570218432
{Caulobacter vibrioides} r=65.6928332381 0.1715017987 0.344671061773 0.328397844648
{Chlamydia muridarum} r=61.0496647057 0.289768592344 0.193947183758 0.212183912879
{Chlamydia trachomatis} r=61.1739071735 0.287061618633 0.199324500515 0.216524902835
{Chlamydophila caviae GPIC} r=61.8849855209 0.300116348036 0.192891400288 0.204997091299
{Chlamydophila pneumoniae} r=62.3340133554 0.302159346459 0.197932442976 0.214225067695
{Chlamydophila pneumoniae AR39} r=61.4608001666 0.29169875405 0.203614432517 0.209288304114
{Chlamydophila pneumoniae CWL029} r=61.4939578879 0.291474842819 0.204104249254 0.209317263319
{Chlamydophila pneumoniae J138} r=61.4568102348 0.291603946921 0.204364296246 0.209174095497
{Chlamydophila pneumoniae TW-183} r=61.3687725332 0.291719132351 0.203994703335 0.208817484409
{Chlorobium tepidum} r=64.6107177078 0.223383435103 0.295346015344 0.281979019884
{Chlorobium tepidum TLS} r=64.8390485098 0.22052161362 0.289886427089 0.286723137057
{Chloroflexus aurantiacus} r=62.9824167039 0.200350476946 0.280199705732 0.296731637157
{Chromobacterium violaceum ATCC 12472} r=64.0077978904 0.178673434364 0.326491237078 0.330617174434
{Citrobacter freundii} r=64.3953507041 0.255390145114 0.24297095035 0.265663474692
{Citrobacter rodentium} r=63.0673763417 0.30050532994 0.190992586035 0.226421009922
{Clostridium acetobutylicum} r=67.6891770228 0.381281479113 0.122028640184 0.193885307889
{Clostridium beijerinckii} r=66.644871668 0.379627468372 0.12224763861 0.193719558689
{Clostridium botulinum} r=69.1941129679 0.408736503209 0.105357103747 0.14751016594
{Clostridium difficile} r=68.8614782211 0.39172534749 0.12198259792 0.177717565389
{Clostridium pasteurianum} r=68.1186446263 0.370397930619 0.132472272421 0.206087665214
{Clostridium perfringens} r=69.0540044114 0.390403421514 0.119536750042 0.191479852952
{Clostridium perfringens str. 13} r=68.4087345716 0.396363537554 0.105942634883 0.188128316506
{Clostridium tetani} r=66.47226672 0.411543203706 0.10548502116 0.148038921657
{Clostridium tetani E88} r=68.0685257461 0.406512499136 0.108090587381 0.182718354702
{Clostridium thermocellum} r=69.5399895216 0.319456572188 0.191442663961 0.237100669451
{Comamonas testosteroni} r=64.3641217571 0.191094998195 0.316438313166 0.313605474206
{Corynebacterium diphtheriae} r=64.5409101891 0.227042368363 0.269493613609 0.271430811482
{Corynebacterium efficiens} r=65.8814474328 0.204818001884 0.306650155061 0.295430730639
{Corynebacterium efficiens YS-314} r=65.6374963807 0.180199383565 0.329829553623 0.308023253679
{Corynebacterium glutamicum} r=66.609708973 0.225177568482 0.281015998136 0.271652712564
{Corynebacterium glutamicum ATCC 13032} r=65.0516557906 0.224484440867 0.277471243226 0.270024176942
{Corynebacterium jeikeium} r=63.3492574845 0.23850693646 0.287207787231 0.272951636392
{Corynebacterium striatum} r=64.0544241953 0.21436435464 0.321093193446 0.283962610366
{Coxiella burnetii} r=64.1428615101 0.309758072567 0.202985361597 0.222951862246
{Coxiella burnetii RSA 493} r=61.7185282508 0.289601977404 0.204573038008 0.224134958965
{Deinococcus radiodurans R1} r=63.1397905334 0.16955498991 0.339981632659 0.332525696284
{Delftia acidovorans} r=63.3597882577 0.189778939862 0.318849536487 0.317597654702
{Desulfitobacterium hafniense} r=63.4742485766 0.261383260665 0.22617765239 0.26697443789
{Desulfovibrio vulgaris} r=66.6688737591 0.205953049884 0.324826746582 0.300337141787
{Dichelobacter nodosus} r=65.3329702346 0.271886019668 0.232264493944 0.251812427448
{Ehrlichia canis} r=64.2357462426 0.362720540187 0.149822115734 0.169843171422
{Ehrlichia chaffeensis} r=65.7382474183 0.340564928534 0.149816554049 0.188318955137
{Ehrlichia ruminantium} r=62.5875441286 0.353140348266 0.151399017711 0.181500223248
{Enterobacter aerogenes} r=64.4764052634 0.217121143157 0.293106301982 0.300919987311
{Enterobacter cloacae} r=63.8220255847 0.224976260033 0.267000538308 0.291067119087
{Enterococcus faecalis} r=66.1539975728 0.352618937255 0.164405208377 0.203545292374
{Enterococcus faecalis V583} r=64.4668471289 0.332923770455 0.16927918663 0.210175977131
{Enterococcus faecium} r=66.8811492756 0.337413720779 0.175241720488 0.217550172818
{Enterococcus hirae} r=63.1755508086 0.333976751169 0.175181229357 0.212013325898
{Erwinia amylovora} r=64.0702222687 0.24746946941 0.252092601993 0.275078876912
{Erwinia chrysanthemi} r=63.323475791 0.222861282388 0.272064422656 0.294966137673
{Erwinia pyrifoliae} r=63.4093949336 0.244745750102 0.251590224305 0.281702190976
{Escherichia coli} r=64.0400621755 0.252847354246 0.236503253293 0.266476362309
{Escherichia coli CFT073} r=63.3864366781 0.243309824191 0.243016776855 0.270885367683
{Escherichia coli K12} r=63.7427608726 0.241068567352 0.245052717808 0.272925603074
{Escherichia coli O157:H7} r=64.0630226845 0.246035417158 0.241643553417 0.273564875541
{Escherichia coli O157:H7 EDL933} r=64.0434832898 0.245398446874 0.24193956408 0.273025244135
{Eubacterium acidaminophilum} r=68.9487942231 0.318159935812 0.195524650085 0.262637068735
{Francisella tularensis subsp. tularensis} r=67.304139748 0.350515463918 0.140729831451 0.199012709322
{Fremyella diplosiphon} r=62.9128470494 0.287539085889 0.221342558712 0.220588561418
{Fusobacterium nucleatum subsp. nucleatum ATCC 25586} r=67.8398786019 0.407091515613 0.100743965601 0.173194428102
{Geobacillus stearothermophilus} r=68.2364137491 0.275638754121 0.227246412317 0.269481982475
{Geobacter sulfurreducens PCA} r=65.0995816983 0.196425825402 0.310402100478 0.305736251429
{Gloeobacter violaceus PCC 7421} r=63.1327954598 0.183456494821 0.317759519364 0.310872892496
{Gluconacetobacter diazotrophicus} r=65.4132950952 0.168282361993 0.328101557992 0.339372956338
{Gluconacetobacter xylinus} r=63.1057801061 0.17634698432 0.311856939976 0.319138915457
{Gordonia westfalica} r=63.3867841313 0.172164202254 0.350291248751 0.31492779099
{Haemophilus ducreyi} r=64.8383117245 0.344804210558 0.170075177661 0.198714286802
{Haemophilus ducreyi 35000HP} r=62.5106905932 0.316454785851 0.177921106206 0.209461197597
{Haemophilus influenzae} r=64.372971598 0.335169399788 0.174404495174 0.200498792459
{Haemophilus influenzae Rd KW20} r=63.36156942 0.313759024081 0.177494926642 0.210080345689
{Haemophilus influenzae biotype aegyptius} r=65.2548157483 0.352249951953 0.17598770008 0.193202097576
{Helicobacter hepaticus ATCC 51449} r=64.2656286093 0.329333028503 0.163242086612 0.200020004501
{Helicobacter pylori} r=66.1519475496 0.345395145752 0.175306757205 0.207235922059
{Helicobacter pylori 26695} r=63.8687305905 0.320982079242 0.179396914662 0.216182404113
{Helicobacter pylori J99} r=63.8760733766 0.319198634565 0.181364129619 0.217666287902
{IncN plasmid R46} r=64.3104614724 0.250172903103 0.244568457704 0.267916338747
{Klebsiella aerogenes} r=65.2110824475 0.203602798869 0.298064612178 0.303960101236
{Klebsiella oxytoca} r=63.3453536855 0.235613367549 0.262933958647 0.283123912338
{Klebsiella pneumoniae} r=63.766027023 0.234152544348 0.261883441907 0.279771157958
{Lactobacillus acidophilus} r=65.4445836641 0.322458083372 0.175757575758 0.199784648516
{Lactobacillus casei} r=65.046807927 0.285972250794 0.208941918672 0.235559669935
{Lactobacillus delbrueckii} r=69.1200635843 0.266843750865 0.255734484381 0.258722780222
{Lactobacillus helveticus} r=68.497454138 0.322939429596 0.185857567098 0.202685792197
{Lactobacillus johnsonii NCC 533} r=65.7338197614 0.339850756556 0.15419301009 0.195322651954
{Lactobacillus plantarum} r=63.0406417277 0.299744733991 0.192735019191 0.226782730061
{Lactobacillus plantarum WCFS1} r=62.8395312309 0.276178118217 0.213273660207 0.241965357237
{Lactobacillus sakei} r=64.124286375 0.325729106443 0.178093081519 0.206703282585
{Lactococcus lactis} r=66.9016647531 0.346114356375 0.159861404863 0.194960609214
{Lactococcus lactis subsp. cremoris} r=66.7499240176 0.337700986053 0.166790046687 0.20163749963
{Lactococcus lactis subsp. lactis} r=65.2513331206 0.331989104376 0.163222138266 0.197778897191
{Lactococcus lactis subsp. lactis bv. diacetylactis} r=68.9465797513 0.347025238199 0.158138773729 0.202032875118
{Lechevalieria aerocolonigenes} r=65.8028635581 0.151451771654 0.349030101706 0.349071112205
{Legionella pneumophila} r=63.2647949062 0.313352839073 0.18591891799 0.213257028941
{Leptospira interrogans} r=62.0694090694 0.33042072811 0.15461321766 0.19320419814
{Leptospira interrogans serovar Copenhageni str. Fiocruz L1-130} r=62.8542627564 0.328189461613 0.170987132241 0.195783964313
{Leptospira interrogans serovar Lai str. 56601} r=62.5261365478 0.32928783047 0.169857263627 0.194318234982
{Listeria innocua} r=66.2832881548 0.33768474933 0.169290219022 0.208730835798
{Listeria ivanovii} r=64.7245190823 0.355801346986 0.166475022359 0.200660716567
{Listeria monocytogenes} r=66.0330306624 0.335014938991 0.173576595926 0.210794519096
{Listeria seeligeri} r=68.6063758489 0.356015130935 0.166454891995 0.204311440214
{Listonella anguillarum} r=64.2763404121 0.300384967341 0.202549619766 0.222029387944
{Mannheimia haemolytica} r=64.8527081232 0.323465221432 0.185144575671 0.211355116277
{Mesorhizobium loti} r=64.1103920183 0.185184640806 0.318329029777 0.312147269392
{Methylobacterium extorquens} r=65.7184362215 0.163482206041 0.354007526306 0.330701110428
{Micrococcus sp. 28} r=60.556698826 0.162621408439 0.351846219356 0.337632053856
{Microcystis aeruginosa} r=62.9374579887 0.307071547902 0.196446016799 0.202579354757
{Micromonospora echinospora} r=66.5842024938 0.135915682898 0.362040706239 0.361079413819
{Microscilla sp. PRE1} r=67.305592209 0.305520020908 0.190814179012 0.240429717053
{Moraxella catarrhalis} r=69.7745876406 0.333326539486 0.20891081037 0.216180227186
{Mycobacterium avium} r=64.1198505728 0.174039663415 0.331177059306 0.325889463036
{Mycobacterium avium subsp. paratuberculosis} r=64.2114398773 0.171184129216 0.346118604701 0.329923927635
{Mycobacterium avium subsp. paratuberculosis str. k10} r=64.4695101476 0.153312452247 0.348550153283 0.347975199639
{Mycobacterium bovis} r=65.2954192804 0.181279592376 0.328238036869 0.329620015863
{Mycobacterium bovis AF2122/97} r=63.3172075912 0.167834517194 0.322268295838 0.336762298009
{Mycobacterium leprae} r=63.4915587658 0.19544714522 0.288481475197 0.310522321107
{Mycobacterium smegmatis} r=66.084708471 0.164241921024 0.340745955247 0.333844756112
{Mycobacterium tuberculosis} r=64.7165326191 0.184217734695 0.316794241626 0.327530321245
{Mycobacterium tuberculosis CDC1551} r=63.1661093617 0.16854385461 0.321896248081 0.335790547034
{Mycobacterium tuberculosis H37Rv} r=63.2993101 0.167928877758 0.322414857055 0.336519890835
{Mycobacterium ulcerans} r=61.9392409432 0.199263809575 0.351840175821 0.277602637315
{Mycoplasma agalactiae} r=69.2168499967 0.420598781319 0.13706856728 0.167183616006
{Mycoplasma bovis} r=67.1445845377 0.432188971866 0.170239438385 0.186213936496
{Mycoplasma capricolum} r=64.7695305615 0.402665047025 0.110356505255 0.162442714372
{Mycoplasma fermentans} r=67.4673246447 0.404517023894 0.119101829316 0.166234853838
{Mycoplasma gallisepticum} r=62.8104889133 0.361729385761 0.161654770452 0.177922315609
{Mycoplasma gallisepticum R} r=65.1718275641 0.370451045331 0.152046423112 0.166572482456
{Mycoplasma genitalium} r=62.9522293148 0.361627755411 0.148804573518 0.168523648754
{Mycoplasma hominis} r=68.7174656789 0.443893004707 0.130067851063 0.146666986342
{Mycoplasma hyopneumoniae} r=66.4124669858 0.390546686631 0.154832451127 0.160498253162
{Mycoplasma mycoides subsp. mycoides SC} r=65.4035798846 0.418141950375 0.103427582227 0.137898634353
{Mycoplasma penetrans} r=65.4614888404 0.400402572496 0.116846873657 0.14805161525
{Mycoplasma pneumoniae} r=62.6137253285 0.31294287111 0.204285497321 0.209865732633
{Mycoplasma pulmonis} r=65.717996297 0.40398703186 0.126672585278 0.144685846048
{Myxococcus xanthus} r=63.9895763082 0.157691800403 0.335863322353 0.355354686646
{Neisseria gonorrhoeae} r=65.1779378171 0.260513060093 0.269728895517 0.25702318134
{Neisseria meningitidis} r=65.4878664983 0.267473636868 0.25318119312 0.26015580826
{Neisseria meningitidis MC58} r=64.6661327226 0.252626837428 0.269195945548 0.261449547971
{Neisseria meningitidis Z2491} r=64.6865692091 0.250996838711 0.270389521676 0.262459632855
{Nitrosomonas europaea ATCC 19718} r=64.0076757746 0.245796020706 0.246928380526 0.26876556164
{Nonomuraea sp. ATCC 39727} r=65.7206002174 0.140938891421 0.340134861924 0.368053851278
{Nostoc punctiforme} r=63.3655983964 0.298321222751 0.204576964838 0.222283471143
{Nostoc sp. PCC 7120} r=62.151485904 0.298011518651 0.20410525608 0.219499635984
{Novosphingobium aromaticivorans} r=64.9806940186 0.19026502322 0.315234470477 0.3097698942
{Oceanobacillus iheyensis HTE831} r=66.1522803717 0.344202707188 0.153414044278 0.207570514488
{Oenococcus oeni} r=65.9482623686 0.327765028197 0.171176460123 0.209442991585
{Onion yellows phytoplasma} r=62.7300580582 0.391107469719 0.153312018634 0.136877098313
{Pantoea agglomerans} r=63.1710959493 0.233951874481 0.254607628674 0.276118277137
{Parachlamydia sp. UWE25} r=61.7407403361 0.327082135677 0.174418423354 0.186540586513
{Paracoccus denitrificans} r=64.3336199488 0.166895780051 0.33185741688 0.332017263427
{Pasteurella multocida} r=62.8050673583 0.303783734488 0.187975682602 0.219285293107
{Pectobacterium atrosepticum} r=62.9098842892 0.237751614128 0.257606448074 0.283263704266
{Pectobacterium carotovorum} r=65.1010238149 0.259397641249 0.240304536643 0.268397283862
{Pectobacterium carotovorum subsp. carotovorum} r=63.8615437299 0.245109860665 0.250375133976 0.274383708467
{Pediococcus pentosaceus} r=63.5476009334 0.324087526967 0.184930803211 0.1995479828
{Photobacterium damselae subsp. piscicida (causative agent of fish} r=61.5632122068 0.288240557596 0.204318545729 0.224074597344
{Photorhabdus luminescens} r=64.7041260639 0.285931604337 0.216542484597 0.237567464298
{Photorhabdus luminescens subsp. laumondii TTO1} r=63.792231386 0.282711459284 0.20379466279 0.237757152679
{Pirellula sp. 1} r=64.1717684463 0.227186539228 0.272790340664 0.281785287227
{Plasmid ColIb-P9} r=63.0390660897 0.260939353758 0.250517598344 0.258078023589
{Plasmid F} r=64.6511345225 0.256639941501 0.22961879641 0.273606504575
{Plasmid R100} r=63.1967494501 0.243879940396 0.247889022919 0.281463610776
{Plasmid R64} r=62.5752974396 0.274806572545 0.249680944405 0.242143255962
{Plasmid Ti} r=63.7042804167 0.23528950105 0.264681068142 0.274864127769
{Plasmid pSB102} r=65.2797173537 0.218793713486 0.297683699498 0.302476754711
{Porphyromonas gingivalis} r=67.1037894474 0.273029839725 0.234515897532 0.250838126341
{Porphyromonas gingivalis W83} r=65.5926553194 0.26330847892 0.240171138911 0.25350002842
{Prochlorococcus marinus} r=61.5689048393 0.305388885774 0.176638815679 0.210658143143
{Prochlorococcus marinus str. MIT 9313} r=62.0898728871 0.233271752925 0.252716678466 0.268987377029
{Prochlorococcus marinus subsp. marinus str. CCMP1375} r=62.4841829793 0.329731591849 0.164982126261 0.205396313678
{Prochlorococcus marinus subsp. pastoris str. CCMP1986} r=63.7070160461 0.367218286941 0.135104073902 0.181803203238
{Proteus mirabilis} r=63.4202930072 0.308769905377 0.190953150242 0.211700900069
{Proteus vulgaris} r=64.7062352229 0.282033770172 0.216808628532 0.23754665842
{Providencia rettgeri} r=64.376951855 0.273720572629 0.218775041691 0.24897667468
{Pseudomonas aeruginosa} r=63.971461954 0.195849191106 0.303158800705 0.305815135959
{Pseudomonas aeruginosa PAO1} r=64.6415383998 0.168653897635 0.346218882054 0.325189439226
{Pseudomonas alcaligenes} r=64.2770919931 0.21314114658 0.301008728901 0.301046461902
{Pseudomonas chlororaphis} r=64.576402801 0.20206360574 0.319063154823 0.300787777513
{Pseudomonas fluorescens} r=63.7417584926 0.198128303148 0.304628411077 0.304406982655
{Pseudomonas putida} r=64.3789952559 0.20359349644 0.300118047512 0.303277075854
{Pseudomonas putida KT2440} r=63.9391734532 0.192004839453 0.313039798013 0.310436132195
{Pseudomonas resinovorans} r=64.5714451257 0.225410431498 0.283481040244 0.288721003438
{Pseudomonas sp.} r=64.4458801667 0.205612766292 0.291214003092 0.304918376438
{Pseudomonas sp. ADP} r=63.3004268307 0.195248723207 0.315307435557 0.316292677042
{Pseudomonas sp. ND6} r=64.7030449232 0.218966742641 0.283716883562 0.293826434331
{Pseudomonas stutzeri} r=64.6277624867 0.198956194575 0.309123049727 0.305108131947
{Pseudomonas syringae} r=63.3472612974 0.215968992248 0.28590371277 0.293480212158
{Pseudomonas syringae pv. glycinea} r=64.5635697177 0.226376921548 0.281489911306 0.280911866183
{Pseudomonas syringae pv. maculicola} r=62.9900670187 0.237980727342 0.276456340286 0.278007214177
{Pseudomonas syringae pv. phaseolicola} r=64.7451261731 0.224381457958 0.283897367839 0.290422472904
{Pseudomonas syringae pv. syringae} r=65.6296021113 0.213461358489 0.289973234507 0.297287888146
{Pseudomonas syringae pv. tomato} r=64.2246746518 0.231754874652 0.285236768802 0.284818941504
{Pseudomonas syringae pv. tomato str. DC3000} r=64.0074012669 0.206463015643 0.293505172871 0.29916528098
{Ralstonia solanacearum} r=63.3157179445 0.166378425126 0.339068378836 0.336255462489
{Rhizobium etli} r=63.5689208909 0.207235520636 0.292339448014 0.296505421092
{Rhizobium leguminosarum} r=64.5001180364 0.198512287798 0.303632714347 0.297756940614
{Rhizobium leguminosarum bv. trifolii} r=65.6910602086 0.193578559954 0.312857113809 0.297261026048
{Rhizobium leguminosarum bv. viciae} r=64.1292193971 0.199603687046 0.302073592495 0.295438690238
{Rhizobium sp.} r=64.6030753373 0.202196284506 0.302831253263 0.299951156249
{Rhizobium sp. NGR234} r=63.9340472553 0.194803158302 0.305300646016 0.304391806085
{Rhodobacter capsulatus} r=63.8523534473 0.164000248692 0.319645253094 0.343738279895
{Rhodobacter sphaeroides} r=63.8697825986 0.156120445849 0.341848832696 0.340455830977
{Rhodococcus equi} r=65.1833466156 0.185351336295 0.331390831391 0.323195672252
{Rhodococcus erythropolis} r=64.6625996355 0.190340855873 0.317739652159 0.311118961028
{Rhodococcus rhodochrous} r=67.4441655558 0.179231970216 0.3344742689 0.317555395424
{Rhodococcus sp. DK17} r=64.1503411214 0.181854729382 0.325984723118 0.319234473022
{Rhodopseudomonas palustris CGA009} r=63.7391190514 0.173153650987 0.329103668602 0.326207299569
{Rhodospirillum centenum} r=65.1244523011 0.143472382192 0.350726960122 0.357787904585
{Rhodospirillum rubrum} r=63.5321051275 0.164785708151 0.330327235249 0.31912737267
{Rickettsia conorii} r=64.3155589174 0.359288839822 0.145740494768 0.18341258752
{Rickettsia montanensis} r=63.7703770598 0.359193885729 0.145663519615 0.178756426044
{Rickettsia prowazekii} r=63.8433287256 0.367054279712 0.132824491078 0.17350837336
{Rickettsia rickettsii} r=63.5730900319 0.349244637721 0.151253652239 0.192736291364
{Rickettsia typhi} r=63.0914568016 0.355025813274 0.13774336008 0.178904646389
{Rubrivivax gelatinosus} r=62.4625256502 0.147226269076 0.357790107767 0.339243462178
{Ruegeria sp. PR1b} r=64.6041248263 0.192511844965 0.301154725009 0.311139610274
{Saccharopolyspora erythraea} r=66.9861792548 0.1398702482 0.353316754698 0.368538956368
{Salmonella enterica} r=64.7183823063 0.277407292528 0.207443019943 0.244692583402
{Salmonella enterica subsp. enterica serovar Choleraesuis} r=63.2876013214 0.246924861179 0.257304186875 0.277641104941
{Salmonella enterica subsp. enterica serovar Dublin} r=63.1328815393 0.262177153753 0.234425377015 0.258606344254
{Salmonella enterica subsp. enterica serovar Typhi} r=63.8304351587 0.235698096567 0.250089687607 0.279820895718
{Salmonella enterica subsp. enterica serovar Typhi Ty2} r=63.6868142442 0.233098724892 0.251436052746 0.281480260793
{Salmonella enterica subsp. enterica serovar Typhimurium} r=63.5688481174 0.239929427804 0.25296122539 0.275800954329
{Salmonella enteritidis} r=64.114981382 0.257821856658 0.235581158258 0.265690728588
{Salmonella typhi} r=64.1821391825 0.269630292804 0.227976538916 0.253632795014
{Salmonella typhimurium} r=64.3390803527 0.243340409862 0.249016058029 0.275444446849
{Salmonella typhimurium LT2} r=63.7438298727 0.233308987396 0.252046784813 0.281533572912
{Serratia entomophila} r=63.533203657 0.250045301046 0.249369903632 0.263915657689
{Serratia marcescens} r=64.548743571 0.248038609177 0.254546624062 0.269995591955
{Shewanella oneidensis MR-1} r=63.3006326593 0.269892571504 0.225016598747 0.24306242771
{Shewanella violacea} r=65.3595756894 0.266108836805 0.214869464813 0.248474215364
{Shigella boydii} r=63.9931261843 0.300865543442 0.177839444995 0.213835480674
{Shigella dysenteriae} r=62.7273268174 0.281623821291 0.209911604519 0.240979112111
{Shigella flexneri} r=63.8547813124 0.289274516764 0.208963722141 0.237342310366
{Shigella flexneri 2a} r=63.502707747 0.277069229762 0.225761111496 0.250906864444
{Shigella flexneri 2a str. 2457T} r=63.7188335818 0.240259203289 0.246402064477 0.27552781541
{Shigella flexneri 2a str. 301} r=63.6443059098 0.241687184281 0.245095131263 0.274307445101
{Shigella sonnei} r=63.604386493 0.274438447954 0.195111485204 0.242288458682
{Sinorhizobium fredii} r=62.0240893933 0.200667368041 0.293238116492 0.291782233983
{Sinorhizobium meliloti} r=64.4843397302 0.18625084391 0.316533753384 0.310383873656
{Sodalis glossinidius} r=62.6013504014 0.234087548893 0.254842513054 0.279396627552
{Sphingomonas elodea} r=63.2324351118 0.162653744553 0.335436541988 0.331011390978
{Sphingomonas paucimobilis} r=65.3023995563 0.177936331854 0.313567298642 0.329677625387
{Sphingomonas sp.} r=66.1333014906 0.200495003786 0.295266064535 0.305627897527
{Spiroplasma citri} r=64.184095313 0.386542497377 0.121910341611 0.17265652326
{Spiroplasma kunkelii} r=63.8030089097 0.388553307158 0.123766737139 0.166440148998
{Staphylococcus aureus} r=66.6808382031 0.369823915602 0.14632767312 0.184662123444
{Staphylococcus aureus subsp. aureus MW2} r=66.2187239851 0.361040417164 0.145951715681 0.189007084084
{Staphylococcus aureus subsp. aureus Mu50} r=66.2637767469 0.361177493832 0.146446448668 0.188929335079
{Staphylococcus aureus subsp. aureus N315} r=66.1623626492 0.360731390751 0.146286161986 0.188881045692
{Staphylococcus carnosus} r=66.9371107424 0.344701601164 0.162532751092 0.202197962154
{Staphylococcus epidermidis} r=68.4249409561 0.379947243755 0.148105081826 0.177330964686
{Staphylococcus epidermidis ATCC 12228} r=66.3555438865 0.36367789893 0.146017558695 0.183026905537
{Staphylococcus warneri} r=67.7345480891 0.390916140467 0.136213581478 0.16344300432
{Staphylococcus xylosus} r=68.3611519618 0.36126613556 0.151265993553 0.188031639188
{Stenotrophomonas maltophilia} r=63.7278965615 0.198473592335 0.309720023275 0.31683784625
{Stigmatella aurantiaca} r=62.8400634308 0.161328799735 0.317604319787 0.346825243631
{Streptococcus agalactiae} r=65.5549983041 0.344071830836 0.152708532568 0.188734459675
{Streptococcus agalactiae 2603V/R} r=65.5761013714 0.330369474122 0.161940859749 0.19862938227
{Streptococcus agalactiae NEM316} r=65.550725923 0.331014587786 0.162664278843 0.198095514996
{Streptococcus gordonii} r=64.9964799107 0.301552998241 0.19607278141 0.222384305533
{Streptococcus mutans} r=66.3639165053 0.318890911297 0.171515592768 0.202123528698
{Streptococcus mutans UA159} r=65.6718262771 0.311672414564 0.169085597248 0.205539184842
{Streptococcus pneumoniae} r=65.9137843509 0.319971154078 0.181465404973 0.215358216097
{Streptococcus pneumoniae R6} r=66.092058366 0.304211805233 0.1863229793 0.218979480804
{Streptococcus pneumoniae TIGR4} r=65.8662204855 0.303628318881 0.186965177136 0.218494198427
{Streptococcus pyogenes} r=69.1014588046 0.339146734509 0.185716040029 0.216626234682
{Streptococcus pyogenes M1 GAS} r=65.4443472001 0.312456221409 0.181867624496 0.209610121642
{Streptococcus pyogenes MGAS315} r=65.6300193479 0.313590299532 0.181581307801 0.210339999828
{Streptococcus pyogenes MGAS8232} r=65.4542327527 0.313671041568 0.181828369622 0.209773007859
{Streptococcus pyogenes SSI-1} r=65.5322666572 0.313618183028 0.18143608664 0.210264885221
{Streptococcus salivarius} r=67.1140079451 0.31487997276 0.181904167376 0.206704121976
{Streptococcus suis} r=67.4172888257 0.319044971011 0.1798377048 0.220668952805
{Streptococcus thermophilus} r=65.0729648893 0.319609027327 0.167461239778 0.199890803388
{Streptomyces antibioticus} r=65.9652399361 0.144479954111 0.351514965276 0.352539282568
{Streptomyces atroolivaceus} r=65.4365643431 0.134112505218 0.377579165337 0.351421252077
{Streptomyces aureofaciens} r=65.1514983577 0.141345786009 0.375624942288 0.350534911024
{Streptomyces avermitilis} r=65.2994809904 0.142875036533 0.366791922397 0.34927838782
{Streptomyces avermitilis MA-4680} r=64.8745759673 0.147626055869 0.364670945057 0.346759150606
{Streptomyces carzinostaticus subsp. neocarzinostaticus} r=64.4043189003 0.154272623139 0.348713249332 0.339534173349
{Streptomyces clavuligerus} r=66.1639318665 0.150762301382 0.367346452424 0.344033554368
{Streptomyces coelicolor} r=66.2058085561 0.152584670232 0.369349376114 0.341381461676
{Streptomyces coelicolor A3(2)} r=65.608866796 0.142565248528 0.37396166402 0.348857417267
{Streptomyces collinus} r=64.9941926814 0.145200192957 0.37247605265 0.348494245745
{Streptomyces fradiae} r=64.739730718 0.13801432617 0.361222166694 0.359577155867
{Streptomyces galilaeus} r=66.4676394269 0.144246926683 0.36090474927 0.354625453259
{Streptomyces glaucescens} r=67.0176860121 0.141745760075 0.376173434988 0.346074719499
{Streptomyces globisporus} r=64.1837957736 0.147745000709 0.363754550182 0.339656313525
{Streptomyces griseus} r=66.0000128124 0.148410337851 0.371595583848 0.342924691242
{Streptomyces griseus subsp. griseus} r=64.9642708206 0.138731997458 0.369464330683 0.351572711684
{Streptomyces hygroscopicus} r=65.2602308296 0.146916023553 0.351204375613 0.348394573067
{Streptomyces lavendulae} r=65.7036926026 0.14263085259 0.368623931798 0.350349778711
{Streptomyces lividans} r=65.6843458607 0.159080310048 0.367771452464 0.336826997298
{Streptomyces peucetius} r=66.129299044 0.149738940502 0.362790419341 0.343745792379
{Streptomyces rochei} r=65.2071442493 0.137634379251 0.377276428867 0.352545642313
{Streptomyces sp.} r=64.9051904203 0.146106223526 0.382095144998 0.33724340176
{Streptomyces venezuelae} r=66.1761255057 0.13808225199 0.38997272918 0.340215968913
{Streptomyces violaceoruber} r=65.3426732793 0.154249866447 0.371551089358 0.338076262254
{Streptomyces viridochromogenes} r=65.9666002851 0.145721728019 0.368113235366 0.342573024688
{Synechococcus elongatus PCC 7942} r=61.5437966444 0.214225117686 0.281477792993 0.276906372325
{Synechococcus sp.} r=64.0002795815 0.22649117431 0.272635741489 0.270378855311
{Synechococcus sp. PCC 6301} r=63.7165073785 0.212184387306 0.281268309965 0.279946586001
{Synechococcus sp. PCC 7002} r=61.5140795173 0.235862479979 0.254508883674 0.252557082728
{Synechococcus sp. WH 8102} r=63.6108580211 0.193510536268 0.295412687927 0.306744703658
{Synechocystis sp.} r=62.730895499 0.249380300065 0.246053489889 0.246183953033
{Synechocystis sp. PCC 6803} r=62.549906562 0.258404127497 0.234936305259 0.247696403073
{Thauera aromatica} r=66.7603573918 0.199031504108 0.322976585352 0.309568795398
{Thermoanaerobacter tengcongensis} r=67.347065093 0.348332166151 0.1482104548 0.229821926735
{Thermosynechococcus elongatus BP-1} r=61.3124804033 0.218961751022 0.274420755039 0.270998031548
{Thermotoga maritima} r=67.8091485082 0.299333280293 0.206716524783 0.257750550296
{Thermotoga neapolitana} r=69.5141834963 0.299582127933 0.2118749139 0.267449602792
{Thermus aquaticus} r=66.5927897681 0.181719058367 0.326027934971 0.336168264041
{Thermus thermophilus} r=65.6467994215 0.164074724244 0.343930524085 0.340777917836
{Thermus thermophilus HB27} r=63.4976661281 0.147756633685 0.352093493125 0.344070199116
{Thiocapsa roseopersicina} r=65.0135176477 0.171511681767 0.331628777352 0.316954773683
{Treponema denticola} r=67.3724937548 0.319392999684 0.185875900881 0.221035403566
{Treponema denticola ATCC 35405} r=65.7903654039 0.331366916513 0.176696159086 0.206028734985
{Treponema pallidum} r=63.9006593186 0.23073925629 0.216161489646 0.302027666444
{Treponema pallidum subsp. pallidum str. Nichols} r=61.664899934 0.222093305427 0.239542572876 0.286574453241
{Tropheryma whipplei TW08/27} r=62.5704896946 0.259085870737 0.214846683114 0.24921464364
{Tropheryma whipplei str. Twist} r=62.4451051094 0.258076912485 0.214148021861 0.250419961897
{Ureaplasma urealyticum} r=66.0683999811 0.3993311889 0.116079953847 0.142725033033
{Vibrio alginolyticus} r=64.8173721833 0.27125072509 0.222896494281 0.24482025196
{Vibrio cholerae} r=64.0797799739 0.282689822461 0.206297814113 0.23687696238
{Vibrio cholerae O1 biovar eltor str. N16961} r=63.2951219947 0.260998106973 0.228608542575 0.25230910934
{Vibrio fischeri} r=66.1913860093 0.333415273681 0.170997799316 0.196750479936
{Vibrio harveyi} r=66.4861344616 0.28292688344 0.221415245203 0.240649431414
{Vibrio parahaemolyticus} r=64.9553895192 0.278364030639 0.220536666888 0.241984244097
{Vibrio vulnificus} r=65.3295850735 0.274673586227 0.227488776309 0.243642654146
{Vibrio vulnificus CMCP6} r=64.4245640034 0.267153964696 0.228515018915 0.250108839359
{Vibrio vulnificus YJ016} r=64.1384751954 0.268469805541 0.226362405091 0.248442078382
{Wautersia eutropha} r=63.7168175784 0.182425828822 0.320765380268 0.323271038892
{Wautersia metallidurans} r=62.1455467876 0.195816451219 0.296466010676 0.31730336356
{Wautersia oxalatica} r=64.3683495419 0.188972174173 0.324342793687 0.314284493989
{Wigglesworthia glossinidia endosymbiont of Glossina brevipalpis} r=61.7809867364 0.424604802842 0.100441790297 0.136012418246
{Wolbachia endosymbiont of Drosophila melanogaster} r=65.5334760142 0.35317043599 0.149636756524 0.205024786601
{Wolinella succinogenes} r=64.0322482034 0.261652187256 0.235174363771 0.253862723654
{Xanthomonas axonopodis pv. citri str. 306} r=63.3214449581 0.175789813747 0.321992559054 0.328642799831
{Xanthomonas campestris} r=62.1124442571 0.18067503273 0.313031260976 0.324596864323
{Xanthomonas campestris pv. campestris} r=64.9908271703 0.19272234958 0.31008505266 0.317718196618
{Xanthomonas campestris pv. campestris str. ATCC 33913} r=63.3981682778 0.173190895406 0.324892206377 0.330957279759
{Xanthomonas citri} r=62.3941117856 0.192798827716 0.307776847394 0.329408275766
{Xanthomonas oryzae pv. oryzae} r=62.5292851607 0.183377959414 0.30871852687 0.324995302518
{Xenorhabdus nematophila} r=65.6909650537 0.282855273962 0.213881118394 0.241186867633
{Xylella fastidiosa} r=63.8633428007 0.261257923767 0.243187618342 0.270087264345
{Xylella fastidiosa 9a5c} r=62.3307790925 0.225503524436 0.260578788607 0.277222394451
{Xylella fastidiosa Temecula1} r=62.5857188618 0.227084817667 0.255290583517 0.276363921152
{Yersinia enterocolitica} r=62.8824918066 0.272738477397 0.218231492219 0.246749245085
{Yersinia pestis} r=63.7267922417 0.260640643408 0.23397239718 0.257893963227
{Yersinia pestis CO92} r=62.8884289411 0.253414870815 0.229175923463 0.259874608402
{Yersinia pestis KIM} r=62.8983092048 0.25463418951 0.229392350174 0.259400693634
{Yersinia pestis biovar Mediaevails str. 91001} r=62.8653824222 0.254106585008 0.22929440121 0.259339378063
{Yersinia pseudotuberculosis} r=63.3574116679 0.28172298383 0.198971633707 0.234607817779
{Zymomonas mobilis} r=63.7448164699 0.252876380322 0.225525723545 0.249627991387
{uncultured Acidobacteria bacterium} r=63.7463479459 0.18582318398 0.309297677133 0.318447614436
{uncultured bacterium} r=63.2286043331 0.217907304202 0.284394116881 0.290689006425
{uncultured bacterium 442} r=64.4570643081 0.232848105153 0.252195811068 0.276346661753
{uncultured bacterium 443} r=63.4272408951 0.222862049806 0.262194608611 0.28105268475
{uncultured bacterium 463} r=64.8295351082 0.223662507716 0.264604393714 0.284205093956
{uncultured bacterium 560} r=64.4284442557 0.313102569548 0.171133290861 0.207602463368
{uncultured bacterium 561} r=63.6338767412 0.235243421978 0.242771211482 0.274078373435
{uncultured bacterium 562} r=67.3550506878 0.357651340791 0.146247033845 0.205659333797
{uncultured bacterium 578} r=65.6031547342 0.319842558858 0.166454501558 0.208521721317
{uncultured bacterium 580} r=66.4936728239 0.349545957918 0.152912513843 0.199881875231
{uncultured bacterium 581} r=63.1380912996 0.23374954832 0.258227272119 0.263486837703
{uncultured bacterium 582} r=63.4890550719 0.229806145631 0.240842080825 0.28321144885
{uncultured marine gamma proteobacterium EB000-45B06} r=67.5540452771 0.356064830304 0.145738076651 0.206479313037
{uncultured marine gamma proteobacterium EBAC20E09} r=67.1884853506 0.363442104451 0.138532747049 0.193928874489
{uncultured marine gamma proteobacterium EBAC31A08} r=66.6644941849 0.348262259403 0.149782357342 0.194713663878
{uncultured proteobacterium} r=62.9258543807 0.226502993841 0.259180397369 0.274490189634
@group {Rekeyed Data} recessiveon
@balllist {First Position} color=gold
r=13.6736455111 0.261897620476 0.397720455909 0.130223955209
r=13.7433140115 0.255767122368 0.374622424093 0.143534781733
r=15.2583609907 0.21124476558 0.329050004105 0.190738155842
r=14.8275927493 0.212531827095 0.332845561767 0.190757704352
r=15.0851683784 0.212949677155 0.325791739264 0.188966895562
r=15.1678907388 0.158752778886 0.311130745407 0.216363601816
r=14.959484924 0.163591455437 0.331878263209 0.20879644914
r=13.7624569885 0.298679083911 0.445424308657 0.106851658272
r=13.8010586343 0.312453916646 0.487342438819 0.0925529300235
r=13.3290189058 0.249007975102 0.342112429488 0.15638980743
r=13.5024618198 0.23731853406 0.367567933403 0.141721092349
r=13.2269022414 0.263443082151 0.370023419204 0.131009780962
r=13.8859727653 0.248757148343 0.370042864111 0.148602505423
r=14.2265348038 0.246090808633 0.365796653595 0.149952571412
r=13.7372581514 0.247546768918 0.383525184109 0.139411200774
r=14.0761691392 0.237155803416 0.370721505751 0.154234925061
r=11.9534377816 0.254849230417 0.377353092636 0.144303942324
r=13.5108943277 0.278269270582 0.460354702919 0.107432199296
r=14.1791253852 0.270982809265 0.42699956662 0.125752395628
r=14.8035811533 0.205921871112 0.33137596417 0.189201293854
r=14.5427308403 0.196667436905 0.345169323988 0.190377159876
r=15.5391092238 0.149271137026 0.419884877028 0.164700605517
r=16.9816208162 0.163737280296 0.387043422196 0.163835393715
r=14.2996016124 0.160383160175 0.34403776213 0.171041431638
r=14.0915537638 0.26150198899 0.396230963957 0.130349178286
r=14.4332885999 0.247937258638 0.390772528538 0.1428182576
r=15.1463074956 0.157202183753 0.286920815641 0.179926275022
r=12.5953013423 0.251036682616 0.406060606061 0.128513202197
r=13.0275621242 0.267880085653 0.386117059243 0.133369022127
r=13.2703223107 0.262553488778 0.396122609379 0.135272028644
r=12.8178131235 0.274074238129 0.402185949681 0.124147324592
r=11.2573390762 0.265928044996 0.392443269977 0.123909038014
r=14.80755291 0.207170533131 0.341867346772 0.17184102539
r=16.1588020419 0.154205036491 0.295679992891 0.200004443309
r=15.3645512416 0.151419801644 0.288309965604 0.208628321997
r=16.4185110232 0.153186092424 0.328371589097 0.202957567347
r=16.4662461224 0.156127764492 0.316222679495 0.20341842315
r=16.3222587216 0.153949683899 0.325513736324 0.203679411541
r=16.3886111197 0.152825613009 0.32732628086 0.202392084846
r=14.2787259874 0.186593515627 0.341027811014 0.185718037762
r=16.5393345604 0.167803667937 0.329937095774 0.201337822273
r=15.1630111699 0.197053911936 0.346720124039 0.182331488621
r=14.5007453202 0.194161419576 0.338088151116 0.174344590727
r=15.6482853296 0.170932741412 0.338885180758 0.189187091567
r=15.3266527235 0.162743221691 0.319872408293 0.20312599681
r=15.052476738 0.168147989946 0.356864742315 0.182358836189
r=16.5800659181 0.149139634926 0.320020927799 0.194919195442
r=15.1976058155 0.187425143304 0.336518317442 0.177201905115
r=15.2154633902 0.186137217815 0.336927980312 0.17753764506
r=15.7738103562 0.160012736357 0.306946213383 0.213010678946
r=15.9564744718 0.164378151771 0.279938027827 0.21547481621
r=14.4017461631 0.179793338902 0.308311843969 0.20110412959
r=13.7815906566 0.190405298657 0.32065382512 0.178525855259
r=14.4739142667 0.182729962102 0.318699969127 0.194765996904
r=15.7683466635 0.190305288025 0.358849718335 0.174995457023
r=14.3342953757 0.211885048766 0.341558268772 0.175306942582
r=13.3938402219 0.229807262644 0.390128496761 0.145780688274
r=13.3011554969 0.268487013124 0.396136695057 0.133017731471
r=13.2763646211 0.288161992818 0.403692109523 0.121161588911
r=13.2379686646 0.289453975543 0.402117243593 0.122071151183
r=12.9817593249 0.259707860715 0.425303971742 0.114442592182
r=13.1146065806 0.290904804111 0.399224565892 0.122546532596
r=17.3819430323 0.0992769569318 0.333228544483 0.178623074505
r=15.8948986023 0.113272053931 0.293282975921 0.19492081557
r=15.535639387 0.111791846828 0.263838428491 0.225048004531
r=17.3646250695 0.095071084111 0.338448049101 0.162804534352
r=17.1249226852 0.10290441063 0.30281798821 0.196672736813
r=13.6777036487 0.266378836844 0.373267592321 0.143169789791
r=13.5672866838 0.259842246606 0.388432297376 0.133060132361
r=14.1215289801 0.242777850618 0.372973209213 0.149337878589
r=13.8813267896 0.249214403786 0.381921427792 0.139134438692
r=13.7006552789 0.242331916987 0.381525555723 0.139179976227
r=13.901877249 0.248422200143 0.382589372893 0.138744455436
r=16.9224693805 0.11816257936 0.252732478526 0.236756711897
r=16.5806514338 0.12871045971 0.245290112148 0.239026146629
r=16.9643969731 0.123362871148 0.231324881959 0.24983351232
r=16.6924755626 0.121661038626 0.241656102404 0.24220581801
r=13.8638061238 0.265985429904 0.38210238036 0.136142713328
r=14.2763415314 0.261415207928 0.388533851996 0.154857830879
r=14.6071426203 0.263040336355 0.387334121666 0.135093942977
r=15.0785011102 0.152365930599 0.363154574132 0.172113564669
r=16.7129375363 0.0917303447105 0.363151638648 0.153574460859
r=14.9494158886 0.122706286515 0.284282619636 0.214113476729
r=15.2657107746 0.127777658059 0.29911040499 0.213416605121
r=16.7467490441 0.1377020859 0.249858162916 0.251682877836
r=16.4669852127 0.0470480593277 0.148126745642 0.282432822884
r=13.2154566097 0.26764168793 0.414123243457 0.121313475657
r=13.1832309656 0.255122049128 0.41731383841 0.107752165388
r=16.0641999694 0.196909225775 0.30916150887 0.225654747426
r=16.1336628632 0.19788906411 0.317616380863 0.219293954031
r=15.9499008489 0.191863406648 0.30494175966 0.220267297296
r=16.2616543058 0.172208453807 0.323282390197 0.207765386204
r=15.6181746096 0.204714310379 0.303558068344 0.215555963594
r=15.617923774 0.205317219211 0.304036433207 0.215147789362
r=15.6226292293 0.204905069752 0.303719632528 0.215115345356
r=15.6293579793 0.204297988838 0.302584154957 0.216071965317
r=12.8678555001 0.233501643964 0.356211836543 0.14549084077
r=13.1159684315 0.237455355732 0.35673535826 0.148844780176
r=14.126878936 0.274413529733 0.368645538858 0.141843971631
r=12.9974916599 0.279806438915 0.383576687099 0.132154786116
r=14.4636643827 0.23044982699 0.337828920898 0.162211314074
r=16.276277807 0.180203607392 0.310777913024 0.191877835565
r=16.2579045678 0.10878707275 0.309719722609 0.196507346478
r=16.8764351676 0.104616964661 0.331030297372 0.192474674385
r=15.7246477595 0.0933769902976 0.241025865656 0.247388247662
r=16.2365300995 0.10417618425 0.30241497188 0.21668583311
r=16.744272328 0.116987349846 0.358881683852 0.176358031253
r=16.1776643212 0.100151373171 0.322987097239 0.209067973762
r=16.3958871457 0.0889578553877 0.322341652013 0.2109827532
r=16.0274547614 0.0956712986104 0.236179146256 0.241427571728
r=16.552613548 0.0952977319825 0.307902190026 0.204172822286
r=15.4583036577 0.143322398697 0.345573832393 0.18981426852
r=12.7828763383 0.254531757616 0.385164084938 0.138848345026
r=14.7423339118 0.229501498595 0.389030012231 0.154551563781
r=13.5481301207 0.245673641762 0.391991871209 0.139935858762
r=13.3191878334 0.257802180214 0.400083558599 0.129526220667
r=14.0439312015 0.225461971629 0.401360731448 0.146427254262
r=14.4678709034 0.225097567705 0.390053108215 0.155126285943
r=14.3052401562 0.246263508853 0.355070131065 0.153276615314
r=13.4202630384 0.260475357814 0.370312803575 0.138009196296
r=14.9483421117 0.191112688711 0.321050237934 0.193175893778
r=15.1632861681 0.199838722401 0.309255055264 0.210397146088
r=12.9790617964 0.300314334831 0.397843256127 0.110228961989
r=13.5840297044 0.271975279296 0.381079153791 0.134109816972
r=14.4586973481 0.195588612465 0.34644780713 0.173839446012
r=12.1104154556 0.230052444278 0.386589248923 0.14590747331
r=13.9575223668 0.20375845982 0.349070241146 0.176522767593
r=16.0435281696 0.123175778697 0.287246787192 0.230886517099
r=15.7872542222 0.134970889465 0.316624877821 0.241489949428
r=16.8923372515 0.12966959369 0.291524036315 0.225628813812
r=13.665644719 0.248541399429 0.370484545041 0.142280796127
r=14.5935246748 0.243508555461 0.366732594219 0.145034566602
r=15.7231201254 0.152109055666 0.315342800556 0.19954068518
r=15.9947379511 0.157267994218 0.330394788866 0.206191386934
r=15.1381231302 0.166477727741 0.320027872825 0.191740075506
r=16.3449278351 0.156307639514 0.324239694591 0.198687427615
r=14.1161645437 0.247409751874 0.338598429429 0.150159744409
r=14.1037360639 0.246831092692 0.344475892045 0.154068533306
r=13.9308659261 0.246568463341 0.339917419931 0.145017297177
r=14.6225709293 0.228816031579 0.34394170448 0.161704210238
r=14.4391678516 0.240342878033 0.342399880588 0.161709633942
r=14.401542858 0.241604181772 0.347273403386 0.15852031127
r=14.4908827831 0.237538291989 0.346482599895 0.158375487427
r=14.4783758683 0.237745136062 0.346606863282 0.158586735489
r=15.128184802 0.154158866007 0.377534100027 0.140679326023
r=15.6724658192 0.150425462281 0.326215022091 0.185812469318
r=15.0814447274 0.21429046637 0.327123943849 0.196992881378
r=16.7250838704 0.0882107049301 0.310952953052 0.216245966918
r=14.1374904255 0.19477826435 0.360906104128 0.177217903344
r=12.9352314665 0.251016551071 0.382756317498 0.134662706385
r=13.0703195951 0.278155594613 0.380799768438 0.143872490958
r=13.5059574969 0.285112521639 0.400115406809 0.117772648586
r=14.3340955536 0.288214068342 0.369511346839 0.13403182332
r=14.3666393563 0.268982869748 0.410436700789 0.128631992555
r=15.4734305156 0.160249525855 0.317665607934 0.196490185773
r=15.780856765 0.181444385435 0.321497327978 0.208683240947
r=15.3868857605 0.154310140827 0.317829145121 0.204815394763
r=15.55693378 0.180871432885 0.329198848892 0.206886008996
r=15.2788771347 0.157935919611 0.306688081707 0.199571699201
r=15.0205645756 0.178793800034 0.297900956287 0.193175607369
r=14.0911017303 0.13741143017 0.302615529244 0.195113897694
r=14.1471869983 0.146093619857 0.297837025262 0.216700886505
r=14.1136611089 0.146418256568 0.299565463973 0.215661461518
r=14.4068531982 0.229090648923 0.338413107248 0.161479573585
r=13.1487349836 0.275480125056 0.366815542653 0.132291201429
r=14.3103907212 0.23935934873 0.354260684895 0.143239536324
r=14.0742979327 0.247594129376 0.343559323726 0.153865870424
r=15.2368252081 0.153853253346 0.325149976927 0.197969543147
r=14.9786941627 0.190461496263 0.337859151066 0.180964136323
r=12.5676184097 0.188843695526 0.356810824272 0.174483273844
r=14.4886103479 0.147167591192 0.336583179246 0.187286378663
r=15.6724812767 0.149139219355 0.317659241478 0.198952034656
r=15.6280950819 0.178355646154 0.318219381852 0.195471323894
r=15.653735666 0.195752622253 0.333270872958 0.185232200959
r=15.5838881362 0.166289265754 0.310922142995 0.202471574484
r=15.3706225904 0.156116762346 0.315103904388 0.202966059019
r=15.6439480885 0.158568002132 0.321636907406 0.193953391964
r=15.9219980104 0.159077043629 0.326258640472 0.199778915848
r=14.8092966987 0.162448178049 0.321077896574 0.195832424176
r=13.2293199416 0.278174212598 0.428364911417 0.118786909449
r=15.7096238061 0.178232625284 0.313634254485 0.202187306661
r=16.0263010843 0.144504275422 0.282290030663 0.247151796176
r=15.8436614991 0.160795767863 0.290754275811 0.230433679807
r=15.8462408149 0.160453570694 0.286549879394 0.232963354648
r=15.9947161214 0.157889494676 0.340612157404 0.184224258513
r=16.3796255562 0.15479384548 0.318677106719 0.182335870339
r=16.1279989068 0.15995122859 0.341579177942 0.180754677481
r=16.3860519606 0.135302107523 0.35113701091 0.181001621172
r=14.8030917363 0.195923132751 0.310198479063 0.197816414755
r=15.1206344847 0.16681808214 0.339682340779 0.193806585007
r=13.5996347322 0.251820527641 0.391957385495 0.136919673716
r=12.5999341068 0.261720997599 0.416023491597 0.12085077677
r=14.2620319867 0.312549425148 0.398990206217 0.114240525579
r=15.002139121 0.214418257808 0.298527652047 0.21188630491
r=12.9127996062 0.294798647275 0.434033901118 0.114006514658
r=14.369106052 0.18280856683 0.329509346759 0.184830602897
r=13.3648487364 0.162175933475 0.360304907875 0.136984346975
r=13.5256627921 0.277167119828 0.396105820651 0.135961238612
r=13.5468566687 0.264942785911 0.418589784568 0.118807134181
r=13.8483508523 0.27787563902 0.419424838269 0.123582689507
r=13.8950747391 0.260472997332 0.415999711587 0.122503424904
r=14.3368589507 0.257866123237 0.421793912946 0.132736231473
r=14.888083884 0.244246359745 0.398595614929 0.14898958853
r=13.4704121041 0.269273117814 0.415804768867 0.124519413007
r=14.0617172275 0.248969001567 0.403687246055 0.136715718351
r=14.394080015 0.259812937933 0.418359995969 0.134028060814
r=14.3310747854 0.25762318945 0.421354539681 0.132924791337
r=14.6061914118 0.279097836465 0.383311415755 0.126101133109
r=16.6883691999 0.100772124332 0.321586484525 0.184583910777
r=16.218506848 0.153656046849 0.344275506367 0.134529629829
r=16.6798541098 0.104411683507 0.306443597813 0.203577936061
r=14.9516259083 0.0971186307608 0.283818795635 0.221009656905
r=16.5454017369 0.134518731258 0.296236854331 0.201883684588
r=15.5621507126 0.136190368551 0.274877474904 0.218884105473
r=15.1424002537 0.148121630032 0.268666662995 0.212037429709
r=16.9521820787 0.0971972475964 0.300390802944 0.204991728404
r=15.7469452377 0.158248803222 0.294206963453 0.191273540142
r=16.2315851599 0.0989844200808 0.254760530871 0.236961915753
r=16.6183388074 0.0878707469497 0.26937555798 0.242803293324
r=14.2298969105 0.180798200276 0.294469836117 0.201393931628
r=15.6384228057 0.122333737075 0.265486024706 0.220400067327
r=13.810631749 0.290823693852 0.407638271522 0.118870086691
r=12.9186714831 0.194796327242 0.367132050384 0.175204690972
r=13.7079273439 0.189287173785 0.364894513227 0.165482161651
r=13.40546298 0.212466556206 0.36019984789 0.167702801809
r=13.4189271639 0.21331724321 0.360974189991 0.168141216359
r=14.4977996029 0.247763734744 0.344110690457 0.155793353887
r=13.8017364969 0.291729481471 0.43473687901 0.113522420503
r=14.9875902868 0.211976948133 0.325783011776 0.194537709847
r=15.3847431624 0.20521654836 0.321401189729 0.195768499002
r=13.3421753619 0.257201717937 0.388910227312 0.139477635392
r=16.2667019804 0.157774639236 0.330666442361 0.199175676389
r=15.3935259264 0.157655974809 0.319047873192 0.194641618189
r=14.9514661126 0.155217471147 0.239168820895 0.232030437014
r=14.3269146634 0.248679942672 0.341178245455 0.161744738629
r=15.5767907518 0.190209625607 0.281714303821 0.227310928808
r=13.4700610718 0.258184143223 0.398305626598 0.13601342711
r=15.4303470974 0.188042739181 0.326616499405 0.206477933692
r=14.7362133389 0.263071274845 0.339030256995 0.146347638942
r=14.1936418634 0.211540335943 0.341953929627 0.160791448715
r=14.6638471827 0.250160771704 0.331149517685 0.154702572347
r=15.6853748999 0.18060141769 0.295117333686 0.204244265399
r=15.9656638575 0.216021474993 0.320641424131 0.189884148064
r=14.538578779 0.215145436309 0.316929359507 0.179868175956
r=14.9785646356 0.211668656352 0.322119573557 0.186473784277
r=14.4823144776 0.235860973387 0.359948107241 0.177758628662
r=14.9179619967 0.25242515179 0.322457952404 0.155070137483
r=14.5685033224 0.228382648664 0.332636912068 0.161056122849
r=14.3731807787 0.24827928759 0.333995600653 0.159795643227
r=15.478348516 0.243000717875 0.312335486959 0.159428092845
r=14.5988369646 0.249514391665 0.350520925305 0.158396609571
r=13.8692158734 0.245186373735 0.382745001234 0.13866946433
r=14.2118289424 0.186672491081 0.35278271813 0.169812890678
r=13.8248443143 0.215563719791 0.33069339162 0.176076206421
r=15.7587099286 0.175853754276 0.315258229126 0.214097459766
r=14.1047281524 0.26312559061 0.351199754489 0.158886569495
r=16.2629244214 0.173514088825 0.307842849926 0.20427157285
r=16.438231966 0.128614263421 0.285413449676 0.225091301257
r=15.4126741443 0.191737825987 0.315624278791 0.191207015924
r=14.7964239103 0.203974073167 0.325090524851 0.181075473886
r=14.8295629353 0.214995776753 0.331654863232 0.187382236372
r=13.0455865385 0.269862968575 0.370494154373 0.145464128072
r=11.7606216291 0.303474294488 0.383120796122 0.124065402773
r=13.0414055217 0.289864915855 0.354803411063 0.138215983699
r=12.3919373503 0.282684809422 0.357523673112 0.134598551763
r=13.0066902994 0.262037559274 0.369279939838 0.148164859727
r=13.0561083542 0.262398317157 0.373782357666 0.140363373319
r=12.7433958733 0.281495578744 0.373688942164 0.133745230992
r=13.2457013643 0.255673398228 0.359116664245 0.147188725846
r=13.4576739555 0.24644288971 0.381086392579 0.150286927128
r=13.6469544423 0.26152129328 0.391723971529 0.12613101701
r=13.2448369465 0.257995735608 0.364421733696 0.148702301301
r=12.7123416398 0.274932200226 0.367546142275 0.137037891015
r=13.8716878693 0.261982864137 0.359265605875 0.147184822521
r=13.6392798532 0.259307429686 0.348344442638 0.147889232103
r=14.7571136961 0.249098227822 0.349783051911 0.150504469653
r=13.8016942558 0.264148260499 0.361456062186 0.133709356337
r=13.421537366 0.279274524117 0.369981470043 0.13435903195
r=13.993044075 0.264856081708 0.351903435469 0.133704735376
r=13.3556084699 0.268162201916 0.363894286657 0.140753425396
r=13.6780394364 0.282413548134 0.394579326839 0.123131209366
r=14.0580261451 0.251563072211 0.37000366215 0.149522255884
r=13.6579941535 0.245047343262 0.383491910278 0.140535944107
r=13.2675847813 0.245531629354 0.389221008967 0.135881168792
r=13.6397648424 0.247695596028 0.375317273011 0.143117958766
r=13.3749676356 0.267192158052 0.372037794957 0.142034257996
r=13.7559616754 0.256438628458 0.383809839324 0.140702335597
r=14.3878398248 0.266114330066 0.411484750576 0.122717399806
r=13.5413385068 0.281630344369 0.406082182665 0.121157877225
r=14.1961018928 0.247877908255 0.41892070194 0.125522276466
r=14.0951499224 0.259635995793 0.402949606211 0.138737465779
r=12.824706433 0.254954062331 0.41406953702 0.139434336156
r=13.9293768252 0.264129245786 0.395787170785 0.140885759964
r=13.8491352427 0.265585101879 0.394518580313 0.12888769017
r=13.3813651056 0.300215333767 0.42290550353 0.097751514848
r=13.1405179178 0.251816542128 0.408734862149 0.135429013141
r=16.3425550793 0.138940159735 0.287485696871 0.206752801688
r=16.5847673343 0.137688383276 0.28446607635 0.207705389081
r=16.6956475363 0.134074166643 0.280276594858 0.21028515033
r=16.7826203788 0.129612013318 0.314704083713 0.187164503635
r=17.0039933574 0.134260123157 0.288766560926 0.205542078746
r=12.8999229551 0.288397755804 0.401382474195 0.129382226217
r=13.8140785823 0.273729369914 0.378433258523 0.140505961923
r=13.3270769162 0.278993772736 0.453665454097 0.118441334238
r=14.8283828219 0.209961745244 0.319117038875 0.192592018197
r=14.6116437158 0.255710972095 0.328038237155 0.152105152175
r=15.1121628798 0.216068642746 0.329901196048 0.165938637546
r=14.4128718328 0.24246554034 0.347676110024 0.157295946681
r=14.4038195739 0.244787379139 0.348788430169 0.15622294586
r=14.6229727049 0.241645615301 0.345555154577 0.161626368339
r=14.8838604505 0.224634023221 0.339816491968 0.167710900615
r=14.9628138324 0.210142557074 0.327132330154 0.173384180986
r=14.5168147056 0.235989796335 0.347246765674 0.154822097041
r=14.3963299292 0.244426213196 0.349011078868 0.155824376217
r=14.6028011453 0.233802816901 0.3280948851 0.169607116383
r=14.0666164421 0.224742186125 0.342919412235 0.163411713292
r=14.5735483722 0.210637039957 0.338526453593 0.182316880046
r=14.6929763994 0.204282693778 0.358405686266 0.164379864141
r=15.173450667 0.176134786918 0.292051536174 0.221526263627
r=15.2422061465 0.202817836462 0.312838859588 0.186626341607
r=14.9599513713 0.210856737211 0.306385598296 0.186238298061
r=14.5786587065 0.229939234306 0.310494212241 0.174949747002
r=14.3081725414 0.246111656327 0.346503455044 0.156464678828
r=14.3332104183 0.244534597803 0.344903311997 0.158124292132
r=15.5629426789 0.190028222013 0.322844976977 0.203396544041
r=14.6184422268 0.264641183409 0.365925973157 0.152166289412
r=13.4143983612 0.253685841836 0.393519064497 0.134790070088
r=14.7444007477 0.248161248667 0.339003986301 0.162596148448
r=13.3427357276 0.277017818384 0.397102619757 0.126293473323
r=13.3584581822 0.255067567568 0.40076643808 0.130521379589
r=12.9137329761 0.243863245969 0.382722890231 0.152213664321
r=16.9311710426 0.116518013291 0.310423224904 0.211612451906
r=16.4613006508 0.132135306554 0.285034732709 0.217872244035
r=15.8164836658 0.139390423223 0.303176492611 0.206354128412
r=16.1372042021 0.141668552309 0.314612926272 0.20745799254
r=16.0639984086 0.142297836869 0.313417283841 0.207382909512
r=16.1109063321 0.142427393503 0.313829073971 0.207415869064
r=15.7944351734 0.148864628821 0.345021834061 0.200698689956
r=15.4590560215 0.13690245478 0.291698966408 0.207687338501
r=15.7737565513 0.149665664219 0.305872437179 0.202812172735
r=14.9334789948 0.13260219342 0.268660684613 0.227982718511
r=15.3751050061 0.140842670302 0.326161973331 0.206620372343
r=13.9450339572 0.252912759307 0.391426135672 0.121787845573
r=14.0092645345 0.289551441001 0.40103045331 0.135904022331
r=15.9328364882 0.147191584316 0.297730315588 0.213987886516
r=15.7142193979 0.161898602958 0.320133702626 0.201178162118
r=15.7361392147 0.163255048607 0.319733256626 0.201016371436
r=15.9909223667 0.167125902714 0.338285878942 0.19597673204
r=15.2249081258 0.161856570805 0.320240262104 0.198107025846
r=15.2495278273 0.169705086459 0.322695998707 0.195794120984
r=15.5208154981 0.163041420403 0.326144801022 0.193649766444
r=14.7847526548 0.178054411528 0.335107021743 0.191583718826
r=14.9285412067 0.177175967423 0.335052152048 0.193961306437
r=15.2043394397 0.173279439467 0.342968657681 0.194261206843
r=15.3175177671 0.173427982083 0.330485751458 0.192678640816
r=15.3006033255 0.171596903448 0.33127620492 0.191881674317
r=15.3019228411 0.172671785785 0.329625873463 0.192249254236
r=15.3232584438 0.171583174631 0.330616896622 0.192114064228
r=15.0640185033 0.160632200216 0.334544009988 0.192582713807
r=15.3624967354 0.164555593315 0.340742685903 0.181052859217
r=15.3126495684 0.159571937081 0.307714832133 0.209341800646
r=13.1288400886 0.280514412144 0.439109458546 0.117064101776
r=13.236293011 0.304638200702 0.439168119429 0.109632430574
r=12.8629341413 0.291780442439 0.43725513475 0.109066445051
r=13.4289699494 0.296242328087 0.437727026011 0.112358565404
r=13.3316946366 0.286038272751 0.428221731773 0.115860682161
r=13.6138973862 0.280733104238 0.422817869416 0.124765177549
r=13.0602014875 0.291801462046 0.417862696384 0.113603460294
r=12.7974525767 0.283368983957 0.424385026738 0.115802139037
r=12.9898094802 0.290219367262 0.436363734345 0.110928484692
r=12.7669595761 0.29951416167 0.431879264007 0.105540624354
r=13.4292367626 0.300120772947 0.438759786773 0.111236048642
r=12.871460966 0.290395330326 0.434797028389 0.114022287079
r=12.1952757717 0.294797987656 0.436440018671 0.111197551994
r=13.1699047255 0.287831513261 0.414444759609 0.126081406893
r=12.7639799 0.288265615116 0.426954497127 0.115634631172
r=13.1017613731 0.295787315178 0.434723171565 0.11238622873
r=13.9924584727 0.283458465534 0.440308275479 0.116723735327
r=13.0110986272 0.302155778997 0.435418408762 0.110766657829
r=12.840630924 0.270551910459 0.420168371285 0.11852325357
r=12.9627468463 0.300480229792 0.414164534805 0.115569319151
r=13.1197397708 0.307060284704 0.435436542057 0.10928223396
r=13.0052683423 0.290566959922 0.430107526882 0.115493646139
r=12.4215505589 0.288351463934 0.44559321526 0.109263088495
r=13.1919479075 0.296725429896 0.419608437649 0.112855719669
r=12.8811408783 0.292770432988 0.420995724185 0.122131026687
r=13.990099748 0.283213687982 0.348299376184 0.15767597549
r=13.5345284373 0.24839853497 0.36457953335 0.153521763873
r=13.2324456176 0.25798144136 0.362956301353 0.163593999101
r=14.0985516741 0.233702089619 0.338853503185 0.182255000559
r=13.3136328453 0.29024601307 0.367504545182 0.138613023515
r=13.9671325154 0.214872798434 0.344748858447 0.186497064579
r=14.3407404053 0.223693551872 0.334194181217 0.186540763377
r=12.2149117044 0.251459041861 0.383549565436 0.133686022589
r=16.0115030815 0.128679026429 0.341839471605 0.182176542058
r=13.7918039789 0.284329856621 0.341889713576 0.155619085326
r=14.2563637698 0.169825761795 0.353000238682 0.162921473466
r=13.682472912 0.171304587409 0.357969417275 0.161351425816
r=11.9538650484 0.274639364103 0.405678584279 0.116090412482
r=11.748511644 0.291367323739 0.407591001539 0.114738885323
r=11.8799574021 0.312013686271 0.410118446888 0.118219476777
r=12.5779795289 0.280862653549 0.384803512868 0.137346451003
r=15.5730180587 0.145835127918 0.343957274528 0.184253596348
r=15.4306768716 0.144790375367 0.313147853846 0.207276432207
r=15.1698825745 0.200734802939 0.380406646627 0.178628089512
r=15.1498447163 0.243615774866 0.358383952134 0.180302461552
r=15.8819799171 0.207062077632 0.339496146007 0.179229814426
r=15.8440921437 0.206880365311 0.338986233261 0.180732573772
r=15.6051646534 0.120772511177 0.259255919021 0.23167605035
r=15.1755241684 0.201329704163 0.366739547544 0.168265583865
r=14.9175027613 0.199846580189 0.327354337565 0.193222576209
r=14.5880807364 0.226057730735 0.340012383858 0.177766686049
r=15.5241489889 0.169511167299 0.312368310156 0.20476892822
r=14.6594644506 0.203491471215 0.355010660981 0.170742270789
r=14.7329404452 0.206357106768 0.344699339416 0.18049915562
r=14.2068105878 0.204744841221 0.339626838008 0.180649944396
r=14.4639898891 0.215316428823 0.345096457665 0.177733012987
r=14.5050217273 0.213748401278 0.340980140374 0.181258153402
r=13.5436580609 0.275799501984 0.38625952901 0.133992538265
r=14.7286706876 0.259502218792 0.393305035694 0.13148755547
r=13.5063824874 0.277596258569 0.381766929336 0.134345569864
r=17.1991992247 0.0886579692807 0.220507902295 0.259038080313
r=15.8035353237 0.143829749787 0.305215452759 0.198999736001
r=13.457120248 0.21311415327 0.334085891297 0.168224559387
r=13.6274182177 0.281079460903 0.390456214572 0.134518004439
r=13.9175144959 0.279126353099 0.376702749305 0.136469010442
r=13.3119187247 0.265698195953 0.382786803548 0.133260241204
r=13.6016383525 0.28351370088 0.392148373769 0.131047904358
r=14.2067326394 0.284069499686 0.382823948085 0.123299141721
r=14.0798652361 0.286006200676 0.382275225479 0.134124859076
r=14.6219341756 0.20892655839 0.321781971525 0.184710450503
r=14.5574581664 0.212398122993 0.351321313905 0.159298592245
r=14.4677564369 0.245848045511 0.354781910832 0.167672530065
r=14.522295849 0.243594926898 0.357590200425 0.16804153438
r=15.144849962 0.221460304655 0.324117492171 0.178137447688
r=14.6432311039 0.225686286124 0.332773905661 0.170974259746
r=14.7577262556 0.22700651866 0.338227885529 0.176272978617
r=14.7784332932 0.226185752851 0.337053543599 0.176363341677
r=14.7567362752 0.226918573799 0.336684709989 0.176855438764
r=15.1592580569 0.195076069321 0.317927434336 0.200484398147
r=15.0393374634 0.204724363501 0.353055138971 0.181015014559
r=13.9445213902 0.266527617416 0.38889716563 0.138552646281
r=14.0055036014 0.245062889733 0.36454746607 0.15668595364
r=14.4226049948 0.226976229961 0.380725999631 0.1607149438
r=14.8422897257 0.226953578825 0.377531949285 0.166388846795
r=13.7945048696 0.246045960961 0.372666282141 0.156340123251
r=15.9757703708 0.168188575069 0.324952219155 0.200509662349
r=14.9445894607 0.227838750528 0.372836639932 0.169902912621
r=16.384783809 0.126318043141 0.345394208639 0.178986244179
r=15.8028748457 0.16061630306 0.329441201001 0.189148852114
r=15.7236331387 0.13665559247 0.309368770764 0.20642303433
r=14.5489141933 0.233869996387 0.364114505962 0.169349981933
r=15.1069562717 0.212079001045 0.373712750609 0.173871946669
r=16.35768809 0.125738820118 0.347329095573 0.179770268763
r=16.4664018726 0.121916223097 0.325966211525 0.2
r=16.2061088814 0.134691899612 0.314017547439 0.204958171802
r=14.9576952061 0.232905097389 0.369678608686 0.170241650828
@balllist {Second Position} color=orange
r=32.4155366533 0.258798240352 0.20075984803 0.270345930814
r=32.3380198918 0.242812073479 0.205580292216 0.28131922225
r=33.603235546 0.224135807538 0.159803760571 0.30025043107
r=33.8034289371 0.219087476953 0.161403611461 0.291375223155
r=33.3587366559 0.2171005432 0.163267397766 0.300476580916
r=33.3312175205 0.205989093466 0.151142906002 0.30429041023
r=33.5596705877 0.203440812883 0.160730225108 0.287406918308
r=32.379319213 0.286914378029 0.220621495771 0.276347049321
r=32.4901107585 0.318879252835 0.228854323935 0.267476563323
r=32.4960814295 0.228039291967 0.188017895351 0.288815405563
r=31.789382291 0.239078203783 0.191939359074 0.279212209401
r=31.9131558078 0.225742756119 0.204757312761 0.267208522753
r=32.5780780185 0.252586895829 0.194642505008 0.281003829747
r=32.3830641918 0.254608396327 0.194359420687 0.288375595302
r=32.0637852062 0.25808932729 0.188868862243 0.295739157017
r=32.5556622602 0.254025792959 0.187800627396 0.291983269432
r=32.4916258639 0.237855467185 0.200205985009 0.285403673399
r=32.3868887093 0.290221516804 0.206472983231 0.277247947002
r=32.8327022613 0.283045215968 0.20221986806 0.277724274089
r=33.357337408 0.223463548146 0.169420253794 0.292012938542
r=33.1585952164 0.217874656602 0.178926288223 0.29787671057
r=31.5958138655 0.258907079315 0.21333632354 0.265171563131
r=32.3422812181 0.269237238247 0.172371261178 0.245886244499
r=30.8800898633 0.173324183321 0.150327649193 0.327946500935
r=32.1624544896 0.284706875075 0.205287901314 0.276168280628
r=32.6351251698 0.277589697351 0.20162977833 0.270750752794
r=30.4121203287 0.200503942886 0.158928654752 0.294666604451
r=32.141090592 0.256353003721 0.199929115719 0.273967747652
r=32.3239989956 0.247787294789 0.205389007852 0.281548893647
r=32.3958859071 0.261680202602 0.199414898262 0.292812854773
r=32.2555934162 0.265547484054 0.209337349398 0.274749734231
r=31.7298951116 0.226992823894 0.210798099302 0.279989332816
r=32.8127036387 0.222309415208 0.158386057842 0.286952114702
r=32.1956129186 0.193772702532 0.137875876165 0.2972018262
r=32.2739266623 0.172396773248 0.137522557957 0.30518408835
r=32.6049997475 0.194690284361 0.143205493417 0.323169791039
r=32.8551347384 0.214745194001 0.147711473222 0.295348794097
r=32.6102511352 0.192931595798 0.14386354947 0.321971681585
r=32.5626769393 0.194285845749 0.143010161895 0.321360278346
r=33.1421151629 0.233344033618 0.178101380337 0.261913794613
r=32.4665304531 0.209621688668 0.152166208913 0.345087268539
r=32.8611298848 0.204735803692 0.155868165205 0.314612029192
r=32.4520744383 0.21100171723 0.155809959931 0.291654264453
r=32.6666762238 0.204833677413 0.148487341477 0.303230212812
r=33.1009967624 0.202424242424 0.152153110048 0.285996810207
r=32.7181754584 0.226223529218 0.163613662127 0.275641130953
r=32.3122920586 0.227270084874 0.146087664225 0.288047901407
r=32.2532382917 0.210479336548 0.150113962434 0.306937488233
r=32.2136893385 0.209206495823 0.149701434323 0.309325138757
r=33.5114195548 0.211046340747 0.160419320074 0.272455177819
r=33.0118354268 0.191870709035 0.140014581688 0.301020718148
r=32.7181410906 0.192568917299 0.160979551811 0.303617477209
r=32.1101726743 0.199580725527 0.164884243787 0.288084097952
r=32.8124891322 0.20355050988 0.161589452164 0.294066093053
r=32.3952785949 0.226876249319 0.166681809922 0.302017081592
r=32.9311014425 0.22958520535 0.163112819096 0.295708773833
r=32.6266958997 0.266526850732 0.177391856734 0.276407384399
r=32.6280303895 0.261956590655 0.211129192468 0.267282372086
r=32.4379081306 0.270674853973 0.206265501672 0.283095134362
r=32.4926863673 0.269279871149 0.206260644773 0.284157252036
r=31.6144509365 0.275550529838 0.234014525361 0.242034949464
r=32.571366607 0.267864456214 0.204363563329 0.28295835098
r=30.6875362774 0.221251178875 0.121848475322 0.271361207168
r=30.787326402 0.181015928667 0.118063044665 0.297555401567
r=31.2600551293 0.156874663278 0.119371267274 0.334330261964
r=29.7745212439 0.229097513622 0.124506795265 0.256904866287
r=30.6579896361 0.196888792864 0.118213525109 0.315256643724
r=32.6388920755 0.261418456023 0.207037354009 0.279795283167
r=32.1373385594 0.269369725281 0.198030872137 0.28636832447
r=32.3588845599 0.255364713081 0.192342992002 0.290896376907
r=32.0629232965 0.253411941902 0.189895072036 0.293708098039
r=31.9107465371 0.254518874756 0.189949858593 0.289194321861
r=32.0386339999 0.253539185875 0.187861724432 0.295271214192
r=32.0581944622 0.175384870742 0.122685588614 0.335632183908
r=32.191240802 0.174464412416 0.1315432759 0.334134640841
r=32.2993020555 0.174113115629 0.132170219404 0.342526653028
r=32.0932489088 0.170568899559 0.128577358448 0.336970057327
r=32.5892411961 0.263409142573 0.198926186121 0.275835940291
r=33.5927894917 0.262619246087 0.200287116792 0.28832082986
r=32.4837063757 0.280370516358 0.201550387597 0.27557482591
r=31.6432830341 0.216277602524 0.157034700315 0.283974763407
r=28.5179669544 0.224995754797 0.158498896247 0.292952963152
r=31.4304805399 0.159655149778 0.136010152951 0.313901227544
r=31.5959540454 0.164583892473 0.139884456477 0.328597707544
r=33.109505075 0.1775646956 0.142327763779 0.340685009226
r=29.5357144305 0.110324569007 0.0934219397091 0.378166233266
r=32.1532664245 0.27724048097 0.203385917978 0.27650756617
r=31.1550436009 0.278481989841 0.18541277463 0.281585326314
r=34.9757451393 0.22877795496 0.15510329108 0.311666081065
r=34.8460920177 0.235230278271 0.157093365453 0.307287695727
r=34.467356499 0.227174277609 0.152129794382 0.308190598548
r=33.7028687479 0.243460002754 0.158680985819 0.291133140576
r=34.4240357226 0.226022160164 0.154660732442 0.309949053
r=34.4333595666 0.22646700446 0.154507561765 0.309748419004
r=34.421910537 0.227122150391 0.154947941477 0.308861517523
r=34.426284906 0.226684250005 0.155122410903 0.309538058269
r=31.6387857361 0.228452325035 0.174495068107 0.303135274777
r=31.8626458267 0.228456967666 0.181897341888 0.303035810234
r=32.4952088858 0.251450676983 0.203838714477 0.290879333433
r=32.5535549392 0.247506325106 0.204206801735 0.284565599979
r=32.4440116377 0.230980928623 0.178659370725 0.285426893055
r=32.5573604495 0.232101361071 0.155969901516 0.296005311497
r=30.5190287847 0.174976920882 0.143035748307 0.318217090077
r=30.54522374 0.187106110826 0.148219037393 0.321787031418
r=32.0765846162 0.164841542741 0.118914124269 0.304704439431
r=31.9746487307 0.185840986783 0.131003954064 0.29830337592
r=30.6771571646 0.201339428085 0.153236951207 0.303231636016
r=31.7152128226 0.184704101492 0.147379802494 0.292481799178
r=31.0922359526 0.165919809947 0.141256070152 0.32451234992
r=31.1343521318 0.150054983505 0.117364790563 0.339398180546
r=30.6038005305 0.165385547981 0.136792228797 0.32489794796
r=32.5616930033 0.230288155193 0.16073914993 0.258962074906
r=32.3609191306 0.247186779039 0.20248128443 0.277885022835
r=32.9575368606 0.265915352876 0.177081569292 0.288376812763
r=32.6982843289 0.266344902042 0.185533293113 0.27031403804
r=32.2326218064 0.272658774328 0.188159621866 0.286301482334
r=32.7549316591 0.265386669015 0.170476751419 0.281735262871
r=32.9024920378 0.265118642641 0.172382688831 0.292683370389
r=32.6447290443 0.262451138193 0.204690733502 0.26309496436
r=32.3259134783 0.2663687585 0.20050514863 0.270254517194
r=33.2556137055 0.214384754468 0.15447416002 0.289281316902
r=33.9091707191 0.212856629473 0.16009781837 0.311728562789
r=31.860923637 0.263118392532 0.216141529569 0.275713585742
r=32.6168726201 0.261540289993 0.199524601854 0.274352270026
r=32.057233179 0.214003590664 0.175378302129 0.306283662478
r=32.5039717586 0.243959542986 0.190906536805 0.267278516576
r=32.8713086657 0.221893685525 0.179709573559 0.278566265852
r=32.8567770428 0.202570246134 0.138586364626 0.30603354389
r=34.5851705518 0.206451064553 0.146933831966 0.296056266202
r=32.709889276 0.21390831969 0.149203750558 0.310462866498
r=32.5810297996 0.25048620019 0.185087102247 0.268030785782
r=32.2070258705 0.250694053819 0.186242310972 0.284516702655
r=32.4736473727 0.19761914795 0.136627196494 0.301420083435
r=33.2193972786 0.206505823299 0.140390129396 0.310344541312
r=32.3424193653 0.195286580483 0.150502854885 0.295815956152
r=32.6516245721 0.215201818728 0.141766396431 0.30665294042
r=32.0521595098 0.228658445553 0.18843868502 0.282344510465
r=32.3763574982 0.238340240574 0.191731527343 0.284008895178
r=31.5938826123 0.226369824796 0.20008927575 0.27703381319
r=32.2963049094 0.228310303535 0.179966381521 0.29533144618
r=32.4387682692 0.225432250091 0.18296210139 0.302272423972
r=32.3866417278 0.226097895558 0.181103796851 0.303337682091
r=32.3269840414 0.227296613798 0.183286730768 0.295965973497
r=32.3360190986 0.226774632129 0.18203130866 0.298068325036
r=29.4463662289 0.199144156191 0.174110724793 0.307996790586
r=31.1875940808 0.182089674358 0.151080019637 0.319996727213
r=34.2704884391 0.239505022953 0.170381212162 0.27902335174
r=31.3142587936 0.168409432922 0.128608098986 0.325650092583
r=33.1252161819 0.216674030877 0.174076812361 0.274079874706
r=31.713605235 0.242069150859 0.196652844198 0.297175191689
r=33.0544996561 0.2498316925 0.207597490544 0.287741381756
r=31.9293974575 0.262319676861 0.209117137911 0.285574148875
r=32.7483865947 0.274367446309 0.199134857838 0.279193113642
r=32.8618345118 0.313169958295 0.202943508083 0.25895288319
r=32.6858509604 0.21218837831 0.148413042982 0.280373831776
r=33.6766280737 0.210871892323 0.152361254025 0.310215919275
r=33.0935580632 0.220428672846 0.153846928449 0.272499786016
r=33.6457392319 0.208498782776 0.153307141683 0.311269161243
r=32.7114128267 0.211679433325 0.145251626719 0.274936166708
r=31.8165297828 0.184286107231 0.152211033197 0.317585742506
r=31.4249687509 0.184205823855 0.144026974952 0.286263130089
r=32.4132228886 0.175873910434 0.147420265771 0.315894261704
r=32.3945676421 0.176642023448 0.147893620414 0.315659241409
r=32.1515904573 0.23087930171 0.187736996494 0.288617013665
r=32.2111167585 0.237338097365 0.191469405985 0.287494417151
r=31.5654259788 0.239116007433 0.188943456331 0.289907972746
r=32.2088095183 0.23079714125 0.189097602951 0.294429964282
r=32.6409222363 0.217212736502 0.140101522843 0.291693585602
r=32.727668214 0.220805046973 0.146129054378 0.301412603717
r=32.6579267456 0.204158711712 0.158379679588 0.287457458288
r=32.3221090092 0.218748249005 0.131422648064 0.275984759343
r=32.17548033 0.199531996228 0.138799092906 0.307818386295
r=32.7448041179 0.215451857565 0.147540080436 0.310451214809
r=32.9680453914 0.232596300902 0.15244267004 0.305157205183
r=32.6286115301 0.201074388129 0.139598188476 0.31901618809
r=32.7381720085 0.19549216101 0.134664450935 0.302455769295
r=32.4775840992 0.206893488496 0.133339255574 0.299532142963
r=32.6995011483 0.207474883161 0.137019002043 0.313301430051
r=32.6922838526 0.184158847916 0.129773074405 0.298658084224
r=32.2299388041 0.273991141732 0.217150590551 0.283741387795
r=33.1535297972 0.216346153846 0.150192049907 0.302994174057
r=33.8836974735 0.191671029342 0.146772866652 0.330491361903
r=33.7611918434 0.202725853799 0.145904337144 0.317345374368
r=33.7827077858 0.200664068493 0.14549203738 0.319573781943
r=31.9794317611 0.207118451765 0.140690972237 0.312449928764
r=31.6800988755 0.218036467174 0.142419098724 0.287411706729
r=31.8918807369 0.213165566919 0.140743124317 0.309675193263
r=32.1467380975 0.230513078912 0.128729790124 0.272882618411
r=33.1937322132 0.211605818687 0.163043135275 0.294815562778
r=32.9859193176 0.214748911375 0.153049716488 0.28800789449
r=32.2023803311 0.265406451574 0.197190216336 0.287961756923
r=32.1203910409 0.274379476598 0.202833277118 0.269677188945
r=32.7533043309 0.314739339376 0.244418760265 0.221424660867
r=34.4777078511 0.209701194874 0.148310008151 0.30367826856
r=32.5968188518 0.27712193199 0.220440258097 0.27608456607
r=32.496329838 0.198861057236 0.166425948087 0.282672388891
r=30.2838229541 0.228517854231 0.156346812327 0.228008315669
r=33.0005784563 0.272309060217 0.214798396969 0.268507660786
r=32.2369953186 0.292047561209 0.206865690724 0.255130090136
r=32.7032758744 0.288148807593 0.209130906224 0.27233328493
r=32.3346589714 0.285132309467 0.205025596654 0.255786285961
r=32.579994413 0.285977636126 0.215318803753 0.273427213725
r=32.8847621048 0.271824003788 0.198944729898 0.287831880212
r=32.5078306178 0.276908359055 0.19775816321 0.281186260176
r=32.5728397507 0.276840199047 0.205994247714 0.264201908298
r=32.6666921148 0.286461537073 0.21573649485 0.272615364717
r=32.5768701502 0.285889310794 0.215213497351 0.273582752651
r=32.9211294555 0.325088721154 0.182216137342 0.252508511826
r=31.2304917515 0.216128819376 0.101432059658 0.26133438923
r=30.5449031201 0.251705797024 0.143233224091 0.178907215387
r=31.0232095668 0.182927502623 0.128761526144 0.313787201148
r=31.4460228944 0.158789353851 0.123576980451 0.303485907199
r=31.9477882981 0.225514212105 0.135469020568 0.28688178401
r=32.3901135751 0.190666515972 0.117572718773 0.307920720869
r=31.6434351493 0.174403939042 0.128360329796 0.324833257145
r=32.0765201855 0.205063655326 0.0846100362032 0.274089525043
r=32.3971294247 0.20671039035 0.106265421034 0.278095278264
r=31.8018175228 0.16487305251 0.110461627236 0.321684939411
r=32.4601886312 0.190754885428 0.116139271898 0.307023112786
r=32.7993542127 0.199041049079 0.142052169208 0.300784531488
r=31.7025957999 0.169370195941 0.109693431331 0.320090165314
r=32.6081678867 0.273983936197 0.207519051999 0.271301496924
r=33.0527378402 0.231212453357 0.185039440821 0.263483849328
r=32.3569729293 0.23669629261 0.177077602011 0.262852811649
r=32.7004502845 0.22824455732 0.177141760943 0.289545164401
r=32.7763580057 0.22854385523 0.175727289438 0.291070662645
r=32.347731557 0.229132137169 0.183059714326 0.300120629968
r=32.4475078695 0.27647863128 0.213687199804 0.284787715177
r=33.7786203263 0.217539463794 0.166424455024 0.293811074919
r=33.4575364491 0.222071781188 0.166869282986 0.30160657478
r=32.5403140864 0.262491707113 0.206868256573 0.272408254478
r=32.6283344652 0.196472270528 0.14070523291 0.319351065224
r=32.3361277418 0.205262315205 0.138976356941 0.299300848588
r=32.8963203452 0.172677317738 0.102659000909 0.318025361039
r=32.7477870837 0.23383872671 0.188127027231 0.292373840235
r=34.2882702644 0.201714665946 0.14105858442 0.315408606223
r=32.4361482132 0.265920716113 0.19793797954 0.291432225064
r=33.7872782318 0.210340392603 0.154388383655 0.310724090344
r=32.3145679536 0.239334092923 0.182997847829 0.287694644892
r=31.9254213233 0.229929497385 0.185256181162 0.274115468339
r=32.3428185252 0.231390675241 0.173191318328 0.296061093248
r=33.0235932132 0.211464799894 0.138290846652 0.308765904988
r=33.6014052762 0.234176320995 0.154987284544 0.302486578129
r=32.8610131993 0.219981372689 0.171077518269 0.280226393466
r=32.9738113163 0.214177870023 0.170257202529 0.300590013083
r=34.0453367325 0.254168209808 0.197105189578 0.273660837951
r=32.2928667653 0.24760974248 0.19628027078 0.268930141671
r=31.992725293 0.224778668617 0.194928312136 0.280144159202
r=32.4058249639 0.226566380473 0.198360888384 0.285460867097
r=32.2846877211 0.25735821967 0.185929648241 0.269861210816
r=32.9044111683 0.254517629054 0.200364942021 0.270881158397
r=32.5410445302 0.259688965687 0.188471982227 0.261293507776
r=32.4696368382 0.238696995226 0.164654123374 0.264407625823
r=32.5345431145 0.212464927374 0.174690353284 0.300440248647
r=33.3408618985 0.214658217911 0.176021981719 0.3085852072
r=32.7744891458 0.23135648068 0.206191565712 0.295028394848
r=32.5947172014 0.208698552748 0.171397005233 0.309474045481
r=32.2674449793 0.187788507888 0.150060867505 0.318827258838
r=32.8276154318 0.221993999538 0.162289406877 0.292014770367
r=32.6071602466 0.221086813654 0.166939422445 0.296045255982
r=33.4958915815 0.223409784939 0.175946982002 0.28786303684
r=32.7263235748 0.237530849808 0.202161893709 0.291644073036
r=32.4183001666 0.234889628263 0.215998781927 0.290393954243
r=32.7867183389 0.235491661007 0.206701381028 0.271375745227
r=32.3250185631 0.2329513806 0.200445611522 0.283719264741
r=32.7321744272 0.239021537047 0.200990161058 0.287990641516
r=32.3647877748 0.238123133318 0.199300590681 0.286791104721
r=32.3606472933 0.235420142321 0.202054419243 0.293425366425
r=32.4937379724 0.234229260497 0.198300159814 0.275490338515
r=32.7086980029 0.246474333779 0.207955349422 0.275088436444
r=31.9621469381 0.263391241404 0.199390758837 0.274158523344
r=32.6092868252 0.233144621719 0.20355120947 0.279501507242
r=32.2773807617 0.232726154792 0.202070775278 0.291731172524
r=32.6130586109 0.247980416157 0.201101591187 0.27723378213
r=32.5205301473 0.240773857909 0.188153687747 0.28044220452
r=32.7939344013 0.265356265356 0.187673166397 0.259762664018
r=31.9528146284 0.24542610674 0.193857237653 0.277087875628
r=32.6553049794 0.238609691729 0.187029030266 0.28414846426
r=32.0951664372 0.252274837512 0.18556174559 0.266805942433
r=32.3288416073 0.236986945429 0.194546109401 0.293511103826
r=32.3656679818 0.274040707015 0.200660473434 0.279928692697
r=32.5763798073 0.256703399141 0.20125178946 0.283510337251
r=32.0406346526 0.257204908991 0.190947324876 0.295424250781
r=31.8781924879 0.259775513939 0.192124687367 0.292197889343
r=32.1145809824 0.253395377833 0.188293182527 0.299327603865
r=32.4575428228 0.249153655702 0.210297610025 0.281137890961
r=32.3438792954 0.25842305781 0.199320854729 0.290293191983
r=32.0691689907 0.277552150082 0.197054204798 0.288454480364
r=32.2396992791 0.274969223091 0.204212277491 0.286913991016
r=32.3004457347 0.297884505432 0.203962703963 0.249769098826
r=32.8976465515 0.279987796948 0.207508088536 0.268796313394
r=33.1117103396 0.265762925599 0.20379210953 0.269996397046
r=32.9153596075 0.279050851261 0.216812049477 0.266541385017
r=32.2212086602 0.273629409865 0.194275212555 0.287103704145
r=31.317551329 0.274275126446 0.210326005308 0.293555010266
r=32.2453369465 0.268616335996 0.200644163875 0.294743622778
r=31.5465170964 0.190989172747 0.134271158568 0.325461581365
r=31.4585819431 0.192458804902 0.12883363631 0.333900193514
r=31.3549930893 0.187066819191 0.133330769896 0.333211570073
r=30.6811392983 0.211456139159 0.141333152137 0.317320106
r=31.2016089365 0.196771785781 0.134679977608 0.337003172234
r=32.6897453726 0.270977341062 0.216267319674 0.287591829144
r=32.8308847158 0.257958136765 0.205881005817 0.277240873906
r=33.0574077178 0.285447109357 0.220667118811 0.259263826376
r=33.3139300799 0.208833057623 0.161833126551 0.306081127654
r=32.3423260335 0.239825683559 0.190412595769 0.274337527237
r=32.1946076003 0.241497659906 0.176755070203 0.281799271971
r=32.3768595039 0.22892831718 0.18221859112 0.300894213468
r=32.3642416556 0.22909559813 0.182760684202 0.302434530879
r=32.6774420261 0.239384097197 0.191050162396 0.287164681824
r=32.7002316534 0.236749116608 0.182646910354 0.280458473142
r=32.3848196685 0.231396990462 0.174761544024 0.287412623532
r=32.1649171056 0.233039773615 0.18009804558 0.294011718346
r=32.3530511765 0.229589180927 0.182396872168 0.301629237327
r=32.8011463415 0.239683716333 0.186162589573 0.280108722511
r=32.4455061125 0.231337226791 0.179910666145 0.285187266236
r=33.0596764577 0.221951168012 0.168506253563 0.301307019334
r=31.8570920542 0.217058797067 0.16941832741 0.315533762203
r=33.2820276093 0.193815659068 0.155361744301 0.325312190287
r=32.4300418019 0.220447755689 0.179729281157 0.299745509534
r=32.6762400227 0.214483783664 0.174037224367 0.293690935711
r=32.5765629926 0.220061920935 0.189471130519 0.279926526651
r=32.349960715 0.224728814571 0.184330405986 0.301063549769
r=32.3748680753 0.224321632599 0.184541976909 0.301010487495
r=33.1790258752 0.213199980195 0.168341832945 0.320889240976
r=32.9324508523 0.26288774827 0.192112729939 0.302228456658
r=32.0532251559 0.259196804796 0.197076380811 0.293896004185
r=32.803321902 0.234742574813 0.177306159115 0.302734265342
r=32.1236755018 0.267881479986 0.209328151027 0.288930392206
r=31.9864073849 0.257059298104 0.206459257765 0.281691206132
r=32.6816565699 0.236604421788 0.206294675015 0.283371197429
r=31.9602749627 0.192418677859 0.131908009794 0.315932144106
r=32.2234302686 0.181629417095 0.126812141347 0.317653276956
r=32.2606578724 0.190876782838 0.131956838912 0.302919275161
r=32.5113305804 0.193039817148 0.130936914444 0.314848101942
r=32.5006110148 0.192305605497 0.131346537535 0.313868604138
r=32.5055541491 0.192744030948 0.131177466243 0.314903085918
r=33.1047238245 0.208034934498 0.140174672489 0.297903930131
r=32.2924086834 0.192813307494 0.130927002584 0.284350775194
r=32.1850689271 0.186837418726 0.131457804808 0.315005068239
r=32.6290482756 0.16630109671 0.120505151213 0.304818876703
r=32.9413899712 0.195969837686 0.133855919567 0.292463681677
r=31.3788755951 0.2682174319 0.201964843909 0.270896764503
r=33.4343945079 0.268259365395 0.21176260969 0.274198577559
r=32.5735096037 0.195358622888 0.133331208161 0.318489002231
r=32.6318959588 0.200871666661 0.138868117091 0.316287264873
r=32.7041901326 0.202105119902 0.137357063101 0.314877191029
r=33.4905350829 0.245376123327 0.14526266501 0.277648711438
r=32.8263711587 0.21510738988 0.138012377139 0.290083727703
r=32.5279229931 0.201912794716 0.138879624249 0.315466714346
r=32.79162641 0.219981136557 0.142183202586 0.286053099904
r=32.7126700831 0.199475673801 0.144834118413 0.315346689557
r=32.8923421281 0.203555806217 0.144021565804 0.313739807103
r=34.2178416753 0.241389377394 0.169025392213 0.218058152548
r=32.6932772599 0.209404559611 0.141275244983 0.311565667403
r=32.6232565904 0.209179222328 0.141592154813 0.310150299827
r=32.632930172 0.20883252163 0.141502004183 0.310832246728
r=32.6131039758 0.209048737314 0.141587968343 0.310891798276
r=32.6585934095 0.217893422621 0.142642301799 0.291754156972
r=32.1929482181 0.214742500541 0.144907164262 0.290988291266
r=32.5536443381 0.19323682549 0.140676042934 0.327068253983
r=32.5084680696 0.280452953107 0.21888636224 0.273246880954
r=32.9708318671 0.303582390061 0.217447884696 0.259459326737
r=32.4611351042 0.295935731529 0.2255332621 0.252602002454
r=32.9228953564 0.300467621394 0.21620809152 0.257676088681
r=32.6582149634 0.294665962208 0.214766189539 0.260966025293
r=32.6951373202 0.288705612829 0.221626575029 0.270011454754
r=32.5624897196 0.290407335252 0.214927880749 0.256501456684
r=32.7011362405 0.286016042781 0.20628342246 0.261390374332
r=32.5791187498 0.295389191869 0.218102649221 0.258923426239
r=32.2247688351 0.289745710151 0.230308042175 0.254858383295
r=32.6778816233 0.297538730635 0.235965350658 0.250541395969
r=32.598163157 0.278721146193 0.220880870257 0.267909259751
r=32.456709693 0.276956589389 0.226388672787 0.269228774441
r=32.8849128436 0.286626010495 0.219578783151 0.271840873635
r=32.7167085174 0.290593919492 0.220758246639 0.252775796401
r=32.5770258581 0.291830053603 0.223297478145 0.266935280786
r=32.8430358344 0.301647137666 0.210075498173 0.265845715662
r=32.7847421302 0.289979808692 0.22330770329 0.26081458669
r=32.4171600032 0.290597259745 0.213189888074 0.250518622154
r=32.6318477474 0.279834836857 0.217988420627 0.269601902967
r=32.8951564134 0.300195171218 0.226262129959 0.252412343556
r=32.9936067123 0.30752688172 0.217008797654 0.245943304008
r=32.6821192786 0.301627258833 0.216218646049 0.254937217178
r=32.8045609232 0.301381729978 0.219235933642 0.242928921038
r=33.0470049887 0.284317098344 0.216051506365 0.268147638473
r=33.5081123052 0.245259139383 0.195803421995 0.29363597383
r=32.6490336242 0.237877748756 0.189330376034 0.291751178299
r=33.5284710417 0.237910313535 0.197645423701 0.285165351756
r=33.4166255765 0.229388758521 0.175081014639 0.314716728126
r=32.6022292139 0.240336370734 0.215741888284 0.286764103712
r=33.4693723393 0.22726679713 0.172080887149 0.303913894325
r=33.5031800479 0.222321682735 0.175254567467 0.302030709291
r=31.952311975 0.238862997019 0.202250493345 0.275685434773
r=30.7226989721 0.179604472252 0.147073998538 0.328346667384
r=33.2271215445 0.236068941227 0.191449704218 0.299085531238
r=30.6010895651 0.182724162622 0.16152120296 0.331332643806
r=30.7866669418 0.181636589062 0.17543738807 0.307721449235
r=31.9053929888 0.227372346341 0.198030813516 0.287134866377
r=32.1976893522 0.232578821601 0.201026981463 0.294561174223
r=32.7038851667 0.238099201684 0.211640762139 0.304391705597
r=32.7101176311 0.252737479851 0.216330387416 0.281918737146
r=31.8500265661 0.220044792833 0.145102937376 0.296407959342
r=32.3990639887 0.200484819492 0.141388819253 0.313488239447
r=33.2475817705 0.230815798263 0.191779392118 0.289871409486
r=33.9956449512 0.240942647193 0.194296569297 0.297740922741
r=32.4441744803 0.240054706775 0.182689213418 0.309840323643
r=32.4824016656 0.238405671927 0.18460047917 0.310423817285
r=32.1312771788 0.163623948362 0.108034751837 0.323636145003
r=32.5135896757 0.232608986658 0.159341394851 0.309892463522
r=33.2865977017 0.21640486244 0.16527874721 0.299486527391
r=33.225518117 0.220151384951 0.166201843171 0.306165171856
r=33.2154179202 0.211335861778 0.146052816407 0.292316336564
r=32.7959960045 0.225646321962 0.157349413646 0.291877665245
r=33.0777205031 0.219574437676 0.159570826965 0.303719658437
r=32.9693277965 0.21759545286 0.163622883974 0.29539107871
r=33.1216850219 0.219375489949 0.163144302096 0.302830831001
r=33.1840932713 0.218012938063 0.163645846583 0.30412628449
r=32.7251965183 0.262112571919 0.204271376002 0.275157860743
r=32.086061033 0.269969129848 0.200077175381 0.284777156087
r=32.8465845298 0.264655006727 0.199884681914 0.272342879108
r=31.7489488574 0.16141247658 0.120331416876 0.344151510508
r=31.4888594252 0.184262708633 0.151922794873 0.315358892376
r=31.7989887335 0.198232563867 0.170489563389 0.316588918633
r=32.9115702271 0.265408184688 0.210780216574 0.272914050606
r=32.5424167788 0.262285659546 0.212817319667 0.27983523326
r=32.4012404007 0.250473437656 0.195330409648 0.278904614771
r=32.7988028446 0.266108487808 0.208836803332 0.274545902543
r=32.5952511822 0.266694578187 0.193165166422 0.262246179611
r=32.8521194595 0.261485343856 0.203600620068 0.281637542277
r=33.1265445089 0.221410379525 0.170765312513 0.279028015532
r=32.1888925441 0.238083477402 0.181094097308 0.271733761423
r=33.2212859799 0.244189276785 0.195840731361 0.291611810541
r=33.2139307737 0.242578841938 0.195260711229 0.292952855794
r=32.7927780543 0.224003764769 0.171958072124 0.300128293473
r=32.6923006559 0.229082341172 0.179596027405 0.288585701029
r=32.9502622278 0.224183881965 0.178318646998 0.304062973804
r=32.9331895883 0.224797457799 0.178201200842 0.302846334879
r=32.9575356078 0.223929135613 0.178213090891 0.303973946556
r=33.1551292876 0.213205728126 0.171385237614 0.308545159546
r=33.1698565928 0.245018002299 0.176142431157 0.289635694153
r=32.6319803943 0.261369138515 0.20162762114 0.287645722373
r=32.9299000988 0.250647829328 0.195117910854 0.279424467242
r=32.8249259738 0.247503224618 0.19767827529 0.282329095264
r=33.1849142775 0.257665302824 0.191140071728 0.289387280901
r=32.8218691741 0.233174463435 0.194438541635 0.293949789017
r=32.7177182075 0.212019537057 0.148906349543 0.318921214695
r=33.3392183892 0.244670747151 0.185257492613 0.29506120726
r=30.9050109643 0.211315099288 0.157308783386 0.290692073008
r=31.8059632691 0.206312277775 0.152407708178 0.317413634169
r=32.1097167698 0.194551495017 0.144673311185 0.304363233666
r=33.2112473632 0.247641225358 0.187658088088 0.297265828883
r=33.0409989446 0.245161932242 0.190463161037 0.297124521168
r=30.9603274329 0.210605553697 0.157243225159 0.291903646705
r=31.6729037898 0.200347141865 0.14422587364 0.305878268919
r=32.0407405918 0.202407671904 0.142062844317 0.309834727607
r=33.4390729485 0.255083813253 0.187061463052 0.295225574117
@balllist {Third Position} color=cyan
r=0.489459088133 0.401119776045 0.362977404519 0.125624875025
r=0.498027044827 0.344393976685 0.330364934106 0.192625243327
r=0.453952190665 0.185811642992 0.195007800312 0.343460054192
r=0.445267754154 0.182797272381 0.186601890603 0.352044250637
r=0.457368196923 0.168520036897 0.182663728605 0.366198626627
r=0.35791412405 0.182864960383 0.165013585666 0.355668927777
r=0.349624335174 0.160057713706 0.172921022706 0.356418815646
r=0.557500262372 0.46560866673 0.450061769457 0.0489974341918
r=0.563022119364 0.519118008497 0.455005091113 0.0139040061796
r=0.499249595733 0.352937171756 0.311807041432 0.200865590352
r=0.462945713381 0.354438090082 0.308246759839 0.204223207336
r=0.48714979221 0.333057813289 0.344721495155 0.17431234789
r=0.487061969334 0.359767931833 0.302072630279 0.195119926104
r=0.493473010165 0.347711855843 0.296792132396 0.204676361005
r=0.505367857697 0.395784877978 0.318867308503 0.179828648891
r=0.483162788257 0.360404322063 0.294004879749 0.205437434646
r=0.50009585946 0.492647479545 0.351604966527 0.108485438004
r=0.524311526554 0.506562694086 0.433593264785 0.0287626802843
r=0.51611218494 0.439495353205 0.416863292724 0.0792603650022
r=0.432010996883 0.217566558845 0.173724807166 0.320651903459
r=0.420424228082 0.22385683843 0.170992836787 0.326529564302
r=0.298856294799 0.239919264409 0.261269342902 0.302324885998
r=0.310329005038 0.11421803605 0.214223642531 0.384772797354
r=0.371981841469 0.244661700681 0.234681534759 0.214662148678
r=0.49837776761 0.439124844296 0.322115964158 0.117852694178
r=0.469973093114 0.379833619707 0.285585478301 0.16979976523
r=0.34242909605 0.164294713266 0.0810508142411 0.38155009099
r=0.473666849958 0.507708665603 0.393088782562 0.0550416445153
r=0.516188337791 0.438900785153 0.377551748751 0.10335474661
r=0.525872348296 0.454720111781 0.364422321195 0.113265217012
r=0.514645658425 0.494474220411 0.389606218994 0.069974751949
r=0.507245197762 0.51330973623 0.338816427463 0.0856647595035
r=0.424773222731 0.244461883042 0.267709712754 0.252914153056
r=0.341020961857 0.0995745531697 0.155515812626 0.359108227897
r=0.341435079019 0.104961979239 0.161476408619 0.354973547422
r=0.362058028372 0.105001389848 0.156795430778 0.357792993035
r=0.344849522527 0.113749698756 0.141482676158 0.372207700721
r=0.362421963375 0.105717750438 0.158214567545 0.356793626232
r=0.359690066602 0.103177943451 0.155616784651 0.360202561247
r=0.360185983251 0.291825955 0.277905856947 0.245688271515
r=0.414609722052 0.147337645078 0.181934969434 0.360769026313
r=0.439325846891 0.190949766264 0.234307318962 0.295446583113
r=0.405319750998 0.255237550086 0.258500286205 0.242907842015
r=0.377751715924 0.1450103224 0.165825869643 0.342144886143
r=0.346551813343 0.14322169059 0.184306220096 0.351706539075
r=0.344020887389 0.2148384235 0.210254809509 0.305377121359
r=0.325688369869 0.12518893152 0.13928612952 0.38425764446
r=0.411424552759 0.211564883814 0.234932857633 0.284191734619
r=0.411460341999 0.210469626919 0.235176569081 0.284600245119
r=0.330972492229 0.111565592241 0.142314098168 0.380821984912
r=0.366126726164 0.0986694209855 0.149371164712 0.375599975697
r=0.394182141424 0.206615697527 0.228307848763 0.318072858025
r=0.392238435356 0.291760345142 0.278240262502 0.212888132709
r=0.389496386066 0.22070058872 0.229260914161 0.303870418535
r=0.41579268607 0.121252044339 0.176494639288 0.430265309831
r=0.444746624437 0.296383382287 0.287772103448 0.247584714106
r=0.447125706841 0.444259683966 0.317595477313 0.144946152181
r=0.495264685621 0.43413572289 0.381765538813 0.110932645772
r=0.553163033595 0.478737464994 0.407022964014 0.063151192441
r=0.557363738707 0.478494304956 0.406934681213 0.063591044077
r=0.437611068497 0.472167496299 0.381156666395 0.0883528986605
r=0.558135828865 0.48078049888 0.399788676741 0.0661974475294
r=0.220982208902 0.0826784030179 0.111285759195 0.375919522163
r=0.262235311649 0.0932086329615 0.111941223171 0.394866664525
r=0.284161302775 0.0963820469961 0.114566209415 0.416803658014
r=0.203314059796 0.108755558339 0.0899668065385 0.3398258909
r=0.253981544381 0.0979351214544 0.120281490169 0.378283280348
r=0.513711790899 0.411204925467 0.350202885962 0.140312780751
r=0.510883919496 0.455322179114 0.368867302887 0.107268764315
r=0.491804933023 0.343953498536 0.30225951663 0.22630129802
r=0.506096547253 0.360018082348 0.314049690796 0.208593101018
r=0.486974468809 0.370499911194 0.297583102209 0.212151435247
r=0.507025632155 0.360215838299 0.313444077966 0.209101131552
r=0.302266717826 0.0568322337026 0.0798207394498 0.429984646666
r=0.323930054353 0.0635609823253 0.079334738269 0.437508604348
r=0.319110458286 0.0628993454484 0.0874495287349 0.428176314953
r=0.310823613742 0.0548201083725 0.0719061669116 0.441359929098
r=0.505452173393 0.419664216668 0.391476602332 0.104556131672
r=0.520412138339 0.380800222284 0.388209687876 0.143743632491
r=0.500299994911 0.41434765471 0.413743266325 0.10082774931
r=0.322884597672 0.182776025237 0.19167192429 0.350599369085
r=0.215676393526 0.129631516386 0.107013075225 0.41069791136
r=0.291714509666 0.0957703332531 0.104899236341 0.423942583313
r=0.313731665946 0.0909890549057 0.102561038442 0.444378272803
r=0.349596137106 0.0528758427167 0.106681932256 0.448762311714
r=0.156688909634 0.0279302706347 0.0406915149764 0.476355581239
r=0.507394580916 0.484705659273 0.38320149386 0.0861657178896
r=0.492083407685 0.500409146351 0.382466920904 0.0769503929349
r=0.44493519291 0.156154370539 0.172286938686 0.374980104567
r=0.441207542677 0.164854159165 0.174864962189 0.364685284293
r=0.430502501048 0.159636516608 0.157919719855 0.377527585286
r=0.3732413467 0.178128872367 0.160711827069 0.358150901831
r=0.456797185757 0.180106827008 0.169646111557 0.360690511361
r=0.457754858205 0.180528524091 0.169407794986 0.360414725455
r=0.455894776009 0.181065668595 0.168854712487 0.36059612113
r=0.455557194275 0.181001871163 0.168745887367 0.360796016128
r=0.488213741504 0.424084077031 0.315230155002 0.149248473462
r=0.495821380271 0.403746957868 0.321536711021 0.156725876292
r=0.548575425253 0.31473491048 0.317710658136 0.235431235431
r=0.541456727241 0.452160947211 0.404068034468 0.0759340762778
r=0.463908203706 0.267482095437 0.280502132454 0.260288082401
r=0.390835456277 0.160672789643 0.212515215226 0.358360075246
r=0.264841236616 0.0823219269204 0.128900452751 0.393689281886
r=0.258993669331 0.0750198403436 0.101909341301 0.398954297185
r=0.231682111503 0.0578527782036 0.0825905078955 0.463095994218
r=0.24690263109 0.0759306227256 0.0997337702232 0.410734258574
r=0.271216892786 0.0790900393324 0.106144360583 0.393536727969
r=0.233482179339 0.0737547754631 0.104072659122 0.394190153536
r=0.227216565415 0.0629502393125 0.100787227353 0.393201430052
r=0.252954548507 0.0707287813656 0.0905728281516 0.423972808158
r=0.240327883437 0.0635884821806 0.103460645284 0.378964906097
r=0.286992467619 0.200717437991 0.204989026031 0.307223939773
r=0.488269613386 0.447596402844 0.353171053251 0.119850275437
r=0.467162439561 0.313063989355 0.248180852923 0.253171243095
r=0.465707102299 0.407931921379 0.308767027593 0.169053440447
r=0.508312662392 0.459027706327 0.335826580572 0.130015724398
r=0.449959234227 0.352199353763 0.243120654824 0.238298645324
r=0.464609108401 0.34219751933 0.24763673378 0.236250760563
r=0.456723073059 0.352908714647 0.259094044608 0.187629340078
r=0.488398775746 0.436435464024 0.281069878894 0.133475811152
r=0.40154090923 0.203458641612 0.193331188783 0.31045690009
r=0.445811562079 0.201023762151 0.203052003261 0.322944367993
r=0.559978245339 0.456512170613 0.383592303157 0.0878704957106
r=0.513455307188 0.423033040171 0.372189208462 0.112859519848
r=0.423990031006 0.268940754039 0.279097204411 0.256270838677
r=0.431265069335 0.500468252482 0.323515639633 0.0934631953549
r=0.408205934181 0.271141336487 0.226657467639 0.277022143373
r=0.292482444379 0.12372032237 0.0836963624483 0.415922456981
r=0.30914668275 0.10802770813 0.101398155624 0.426352471208
r=0.308658079267 0.110619139753 0.103772882869 0.405789552017
r=0.466254295464 0.380291306327 0.347188314644 0.156246120743
r=0.483549437737 0.306799005643 0.320226452069 0.221316978462
r=0.340246428631 0.143487421516 0.158665880072 0.337330917365
r=0.359960811044 0.144063742374 0.159743013131 0.346327269105
r=0.360560217848 0.163960853241 0.182119790746 0.321827126083
r=0.354216918073 0.154034229829 0.170033886673 0.331145712692
r=0.487652282691 0.280209608552 0.298199516288 0.243572900182
r=0.487894542782 0.331021934701 0.348690993632 0.192247043364
r=0.476793497776 0.281832384778 0.305099877246 0.243834393483
r=0.474360745784 0.252383424763 0.275521000927 0.275483434039
r=0.505184791966 0.26327520244 0.28729412107 0.264382035903
r=0.508843757155 0.267456076094 0.290399608985 0.261001341938
r=0.490602234155 0.260095754466 0.290925295959 0.261927000729
r=0.494031356808 0.261298924048 0.290437560464 0.262255174207
r=0.338843620722 0.233270928056 0.236266381385 0.222358919497
r=0.352343988858 0.0896743577156 0.119743086238 0.423416789396
r=0.434038114811 0.210232186814 0.164260528242 0.335573148826
r=0.228117490116 0.0456117589502 0.0800222322684 0.41501421255
r=0.385519243738 0.270286941724 0.273463030934 0.231600775211
r=0.510445780261 0.438120599505 0.337799592592 0.130469569998
r=0.54697871089 0.425291270979 0.344221418506 0.132119407241
r=0.551580286257 0.436872475476 0.408886324293 0.0893825735718
r=0.55217930141 0.372989305278 0.388770541692 0.164746543779
r=0.485177258087 0.468720918209 0.331403164099 0.10026539827
r=0.338019249316 0.137787628819 0.130064209492 0.382354957384
r=0.40891354365 0.14144704086 0.154525010788 0.369589570817
r=0.321543941709 0.148474671849 0.129820303807 0.39246675696
r=0.40862750369 0.143114564264 0.147735046491 0.377841940526
r=0.328625642413 0.158347747303 0.127666584301 0.361172885265
r=0.409274801559 0.126646352572 0.14994802402 0.411453291276
r=0.297055247608 0.20430301759 0.17506526198 0.334809497172
r=0.339019028603 0.216223213694 0.203289921304 0.317720657743
r=0.339318563871 0.221032108842 0.205539779321 0.313992140811
r=0.464914777444 0.27373542248 0.277598912499 0.261930314087
r=0.541962969456 0.381375614113 0.353595355069 0.163331844573
r=0.482531936249 0.310326519777 0.306167595788 0.22183877533
r=0.505313986344 0.307259055095 0.306656547197 0.224282732656
r=0.338514377619 0.156206737425 0.134102445778 0.416335948316
r=0.414073406905 0.215559212782 0.222690804361 0.326201741754
r=0.388355721039 0.374201045904 0.260977836806 0.194156221466
r=0.311347658935 0.191656861097 0.14005154928 0.402280495321
r=0.342557263881 0.113907814688 0.129509621478 0.425130323249
r=0.401315114666 0.184397553854 0.214588727894 0.33629001157
r=0.429176291299 0.211472057466 0.240182528714 0.315359186874
r=0.385833802166 0.166915590673 0.169589516284 0.346935825785
r=0.350962279282 0.127975291234 0.13511347232 0.391769060328
r=0.353150200428 0.134908649433 0.14993633591 0.388128867964
r=0.367871170626 0.123114488008 0.130059049058 0.407949234601
r=0.358295704367 0.127809295221 0.155247654375 0.38391883046
r=0.535205336889 0.494924950787 0.401697834646 0.048812746063
r=0.394571916616 0.16317797484 0.175944782429 0.35723216127
r=0.354695753456 0.127664348216 0.150549697106 0.387642410191
r=0.376098602202 0.149439775062 0.150693279984 0.367339271322
r=0.37756307358 0.148454151693 0.150912788174 0.367072876172
r=0.361260668388 0.142862710624 0.144889377753 0.356208400275
r=0.333183597941 0.126594754422 0.140885944259 0.361441165197
r=0.362818781521 0.147612992269 0.15006125503 0.351411967217
r=0.286841199366 0.13354948955 0.133067519607 0.365771370985
r=0.41729852502 0.20011990786 0.192846549494 0.332476097315
r=0.356284779238 0.173866733498 0.141333291564 0.358290780364
r=0.499756205686 0.437760110116 0.347294206345 0.128135749435
r=0.485725001107 0.52592210472 0.373246562568 0.0648995059622
r=0.481734700243 0.428249893546 0.369487195085 0.108035768599
r=0.467454768224 0.165218597714 0.160900404072 0.366144668158
r=0.550442334172 0.514201539451 0.428764082242 0.0328015104048
r=0.376347006886 0.19077291297 0.225353856312 0.322205257294
r=0.285238600185 0.236038643405 0.131888961357 0.359754606229
r=0.512394999588 0.444054997874 0.366764171488 0.10221254333
r=0.469323170077 0.481365466982 0.364316307614 0.0843827910247
r=0.517994372566 0.479626013237 0.415369854425 0.0545706100525
r=0.463998637164 0.439108803807 0.367834739347 0.104297353811
r=0.487711266442 0.42296112815 0.373174177327 0.11324122168
r=0.489212295002 0.349374062058 0.334026618492 0.179825706689
r=0.518308619117 0.476056388874 0.387971336257 0.0777964296673
r=0.459355962047 0.424573524265 0.372909469968 0.113455480651
r=0.490033606207 0.419414269235 0.373275150283 0.114664625297
r=0.487544261697 0.423732070922 0.372991635474 0.112901579065
r=0.493574288227 0.451333969844 0.267280358848 0.135270486931
r=0.218863372564 0.0943047581337 0.0785323038342 0.379528806177
r=0.228478724911 0.105356471284 0.0711330790308 0.320636114544
r=0.256759042417 0.0437303296339 0.0521230191596 0.456242062835
r=0.233661338569 0.101397503337 0.0913087854283 0.405943314752
r=0.299270003214 0.124931367994 0.102061071926 0.407315115935
r=0.318717679373 0.129282384813 0.107267253691 0.405985320963
r=0.355340603775 0.123888151481 0.108543953472 0.426261380097
r=0.221301071409 0.0879426502673 0.0550001198782 0.359035220216
r=0.335286341602 0.0995381598094 0.0810223749974 0.412999008836
r=0.252461996092 0.0464252740912 0.048473744951 0.46294864397
r=0.224307516581 0.0719149885924 0.0586400158714 0.454270409682
r=0.395076757935 0.233017242607 0.193075192573 0.316539233694
r=0.29887837415 0.0883138228179 0.0588780821059 0.4334733778
r=0.537374188194 0.442782337011 0.450906736417 0.0630989881757
r=0.372699483133 0.383177905953 0.218898052815 0.19951604885
r=0.363249662031 0.333560112964 0.238495309543 0.229233111957
r=0.434444246156 0.366876723119 0.24700703508 0.192935040947
r=0.437987692307 0.369307466589 0.250677419135 0.189250141271
r=0.515753195271 0.263889269665 0.279126280136 0.259616127529
r=0.56103983223 0.452196473022 0.45573747502 0.0543070504505
r=0.446581373551 0.184214482586 0.17464294663 0.336106239038
r=0.443560678677 0.185027438693 0.170228435239 0.33777569407
r=0.485994367245 0.426009986382 0.333531198715 0.142305946437
r=0.368292685828 0.10599522307 0.151339868194 0.365911460524
r=0.350491651294 0.150611090356 0.170304744623 0.380904093505
r=0.366979791476 0.132041267016 0.0688034731345 0.406054441949
r=0.506482402447 0.28130421664 0.299049558724 0.251848080259
r=0.43518346816 0.131330978509 0.136848871299 0.393157028335
r=0.515105097655 0.471467391304 0.399808184143 0.0802429667519
r=0.421614487839 0.165543916024 0.17685099626 0.349663845373
r=0.524234379034 0.270413976453 0.327763007976 0.230092416762
r=0.414460221525 0.279443776601 0.277981740797 0.260794697683
r=0.514511219926 0.269573954984 0.318810289389 0.23963022508
r=0.406206369968 0.162726192049 0.165235768062 0.361290890679
r=0.467499507483 0.162757841198 0.196595083357 0.3577281718
r=0.433223834774 0.214500644792 0.224695515117 0.319780770884
r=0.453116058483 0.185537461994 0.22089468195 0.340146378383
r=0.457725715801 0.328341838796 0.288302564863 0.20329403203
r=0.478458729947 0.251517900761 0.255495847582 0.267394793775
r=0.451896233934 0.235695071949 0.29325428952 0.279203990494
r=0.493609114327 0.268821400695 0.312034343291 0.235045767402
r=0.465427550798 0.248683895669 0.228164632687 0.270818377602
r=0.476091645577 0.290011183707 0.273706515981 0.24621814115
r=0.450150089037 0.388175759072 0.336213280671 0.143174524809
r=0.363868166703 0.278178206288 0.235077537521 0.290627892706
r=0.455936220377 0.292484769567 0.255116340356 0.252544606179
r=0.396100832273 0.13940447485 0.140694218584 0.399259799249
r=0.536556921517 0.263667964109 0.249570810886 0.281157610397
r=0.39086777702 0.112733737212 0.136949085875 0.385924286304
r=0.309976266277 0.088909450395 0.109935292532 0.403704747665
r=0.407915457966 0.159127625202 0.15718901454 0.382506346642
r=0.432050629935 0.225364998776 0.220610027963 0.313712098759
r=0.442503484021 0.217919563381 0.239328178806 0.300337859788
r=0.538500888326 0.402082583732 0.344789359794 0.148422415584
r=0.591842224946 0.500292723411 0.376448739627 0.0653539862388
r=0.539486511626 0.377669609841 0.341634593616 0.144819258924
r=0.546520899094 0.441553274449 0.344394047903 0.115938569269
r=0.518654958402 0.41282613691 0.342950847068 0.142353408118
r=0.516918235549 0.39983269206 0.336748279213 0.151879662544
r=0.560746147209 0.422203672975 0.355565035178 0.1263870936
r=0.489440731858 0.360540462008 0.308746186256 0.184483510097
r=0.472460989753 0.380724785787 0.325713387312 0.169389198962
r=0.494160508273 0.421009771987 0.35776330076 0.119163952226
r=0.499254462468 0.360010293361 0.313506359826 0.182266009852
r=0.546205742538 0.419710794163 0.345707478288 0.131668807712
r=0.503818136878 0.347747858017 0.320073439412 0.189522643819
r=0.505312599785 0.344388446323 0.306237468162 0.205332466266
r=0.458533269215 0.31491452768 0.296565424225 0.212400020911
r=0.506323743516 0.342117736278 0.315954118874 0.193098871931
r=0.544717146677 0.352035487675 0.33485316413 0.179325060363
r=0.492549546326 0.338579387187 0.316991643454 0.194057567317
r=0.538929488004 0.375366371269 0.339055446881 0.168335062297
r=0.538598141227 0.46075088136 0.413526587193 0.0718332985838
r=0.495065544969 0.36875187269 0.318260811666 0.17872623764
r=0.499681448632 0.408645890789 0.318831586689 0.164333976834
r=0.495293022271 0.433264198133 0.310437381809 0.160830842433
r=0.510692291597 0.405129803625 0.322705615176 0.166206528031
r=0.516961983936 0.392147946036 0.317518063766 0.161891768986
r=0.51249600322 0.401040251781 0.330044724201 0.155517641213
r=0.524640291881 0.415269279135 0.42267588431 0.106676774787
r=0.548584295576 0.468946930627 0.411073032773 0.0766528031941
r=0.43592947589 0.448410080486 0.346703610855 0.104895104895
r=0.485325064105 0.413595163738 0.322899188336 0.134867813647
r=0.477758327876 0.482705818771 0.334804539723 0.0967843631778
r=0.488292381266 0.434774072308 0.345104198805 0.111351078451
r=0.522116444553 0.448096494062 0.38982810584 0.0986147482116
r=0.589468952162 0.477690420151 0.440132204918 0.052731734188
r=0.509640832152 0.470548827622 0.348003091987 0.127106415872
r=0.336327710682 0.107292151823 0.12848090712 0.402459850615
r=0.341229609657 0.106843370668 0.122969565472 0.407552923239
r=0.333226092843 0.0773324873991 0.106917755326 0.436341847149
r=0.310201076462 0.11269280424 0.122171638241 0.415811646395
r=0.337079713915 0.0821981713006 0.113267400634 0.442433289793
r=0.561323004903 0.513995226434 0.400080592666 0.0502464275751
r=0.523182727051 0.371776668346 0.349104566482 0.167834623429
r=0.496616520177 0.495509382001 0.431284296196 0.0371169615883
r=0.456545962895 0.203534256962 0.253127584781 0.312698166529
r=0.490657732351 0.276375904969 0.314472481901 0.227946861601
r=0.4349558459 0.245709828393 0.269162766511 0.286635465419
r=0.506407524042 0.278875205301 0.309567986009 0.244983800176
r=0.512863695661 0.280425180968 0.312891668008 0.243297407967
r=0.485750134439 0.277853963671 0.290797546012 0.245134127271
r=0.447835189602 0.245360334947 0.274608783443 0.27454939573
r=0.431479241215 0.242390069212 0.259004510864 0.285484315278
r=0.484625744008 0.278018604137 0.298988529292 0.247763440395
r=0.510974409607 0.282124960317 0.3131927677 0.241878351092
r=0.463535230728 0.274623177662 0.277489498394 0.260291574005
r=0.452288581966 0.307560459269 0.287156697485 0.233658544891
r=0.450925883778 0.242461588271 0.222154575975 0.302461306738
r=0.454109482998 0.223266903594 0.217598632417 0.331728822709
r=0.413608652039 0.163567888999 0.194093161546 0.375540138751
r=0.433900154562 0.206469221407 0.230369195589 0.316084535094
r=0.441883467802 0.201550645548 0.231604108434 0.313329118417
r=0.456331841778 0.227282179247 0.252755250572 0.28391210924
r=0.5135699431 0.268365722532 0.295749585201 0.255904521874
r=0.510662270903 0.266429163388 0.293477046396 0.257595938437
r=0.435469036792 0.182106253404 0.235678566124 0.340199039461
r=0.549428601235 0.352185417796 0.317307998852 0.188542098384
r=0.511539520707 0.43671861352 0.34055617566 0.131808512877
r=0.520827472141 0.281623715681 0.321879737241 0.229689517714
r=0.544112130527 0.461410327596 0.38660340215 0.0974711019131
r=0.494236609569 0.428575030254 0.381807180315 0.124243646632
r=0.479325391954 0.405330525849 0.327866127334 0.160248240705
r=0.283776213066 0.0567943336831 0.0756383350822 0.429127317244
r=0.317220358934 0.057535487768 0.0874735729387 0.428193899124
r=0.318390083637 0.1087158133 0.11885303881 0.388285459926
r=0.333110327835 0.103146777585 0.121471411537 0.389696254732
r=0.333469707901 0.104735903639 0.122024183862 0.38908865361
r=0.334676229837 0.103687061508 0.121636596862 0.38998524973
r=0.332536281624 0.130698689956 0.121397379913 0.373100436681
r=0.299109598897 0.114599483204 0.109366925065 0.391812015504
r=0.349117563247 0.101549593141 0.111750474622 0.40401566954
r=0.306885091661 0.109737454304 0.101163177135 0.395480225989
r=0.313133424159 0.116985472671 0.104077024667 0.399224641077
r=0.474069263685 0.408029878618 0.357122559169 0.132221004344
r=0.543582705745 0.395002152964 0.427682667894 0.11262231065
r=0.348940323294 0.1155753905 0.135141855276 0.410978642015
r=0.375968922336 0.123052309628 0.136886327093 0.409715424584
r=0.377581503298 0.122632668021 0.13719622526 0.40878329266
r=0.350382996554 0.175716318188 0.183604372648 0.366344300971
r=0.35283279851 0.137582817619 0.148117946851 0.434219148162
r=0.391347577722 0.13563891057 0.155041931569 0.429847574708
r=0.348905142106 0.161373657959 0.177746644682 0.369912808209
r=0.405112400608 0.181438852571 0.176997302257 0.364526795606
r=0.402286785654 0.180163757767 0.17640887743 0.365035803128
r=0.298941519233 0.142479303226 0.13788465415 0.363213612951
r=0.393643272823 0.162770331793 0.157069368486 0.38395378914
r=0.388326597656 0.163967797627 0.158151639752 0.381433204372
r=0.391190211728 0.16398080145 0.158191145932 0.381101241888
r=0.389046140215 0.163676347975 0.158589790699 0.381036672828
r=0.350434286776 0.167186879292 0.14292605414 0.405198342886
r=0.354463911135 0.160215020544 0.176357008249 0.369303963669
r=0.381038364022 0.149574956764 0.151281535097 0.402706733893
r=0.522553007913 0.493577530576 0.399622026919 0.0640864114068
r=0.538662745017 0.524516905247 0.397647752105 0.0415694747956
r=0.50454222967 0.539158652895 0.388816336222 0.0358146345324
r=0.522475052118 0.503665817711 0.393900045927 0.0531293056657
r=0.511437536251 0.513308600212 0.397289530506 0.0460048379495
r=0.519107189433 0.476701030928 0.374158075601 0.0776632302405
r=0.512499580326 0.519830559974 0.399310085971 0.0434681585015
r=0.507527878526 0.538663101604 0.393475935829 0.0328609625668
r=0.513627207091 0.536276432929 0.392105868236 0.0339950996242
r=0.519806004627 0.528168286128 0.383295431052 0.0410895182965
r=0.514586277364 0.486006996502 0.404006330168 0.0617816091954
r=0.5289818855 0.513597771292 0.40819846113 0.0387370655346
r=0.537588314714 0.556765727919 0.37539546704 0.0275919298792
r=0.533675926367 0.516806126791 0.384945397816 0.0486101262232
r=0.500463417688 0.535927216936 0.38106132996 0.0427977336043
r=0.536625319357 0.520775623269 0.39669748534 0.0413713710113
r=0.517204858446 0.468507523639 0.394799945549 0.0778856323103
r=0.536195159563 0.513736207705 0.392323224083 0.0436050661826
r=0.469228649763 0.542165187186 0.377122732536 0.0399218448475
r=0.549534135036 0.508056191374 0.399084421705 0.0460033212154
r=0.528754833423 0.524573830679 0.395938254924 0.0359360711897
r=0.49348575696 0.548191593353 0.364613880743 0.0422287390029
r=0.504060163247 0.579939464773 0.358836045431 0.0309868440768
r=0.497053691784 0.516546108199 0.375384415472 0.0525837051154
r=0.535186347954 0.527252174768 0.390671843515 0.0404973706197
r=0.571793725225 0.315960551613 0.286616318796 0.230860201668
r=0.504065543438 0.331630940742 0.25722665655 0.246209744495
r=0.512057113117 0.347913174999 0.279238032948 0.23104279933
r=0.51290840799 0.300435802883 0.243736730361 0.274242932171
r=0.567411892003 0.355655679976 0.336987677508 0.187619089217
r=0.46239834695 0.296020874103 0.221722113503 0.284735812133
r=0.476663484085 0.258793681171 0.233640460536 0.288318019844
r=0.477695794053 0.478607717177 0.342906327413 0.0958978880631
r=0.310057620165 0.13634786572 0.200552310062 0.310383147502
r=0.583498081058 0.302863467269 0.279654676851 0.252153770609
r=0.394505319686 0.267599649932 0.258730209245 0.214344816612
r=0.372162660445 0.282683565229 0.268942003031 0.194207191073
r=0.533618783141 0.476072094469 0.404795394328 0.065028949004
r=0.576033921883 0.507845426917 0.413715770507 0.0443504419578
r=0.632551432135 0.506167591421 0.410451388321 0.0456278398492
r=0.540553528473 0.461286198655 0.349730420766 0.120449113446
r=0.323531638309 0.191747781893 0.174045998794 0.340425531915
r=0.336810974378 0.184813282398 0.163549531855 0.336959896596
r=0.416254044954 0.216933867735 0.333896960588 0.284715263861
r=0.507602161679 0.234069296569 0.307042838293 0.277325621076
r=0.455234972836 0.197423264937 0.225458571494 0.341488269458
r=0.455481419833 0.197158028345 0.22767317326 0.340908920216
r=0.299574768478 0.0638434020039 0.0608844282395 0.470279277306
r=0.442836836222 0.234750792022 0.208379813484 0.304939538619
r=0.429794271479 0.20264199971 0.217997802365 0.329697099536
r=0.486392117365 0.23961651204 0.25071310099 0.290320865429
r=0.368337338371 0.132146368872 0.131830313246 0.399424076415
r=0.425652112741 0.235107942431 0.209588219616 0.302405383795
r=0.445534392738 0.235678456221 0.221682565911 0.293126361069
r=0.431787812979 0.260126034845 0.227678240455 0.28654392685
r=0.460972154473 0.250853137974 0.242085758315 0.282102687101
r=0.459881779176 0.247325875933 0.240700248189 0.284792695063
r=0.521083079575 0.424384066901 0.379282211665 0.111462857046
r=0.508928982371 0.359926683388 0.358527879606 0.154977812078
r=0.520080086201 0.430777115767 0.361201870716 0.110513165481
r=0.242529651072 0.0512549250308 0.0671979355655 0.413633375024
r=0.334413707959 0.120817811153 0.15793611217 0.362145434279
r=0.470297215896 0.294176374176 0.257012716275 0.263118697938
r=0.526413273657 0.419490031571 0.384691968347 0.113292427057
r=0.534704896424 0.397681770285 0.384270523997 0.128786282211
r=0.509768516879 0.41408352437 0.375037376657 0.126258347453
r=0.532868123517 0.425054430443 0.391886662175 0.107285048472
r=0.513881087727 0.372566464308 0.41223571279 0.124502826041
r=0.550528365284 0.378664036077 0.389110062007 0.132962232244
r=0.421184673892 0.211306417269 0.231013318859 0.322491753998
r=0.413144353893 0.279081254631 0.277846381823 0.24536922697
r=0.500715456472 0.291699043524 0.281044541161 0.250801536911
r=0.498817043542 0.279697981714 0.276240851803 0.26278764282
r=0.469991468339 0.209230407234 0.244172170961 0.308576614733
r=0.46092359058 0.247148564245 0.261311956615 0.282919027781
r=0.484619241448 0.236337369765 0.263077292679 0.292267839538
r=0.481411945953 0.237193839872 0.262947336461 0.29050862349
r=0.484345710901 0.237035494218 0.26312033331 0.290949521835
r=0.431445330397 0.188633103675 0.214510781386 0.34506313636
r=0.427690614328 0.226834804834 0.219686404033 0.345259005526
r=0.525933902531 0.399996275466 0.364818056538 0.1330962047
r=0.47871511486 0.357471631583 0.312401642351 0.184918296593
r=0.453154228474 0.282107978625 0.250635710337 0.272784227013
r=0.463534144 0.301964944183 0.274486033237 0.245895842804
r=0.50203582438 0.314592756747 0.285510458092 0.232294101576
r=0.391421544523 0.133191760459 0.148948821406 0.405054151625
r=0.473795436643 0.255804136767 0.264140987759 0.278756859434
r=0.281425825757 0.101107959107 0.114275009367 0.401648557512
r=0.372658666764 0.13243492384 0.143716254774 0.408981168518
r=0.313491156345 0.127530454042 0.145603543743 0.38219269103
r=0.487739202255 0.293170594612 0.238687919059 0.266993214759
r=0.446388109953 0.265285309189 0.285458434904 0.267424506243
r=0.281276061912 0.100869856139 0.114865618378 0.403479424557
r=0.285954659445 0.0933348761861 0.111594538301 0.406410553113
r=0.315354828339 0.11224750051 0.128060599878 0.406932258723
r=0.48336788506 0.289552281464 0.266730497163 0.254012032525
@balllist {Total Position} color=gray
r=46.5786412525 0.307271878958 0.320485902819 0.175398253683
r=46.5793609481 0.280991057511 0.303522550138 0.20582641577
r=49.3155487273 0.207064072037 0.227953854996 0.278149547035
r=49.0762894406 0.204805525476 0.22695035461 0.278059059381
r=48.9012732312 0.199523419084 0.223907621878 0.285214034368
r=48.8570223833 0.182535610912 0.209095745692 0.292107646608
r=48.8687798469 0.175696660675 0.221843170341 0.284207394365
r=46.6992764638 0.350400709557 0.372035857962 0.144065380595
r=46.8541915121 0.383483725993 0.390400617956 0.124644499842
r=46.3243499311 0.276661479608 0.280645788757 0.215356934449
r=45.7547898241 0.276944942642 0.289251350772 0.208385503029
r=45.6272078415 0.274081217186 0.306500742373 0.190843550535
r=46.9511127531 0.287037325335 0.288919333133 0.208242087091
r=47.1030720057 0.282803686934 0.285649402226 0.214334842573
r=46.3064112153 0.300473658062 0.297087118285 0.204993002227
r=47.1149941876 0.283861972813 0.284175670965 0.217218543046
r=44.9451595049 0.328450725716 0.309721348057 0.179397684576
r=46.4220945636 0.35835116049 0.366806983645 0.137814275527
r=47.5279398315 0.331174459479 0.348694242468 0.160912344906
r=48.5929295582 0.215650659368 0.22484034171 0.267288711952
r=48.1217502847 0.212799643979 0.231696149666 0.271594478249
r=47.4337793841 0.216032493584 0.29816351449 0.244065684882
r=49.6342310393 0.182397518198 0.257879441968 0.264831478523
r=45.5516733172 0.192789681392 0.243015648694 0.237883360417
r=46.752386021 0.328444569454 0.307878276476 0.174790051031
r=47.5383868628 0.301786858565 0.292662595056 0.194456258542
r=45.9008569204 0.174000279968 0.175633428211 0.285380990154
r=45.2100587843 0.338366117313 0.333026168114 0.152507531455
r=45.8677494577 0.318189388532 0.323019271949 0.172757554128
r=46.1920805661 0.326317934387 0.319986609612 0.180450033476
r=45.5880521981 0.344698647531 0.333709839357 0.156290603591
r=43.4944793856 0.335410201707 0.314019265581 0.163187710111
r=48.0450297713 0.224647277127 0.255987705789 0.237235764383
r=48.6954359223 0.149184097397 0.196357227227 0.285438165802
r=47.9799129829 0.14292618471 0.19576964406 0.289595319256
r=49.3855687991 0.150959255544 0.209457504431 0.294640117141
r=49.6662303834 0.16154088575 0.201805609625 0.290324972656
r=49.2949318201 0.150866343378 0.209197284446 0.294148239786
r=49.3109781256 0.150096467403 0.208651075802 0.29465164148
r=47.7810271335 0.237254501415 0.265678349432 0.231106701297
r=49.4204747355 0.174921000561 0.221346091374 0.302398039042
r=48.4634669016 0.197579827298 0.245631869402 0.264130033642
r=47.3581395095 0.220133562297 0.250799465751 0.236302232398
r=48.6927132693 0.173592247075 0.217732797293 0.278187396841
r=48.7742012993 0.169463051568 0.218777246146 0.280276448698
r=48.1146730838 0.203069980888 0.243577737984 0.254459029501
r=49.2180463466 0.16719955044 0.201798240515 0.28907491377
r=47.86226866 0.203156454555 0.240521712503 0.256110375989
r=47.8406130707 0.201937780186 0.240601994572 0.257154342979
r=49.6162024032 0.160874889782 0.203226543875 0.288762613892
r=49.3344366248 0.151639427264 0.189774591409 0.297365170018
r=47.5140693951 0.192992651243 0.232533081514 0.274264821608
r=46.2840017662 0.227248789775 0.254592777136 0.226499361974
r=47.675899785 0.202327020234 0.236516778484 0.264234169498
r=48.5794179445 0.179477860561 0.234008722515 0.302425949482
r=47.7101434426 0.245951212135 0.264147730439 0.23953347684
r=46.4676618284 0.313531265781 0.295038610269 0.189044741618
r=46.424450572 0.321526442223 0.329677142112 0.170410916443
r=46.2674357852 0.345858103928 0.33899352507 0.155802638571
r=46.2880187706 0.345742717216 0.338437523193 0.156606482432
r=45.0338213299 0.33580862895 0.346825054499 0.148276813436
r=46.2441090165 0.346516586402 0.334458935321 0.157234110368
r=48.2904615186 0.134402179608 0.188787593 0.275301267945
r=46.9444603159 0.12916553852 0.174429081253 0.295780960554
r=47.0798558191 0.121682852367 0.165925301726 0.325393974837
r=47.3424603732 0.144308052024 0.184307216968 0.253178430513
r=48.0368938657 0.132576108316 0.180437667829 0.296737553628
r=46.830307515 0.313000739444 0.310169277431 0.18775928457
r=46.2155091627 0.328178050334 0.3184434908 0.175565740382
r=46.9722184729 0.280698687412 0.289191905948 0.222178517839
r=46.4503466334 0.287548142679 0.295288730208 0.21381187925
r=46.0983762849 0.289116900979 0.289686172175 0.213508577778
r=46.4475368811 0.287392408106 0.294631725097 0.21437226706
r=49.2829305605 0.116793227935 0.151746268863 0.334124514157
r=49.0958222902 0.122245284817 0.152056042106 0.336889797273
r=49.5828094869 0.120125110742 0.150314876699 0.340178826767
r=49.0965480851 0.115683348853 0.147379875921 0.340178601479
r=46.9584994933 0.316352929715 0.324168389604 0.172178261764
r=48.3895431614 0.301611558766 0.325676885555 0.19564076441
r=47.5911489909 0.319252835808 0.334209258529 0.170498839399
r=47.044668742 0.183806519453 0.237287066246 0.268895899054
r=45.4465808842 0.148785871965 0.209554536707 0.285741778457
r=46.6716109382 0.126043923182 0.175064002976 0.317319095862
r=47.1753964859 0.127783535146 0.180518633303 0.328797528489
r=50.2058502562 0.122714208072 0.166289286317 0.347043399592
r=46.1593885528 0.0617676329898 0.0940800667758 0.378984879129
r=45.8761176152 0.343195942724 0.333570218432 0.161328919906
r=44.8303579742 0.344671061773 0.328397844648 0.155429294879
r=51.4848803015 0.193947183758 0.212183912879 0.304100311019
r=51.4209624235 0.199324500515 0.216524902835 0.297088978017
r=50.8477598489 0.192891400288 0.204997091299 0.301995160376
r=50.3377644004 0.197932442976 0.214225067695 0.28568314287
r=50.499007518 0.203614432517 0.209288304114 0.295398509318
r=50.5090381988 0.204104249254 0.209317263319 0.295103644607
r=50.5004345423 0.204364296246 0.209174095497 0.294857661336
r=50.5112000795 0.203994703335 0.208817484409 0.295468679905
r=44.9948549776 0.295346015344 0.281979019884 0.19929152967
r=45.4744356385 0.289886427089 0.286723137057 0.202868822234
r=47.170663247 0.280199705732 0.296731637157 0.222718180165
r=46.0925033264 0.326491237078 0.330617174434 0.164218154124
r=47.3715842241 0.24297095035 0.265663474692 0.235975429844
r=49.2244737128 0.190992586035 0.226421009922 0.282081074103
r=47.0417745891 0.122028640184 0.193885307889 0.302804572813
r=47.680652577 0.12224763861 0.193719558689 0.304405334329
r=48.0329144872 0.105357103747 0.14751016594 0.338396227104
r=48.4580814613 0.12198259792 0.177717565389 0.308574489201
r=47.6926463853 0.132472272421 0.206087665214 0.291042131746
r=48.1263593232 0.119536750042 0.191479852952 0.298579975492
r=47.7153396637 0.105942634883 0.188128316506 0.309565511057
r=47.4147614417 0.10548502116 0.148038921657 0.334932853477
r=47.3967419619 0.108090587381 0.182718354702 0.302678558781
r=48.3069891286 0.191442663961 0.237100669451 0.2520000944
r=45.6320650823 0.316438313166 0.313605474206 0.178861214433
r=48.167033212 0.269493613609 0.271430811482 0.232033206546
r=46.7121215518 0.306650155061 0.295430730639 0.193101112417
r=46.0601223022 0.329829553623 0.308023253679 0.181947809133
r=47.2488220948 0.281015998136 0.271652712564 0.222153720819
r=47.8349720496 0.277471243226 0.270024176942 0.228020138965
r=47.4066922736 0.287207787231 0.272951636392 0.201333639917
r=46.2345752924 0.321093193446 0.283962610366 0.180579841547
r=48.6054967265 0.202985361597 0.222951862246 0.26430470359
r=49.5182684493 0.204573038008 0.224134958965 0.281690025623
r=45.3999636787 0.339981632659 0.332525696284 0.157937681147
r=46.7143576317 0.318849536487 0.317597654702 0.173773868949
r=46.9399205581 0.22617765239 0.26697443789 0.245464649055
r=45.0456522835 0.324826746582 0.300337141787 0.168883061747
r=47.2370369668 0.232264493944 0.251812427448 0.244037058939
r=49.1927876567 0.149822115734 0.169843171422 0.317614172657
r=50.6815714568 0.149816554049 0.188318955137 0.32129956228
r=49.9108846068 0.151399017711 0.181500223248 0.313960410775
r=46.712928814 0.293106301982 0.300919987311 0.188852567551
r=47.2840999831 0.267000538308 0.291067119087 0.216956082573
r=48.5370139267 0.164405208377 0.203545292374 0.279430561993
r=49.5740960407 0.16927918663 0.210175977131 0.287621065784
r=47.8411027134 0.175241720488 0.217550172818 0.269794385914
r=49.3507693253 0.175181229357 0.212013325898 0.278828693576
r=46.6559763362 0.252092601993 0.275078876912 0.225359051686
r=46.9679881049 0.272064422656 0.294966137673 0.210108157283
r=46.0015420362 0.251590224305 0.281702190976 0.221961834617
r=47.3932365846 0.236503253293 0.266476362309 0.244173030152
r=47.3831209128 0.243016776855 0.270885367683 0.242788031272
r=47.2970283429 0.245052717808 0.272925603074 0.240953111766
r=47.3084690587 0.241643553417 0.273564875541 0.238756153884
r=47.3084263237 0.24193956408 0.273025244135 0.23963674491
r=44.9133946516 0.195524650085 0.262637068735 0.223678345369
r=47.2124038889 0.140729831451 0.199012709322 0.309741995309
r=49.7859712813 0.221342558712 0.220588561418 0.270529793981
r=48.2674601541 0.100743965601 0.173194428102 0.318970090684
r=47.6482258511 0.227246412317 0.269481982475 0.227632851087
r=45.1592824818 0.310402100478 0.305736251429 0.187435822691
r=46.6717979621 0.317759519364 0.310872892496 0.187911093318
r=45.9869352406 0.328101557992 0.339372956338 0.164243123678
r=47.6346614498 0.311856939976 0.319138915457 0.192657160247
r=47.7136511262 0.350291248751 0.31492779099 0.162616758005
r=48.4973007253 0.170075177661 0.198714286802 0.286406324978
r=49.8663983824 0.177921106206 0.209461197597 0.296162910346
r=48.8019877653 0.174404495174 0.200498792459 0.289927312579
r=49.6113005155 0.177494926642 0.210080345689 0.298665703588
r=48.3189156037 0.17598770008 0.193202097576 0.278560250391
r=47.2463691599 0.163242086612 0.200020004501 0.307404880384
r=45.8131257288 0.175306757205 0.207235922059 0.272062174985
r=46.8994289155 0.179396914662 0.216182404113 0.283438601984
r=46.8475473148 0.181364129619 0.217666287902 0.281770947913
r=47.0233584329 0.244568457704 0.267916338747 0.237342300446
r=45.9018147116 0.298064612178 0.303960101236 0.194372487718
r=46.3583486362 0.262933958647 0.283123912338 0.218328761467
r=46.7884214373 0.261883441907 0.279771157958 0.224192855788
r=48.2162618221 0.175757575758 0.199784648516 0.301999692355
r=48.1204357836 0.208941918672 0.235559669935 0.269526160598
r=45.6139008764 0.255734484381 0.258722780222 0.218698984533
r=47.122067016 0.185857567098 0.202685792197 0.288517211109
r=48.1905188707 0.15419301009 0.195322651954 0.3106335814
r=48.7742143144 0.192735019191 0.226782730061 0.280737516758
r=49.0509573487 0.213273660207 0.241965357237 0.268582864339
r=48.5983334685 0.178093081519 0.206703282585 0.289474529453
r=48.4597568782 0.159861404863 0.194960609214 0.299063629548
r=48.4746823881 0.166790046687 0.20163749963 0.29387146763
r=48.9893703293 0.163222138266 0.197778897191 0.307009860167
r=47.8598762556 0.158138773729 0.202032875118 0.292803112954
r=45.9944640826 0.349030101706 0.349071112205 0.150447014436
r=49.2577255199 0.18591891799 0.213257028941 0.287471213996
r=50.2646943113 0.15461321766 0.19320419814 0.32176185609
r=49.9809519447 0.170987132241 0.195783964313 0.305039441832
r=50.0065116743 0.169857263627 0.194318234982 0.306536670921
r=48.3354085509 0.169290219022 0.208730835798 0.284294195851
r=48.3929080296 0.166475022359 0.200660716567 0.277062914089
r=48.3826984252 0.173576595926 0.210794519096 0.280613945987
r=48.8196312575 0.166454891995 0.204311440214 0.273218536856
r=48.4141224746 0.202549619766 0.222029387944 0.275036024949
r=48.4628385815 0.185144575671 0.211355116277 0.28003508662
r=46.301771269 0.318329029777 0.312147269392 0.184339060025
r=45.2060501488 0.354007526306 0.330701110428 0.151809157226
r=47.4970710178 0.351846219356 0.337632053856 0.147900318349
r=49.9473017403 0.196446016799 0.202579354757 0.293903080543
r=46.0600607923 0.362040706239 0.361079413819 0.140964197044
r=47.2417828969 0.190814179012 0.240429717053 0.263236083027
r=43.9339102907 0.20891081037 0.216180227186 0.241582422958
r=47.038636248 0.331177059306 0.325889463036 0.168893814243
r=46.2531751574 0.346118604701 0.329923927635 0.152773338447
r=47.0696210993 0.348550153283 0.347975199639 0.15016219483
r=46.6937323477 0.328238036869 0.329620015863 0.160862354892
r=47.4045646301 0.322268295838 0.336762298009 0.17313488896
r=48.2620582838 0.288481475197 0.310522321107 0.205549058477
r=46.4965513411 0.340745955247 0.333844756112 0.161167367617
r=47.0939129403 0.316794241626 0.327530321245 0.171457702433
r=47.550805736 0.321896248081 0.335790547034 0.173769350276
r=47.3954891973 0.322414857055 0.336519890835 0.173136374351
r=48.0208951556 0.351840175821 0.277602637315 0.171293377289
r=48.137724324 0.13706856728 0.167183616006 0.275149035395
r=46.991888693 0.170239438385 0.186213936496 0.211357653253
r=47.959822719 0.110356505255 0.162442714372 0.324535733348
r=46.6313101413 0.119101829316 0.166234853838 0.310146292952
r=48.7924600383 0.161654770452 0.177922315609 0.298693528178
r=48.2709819671 0.152046423112 0.166572482456 0.310930049101
r=47.1411760068 0.148804573518 0.168523648754 0.321044022317
r=49.2500033356 0.130067851063 0.146666986342 0.279372157888
r=48.479361004 0.154832451127 0.160498253162 0.294122609081
r=48.2858646788 0.103427582227 0.137898634353 0.340531833045
r=49.3028349551 0.116846873657 0.14805161525 0.334698938597
r=47.4243278812 0.204285497321 0.209865732633 0.272905898936
r=47.6398969797 0.126672585278 0.144685846048 0.324654536814
r=46.9561738239 0.335863322353 0.355354686646 0.151090190597
r=46.3441088064 0.269728895517 0.25702318134 0.21273486305
r=46.4281499352 0.25318119312 0.26015580826 0.219189361752
r=46.5403575106 0.269195945548 0.261449547971 0.216727669052
r=46.6332728619 0.270389521676 0.262459632855 0.216154006758
r=47.3612843551 0.246928380526 0.26876556164 0.238510037128
r=46.8102841986 0.340134861924 0.368053851278 0.150872395377
r=49.2127919866 0.204576964838 0.222283471143 0.274818341268
r=49.2858402901 0.20410525608 0.219499635984 0.278383589284
r=46.3684838156 0.315234470477 0.3097698942 0.184730612102
r=49.2633291314 0.153414044278 0.207570514488 0.294812734046
r=48.0801453195 0.171176460123 0.209442991585 0.291615520094
r=48.2147662493 0.153312018634 0.136877098313 0.318703413334
r=47.5811841496 0.254607628674 0.276118277137 0.235322219708
r=50.3002444843 0.174418423354 0.186540586513 0.311958854455
r=46.4213143827 0.33185741688 0.332017263427 0.169229539642
r=49.639239817 0.187975682602 0.219285293107 0.288955289803
r=47.5750156716 0.257606448074 0.283263704266 0.221378233532
r=46.5335234082 0.240304536643 0.268397283862 0.231900538246
r=47.5211769278 0.250375133976 0.274383708467 0.230131296892
r=49.1151744831 0.184930803211 0.1995479828 0.291433687022
r=50.0345686412 0.204318545729 0.224074597344 0.283366299331
r=47.8328158131 0.216542484597 0.237567464298 0.259958446769
r=48.4054920104 0.20379466279 0.237757152679 0.275736725247
r=48.9853769259 0.272790340664 0.281785287227 0.218237832881
r=47.6892874919 0.250517598344 0.258078023589 0.23046502431
r=47.0131248494 0.22961879641 0.273606504575 0.240134757515
r=47.2726148569 0.247889022919 0.281463610776 0.226767425909
r=48.2284637879 0.249680944405 0.242143255962 0.233369227088
r=47.9793397785 0.264681068142 0.274864127769 0.225165303039
r=46.8604104926 0.297683699498 0.302476754711 0.181045832305
r=47.0453339473 0.234515897532 0.250838126341 0.241616136402
r=46.8153236491 0.240171138911 0.25350002842 0.243020353749
r=49.4956726593 0.176638815679 0.210658143143 0.307314155405
r=47.4157742197 0.252716678466 0.268987377029 0.24502419158
r=49.2485093997 0.164982126261 0.205396313678 0.299889968212
r=49.0156532115 0.135104073902 0.181803203238 0.31587443592
r=48.6482050341 0.190953150242 0.211700900069 0.288576044311
r=47.8356347868 0.216808628532 0.23754665842 0.263610942876
r=48.7679580009 0.218775041691 0.24897667468 0.258527711
r=46.3104110016 0.303158800705 0.305815135959 0.195176872231
r=44.7707640207 0.346218882054 0.325189439226 0.159937781085
r=46.3676103722 0.301008728901 0.301046461902 0.184803662617
r=45.2634768124 0.319063154823 0.300787777513 0.178085461924
r=46.257519685 0.304628411077 0.304406982655 0.19283630312
r=45.9378143646 0.300118047512 0.303277075854 0.193011380194
r=45.6647893138 0.313039798013 0.310436132195 0.184519230339
r=46.2288800686 0.283481040244 0.288721003438 0.20238752482
r=46.6388329481 0.291214003092 0.304918376438 0.198254854178
r=46.1032618887 0.315307435557 0.316292677042 0.173151164194
r=46.3533782342 0.283716883562 0.293826434331 0.203489939465
r=45.5359281441 0.309123049727 0.305108131947 0.186812623751
r=46.9885646171 0.28590371277 0.293480212158 0.204647082823
r=46.6651226002 0.281489911306 0.280911866183 0.211221300963
r=48.0095813666 0.276456340286 0.278007214177 0.207555718194
r=46.2608326277 0.283897367839 0.290422472904 0.201298701299
r=46.6215594921 0.289973234507 0.297287888146 0.199277518858
r=46.5807600585 0.285236768802 0.284818941504 0.198189415042
r=46.2233795652 0.293505172871 0.29916528098 0.200866530506
r=46.5823055594 0.339068378836 0.336255462489 0.158297733549
r=47.1294714974 0.292339448014 0.296505421092 0.203919610258
r=46.1983102547 0.303632714347 0.297756940614 0.200098057241
r=45.6410702915 0.312857113809 0.297261026048 0.196303300189
r=46.2650381164 0.302073592495 0.295438690238 0.202884030221
r=46.3494724424 0.302831253263 0.299951156249 0.195021305981
r=46.612336974 0.305300646016 0.304391806085 0.195504389597
r=46.9816491074 0.319645253094 0.343738279895 0.172616218319
r=46.3296220815 0.341848832696 0.340455830977 0.161574890479
r=46.9324771034 0.331390831391 0.323195672252 0.160062160062
r=47.4781215381 0.317739652159 0.311118961028 0.18080053094
r=46.4141751006 0.3344742689 0.317555395424 0.16873836546
r=47.333028814 0.325984723118 0.319234473022 0.172926074477
r=46.5924603474 0.329103668602 0.326207299569 0.171535380842
r=45.2883853868 0.350726960122 0.357787904585 0.148012753101
r=45.8954956964 0.330327235249 0.31912737267 0.18575968393
r=48.2253998864 0.145740494768 0.18341258752 0.31155807789
r=48.3845788871 0.145663519615 0.178756426044 0.316386168612
r=48.3838667184 0.132824491078 0.17350837336 0.32661285585
r=47.7739607536 0.151253652239 0.192736291364 0.306765418677
r=48.5426820078 0.13774336008 0.178904646389 0.328326180258
r=46.1509913325 0.357790107767 0.339243462178 0.155740160979
r=47.1681460251 0.301154725009 0.311139610274 0.195193819753
r=46.8811011542 0.353316754698 0.368538956368 0.138274040734
r=48.5988588647 0.207443019943 0.244692583402 0.270457104126
r=47.4446274817 0.257304186875 0.277641104941 0.218129847005
r=47.7417263259 0.234425377015 0.258606344254 0.244791124978
r=47.2961388607 0.250089687607 0.279820895718 0.234391320108
r=47.2809249252 0.251436052746 0.281480260793 0.233984961569
r=47.7861648655 0.25296122539 0.275800954329 0.231308392478
r=48.0319272935 0.235581158258 0.265690728588 0.240906256496
r=47.7791127421 0.227976538916 0.253632795014 0.248760373265
r=47.1663575552 0.249016058029 0.275444446849 0.232199085261
r=47.2603555153 0.252046784813 0.281533572912 0.233110654879
r=47.8674827175 0.249369903632 0.263915657689 0.236669137633
r=46.9644111367 0.254546624062 0.269995591955 0.227419174806
r=48.0841507137 0.225016598747 0.24306242771 0.262028402039
r=47.0041779367 0.214869464813 0.248474215364 0.270547483018
r=48.8690869283 0.177839444995 0.213835480674 0.307459530889
r=48.1061481029 0.209911604519 0.240979112111 0.267485462078
r=48.0780748618 0.208963722141 0.237342310366 0.26441945073
r=47.6115535409 0.225761111496 0.250906864444 0.246262794298
r=47.1717031994 0.246402064477 0.27552781541 0.237810916824
r=47.2187407645 0.245095131263 0.274307445101 0.238910239355
r=49.1774375909 0.195111485204 0.242288458682 0.28816160816
r=48.1003216803 0.293238116492 0.291782233983 0.214312281485
r=45.9791630378 0.316533753384 0.310383873656 0.18683152905
r=48.0685501219 0.254842513054 0.279396627552 0.231673310501
r=46.0105233599 0.335436541988 0.331011390978 0.170898322481
r=45.8391021767 0.313567298642 0.329677625387 0.178818744117
r=46.0747149379 0.295266064535 0.305627897527 0.198611034152
r=49.1752222184 0.121910341611 0.17265652326 0.318890637752
r=49.0019512783 0.123766737139 0.166440148998 0.321239806705
r=48.3955316219 0.14632767312 0.184662123444 0.299186287833
r=48.9816451103 0.145951715681 0.189007084084 0.304000783071
r=48.8980791313 0.146446448668 0.188929335079 0.30344672242
r=48.9511367109 0.146286161986 0.188881045692 0.304101401571
r=49.2316952795 0.162532751092 0.202197962154 0.29056768559
r=48.0505743039 0.148105081826 0.177330964686 0.294616709733
r=48.3079430417 0.146017558695 0.183026905537 0.307277636838
r=47.8694123621 0.136213581478 0.16344300432 0.309427273734
r=48.6296284014 0.151265993553 0.188031639188 0.299436231699
r=45.797978816 0.309720023275 0.31683784625 0.17496853814
r=47.9872417482 0.317604319787 0.346825243631 0.174241636847
r=48.8552864152 0.152708532568 0.188734459675 0.314485176921
r=48.722084279 0.161940859749 0.19862938227 0.309060283859
r=48.8179108506 0.162664278843 0.198095514996 0.308225618375
r=49.8318404461 0.19607278141 0.222384305533 0.279989914816
r=48.404112083 0.171515592768 0.202123528698 0.307469967237
r=48.1687983981 0.169085597248 0.205539184842 0.313702803346
r=48.6613470502 0.181465404973 0.215358216097 0.283205224852
r=47.9025351385 0.1863229793 0.218979480804 0.290485734663
r=48.2231701205 0.186965177136 0.218494198427 0.290912305556
r=49.7211226342 0.185716040029 0.216626234682 0.258510990781
r=48.4044382998 0.181867624496 0.209610121642 0.296066032453
r=48.3121865135 0.181581307801 0.210339999828 0.294488392839
r=48.3260432248 0.181828369622 0.209773007859 0.294727580951
r=48.3254085599 0.18143608664 0.210264885221 0.294680845111
r=48.0730461995 0.181904167376 0.206704121976 0.296511737889
r=47.9099088646 0.1798377048 0.220668952805 0.280448371384
r=48.2473322706 0.167461239778 0.199890803388 0.313038929507
r=46.1598611661 0.351514965276 0.352539282568 0.151465798046
r=46.7457876231 0.377579165337 0.351421252077 0.136887077369
r=45.8286114752 0.375624942288 0.350534911024 0.132494360679
r=46.8743403578 0.366791922397 0.34927838782 0.14105465325
r=46.5013471362 0.364670945057 0.346759150606 0.140943848468
r=46.8281418958 0.348713249332 0.339534173349 0.157479954181
r=46.1351907874 0.367346452424 0.344033554368 0.137857691826
r=46.0061166958 0.369349376114 0.341381461676 0.136684491979
r=46.0825554371 0.37396166402 0.348857417267 0.134615670185
r=45.5115344158 0.37247605265 0.348494245745 0.133829508649
r=46.6217046632 0.361222166694 0.359577155867 0.141186351269
r=45.9986060084 0.36090474927 0.354625453259 0.140222870788
r=45.1895737794 0.376173434988 0.346074719499 0.136006085438
r=46.5884934955 0.363754550182 0.339656313525 0.148844135584
r=45.9811518351 0.371595583848 0.342924691242 0.137069387059
r=46.2154125505 0.369464330683 0.351572711684 0.140230960176
r=47.3526991656 0.351204375613 0.348394573067 0.153485027766
r=46.332035917 0.368623931798 0.350349778711 0.1383954369
r=45.727019577 0.367771452464 0.336826997298 0.13632124019
r=46.1441287288 0.362790419341 0.343745792379 0.143724847778
r=46.5436510175 0.377276428867 0.352545642313 0.132543549568
r=46.4923608115 0.382095144998 0.33724340176 0.134555229717
r=45.6077300007 0.38997272918 0.340215968913 0.131729049917
r=46.4935625225 0.371551089358 0.338076262254 0.136122781941
r=46.463332215 0.368113235366 0.342573024688 0.143592011926
r=48.0700057784 0.281477792993 0.276906372325 0.227390716996
r=46.687627605 0.272635741489 0.270378855311 0.230494228889
r=47.2729737724 0.281268309965 0.279946586001 0.226600716729
r=48.0280856586 0.254508883674 0.252557082728 0.257071553619
r=46.4832739513 0.295412687927 0.306744703658 0.204332072148
r=47.8989032016 0.246053489889 0.246183953033 0.258382257012
r=48.3205839374 0.234936305259 0.247696403073 0.25896316417
r=44.6449194735 0.322976585352 0.309568795398 0.168423115142
r=47.0442596738 0.1482104548 0.229821926735 0.273635452314
r=47.6024236044 0.274420755039 0.270998031548 0.235619462391
r=45.2519586546 0.206716524783 0.257750550296 0.236199644628
r=44.8413025142 0.2118749139 0.267449602792 0.221093355375
r=44.3928768204 0.326027934971 0.336168264041 0.156084742621
r=44.522234918 0.343930524085 0.340777917836 0.151216833835
r=45.2163940009 0.352093493125 0.344070199116 0.156079674074
r=45.8286506885 0.331628777352 0.316954773683 0.179904767198
r=47.7465762631 0.185875900881 0.221035403566 0.273695695868
r=48.1665518347 0.176696159086 0.206028734985 0.285908189417
r=48.83371839 0.216161489646 0.302027666444 0.25107158762
r=49.6530918292 0.239542572876 0.286574453241 0.251789668456
r=48.7813893702 0.214846683114 0.24921464364 0.276852802509
r=48.7819752292 0.214148021861 0.250419961897 0.277355103758
r=48.0360166006 0.116079953847 0.142725033033 0.341863824219
r=48.1319506804 0.222896494281 0.24482025196 0.261032528669
r=48.6338947345 0.206297814113 0.23687696238 0.274135401045
r=48.2999909708 0.228608542575 0.25230910934 0.258084241111
r=49.1079042475 0.170997799316 0.196750479936 0.298836447067
r=47.8811125679 0.221415245203 0.240649431414 0.255008439943
r=48.2561953411 0.220536666888 0.241984244097 0.259115058375
r=47.6079261973 0.227488776309 0.243642654146 0.254194983319
r=48.0466470655 0.228515018915 0.250108839359 0.25422217703
r=48.1489967777 0.226362405091 0.248442078382 0.256725710985
r=46.7899376588 0.320765380268 0.323271038892 0.173537752018
r=47.3236607029 0.296466010676 0.31730336356 0.190414174545
r=46.8730471034 0.324342793687 0.314284493989 0.172400538151
r=49.1906777332 0.100441790297 0.136012418246 0.338940988615
r=47.6268084569 0.149636756524 0.205024786601 0.292168020885
r=45.7264061973 0.235174363771 0.253862723654 0.249310725319
r=47.0654017185 0.321992559054 0.328642799831 0.173574827368
r=46.994636171 0.313031260976 0.324596864323 0.181696841971
r=46.2229276422 0.31008505266 0.317718196618 0.179474401143
r=46.9333093205 0.324892206377 0.330957279759 0.170959618458
r=47.3158649093 0.307776847394 0.329408275766 0.170016049124
r=47.4825130609 0.30871852687 0.324995302518 0.182908211199
r=48.1696633584 0.213881118394 0.241186867633 0.262076740011
r=47.1594950644 0.243187618342 0.270087264345 0.225467193546
r=48.1897578732 0.260578788607 0.277222394451 0.236695292506
r=48.2350436663 0.255290583517 0.276363921152 0.241260677665
r=48.4076194846 0.218231492219 0.246749245085 0.262280785298
r=47.7964553505 0.23397239718 0.257893963227 0.247492996185
r=48.1926077248 0.229175923463 0.259874608402 0.25753459732
r=48.1930348275 0.229392350174 0.259400693634 0.256572766682
r=48.1986175939 0.22929440121 0.259339378063 0.257259635718
r=48.745832675 0.198971633707 0.234607817779 0.284697564684
r=48.6368846706 0.225525723545 0.249627991387 0.271969904746
r=47.1024356871 0.309297677133 0.318447614436 0.186431524452
r=47.414118815 0.284394116881 0.290689006425 0.207009572492
r=47.7006851971 0.252195811068 0.276346661753 0.238609422026
r=48.4907381471 0.262194608611 0.28105268475 0.233890656834
r=47.1184098681 0.264604393714 0.284205093956 0.227528004614
r=49.0849101228 0.171133290861 0.207602463368 0.308161676223
r=48.7576032865 0.242771211482 0.274078373435 0.247906993105
r=47.571220599 0.146247033845 0.205659333797 0.290442291566
r=47.9814967816 0.166454501558 0.208521721317 0.305181218267
r=48.1468410648 0.152912513843 0.199881875231 0.297659653008
r=48.2479007588 0.258227272119 0.263486837703 0.244536341858
r=48.5943433262 0.240842080825 0.28321144885 0.246140324694
r=47.5992915848 0.145738076651 0.206479313037 0.291717780008
r=48.4252603219 0.138532747049 0.193928874489 0.304096274011
r=48.5622043015 0.149782357342 0.194713663878 0.307241719377
r=48.8801360396 0.259180397369 0.274490189634 0.239826419157
@group {Shuffled Data} recessiveon
@balllist {First Position} color=pinktint
r=18.0871010898 0.397720455909 0.261897620476 0.210157968406
r=15.1727263568 0.374622424093 0.226075671805 0.143534781733
r=14.0416884849 0.21124476558 0.190738155842 0.329050004105
r=20.3792517066 0.190757704352 0.263864906787 0.212531827095
r=16.7685717177 0.272291688019 0.212949677155 0.325791739264
r=19.6920270705 0.158752778886 0.313752873891 0.311130745407
r=13.3839402771 0.163591455437 0.331878263209 0.295733832215
r=14.2658975608 0.298679083911 0.445424308657 0.149044949159
r=16.8097398703 0.487342438819 0.107650714511 0.312453916646
r=17.4641483904 0.15638980743 0.249007975102 0.342112429488
r=14.399406818 0.253392440188 0.367567933403 0.141721092349
r=13.3999677039 0.370023419204 0.235523717684 0.131009780962
r=20.792436169 0.248757148343 0.148602505423 0.370042864111
r=14.1537425893 0.365796653595 0.149952571412 0.23815996636
r=14.26706644 0.229516846198 0.247546768918 0.383525184109
r=13.6155223738 0.370721505751 0.237887765772 0.154234925061
r=16.2106907729 0.254849230417 0.377353092636 0.223493734623
r=17.216653858 0.153943827203 0.107432199296 0.460354702919
r=18.0681726056 0.270982809265 0.125752395628 0.42699956662
r=19.9556113851 0.205921871112 0.189201293854 0.273500870863
r=14.5069241763 0.345169323988 0.190377159876 0.196667436905
r=12.7772870307 0.419884877028 0.164700605517 0.149271137026
r=15.4807999406 0.285383903793 0.387043422196 0.163737280296
r=21.9568407674 0.160383160175 0.34403776213 0.324537646057
r=12.2069632476 0.396230963957 0.211917868767 0.130349178286
r=18.1509001169 0.1428182576 0.247937258638 0.390772528538
r=13.2636973195 0.179926275022 0.286920815641 0.157202183753
r=22.7496016905 0.251036682616 0.128513202197 0.214389509126
r=11.4496167817 0.386117059243 0.212633832976 0.267880085653
r=12.124681498 0.262553488778 0.206051873199 0.396122609379
r=11.9169108862 0.199592487597 0.274074238129 0.124147324592
r=21.0490455844 0.265928044996 0.123909038014 0.217719647013
r=20.4386109178 0.17184102539 0.207170533131 0.341867346772
r=16.3725301377 0.35011052731 0.154205036491 0.295679992891
r=24.2550264839 0.288309965604 0.151419801644 0.208628321997
r=22.2243923123 0.315484751132 0.153186092424 0.202957567347
r=17.7672900416 0.316222679495 0.156127764492 0.20341842315
r=14.494206786 0.203679411541 0.325513736324 0.316857168236
r=21.380080652 0.152825613009 0.317456021285 0.32732628086
r=16.8705846397 0.186593515627 0.286660635597 0.341027811014
r=19.2482122339 0.201337822273 0.300921414016 0.329937095774
r=14.8863346575 0.346720124039 0.182331488621 0.273894475403
r=10.1662756608 0.338088151116 0.29340583858 0.174344590727
r=18.1170197089 0.170932741412 0.338885180758 0.189187091567
r=20.4829528771 0.162743221691 0.319872408293 0.314258373206
r=16.0313827483 0.168147989946 0.356864742315 0.182358836189
r=17.9538948446 0.320020927799 0.149139634926 0.335920241832
r=16.1556700541 0.298854634139 0.187425143304 0.336518317442
r=18.2377076416 0.299397156813 0.17753764506 0.186137217815
r=18.2006601677 0.160012736357 0.306946213383 0.213010678946
r=18.1434582372 0.21547481621 0.340209004192 0.279938027827
r=14.9932375739 0.310790687539 0.308311843969 0.179793338902
r=12.8235279049 0.190405298657 0.178525855259 0.310415020964
r=12.4244957823 0.318699969127 0.194765996904 0.182729962102
r=14.3298085876 0.190305288025 0.174995457023 0.275849536616
r=13.776465968 0.271249739879 0.341558268772 0.211885048766
r=17.4885148385 0.145780688274 0.229807262644 0.234283552321
r=12.9304477416 0.133017731471 0.396136695057 0.202358560348
r=12.6837060927 0.403692109523 0.288161992818 0.186984308748
r=8.64940534553 0.402117243593 0.289453975543 0.122071151183
r=17.2852418853 0.259707860715 0.114442592182 0.200545575361
r=10.8913763133 0.122546532596 0.290904804111 0.399224565892
r=14.8599974146 0.0992769569318 0.178623074505 0.38887142408
r=25.2150980345 0.398524154578 0.293282975921 0.19492081557
r=23.4209402923 0.399321720151 0.111791846828 0.225048004531
r=18.8870446368 0.162804534352 0.403676332436 0.338448049101
r=15.0066407127 0.196672736813 0.10290441063 0.397604864348
r=13.6183566644 0.266378836844 0.143169789791 0.373267592321
r=14.718177591 0.388432297376 0.218665323657 0.133060132361
r=16.3408468987 0.149337878589 0.372973209213 0.242777850618
r=13.697736358 0.249214403786 0.381921427792 0.22972972973
r=15.8292603379 0.236962551064 0.242331916987 0.139179976227
r=12.0667226781 0.248422200143 0.230243971528 0.138744455436
r=19.2695811603 0.236756711897 0.11816257936 0.392348230217
r=16.5302048472 0.386973281513 0.12871045971 0.245290112148
r=11.5166572102 0.24983351232 0.123362871148 0.395478734574
r=18.4787293279 0.241656102404 0.394477040959 0.24220581801
r=17.038416875 0.38210238036 0.136142713328 0.215769476407
r=16.5085487294 0.261415207928 0.195193109197 0.388533851996
r=12.3847863723 0.214531599001 0.387334121666 0.263040336355
r=15.01596638 0.312365930599 0.172113564669 0.152365930599
r=18.4808061012 0.391543555782 0.153574460859 0.0917303447105
r=10.3974717273 0.284282619636 0.37889761712 0.122706286515
r=25.2643244295 0.35969533183 0.213416605121 0.127777658059
r=13.5886293991 0.251682877836 0.249858162916 0.1377020859
r=16.9988680072 0.282432822884 0.148126745642 0.0470480593277
r=16.402410839 0.196921592956 0.26764168793 0.414123243457
r=9.41213228023 0.41731383841 0.255122049128 0.107752165388
r=12.7759037325 0.225654747426 0.26827451793 0.30916150887
r=17.5700278115 0.219293954031 0.19788906411 0.265200600996
r=17.2838383801 0.282927536397 0.220267297296 0.30494175966
r=21.0874929829 0.172208453807 0.323282390197 0.207765386204
r=18.9193969811 0.215555963594 0.303558068344 0.204714310379
r=16.7049766219 0.304036433207 0.27549855822 0.205317219211
r=10.9905437838 0.303719632528 0.204905069752 0.276259952365
r=19.433056131 0.204297988838 0.277045890888 0.216071965317
r=13.6966895665 0.233501643964 0.264795678722 0.14549084077
r=15.4539840361 0.237455355732 0.35673535826 0.148844780176
r=14.4023305671 0.141843971631 0.368645538858 0.215096959778
r=13.9689728362 0.383576687099 0.20446208787 0.132154786116
r=16.7238427489 0.23044982699 0.162211314074 0.337828920898
r=14.7540906012 0.317140644019 0.310777913024 0.191877835565
r=13.2364187482 0.384985858163 0.309719722609 0.10878707275
r=19.6219303701 0.104616964661 0.371878063582 0.331030297372
r=22.5785957457 0.241025865656 0.0933769902976 0.418208896384
r=19.8096089239 0.376723010759 0.21668583311 0.10417618425
r=23.3517351174 0.176358031253 0.116987349846 0.347772935048
r=11.1776668519 0.367793555828 0.322987097239 0.100151373171
r=15.4253721312 0.2109827532 0.0889578553877 0.322341652013
r=25.0676242289 0.236179146256 0.241427571728 0.0956712986104
r=18.4423891172 0.392627255706 0.204172822286 0.307902190026
r=15.3874878166 0.143322398697 0.321289500389 0.18981426852
r=21.643327779 0.254531757616 0.138848345026 0.385164084938
r=12.4435412108 0.226916925393 0.389030012231 0.229501498595
r=15.6814796261 0.139935858762 0.222398628267 0.245673641762
r=18.2621102388 0.21258804052 0.257802180214 0.129526220667
r=15.3645933553 0.225461971629 0.401360731448 0.22675004266
r=15.3250359084 0.229723038137 0.155126285943 0.390053108215
r=15.1014094141 0.153276615314 0.355070131065 0.246263508853
r=15.1338690881 0.138009196296 0.260475357814 0.370312803575
r=12.2043654524 0.321050237934 0.294661179576 0.193175893778
r=13.4677154486 0.309255055264 0.199838722401 0.210397146088
r=15.733601598 0.397843256127 0.110228961989 0.191613447053
r=18.8938117871 0.381079153791 0.212835749941 0.271975279296
r=11.4612645015 0.173839446012 0.34644780713 0.195588612465
r=12.3419928565 0.386589248923 0.14590747331 0.230052444278
r=15.3123157747 0.270648531441 0.349070241146 0.20375845982
r=17.6007170435 0.230886517099 0.358690917012 0.287246787192
r=17.0654478991 0.316624877821 0.134970889465 0.306914283286
r=11.2048947536 0.353177556184 0.12966959369 0.291524036315
r=15.373021812 0.248541399429 0.142280796127 0.238693259403
r=12.6492428694 0.366732594219 0.244724283718 0.243508555461
r=18.4076138558 0.152109055666 0.333007458598 0.19954068518
r=11.2191061331 0.306145829982 0.330394788866 0.157267994218
r=21.3551538875 0.191740075506 0.321754323928 0.320027872825
r=14.9311695011 0.324239694591 0.156307639514 0.320765238279
r=16.0264599239 0.150159744409 0.263832074289 0.247409751874
r=10.3589375719 0.254624481957 0.344475892045 0.154068533306
r=14.1116696933 0.145017297177 0.268496819551 0.246568463341
r=15.6595104311 0.34394170448 0.228816031579 0.265538053704
r=17.6542578687 0.240342878033 0.161709633942 0.342399880588
r=13.1252582274 0.347273403386 0.241604181772 0.15852031127
r=17.5087498805 0.158375487427 0.346482599895 0.25760362069
r=16.6566331488 0.237745136062 0.346606863282 0.257061265167
r=16.3650966317 0.154158866007 0.140679326023 0.327627707943
r=11.943173579 0.33754704631 0.150425462281 0.185812469318
r=12.8112341938 0.327123943849 0.261592708403 0.21429046637
r=20.806380046 0.3845903751 0.0882107049301 0.216245966918
r=15.25236539 0.360906104128 0.177217903344 0.267097728178
r=15.5794279233 0.251016551071 0.134662706385 0.231564425046
r=19.4603461729 0.380799768438 0.143872490958 0.197172145991
r=17.2313029914 0.400115406809 0.117772648586 0.285112521639
r=9.82601457187 0.369511346839 0.288214068342 0.13403182332
r=15.9781982683 0.191948436908 0.268982869748 0.128631992555
r=12.5732618335 0.196490185773 0.317665607934 0.325594680438
r=13.1189983091 0.208683240947 0.28837504564 0.321497327978
r=16.3886396738 0.317829145121 0.154310140827 0.204815394763
r=16.8156644033 0.283043709227 0.180871432885 0.329198848892
r=18.227415514 0.199571699201 0.306688081707 0.335804299481
r=21.8842177402 0.178793800034 0.297900956287 0.193175607369
r=11.8812698423 0.13741143017 0.302615529244 0.364859142893
r=14.2838009093 0.216700886505 0.146093619857 0.297837025262
r=21.8481115202 0.146418256568 0.215661461518 0.338354817941
r=15.6339552234 0.229090648923 0.271016670244 0.338413107248
r=12.2129778909 0.275480125056 0.366815542653 0.225413130862
r=15.2306351213 0.23935934873 0.354260684895 0.143239536324
r=16.8956698269 0.254980676473 0.247594129376 0.343559323726
r=18.1269227822 0.323027226581 0.153853253346 0.325149976927
r=17.9870663345 0.337859151066 0.180964136323 0.290715216348
r=19.8667539099 0.356810824272 0.188843695526 0.174483273844
r=9.68460332923 0.187286378663 0.328962850899 0.336583179246
r=15.4864196078 0.317659241478 0.149139219355 0.198952034656
r=15.6482052785 0.318219381852 0.3079536481 0.178355646154
r=12.7010368754 0.185232200959 0.333270872958 0.195752622253
r=13.825575336 0.310922142995 0.202471574484 0.166289265754
r=15.5434550465 0.315103904388 0.202966059019 0.325813274247
r=17.4687046497 0.325841698499 0.158568002132 0.193953391964
r=13.2588874635 0.159077043629 0.31488540005 0.326258640472
r=27.324846613 0.195832424176 0.162448178049 0.3206415012
r=16.5667884676 0.174673966535 0.118786909449 0.428364911417
r=22.1880864572 0.178232625284 0.30594581357 0.313634254485
r=13.4243970024 0.144504275422 0.326053897739 0.247151796176
r=12.6535114741 0.318016276519 0.160795767863 0.290754275811
r=12.2656979887 0.232963354648 0.160453570694 0.286549879394
r=16.2000608495 0.184224258513 0.317274089407 0.340612157404
r=13.393246576 0.344193177463 0.182335870339 0.15479384548
r=15.5032425047 0.341579177942 0.15995122859 0.180754677481
r=10.6488648723 0.332559260395 0.181001621172 0.35113701091
r=11.1699867572 0.195923132751 0.296061973431 0.197816414755
r=10.0218290286 0.299692992074 0.16681808214 0.339682340779
r=15.7859416084 0.136919673716 0.391957385495 0.251820527641
r=14.6042793128 0.201404734033 0.416023491597 0.261720997599
r=12.5846099467 0.398990206217 0.174219843056 0.312549425148
r=17.3368021661 0.214418257808 0.21188630491 0.275167785235
r=15.912708801 0.294798647275 0.434033901118 0.157160936949
r=13.0121234077 0.329509346759 0.302851483514 0.184830602897
r=21.4709307968 0.340534811675 0.136984346975 0.360304907875
r=10.3858179821 0.190765820909 0.277167119828 0.135961238612
r=9.90794478001 0.19766029534 0.264942785911 0.118807134181
r=18.1090035797 0.419424838269 0.123582689507 0.179116833204
r=15.69314356 0.201023866176 0.415999711587 0.122503424904
r=18.70058682 0.132736231473 0.421793912946 0.187603732344
r=14.6826573457 0.14898958853 0.208168436796 0.244246359745
r=10.1726070725 0.124519413007 0.190402700312 0.269273117814
r=11.3423944583 0.136715718351 0.210628034027 0.403687246055
r=16.650427551 0.418359995969 0.187799005283 0.259812937933
r=17.7383754566 0.132924791337 0.421354539681 0.188097479532
r=15.9671514327 0.126101133109 0.279097836465 0.211489614671
r=23.1175283628 0.321586484525 0.184583910777 0.393057480367
r=17.7807627573 0.344275506367 0.134529629829 0.367538816956
r=33.3574352786 0.104411683507 0.306443597813 0.203577936061
r=9.8596093641 0.398052916699 0.221009656905 0.0971186307608
r=16.5072255767 0.367360729822 0.134518731258 0.201883684588
r=18.8242431795 0.370048051072 0.218884105473 0.274877474904
r=11.5701793616 0.212037429709 0.268666662995 0.148121630032
r=14.2397891876 0.0971972475964 0.397420221055 0.204991728404
r=7.41258333147 0.294206963453 0.356270693182 0.191273540142
r=21.2716252727 0.409293133295 0.254760530871 0.236961915753
r=13.7584945662 0.242803293324 0.26937555798 0.399950401746
r=13.2168425375 0.294469836117 0.201393931628 0.180798200276
r=8.83309783277 0.122333737075 0.265486024706 0.220400067327
r=16.5300213328 0.290823693852 0.407638271522 0.118870086691
r=12.5792173395 0.194796327242 0.262866931402 0.367132050384
r=13.726955769 0.189287173785 0.364894513227 0.165482161651
r=16.0729499627 0.167702801809 0.212466556206 0.36019984789
r=19.3792305589 0.21331724321 0.25756735044 0.360974189991
r=13.7841296946 0.155793353887 0.247763734744 0.344110690457
r=15.6687687105 0.43473687901 0.160011219016 0.291729481471
r=14.2570952934 0.211976948133 0.325783011776 0.194537709847
r=11.1962684653 0.27761376291 0.20521654836 0.321401189729
r=17.402388531 0.139477635392 0.257201717937 0.214410419358
r=13.4762767616 0.330666442361 0.312383242014 0.199175676389
r=17.4779619427 0.32865453381 0.319047873192 0.194641618189
r=6.03693275 0.239168820895 0.373583270943 0.155217471147
r=16.6404778561 0.248679942672 0.341178245455 0.161744738629
r=13.4894070926 0.190209625607 0.300765141765 0.227310928808
r=15.1095290226 0.398305626598 0.13601342711 0.207496803069
r=11.3045975131 0.326616499405 0.278862827722 0.206477933692
r=12.3897378778 0.339030256995 0.251550829219 0.146347638942
r=11.6685919404 0.341953929627 0.285714285714 0.160791448715
r=16.2884761638 0.250160771704 0.331149517685 0.263987138264
r=15.9496681006 0.295117333686 0.18060141769 0.204244265399
r=10.6814128383 0.273452952812 0.320641424131 0.216021474993
r=13.5483269572 0.316929359507 0.179868175956 0.288057028228
r=11.5296551556 0.322119573557 0.211668656352 0.279737985815
r=14.8013412428 0.177758628662 0.359948107241 0.22643229071
r=13.4313031825 0.322457952404 0.25242515179 0.270046758322
r=12.1781083811 0.332636912068 0.228382648664 0.161056122849
r=13.1562206951 0.159795643227 0.24827928759 0.25792946853
r=17.4731968738 0.159428092845 0.312335486959 0.285235702321
r=12.856250579 0.350520925305 0.158396609571 0.241568073459
r=11.8374363704 0.233399160701 0.382745001234 0.13866946433
r=15.9353702619 0.35278271813 0.169812890678 0.290731900111
r=13.2068966495 0.277666682168 0.176076206421 0.215563719791
r=15.3408748141 0.315258229126 0.214097459766 0.294790556833
r=14.5892496811 0.26312559061 0.226788085406 0.351199754489
r=15.2263266938 0.307842849926 0.20427157285 0.314371488398
r=11.967062599 0.128614263421 0.225091301257 0.360880985645
r=19.5918419946 0.191737825987 0.191207015924 0.301430879298
r=14.6012349448 0.325090524851 0.289859928096 0.181075473886
r=18.6129650471 0.187382236372 0.331654863232 0.265967123644
r=18.9837937843 0.21417874898 0.269862968575 0.145464128072
r=12.997483057 0.189339506616 0.124065402773 0.383120796122
r=14.3669568844 0.217115689382 0.354803411063 0.289864915855
r=14.2608690021 0.282684809422 0.357523673112 0.225192965704
r=15.983417565 0.369279939838 0.220517641161 0.148164859727
r=18.2104644747 0.140363373319 0.262398317157 0.373782357666
r=9.87698092783 0.133745230992 0.373688942164 0.2110702481
r=18.1442715408 0.147188725846 0.359116664245 0.255673398228
r=19.6715690423 0.150286927128 0.381086392579 0.24644288971
r=15.8596182941 0.26152129328 0.220623718181 0.12613101701
r=14.9934251878 0.257995735608 0.364421733696 0.228880229395
r=17.2594595407 0.367546142275 0.220483766483 0.274932200226
r=13.1651066596 0.261982864137 0.359265605875 0.231566707466
r=18.8300337214 0.147889232103 0.259307429686 0.348344442638
r=16.2282536914 0.349783051911 0.150504469653 0.250614250614
r=15.1350633367 0.361456062186 0.240686320978 0.133709356337
r=17.4053752747 0.13435903195 0.279274524117 0.369981470043
r=13.8876235611 0.249535747447 0.133704735376 0.264856081708
r=14.3243087963 0.227190086031 0.268162201916 0.363894286657
r=15.4774348332 0.123131209366 0.394579326839 0.282413548134
r=15.1250167686 0.37000366215 0.149522255884 0.251563072211
r=19.0846938406 0.245047343262 0.140535944107 0.383491910278
r=17.6569129122 0.135881168792 0.245531629354 0.229366192887
r=16.9658894284 0.143117958766 0.247695596028 0.375317273011
r=12.1438809408 0.218735788995 0.372037794957 0.267192158052
r=14.4699152099 0.383809839324 0.256438628458 0.219049196621
r=16.8914003644 0.199683519551 0.122717399806 0.266114330066
r=15.3165330235 0.406082182665 0.281630344369 0.121157877225
r=16.5114939001 0.207679113339 0.41892070194 0.125522276466
r=17.1319114265 0.198676932217 0.138737465779 0.259635995793
r=11.9298487979 0.254954062331 0.191542064493 0.41406953702
r=11.5410771303 0.395787170785 0.199197823465 0.140885759964
r=11.8220991518 0.265585101879 0.12888769017 0.211008627638
r=21.0692020639 0.097751514848 0.42290550353 0.179127647854
r=17.1972862939 0.204019582582 0.135429013141 0.408734862149
r=16.8869417758 0.366821341705 0.206752801688 0.138940159735
r=20.2022336217 0.137688383276 0.28446607635 0.207705389081
r=8.62570099998 0.21028515033 0.375364088169 0.280276594858
r=15.5270839105 0.187164503635 0.129612013318 0.368519399334
r=9.40389218663 0.288766560926 0.371431237171 0.205542078746
r=17.0941958886 0.180837543784 0.288397755804 0.129382226217
r=15.9778894525 0.20733140964 0.273729369914 0.378433258523
r=25.8759496733 0.118441334238 0.14889943893 0.278993772736
r=11.2379925307 0.278329197684 0.319117038875 0.209961745244
r=15.6560614064 0.264145638575 0.152105152175 0.328038237155
r=14.3823435622 0.329901196048 0.288091523661 0.216068642746
r=16.7828263429 0.252562402955 0.347676110024 0.24246554034
r=15.3634227212 0.244787379139 0.250201244832 0.15622294586
r=17.8971489278 0.161626368339 0.251172861783 0.345555154577
r=16.6894700928 0.224634023221 0.267838584197 0.339816491968
r=18.4097405139 0.289340931786 0.173384180986 0.327132330154
r=12.882016968 0.235989796335 0.347246765674 0.154822097041
r=18.1858032534 0.155824376217 0.349011078868 0.244426213196
r=13.4278519728 0.169607116383 0.233802816901 0.3280948851
r=15.7580662681 0.163411713292 0.268926688347 0.342919412235
r=10.519780493 0.338526453593 0.210637039957 0.268519626405
r=18.6638954661 0.164379864141 0.358405686266 0.272931755814
r=13.5647870531 0.221526263627 0.176134786918 0.292051536174
r=14.0296371308 0.297716962343 0.186626341607 0.202817836462
r=19.1224550151 0.186238298061 0.296519366432 0.210856737211
r=19.3032293113 0.284616806451 0.174949747002 0.229939234306
r=13.7891707914 0.246111656327 0.346503455044 0.2509202098
r=16.3134703966 0.252437798068 0.244534597803 0.344903311997
r=18.8702026043 0.190028222013 0.203396544041 0.283730256969
r=14.2998252081 0.217266554022 0.264641183409 0.365925973157
r=16.9575234496 0.393519064497 0.134790070088 0.253685841836
r=15.3065842599 0.339003986301 0.248161248667 0.250238616585
r=18.8330073821 0.199586088537 0.277017818384 0.397102619757
r=16.4026620707 0.213644614764 0.130521379589 0.40076643808
r=15.9489163122 0.221200199479 0.243863245969 0.382722890231
r=6.37350755879 0.361446309899 0.211612451906 0.116518013291
r=13.6717239292 0.132135306554 0.217872244035 0.364957716702
r=14.0821538784 0.351078955754 0.139390423223 0.206354128412
r=12.8603035904 0.141668552309 0.314612926272 0.336260528878
r=7.25337906663 0.313417283841 0.142297836869 0.336901969779
r=18.0150633755 0.336327663461 0.207415869064 0.142427393503
r=15.7571776203 0.305414847162 0.148864628821 0.200698689956
r=12.9237492276 0.13690245478 0.36371124031 0.291698966408
r=9.91653991863 0.341649725867 0.305872437179 0.202812172735
r=8.16820274438 0.268660684613 0.227982718511 0.13260219342
r=9.91847350238 0.326161973331 0.206620372343 0.326374984024
r=10.8765028619 0.233873259449 0.252912759307 0.121787845573
r=10.9593788314 0.289551441001 0.173514083357 0.40103045331
r=14.8234064344 0.147191584316 0.213987886516 0.297730315588
r=11.6586476091 0.320133702626 0.161898602958 0.201178162118
r=20.1632741743 0.31599532333 0.163255048607 0.319733256626
r=13.6891451201 0.167125902714 0.338285878942 0.298611486304
r=12.9973078242 0.161856570805 0.320240262104 0.319796141245
r=15.8873742518 0.311804793849 0.169705086459 0.195794120984
r=12.1378194122 0.31716401213 0.326144801022 0.163041420403
r=13.8483764224 0.191583718826 0.178054411528 0.335107021743
r=19.792862816 0.193961306437 0.177175967423 0.335052152048
r=18.7823701433 0.173279439467 0.289490696009 0.194261206843
r=13.932555683 0.303407625643 0.192678640816 0.330485751458
r=22.3335596501 0.191881674317 0.305245217314 0.171596903448
r=15.2532682819 0.172671785785 0.305453086516 0.329625873463
r=11.7033588304 0.192114064228 0.330616896622 0.305685864519
r=8.51340831558 0.334544009988 0.312241075989 0.192582713807
r=15.8307691457 0.313648861565 0.340742685903 0.181052859217
r=10.8968857742 0.159571937081 0.209341800646 0.32337143014
r=8.76600793172 0.439109458546 0.280514412144 0.163312027534
r=17.223814241 0.146561249294 0.109632430574 0.439168119429
r=26.1808244136 0.291780442439 0.109066445051 0.161897977759
r=17.6940670858 0.437727026011 0.296242328087 0.112358565404
r=18.9441290021 0.169879313315 0.428221731773 0.286038272751
r=11.5958071739 0.280733104238 0.422817869416 0.171683848797
r=19.5487469693 0.113603460294 0.417862696384 0.291801462046
r=18.6029300665 0.115802139037 0.283368983957 0.176443850267
r=9.60728807923 0.436363734345 0.290219367262 0.110928484692
r=14.5427333108 0.105540624354 0.431879264007 0.29951416167
r=19.1404200313 0.111236048642 0.149883391638 0.300120772947
r=13.720255483 0.160785354205 0.434797028389 0.114022287079
r=22.8262016288 0.111197551994 0.436440018671 0.294797987656
r=17.7570191621 0.287831513261 0.126081406893 0.171642320238
r=14.7487556104 0.115634631172 0.426954497127 0.288265615116
r=12.3753622674 0.434723171565 0.11238622873 0.157103284527
r=15.5540560402 0.15950952366 0.283458465534 0.116723735327
r=17.2858181289 0.435418408762 0.151659154413 0.110766657829
r=9.63343767504 0.270551910459 0.11852325357 0.190756464685
r=9.73601451093 0.169785916252 0.414164534805 0.115569319151
r=26.3777603152 0.10928223396 0.307060284704 0.435436542057
r=13.7784199159 0.430107526882 0.115493646139 0.290566959922
r=19.4164135681 0.156792232311 0.288351463934 0.44559321526
r=10.0946551779 0.112855719669 0.170810412786 0.419608437649
r=16.9767846106 0.122131026687 0.292770432988 0.16410281614
r=17.2481561356 0.348299376184 0.15767597549 0.283213687982
r=14.8952221456 0.24839853497 0.153521763873 0.233500167807
r=16.2694292369 0.362956301353 0.163593999101 0.215468258186
r=16.1099607286 0.233702089619 0.245189406638 0.182255000559
r=19.3837246526 0.367504545182 0.138613023515 0.203636418233
r=13.3049165057 0.186497064579 0.344748858447 0.253881278539
r=19.3568550692 0.186540763377 0.223693551872 0.334194181217
r=15.3512860999 0.251459041861 0.383549565436 0.231305370114
r=12.962566128 0.128679026429 0.182176542058 0.347304959908
r=11.5583198726 0.341889713576 0.284329856621 0.218161344477
r=12.5153861625 0.314252526056 0.353000238682 0.162921473466
r=12.1177533861 0.171304587409 0.161351425816 0.357969417275
r=21.0797256813 0.405678584279 0.203591639135 0.116090412482
r=15.8101958034 0.407591001539 0.186302789399 0.114738885323
r=15.7402304513 0.312013686271 0.159648390065 0.410118446888
r=14.8180599382 0.384803512868 0.280862653549 0.19698738258
r=13.8927982278 0.145835127918 0.184253596348 0.325954001206
r=20.1936774132 0.144790375367 0.313147853846 0.207276432207
r=15.8549210789 0.380406646627 0.178628089512 0.240230460922
r=14.4685904687 0.180302461552 0.358383952134 0.217697811448
r=17.4453696189 0.179229814426 0.207062077632 0.339496146007
r=15.3267246643 0.273400827657 0.180732573772 0.206880365311
r=9.96760167838 0.259255919021 0.23167605035 0.120772511177
r=13.5822802697 0.366739547544 0.263665164428 0.201329704163
r=15.5008200327 0.327354337565 0.279576506037 0.199846580189
r=14.3147592634 0.340012383858 0.226057730735 0.256163199358
r=11.754638372 0.313351594325 0.312368310156 0.169511167299
r=17.7228290884 0.355010660981 0.170742270789 0.203491471215
r=12.5631840038 0.344699339416 0.18049915562 0.206357106768
r=16.942200146 0.339626838008 0.204744841221 0.180649944396
r=17.7104211518 0.177733012987 0.261854100524 0.215316428823
r=16.0938125541 0.264013304946 0.213748401278 0.340980140374
r=16.494481059 0.203948430741 0.133992538265 0.275799501984
r=21.0208431579 0.13148755547 0.259502218792 0.393305035694
r=23.6048393489 0.134345569864 0.206291242232 0.381766929336
r=14.603413307 0.431796048111 0.0886579692807 0.220507902295
r=9.42228506982 0.351955061453 0.143829749787 0.305215452759
r=15.6279721879 0.21311415327 0.168224559387 0.284575396046
r=13.8666918196 0.390456214572 0.193946320086 0.281079460903
r=17.5433163249 0.207701887154 0.376702749305 0.136469010442
r=20.1443209333 0.265698195953 0.218254759294 0.382786803548
r=17.940072391 0.392148373769 0.28351370088 0.131047904358
r=16.337852712 0.209807410509 0.123299141721 0.382823948085
r=14.3820869592 0.197593714769 0.382275225479 0.134124859076
r=11.4840323755 0.184710450503 0.20892655839 0.284581019582
r=20.6287546116 0.159298592245 0.212398122993 0.276981970857
r=12.6630417241 0.245848045511 0.231697513592 0.167672530065
r=16.1145050446 0.357590200425 0.230773338297 0.243594926898
r=15.6046198549 0.276284755486 0.324117492171 0.178137447688
r=17.8056265349 0.270565548469 0.332773905661 0.225686286124
r=13.3787265963 0.338227885529 0.176272978617 0.22700651866
r=16.4422951193 0.226185752851 0.260397361873 0.337053543599
r=17.2053811712 0.226918573799 0.259541277449 0.176855438764
r=17.0168928232 0.286512098196 0.200484398147 0.317927434336
r=12.7173957495 0.261205482969 0.353055138971 0.181015014559
r=14.3734891925 0.266527617416 0.38889716563 0.206022570673
r=12.6137777391 0.245062889733 0.15668595364 0.233703690556
r=15.0928080897 0.380725999631 0.226976229961 0.231582826608
r=12.7011737583 0.377531949285 0.226953578825 0.166388846795
r=13.1002240977 0.372666282141 0.156340123251 0.246045960961
r=11.4475733477 0.306349543427 0.324952219155 0.168188575069
r=18.2759634258 0.169902912621 0.229421696919 0.372836639932
r=10.3897743021 0.349301504041 0.345394208639 0.178986244179
r=18.2182346448 0.329441201001 0.189148852114 0.320793643826
r=16.0906944191 0.13665559247 0.309368770764 0.20642303433
r=16.6079191102 0.232665515718 0.169349981933 0.233869996387
r=17.015102303 0.173871946669 0.240336301677 0.212079001045
r=10.6416840749 0.347161815546 0.347329095573 0.179770268763
r=11.5541610986 0.121916223097 0.325966211525 0.352117565378
r=15.0953179145 0.204958171802 0.314017547439 0.134691899612
r=19.2267639812 0.170241650828 0.227174643097 0.369678608686
@balllist {Second Position} color=greentint
r=39.64992495 0.270345930814 0.20075984803 0.258798240352
r=32.1837663329 0.205580292216 0.242812073479 0.270288412056
r=39.8075820933 0.224135807538 0.315810000821 0.159803760571
r=35.4401611423 0.328133688431 0.219087476953 0.161403611461
r=42.8121576445 0.300476580916 0.319155478118 0.163267397766
r=43.128168724 0.338577590302 0.151142906002 0.205989093466
r=39.2516419877 0.203440812883 0.160730225108 0.287406918308
r=33.3911521651 0.220621495771 0.276347049321 0.286914378029
r=45.505268247 0.318879252835 0.267476563323 0.228854323935
r=38.4119984277 0.228039291967 0.288815405563 0.295127407119
r=32.9199475057 0.279212209401 0.239078203783 0.191939359074
r=30.380519298 0.204757312761 0.302291408367 0.267208522753
r=43.4656944354 0.281003829747 0.252586895829 0.271766769416
r=38.4302937766 0.262656587684 0.254608396327 0.194359420687
r=43.4050625398 0.188868862243 0.25808932729 0.25730265345
r=32.3906747462 0.254025792959 0.266190310213 0.291983269432
r=37.8343839129 0.285403673399 0.276534874406 0.200205985009
r=44.1022579392 0.206472983231 0.226057552964 0.277247947002
r=46.3950364779 0.20221986806 0.277724274089 0.237010641884
r=38.7370909863 0.315103259517 0.223463548146 0.169420253794
r=34.8691019344 0.217874656602 0.178926288223 0.29787671057
r=32.5294646956 0.21333632354 0.258907079315 0.265171563131
r=35.0021205515 0.269237238247 0.172371261178 0.312505256076
r=42.5187239747 0.348401666551 0.173324183321 0.327946500935
r=31.5422017685 0.276168280628 0.233836942982 0.284706875075
r=44.1193452048 0.277589697351 0.270750752794 0.20162977833
r=29.6389898508 0.200503942886 0.158928654752 0.294666604451
r=33.584432701 0.256353003721 0.273967747652 0.199929115719
r=40.3117830799 0.205389007852 0.247787294789 0.265274803712
r=46.5704303613 0.292812854773 0.199414898262 0.246092044363
r=26.9402244055 0.209337349398 0.250365432318 0.265547484054
r=32.9308355929 0.282219743988 0.226992823894 0.279989332816
r=40.8607603741 0.332352412248 0.222309415208 0.286952114702
r=40.3349136193 0.2972018262 0.371149595103 0.193772702532
r=35.0748189795 0.384896580445 0.137522557957 0.30518408835
r=34.346753893 0.323169791039 0.338934431183 0.194690284361
r=34.1519016049 0.295348794097 0.147711473222 0.34219453868
r=40.7301638695 0.192931595798 0.14386354947 0.341233173148
r=41.3085434159 0.341343714011 0.194285845749 0.321360278346
r=41.5552992864 0.233344033618 0.178101380337 0.326640791432
r=45.6358536397 0.345087268539 0.209621688668 0.152166208913
r=43.0087974929 0.314612029192 0.204735803692 0.155868165205
r=33.265175319 0.155809959931 0.341534058386 0.21100171723
r=32.1021597023 0.343448768297 0.303230212812 0.204833677413
r=42.4936990175 0.359425837321 0.152153110048 0.285996810207
r=32.8816066784 0.226223529218 0.163613662127 0.275641130953
r=45.1400908386 0.338594349494 0.288047901407 0.146087664225
r=46.2089259435 0.306937488233 0.150113962434 0.210479336548
r=35.3523503874 0.331766931097 0.209206495823 0.149701434323
r=34.0036099678 0.211046340747 0.160419320074 0.272455177819
r=40.5056207297 0.367093991129 0.301020718148 0.191870709035
r=37.5730353831 0.303617477209 0.160979551811 0.192568917299
r=36.4549291751 0.164884243787 0.199580725527 0.288084097952
r=32.4854811936 0.161589452164 0.20355050988 0.294066093053
r=33.0542666467 0.226876249319 0.304424859168 0.302017081592
r=34.116295264 0.22958520535 0.311593201721 0.295708773833
r=31.3694898353 0.266526850732 0.276407384399 0.279673908136
r=32.3265804464 0.211129192468 0.261956590655 0.259631844792
r=39.1000423345 0.270674853973 0.206265501672 0.239964509993
r=32.065921187 0.206260644773 0.284157252036 0.269279871149
r=31.5939134594 0.275550529838 0.248399995337 0.242034949464
r=40.9450269022 0.244813629477 0.267864456214 0.28295835098
r=35.9008424661 0.121848475322 0.221251178875 0.385539138636
r=40.2261049248 0.4033656251 0.181015928667 0.297555401567
r=38.1787593232 0.389423807485 0.156874663278 0.334330261964
r=44.9650025857 0.389490824826 0.229097513622 0.256904866287
r=37.5952770212 0.196888792864 0.315256643724 0.369641038304
r=41.6322484053 0.207037354009 0.279795283167 0.261418456023
r=32.5219151709 0.28636832447 0.269369725281 0.198030872137
r=36.7743597832 0.290896376907 0.255364713081 0.192342992002
r=37.3308947512 0.293708098039 0.253411941902 0.262984888024
r=28.5096008607 0.189949858593 0.26633694479 0.254518874756
r=28.8393762944 0.253539185875 0.295271214192 0.187861724432
r=49.758688747 0.366297356737 0.175384870742 0.122685588614
r=37.7860247712 0.174464412416 0.1315432759 0.334134640841
r=44.8639762868 0.351190011939 0.342526653028 0.132170219404
r=43.2363861114 0.363883684665 0.128577358448 0.170568899559
r=35.533676521 0.275835940291 0.263409142573 0.261828731016
r=46.3339495068 0.262619246087 0.248772807261 0.200287116792
r=37.5861150417 0.201550387597 0.280370516358 0.27557482591
r=30.6205246304 0.283974763407 0.342712933754 0.157034700315
r=28.366948645 0.224995754797 0.158498896247 0.323552385804
r=30.2829876341 0.313901227544 0.390433469727 0.136010152951
r=31.2971371942 0.328597707544 0.139884456477 0.366933943506
r=28.8410682014 0.339422531396 0.142327763779 0.340685009226
r=22.0683118297 0.378166233266 0.418087258018 0.0934219397091
r=46.3693582671 0.242866034881 0.203385917978 0.27724048097
r=32.7271882342 0.281585326314 0.18541277463 0.278481989841
r=38.3381275976 0.15510329108 0.311666081065 0.22877795496
r=38.2196103733 0.300388660549 0.235230278271 0.157093365453
r=40.8630044756 0.31250532946 0.227174277609 0.308190598548
r=33.1151234036 0.306725870852 0.291133140576 0.243460002754
r=36.2535161367 0.309949053 0.226022160164 0.154660732442
r=35.1660660948 0.309277014771 0.309748419004 0.22646700446
r=35.4913652763 0.154947941477 0.309068390609 0.308861517523
r=34.6745531501 0.308655280823 0.155122410903 0.309538058269
r=27.8972176421 0.228452325035 0.303135274777 0.293917332081
r=32.8622933252 0.286609880211 0.228456967666 0.181897341888
r=33.984846074 0.290879333433 0.251450676983 0.203838714477
r=32.8312203839 0.284565599979 0.204206801735 0.247506325106
r=42.685753863 0.304932807596 0.230980928623 0.178659370725
r=38.2526792154 0.315923425916 0.232101361071 0.155969901516
r=28.6134546014 0.143035748307 0.318217090077 0.363770240734
r=41.7929960939 0.342887820363 0.321787031418 0.148219037393
r=44.201144484 0.304704439431 0.164841542741 0.411539893559
r=28.5605266634 0.29830337592 0.185840986783 0.384851683234
r=40.7867603396 0.342191984692 0.153236951207 0.303231636016
r=28.34333178 0.184704101492 0.375434296836 0.292481799178
r=36.1126915769 0.165919809947 0.141256070152 0.32451234992
r=25.5732990834 0.393182045386 0.150054983505 0.339398180546
r=46.953776087 0.372924275262 0.136792228797 0.32489794796
r=29.2240759574 0.230288155193 0.35001061997 0.258962074906
r=46.3244793672 0.272446913697 0.247186779039 0.20248128443
r=35.9557788386 0.177081569292 0.26862626507 0.265915352876
r=33.5845719099 0.277807766805 0.266344902042 0.185533293113
r=27.2641541721 0.272658774328 0.286301482334 0.252880121472
r=38.2760251147 0.282401316695 0.170476751419 0.281735262871
r=42.3048859065 0.265118642641 0.292683370389 0.269815298138
r=34.8082482046 0.262451138193 0.26309496436 0.269763163946
r=40.3735422811 0.20050514863 0.2663687585 0.270254517194
r=32.5880249062 0.15447416002 0.34185976861 0.289281316902
r=35.0261094257 0.212856629473 0.311728562789 0.16009781837
r=33.3169316075 0.245026492156 0.275713585742 0.263118392532
r=42.6705263479 0.264582838127 0.199524601854 0.261540289993
r=31.8593989586 0.175378302129 0.306283662478 0.214003590664
r=35.895055526 0.190906536805 0.267278516576 0.243959542986
r=35.1434148852 0.278566265852 0.319830475064 0.221893685525
r=45.2218655154 0.35280984535 0.138586364626 0.202570246134
r=40.9712914739 0.296056266202 0.350558837278 0.146933831966
r=40.5147185203 0.310462866498 0.326425063253 0.149203750558
r=34.4042342106 0.268030785782 0.296395911781 0.185087102247
r=39.8411747085 0.250694053819 0.284516702655 0.186242310972
r=32.2485079532 0.19761914795 0.136627196494 0.364333572121
r=33.9637611103 0.206505823299 0.310344541312 0.140390129396
r=42.7330128273 0.35839460848 0.195286580483 0.295815956152
r=41.9345391077 0.215201818728 0.141766396431 0.30665294042
r=35.3445810561 0.300558358962 0.228658445553 0.18843868502
r=31.4535790802 0.191731527343 0.284008895178 0.238340240574
r=32.0476049205 0.20008927575 0.27703381319 0.296507086263
r=42.3544938893 0.29533144618 0.228310303535 0.179966381521
r=41.5611070307 0.289333224547 0.18296210139 0.302272423972
r=33.4238246431 0.226097895558 0.2894606255 0.181103796851
r=37.065705164 0.295965973497 0.183286730768 0.293450681937
r=38.5249573945 0.298068325036 0.226774632129 0.293125734175
r=34.4036576326 0.199144156191 0.31874832843 0.307996790586
r=32.9573500735 0.182089674358 0.151080019637 0.319996727213
r=36.79259752 0.239505022953 0.311090413146 0.170381212162
r=37.4439268695 0.377332375509 0.128608098986 0.325650092583
r=41.9208897529 0.274079874706 0.174076812361 0.216674030877
r=33.3879134887 0.264102813253 0.297175191689 0.196652844198
r=34.3832160476 0.2498316925 0.2548294352 0.287741381756
r=39.6668488004 0.209117137911 0.285574148875 0.262319676861
r=33.1905405452 0.24730458221 0.279193113642 0.199134857838
r=27.1924177561 0.25895288319 0.313169958295 0.202943508083
r=38.8113338555 0.148413042982 0.359024746932 0.21218837831
r=38.8088249497 0.152361254025 0.210871892323 0.326550934378
r=31.2228548064 0.220428672846 0.272499786016 0.353224612689
r=42.7159413529 0.311269161243 0.326924914298 0.153307141683
r=45.758750735 0.274936166708 0.211679433325 0.145251626719
r=31.6781291272 0.317585742506 0.184286107231 0.345917117066
r=41.0011624064 0.144026974952 0.184205823855 0.286263130089
r=32.5626140344 0.147420265771 0.315894261704 0.36081156209
r=41.69218439 0.359805114729 0.315659241409 0.147893620414
r=40.4988245752 0.23087930171 0.288617013665 0.292766688131
r=39.1500616658 0.2836980795 0.191469405985 0.237338097365
r=31.4952989938 0.28203256349 0.289907972746 0.188943456331
r=43.2979023002 0.294429964282 0.23079714125 0.285675291517
r=45.5152944729 0.291693585602 0.140101522843 0.217212736502
r=44.4990402904 0.331653294932 0.220805046973 0.146129054378
r=35.3434044777 0.350004150411 0.287457458288 0.158379679588
r=40.0082504526 0.131422648064 0.218748249005 0.275984759343
r=36.0761599443 0.307818386295 0.199531996228 0.138799092906
r=34.0703064433 0.310451214809 0.326556847189 0.215451857565
r=30.3906556228 0.15244267004 0.309803823875 0.305157205183
r=32.3012459009 0.201074388129 0.139598188476 0.31901618809
r=46.6020504865 0.302455769295 0.19549216101 0.134664450935
r=36.604754495 0.360235112967 0.206893488496 0.133339255574
r=43.2619878963 0.313301430051 0.137019002043 0.207474883161
r=41.7881672014 0.387409993454 0.298658084224 0.184158847916
r=43.1204089648 0.217150590551 0.283741387795 0.225116879921
r=40.3800817156 0.302994174057 0.216346153846 0.33046762219
r=31.5780595873 0.191671029342 0.330491361903 0.331064742104
r=35.079686545 0.145904337144 0.334024434689 0.317345374368
r=36.9622582185 0.200664068493 0.319573781943 0.14549203738
r=42.2808622908 0.339740647234 0.207118451765 0.312449928764
r=28.7655986189 0.142419098724 0.287411706729 0.352132727372
r=30.19507015 0.213165566919 0.336416115501 0.309675193263
r=38.769240745 0.128729790124 0.367874512553 0.272882618411
r=32.1342113199 0.211605818687 0.33053548326 0.163043135275
r=37.5288070255 0.153049716488 0.344193477648 0.28800789449
r=36.5983648454 0.265406451574 0.287961756923 0.197190216336
r=39.8178442613 0.25311005734 0.269677188945 0.202833277118
r=44.0980248048 0.221424660867 0.244418760265 0.219417239491
r=38.3864312451 0.338310528415 0.30367826856 0.148310008151
r=35.0058206026 0.27712193199 0.220440258097 0.27608456607
r=36.1805828028 0.198861057236 0.166425948087 0.282672388891
r=49.5174917697 0.387127017773 0.156346812327 0.228008315669
r=27.5629352301 0.244384882028 0.272309060217 0.214798396969
r=26.2907976847 0.206865690724 0.24595665793 0.255130090136
r=33.1712245858 0.209130906224 0.288148807593 0.27233328493
r=29.0535422666 0.254055807917 0.285132309467 0.255786285961
r=31.8544613982 0.215318803753 0.273427213725 0.285977636126
r=32.1381423514 0.287831880212 0.271824003788 0.241399386102
r=31.1170038269 0.19775816321 0.244147217559 0.281186260176
r=42.0831598724 0.252963644941 0.264201908298 0.205994247714
r=39.6094817635 0.22518660336 0.286461537073 0.272615364717
r=32.7419445704 0.225314439204 0.285889310794 0.215213497351
r=32.2037933529 0.240186629677 0.252508511826 0.182216137342
r=54.7805107578 0.421104731736 0.101432059658 0.216128819376
r=42.6805971186 0.178907215387 0.143233224091 0.426153763499
r=32.4322305847 0.374523770084 0.182927502623 0.313787201148
r=28.5613408561 0.303485907199 0.414147758499 0.158789353851
r=33.5378587879 0.28688178401 0.225514212105 0.352134983317
r=43.0688891709 0.383840044386 0.190666515972 0.307920720869
r=29.1020987784 0.174403939042 0.372402474018 0.128360329796
r=28.4177241298 0.0846100362032 0.274089525043 0.436236783428
r=35.59642946 0.106265421034 0.278095278264 0.20671039035
r=40.1148406551 0.321684939411 0.402980380842 0.16487305251
r=40.5975237733 0.116139271898 0.307023112786 0.386082729888
r=29.4128125264 0.199041049079 0.358122250224 0.300784531488
r=26.5420929383 0.109693431331 0.400846207413 0.320090165314
r=31.5737743924 0.207519051999 0.273983936197 0.247195514879
r=42.2152358824 0.231212453357 0.320264256494 0.185039440821
r=29.8201977127 0.23669629261 0.323373293731 0.262852811649
r=42.7965165611 0.289545164401 0.177141760943 0.22824455732
r=44.5231950746 0.291070662645 0.175727289438 0.304658192687
r=39.9007939954 0.229132137169 0.300120629968 0.183059714326
r=43.2117426007 0.284787715177 0.27647863128 0.213687199804
r=33.3921535531 0.217539463794 0.166424455024 0.322225006264
r=40.9449923464 0.222071781188 0.30160657478 0.166869282986
r=31.9055733135 0.272408254478 0.206868256573 0.258231781836
r=32.8245237598 0.14070523291 0.319351065224 0.343471431338
r=38.5447250036 0.356460479266 0.138976356941 0.299300848588
r=32.0652975527 0.102659000909 0.318025361039 0.172677317738
r=32.1355975966 0.292373840235 0.23383872671 0.285660405823
r=33.3357771742 0.315408606223 0.341818143411 0.201714665946
r=37.1615668531 0.291432225064 0.265920716113 0.19793797954
r=33.1561762773 0.154388383655 0.324547133398 0.310724090344
r=30.6169649616 0.182997847829 0.287694644892 0.289973414356
r=32.9056266607 0.185256181162 0.310698853114 0.229929497385
r=40.0333630554 0.296061093248 0.299356913183 0.173191318328
r=30.6827596707 0.211464799894 0.308765904988 0.341478448466
r=34.7487795525 0.154987284544 0.302486578129 0.234176320995
r=39.3590001443 0.219981372689 0.328714715575 0.171077518269
r=38.5646379799 0.170257202529 0.300590013083 0.214177870023
r=35.5534678135 0.275065762663 0.273660837951 0.197105189578
r=40.5452956012 0.24760974248 0.268930141671 0.19628027078
r=32.2313637573 0.194928312136 0.280144159202 0.224778668617
r=34.2890755263 0.226566380473 0.289611864046 0.198360888384
r=38.3128654142 0.269861210816 0.185929648241 0.286850921273
r=36.0511100507 0.200364942021 0.270881158397 0.254517629054
r=30.4266018757 0.188471982227 0.259688965687 0.29054554431
r=40.5804167747 0.238696995226 0.164654123374 0.332241255577
r=33.6565766629 0.212464927374 0.312404470694 0.174690353284
r=38.0403408124 0.214658217911 0.30073459317 0.3085852072
r=42.8608491791 0.23135648068 0.206191565712 0.295028394848
r=41.8108146491 0.208698552748 0.309474045481 0.171397005233
r=38.1507463874 0.150060867505 0.187788507888 0.318827258838
r=36.9290508524 0.292014770367 0.221993999538 0.323701823217
r=37.1912612108 0.315928507919 0.221086813654 0.166939422445
r=38.7137499614 0.312780196219 0.175946982002 0.28786303684
r=29.1042109332 0.291644073036 0.268663183447 0.237530849808
r=39.5390173539 0.215998781927 0.290393954243 0.258717635567
r=40.7609641959 0.235491661007 0.206701381028 0.271375745227
r=38.6483302832 0.283719264741 0.200445611522 0.282883743137
r=31.4524196977 0.200990161058 0.287990641516 0.271997660379
r=42.8415590078 0.27578517128 0.286791104721 0.199300590681
r=32.1554086988 0.202054419243 0.26910007201 0.235420142321
r=36.4545417228 0.291980241174 0.234229260497 0.275490338515
r=37.503655129 0.270481880355 0.207955349422 0.246474333779
r=27.6753086139 0.263391241404 0.274158523344 0.263059476415
r=36.0928010228 0.233144621719 0.279501507242 0.283802661569
r=39.8236471984 0.232726154792 0.291731172524 0.273471897405
r=37.0279203221 0.273684210526 0.27723378213 0.247980416157
r=40.7409541335 0.290630249824 0.28044220452 0.240773857909
r=37.0121152301 0.265356265356 0.259762664018 0.287207904229
r=32.1621247398 0.277087875628 0.283628779979 0.193857237653
r=41.9336673978 0.28414846426 0.290212813746 0.238609691729
r=33.6395631668 0.18556174559 0.266805942433 0.295357474466
r=44.0222420534 0.236986945429 0.274955841344 0.194546109401
r=37.9796157444 0.245370126854 0.279928692697 0.200660473434
r=37.3354401421 0.258534474149 0.283510337251 0.256703399141
r=44.3743978548 0.295424250781 0.256423515352 0.257204908991
r=33.0439417522 0.292197889343 0.259775513939 0.192124687367
r=43.7840553669 0.299327603865 0.253395377833 0.188293182527
r=37.8633246965 0.210297610025 0.281137890961 0.259410843313
r=37.8217046415 0.199320854729 0.25842305781 0.251962895478
r=32.8793408841 0.197054204798 0.236939164756 0.288454480364
r=33.9345244546 0.274969223091 0.204212277491 0.233904508401
r=31.1151594164 0.297884505432 0.203962703963 0.249769098826
r=34.2380185741 0.243707801122 0.268796313394 0.207508088536
r=46.3850956679 0.269996397046 0.20379210953 0.260448567826
r=32.3679199518 0.266541385017 0.216812049477 0.279050851261
r=31.205239718 0.194275212555 0.287103704145 0.244991673436
r=31.8899313758 0.22184385798 0.210326005308 0.274275126446
r=45.2460809846 0.294743622778 0.200644163875 0.268616335996
r=28.634427291 0.190989172747 0.325461581365 0.34927808732
r=31.2320126737 0.344807365273 0.192458804902 0.333900193514
r=34.504193719 0.133330769896 0.346390840839 0.333211570073
r=39.6893642254 0.317320106 0.211456139159 0.329890602704
r=36.0956364839 0.134679977608 0.196771785781 0.337003172234
r=28.0760799629 0.270977341062 0.216267319674 0.225163510121
r=45.0934749561 0.258919983511 0.205881005817 0.257958136765
r=34.8042511891 0.259263826376 0.285447109357 0.220667118811
r=35.0725059971 0.161833126551 0.306081127654 0.208833057623
r=40.457699722 0.239825683559 0.190412595769 0.295424193435
r=37.8024179162 0.241497659906 0.176755070203 0.29994799792
r=38.8861881617 0.300894213468 0.287958878232 0.18221859112
r=28.84602708 0.22909559813 0.285709186789 0.302434530879
r=41.6600062887 0.287164681824 0.282401058583 0.191050162396
r=44.3540276152 0.280458473142 0.236749116608 0.182646910354
r=43.1049384138 0.306428841982 0.174761544024 0.287412623532
r=31.951645558 0.233039773615 0.294011718346 0.18009804558
r=35.5081270777 0.301629237327 0.229589180927 0.286384709578
r=37.4756899935 0.186162589573 0.239683716333 0.294044971584
r=42.5249498262 0.285187266236 0.179910666145 0.231337226791
r=37.8523391241 0.168506253563 0.30823555909 0.221951168012
r=38.1295346793 0.315533762203 0.29798911332 0.217058797067
r=33.5083660016 0.155361744301 0.325312190287 0.325510406343
r=31.4643170317 0.179729281157 0.30007745362 0.299745509534
r=32.8714717467 0.293690935711 0.214483783664 0.317788056258
r=36.0007283325 0.310540421894 0.189471130519 0.279926526651
r=38.6490830882 0.224728814571 0.184330405986 0.289877229674
r=45.3321032545 0.290125902996 0.184541976909 0.224321632599
r=36.6528873177 0.320889240976 0.213199980195 0.297568945883
r=42.3877222811 0.26288774827 0.242771065132 0.302228456658
r=40.49021441 0.293896004185 0.197076380811 0.259196804796
r=41.2742639235 0.28521700073 0.177306159115 0.234742574813
r=47.5617652864 0.288930392206 0.209328151027 0.233859976781
r=44.0538279056 0.257059298104 0.281691206132 0.206459257765
r=45.9025125332 0.283371197429 0.236604421788 0.206294675015
r=29.9948690492 0.131908009794 0.315932144106 0.192418677859
r=34.9342416847 0.126812141347 0.373905164603 0.317653276956
r=34.3255491996 0.190876782838 0.374247103088 0.131956838912
r=35.461014361 0.130936914444 0.361175166466 0.314848101942
r=38.295552101 0.131346537535 0.362479252831 0.192305605497
r=32.3070902976 0.361175416891 0.314903085918 0.131177466243
r=30.2683950301 0.208034934498 0.353886462882 0.297903930131
r=39.4514174689 0.192813307494 0.130927002584 0.284350775194
r=32.7478601839 0.186837418726 0.366699708226 0.315005068239
r=29.2887486889 0.120505151213 0.304818876703 0.16630109671
r=43.174915258 0.195969837686 0.133855919567 0.292463681677
r=27.8909929698 0.2682174319 0.258920959688 0.201964843909
r=46.4264403494 0.274198577559 0.245779447356 0.21176260969
r=36.2359413318 0.195358622888 0.133331208161 0.318489002231
r=32.0217158746 0.138868117091 0.200871666661 0.343972951375
r=43.7489975957 0.345660625969 0.137357063101 0.314877191029
r=36.861178002 0.14526266501 0.245376123327 0.331712500225
r=37.1226959561 0.138012377139 0.21510738988 0.356796505278
r=30.3593520978 0.201912794716 0.343740866689 0.315466714346
r=31.131825321 0.142183202586 0.351782560953 0.286053099904
r=36.8464354231 0.144834118413 0.199475673801 0.340343518229
r=40.2837743592 0.338682820877 0.203555806217 0.313739807103
r=30.8218851262 0.241389377394 0.169025392213 0.371527077845
r=46.2487413874 0.337754528003 0.209404559611 0.141275244983
r=31.1828885339 0.339078323032 0.310150299827 0.209179222328
r=40.8448860813 0.20883252163 0.141502004183 0.338833227459
r=38.0344190587 0.141587968343 0.338471496067 0.209048737314
r=34.3463150732 0.142642301799 0.347710118608 0.217893422621
r=36.1527017183 0.290988291266 0.144907164262 0.349362043931
r=36.1323668106 0.140676042934 0.339018877593 0.19323682549
r=36.5607981401 0.21888636224 0.2274138037 0.273246880954
r=41.4530541776 0.219510398507 0.259459326737 0.303582390061
r=31.1833140717 0.295935731529 0.2255332621 0.225929003918
r=32.9105586499 0.257676088681 0.300467621394 0.225648198405
r=40.2762028765 0.214766189539 0.22960182296 0.294665962208
r=34.4454801971 0.219656357388 0.270011454754 0.288705612829
r=38.5383593234 0.214927880749 0.290407335252 0.256501456684
r=29.2029017318 0.286016042781 0.20628342246 0.246310160428
r=33.7005755981 0.295389191869 0.218102649221 0.258923426239
r=38.8100123386 0.230308042175 0.289745710151 0.225087864379
r=33.3013443502 0.215954522739 0.250541395969 0.297538730635
r=28.2336017643 0.267909259751 0.232488723799 0.278721146193
r=41.5894654378 0.276956589389 0.226388672787 0.227425963384
r=29.2009287307 0.219578783151 0.271840873635 0.286626010495
r=38.3525870168 0.220758246639 0.235872037468 0.252775796401
r=33.2885223012 0.266935280786 0.291830053603 0.217937187466
r=25.7464478086 0.301647137666 0.265845715662 0.222431648499
r=30.8868728504 0.289979808692 0.26081458669 0.225897901328
r=29.1207301799 0.213189888074 0.245694230027 0.290597259745
r=28.7165021893 0.269601902967 0.217988420627 0.232574839549
r=49.8430888816 0.300195171218 0.221130355266 0.252412343556
r=44.1459249871 0.30752688172 0.217008797654 0.229521016618
r=47.9550700321 0.254937217178 0.216218646049 0.301627258833
r=39.853220329 0.236453415342 0.219235933642 0.301381729978
r=28.2334237184 0.231483756819 0.216051506365 0.268147638473
r=41.4056708925 0.265301464791 0.195803421995 0.245259139383
r=32.1125691027 0.189330376034 0.291751178299 0.281040696911
r=34.8144036852 0.237910313535 0.285165351756 0.279278911008
r=33.1357738119 0.280813498715 0.175081014639 0.229388758521
r=35.5492746828 0.286764103712 0.25715763727 0.240336370734
r=35.7854647458 0.172080887149 0.22726679713 0.296738421396
r=41.1656560581 0.302030709291 0.175254567467 0.300393040508
r=39.4248071058 0.283201074862 0.238862997019 0.202250493345
r=33.7560292243 0.147073998538 0.344974861826 0.328346667384
r=37.0476982226 0.191449704218 0.236068941227 0.273395823318
r=34.6981726831 0.182724162622 0.16152120296 0.331332643806
r=38.4378697158 0.181636589062 0.335204573633 0.17543738807
r=32.7696659409 0.287461973766 0.198030813516 0.227372346341
r=30.9789722094 0.232578821601 0.201026981463 0.271833022713
r=49.0277541859 0.304391705597 0.245868330581 0.238099201684
r=37.2579774132 0.281918737146 0.249013395587 0.252737479851
r=37.3669331332 0.220044792833 0.145102937376 0.296407959342
r=31.6609610034 0.313488239447 0.200484819492 0.344638121807
r=40.1614204293 0.287533400134 0.191779392118 0.230815798263
r=34.5229229299 0.240942647193 0.194296569297 0.297740922741
r=38.3607897872 0.240054706775 0.267415756164 0.309840323643
r=33.9727281021 0.238405671927 0.266570031619 0.18460047917
r=27.8238344234 0.163623948362 0.404705154799 0.108034751837
r=34.6393719261 0.232608986658 0.298157154969 0.309892463522
r=38.479793981 0.318829862959 0.21640486244 0.16527874721
r=36.4276387636 0.220151384951 0.307481600022 0.306165171856
r=32.539384615 0.146052816407 0.350294985251 0.211335861778
r=37.6977537336 0.325126599147 0.157349413646 0.225646321962
r=35.2397579508 0.219574437676 0.317135076922 0.159570826965
r=33.3311788412 0.29539107871 0.323390584456 0.21759545286
r=34.5931152694 0.314649376953 0.163144302096 0.219375489949
r=43.5652188939 0.30412628449 0.314214930864 0.163645846583
r=35.7982592468 0.275157860743 0.262112571919 0.204271376002
r=45.3757439095 0.269969129848 0.200077175381 0.245176538684
r=42.5964024061 0.272342879108 0.263117432251 0.264655006727
r=31.4993510797 0.16141247658 0.344151510508 0.374104596036
r=39.5941047865 0.151922794873 0.315358892376 0.184262708633
r=33.6531701575 0.198232563867 0.316588918633 0.314688954111
r=39.8894897583 0.210780216574 0.265408184688 0.272914050606
r=30.3785960372 0.262285659546 0.212817319667 0.27983523326
r=47.3528848484 0.275291537925 0.278904614771 0.195330409648
r=33.7434329859 0.250508806317 0.208836803332 0.274545902543
r=42.7287165251 0.262246179611 0.266694578187 0.193165166422
r=30.5061064921 0.253276493799 0.203600620068 0.261485343856
r=35.1610963575 0.170765312513 0.279028015532 0.221410379525
r=36.7238730532 0.309088663868 0.181094097308 0.271733761423
r=30.2157503637 0.195840731361 0.268358181313 0.244189276785
r=40.4969950333 0.292952855794 0.242578841938 0.195260711229
r=35.9390667802 0.303909869634 0.171958072124 0.224003764769
r=38.3441577082 0.302735930394 0.179596027405 0.288585701029
r=34.9093567028 0.178318646998 0.224183881965 0.304062973804
r=44.4752920335 0.294155006479 0.178201200842 0.224797457799
r=31.5928186844 0.29388382694 0.178213090891 0.303973946556
r=44.2123517651 0.308545159546 0.171385237614 0.213205728126
r=34.56339281 0.245018002299 0.289203872391 0.176142431157
r=37.2519300726 0.249357517971 0.20162762114 0.287645722373
r=32.6331197906 0.195117910854 0.274809792576 0.250647829328
r=39.2278564776 0.272489404828 0.19767827529 0.282329095264
r=34.9735131696 0.257665302824 0.261807344547 0.191140071728
r=37.0956464995 0.194438541635 0.278437205914 0.233174463435
r=34.2056333148 0.212019537057 0.318921214695 0.148906349543
r=42.0039467116 0.275010552976 0.29506120726 0.244670747151
r=36.1734030297 0.211315099288 0.340684044318 0.157308783386
r=46.4516750689 0.317413634169 0.152407708178 0.206312277775
r=29.16359917 0.144673311185 0.304363233666 0.356411960133
r=33.636825962 0.247641225358 0.187658088088 0.297265828883
r=31.8644321411 0.267250385553 0.190463161037 0.297124521168
r=36.5491137421 0.210605553697 0.157243225159 0.34024757444
r=38.7070897306 0.14422587364 0.200347141865 0.349548715575
r=28.9875889122 0.309834727607 0.345694756172 0.142062844317
r=43.7416542392 0.295225574117 0.187061463052 0.262629149578
@balllist {Third Position} color=bluetint
r=0.705780505642 0.110277944411 0.362977404519 0.125624875025
r=0.681600301762 0.132615845882 0.344393976685 0.192625243327
r=0.279291691317 0.275720502504 0.343460054192 0.185811642992
r=0.261709664489 0.182797272381 0.278556586379 0.186601890603
r=0.359556111414 0.282617607871 0.366198626627 0.182663728605
r=0.295828583924 0.182864960383 0.355668927777 0.296452526174
r=0.352645381647 0.356418815646 0.172921022706 0.160057713706
r=0.585956364839 0.0489974341918 0.450061769457 0.46560866673
r=0.792304635985 0.0139040061796 0.455005091113 0.519118008497
r=0.352048659564 0.13439019646 0.352937171756 0.311807041432
r=0.357606287766 0.354438090082 0.308246759839 0.133091942743
r=0.664797105885 0.17431234789 0.344721495155 0.333057813289
r=0.501685874088 0.143039511785 0.359767931833 0.195119926104
r=0.513708890604 0.347711855843 0.296792132396 0.150819650756
r=0.438091906408 0.105519164628 0.395784877978 0.318867308503
r=0.721881833264 0.360404322063 0.140153363541 0.205437434646
r=0.387992882232 0.108485438004 0.492647479545 0.351604966527
r=0.346630112315 0.0310813608447 0.506562694086 0.433593264785
r=0.471166992445 0.0643809890692 0.439495353205 0.0792603650022
r=0.295298640644 0.217566558845 0.320651903459 0.173724807166
r=0.698775264782 0.278620760482 0.22385683843 0.170992836787
r=0.74642624359 0.302324885998 0.239919264409 0.196486506691
r=0.610986319273 0.286785524066 0.384772797354 0.214223642531
r=0.414411685288 0.234681534759 0.305994615883 0.214662148678
r=0.761523075988 0.322115964158 0.120906497368 0.439124844296
r=0.265050669019 0.164781136762 0.16979976523 0.285585478301
r=0.376389137991 0.373104381503 0.38155009099 0.164294713266
r=0.367110577931 0.0550416445153 0.507708665603 0.0441609073188
r=0.698241878156 0.438900785153 0.377551748751 0.0801927194861
r=0.505590950863 0.364422321195 0.113265217012 0.454720111781
r=0.367329415199 0.494474220411 0.389606218994 0.069974751949
r=0.527702669454 0.0622090768037 0.0856647595035 0.338816427463
r=0.392603426814 0.267709712754 0.252914153056 0.244461883042
r=0.491013618454 0.359108227897 0.385801406307 0.0995745531697
r=0.622709543552 0.104961979239 0.161476408619 0.354973547422
r=0.439220253001 0.156795430778 0.357792993035 0.105001389848
r=0.731292736607 0.372207700721 0.372559924365 0.113749698756
r=0.499339142073 0.158214567545 0.356793626232 0.379274055785
r=0.392833920768 0.155616784651 0.103177943451 0.360202561247
r=0.447777868512 0.245688271515 0.277905856947 0.184579916538
r=0.290871808276 0.147337645078 0.181934969434 0.309958359174
r=0.433438001131 0.27929633166 0.234307318962 0.295446583113
r=0.49533926917 0.243354321694 0.258500286205 0.255237550086
r=0.277511374519 0.342144886143 0.1450103224 0.165825869643
r=0.378553468097 0.351706539075 0.184306220096 0.14322169059
r=0.341255556327 0.2148384235 0.305377121359 0.210254809509
r=0.392783301371 0.12518893152 0.351267294501 0.38425764446
r=0.492222337935 0.284191734619 0.234932857633 0.269310523933
r=0.354234519597 0.210469626919 0.284600245119 0.235176569081
r=0.323886161806 0.111565592241 0.365298324679 0.142314098168
r=0.33981989588 0.376359438605 0.375599975697 0.149371164712
r=0.452591908099 0.228307848763 0.206615697527 0.318072858025
r=0.398453122418 0.291760345142 0.212888132709 0.217111259646
r=0.638202622399 0.246168078584 0.303870418535 0.229260914161
r=0.409244072315 0.430265309831 0.176494639288 0.121252044339
r=0.548320754003 0.296383382287 0.287772103448 0.247584714106
r=0.313593297602 0.144946152181 0.0931986865398 0.444259683966
r=0.259364231043 0.43413572289 0.110932645772 0.0731660925249
r=0.66533924288 0.478737464994 0.407022964014 0.0510883785503
r=0.733553708698 0.406934681213 0.063591044077 0.478494304956
r=0.444576961251 0.381156666395 0.472167496299 0.0583229386461
r=0.293757486727 0.399788676741 0.0532333768496 0.48078049888
r=0.286957885928 0.0826784030179 0.375919522163 0.430116315624
r=0.804606649601 0.0932086329615 0.399983479342 0.111941223171
r=0.904305166343 0.0963820469961 0.114566209415 0.372248085575
r=0.359204832332 0.461451744222 0.3398258909 0.108755558339
r=0.507628515527 0.378283280348 0.403500108028 0.120281490169
r=0.500442646424 0.350202885962 0.0982794078199 0.140312780751
r=0.547545116659 0.107268764315 0.0685417536834 0.455322179114
r=0.244069856581 0.343953498536 0.22630129802 0.127485686814
r=0.474829617039 0.360018082348 0.208593101018 0.314049690796
r=0.419850652713 0.119765551351 0.297583102209 0.212151435247
r=0.345414655694 0.313444077966 0.209101131552 0.360215838299
r=0.294216923562 0.429984646666 0.0568322337026 0.0798207394498
r=0.861126035647 0.079334738269 0.437508604348 0.0635609823253
r=0.312789426188 0.421474810864 0.0874495287349 0.428176314953
r=0.356407809933 0.0548201083725 0.431913795618 0.441359929098
r=0.691552122423 0.0843030493283 0.391476602332 0.419664216668
r=0.420226605613 0.0872464573493 0.143743632491 0.380800222284
r=0.418556883799 0.41434765471 0.413743266325 0.0710813296544
r=0.363613396282 0.182776025237 0.19167192429 0.350599369085
r=0.832706054568 0.129631516386 0.41069791136 0.107013075225
r=0.294941020954 0.375387847093 0.0957703332531 0.423942583313
r=0.866615643689 0.0909890549057 0.444378272803 0.102561038442
r=0.591509018706 0.391679913313 0.0528758427167 0.448762311714
r=0.190933889536 0.476355581239 0.0279302706347 0.0406915149764
r=0.428729339984 0.0459271289773 0.0861657178896 0.484705659273
r=0.7878714639 0.500409146351 0.0769503929349 0.382466920904
r=0.373604617094 0.156154370539 0.296578586208 0.172286938686
r=0.294386597649 0.174864962189 0.364685284293 0.295595594353
r=0.616902049491 0.377527585286 0.159636516608 0.157919719855
r=0.318982378344 0.160711827069 0.358150901831 0.178128872367
r=0.276255379147 0.180106827008 0.289556550074 0.169646111557
r=0.492273709809 0.169407794986 0.180528524091 0.360414725455
r=0.630434249517 0.36059612113 0.289483497788 0.181065668595
r=0.457121789174 0.289456225341 0.181001871163 0.168745887367
r=0.464603126941 0.424084077031 0.149248473462 0.111437294504
r=0.334548063493 0.117990454818 0.156725876292 0.403746957868
r=0.243595461706 0.31473491048 0.235431235431 0.317710658136
r=0.643701470885 0.452160947211 0.0678369420429 0.0759340762778
r=0.346795783326 0.280502132454 0.191727689708 0.260288082401
r=0.381407516378 0.358360075246 0.212515215226 0.160672789643
r=0.905850475026 0.0823219269204 0.395088338442 0.393689281886
r=0.18650424783 0.0750198403436 0.101909341301 0.398954297185
r=0.709514952175 0.0578527782036 0.0825905078955 0.463095994218
r=0.945466953379 0.0997337702232 0.0759306227256 0.410734258574
r=0.427037103219 0.106144360583 0.0790900393324 0.393536727969
r=0.696509838382 0.394190153536 0.0737547754631 0.104072659122
r=0.495057430624 0.100787227353 0.0629502393125 0.393201430052
r=0.547728641939 0.0707287813656 0.414725582325 0.423972808158
r=0.880958331326 0.453985966438 0.103460645284 0.0635884821806
r=0.274333016579 0.287069596205 0.204989026031 0.200717437991
r=0.406360639605 0.0793822684684 0.447596402844 0.119850275437
r=0.428508208179 0.185583914627 0.248180852923 0.313063989355
r=0.222524614819 0.407931921379 0.308767027593 0.11424761058
r=0.381319648462 0.130015724398 0.075129988703 0.335826580572
r=0.466080564516 0.238298645324 0.243120654824 0.352199353763
r=0.464713041858 0.34219751933 0.236250760563 0.24763673378
r=0.318920863466 0.259094044608 0.187629340078 0.352908714647
r=0.293186812218 0.281069878894 0.436435464024 0.133475811152
r=0.617763982143 0.203458641612 0.292753269514 0.193331188783
r=0.36977575193 0.203052003261 0.322944367993 0.201023762151
r=0.717557961778 0.07202503052 0.0878704957106 0.456512170613
r=0.691024743502 0.112859519848 0.423033040171 0.0919182315189
r=0.278423481417 0.268940754039 0.256270838677 0.279097204411
r=0.664474244482 0.0934631953549 0.0825529125304 0.500468252482
r=0.432996213073 0.226657467639 0.271141336487 0.277022143373
r=0.382070620845 0.415922456981 0.12372032237 0.0836963624483
r=0.373429109863 0.101398155624 0.426352471208 0.364221665038
r=0.417453231065 0.379818425361 0.103772882869 0.405789552017
r=0.34886576726 0.347188314644 0.380291306327 0.156246120743
r=0.498339070042 0.320226452069 0.151657563826 0.221316978462
r=0.391552432135 0.143487421516 0.337330917365 0.158665880072
r=0.332638933896 0.159743013131 0.346327269105 0.349865975391
r=0.443522919408 0.163960853241 0.182119790746 0.33209222993
r=0.700521618644 0.170033886673 0.154034229829 0.331145712692
r=0.247138950969 0.280209608552 0.178017974978 0.298199516288
r=0.428965331489 0.348690993632 0.192247043364 0.331021934701
r=0.316557058664 0.305099877246 0.169233344493 0.243834393483
r=0.469065690787 0.275521000927 0.252383424763 0.196612140271
r=0.535425154678 0.264382035903 0.185048640587 0.28729412107
r=0.454471175065 0.181142972983 0.261001341938 0.290399608985
r=0.359206983564 0.260095754466 0.261927000729 0.290925295959
r=0.503416032251 0.262255174207 0.261298924048 0.290437560464
r=0.349619169253 0.233270928056 0.308103771062 0.222358919497
r=0.724450615079 0.423416789396 0.119743086238 0.0896743577156
r=0.411746823924 0.289934136119 0.335573148826 0.210232186814
r=0.844923582769 0.41501421255 0.0800222322684 0.0456117589502
r=0.574751687745 0.231600775211 0.273463030934 0.270286941724
r=0.376035010461 0.130469569998 0.0936102379058 0.438120599505
r=0.734211527767 0.0983679032738 0.425291270979 0.132119407241
r=0.710625014206 0.0893825735718 0.436872475476 0.064858626659
r=0.52327414471 0.388770541692 0.164746543779 0.372989305278
r=0.283637726881 0.331403164099 0.0996105194223 0.10026539827
r=0.307351906516 0.137787628819 0.382354957384 0.130064209492
r=0.480534249841 0.154525010788 0.369589570817 0.334438377535
r=0.748248262942 0.148474671849 0.329238267384 0.39246675696
r=0.360381008068 0.143114564264 0.147735046491 0.377841940526
r=0.26442472786 0.158347747303 0.361172885265 0.127666584301
r=0.444113400118 0.14994802402 0.411453291276 0.311952332132
r=0.297351803652 0.285822223258 0.334809497172 0.17506526198
r=0.529526246904 0.203289921304 0.216223213694 0.262766207258
r=0.225879719632 0.221032108842 0.313992140811 0.205539779321
r=0.481637502742 0.261930314087 0.27373542248 0.186735350934
r=0.484933922445 0.353595355069 0.101697186244 0.381375614113
r=0.333123132047 0.306167595788 0.310326519777 0.161667109105
r=0.534715334286 0.307259055095 0.306656547197 0.224282732656
r=0.536277037313 0.134102445778 0.416335948316 0.293354868482
r=0.403178713013 0.222690804361 0.235548241103 0.215559212782
r=0.417101708527 0.194156221466 0.260977836806 0.170664895825
r=0.379643237084 0.266011094302 0.191656861097 0.402280495321
r=0.364037793215 0.129509621478 0.331452240585 0.425130323249
r=0.485702299854 0.214588727894 0.184397553854 0.33629001157
r=0.391906490473 0.211472057466 0.232986226946 0.315359186874
r=0.672047816392 0.316559067258 0.346935825785 0.166915590673
r=0.374208104973 0.13511347232 0.345142176117 0.391769060328
r=0.358671188983 0.14993633591 0.134908649433 0.388128867964
r=0.298407413871 0.407949234601 0.123114488008 0.338877228332
r=0.314320672768 0.155247654375 0.38391883046 0.127809295221
r=0.324640485091 0.0545644685039 0.494924950787 0.401697834646
r=0.440601360609 0.16317797484 0.35723216127 0.175944782429
r=0.339463556293 0.387642410191 0.127664348216 0.150549697106
r=0.676750856586 0.149439775062 0.367339271322 0.332527673632
r=0.273141518286 0.333560183961 0.150912788174 0.148454151693
r=0.447540444251 0.356039511348 0.144889377753 0.356208400275
r=0.79741542611 0.140885944259 0.126594754422 0.371078136122
r=0.702054265663 0.147612992269 0.350913785483 0.351411967217
r=0.618817573422 0.133067519607 0.367611619857 0.365771370985
r=0.252293978028 0.332476097315 0.192846549494 0.274557445331
r=0.592853250796 0.326509194574 0.141333291564 0.358290780364
r=0.228335669981 0.347294206345 0.437760110116 0.0868099341044
r=0.316466231327 0.373246562568 0.0648995059622 0.0359318267495
r=0.619342435187 0.369487195085 0.108035768599 0.0942271427702
r=0.275978622887 0.366144668158 0.165218597714 0.160900404072
r=0.570876655109 0.0328015104048 0.428764082242 0.514201539451
r=0.646463264304 0.19077291297 0.225353856312 0.322205257294
r=0.600203304301 0.131888961357 0.27231778901 0.359754606229
r=0.307494472536 0.366764171488 0.10221254333 0.444054997874
r=0.364363726856 0.364316307614 0.0699354343796 0.481365466982
r=0.755077358448 0.0545706100525 0.479626013237 0.0504335222854
r=0.36781123949 0.104297353811 0.0887591030355 0.439108803807
r=0.279310823132 0.0906234728426 0.42296112815 0.11324122168
r=0.287494158921 0.334026618492 0.179825706689 0.349374062058
r=0.274977059616 0.387971336257 0.0777964296673 0.476056388874
r=0.259859674925 0.372909469968 0.0890615251168 0.424573524265
r=0.766302909156 0.114664625297 0.373275150283 0.0926459551851
r=0.22403443227 0.112901579065 0.423732070922 0.0903747145386
r=0.196007829437 0.267280358848 0.451333969844 0.146115184378
r=0.569964750876 0.0943047581337 0.447634131855 0.379528806177
r=0.969956196871 0.0711330790308 0.502874335142 0.105356471284
r=0.268839132993 0.0521230191596 0.447904588372 0.0437303296339
r=0.437926135726 0.405943314752 0.0913087854283 0.401350396483
r=0.85334511002 0.407315115935 0.124931367994 0.102061071926
r=0.788704873126 0.405985320963 0.107267253691 0.129282384813
r=0.218055338764 0.108543953472 0.123888151481 0.34130651495
r=0.293077737629 0.0879426502673 0.359035220216 0.498022009638
r=0.423480049816 0.412999008836 0.406440456357 0.0810223749974
r=0.482174691952 0.048473744951 0.46294864397 0.0464252740912
r=0.620112930981 0.0586400158714 0.415174585855 0.0719149885924
r=0.589659041479 0.316539233694 0.193075192573 0.233017242607
r=0.274464340109 0.419334717276 0.0588780821059 0.4334733778
r=0.487061601358 0.0432119383964 0.450906736417 0.0630989881757
r=0.297386580527 0.383177905953 0.198407992381 0.19951604885
r=0.353685352852 0.333560112964 0.229233111957 0.238495309543
r=0.328949908333 0.24700703508 0.193181200853 0.366876723119
r=0.489979315068 0.190764973005 0.189250141271 0.250677419135
r=0.247798766771 0.263889269665 0.259616127529 0.279126280136
r=0.669143532748 0.0543070504505 0.0377590015076 0.452196473022
r=0.476800471907 0.336106239038 0.305036331746 0.184214482586
r=0.367553533978 0.306968431997 0.170228435239 0.33777569407
r=0.280468090683 0.333531198715 0.426009986382 0.142305946437
r=0.74073501816 0.10599522307 0.365911460524 0.151339868194
r=0.681391793575 0.380904093505 0.298180071516 0.150611090356
r=0.310063640774 0.406054441949 0.132041267016 0.393100817901
r=0.496412773813 0.251848080259 0.299049558724 0.28130421664
r=0.303586552184 0.338663121857 0.131330978509 0.393157028335
r=0.555163157482 0.399808184143 0.0484814578005 0.0802429667519
r=0.671383723912 0.307941242344 0.165543916024 0.17685099626
r=0.660211177833 0.230092416762 0.270413976453 0.327763007976
r=0.538348065552 0.277981740797 0.260794697683 0.181779784918
r=0.342868383679 0.269573954984 0.318810289389 0.171985530547
r=0.672463636482 0.162726192049 0.31074714921 0.361290890679
r=0.453961608152 0.196595083357 0.282918903645 0.3577281718
r=0.406675794149 0.224695515117 0.319780770884 0.214500644792
r=0.48998808568 0.253421477673 0.340146378383 0.185537461994
r=0.280447049131 0.328341838796 0.288302564863 0.20329403203
r=0.469379713165 0.267394793775 0.251517900761 0.255495847582
r=0.522346467874 0.235695071949 0.29325428952 0.279203990494
r=0.256573133523 0.312034343291 0.235045767402 0.268821400695
r=0.354731007787 0.228164632687 0.252333094042 0.270818377602
r=0.618434814563 0.24621814115 0.290011183707 0.273706515981
r=0.461560969682 0.388175759072 0.336213280671 0.143174524809
r=0.803350403653 0.196116363485 0.278178206288 0.290627892706
r=0.363935462549 0.199854283898 0.252544606179 0.292484769567
r=0.664657386934 0.13940447485 0.140694218584 0.320641507318
r=0.558047850675 0.281157610397 0.263667964109 0.249570810886
r=0.396833499253 0.112733737212 0.36439289061 0.136949085875
r=0.305377254552 0.397450509408 0.088909450395 0.109935292532
r=0.459708296156 0.15718901454 0.159127625202 0.382506346642
r=0.412753551068 0.313712098759 0.225364998776 0.240312874502
r=0.411311265807 0.217919563381 0.239328178806 0.300337859788
r=0.369406815934 0.104705640891 0.402082583732 0.344789359794
r=0.369278477802 0.500292723411 0.0579045507232 0.0653539862388
r=0.431674392128 0.341634593616 0.144819258924 0.13587653762
r=0.56122448139 0.441553274449 0.0981141083791 0.115938569269
r=0.669241956851 0.101869607905 0.342950847068 0.142353408118
r=0.25719618045 0.111539366182 0.151879662544 0.336748279213
r=0.246735640841 0.422203672975 0.0958441982476 0.355565035178
r=0.31688356088 0.308746186256 0.184483510097 0.146229841639
r=0.294069143199 0.124172627938 0.380724785787 0.169389198962
r=0.469475536993 0.35776330076 0.421009771987 0.119163952226
r=0.513707142898 0.144217336961 0.182266009852 0.360010293361
r=0.684569710047 0.102912919837 0.345707478288 0.131668807712
r=0.470254129743 0.320073439412 0.142656058752 0.347747858017
r=0.302172127036 0.144041619249 0.306237468162 0.344388446323
r=0.686363572015 0.296565424225 0.31491452768 0.176120027184
r=0.497514026537 0.148829272917 0.315954118874 0.342117736278
r=0.278390733937 0.352035487675 0.179325060363 0.133786287832
r=0.509701028116 0.316991643454 0.194057567317 0.150371402043
r=0.356875020806 0.168335062297 0.117243119553 0.339055446881
r=0.220983549349 0.0538892328635 0.413526587193 0.46075088136
r=0.660506505181 0.17872623764 0.134261078004 0.36875187269
r=0.476454306685 0.318831586689 0.164333976834 0.108188545689
r=0.223763939171 0.310437381809 0.0954675776246 0.160830842433
r=0.253892844731 0.405129803625 0.166206528031 0.105958053168
r=0.408949236135 0.392147946036 0.128442221212 0.161891768986
r=0.659817290376 0.113397382806 0.330044724201 0.155517641213
r=0.420484467802 0.0553780617678 0.415269279135 0.42267588431
r=0.6622652813 0.0766528031941 0.0433272334054 0.411073032773
r=0.371803439121 0.346703610855 0.448410080486 0.104895104895
r=0.322358505823 0.128637834279 0.134867813647 0.322899188336
r=0.513675888589 0.334804539723 0.0967843631778 0.482705818771
r=0.752542437428 0.345104198805 0.108770650436 0.434774072308
r=0.452861280447 0.448096494062 0.38982810584 0.0986147482116
r=0.210496753566 0.0294456407432 0.477690420151 0.052731734188
r=0.429456247654 0.470548827622 0.348003091987 0.0543416645195
r=0.826452698801 0.12848090712 0.361767090442 0.107292151823
r=0.346002567974 0.407552923239 0.122969565472 0.106843370668
r=0.476367755004 0.436341847149 0.0773324873991 0.379407910126
r=0.471870883633 0.349323911123 0.11269280424 0.415811646395
r=0.648726290078 0.442433289793 0.362101138272 0.113267400634
r=0.311149074363 0.0356777533244 0.0502464275751 0.513995226434
r=0.419738041915 0.167834623429 0.111284141743 0.371776668346
r=0.221628665199 0.0371169615883 0.495509382001 0.0360893602154
r=0.414761738442 0.203534256962 0.253127584781 0.230639991729
r=0.557753539929 0.314472481901 0.227946861601 0.181204751529
r=0.681007433988 0.269162766511 0.198491939678 0.245709828393
r=0.359732905396 0.166573008515 0.244983800176 0.278875205301
r=0.501772503175 0.312891668008 0.280425180968 0.163385743057
r=0.273809228602 0.186214363046 0.245134127271 0.277853963671
r=0.341966497828 0.205481485881 0.27454939573 0.245360334947
r=0.604087133757 0.242390069212 0.213121104645 0.259004510864
r=0.319010893592 0.247763440395 0.175229426176 0.278018604137
r=0.343822581532 0.241878351092 0.162803920892 0.282124960317
r=0.369391985294 0.277489498394 0.187595749938 0.274623177662
r=0.320876793894 0.287156697485 0.233658544891 0.307560459269
r=0.528890363 0.302461306738 0.222154575975 0.232922529016
r=0.294479451852 0.227405641279 0.331728822709 0.223266903594
r=0.491629381332 0.266798810704 0.194093161546 0.163567888999
r=0.601734166203 0.206469221407 0.316084535094 0.247077047911
r=0.426897852064 0.231604108434 0.201550645548 0.253516127601
r=0.565092156526 0.227282179247 0.28391210924 0.236050460941
r=0.509613991301 0.255904521874 0.179980170393 0.295749585201
r=0.444297477648 0.257595938437 0.293477046396 0.266429163388
r=0.427659891312 0.242016141011 0.182106253404 0.340199039461
r=0.487641886687 0.317307998852 0.188542098384 0.352185417796
r=0.706359790356 0.34055617566 0.131808512877 0.0909166979437
r=0.57590331618 0.281623715681 0.321879737241 0.229689517714
r=0.387093607408 0.0545151683408 0.0974711019131 0.38660340215
r=0.354020050167 0.381807180315 0.428575030254 0.0653741427995
r=0.379693526665 0.160248240705 0.327866127334 0.405330525849
r=0.500005220334 0.429127317244 0.0567943336831 0.438440013991
r=0.305206182389 0.057535487768 0.426797040169 0.428193899124
r=0.342942687351 0.11885303881 0.388285459926 0.1087158133
r=0.32000348102 0.103146777585 0.121471411537 0.385685556146
r=0.441377167726 0.38908865361 0.122024183862 0.384151258888
r=0.340068272861 0.103687061508 0.121636596862 0.384691091899
r=0.611642245735 0.121397379913 0.373100436681 0.37480349345
r=0.298686731098 0.384221576227 0.109366925065 0.114599483204
r=0.711615595103 0.382684262697 0.101549593141 0.40401566954
r=0.322043791301 0.395480225989 0.109737454304 0.101163177135
r=0.680849690249 0.399224641077 0.116985472671 0.379712861586
r=0.347925188332 0.408029878618 0.132221004344 0.357122559169
r=0.483238018559 0.395002152964 0.11262231065 0.427682667894
r=0.348908689458 0.338304112209 0.410978642015 0.135141855276
r=0.730962741488 0.330345938694 0.123052309628 0.136886327093
r=0.715033439891 0.13719622526 0.122632668021 0.40878329266
r=0.389444924447 0.183604372648 0.366344300971 0.175716318188
r=0.410415928741 0.137582817619 0.148117946851 0.434219148162
r=0.653604734417 0.155041931569 0.13563891057 0.279471583153
r=0.600259184742 0.161373657959 0.369912808209 0.177746644682
r=0.460196370102 0.181438852571 0.176997302257 0.277037049566
r=0.462135606698 0.365035803128 0.278391561674 0.17640887743
r=0.454395209501 0.142479303226 0.356422429673 0.363213612951
r=0.374424116279 0.38395378914 0.157069368486 0.296206510581
r=0.304972861085 0.158151639752 0.29644735825 0.163967797627
r=0.427170770499 0.29672681073 0.381101241888 0.16398080145
r=0.29719588028 0.163676347975 0.381036672828 0.158589790699
r=0.500756500329 0.405198342886 0.284688723682 0.167186879292
r=0.738949594355 0.369303963669 0.294124007538 0.160215020544
r=0.239470131791 0.296436774247 0.402706733893 0.149574956764
r=0.82333204649 0.399622026919 0.0427140310983 0.493577530576
r=0.356156528107 0.0415694747956 0.0362658678518 0.524516905247
r=0.461850850516 0.0358146345324 0.539158652895 0.0362103763505
r=0.657302141331 0.0531293056657 0.393900045927 0.049304830696
r=0.365981965747 0.0460048379495 0.397289530506 0.0433970313318
r=0.548517582081 0.476701030928 0.374158075601 0.0714776632302
r=0.234856121804 0.0373911955531 0.399310085971 0.0434681585015
r=0.237499517162 0.0328609625668 0.035 0.538663101604
r=0.773779290189 0.392105868236 0.0376225992111 0.536276432929
r=0.20595235642 0.383295431052 0.528168286128 0.0410895182965
r=0.266771412885 0.0482050641346 0.486006996502 0.404006330168
r=0.318080533672 0.513597771292 0.40819846113 0.039466702043
r=0.225619345898 0.0402468751621 0.556765727919 0.0275919298792
r=0.566977561647 0.0486101262232 0.516806126791 0.384945397816
r=0.246285705254 0.0427977336043 0.38106132996 0.535927216936
r=0.63979234944 0.520775623269 0.39669748534 0.0413713710113
r=0.262170118952 0.468507523639 0.0588068985016 0.0778856323103
r=0.672936322791 0.0503355020293 0.513736207705 0.392323224083
r=0.551728104558 0.377122732536 0.0407902354303 0.542165187186
r=0.30001440216 0.399084421705 0.0468560657062 0.508056191374
r=0.26534472845 0.0435518432079 0.395938254924 0.0359360711897
r=0.694607652586 0.548191593353 0.364613880743 0.0422287390029
r=0.382076284713 0.0302376457191 0.0309868440768 0.358836045431
r=0.289219577402 0.516546108199 0.0554857712132 0.375384415472
r=0.257075672235 0.0404973706197 0.0415786110975 0.527252174768
r=0.611589689536 0.166562927922 0.286616318796 0.230860201668
r=0.482599461479 0.246209744495 0.25722665655 0.164932658213
r=0.683124052707 0.23104279933 0.347913174999 0.141805992724
r=0.397884451583 0.274242932171 0.300435802883 0.243736730361
r=0.609101538529 0.187619089217 0.355655679976 0.1197375533
r=0.396737170954 0.197521200261 0.284735812133 0.296020874103
r=0.431887313264 0.219247838449 0.258793681171 0.288318019844
r=0.383581745856 0.342906327413 0.478607717177 0.0958978880631
r=0.306508612532 0.310383147502 0.352716676717 0.200552310062
r=0.642365643294 0.302863467269 0.279654676851 0.252153770609
r=0.702692761257 0.25932532421 0.258730209245 0.267599649932
r=0.249101921895 0.268942003031 0.282683565229 0.254167240667
r=0.626247897752 0.0541035621995 0.404795394328 0.065028949004
r=0.756091977249 0.0443504419578 0.034088360619 0.413715770507
r=0.555539053922 0.506167591421 0.410451388321 0.0377531804082
r=0.677830746577 0.120449113446 0.349730420766 0.461286198655
r=0.337789127438 0.340425531915 0.174045998794 0.293780687398
r=0.367768196599 0.314677289151 0.336959896596 0.163549531855
r=0.629006218736 0.216933867735 0.333896960588 0.284715263861
r=0.391745491095 0.307042838293 0.181562244062 0.277325621076
r=0.411222171861 0.235629894111 0.197423264937 0.225458571494
r=0.377024201417 0.197158028345 0.340908920216 0.22767317326
r=0.228577054152 0.0638434020039 0.0608844282395 0.470279277306
r=0.755775047195 0.304939538619 0.208379813484 0.234750792022
r=0.419403637468 0.20264199971 0.217997802365 0.329697099536
r=0.702501327328 0.219349521541 0.23961651204 0.290320865429
r=0.454487609639 0.132146368872 0.399424076415 0.131830313246
r=0.578047658242 0.235107942431 0.209588219616 0.252898454158
r=0.408175972483 0.235678456221 0.221682565911 0.2495126168
r=0.515378551201 0.22565179785 0.260126034845 0.227678240455
r=0.313713491835 0.250853137974 0.242085758315 0.282102687101
r=0.356454266054 0.284792695063 0.227181180814 0.240700248189
r=0.32558483714 0.379282211665 0.0848708643885 0.111462857046
r=0.282978446936 0.154977812078 0.359926683388 0.126567624928
r=0.298662781527 0.0975078480364 0.361201870716 0.110513165481
r=1.04372376268 0.0671979355655 0.0512549250308 0.413633375024
r=0.467786223532 0.362145434279 0.120817811153 0.15793611217
r=0.466757682797 0.257012716275 0.294176374176 0.185692211611
r=0.737061175089 0.0825255730246 0.384691968347 0.419490031571
r=0.414695469018 0.089261423508 0.128786282211 0.384270523997
r=0.407454192925 0.126258347453 0.375037376657 0.08462075152
r=0.718349236146 0.107285048472 0.391886662175 0.0757738589096
r=0.341374995893 0.124502826041 0.372566464308 0.41223571279
r=0.368314934681 0.378664036077 0.389110062007 0.132962232244
r=0.309455621135 0.322491753998 0.211306417269 0.231013318859
r=0.342413418131 0.24536922697 0.277846381823 0.197703136577
r=0.423689369647 0.291699043524 0.176454878404 0.250801536911
r=0.515294058163 0.181273523664 0.276240851803 0.279697981714
r=0.457008520089 0.244172170961 0.238020807072 0.308576614733
r=0.554253902663 0.247148564245 0.282919027781 0.208620451359
r=0.69849321093 0.208317498017 0.236337369765 0.263077292679
r=0.405623304341 0.29050862349 0.209350200177 0.237193839872
r=0.487182060827 0.290949521835 0.208894650636 0.26312033331
r=0.477508449615 0.188633103675 0.251792978578 0.34506313636
r=0.34979582431 0.219686404033 0.226834804834 0.345259005526
r=0.533228784654 0.364818056538 0.1330962047 0.102089463295
r=0.435295179818 0.357471631583 0.312401642351 0.184918296593
r=0.741422724369 0.250635710337 0.272784227013 0.282107978625
r=0.518459143977 0.274486033237 0.177653179775 0.301964944183
r=0.607873442153 0.167602683586 0.232294101576 0.285510458092
r=0.350670051284 0.133191760459 0.312805266511 0.405054151625
r=0.337997159311 0.201298016041 0.264140987759 0.255804136767
r=0.397938398592 0.401648557512 0.101107959107 0.114275009367
r=0.526590359859 0.143716254774 0.13243492384 0.314867652869
r=0.336269838365 0.145603543743 0.38219269103 0.127530454042
r=0.492148079099 0.266993214759 0.20114827157 0.238687919059
r=0.380692896157 0.265285309189 0.181831749664 0.285458434904
r=0.800453894858 0.380785100926 0.114865618378 0.403479424557
r=0.311065396287 0.406410553113 0.0933348761861 0.111594538301
r=0.229277911423 0.406932258723 0.128060599878 0.11224750051
r=0.366981949094 0.189705188848 0.254012032525 0.289552281464
@balllist {Total Position} color=lilactint
r=58.4428065454 0.259448110378 0.275211624342 0.198193694594
r=48.0380929914 0.237606187397 0.271093907323 0.202149479038
r=54.1285622695 0.237033691874 0.283336070285 0.224888469223
r=56.0811225135 0.233896221721 0.253836323373 0.186845776386
r=59.9402854736 0.285128625602 0.299434593967 0.223907621878
r=63.1160243784 0.226731776524 0.273521569224 0.271190788349
r=52.9882276465 0.241150361322 0.221843170341 0.24773282141
r=48.2430060907 0.189432671291 0.390611042478 0.300522664639
r=63.1073127533 0.273375232611 0.276710789649 0.353475416359
r=56.2281954776 0.172939765286 0.296920184141 0.316348959346
r=47.6769606115 0.295680913223 0.304964299008 0.155584131389
r=44.4452841078 0.249697693285 0.294178873735 0.243758705668
r=64.7598164785 0.224266829959 0.253652444361 0.278976519877
r=53.0977452565 0.325388365708 0.233784366712 0.194446345934
r=58.1102208863 0.17463495769 0.300473658062 0.319898382021
r=46.7280789533 0.328383873591 0.214743813175 0.217218543046
r=54.433067568 0.21624611394 0.382178482196 0.258434895386
r=61.6655419095 0.130499390426 0.280017482115 0.390398638235
r=64.9343760759 0.179194555465 0.280990674307 0.247756857835
r=58.9880010121 0.246197229825 0.244438915153 0.205548643941
r=50.0748013755 0.280554913691 0.19772009551 0.22184566142
r=46.0531779699 0.311848695522 0.221175649747 0.203643068949
r=51.0939068114 0.280468888702 0.314729160243 0.230155392968
r=64.8899764274 0.247822120495 0.274452187111 0.289048765223
r=44.510688092 0.331505069581 0.188887103039 0.284726965886
r=62.5352959907 0.195063030571 0.229495925554 0.292662595056
r=43.2790763083 0.251178199804 0.275799853794 0.205387833823
r=56.7011449694 0.187477110284 0.303396538484 0.152826510721
r=52.4596417397 0.343468950749 0.279324292172 0.20444920295
r=59.2007028102 0.306596221582 0.172910662824 0.365644921841
r=39.2244647069 0.301134685802 0.304681963147 0.153223186865
r=54.5075838467 0.203452288596 0.145522207137 0.278841802431
r=61.6919747187 0.257301050131 0.227464700465 0.291093781505
r=57.1984573755 0.335473527136 0.3037186793 0.196342416197
r=59.952555007 0.259389508429 0.150139589407 0.289595319256
r=57.0103664582 0.265149990983 0.283304505547 0.167549747185
r=52.6504843831 0.327926391438 0.225466387359 0.219787553529
r=55.7237097976 0.184941858295 0.275390304009 0.345788132389
r=63.0814579887 0.216595370557 0.204973270162 0.336296373484
r=58.8736617945 0.221875273587 0.247555957627 0.284082839661
r=65.1749376819 0.231254245297 0.230826024039 0.26402055462
r=58.3285701516 0.313542828297 0.207124870425 0.241736407907
r=43.926790249 0.245750810914 0.29781339439 0.213527952681
r=50.4966907857 0.285508798617 0.262375238657 0.186615546208
r=63.3552053626 0.291291866029 0.218777246146 0.247825624668
r=49.2542449831 0.203069980888 0.275285175267 0.222751592217
r=63.4867689847 0.261268069604 0.262818276945 0.288755183506
r=62.8568183356 0.296661285664 0.190823987791 0.272102725974
r=53.9442925486 0.28054457161 0.223781462001 0.190338407073
r=52.5281562972 0.160874889782 0.277554619379 0.209259984978
r=58.9888988628 0.319642748648 0.338943232679 0.207059967191
r=53.0188648651 0.280905337837 0.225302364435 0.230145038076
r=49.6769102025 0.215683295862 0.196998237832 0.271870126187
r=45.5481795984 0.242152499959 0.23406230844 0.235352323105
r=47.7933193065 0.282482282391 0.218638318493 0.233039554183
r=48.441081986 0.265739442506 0.313641191314 0.251726178902
r=49.1715979713 0.185751230396 0.199804444527 0.319405714808
r=45.5163924191 0.259427548943 0.256341977161 0.178385499222
r=52.4490876702 0.38436814283 0.300483486168 0.159345732431
r=41.4488802412 0.338437523193 0.212400757219 0.289948442429
r=49.323732306 0.305471685649 0.278336694606 0.166967821157
r=52.1301607022 0.255716279605 0.204000879058 0.387654471917
r=51.0477977666 0.101267945091 0.258597925181 0.401508959447
r=66.245809609 0.298366137547 0.29142746131 0.201472480103
r=62.5040047818 0.295042524877 0.12774423984 0.310542117357
r=64.2112520549 0.337915701134 0.324199912319 0.234702824576
r=53.1095462494 0.257281603342 0.273887054127 0.295842464274
r=55.7510477161 0.274539692272 0.173748160259 0.258332943032
r=47.7876378786 0.260689795387 0.185525600874 0.262137727871
r=53.3592765384 0.261395918011 0.284879740105 0.187535509812
r=51.5034607262 0.300980194724 0.281308823571 0.268921436183
r=44.7587118513 0.182225987002 0.268750654662 0.20195009541
r=41.2515136282 0.271801821328 0.244872105757 0.228940672722
r=69.3224868309 0.344346238433 0.116793227935 0.19828485276
r=55.177355654 0.213590810733 0.232587446653 0.214328578438
r=56.6934229233 0.340832778374 0.18444635097 0.318608422977
r=62.0715232493 0.220119965147 0.318322731675 0.284711548889
r=53.2636455184 0.247413789993 0.263676152744 0.299087474697
r=63.2627248418 0.203760303788 0.195903182983 0.323207063691
r=50.3894582978 0.276809880436 0.360482634783 0.203232163973
r=46.0001044067 0.259705573081 0.235499474238 0.22
r=47.6804608008 0.248723608989 0.240923756156 0.174098601913
r=40.9754003824 0.324523898091 0.288367140033 0.227553007593
r=57.4280772674 0.259760698093 0.265893111467 0.199090880002
r=43.0212066192 0.327595107515 0.148353923137 0.30904980228
r=39.2581137264 0.378984879129 0.198048091432 0.0603871713378
r=63.2004984461 0.161904918938 0.185731107932 0.3920231279
r=42.9271919783 0.399769437025 0.172495072231 0.256233692044
r=51.4876359472 0.178970803015 0.292173061734 0.236742134172
r=56.0840247825 0.231515858923 0.265934875558 0.239296520267
r=58.7637449052 0.324320150381 0.202359363838 0.257017359354
r=54.5215987649 0.213215383909 0.324188810868 0.209784753775
r=55.4491684969 0.235203947867 0.273045592861 0.176340384793
r=52.3633164265 0.260907080988 0.255258500438 0.264066316376
r=47.1123433097 0.273087898378 0.26781898605 0.255395712827
r=54.5647310703 0.267469831668 0.204390057651 0.231451970318
r=42.0585103355 0.295346015344 0.239059808987 0.183615155785
r=48.6508254248 0.214018563587 0.247306067406 0.244829693311
r=48.6307721028 0.249152738514 0.285175817091 0.245548777464
r=47.443894691 0.37343441143 0.158835277216 0.1518650625
r=59.7563923953 0.271961589013 0.194973310802 0.258925458008
r=53.388177333 0.33047471506 0.251798163107 0.169506842241
r=42.7557238246 0.203447844464 0.341008383709 0.288748865123
r=61.6014307119 0.174174875123 0.265191478767 0.292734543983
r=67.4892551819 0.201194361097 0.113603013645 0.430948261387
r=49.3156025406 0.258253385634 0.159485814206 0.299920708686
r=64.5655325603 0.208231458843 0.116438113462 0.348180433011
r=40.2175084703 0.315562603619 0.257392056513 0.16556861049
r=52.0331211388 0.159229930167 0.097721388284 0.346685143995
r=51.1886519543 0.233363324336 0.268736045853 0.286347429105
r=66.2771235356 0.406512499136 0.148141898789 0.232129540055
r=44.8858967906 0.220226716699 0.29209638213 0.216497927139
r=68.3741677858 0.20212031326 0.277877175636 0.235831881601
r=48.8278282576 0.19652746977 0.301945710074 0.269493613609
r=49.4885761509 0.275225182316 0.265836852634 0.181818181818
r=45.9075840593 0.205087513082 0.206411217084 0.239410974237
r=54.1066990345 0.248720644549 0.271652712564 0.286894886431
r=58.0946348568 0.279013066703 0.228020138965 0.302501713378
r=50.2285784822 0.224940599372 0.268598145167 0.289645129148
r=55.8005981814 0.206528074607 0.321093193446 0.258014377307
r=45.4101543407 0.226327679856 0.309758072567 0.225262799821
r=48.8636006263 0.241721229333 0.278170551061 0.190506242203
r=49.7680911673 0.238298259601 0.157937681147 0.303748003399
r=62.2553628786 0.252840503922 0.278464463989 0.208477933603
r=43.5990869416 0.20605283406 0.303000769428 0.229563135847
r=48.901522627 0.223652993694 0.165246300805 0.324826746582
r=50.888726873 0.258624088311 0.313347350899 0.234224762906
r=63.2046531798 0.333206273143 0.206999201336 0.191171131925
r=58.4101684828 0.238026433216 0.303960732651 0.272689926763
r=52.1370665049 0.347819616014 0.186622513271 0.282172446297
r=50.1261217899 0.287920166618 0.272989338078 0.193342160798
r=52.9887566479 0.312551033369 0.2269661834 0.217022614965
r=51.0476742411 0.164405208377 0.268988524153 0.240846712458
r=45.5155061773 0.224131555471 0.329022199761 0.215841366335
r=64.5316896342 0.238031845743 0.233053565052 0.315978686302
r=57.5662302275 0.236491799997 0.150702755258 0.31952129713
r=51.6181799309 0.243642570641 0.223502831607 0.24468265106
r=42.2414819835 0.265015667644 0.273577276862 0.241143569527
r=46.4758316724 0.216735483391 0.238254659078 0.262303314362
r=58.4830700111 0.304931383862 0.236503253293 0.214038858499
r=59.7507900541 0.264686046161 0.17657345864 0.31065547521
r=47.0035540456 0.251504757309 0.264022049737 0.210007905702
r=54.933662028 0.238145738463 0.26389877713 0.280659866196
r=55.6850065755 0.266022878435 0.278226806486 0.280208186602
r=51.1183734335 0.195524650085 0.255843808505 0.285994472675
r=45.6249742676 0.314351170021 0.140416189385 0.198494518082
r=50.0155785377 0.285521034307 0.302752090125 0.198301288448
r=59.0952304982 0.392312321053 0.0989470120616 0.195835939484
r=57.7480068306 0.288862251349 0.208252582213 0.251352900259
r=49.3433764224 0.215196311441 0.17514937866 0.288779289583
r=54.5777737483 0.242999788071 0.274664399046 0.205677644996
r=57.608776806 0.232871706097 0.280073090979 0.20409694172
r=43.5398292618 0.335195490247 0.244051241921 0.235385328812
r=43.4542537512 0.260768161399 0.227254449155 0.143946966302
r=51.6919475955 0.160896952525 0.353015104083 0.22261575608
r=52.4083575087 0.17185650192 0.289612169593 0.32749554663
r=48.3597427431 0.228910829939 0.252016064742 0.316835588137
r=59.8919867642 0.245809144911 0.218510464558 0.286782643701
r=64.2505909769 0.21095187107 0.293180133432 0.202907503501
r=54.0064602675 0.215442522187 0.297880118265 0.283681685522
r=53.1797840524 0.189086876127 0.27387695009 0.275395844987
r=47.3759411906 0.189137024527 0.226070365085 0.30713826487
r=63.7661756299 0.24241849338 0.281770947913 0.230596072559
r=56.6144173013 0.240633421574 0.27778970213 0.272638382104
r=51.8479734791 0.304257853208 0.219994044961 0.281375614113
r=47.0590572471 0.275853169336 0.318165059139 0.164616700587
r=60.7282874614 0.285556565283 0.261682605941 0.284505782633
r=64.1784942925 0.249607752653 0.236763574835 0.278572527303
r=62.889285338 0.297401083453 0.212439141466 0.217467827836
r=55.6272600961 0.300323732049 0.24575966354 0.167842616419
r=50.0724970189 0.19490670701 0.246455987001 0.338282811303
r=51.9266173453 0.251662416417 0.226707818723 0.254293816937
r=50.2042140217 0.281086441518 0.272969349714 0.243365838429
r=43.4835989887 0.183048976155 0.292020307926 0.272089671437
r=46.7988690533 0.27618519946 0.229668529582 0.217407014839
r=62.519713638 0.250891048668 0.247866798715 0.284082261837
r=54.4321303337 0.278671049125 0.166790046687 0.2384738385
r=56.8192827737 0.293442569427 0.191672963367 0.290870250655
r=69.4273344871 0.246163357335 0.281675030911 0.210869881446
r=60.0118379175 0.148796341864 0.299151082677 0.351726541995
r=63.0087695334 0.214801591393 0.293174709562 0.273348886368
r=45.341920146 0.241272571652 0.261403202619 0.242922078462
r=48.4099488757 0.204453462908 0.287386491291 0.31354244127
r=49.5010977254 0.255729202367 0.21031338027 0.193498689489
r=58.9284635845 0.293334805698 0.223093972975 0.336423495481
r=42.9562606209 0.209166073482 0.198780777163 0.292668236325
r=46.4003669204 0.23411924571 0.282427043191 0.280613945987
r=50.0369231908 0.198118856709 0.305495917861 0.329930333436
r=43.5564920551 0.246668349584 0.273148002062 0.21180566512
r=48.1434893048 0.259750634379 0.217448283784 0.328660338544
r=52.6126421238 0.249873443878 0.372559750845 0.178606892694
r=54.7385898055 0.275920451314 0.250200062168 0.166828700489
r=57.3019771867 0.329967354056 0.175558123973 0.208731269136
r=55.9992120341 0.30629115146 0.226927723728 0.194792732486
r=51.4894060587 0.20157402989 0.361079413819 0.315815680823
r=49.8391694748 0.239714438988 0.231543762638 0.263236083027
r=71.5886258709 0.286516930268 0.188549649437 0.316022609924
r=38.2562476847 0.267304958142 0.217229574458 0.264938211152
r=36.5631061915 0.256280764559 0.193611626073 0.2851008971
r=52.035305524 0.227708784848 0.297119170113 0.167294546807
r=45.1144970661 0.186459009301 0.263297041363 0.272466171558
r=50.8343590413 0.146226169356 0.372727418274 0.19560753005
r=47.108293856 0.256949362411 0.219939382424 0.278339935968
r=41.564587959 0.236749637492 0.170782115846 0.342171922288
r=53.6854140056 0.254196277753 0.187963822481 0.344751672678
r=57.0262122237 0.252737074875 0.282511897546 0.208358085945
r=50.7043544593 0.157046936536 0.376991973799 0.16456189714
r=48.3669526151 0.211189373878 0.327646772712 0.17994031213
r=78.4680038714 0.278998658132 0.244550034097 0.329571701973
r=61.4313160728 0.198105266928 0.260212396354 0.299683017246
r=66.0585049962 0.177019490917 0.312425229603 0.187031822281
r=38.8588763559 0.369160712884 0.242155400277 0.219086127031
r=50.8984294747 0.353852543256 0.161654770452 0.218693246611
r=62.6818372235 0.38662447214 0.172272625045 0.237360193529
r=40.8903334788 0.164995107408 0.254985762831 0.205929491593
r=42.9505910551 0.089916644689 0.343514988771 0.379750173823
r=43.4324928413 0.271157131108 0.346935475934 0.159668768496
r=61.8686406198 0.259817272552 0.373563185228 0.149420080785
r=54.9761312706 0.139194193698 0.330524418874 0.285982706742
r=43.2193141054 0.270016706297 0.250863791475 0.238199991457
r=35.6496551111 0.217120628561 0.241736771408 0.324654536814
r=48.5908573266 0.180518228083 0.377509648045 0.143054863249
r=55.0918398024 0.269728895517 0.260513060093 0.250562513352
r=43.9008388345 0.25318119312 0.305833639638 0.222276760948
r=59.1984164321 0.234751667097 0.194263172667 0.31844037611
r=64.3924049486 0.231717626287 0.20751492705 0.305436600604
r=53.9327224567 0.216271586907 0.269166830747 0.26876556164
r=59.5496548439 0.257943881546 0.158082950601 0.319204384766
r=48.1260493184 0.255207550322 0.265747932849 0.233659066232
r=52.5088143457 0.268884658698 0.225683852793 0.275348722262
r=49.5884299352 0.248472362862 0.296693320297 0.204982715877
r=47.0415355396 0.19245563278 0.332548589254 0.231328991974
r=56.7040787398 0.355339702194 0.25206810055 0.214851185711
r=38.4122939435 0.249294087918 0.274549966333 0.240331868929
r=49.2724882265 0.264300621056 0.291355510296 0.242903120364
r=47.1287708191 0.281427117896 0.257971421228 0.274060874363
r=52.8262590333 0.363182011935 0.150138533674 0.16189258312
r=45.1321575143 0.262982041801 0.256317959048 0.231351006765
r=43.6669140173 0.250706840528 0.269886483521 0.254694687091
r=45.1125666667 0.268397283862 0.285735945504 0.190833577006
r=56.6647076029 0.271931939979 0.316438906752 0.203054662379
r=47.3048914079 0.223102775209 0.266704823963 0.302337868181
r=45.884153999 0.208345106904 0.302015635302 0.269308655929
r=53.3140028956 0.253868749104 0.276121220805 0.224545063763
r=50.5842812212 0.24859941792 0.284135015939 0.226484439277
r=50.6352561054 0.260388743374 0.307303836685 0.20894383744
r=54.4459784968 0.279154162886 0.257624398074 0.240607625561
r=44.9318186063 0.254420098718 0.267260365795 0.221679593986
r=47.7018693549 0.232798788997 0.257645639679 0.241703919203
r=56.1407932958 0.219151312116 0.250199409747 0.280968333732
r=49.5257954443 0.265701336159 0.239762983892 0.256597406165
r=42.7255992158 0.270015634 0.326215749198 0.19079651115
r=57.3191374403 0.262532025614 0.204215073447 0.304533682798
r=47.2274087749 0.229995297814 0.247008427765 0.227579614214
r=54.0458730135 0.223106973962 0.218508757173 0.308005757117
r=58.0081467109 0.258546560562 0.232215871743 0.298599653408
r=57.4339748422 0.209758379962 0.292712836314 0.207572526502
r=50.423186241 0.225375213445 0.167263086514 0.263214512338
r=56.9806011431 0.213647203631 0.190776213555 0.335879683053
r=52.2052497067 0.318243710509 0.245437246842 0.196109256945
r=57.7380262743 0.239360665324 0.24897667468 0.284722673424
r=48.4574115335 0.203509487636 0.313536245251 0.242594779224
r=52.9057788887 0.301877003985 0.157454635913 0.235730805976
r=55.5595954724 0.264747314668 0.235441350338 0.232372399567
r=53.4704237667 0.33598578287 0.218694464338 0.208005092703
r=48.1050792195 0.2240465696 0.283819709915 0.187505309408
r=61.309219663 0.17589597026 0.233689694807 0.303277075854
r=42.2791252675 0.252667774403 0.246211070807 0.267351808533
r=54.9156968245 0.249305051092 0.25927647828 0.225797859461
r=57.4692933145 0.181647145141 0.323255509263 0.220768807484
r=44.004402445 0.294225278482 0.305264004504 0.169451481884
r=51.5999333535 0.211785898096 0.27539641693 0.290897728108
r=57.7676764492 0.234395072301 0.285974139098 0.226690968448
r=50.6632811114 0.285246838025 0.259718482252 0.27576499388
r=59.8731599819 0.194187033725 0.281995700789 0.311168915623
r=53.9267324936 0.303901580497 0.241727220451 0.237980727342
r=47.794702103 0.26245773691 0.280089739944 0.223228110089
r=59.6174334065 0.256847661295 0.249604132742 0.247459149868
r=48.036887756 0.25069637883 0.198189415042 0.236861652739
r=58.7034258705 0.210837364586 0.220120387604 0.29916528098
r=53.678034127 0.140796856361 0.362678202243 0.314608300976
r=53.1209634159 0.269088124646 0.18909789038 0.292339448014
r=63.9355460022 0.286434393577 0.187097812098 0.249628454986
r=50.9246186036 0.246172146648 0.200258240306 0.194107240896
r=61.00383764 0.282525122085 0.222432500631 0.223189502902
r=50.4161548735 0.273727115019 0.260539302377 0.229498256783
r=52.9514371418 0.23217602562 0.281635470156 0.208843244437
r=50.1912257163 0.150705262039 0.258308614566 0.32574823158
r=49.9133227594 0.25256806965 0.176389951755 0.2553784728
r=47.9984567556 0.284089076542 0.357097828796 0.160062160062
r=51.6922885064 0.190340855873 0.18080053094 0.263347757555
r=58.8286203544 0.2865849997 0.1640395124 0.385741307872
r=44.6615395196 0.335810918202 0.174926841126 0.284903561178
r=43.4802001502 0.302652269498 0.268606500052 0.184871683095
r=53.1696301932 0.116347004524 0.370307309663 0.168711502829
r=62.8728235262 0.323104010994 0.228025423001 0.243897620888
r=46.3478217656 0.228763807191 0.297993824498 0.198503466293
r=51.7802488634 0.296682890596 0.199964815575 0.216149651088
r=43.606262474 0.259985922458 0.266362472136 0.330965358352
r=55.6883190195 0.284602840253 0.151253652239 0.371407216145
r=46.1482549606 0.288626609442 0.310101387075 0.218604217205
r=45.4814249259 0.162497546057 0.184970501018 0.289513654257
r=61.4911024505 0.211362005527 0.196964839158 0.336056021212
r=60.9018295276 0.138274040734 0.309951976763 0.178583417254
r=46.7252602662 0.214565527066 0.292775250437 0.216478264865
r=56.6715146683 0.272814601345 0.190154869848 0.26822239404
r=52.8657689123 0.280187207488 0.221112844514 0.25390882302
r=56.0287474101 0.240009874979 0.293539596144 0.23451977892
r=44.7112223044 0.262258215093 0.272111870863 0.207347739932
r=59.8309644451 0.211668471069 0.259569349212 0.271486426882
r=61.3854642059 0.236857994081 0.259712365512 0.255941245756
r=62.1187660615 0.279386614327 0.187088943218 0.29118315485
r=45.1526734196 0.238931003449 0.272162636732 0.204312915586
r=54.0377529126 0.233110654879 0.247134726896 0.270978627697
r=51.2729339516 0.21108640145 0.220360761058 0.298921011449
r=58.6038928883 0.245251892338 0.227498633128 0.293939032765
r=48.9010099801 0.269831337965 0.247009058341 0.241131107811
r=57.0879095972 0.235773089208 0.329374540765 0.237752485492
r=47.5647824361 0.214562272877 0.231846712917 0.260376610505
r=46.0956883287 0.227971821635 0.267596110107 0.249880131302
r=52.4208246139 0.237177780736 0.237517931881 0.260720307023
r=55.8690498004 0.274146469197 0.216110995587 0.248638740633
r=52.9478678708 0.242248330924 0.236938010474 0.278849008225
r=62.0898711287 0.266719879834 0.240851207036 0.278551369328
r=55.9507498133 0.250977868 0.199567592547 0.307166080771
r=57.1751893759 0.265820767048 0.231984782308 0.340113282537
r=58.15409765 0.342657081447 0.154558321259 0.201266448192
r=57.1567514996 0.301948234237 0.249115715008 0.238223569704
r=66.781866276 0.181010549695 0.194605690441 0.339188666229
r=60.8105100265 0.284170364394 0.280262538658 0.224199946215
r=62.231122372 0.221606545871 0.269444598364 0.331449363698
r=36.8683818283 0.307493878979 0.194779643232 0.249125568381
r=48.9111717963 0.10549431189 0.339524816269 0.370268297594
r=48.7506457654 0.220269592468 0.300640995412 0.149008926875
r=48.6413214324 0.125250748113 0.265753168092 0.345598062322
r=45.9903083354 0.277950824995 0.208933757854 0.304452944721
r=50.662221946 0.26706338062 0.214651850615 0.219431983882
r=46.6372148962 0.211615720524 0.291950509461 0.291135371179
r=52.6738534276 0.237979112834 0.201335055986 0.230216408269
r=43.3760156976 0.30372380243 0.258040579515 0.307277636838
r=37.7789952246 0.261548687272 0.214179683173 0.133355489088
r=53.7742384506 0.307118817365 0.15248725486 0.332850509096
r=39.11542102 0.303373523322 0.21468490778 0.226958416217
r=57.8690571993 0.319584057175 0.177305280455 0.346825243631
r=51.4082564557 0.226951439804 0.25276591223 0.250453724365
r=44.4113262252 0.26311591947 0.161940859749 0.227345813529
r=64.6273052099 0.266284058186 0.141081593243 0.347797913438
r=50.9397680466 0.165330980124 0.316668767747 0.268680101572
r=50.530419709 0.145817255187 0.227821866278 0.370270598228
r=46.900331084 0.222919840045 0.216361621239 0.263577472828
r=43.8699039179 0.206906957558 0.349280056728 0.208947054997
r=51.1550082156 0.172618896603 0.184842462529 0.317495863179
r=60.5387727819 0.299226643481 0.219707778438 0.275066945527
r=50.058650479 0.185716040029 0.271646172632 0.309667299213
r=60.5557211866 0.341705314262 0.186384189638 0.255989169007
r=53.8214210451 0.229703879034 0.30394762513 0.181581307801
r=56.5253251336 0.226077039382 0.276018777529 0.277479967458
r=50.0349737694 0.165792793515 0.350041688506 0.224441464177
r=43.3604798891 0.294128218224 0.31487997276 0.192554338573
r=52.7224204583 0.324647038833 0.259924619234 0.230209974564
r=47.2687227167 0.198894918087 0.317022470711 0.222061070798
r=46.1501381183 0.352539282568 0.183547415647 0.310045479688
r=59.0330249467 0.135880374199 0.135119208388 0.422422471579
r=57.8259893358 0.207843602834 0.291252786682 0.141345786009
r=51.2619278771 0.249510806786 0.330203331802 0.129103864835
r=59.5863138443 0.143550113601 0.351704361746 0.20803375543
r=46.5898049531 0.325696830851 0.35566246659 0.177289041619
r=58.3219624145 0.121974178865 0.369193372536 0.197257025744
r=48.0433313154 0.144893048128 0.174884135472 0.320472370766
r=44.0816429676 0.37461959815 0.181981538565 0.302042781287
r=53.5586980058 0.239714699194 0.416597753428 0.188563848115
r=52.7085357944 0.125131878505 0.295477261369 0.33388861125
r=42.271937781 0.314097461749 0.358494737773 0.144070045105
r=64.6412864124 0.142800338848 0.406531473126 0.183271960306
r=47.5249254545 0.185340140878 0.304909469106 0.28107124285
r=53.3476283325 0.126396870472 0.347962621518 0.358989542818
r=46.3036769181 0.407478025207 0.266971255891 0.138803947668
r=41.5626739678 0.309888061655 0.202703693232 0.139013672045
r=48.8456273021 0.258577906495 0.308736649603 0.242995927746
r=39.3058959595 0.28695484369 0.135002573009 0.341172970539
r=38.7525311024 0.279490746974 0.22633634038 0.285400116691
r=76.4861939252 0.151009749462 0.308042964965 0.241261652268
r=58.6189525556 0.428608667318 0.232372108179 0.187438905181
r=67.7535598849 0.147322365069 0.178518984686 0.368685506508
r=50.2370950843 0.288618414403 0.148510705881 0.365458194366
r=45.4672840013 0.131370718042 0.18346685015 0.319834209793
r=59.2654167177 0.260054589633 0.21336523876 0.253111009678
r=47.4903907098 0.227979551833 0.234166532907 0.22649117431
r=51.7669569748 0.277303138072 0.265557508618 0.212184387306
r=49.643618992 0.262919506835 0.240235408053 0.218460163147
r=55.5421008739 0.280629246037 0.25047544692 0.187903447422
r=49.4871184225 0.185366383997 0.28558382257 0.282213524679
r=60.9543984406 0.235939770372 0.219247266837 0.307635080523
r=55.1596749515 0.292522148046 0.367006759877 0.176484583841
r=47.0251039649 0.195378724156 0.2932893602 0.292067979118
r=49.2483837385 0.278734295021 0.266684491566 0.247903646135
r=47.9162516069 0.252100670963 0.257750550296 0.253951255735
r=50.8047250238 0.207294393167 0.259746521559 0.262524682004
r=54.47563952 0.249081373415 0.268805948993 0.136163902609
r=47.5452599901 0.228173421699 0.140472710494 0.266762559514
r=65.3235236911 0.37419099443 0.271989369656 0.228656942993
r=52.7538680979 0.262390454487 0.293202156634 0.303670353695
r=51.5975204884 0.235435150889 0.167800844173 0.305380882649
r=52.2224066132 0.257651967988 0.283530856645 0.238488028623
r=56.645347727 0.294957971499 0.234768147406 0.251920507682
r=49.3832588897 0.242762649013 0.244747588498 0.264254785088
r=56.217381578 0.218304805104 0.223967032911 0.291598347048
r=49.6764769679 0.236321509309 0.262737175202 0.20638467258
r=38.0200131559 0.162241089796 0.232421877796 0.233028846773
r=48.977427243 0.301429357607 0.256734044294 0.248657653236
r=54.4000176512 0.282942066745 0.237993056947 0.231607475645
r=51.4448993543 0.25983776345 0.257718614266 0.284216412214
r=44.7485105967 0.197183593201 0.354029123941 0.170892447441
r=55.9986304802 0.305081734186 0.179226634684 0.227345415778
r=48.2111179271 0.266650744437 0.239772266151 0.205146850178
r=50.7887575384 0.286889904856 0.262753820174 0.208641212571
r=52.6172499131 0.247745175972 0.222361386979 0.238931535291
r=60.015485714 0.2843107615 0.251714837652 0.248442078382
r=52.6183251429 0.28612950105 0.160325324857 0.197177911677
r=66.6795655143 0.185478165798 0.27316869252 0.255016399768
r=66.4999045365 0.168065432336 0.276870181733 0.252311700515
r=47.1464881493 0.220135486752 0.161354801606 0.336081957785
r=49.4841760798 0.288674430202 0.193335484439 0.215804757854
r=49.7479000281 0.222786477804 0.259663284065 0.261652187256
r=54.493242753 0.227920668057 0.281348824374 0.32449451436
r=48.336607831 0.186416323403 0.239435450394 0.266858255899
r=67.9046599745 0.222416027111 0.290732250241 0.220912654905
r=52.4018546131 0.249980742853 0.294745722129 0.160455888604
r=59.407944233 0.19885213872 0.254186728072 0.329408275766
r=45.2565083859 0.276511414882 0.324995302518 0.176190811725
r=46.9545843541 0.225989172338 0.233086997063 0.245668239322
r=57.6950410829 0.237918827694 0.223779534041 0.248806289619
r=43.3024814574 0.244462606799 0.225503524436 0.220887781254
r=57.1267941361 0.277272193294 0.249864344012 0.23951787328
r=52.0006951551 0.274788932027 0.244698790456 0.236905942397
r=56.7040381457 0.273483347703 0.265096320282 0.240964146171
r=48.98657651 0.241621343515 0.212264743449 0.264715595048
r=61.3232104571 0.270283127607 0.215982920964 0.266348280423
r=49.2853819164 0.270583974192 0.215549672992 0.247983239543
r=61.7067530379 0.261230120472 0.207887538113 0.292065432941
r=47.6305843838 0.241969963101 0.289697938732 0.234138817081
r=52.1586480497 0.293567730642 0.241206997157 0.19858591878
r=45.6821927096 0.265884144057 0.247965796189 0.223089938826
r=55.0620872916 0.301283704932 0.232479577422 0.265339966833
r=48.1931460718 0.303227761782 0.222138034382 0.219831287569
r=50.8037440394 0.244902502454 0.22235714358 0.254910294162
r=46.0038767138 0.217186946981 0.31889290012 0.240716358746
r=60.6179072967 0.215403827213 0.262874630646 0.291103841283
r=46.9611157304 0.320755053614 0.262395404021 0.150190012311
r=65.1965000736 0.263523696648 0.157997161377 0.280657858157
r=45.5905634275 0.142310815799 0.331974898487 0.230121816168
r=50.7368931513 0.249099985279 0.186052113864 0.256607914776
r=49.2602273402 0.235469213804 0.204210404126 0.264887319039
r=47.9912517118 0.312850823389 0.206479313037 0.307832422587
r=50.5723162255 0.224184216617 0.206549409859 0.271086939752
r=44.3121847381 0.307241719377 0.26259096783 0.129667414813
r=63.3354001695 0.218390804598 0.222749379558 0.307286679909
@group {Random Data} recessiveon
@balllist {First Position} color=white
r=7.66419505432 0.315758885813 0.123392771032 0.226061312951
r=18.97876542 0.323263377532 0.16220048026 0.380481334216
r=10.2921256871 0.380721945189 0.0414189055672 0.293771651138
r=16.7905814754 0.344016125984 0.133952428268 0.161073603384
r=31.1749185989 0.185619702105 0.159416172729 0.0513825815262
r=13.100039456 0.503684441322 0.353161415847 0.127792477013
r=10.4248788223 0.490980682694 0.0977338580845 0.401266748999
r=13.2396518857 0.27291465266 0.125315632954 0.325068035658
r=17.6979903543 0.326149541772 0.00656763619293 0.308333805148
r=9.56101270618 0.185161238558 0.345372369743 0.420111875389
r=11.6359049391 0.197335511282 0.526332371818 0.187456328367
r=10.2826227155 0.538162499461 0.0717922610167 0.32680837641
r=15.0847233646 0.0108347241759 0.494612689922 0.450352021052
r=13.3498985969 0.288871271226 0.273102007199 0.37247399233
r=16.5434955309 0.0285086129662 0.309270700605 0.283505663642
r=17.3918297086 0.352951825157 0.411111150814 0.108108766806
r=8.14854215577 0.267263563653 0.164406215353 0.280803541545
r=12.0995348569 0.309511892753 0.129971883515 0.313600391816
r=7.42200987909 0.315812200077 0.0166858333555 0.2466325097
r=17.4406261888 0.266601818204 0.194242329664 0.276256281116
r=18.0333519493 0.111967669964 0.472366812134 0.365043938065
r=29.0037867437 0.346703374993 0.140478837447 0.220428972283
r=25.4750738353 0.31944780773 0.224813217134 0.436501744066
r=12.6288024262 0.180740948764 0.389294961982 0.30916642809
r=7.89801407525 0.442733783922 0.20727134157 0.00344198848561
r=11.6647514846 0.331232178762 0.200563996793 0.285041435196
r=19.1015215125 0.157315435856 0.382650878181 0.304958239311
r=12.6529885861 0.202178587282 0.398826067708 0.0644468130334
r=11.2688934857 0.299353817427 0.144324617397 0.304741134756
r=19.3920150631 0.127968341403 0.334172426454 0.00832627859396
r=4.48667105433 0.279856103926 0.310450647739 0.198450679925
r=12.0768797179 0.282805365945 0.309480169952 0.21623110091
r=21.96608113 0.202336424437 0.328646770254 0.430740492686
r=8.46340769795 0.158935258985 0.411130832603 0.0396848550278
r=12.1110326021 0.433586864019 0.285736578249 0.128699113617
r=21.220231377 0.416290187176 0.411359731891 0.077001183667
r=13.9507835602 0.143511346008 0.332760815787 0.27906058684
r=27.4612972991 0.189062389253 0.0267304737581 0.377853191161
r=22.5440012389 0.36513137117 0.0776951766267 0.196794026757
r=3.53569068167 0.330285173524 0.0659726324046 0.144353999012
r=20.3390517073 0.0133247276878 0.313550706206 0.312098982292
r=12.2384723065 0.0857401158566 0.333277050556 0.258455998609
r=10.2205286511 0.208728652692 0.198382976933 0.385183200792
r=8.75670634629 0.377404583283 0.292025131445 0.290402533955
r=9.81558398514 0.34148853909 0.066994693775 0.3648485553
r=22.5967420563 0.134337400738 0.0753348038814 0.435133744543
r=16.1103901451 0.423919457566 0.140587338034 0.387998961312
r=13.8080497577 0.265556661676 0.204455213969 0.257342559551
r=19.1461428808 0.444766011755 0.120377704046 0.392023566068
r=13.3566217085 0.000583841537036 0.403564563041 0.158749778242
r=11.7835817273 0.136171688554 0.136323135782 0.476740096239
r=17.2117235285 0.337103164667 0.11372835058 0.315594706864
r=24.7340949503 0.0657953553161 0.172699502127 0.45696044912
r=22.3674643087 0.0177802934736 0.0940581228049 0.709823973075
r=16.6380491609 0.339455552245 0.33382299734 0.293726297512
r=16.2796962823 0.442978678488 0.0703347648546 0.174211216062
r=23.7359498527 0.261630167835 0.314434664904 0.114508328429
r=28.6549403341 0.334708861565 0.164798173653 0.176135550855
r=17.0086307764 0.36354170971 0.201165926774 0.244830236469
r=20.717721076 0.0137691077488 0.201323924726 0.315624857484
r=15.8582035891 0.258322864909 0.324096080093 0.169776070314
r=13.8133312058 0.087597351523 0.0959293831581 0.520924736724
r=13.2863547658 0.596740615707 0.0676902070488 0.29216372516
r=6.24323671026 0.276996838786 0.309292631933 0.196299981788
r=11.2787956751 0.25664824799 0.167358148923 0.264073214544
r=9.13625281793 0.281631889211 0.264429863397 0.376318829488
r=16.1167298377 0.354684575006 0.0660383450343 0.336386277406
r=9.63811500119 0.303819647147 0.142109645211 0.33430490302
r=20.0195465473 0.135843182551 0.382813041286 0.227218688325
r=15.8409158949 0.334255113959 0.553644068742 0.00975407873058
r=26.0973360124 0.214766387677 0.289018432721 0.235109734614
r=16.0590127411 0.209423320791 0.254332089873 0.361048155043
r=10.6950855742 0.0917104304215 0.565312050294 0.243803776652
r=15.6920826854 0.283309576138 0.192939831502 0.330377103678
r=11.2905088831 0.607523944407 0.0237046508178 0.298449318192
r=4.92491525422 0.0482847567793 0.374317478671 0.0983721905444
r=11.1204761376 0.09736403645 0.124691414691 0.248973403222
r=16.754846362 0.115748888234 0.284858008923 0.339077395335
r=15.2087733854 0.082040382568 0.717387867827 0.161313731388
r=10.9037312593 0.224090087145 0.0118126374899 0.360620606574
r=15.2394859401 0.28253943637 0.280606789796 0.00401995012595
r=21.3940947122 0.170424055025 0.148938332102 0.207990446012
r=11.6931182829 0.401801379767 0.144558389477 0.179800565933
r=7.70232770028 0.384849588598 0.415265305011 0.048684170912
r=20.6983220672 0.408480399959 0.0930338926874 0.453148091788
r=17.1467038628 0.217074163246 0.376068098806 0.312460911166
r=12.921434575 0.412055595587 0.192669418098 0.156572958737
r=6.0975955632 0.297880935552 0.374163733908 0.0572691692432
r=13.790613076 0.656027294508 0.200566797655 0.0346920189005
r=16.48875961 0.385211077736 0.349187857656 0.0192773741014
r=14.8831935712 0.269040231167 0.379294676981 0.118655418814
r=11.784205769 0.115412963359 0.532935878219 0.00771567467046
r=10.9475433842 0.172575892385 0.107890063354 0.347476777453
r=23.3588966035 0.083341837673 0.259046188676 0.373594725719
r=12.2845064362 0.318953810331 0.134704261837 0.308814277093
r=12.9838006176 0.220512150036 0.239058735034 0.294238571018
r=18.3170895389 0.268716266257 0.21650943365 0.170078309966
r=11.4212806168 0.195886254495 0.0100123216196 0.314848389455
r=16.08437848 0.325648019957 0.318076598134 0.213542297346
r=17.9034340957 0.441903134569 0.241810575217 0.052150151547
r=14.4848271287 0.392163529148 0.361951065434 0.213739660087
r=20.49468782 0.118942475917 0.559254484699 0.211350106129
r=25.4958407785 0.258018289738 0.309690299853 0.0163315637803
r=14.7558163013 0.0343500547891 0.363902226059 0.522542062341
r=21.9681725836 0.437043651438 0.0373807447587 0.219127953971
r=13.9766921671 0.459550657613 0.34374249049 0.151187304803
r=5.34543846907 0.343494754532 0.135160182266 0.453638691858
r=27.8110126866 0.0159836736284 0.317773871684 0.326970061198
r=9.00102243798 0.335924327686 0.256463025611 0.0456459431061
r=23.7543570041 0.0138618080461 0.415073319205 0.0450147053543
r=19.0221239014 0.268352591149 0.336241779905 0.369960593997
r=13.5550280311 0.173984357266 0.313826875226 0.254448152039
r=11.180723102 0.321929193519 0.202511488855 0.202606918699
r=12.6838299829 0.270629037885 0.328676124013 0.102041433622
r=17.6853484007 0.209117146219 0.115944779886 0.197922287964
r=17.305896174 0.309967740608 0.323402174349 0.341951978915
r=15.7490281184 0.0861794872293 0.448714959299 0.444173611583
r=12.6836105257 0.238076902105 0.212399012996 0.256622039984
r=10.9772704641 0.0929306462439 0.291310481127 0.295896032571
r=13.1159396479 0.25385341171 0.196865192566 0.0928224767774
r=9.4041856429 0.105417440294 0.125630322139 0.273441090965
r=14.5752366873 0.399303980829 0.200261039033 0.00930877359258
r=14.7537318221 0.387332950003 0.0188263580119 0.447349673382
r=26.1945307028 0.0103748462919 0.372178247747 0.576432279851
r=12.6761860873 0.104471573005 0.283498034033 0.550418287929
r=22.5962507855 0.0561538344177 0.366723422414 0.356547623357
r=22.0109527109 0.388134614381 0.0786188998163 0.463174673835
r=6.81933924186 0.247538765499 0.253737013782 0.223211970632
r=16.8517222235 0.00802862986227 0.519735004202 0.228027766509
r=18.0329202229 0.10257872644 0.258817686678 0.200476916631
r=12.0701955482 0.628511999776 0.144345250034 0.0739251928712
r=15.1967523999 0.179024897021 0.334946381599 0.170562536553
r=17.5581352511 0.126677071522 0.179703083598 0.470185745425
r=12.6166959844 0.0039487977231 0.345543073931 0.0671954074171
r=3.97970467642 0.644406617995 0.169220803267 0.112876898282
r=17.5917185152 0.356995997234 0.396415642314 0.121986177741
r=16.6046508327 0.0388142093461 0.395814928356 0.383798750604
r=19.6658906472 0.297867860305 0.105498270541 0.557693327295
r=24.3783682737 0.0361961974681 0.190308506207 0.470060086895
r=25.195857487 0.242662880858 0.310825465882 0.227386874308
r=8.90813317251 0.459179120112 0.0847772962512 0.184786139697
r=19.2403456167 0.0161780032952 0.1930110184 0.534607564338
r=4.65800394223 0.174986422998 0.341989629523 0.318433451672
r=20.6133440231 0.326517034802 0.198320816991 0.0717768686316
r=15.8602325487 0.180617906364 0.527496920784 0.128641326649
r=13.0404917056 0.0587591586079 0.347717039543 0.394022963443
r=9.83611058416 0.40867109542 0.119994771068 0.194954203818
r=14.6869248887 0.497000672795 0.0961330540364 0.110655619642
r=16.4813653796 0.217295625718 0.363580701532 0.20289140649
r=23.1668337649 0.195938598253 0.391432018967 0.235150890757
r=17.1590147368 0.281500282228 0.24194359386 0.0133145228697
r=22.8913488825 0.273492543579 0.279749278189 0.283927857089
r=13.2503452554 0.357351943977 0.210286635554 0.0670401141341
r=11.7512854274 0.415730389192 0.0641856012869 0.200127208475
r=18.7420438344 0.440253771508 0.286496082121 0.072615358181
r=6.93665258799 0.448675879838 0.07579652946 0.26670946253
r=16.4392908947 0.354980935618 0.326244147128 0.129624215367
r=9.3401322872 0.0309895629217 0.327410269781 0.343371945763
r=12.9435511738 0.451572196202 0.310708032418 0.102328622605
r=11.1565755402 0.472900541908 0.339532013351 0.110888818514
r=16.5286592096 0.105860050018 0.318237984874 0.314259396117
r=4.28488607896 0.477905782775 0.0963082455257 0.36445876932
r=4.64745654872 0.467661560951 0.485817080542 0.0272860801741
r=7.32638672134 0.45495317971 0.231768500052 0.2049162734
r=8.1537044514 0.17629234258 0.150020447175 0.414526195525
r=13.951154628 0.281412483554 0.276199686171 0.167003599475
r=19.1986933525 0.189555088506 0.364063196206 0.0968963791474
r=14.8115927 0.212338217594 0.365456041134 0.103164091446
r=12.7308392819 0.14254317965 0.277435033985 0.345397594361
r=22.5386827946 0.198161450523 0.249072948988 0.303698807031
r=18.2526610039 0.185116309202 0.0909831631942 0.41340408839
r=33.9409902524 0.183763711227 0.420119182869 0.34820422263
r=8.30067585952 0.0820614573121 0.351071587629 0.316472780864
r=19.2925046913 0.0412186941931 0.3506503858 0.328834997028
r=14.2000589199 0.0396293313928 0.163187348614 0.413836984303
r=14.3825804954 0.187557022621 0.259675120049 0.311789510536
r=17.266541238 0.262999522671 0.108838798928 0.343015982049
r=28.6640332159 0.605543521179 0.137167895402 0.20387194362
r=22.6340785609 0.0164902750657 0.0187234683551 0.5210709461
r=7.98914784597 0.251014564546 0.333273275205 0.0810786767682
r=21.8784306249 0.0790945279829 0.542895558814 0.108618163682
r=5.59281179887 0.440440985177 0.0778570520294 0.355013035777
r=14.1420450571 0.0604827317359 0.247501277952 0.237183664223
r=18.5597016533 0.239424159292 0.247981769689 0.448689644256
r=11.6221916866 0.439420042307 0.123191468549 0.379053685162
r=15.301768776 0.202251631196 0.265113339375 0.210574586072
r=22.2502881877 0.236673113571 0.158364655217 0.190126936198
r=12.0227179647 0.350415156534 0.212139443125 0.174844312781
r=17.8182793385 0.218061525378 0.00374544632889 0.393531246023
r=16.6999607457 0.231185480877 0.337124108917 0.211446487495
r=10.886796062 0.17784675006 0.241400317555 0.357183388813
r=22.5946077049 0.0573384932815 0.17245025433 0.407630784504
r=13.4576924415 0.0795773230238 0.301042973414 0.243360184483
r=13.6254778598 0.420788911426 0.195144207394 0.00344968510153
r=16.6397646321 0.0284895227935 0.245142925308 0.316500307693
r=25.0763664813 0.0912077631655 0.140787009583 0.39486151575
r=7.71559182707 0.128016704081 0.131011260177 0.455955771004
r=23.0202764054 0.21692278701 0.106959036225 0.348468518901
r=13.1754900162 0.235667068082 0.141423446414 0.120662157249
r=19.6206086435 0.398780691361 0.155794398418 0.233327430256
r=13.7190274656 0.162226881629 0.381730397682 0.327604200662
r=19.7265638741 0.0779193082338 0.265897409149 0.342806525906
r=18.9069647362 0.0124479790867 0.625092770317 0.157304778855
r=21.6709823166 0.408884010477 0.212266175153 0.311998474487
r=10.6098029711 0.452670623894 0.315079740922 0.138499036947
r=19.7514788314 0.161988074104 0.167134327394 0.183793083995
r=6.44079111456 0.193944784053 0.390965392349 0.409953274323
r=20.1448756865 0.204385200994 0.312234173893 0.354444794068
r=13.6603401944 0.303022370702 0.464589362157 0.0174558318367
r=13.4503138801 0.405318078539 0.273031949769 0.00938060704963
r=16.7304189581 0.260646431239 0.100139046008 0.369952673555
r=8.91411136106 0.630368260036 0.0446254661571 0.0660930158555
r=19.2987220269 0.193341060181 0.112371730893 0.328904945207
r=19.0259774116 0.343909570167 0.271133173425 0.243628232536
r=16.821126316 0.107466103194 0.0679519024995 0.377187674485
r=24.9582891168 0.196760751672 0.292235975466 0.208761923388
r=11.7341083724 0.228258289048 0.203589930998 0.290607759754
r=16.1183553392 0.0765793248496 0.430197144263 0.0401495500731
r=13.1640130395 0.16444784314 0.0786966584009 0.318493856171
r=26.0578660919 0.171625206301 0.308287605252 0.275784382104
r=18.683772016 0.263414400146 0.119068683569 0.220707749778
r=16.6377724742 0.0611497801107 0.0473597131335 0.523982824273
r=22.3925613796 0.564088998684 0.00661908244698 0.176889262243
r=16.2309383526 0.345917650258 0.479052325134 0.0254016074365
r=16.9138156907 0.278480263893 0.14928319112 0.241678582057
r=12.6359592436 0.238999907708 0.264776874557 0.233537204946
r=20.1507818982 0.1679319132 0.43786227718 0.356599584494
r=28.1939605207 0.0310103190281 0.406056334836 0.156275429318
r=18.4525993774 0.399476854221 0.0699289363883 0.201723214595
r=7.21360405253 0.147968331029 0.243107802337 0.27943379941
r=32.6299281587 0.223784933345 0.143078383224 0.38434512478
r=16.6670244464 0.4984241112 0.418959324505 0.0165041742783
r=7.10071083769 0.0301352365737 0.879817041844 0.0483179447787
r=10.089281396 0.291746369288 0.155903784523 0.328842681945
r=18.8651906452 0.115327267421 0.0992016224482 0.458063491398
r=20.2293835874 0.0119251991982 0.524844479152 0.0411970560171
r=12.3069046542 0.166086877689 0.23891228459 0.197801073611
r=12.1866175471 0.126559301324 0.276521011569 0.544857661263
r=10.5998528518 0.239775319071 0.300205162911 0.271878855684
r=6.14657344708 0.149657436183 0.297384781721 0.232109291505
r=21.4619663542 0.0545697785363 0.290846819031 0.291226676828
r=10.8598556375 0.27987286037 0.329240902421 0.19936479509
r=16.9079571977 0.234989077479 0.262827114375 0.182311506009
r=20.6478617173 0.204161084352 0.328698603018 0.332817795462
r=13.1460311025 0.256846265296 0.227286632425 0.204041505188
r=14.6144873138 0.305924966903 0.242790626271 0.318679685277
r=14.972233985 0.0410060170237 0.312559076712 0.38498083916
r=18.6914486607 0.0536745914098 0.150219851876 0.231832408393
r=7.04678281097 0.53042965022 0.0558225898876 0.391331219224
r=20.8483686758 0.346300795706 0.0165218606687 0.261834471736
r=19.0976810595 0.498092758084 0.0439787601235 0.0120237523423
r=10.1639048145 0.0429603015328 0.435621019425 0.4515581237
r=12.4053216443 0.25588883542 0.381723832638 0.159201275125
r=6.33303274705 0.278929811415 0.38941724738 0.24607959907
r=18.9477825331 0.108165648659 0.162486928302 0.421339669745
r=16.0209648667 0.178513778301 0.37679135671 0.0509548494132
r=16.5556486838 0.372060877861 0.0332085275237 0.23422540619
r=9.55125083778 0.0823956591179 0.566672850729 0.143154432861
r=14.9019729211 0.239629929454 0.288685430922 0.215547370364
r=14.2360189442 0.167415676508 0.407575619376 0.327303992889
r=12.6042924237 0.351877617807 0.163597432759 0.114574540861
r=11.827811079 0.652354376084 0.216435459042 0.116045751681
r=12.7683961744 0.369308489712 0.0945258678382 0.119459987721
r=12.5094184012 0.167511706921 0.316556030903 0.290635470979
r=11.98599716 0.478511830772 0.0765351340814 0.0521881501201
r=11.9039762727 0.392925394856 0.0775496248092 0.333595712953
r=10.9744021878 0.147268710927 0.160672122954 0.231952102168
r=9.0154391265 0.225114682627 0.155349366226 0.520671817365
r=13.319792502 0.0139325165747 0.435634174925 0.113418662317
r=8.40536988706 0.280624594532 0.295889943248 0.0819260049208
r=6.53626669124 0.31718601502 0.395389311205 0.0497440385652
r=19.1038495457 0.460384301733 0.213046102864 0.12337506418
r=7.95101381056 0.224975977521 0.312217947805 0.296353553615
r=6.78361986501 0.142054327985 0.302689839284 0.338262873055
r=15.434777308 0.423110630561 0.141885264114 0.239926112152
r=20.419657902 0.0967014945544 0.308385336583 0.511939812005
r=18.7123135042 0.267548931871 0.185213812538 0.341262029963
r=6.95791144503 0.140056883412 0.0696107360912 0.412841019577
r=16.8019350328 0.418652903345 0.274197475876 0.0208400061342
r=16.377627625 0.055307102155 0.456428675608 0.0837492391497
r=12.5255062359 0.305665359737 0.311030279774 0.117726649028
r=14.7986118704 0.252118152704 0.235550582186 0.256953521307
r=18.0815732268 0.178320660197 0.339605570245 0.0513847862655
r=21.9018783735 0.382670013313 0.353935866313 0.212321812327
r=15.5403399195 0.218953926473 0.392588740546 0.228108962465
r=35.2177552297 0.271973918264 0.336129436834 0.0758606977143
r=24.1567568029 0.163912829803 0.188424957871 0.393134125426
r=19.6091880647 0.123509733646 0.15159781117 0.368434819483
r=11.3645036567 0.336103000597 0.0962409972988 0.311728214033
r=16.6117357386 0.376045988216 0.06746114011 0.190581569762
r=30.8144237075 0.251169515856 0.0730464210568 0.371161281431
r=14.5899402883 0.347241603106 0.189336711263 0.24014557576
r=16.6431311552 0.134482704895 0.300807435161 0.279131953665
r=13.0764220514 0.294775472095 0.0663732488421 0.183436166292
r=14.3491133019 0.00316415494938 0.447496820644 0.211635872859
r=13.9940483906 0.163707615937 0.258129517069 0.191505898148
r=15.2447503802 0.355479063978 0.155146406662 0.147507238606
r=15.9007589389 0.0552847377896 0.26709790991 0.293215560162
r=24.705097426 0.440144957335 0.217999931869 0.150069819626
r=13.0724420731 0.134778185151 0.156216309115 0.432980842867
r=15.5458076305 0.272834745448 0.168130482003 0.297308590337
r=15.6411950391 0.197875539387 0.550516660134 0.115573044217
r=20.7333756696 0.271087643769 0.0377575059188 0.648101540063
r=13.8714743245 0.380501461189 0.264045975007 0.0319049943027
r=16.1882061804 0.169815802139 0.636170527267 0.162936990288
r=14.8982786523 0.0378756436709 0.666890082083 0.0262113643981
r=9.4818257574 0.15819973252 0.18799774866 0.220390497233
r=19.3182657299 0.376507567899 0.171383278568 0.250287779409
r=26.8692532001 0.0988876087741 0.17930768902 0.436989472272
r=10.9368692525 0.259114472282 0.458631827925 0.107249562955
r=11.0219361901 0.405411476044 0.147739793767 0.0314286641455
r=25.4291584897 0.136625416859 0.328723273521 0.475089135256
r=8.05518955629 0.0206737927985 0.527852961879 0.315766786696
r=15.7486949592 0.416524177179 0.515780378986 0.0237988440924
r=7.91970939254 0.213447836226 0.282986817451 0.202393157815
r=24.9830497454 0.319492303711 0.145340671945 0.360332991876
r=10.8573820924 0.343596188754 0.139348421052 0.294378189817
r=11.7501659054 0.247837509791 0.357289480387 0.0210933760582
r=19.5278367241 0.0977641304221 0.102903887865 0.568203381245
r=16.6072634179 0.13388779623 0.400346592802 0.117945089001
r=18.227432589 0.0783179787274 0.456223213521 0.425853048734
r=10.5380906136 0.17063314416 0.462216203813 0.176019856392
r=11.6402415782 0.273553982807 0.239915184944 0.249671586636
r=20.8244931905 0.075730676773 0.298121907675 0.378275831622
r=10.2640152889 0.228132294972 0.231154289833 0.497035262141
r=21.684956689 0.134387145813 0.313902972803 0.377677739003
r=15.3456592209 0.280522507685 0.347753743279 0.0723595095464
r=13.6086796493 0.131325242126 0.716759920547 0.138014211274
r=15.0931129454 0.355367394231 0.132860725546 0.195937200765
r=11.7985169282 0.126030084902 0.0720561518449 0.175314199581
r=16.9083700015 0.283493424322 0.276699305845 0.239359223442
r=7.51893267936 0.344486917956 0.206517108523 0.0801394463167
r=16.692824897 0.317138425234 0.451533995571 0.135282674836
r=23.21201806 0.226542985247 0.31798791352 0.401073875654
r=11.3288595607 0.43437988563 0.190088684742 0.299127934659
r=17.2216831809 0.277663110296 0.13308939419 0.243899071059
r=16.0062458315 0.280230592941 0.368428613597 0.245240614023
r=12.7190369919 0.178710496474 0.2876300349 0.443640158291
r=10.6266533063 0.427002090062 0.146058641391 0.164116219341
r=30.0533839053 0.0620755451944 0.290978127602 0.582733087511
r=14.75405455 0.216803160046 0.317549855338 0.327878946233
r=17.6598588668 0.317888801623 0.331541777407 0.243219972158
r=8.9228263547 0.318982602126 0.19720662708 0.374793575289
r=13.0813063447 0.203195041872 0.298983950404 0.176522450795
r=22.2184997966 0.195450248398 0.330573330486 0.0690967027948
r=13.323709385 0.595770487378 0.0666827054336 0.174504338822
r=12.1736924817 0.312068705421 0.223897944767 0.325921520352
r=14.6756749247 0.20110220946 0.322272497484 0.312127709624
r=7.99492864721 0.109791951939 0.156209409818 0.360954530959
r=13.2968430222 0.324621582071 0.375556706942 0.159954927081
r=19.4409205865 0.110319912313 0.217002920449 0.142016163757
r=16.3898422656 0.414115392413 0.0561013784162 0.471979497621
r=18.4502273671 0.324063471762 0.278320779999 0.374890411425
r=8.44576522506 0.4457509966 0.208552116798 0.215577273242
r=20.2918829316 0.00023061436771 0.173249095228 0.445422476529
r=13.2228911268 0.321830693439 0.0786244530438 0.317269900587
r=35.6858351444 0.226974616388 0.334711976634 0.227971586085
r=21.5999282539 0.237100919084 0.107623821555 0.315918183814
r=21.6350430809 0.00087279978464 0.071487399616 0.492554022251
r=11.357060365 0.223348935901 0.388389364565 0.263270638823
r=15.4036046631 0.269210225993 0.0361556656656 0.572740708122
r=4.84698224617 0.353873035188 0.468220186672 0.0467985822616
r=12.8456115602 0.353652850311 0.191840174479 0.0725819521093
r=16.4615851126 0.0527342035559 0.391982979692 0.0252311867082
r=12.9590000982 0.287380187227 0.269738850083 0.225103932444
r=10.1019249314 0.296266516974 0.272699167965 0.282218770492
r=27.3185266663 0.301583704004 0.301859831681 0.170850189303
r=16.3577774629 0.0291595491254 0.327466009947 0.542276752876
r=8.17934224057 0.389443186858 0.454671438491 0.0187330573233
r=9.16175374809 0.340654471935 0.0452887543599 0.257342913615
r=7.75999319471 0.253246625008 0.00896625277255 0.452843618326
r=16.5802057066 0.413377782686 0.357560087912 0.130751166648
r=12.5856595282 0.416172315761 0.186660579589 0.182664895018
r=17.1898729089 0.149461901929 0.381614808363 0.261712085992
r=11.1409893558 0.516797490065 0.236668828452 0.0947346298978
r=6.66958877805 0.000816385457169 0.421882932182 0.383471634139
r=25.4160821012 0.276644002346 0.235611109171 0.12772614653
r=14.0915304159 0.2835258473 0.441705954568 0.102443168387
r=18.8152765514 0.257705689049 0.233495757045 0.256264290196
r=11.7430166254 0.0215748078993 0.177831452366 0.213716167169
r=5.27705990155 0.339149153716 0.0651055409467 0.391193410754
r=15.0124045148 0.359796912849 0.227342597054 0.0681377249084
r=17.7002774991 0.315994153845 0.0800374880983 0.204519535277
r=9.79479828295 0.171991237703 0.534016274243 0.0450106979461
r=2.62526695969 0.364883866182 0.165195264201 0.444863896639
r=13.9724821124 0.288256463145 0.288366256586 0.261534718693
r=13.5349518584 0.359408458761 0.309022884561 0.298487888311
r=10.541194776 0.0303519232833 0.608276486925 0.347540859545
r=19.0247472732 0.24775832238 0.348991679774 0.216928304761
r=6.70019519226 0.120628424855 0.406555811764 0.442993701565
r=18.3819417824 0.0082738128318 0.268953471247 0.352255553267
r=15.1848837061 0.248434591554 0.258617337785 0.306915905706
r=11.7583822034 0.175479956213 0.368470032675 0.401674339029
r=17.4098748498 0.293511086296 0.207102252124 0.0941720005798
r=14.7891433314 0.285866521172 0.280857902372 0.164374638297
r=10.8533909605 0.377521050487 0.363292038505 0.0329199768967
r=14.1491018923 0.292805603121 0.189185620441 0.284973170384
r=18.4409863447 0.17360006722 0.422935227536 0.389927516824
r=9.91315610836 0.45007189611 0.10082908261 0.384634523893
r=28.8140220767 0.133057988458 0.0677753890227 0.251715046565
r=13.0357603934 0.325091440143 0.125183134172 0.337427864759
r=15.7288307238 0.332831443745 0.332080568983 0.281073345471
r=14.1332672404 0.167973129131 0.273817411765 0.152394642723
r=5.59389959403 0.147183755996 0.330455366997 0.176964809046
r=19.1497953633 0.0372730171044 0.462490824068 0.447035212939
r=33.5100598728 0.211595512892 0.301245707706 0.178559621395
r=16.3809640723 0.446034452205 0.46398079812 0.000910085237529
r=9.56088664671 0.249382984593 0.326555070178 0.309778804519
r=19.7129840825 0.27119728832 0.350892197172 0.0630729710976
r=2.50602265069 0.191252433282 0.287039924567 0.477412530458
r=14.9835556792 0.497850476918 0.443315325508 0.0389510225219
r=10.9264795121 0.0843725104469 0.340294074695 0.450035958947
r=12.5377655871 0.359539598118 0.324469268211 0.1578268868
r=13.42397218 0.0246916454202 0.22782382583 0.368328778999
r=21.940500901 0.352302099666 0.102322856147 0.280273955336
r=7.86860861296 0.341398906259 0.0264106884461 0.321562178973
r=7.72267686127 0.254558962926 0.382572759154 0.190046334384
r=11.8502707747 0.215742668107 0.430920687385 0.138222628259
r=16.3062356168 0.491839771964 0.173491535672 0.303806098196
r=9.31539886578 0.419721506341 0.0504125275179 0.376916252494
r=12.8813636397 0.201288382237 0.293269356729 0.200468569856
r=16.8970833071 0.251134048098 0.207482747052 0.143818280554
r=27.3372102064 0.220756109573 0.282688940851 0.181136865351
r=17.4574102149 0.399226493276 0.151636931202 0.315095924304
r=12.1118860671 0.300935303123 0.277016751633 0.270079353743
r=7.78555527982 0.0786182947009 0.386022223385 0.249386135941
r=14.6978128686 0.249300567227 0.147363898076 0.353942890003
r=21.0327553917 0.477531084926 0.073876286519 0.161058526918
r=20.862114593 0.151417493518 0.386603068622 0.104563235002
r=19.6980301502 0.209386603262 0.108172174332 0.314665986053
r=23.053904514 0.201358805192 0.320819454388 0.315504998975
r=20.7490730161 0.141049508556 0.417529107016 0.173510684212
r=35.2779010819 0.203412286338 0.264802036043 0.327851515326
r=14.767249774 0.154821208081 0.352701979573 0.137897794718
r=14.2992921613 0.144475571641 0.31092479345 0.265059558001
r=12.3585868225 0.316611607633 0.433410765287 0.0703916683852
r=15.0293859011 0.267615568894 0.316080765981 0.172878993521
r=9.86781572664 0.200656285727 0.449571109409 0.341660031659
r=12.7111480245 0.246421344525 0.502029524315 0.0352391659691
r=18.502940758 0.349386383513 0.282182923954 0.250145877149
r=10.8599642822 0.192298573275 0.203780551611 0.336453741684
r=25.5891823286 0.0749936041075 0.222091179585 0.62682580996
r=20.8168737237 0.184982455705 0.28388509846 0.077295566412
r=5.12595062077 0.172306577567 0.246796978883 0.326502463526
r=4.8157593823 0.423728753775 0.217546115773 0.269625414341
r=9.10914151531 0.228133618194 0.217980430494 0.240234572789
r=10.3498897939 0.275959169915 0.219875997353 0.149310943636
r=9.87101382264 0.342209453188 0.157400448755 0.204294982067
r=17.0198437784 0.401471910183 0.336986073851 0.0798138867845
r=22.3806820195 0.269752389665 0.0212125450337 0.334011360666
r=13.388653824 0.250903954588 0.0818610856235 0.152540056143
r=8.46759849201 0.41636070673 0.269067708034 0.0378345593951
r=17.6974272745 0.261681312061 0.398637738944 0.147003714749
r=20.2597085175 0.124453293064 0.216625032316 0.381806068234
r=10.5545191526 0.140406328429 0.403726979876 0.418537998908
r=15.3990272714 0.415240154495 0.21694018735 0.00430817843992
r=18.8082444459 0.375975984821 0.349107383268 0.190414121865
@balllist {Second Position} color=gray
r=28.5873166344 0.0159863602042 0.37212786798 0.336511696516
r=53.4682046481 0.367781967868 0.217187896298 0.0443566226506
r=38.3593780027 0.153916373583 0.27870441714 0.196559197624
r=33.2576288629 0.328184316352 0.224532173705 0.167177930378
r=18.3263385294 0.510081426706 0.128128058992 0.361232082901
r=37.4063182821 0.319026912781 0.297654516275 0.210456988691
r=48.5141981091 0.188831314399 0.385000659612 0.109853935753
r=48.0504501267 0.408498303284 0.128665176267 0.0136843569752
r=38.1665728185 0.307459870327 0.158877150177 0.353949157984
r=42.4841417887 0.071493616136 0.25319193998 0.355407105822
r=38.8113789186 0.327197890897 0.297336671487 0.0200476204279
r=42.4404122084 0.122961084155 0.13072639738 0.431714220772
r=49.6790424201 0.232287958386 0.0608057193272 0.346172075431
r=45.1949156847 0.25582502511 0.192659184127 0.375106112279
r=31.7238916129 0.320849136491 0.379224197875 0.249894166378
r=34.2330418859 0.537041070024 0.249512332288 0.125638256963
r=32.1763208719 0.0796361712383 0.400321753681 0.275097614816
r=40.2765237803 0.210225986381 0.309774958532 0.148510030647
r=30.6147685518 0.135205490778 0.582540392763 0.0816879393552
r=41.1930888794 0.30948129631 0.0513207563592 0.293654695553
r=47.9712835538 0.301621931858 0.361883091549 0.00807993650527
r=39.4295310254 0.501757796608 0.135782616062 0.282349779374
r=60.8578721489 0.550646501623 0.0906575818981 0.28953019745
r=50.2400095609 0.301837629732 0.0172590651927 0.0480505015316
r=28.3732291279 0.165109053053 0.194355518107 0.14061040786
r=33.7315551979 0.203123970335 0.565291923847 0.21341528405
r=42.8743549141 0.306430133488 0.176908244923 0.227743270206
r=25.8174439895 0.270331576419 0.372808158766 0.096209547226
r=35.6186007314 0.168238626077 0.687402714479 0.00452045127927
r=17.6297507946 0.219761622361 0.37961875807 0.304098851998
r=32.5744554418 0.00834789781634 0.162346279763 0.43701766597
r=26.626880576 0.00101596635499 0.183572313877 0.778967151598
r=47.7319094901 0.34354812165 0.304014924502 0.349348267619
r=24.9901279507 0.0173387137772 0.124156841323 0.383266623668
r=37.7549265691 0.341023359773 0.176264645611 0.156925712906
r=33.3476620043 0.321996214897 0.0374485374724 0.44997863051
r=32.9395190645 0.184590642584 0.471506914575 0.223644693273
r=48.4242610315 0.427218144 0.00597311626156 0.157766091013
r=35.5498182385 0.380885077681 0.191451759497 0.241663770739
r=26.4116282707 0.0087481505457 0.417445529849 0.183823235387
r=36.8325626546 0.21220138882 0.255770374306 0.204141703534
r=27.410214393 0.0479179574381 0.354654217229 0.481812231111
r=42.321918932 0.111679875013 0.226168095862 0.205175644426
r=35.7860298443 0.149200776179 0.667479843905 0.0636580700582
r=37.604016272 0.0921090749462 0.284939660425 0.334525063082
r=48.9644408403 0.355373004319 0.315250815246 0.017717729959
r=43.8901229944 0.269383971099 0.114699988037 0.575623812808
r=44.665511271 0.33238406223 0.0724216476052 0.00712226099717
r=49.4041241955 0.307587903112 0.434002231457 0.140369827764
r=25.9862395032 0.262058996717 0.182823559798 0.291677122889
r=42.4406280064 0.120655842354 0.254304627277 0.293524038557
r=48.2379469839 0.421075347221 0.138828202656 0.0923183349822
r=50.2544172949 0.425340105286 0.209080578616 0.158024489881
r=59.4727011288 0.308843317716 0.308064768693 0.248336604213
r=44.2574789341 0.352816897354 0.255202838195 0.262728216954
r=36.8768239657 0.37980902991 0.237393642984 0.132283386625
r=32.357678725 0.481081699752 0.0975186847562 0.18128543054
r=38.3636995609 0.623477618818 0.143633145528 0.163923609379
r=38.6010935945 0.292310761059 0.294494537401 0.237762886504
r=32.3329627448 0.194140064152 0.262459799583 0.324672693879
r=31.9805878841 0.216578366936 0.281046227089 0.267107331312
r=48.8189423331 0.209970061363 0.0650957734525 0.223978199567
r=47.1436252248 0.266579073247 0.352487262922 0.0765841733741
r=30.2105760711 0.0119971955228 0.325687566031 0.363895210581
r=30.831611054 0.138218248894 0.450303307958 0.29293652325
r=37.7361645413 0.107980709567 0.408368490303 0.320882990827
r=37.7412280694 0.220970488333 0.301992948848 0.390932529712
r=40.0856443316 0.118083660751 0.0752545070976 0.365569918274
r=32.866699177 0.204302417233 0.208022201634 0.4135896218
r=26.5174620641 0.348202407572 0.206243137368 0.385051991113
r=39.4932871512 0.579340087064 0.153690256476 0.23730829574
r=50.6368112063 0.309030504583 0.0131264926655 0.144629009365
r=30.8161861765 0.0492847087382 0.44321662657 0.372107555459
r=42.9806153784 0.306044029606 0.254756509543 0.202710714335
r=43.8710446151 0.196313596816 0.197489428852 0.330615747455
r=23.4690463816 0.0350260704135 0.414635665228 0.143600906546
r=30.5031545428 0.138100390347 0.129304248943 0.192682596928
r=38.7123718636 0.317868131405 0.416248799669 0.154939168224
r=35.9261966381 0.203976249255 0.138579551729 0.358632789082
r=34.0163447078 0.173864638308 0.408594777274 0.253500891923
r=21.7553071247 0.295804546162 0.149207612253 0.315299338733
r=33.7165385379 0.399873722447 0.14180992471 0.131824824107
r=33.6920351855 0.172728459276 0.208323277872 0.292349688647
r=30.9488330961 0.126709609725 0.323549001004 0.126105114899
r=52.6350489605 0.239701763625 0.12971863739 0.379246659782
r=47.4434374614 0.35133026186 0.189849247851 0.102484647102
r=32.3766226956 0.23558453805 0.339216442165 0.222443716187
r=24.7975588647 0.0541579593062 0.524720747086 0.199513397552
r=31.5373881948 0.20059950059 0.193892867077 0.32069239863
r=28.5868148382 0.316754182065 0.073544595731 0.323328284791
r=28.3770754079 0.286660152425 0.399404636017 0.231660122941
r=20.6309533486 0.468876539467 0.335253330137 0.00118170549933
r=34.0814018169 0.0990693866345 0.269971191832 0.308977716532
r=43.4093359553 0.237530200743 0.00227894163142 0.379280862163
r=33.9256917673 0.110353777295 0.325772339124 0.387878969683
r=36.5880832616 0.269531598897 0.29250376621 0.279813090191
r=35.6074207271 0.474895862125 0.112415756504 0.143405733863
r=27.1796564313 0.0177606859797 0.308440299789 0.425972609894
r=43.155633738 0.410079721188 0.0511533499771 0.198078484732
r=27.24171643 0.253633127466 0.179451042102 0.403904749294
r=38.2733389454 0.243332699628 0.283094980989 0.307893284011
r=39.7011688908 0.401288473955 0.0585047873973 0.299837672775
r=21.5636668676 0.424089575566 0.163332490088 0.291511655586
r=47.5877882475 0.184188015715 0.278047912946 0.283247838624
r=37.8611799634 0.323285726347 0.48257357617 0.0448085812703
r=43.5140531835 0.279930695158 0.143687543205 0.0867011103008
r=50.4036248968 0.0885699870096 0.253109409999 0.0470993797008
r=43.3226983936 0.383045229952 0.198041081077 0.0534685301669
r=26.1345490046 0.15200992894 0.333917675927 0.156977902012
r=21.1151518848 0.432803191454 0.0286249418891 0.113036739962
r=48.8403443827 0.394029234581 0.10642873772 0.437860659508
r=37.9684059192 0.248324701927 0.325704292787 0.0616702131783
r=29.6523323906 0.195062764093 0.726000553866 0.0469558386208
r=28.1391205668 0.218058736803 0.125812997134 0.425775511298
r=26.8403977266 0.257088660395 0.408664575767 0.309619103442
r=55.0398722524 0.402829945942 0.145130110296 0.0504702400824
r=45.4896382539 0.230765392855 0.289028910269 0.339386330679
r=34.4684077328 0.18408228634 0.172572858078 0.34325069008
r=34.6717913999 0.17945960109 0.417669216167 0.108327903397
r=25.0186777058 0.088762689682 0.251195351686 0.279239533796
r=26.4339507816 0.0496998315907 0.385362894257 0.335411952892
r=24.7002428066 0.342742281321 0.39772525696 0.0235237967945
r=46.6270762772 0.155354194897 0.182099116027 0.34054302415
r=58.3777297474 0.323814960212 0.172825468659 0.32010090254
r=57.3543864054 0.299353751393 0.119734473431 0.176432608306
r=42.2907781605 0.351812166883 0.0193168478009 0.47607129366
r=63.5110273081 0.345688347307 0.0498684286726 0.114924657878
r=37.5531278133 0.0609580726767 0.0974629501544 0.157696882894
r=38.213715606 0.438707966065 0.00912916113735 0.186852310681
r=31.1047232712 0.378294131462 0.325808865825 0.0843157993439
r=35.6861770466 0.305796937797 0.362792590343 0.0309522759438
r=30.891993472 0.210806822283 0.327512039708 0.180085297886
r=47.6237071362 0.305294964792 0.200681364713 0.265980062428
r=19.1431773741 0.185202757937 0.178450101364 0.327563058633
r=37.1091147531 0.0342823860728 0.228055385755 0.272019644924
r=34.7171520745 0.316128555345 0.179292401328 0.271796498602
r=43.4358362192 0.340957600128 0.367132469856 0.10103537139
r=64.5767822637 0.403534670397 0.200639858611 0.122315688449
r=49.9924249023 0.37122928381 0.105048252971 0.229417553244
r=37.1745240392 0.416528702892 0.158803466251 0.363609959643
r=36.2378516779 0.261498466808 0.32005829422 0.121665660741
r=51.8276660425 0.311220484103 0.367816241817 0.0334603699343
r=36.7782805145 0.0834042515071 0.480504082899 0.0577540182197
r=25.3734559599 0.257486108611 0.23408788554 0.306703255587
r=35.9265742355 0.437685223151 0.0824146913266 0.15823459391
r=48.070370416 0.255348842178 0.0157237000069 0.159691824596
r=29.3071333251 0.0493319684428 0.264637752372 0.445524143554
r=33.491331126 0.318791193932 0.242128748365 0.1678968169
r=39.8062260866 0.411396002354 0.0788747014885 0.145994905665
r=42.6524757817 0.392036865986 0.0686863673976 0.212039089384
r=19.672941162 0.180720627702 0.269229044615 0.422360668027
r=43.0182948873 0.353637406826 0.259553405181 0.189495526515
r=26.007625531 0.235464544244 0.325667521387 0.223015656142
r=31.7774545673 0.063929275288 0.0667613482781 0.433805189715
r=31.4317609769 0.485985300504 0.0290286537362 0.377041550569
r=34.2494026619 0.0284665588367 0.250026621268 0.356976524496
r=31.2465220173 0.306724800063 0.272500081427 0.305657013271
r=38.8958109357 0.25335144205 0.303300604709 0.0622128699458
r=39.1482173009 0.410634849599 0.18750304699 0.00215741022697
r=34.0306975811 0.215098057552 0.412626337266 0.102747069239
r=36.0206333469 0.209271357447 0.289653868704 0.310301610275
r=41.8611070266 0.0151826679511 0.257380950258 0.263159126108
r=28.6444226503 0.0221487234402 0.471765667844 0.172107627228
r=37.7436930399 0.13265563336 0.390208495819 0.0886066963729
r=40.9588749661 0.0541379599512 0.139584949307 0.265554294709
r=34.6447118729 0.248096293491 0.0448290449979 0.33792538341
r=25.8422653408 0.466986143621 0.323782481348 0.170017138619
r=29.1895104266 0.263595447137 0.273220326775 0.13952321528
r=38.0505119079 0.0754767035861 0.0214100232151 0.456195703476
r=43.3551267117 0.450119205072 0.291047013153 0.101826806896
r=48.0916978336 0.388207800487 0.342072396478 0.0264436140553
r=48.2427971948 0.406711415528 0.123346802038 0.445616302107
r=33.3969444528 0.00481888278799 0.0589354546452 0.578687576753
r=37.5735559287 0.299204105153 0.271854939104 0.279549561209
r=37.1414263389 0.136335717996 0.208479047548 0.331157483987
r=38.5941932644 0.178205449636 0.275739679119 0.218601135871
r=38.4416403789 0.260553742819 0.0943568665115 0.483836462035
r=49.6506978208 0.499355583807 0.005060279721 0.330288430942
r=45.9606323719 0.313168402584 0.349812066985 0.17803100261
r=29.8721872849 0.121881816367 0.138888931158 0.203681439973
r=27.6284380738 0.497837675991 0.329520761166 0.0543950951955
r=41.2563756124 0.0410509636473 0.22369021321 0.278502701845
r=31.1241129423 0.248018447822 0.340674634006 0.107856494948
r=53.2704969377 0.419097158988 0.293123276965 0.180937526264
r=45.5899122217 0.19960061674 0.18688444554 0.351210722165
r=28.3492826323 0.108976755683 0.358379829072 0.396955130723
r=33.4228766815 0.469143402717 0.214176903896 0.173032240117
r=32.6698443777 0.297646547 0.222113955654 0.31825678636
r=43.5350663208 0.300319182717 0.248298503857 0.148724924298
r=33.4686417668 0.21574569834 0.0702023231871 0.540045044581
r=38.9441813918 0.194465227823 0.445590340872 0.123914674832
r=45.3237183977 0.430561103611 0.12531763298 0.228462976328
r=27.3587321085 0.0886557956499 0.415611308793 0.383522175422
r=22.7786989193 0.303074678269 0.344135205747 0.223653754445
r=33.8374055895 0.172497509149 0.158180925631 0.338142484094
r=39.4143837841 0.311578131873 0.120456686606 0.454823809076
r=44.3837425832 0.126561719856 0.323301274011 0.0173104008272
r=43.3174413715 0.394145871115 0.12292442097 0.315033159876
r=22.1987536537 0.0632118667241 0.46723472077 0.338471150853
r=40.2112504148 0.432653654213 0.232482907943 0.225967229561
r=41.2234988347 0.268414521862 0.140881256802 0.36646809648
r=40.2827598671 0.355912867433 0.0691526760373 0.352292911307
r=32.2043862452 0.223452985703 0.164956699771 0.300887027266
r=45.7552228904 0.351258978449 0.334321915429 0.223345243071
r=29.808827158 0.073254213795 0.244517402091 0.546685325187
r=27.3432371971 0.221761767801 0.190536666257 0.365559457594
r=38.5160504386 0.117348143101 0.622038095004 0.103926701474
r=42.41347181 0.341019007144 0.219581546725 0.407582125206
r=22.651681203 0.206147076871 0.3893880317 0.372616189783
r=25.0553650465 0.241767782812 0.394566489936 0.114068526543
r=43.3906630618 0.234760612553 0.320810215174 0.135998771667
r=35.2531011807 0.338797962443 0.2646108533 0.0107957841044
r=34.7147234889 0.264487732705 0.273561789477 0.401885571498
r=38.5279187148 0.322599499001 0.215027080856 0.386106776725
r=36.87357888 0.222777553608 0.10169007753 0.341549732318
r=33.13315091 0.359353985841 0.226962847585 0.330750746175
r=36.6553165335 0.108700013609 0.175537632374 0.28333685742
r=21.529067577 0.201823547219 0.188738420817 0.321907238908
r=28.9041738169 0.0891267658954 0.226827047504 0.487549415973
r=39.333286243 0.389842311281 0.0724755913193 0.420841505186
r=32.6835699768 0.273239537607 0.224064900455 0.287228081732
r=37.653110028 0.143072877677 0.386722570632 0.410247813784
r=40.287972825 0.393196740546 0.24235980584 0.136995343779
r=29.2285794673 0.317423966633 0.157611800563 0.303650746194
r=35.3687411086 0.234294387219 0.261589954221 0.222837029074
r=37.0604161807 0.221506592455 0.333285626168 0.0749120616383
r=47.4828600983 0.348118684826 0.143937687702 0.320505057429
r=29.5430233694 0.485875363782 0.148950005293 0.163205146908
r=37.8214798896 0.368669169033 0.0672260808341 0.269013565357
r=29.5847683432 0.0388220427979 0.489117089619 0.243208701601
r=53.68472828 0.4869677865 0.140322018404 0.132625627961
r=31.7619583804 0.310256232666 0.14378835961 0.304721143085
r=35.1455696412 0.0635218947605 0.0967427657231 0.261523305102
r=38.7099991332 0.129112430225 0.316819536718 0.211865654788
r=43.7065935917 0.242294549226 0.164135073384 0.315979149648
r=20.9432727741 0.196840506669 0.181281084378 0.428034508003
r=29.9716650704 0.248859794401 0.483277729816 0.0659221700453
r=50.7320374012 0.232929625653 0.312895621781 0.215781496472
r=36.2412653608 0.167633570607 0.344001345314 0.218490840716
r=26.2251472092 0.0208636701528 0.404727072204 0.40933495566
r=41.4101661135 0.507935175934 0.0191094120759 0.150414779381
r=34.3003987522 0.201768364065 0.43853695566 0.0861780196836
r=26.8590144484 0.11127939796 0.23490025297 0.550893879391
r=43.9062039742 0.300556970461 0.163217892248 0.32732093157
r=29.5840931208 0.29303707514 0.136829121669 0.549454954092
r=48.629253163 0.26239751501 0.115110637736 0.129654814706
r=34.9497745802 0.158184715201 0.339831689598 0.407896053843
r=28.0677318482 0.283963113644 0.202881153648 0.278867070275
r=43.1559689814 0.0903263386423 0.393339888783 0.216434991067
r=36.8364290988 0.2585096014 0.0573610771242 0.360641587593
r=24.6071581464 0.335176822675 0.234374905714 0.199880872364
r=44.7078512757 0.279969495719 0.314842347962 0.250333379025
r=27.7516061232 0.100742815021 0.262514999175 0.546360104857
r=33.6606321559 0.062062710348 0.523477116665 0.149222700335
r=44.5857493132 0.314967899251 0.0587385510382 0.348213839393
r=22.6421052077 0.335001462426 0.297060715445 0.227043885201
r=36.8630187516 0.260391679138 0.0478333816282 0.308895439441
r=28.4343866932 0.103617933681 0.468610112211 0.167039932967
r=32.5934244283 0.229424030395 0.36385368526 0.251861855494
r=44.3877210288 0.343538581804 0.373503972036 0.0339650928431
r=29.3829899926 0.277056058709 0.494913893228 0.0104883839826
r=36.294015603 0.296525655548 0.318734034252 0.288161493783
r=27.6509808086 0.200499114294 0.288727809634 0.263031889022
r=36.3555790161 0.161098340067 0.385080423973 0.169903181867
r=26.1179538796 0.10413073873 0.198831576861 0.286162993865
r=44.4246761936 0.166971993142 0.302857365286 0.0773785429011
r=30.6089123554 0.132632846643 0.246631110269 0.203493984364
r=44.0617744339 0.0325779765057 0.0828340371269 0.471454472108
r=22.4709366302 0.172429622562 0.403450811248 0.272643954627
r=28.6426585574 0.107911731023 0.243687145038 0.177356343956
r=28.5546369874 0.126613203921 0.381971300377 0.112608066723
r=37.6335058838 0.36883347067 0.0511039779879 0.249794813181
r=36.9304580296 0.199538893026 0.499746578692 0.0650925500901
r=32.5860162248 0.00180620471098 0.375693384459 0.344502577139
r=35.373226559 0.239277554834 0.454384352662 0.22214832913
r=49.6901836883 0.271697018533 0.238149535977 0.366643234199
r=45.3175100809 0.341766807837 0.317295125473 0.0991761460029
r=33.3568137905 0.0873043283101 0.691169351442 0.0891630380376
r=29.9150908067 0.343891869903 0.204694363426 0.0680632472118
r=25.1411146235 0.113986838524 0.0378881860303 0.468263752484
r=29.7040803336 0.280052118545 0.442604776635 0.0885840712955
r=41.1369211095 0.298817505656 0.109373714423 0.190680680974
r=24.1505274363 0.305428369285 0.0231404063122 0.347815850538
r=40.4517932363 0.425716562069 0.19238645644 0.365289001766
r=39.4741743672 0.269898117525 0.163250680097 0.228845939306
r=33.2782857321 0.568330325298 0.0743980439605 0.0063815194312
r=50.3664730649 0.473513763475 0.11604725481 0.188055219023
r=42.3139205511 0.257545165848 0.130537413694 0.197409005908
r=35.8944484828 0.154054556326 0.384766465133 0.259174949756
r=34.7443693581 0.259797761793 0.273643842955 0.150904049826
r=48.8011073309 0.42393590398 0.223450399984 0.155791738387
r=34.3895154552 0.266314679727 0.556312568656 0.121599770409
r=35.1380947412 0.197761435771 0.263263334709 0.295049988857
r=23.1597477504 0.023756698242 0.40460802176 0.46450177434
r=30.2446615241 0.278733520362 0.238404732172 0.260918932896
r=30.928281518 0.225320720052 0.233653895796 0.21218006312
r=32.2050048193 0.285135750515 0.266254463089 0.165273277583
r=34.7190861725 0.298616989312 0.238551589178 0.22658919274
r=38.7132374903 0.611319354623 0.175711975204 0.188227351677
r=43.9290412181 0.202878308707 0.00447800347452 0.35922830438
r=41.6932676862 0.333014340493 0.365659975218 0.0491087134817
r=30.6461168227 0.255519394584 0.267498884638 0.297379149084
r=60.9098204712 0.238790202232 0.321480369705 0.197137001025
r=28.8868716286 0.270962594353 0.0313633357333 0.286303855032
r=33.3612570716 0.329677877599 0.354812827265 0.225462859655
r=21.8614900496 0.373343376422 0.365611161647 0.0699073663777
r=29.6445334122 0.109903882397 0.380479424595 0.16200887821
r=38.2317796457 0.381619318756 0.433891364971 0.182467186435
r=46.8904792431 0.400157113178 0.297359760046 0.233955297436
r=27.0967427811 0.14910761611 0.360436240758 0.393111084201
r=23.4129423456 0.101125033603 0.311775854027 0.298654551204
r=50.8936880887 0.33308012149 0.418406788655 0.194850146866
r=36.1800073846 0.0845046562678 0.253755082928 0.326712237465
r=27.855389403 0.42672280458 0.338273175569 0.229429190467
r=32.5984072751 0.0661587881369 0.171440897585 0.286142693605
r=47.2557046259 0.404013715418 0.336312387666 0.182946412655
r=31.7289749693 0.0974349053703 0.522961219123 0.303559805829
r=24.9764836421 0.195456293513 0.189780913234 0.225421215066
r=47.6101697051 0.235338315625 0.16939894048 0.44983785482
r=25.3800649359 0.225109611174 0.126071826539 0.510112820991
r=47.2335000169 0.368515267277 0.233745441928 0.341555501479
r=34.0491833735 0.195255950065 0.228542286287 0.23057710038
r=37.9495226399 0.241685475404 0.247422818571 0.187094862385
r=43.8623124834 0.277758048877 0.0374812820286 0.366293875549
r=45.9999259546 0.140443891782 0.281887706875 0.328366180425
r=48.6299416904 0.368820295865 0.0354156349012 0.308995731285
r=24.7134141023 0.328138456803 0.439080779253 0.200676650134
r=35.0505171112 0.287038731181 0.218311296113 0.255567764348
r=31.9690682965 0.278326189841 0.340470429204 0.273067724071
r=24.8830567979 0.158765464637 0.287933364336 0.181499877536
r=40.6790422771 0.397285474214 0.0865119803108 0.283077965152
r=23.5000641175 0.0715329583555 0.502686669926 0.26306838558
r=33.1726563099 0.469817074342 0.480007361952 0.0232752698628
r=56.3112019844 0.533106488301 0.106253726734 0.216420551038
r=36.0114105354 0.059593449148 0.0541783431544 0.687688044533
r=34.8189638215 0.272216835702 0.127605311537 0.367522690945
r=46.8560423081 0.406127793144 0.0578332617799 0.120899040461
r=42.4311700331 0.0867197648127 0.0254282981039 0.584176446095
r=32.5489540584 0.232698205365 0.243301280576 0.311860905909
r=60.2022785184 0.38212812945 0.211675484602 0.299786499286
r=47.1033666132 0.443424998339 0.205610609408 0.109074148759
r=42.3908584529 0.323745032265 0.259982744134 0.129125625479
r=36.3095979609 0.0911365590582 0.375426090025 0.403068440866
r=31.6210782129 0.232814039945 0.307215341513 0.161725793653
r=24.6953578941 0.327051639452 0.281397777265 0.202053676203
r=34.3895867436 0.237752999372 0.395936612923 0.243404609079
r=41.507074498 0.118229562068 0.102930052402 0.349772032392
r=37.3484603003 0.141987031276 0.320818210666 0.30237845087
r=37.1145064153 0.0483672249226 0.107523916974 0.217055481401
r=29.2122893844 0.0826478672808 0.225860841377 0.580764384765
r=24.9331039574 0.394630495703 0.295772127787 0.195234099718
r=45.1585364331 0.198780635635 0.213086041376 0.514002466947
r=53.8879908655 0.372973827817 0.153235367131 0.156482434353
r=39.1757930779 0.148084531529 0.228557048372 0.22018933029
r=44.7637909614 0.342159462818 0.343324503796 0.0713304731452
r=37.045544835 0.148671436228 0.476709535924 0.141541347748
r=44.5992741503 0.638964268261 0.175956842906 0.0680055406507
r=43.5256578009 0.312145624196 0.310480651988 0.0130020865935
r=46.836861866 0.28219221927 0.205360621574 0.122957863988
r=35.7073014574 0.126603022008 0.319953822137 0.294956738623
r=53.404278955 0.235174285507 0.291943198155 0.242721160109
r=29.7203435095 0.0172540505161 0.350909306632 0.278036213356
r=27.2462347844 0.0953217302379 0.0477553459666 0.393247444592
r=20.3318915074 0.363853562728 0.133924429985 0.0745852340542
r=37.3427212026 0.205529621229 0.0987328969972 0.345436521017
r=33.3489409948 0.0702985620446 0.418083728739 0.32631645774
r=35.4308818434 0.439651922387 0.112190199775 0.358297907759
r=51.0944075745 0.185159638843 0.268113033625 0.207572314676
r=24.9981825458 0.23464173258 0.487606647702 0.22228054554
r=39.8364097844 0.135967596191 0.135506656564 0.0367649226189
r=38.7559452372 0.0341830313619 0.278461428033 0.27588552841
r=34.9079589543 0.352917405384 0.360968600878 0.153055633896
r=35.794031446 0.231898617192 0.28206453495 0.206197828237
r=42.1663442127 0.338079248358 0.176667693871 0.0808512399408
r=32.742584541 0.196212056024 0.272322435644 0.271362269431
[truncated: 61,169 more chars]
