# Supplementary material for: Do universal codon-usage patterns minimize the effects of mutation and translation error?
Source: Genome Biol. 2005 Oct 19;6(11):R91. doi: 10.1186/gb-2005-6-11-r91 (PMC1297647; doi:10.1186/gb-2005-6-11-r91)
Supplement: Additional data file 1 — A tar archive containing the used CUTG records, separated for archaea, bacteria, and eukaryotes, the data used to produce the histograms in Figure 1, the kinemages used to produce Figures 2 and 4, and the data used to produce the scatterplots in Figures 3 and 5. [file gb-2005-6-11-r91-S1.tgz › CodeError/data/kinemages_uns/bac_mp_AGUC.kin]

@kinemage 1

@viewid {oblique}
@zoom 1.05
@zslab 467
@center 0.500 0.289 0.204
@matrix
-0.55836 -0.72046 -0.41133  0.82346 -0.42101 -0.38036  0.10085 -0.55108
0.82833

@2viewid {top}
@2zoom 0.82
@2zslab 470
@2center 0.500 0.289 0.204
@2matrix
-0.38337  0.43731 -0.81351  0.87217 -0.11840 -0.47466 -0.30389 -0.89148
-0.33602

@3viewid {side}
@3zoom 0.82
@3zslab 470
@3center 0.500 0.289 0.204
@3matrix
-0.49808 -0.81559 -0.29450  0.86714 -0.46911 -0.16738 -0.00164 -0.33875
0.94088

@4viewid {End-O-Line}
@4zoom 1.43
@4zslab 469
@4center 0.500 0.289 0.204
@4matrix
 0.00348 -0.99984 -0.01766  0.57533 -0.01244  0.81784 -0.81792 -0.01301
0.57519

@perspective
@fontsizelabel 24
@onewidth
@zclipoff
@localrotation  1 0 0 .5 .866 0 .5 .289 .816

@group {Tetrahedron}
@vectorlist  {Edges}  color=white     nobutton
P   {0 0 0} 0 0 0
     0.5 0 0
  {1 0 0} 1 0 0
     0.5  0.5  0
  {0 1 0} 0 1 0
P    0 0 0
    0  0.5  0
  {0 1 0} 0 1 0
   0  0.5  0.5
  {0 0 1} 0 0 1
P    0 0 0
   0 0 0.5
  {0 0 1} 0 0 1
   0.5  0 0.5
  {1 0 0} 1 0 0

@labellist {labels} color=white    nobutton
  {U}  0  0  0
   {A}  1.1    0  0
   {C}  0    1.05   0
   {G}   0  0   1.08


@group  {Lines}
@vectorlist {A=U&C=G} color= green    off
 P   0   0.5   0.5
     .1  .4  .4
     .25 .25 .25
     .4  .1  .1
 L   0.500, 0.000, 0.000

@vectorlist {A=G&C=U} color= red    off
 P   0.5   0   0.5
     .25 .25 .25
 L   0, 0.500, 0.000

@vectorlist {A=C&G=U} color= red    off
 P   0.5   0.5   0
     .25 .25 .25
 L   0.000, 0.000, 0.500

@group {Original Data} recessiveon
@balllist {First Position} color=yellow
r=16.7783659268 0.210157968406 0.261897620476 0.397720455909
r=17.2268587922 0.226075671805 0.255767122368 0.374622424093
r=17.6505829707 0.268967074472 0.21124476558 0.329050004105
r=18.48615716 0.263864906787 0.212531827095 0.332845561767
r=17.9430504253 0.272291688019 0.212949677155 0.325791739264
r=18.3620905964 0.313752873891 0.158752778886 0.311130745407
r=19.0660944206 0.295733832215 0.163591455437 0.331878263209
r=16.8088301815 0.149044949159 0.298679083911 0.445424308657
r=15.6970940627 0.107650714511 0.312453916646 0.487342438819
r=17.8032257537 0.252489787979 0.249007975102 0.342112429488
r=17.6294764983 0.253392440188 0.23731853406 0.367567933403
r=17.8144914359 0.235523717684 0.263443082151 0.370023419204
r=17.0212373509 0.232597482123 0.248757148343 0.370042864111
r=16.6497753613 0.23815996636 0.246090808633 0.365796653595
r=16.5349585757 0.229516846198 0.247546768918 0.383525184109
r=17.3827227605 0.237887765772 0.237155803416 0.370721505751
r=18.3509506208 0.223493734623 0.254849230417 0.377353092636
r=16.4330275067 0.153943827203 0.278269270582 0.460354702919
r=17.2728368084 0.176265228488 0.270982809265 0.42699956662
r=17.7817120677 0.273500870863 0.205921871112 0.33137596417
r=17.5583607281 0.267786079232 0.196667436905 0.345169323988
r=15.5743394184 0.266143380429 0.149271137026 0.419884877028
r=16.9785886805 0.285383903793 0.163737280296 0.387043422196
r=17.2268197543 0.324537646057 0.160383160175 0.34403776213
r=15.7665459075 0.211917868767 0.26150198899 0.396230963957
r=16.4971080451 0.218471955224 0.247937258638 0.390772528538
r=15.195400308 0.375950725584 0.157202183753 0.286920815641
r=17.7117239766 0.214389509126 0.251036682616 0.406060606061
r=17.6485488936 0.212633832976 0.267880085653 0.386117059243
r=16.5074044188 0.206051873199 0.262553488778 0.396122609379
r=17.3637805191 0.199592487597 0.274074238129 0.402185949681
r=18.3162642552 0.217719647013 0.265928044996 0.392443269977
r=18.4968271127 0.279121094708 0.207170533131 0.341867346772
r=18.3784173822 0.35011052731 0.154205036491 0.295679992891
r=18.9970209615 0.351641910755 0.151419801644 0.288309965604
r=17.3888164285 0.315484751132 0.153186092424 0.328371589097
r=17.8480410804 0.324231132862 0.156127764492 0.316222679495
r=17.446010314 0.316857168236 0.153949683899 0.325513736324
r=17.4747522752 0.317456021285 0.152825613009 0.32732628086
r=19.9826307526 0.286660635597 0.186593515627 0.341027811014
r=16.2868733942 0.300921414016 0.167803667937 0.329937095774
r=17.5109239996 0.273894475403 0.197053911936 0.346720124039
r=18.596662759 0.29340583858 0.194161419576 0.338088151116
r=17.7993717151 0.300994986263 0.170932741412 0.338885180758
r=19.1169212121 0.314258373206 0.162743221691 0.319872408293
r=19.5430217681 0.29262843155 0.168147989946 0.356864742315
r=18.459289385 0.335920241832 0.149139634926 0.320020927799
r=17.6428169778 0.298854634139 0.187425143304 0.336518317442
r=17.5559862753 0.299397156813 0.186137217815 0.336927980312
r=19.8921270697 0.320030371314 0.160012736357 0.306946213383
r=18.7674642445 0.340209004192 0.164378151771 0.279938027827
r=19.3470152544 0.310790687539 0.179793338902 0.308311843969
r=19.4414951692 0.310415020964 0.190405298657 0.32065382512
r=19.5605465446 0.303804071866 0.182729962102 0.318699969127
r=17.1524788297 0.275849536616 0.190305288025 0.358849718335
r=17.3009385637 0.271249739879 0.211885048766 0.341558268772
r=18.0097546184 0.234283552321 0.229807262644 0.390128496761
r=17.7976207283 0.202358560348 0.268487013124 0.396136695057
r=16.6097445905 0.186984308748 0.288161992818 0.403692109523
r=16.6337566269 0.186357629682 0.289453975543 0.402117243593
r=16.8757890908 0.200545575361 0.259707860715 0.425303971742
r=16.7125239909 0.187324097401 0.290904804111 0.399224565892
r=16.778308205 0.38887142408 0.0992769569318 0.333228544483
r=18.4276902744 0.398524154578 0.113272053931 0.293282975921
r=18.7140646968 0.399321720151 0.111791846828 0.263838428491
r=16.907177679 0.403676332436 0.095071084111 0.338448049101
r=17.7487719991 0.397604864348 0.10290441063 0.30281798821
r=16.7363969156 0.217183781045 0.266378836844 0.373267592321
r=16.3428683011 0.218665323657 0.259842246606 0.388432297376
r=16.9034529959 0.234911061579 0.242777850618 0.372973209213
r=16.7587556576 0.22972972973 0.249214403786 0.381921427792
r=17.0061220609 0.236962551064 0.242331916987 0.381525555723
r=16.7112607721 0.230243971528 0.248422200143 0.382589372893
r=17.0696674219 0.392348230217 0.11816257936 0.252732478526
r=17.3843600589 0.386973281513 0.12871045971 0.245290112148
r=17.1925938361 0.395478734574 0.123362871148 0.231324881959
r=17.1934757732 0.394477040959 0.121661038626 0.241656102404
r=17.2054970178 0.215769476407 0.265985429904 0.38210238036
r=17.3192355284 0.195193109197 0.261415207928 0.388533851996
r=16.3871967941 0.214531599001 0.263040336355 0.387334121666
r=19.3946498423 0.312365930599 0.152365930599 0.363154574132
r=17.8600755307 0.391543555782 0.0917303447105 0.363151638648
r=19.2850820945 0.37889761712 0.122706286515 0.284282619636
r=18.1469224479 0.35969533183 0.127777658059 0.29911040499
r=18.131168114 0.360756873348 0.1377020859 0.249858162916
r=18.0274392757 0.522392372147 0.0470480593277 0.148126745642
r=16.4763141261 0.196921592956 0.26764168793 0.414123243457
r=16.0672019021 0.219811947073 0.255122049128 0.41731383841
r=16.3460602839 0.26827451793 0.196909225775 0.30916150887
r=16.2669898799 0.265200600996 0.19788906411 0.317616380863
r=16.8787836438 0.282927536397 0.191863406648 0.30494175966
r=16.5335554179 0.296743769792 0.172208453807 0.323282390197
r=16.6429626982 0.276171657682 0.204714310379 0.303558068344
r=16.6542922045 0.27549855822 0.205317219211 0.304036433207
r=16.6659518476 0.276259952365 0.204905069752 0.303719632528
r=16.6465027336 0.277045890888 0.204297988838 0.302584154957
r=16.7679283701 0.264795678722 0.233501643964 0.356211836543
r=16.9888137362 0.256964505831 0.237455355732 0.35673535826
r=16.9954354015 0.215096959778 0.274413529733 0.368645538858
r=17.0536712685 0.20446208787 0.279806438915 0.383576687099
r=18.0215546793 0.269509938038 0.23044982699 0.337828920898
r=17.2410370698 0.317140644019 0.180203607392 0.310777913024
r=18.668476945 0.384985858163 0.10878707275 0.309719722609
r=17.6657816162 0.371878063582 0.104616964661 0.331030297372
r=22.2157005191 0.418208896384 0.0933769902976 0.241025865656
r=19.8933144504 0.376723010759 0.10417618425 0.30241497188
r=17.8880912087 0.347772935048 0.116987349846 0.358881683852
r=19.7674521156 0.367793555828 0.100151373171 0.322987097239
r=18.4129184661 0.3777177394 0.0889578553877 0.322341652013
r=20.0792520244 0.426721983405 0.0956712986104 0.236179146256
r=18.4234151399 0.392627255706 0.0952977319825 0.307902190026
r=20.9593778113 0.321289500389 0.143322398697 0.345573832393
r=17.4161293846 0.221455812421 0.254531757616 0.385164084938
r=16.8727681464 0.226916925393 0.229501498595 0.389030012231
r=17.5012254152 0.222398628267 0.245673641762 0.391991871209
r=17.0207308883 0.21258804052 0.257802180214 0.400083558599
r=17.4953063572 0.22675004266 0.225461971629 0.401360731448
r=16.8182634772 0.229723038137 0.225097567705 0.390053108215
r=17.2180753277 0.245389744769 0.246263508853 0.355070131065
r=17.4440090668 0.231202642316 0.260475357814 0.370312803575
r=17.8363907222 0.294661179576 0.191112688711 0.321050237934
r=17.0818348132 0.280509076247 0.199838722401 0.309255055264
r=16.3278423011 0.191613447053 0.300314334831 0.397843256127
r=16.8198201093 0.212835749941 0.271975279296 0.381079153791
r=16.782153783 0.284124134393 0.195588612465 0.34644780713
r=18.3955437348 0.237450833489 0.230052444278 0.386589248923
r=18.4446987318 0.270648531441 0.20375845982 0.349070241146
r=19.1702783707 0.358690917012 0.123175778697 0.287246787192
r=19.2140949386 0.306914283286 0.134970889465 0.316624877821
r=17.8635497842 0.353177556184 0.12966959369 0.291524036315
r=17.8347884305 0.238693259403 0.248541399429 0.370484545041
r=17.0552424017 0.244724283718 0.243508555461 0.366732594219
r=18.4004720239 0.333007458598 0.152109055666 0.315342800556
r=17.6222875401 0.306145829982 0.157267994218 0.330394788866
r=18.9175802644 0.321754323928 0.166477727741 0.320027872825
r=16.9275789474 0.320765238279 0.156307639514 0.324239694591
r=17.628128751 0.263832074289 0.247409751874 0.338598429429
r=17.8160657435 0.254624481957 0.246831092692 0.344475892045
r=17.2268918647 0.268496819551 0.246568463341 0.339917419931
r=17.5673186714 0.265538053704 0.228816031579 0.34394170448
r=17.3785762681 0.255547607437 0.240342878033 0.342399880588
r=17.4049701552 0.252602103572 0.241604181772 0.347273403386
r=17.5763073644 0.25760362069 0.237538291989 0.346482599895
r=17.5565311861 0.257061265167 0.237745136062 0.346606863282
r=17.3757415352 0.327627707943 0.154158866007 0.377534100027
r=18.7844861725 0.33754704631 0.150425462281 0.326215022091
r=18.0722275298 0.261592708403 0.21429046637 0.327123943849
r=18.4820129306 0.3845903751 0.0882107049301 0.310952953052
r=19.6453162834 0.267097728178 0.19477826435 0.360906104128
r=16.8964544554 0.231564425046 0.251016551071 0.382756317498
r=16.7050923376 0.197172145991 0.278155594613 0.380799768438
r=17.2061885747 0.196999422966 0.285112521639 0.400115406809
r=17.3808665333 0.208242761499 0.288214068342 0.369511346839
r=16.6716677352 0.191948436908 0.268982869748 0.410436700789
r=18.5607761808 0.325594680438 0.160249525855 0.317665607934
r=17.4738988864 0.28837504564 0.181444385435 0.321497327978
r=18.923557753 0.323045319289 0.154310140827 0.317829145121
r=17.5396330825 0.283043709227 0.180871432885 0.329198848892
r=18.561440738 0.335804299481 0.157935919611 0.306688081707
r=18.0958688491 0.330129636311 0.178793800034 0.297900956287
r=18.8987035008 0.364859142893 0.13741143017 0.302615529244
r=18.0090387336 0.339368468376 0.146093619857 0.297837025262
r=17.9981117765 0.338354817941 0.146418256568 0.299565463973
r=17.5599639408 0.271016670244 0.229090648923 0.338413107248
r=17.7553295221 0.225413130862 0.275480125056 0.366815542653
r=16.8411349438 0.26314043005 0.23935934873 0.354260684895
r=17.4791528539 0.254980676473 0.247594129376 0.343559323726
r=19.0601314259 0.323027226581 0.153853253346 0.325149976927
r=18.4064266612 0.290715216348 0.190461496263 0.337859151066
r=19.9030130323 0.279862206358 0.188843695526 0.356810824272
r=20.300806298 0.328962850899 0.147167591192 0.336583179246
r=18.6542392165 0.334249504511 0.149139219355 0.317659241478
r=17.8962957413 0.3079536481 0.178355646154 0.318219381852
r=17.8731439564 0.28574430383 0.195752622253 0.333270872958
r=18.0057338601 0.320317016766 0.166289265754 0.310922142995
r=18.9503380669 0.325813274247 0.156116762346 0.315103904388
r=18.7342293092 0.325841698499 0.158568002132 0.321636907406
r=17.7649097921 0.31488540005 0.159077043629 0.326258640472
r=19.6756218634 0.3206415012 0.162448178049 0.321077896574
r=16.8519135089 0.174673966535 0.278174212598 0.428364911417
r=17.6227354609 0.30594581357 0.178232625284 0.313634254485
r=17.3333606063 0.326053897739 0.144504275422 0.282290030663
r=17.0807078702 0.318016276519 0.160795767863 0.290754275811
r=16.9871942853 0.320033195265 0.160453570694 0.286549879394
r=17.7915975507 0.317274089407 0.157889494676 0.340612157404
r=17.5467436894 0.344193177463 0.15479384548 0.318677106719
r=17.6509690546 0.317714915988 0.15995122859 0.341579177942
r=19.1856839153 0.332559260395 0.135302107523 0.35113701091
r=18.5401088637 0.296061973431 0.195923132751 0.310198479063
r=18.1704975408 0.299692992074 0.16681808214 0.339682340779
r=16.541664556 0.219302413147 0.251820527641 0.391957385495
r=16.9727826035 0.201404734033 0.261720997599 0.416023491597
r=15.5902784841 0.174219843056 0.312549425148 0.398990206217
r=17.7064747238 0.275167785235 0.214418257808 0.298527652047
r=17.6132235109 0.157160936949 0.294798647275 0.434033901118
r=19.7076147402 0.302851483514 0.18280856683 0.329509346759
r=20.4902284363 0.340534811675 0.162175933475 0.360304907875
r=17.4527084778 0.190765820909 0.277167119828 0.396105820651
r=16.8753217414 0.19766029534 0.264942785911 0.418589784568
r=16.8947621497 0.179116833204 0.27787563902 0.419424838269
r=17.0068388492 0.201023866176 0.260472997332 0.415999711587
r=16.386690938 0.187603732344 0.257866123237 0.421793912946
r=16.5648849719 0.208168436796 0.244246359745 0.398595614929
r=17.3233932961 0.190402700312 0.269273117814 0.415804768867
r=17.2964937531 0.210628034027 0.248969001567 0.403687246055
r=16.3860390186 0.187799005283 0.259812937933 0.418359995969
r=16.3828591934 0.188097479532 0.25762318945 0.421354539681
r=16.7247937886 0.211489614671 0.279097836465 0.383311415755
r=18.089948657 0.393057480367 0.100772124332 0.321586484525
r=16.8806984366 0.367538816956 0.153656046849 0.344275506367
r=17.1223060019 0.385566782618 0.104411683507 0.306443597813
r=19.3410683834 0.398052916699 0.0971186307608 0.283818795635
r=17.4904476074 0.367360729822 0.134518731258 0.296236854331
r=19.0624782297 0.370048051072 0.136190368551 0.274877474904
r=17.5261311362 0.371174277264 0.148121630032 0.268666662995
r=18.2467936417 0.397420221055 0.0971972475964 0.300390802944
r=18.3342648306 0.356270693182 0.158248803222 0.294206963453
r=18.9705047432 0.409293133295 0.0989844200808 0.254760530871
r=18.9621110009 0.399950401746 0.0878707469497 0.26937555798
r=17.6595625276 0.323338031979 0.180798200276 0.294469836117
r=18.128286826 0.391780170892 0.122333737075 0.265486024706
r=16.0751632023 0.182667947934 0.290823693852 0.407638271522
r=18.4759738618 0.262866931402 0.194796327242 0.367132050384
r=18.1740298573 0.280336151337 0.189287173785 0.364894513227
r=17.6196455773 0.259630794095 0.212466556206 0.36019984789
r=17.5951572157 0.25756735044 0.21331724321 0.360974189991
r=17.3814639892 0.252332220912 0.247763734744 0.344110690457
r=16.7738186025 0.160011219016 0.291729481471 0.43473687901
r=17.6074944625 0.267702330243 0.211976948133 0.325783011776
r=17.1401430113 0.27761376291 0.20521654836 0.321401189729
r=17.479585181 0.214410419358 0.257201717937 0.388910227312
r=18.05077193 0.312383242014 0.157774639236 0.330666442361
r=18.2195316219 0.32865453381 0.157655974809 0.319047873192
r=18.3625350869 0.373583270943 0.155217471147 0.239168820895
r=17.4482653692 0.248397073244 0.248679942672 0.341178245455
r=17.3214607493 0.300765141765 0.190209625607 0.281714303821
r=16.8870425831 0.207496803069 0.258184143223 0.398305626598
r=17.6206707267 0.278862827722 0.188042739181 0.326616499405
r=16.9658052918 0.251550829219 0.263071274845 0.339030256995
r=18.5015084311 0.285714285714 0.211540335943 0.341953929627
r=17.6218985531 0.263987138264 0.250160771704 0.331149517685
r=18.4108190023 0.320036983225 0.18060141769 0.295117333686
r=17.0716072337 0.273452952812 0.216021474993 0.320641424131
r=18.9674004299 0.288057028228 0.215145436309 0.316929359507
r=17.9911058122 0.279737985815 0.211668656352 0.322119573557
r=17.433328949 0.22643229071 0.235860973387 0.359948107241
r=17.3443169796 0.270046758322 0.25242515179 0.322457952404
r=18.1008495991 0.277924316419 0.228382648664 0.332636912068
r=17.3666942454 0.25792946853 0.24827928759 0.333995600653
r=17.1062258914 0.285235702321 0.243000717875 0.312335486959
r=17.2153197952 0.241568073459 0.249514391665 0.350520925305
r=17.4319930881 0.233399160701 0.245186373735 0.382745001234
r=19.4448106753 0.290731900111 0.186672491081 0.35278271813
r=18.3287034491 0.277666682168 0.215563719791 0.33069339162
r=16.9252969214 0.294790556833 0.175853754276 0.315258229126
r=16.3027262579 0.226788085406 0.26312559061 0.351199754489
r=16.4223852938 0.314371488398 0.173514088825 0.307842849926
r=17.1399710369 0.360880985645 0.128614263421 0.285413449676
r=17.9882431572 0.301430879298 0.191737825987 0.315624278791
r=18.0045453397 0.289859928096 0.203974073167 0.325090524851
r=17.9279031902 0.265967123644 0.214995776753 0.331654863232
r=17.1261067264 0.21417874898 0.269862968575 0.370494154373
r=17.220026448 0.189339506616 0.303474294488 0.383120796122
r=17.5768385782 0.217115689382 0.289864915855 0.354803411063
r=17.6678887563 0.225192965704 0.282684809422 0.357523673112
r=17.4066716801 0.220517641161 0.262037559274 0.369279939838
r=17.3120142811 0.223455951858 0.262398317157 0.373782357666
r=17.1471250632 0.2110702481 0.281495578744 0.373688942164
r=17.7622969054 0.238021211681 0.255673398228 0.359116664245
r=17.6088528889 0.222183790583 0.24644288971 0.381086392579
r=16.4182543129 0.220623718181 0.26152129328 0.391723971529
r=17.6261798397 0.228880229395 0.257995735608 0.364421733696
r=17.3852579685 0.220483766483 0.274932200226 0.367546142275
r=17.1646331946 0.231566707466 0.261982864137 0.359265605875
r=17.6643899637 0.244458895573 0.259307429686 0.348344442638
r=16.9993160123 0.250614250614 0.249098227822 0.349783051911
r=17.0140204759 0.240686320978 0.264148260499 0.361456062186
r=17.8314077152 0.21638497389 0.279274524117 0.369981470043
r=17.1830804085 0.249535747447 0.264856081708 0.351903435469
r=17.1889051435 0.227190086031 0.268162201916 0.363894286657
r=16.6149720367 0.199875915661 0.282413548134 0.394579326839
r=16.5719680661 0.228911009755 0.251563072211 0.37000366215
r=16.6816536128 0.230924802353 0.245047343262 0.383491910278
r=17.3006039163 0.229366192887 0.245531629354 0.389221008967
r=16.6575947811 0.233869172196 0.247695596028 0.375317273011
r=17.1304344399 0.218735788995 0.267192158052 0.372037794957
r=16.5430024714 0.219049196621 0.256438628458 0.383809839324
r=16.0468712358 0.199683519551 0.266114330066 0.411484750576
r=16.0804885177 0.191129595741 0.281630344369 0.406082182665
r=16.753787395 0.207679113339 0.247877908255 0.41892070194
r=16.9871672059 0.198676932217 0.259635995793 0.402949606211
r=18.3889515403 0.191542064493 0.254954062331 0.41406953702
r=17.1305489019 0.199197823465 0.264129245786 0.395787170785
r=16.406931756 0.211008627638 0.265585101879 0.394518580313
r=15.7811838349 0.179127647854 0.300215333767 0.42290550353
r=16.1258162329 0.204019582582 0.251816542128 0.408734862149
r=17.7602675936 0.366821341705 0.138940159735 0.287485696871
r=17.2855530405 0.370140151293 0.137688383276 0.28446607635
r=17.6860372403 0.375364088169 0.134074166643 0.280276594858
r=16.8994413264 0.368519399334 0.129612013318 0.314704083713
r=17.0931291286 0.371431237171 0.134260123157 0.288766560926
r=16.1458407365 0.180837543784 0.288397755804 0.401382474195
r=17.4670389472 0.20733140964 0.273729369914 0.378433258523
r=17.2245552336 0.14889943893 0.278993772736 0.453665454097
r=18.3954752206 0.278329197684 0.209961745244 0.319117038875
r=17.437395375 0.264145638575 0.255710972095 0.328038237155
r=17.5412771711 0.288091523661 0.216068642746 0.329901196048
r=17.4460649899 0.252562402955 0.24246554034 0.347676110024
r=17.3730573722 0.250201244832 0.244787379139 0.348788430169
r=17.4023258992 0.251172861783 0.241645615301 0.345555154577
r=17.8420726312 0.267838584197 0.224634023221 0.339816491968
r=17.9041811577 0.289340931786 0.210142557074 0.327132330154
r=17.5729955738 0.26194134095 0.235989796335 0.347246765674
r=17.4024485144 0.250738331719 0.244426213196 0.349011078868
r=18.1154028169 0.268495181616 0.233802816901 0.3280948851
r=17.9981981577 0.268926688347 0.224742186125 0.342919412235
r=17.5699999972 0.268519626405 0.210637039957 0.338526453593
r=17.118577174 0.272931755814 0.204282693778 0.358405686266
r=18.8765175818 0.31028741328 0.176134786918 0.292051536174
r=17.641854756 0.297716962343 0.202817836462 0.312838859588
r=17.9823781889 0.296519366432 0.210856737211 0.306385598296
r=18.0157817518 0.284616806451 0.229939234306 0.310494212241
r=17.376038973 0.2509202098 0.246111656327 0.346503455044
r=17.3923835464 0.252437798068 0.244534597803 0.344903311997
r=17.8599025598 0.283730256969 0.190028222013 0.322844976977
r=15.7006038193 0.217266554022 0.264641183409 0.365925973157
r=16.4676358928 0.218005023579 0.253685841836 0.393519064497
r=16.7352388973 0.250238616585 0.248161248667 0.339003986301
r=16.4737267175 0.199586088537 0.277017818384 0.397102619757
r=17.5022958854 0.213644614764 0.255067567568 0.40076643808
r=18.4935195877 0.221200199479 0.243863245969 0.382722890231
r=17.5568305352 0.361446309899 0.116518013291 0.310423224904
r=17.8964820296 0.364957716702 0.132135306554 0.285034732709
r=19.2545663728 0.351078955754 0.139390423223 0.303176492611
r=18.8225667657 0.336260528878 0.141668552309 0.314612926272
r=18.8806728569 0.336901969779 0.142297836869 0.313417283841
r=18.8147645599 0.336327663461 0.142427393503 0.313829073971
r=18.9465987773 0.305414847162 0.148864628821 0.345021834061
r=20.5570647933 0.36371124031 0.13690245478 0.291698966408
r=18.8400868937 0.341649725867 0.149665664219 0.305872437179
r=20.7086162845 0.370754403456 0.13260219342 0.268660684613
r=20.2639942061 0.326374984024 0.140842670302 0.326161973331
r=16.6688767101 0.233873259449 0.252912759307 0.391426135672
r=15.7695430667 0.173514083357 0.289551441001 0.40103045331
r=18.7786795027 0.34109021358 0.147191584316 0.297730315588
r=18.2907608341 0.316789532298 0.161898602958 0.320133702626
r=18.2834296319 0.31599532333 0.163255048607 0.319733256626
r=18.0406527275 0.298611486304 0.167125902714 0.338285878942
r=19.6348743211 0.319796141245 0.161856570805 0.320240262104
r=18.3421718249 0.311804793849 0.169705086459 0.322695998707
r=18.7302660434 0.31716401213 0.163041420403 0.326144801022
r=18.2204782261 0.295254847903 0.178054411528 0.335107021743
r=18.1609744628 0.293810574092 0.177175967423 0.335052152048
r=20.6827580267 0.289490696009 0.173279439467 0.342968657681
r=18.162493113 0.303407625643 0.173427982083 0.330485751458
r=18.2196654973 0.305245217314 0.171596903448 0.33127620492
r=18.1671742395 0.305453086516 0.172671785785 0.329625873463
r=18.1730176024 0.305685864519 0.171583174631 0.330616896622
r=19.5294278418 0.312241075989 0.160632200216 0.334544009988
r=18.8938972474 0.313648861565 0.164555593315 0.340742685903
r=18.4481548274 0.32337143014 0.159571937081 0.307714832133
r=16.9401354557 0.163312027534 0.280514412144 0.439109458546
r=16.9299972009 0.146561249294 0.304638200702 0.439168119429
r=16.7876422494 0.161897977759 0.291780442439 0.43725513475
r=16.8083702726 0.153672080498 0.296242328087 0.437727026011
r=16.7701004917 0.169879313315 0.286038272751 0.428221731773
r=16.5470024284 0.171683848797 0.280733104238 0.422817869416
r=17.5269468266 0.176732381276 0.291801462046 0.417862696384
r=17.2382143316 0.176443850267 0.283368983957 0.424385026738
r=16.9540743966 0.162488413701 0.290219367262 0.436363734345
r=16.5410090965 0.163065949969 0.29951416167 0.431879264007
r=16.6573602365 0.149883391638 0.300120772947 0.438759786773
r=17.4586656938 0.160785354205 0.290395330326 0.434797028389
r=17.6699202324 0.157564441678 0.294797987656 0.436440018671
r=16.6798008793 0.171642320238 0.287831513261 0.414444759609
r=17.4088861015 0.169145256585 0.288265615116 0.426954497127
r=16.7421897327 0.157103284527 0.295787315178 0.434723171565
r=16.6295000785 0.15950952366 0.283458465534 0.440308275479
r=16.950456813 0.151659154413 0.302155778997 0.435418408762
r=17.343424836 0.190756464685 0.270551910459 0.420168371285
r=17.4223912751 0.169785916252 0.300480229792 0.414164534805
r=17.0520727183 0.148220939279 0.307060284704 0.435436542057
r=17.0586132942 0.163831867058 0.290566959922 0.430107526882
r=16.9368146483 0.156792232311 0.288351463934 0.44559321526
r=17.2993455191 0.170810412786 0.296725429896 0.419608437649
r=17.3727779034 0.16410281614 0.292770432988 0.420995724185
r=16.5245385839 0.210810960344 0.283213687982 0.348299376184
r=17.0947226802 0.233500167807 0.24839853497 0.36457953335
r=17.7107298369 0.215468258186 0.25798144136 0.362956301353
r=16.9040851045 0.245189406638 0.233702089619 0.338853503185
r=16.8610980231 0.203636418233 0.29024601307 0.367504545182
r=17.1657302022 0.253881278539 0.214872798434 0.344748858447
r=17.3030609659 0.255571503534 0.223693551872 0.334194181217
r=18.0981522442 0.231305370114 0.251459041861 0.383549565436
r=17.4863099005 0.347304959908 0.128679026429 0.341839471605
r=16.6861410138 0.218161344477 0.284329856621 0.341889713576
r=17.0332316588 0.314252526056 0.169825761795 0.353000238682
r=18.5973521146 0.3093745695 0.171304587409 0.357969417275
r=16.8091800726 0.203591639135 0.274639364103 0.405678584279
r=16.4389197516 0.186302789399 0.291367323739 0.407591001539
r=15.5542714691 0.159648390065 0.312013686271 0.410118446888
r=17.5208902229 0.19698738258 0.280862653549 0.384803512868
r=18.0980730468 0.325954001206 0.145835127918 0.343957274528
r=17.9803119542 0.33478533858 0.144790375367 0.313147853846
r=17.3942494155 0.240230460922 0.200734802939 0.380406646627
r=16.6896797252 0.217697811448 0.243615774866 0.358383952134
r=16.4363396877 0.274211961935 0.207062077632 0.339496146007
r=16.4171160297 0.273400827657 0.206880365311 0.338986233261
r=19.7145129031 0.388295519452 0.120772511177 0.259255919021
r=17.3195113114 0.263665164428 0.201329704163 0.366739547544
r=18.0991275941 0.279576506037 0.199846580189 0.327354337565
r=17.3309109511 0.256163199358 0.226057730735 0.340012383858
r=19.0030776794 0.313351594325 0.169511167299 0.312368310156
r=18.2916011461 0.270755597015 0.203491471215 0.355010660981
r=17.8021661253 0.268444398196 0.206357106768 0.344699339416
r=18.6503306067 0.274978376375 0.204744841221 0.339626838008
r=17.6889068553 0.261854100524 0.215316428823 0.345096457665
r=17.655099362 0.264013304946 0.213748401278 0.340980140374
r=17.0602696593 0.203948430741 0.275799501984 0.38625952901
r=15.4756475014 0.215705190044 0.259502218792 0.393305035694
r=17.2650642578 0.206291242232 0.277596258569 0.381766929336
r=17.4071255222 0.431796048111 0.0886579692807 0.220507902295
r=17.8488055029 0.351955061453 0.143829749787 0.305215452759
r=16.5113429583 0.284575396046 0.21311415327 0.334085891297
r=17.2124074941 0.193946320086 0.281079460903 0.390456214572
r=16.5587220232 0.207701887154 0.279126353099 0.376702749305
r=17.4569971095 0.218254759294 0.265698195953 0.382786803548
r=17.166214804 0.193290020993 0.28351370088 0.392148373769
r=16.3760464727 0.209807410509 0.284069499686 0.382823948085
r=16.5673195462 0.197593714769 0.286006200676 0.382275225479
r=19.1946741263 0.284581019582 0.20892655839 0.321781971525
r=17.2806478143 0.276981970857 0.212398122993 0.351321313905
r=17.1827048452 0.231697513592 0.245848045511 0.354781910832
r=17.2396388962 0.230773338297 0.243594926898 0.357590200425
r=17.1825303058 0.276284755486 0.221460304655 0.324117492171
r=17.8372908168 0.270565548469 0.225686286124 0.332773905661
r=17.4242992525 0.258492617194 0.22700651866 0.338227885529
r=17.4114692093 0.260397361873 0.226185752851 0.337053543599
r=17.4167875424 0.259541277449 0.226918573799 0.336684709989
r=18.0235611729 0.286512098196 0.195076069321 0.317927434336
r=17.2816051865 0.261205482969 0.204724363501 0.353055138971
r=16.5700488659 0.206022570673 0.266527617416 0.38889716563
r=17.1750774674 0.233703690556 0.245062889733 0.36454746607
r=17.3779281371 0.231582826608 0.226976229961 0.380725999631
r=16.9303288377 0.229125625095 0.226953578825 0.377531949285
r=17.4707423575 0.224947633648 0.246045960961 0.372666282141
r=17.4180318539 0.306349543427 0.168188575069 0.324952219155
r=16.9587809202 0.229421696919 0.227838750528 0.372836639932
r=17.34234609 0.349301504041 0.126318043141 0.345394208639
r=17.4534865019 0.320793643826 0.16061630306 0.329441201001
r=18.4565085271 0.347552602436 0.13665559247 0.309368770764
r=17.0178213354 0.232665515718 0.233869996387 0.364114505962
r=17.1798240884 0.240336301677 0.212079001045 0.373712750609
r=17.4367665886 0.347161815546 0.125738820118 0.347329095573
r=17.9073764406 0.352117565378 0.121916223097 0.325966211525
r=18.1202812691 0.346332381147 0.134691899612 0.314017547439
r=16.7195740886 0.227174643097 0.232905097389 0.369678608686
@balllist {Second Position} color=red
r=47.2304489102 0.270095980804 0.258798240352 0.20075984803
r=46.2521312957 0.270288412056 0.242812073479 0.205580292216
r=45.2480107562 0.315810000821 0.224135807538 0.159803760571
r=45.4259795721 0.328133688431 0.219087476953 0.161403611461
r=44.9404734037 0.319155478118 0.2171005432 0.163267397766
r=45.0073293051 0.338577590302 0.205989093466 0.151142906002
r=46.3160083636 0.348422043701 0.203440812883 0.160730225108
r=48.6048905445 0.216117076879 0.286914378029 0.220621495771
r=49.0560599698 0.184789859907 0.318879252835 0.228854323935
r=45.8023347598 0.295127407119 0.228039291967 0.188017895351
r=47.0617378769 0.289770227742 0.239078203783 0.191939359074
r=47.5357143776 0.302291408367 0.225742756119 0.204757312761
r=47.2946579485 0.271766769416 0.252586895829 0.194642505008
r=46.826904768 0.262656587684 0.254608396327 0.194359420687
r=47.5984032066 0.25730265345 0.25808932729 0.188868862243
r=47.100977344 0.266190310213 0.254025792959 0.187800627396
r=47.695677519 0.276534874406 0.237855467185 0.200205985009
r=49.9133075702 0.226057552964 0.290221516804 0.206472983231
r=48.4438531324 0.237010641884 0.283045215968 0.20221986806
r=45.5936185121 0.315103259517 0.223463548146 0.169420253794
r=45.8460943285 0.305322344604 0.217874656602 0.178926288223
r=46.2746373626 0.262585034014 0.258907079315 0.21333632354
r=47.7130395537 0.312505256076 0.269237238247 0.172371261178
r=49.8880311888 0.348401666551 0.173324183321 0.150327649193
r=46.2593497006 0.233836942982 0.284706875075 0.205287901314
r=46.7454822477 0.250029771525 0.277589697351 0.20162977833
r=44.9388414913 0.34590079791 0.200503942886 0.158928654752
r=48.3066736133 0.269750132908 0.256353003721 0.199929115719
r=47.5433970021 0.265274803712 0.247787294789 0.205389007852
r=47.4922609379 0.246092044363 0.261680202602 0.199414898262
r=48.0794045446 0.250365432318 0.265547484054 0.209337349398
r=48.9730352502 0.282219743988 0.226992823894 0.210798099302
r=47.4444153874 0.332352412248 0.222309415208 0.158386057842
r=46.322528776 0.371149595103 0.193772702532 0.137875876165
r=46.577443339 0.384896580445 0.172396773248 0.137522557957
r=46.7811685128 0.338934431183 0.194690284361 0.143205493417
r=45.4890750607 0.34219453868 0.214745194001 0.147711473222
r=46.6984101034 0.341233173148 0.192931595798 0.14386354947
r=46.8285148504 0.341343714011 0.194285845749 0.143010161895
r=45.9042625266 0.326640791432 0.233344033618 0.178101380337
r=45.529894569 0.29312483388 0.209621688668 0.152166208913
r=47.5137409819 0.324784001911 0.204735803692 0.155868165205
r=47.7386849685 0.341534058386 0.21100171723 0.155809959931
r=47.4575891219 0.343448768297 0.204833677413 0.148487341477
r=46.3528117384 0.359425837321 0.202424242424 0.152153110048
r=47.5624134453 0.334521677701 0.226223529218 0.163613662127
r=46.3299250087 0.338594349494 0.227270084874 0.146087664225
r=47.4473346757 0.332469212785 0.210479336548 0.150113962434
r=47.4876737238 0.331766931097 0.209206495823 0.149701434323
r=45.7742286862 0.35607916136 0.211046340747 0.160419320074
r=44.9700292849 0.367093991129 0.191870709035 0.140014581688
r=46.2937991138 0.342834053681 0.192568917299 0.160979551811
r=47.4261455915 0.347450932734 0.199580725527 0.164884243787
r=46.5962716875 0.340793944903 0.20355050988 0.161589452164
r=47.4392584045 0.304424859168 0.226876249319 0.166681809922
r=46.6069396861 0.311593201721 0.22958520535 0.163112819096
r=48.319036117 0.279673908136 0.266526850732 0.177391856734
r=46.5696972336 0.259631844792 0.261956590655 0.211129192468
r=46.6189483739 0.239964509993 0.270674853973 0.206265501672
r=46.5807005931 0.240302232041 0.269279871149 0.206260644773
r=46.2546114408 0.248399995337 0.275550529838 0.234014525361
r=46.510316784 0.244813629477 0.267864456214 0.204363563329
r=50.208947375 0.385539138636 0.221251178875 0.121848475322
r=49.372951186 0.4033656251 0.181015928667 0.118063044665
r=47.3003889173 0.389423807485 0.156874663278 0.119371267274
r=51.1233345024 0.389490824826 0.229097513622 0.124506795265
r=48.893696966 0.369641038304 0.196888792864 0.118213525109
r=46.2820853186 0.2517489068 0.261418456023 0.207037354009
r=46.8434224585 0.246231078112 0.269369725281 0.198030872137
r=46.42695092 0.261395918011 0.255364713081 0.192342992002
r=47.4615016404 0.262984888024 0.253411941902 0.189895072036
r=47.4508656292 0.26633694479 0.254518874756 0.189949858593
r=47.5228940658 0.263327875501 0.253539185875 0.187861724432
r=45.1074572057 0.366297356737 0.175384870742 0.122685588614
r=44.3396301772 0.359857670843 0.174464412416 0.1315432759
r=42.8608433696 0.351190011939 0.174113115629 0.132170219404
r=44.3737604137 0.363883684665 0.170568899559 0.128577358448
r=46.5118193568 0.261828731016 0.263409142573 0.198926186121
r=46.0717165879 0.248772807261 0.262619246087 0.200287116792
r=45.7409397977 0.242504270135 0.280370516358 0.201550387597
r=49.7235760252 0.342712933754 0.216277602524 0.157034700315
r=49.7284178638 0.323552385804 0.224995754797 0.158498896247
r=47.3318121354 0.390433469727 0.159655149778 0.136010152951
r=47.0565829835 0.366933943506 0.164583892473 0.139884456477
r=42.8263463892 0.339422531396 0.1775646956 0.142327763779
r=42.5246194741 0.418087258018 0.110324569007 0.0934219397091
r=47.8659129357 0.242866034881 0.27724048097 0.203385917978
r=49.4027263043 0.254519909216 0.278481989841 0.18541277463
r=44.3943367478 0.304452672895 0.22877795496 0.15510329108
r=44.598739508 0.300388660549 0.235230278271 0.157093365453
r=44.6810821163 0.31250532946 0.227174277609 0.152129794382
r=45.4461531048 0.306725870852 0.243460002754 0.158680985819
r=44.4919750828 0.309368054395 0.226022160164 0.154660732442
r=44.51481967 0.309277014771 0.22646700446 0.154507561765
r=44.4654777489 0.309068390609 0.227122150391 0.154947941477
r=44.3946717611 0.308655280823 0.226684250005 0.155122410903
r=47.5469457492 0.293917332081 0.228452325035 0.174495068107
r=47.5494412971 0.286609880211 0.228456967666 0.181897341888
r=45.7257614442 0.253831275108 0.251450676983 0.203838714477
r=46.6715429779 0.263721273179 0.247506325106 0.204206801735
r=46.0544652772 0.304932807596 0.230980928623 0.178659370725
r=45.4485032644 0.315923425916 0.232101361071 0.155969901516
r=48.5538974052 0.363770240734 0.174976920882 0.143035748307
r=48.5538434247 0.342887820363 0.187106110826 0.148219037393
r=46.5348594144 0.411539893559 0.164841542741 0.118914124269
r=48.5330337907 0.384851683234 0.185840986783 0.131003954064
r=49.7970519826 0.342191984692 0.201339428085 0.153236951207
r=48.8282130181 0.375434296836 0.184704101492 0.147379802494
r=49.5261763063 0.368311769981 0.165919809947 0.141256070152
r=45.9648047586 0.393182045386 0.150054983505 0.117364790563
r=49.1904520387 0.372924275262 0.165385547981 0.136792228797
r=48.1700038232 0.35001061997 0.230288155193 0.16073914993
r=46.6746749847 0.272446913697 0.247186779039 0.20248128443
r=47.437111939 0.26862626507 0.265915352876 0.177081569292
r=48.1504960467 0.277807766805 0.266344902042 0.185533293113
r=48.3942905324 0.252880121472 0.272658774328 0.188159621866
r=48.8950718182 0.282401316695 0.265386669015 0.170476751419
r=47.9955337804 0.269815298138 0.265118642641 0.172382688831
r=45.8214252472 0.269763163946 0.262451138193 0.204690733502
r=46.3674215401 0.262871575675 0.2663687585 0.20050514863
r=46.0098690419 0.34185976861 0.214384754468 0.15447416002
r=44.3533769811 0.315316989368 0.212856629473 0.16009781837
r=46.524120423 0.245026492156 0.263118392532 0.216141529569
r=46.2674157357 0.264582838127 0.261540289993 0.199524601854
r=46.3510814055 0.304334444729 0.214003590664 0.175378302129
r=48.0413566211 0.297855403634 0.243959542986 0.190906536805
r=46.5898766016 0.319830475064 0.221893685525 0.179709573559
r=44.6497850142 0.35280984535 0.202570246134 0.138586364626
r=46.0924273512 0.350558837278 0.206451064553 0.146933831966
r=44.3261181723 0.326425063253 0.21390831969 0.149203750558
r=46.3593555675 0.296395911781 0.25048620019 0.185087102247
r=46.4933878899 0.278546932554 0.250694053819 0.186242310972
r=47.4140042813 0.364333572121 0.19761914795 0.136627196494
r=46.5492509752 0.342759505992 0.206505823299 0.140390129396
r=47.6104431987 0.35839460848 0.195286580483 0.150502854885
r=45.9312757689 0.336378844422 0.215201818728 0.141766396431
r=46.097393031 0.300558358962 0.228658445553 0.18843868502
r=45.1900095421 0.285919336905 0.238340240574 0.191731527343
r=45.8133085593 0.296507086263 0.226369824796 0.20008927575
r=46.171110527 0.296391868764 0.228310303535 0.179966381521
r=45.716399935 0.289333224547 0.225432250091 0.18296210139
r=46.0582313755 0.2894606255 0.226097895558 0.181103796851
r=46.1911292293 0.293450681937 0.227296613798 0.183286730768
r=46.1949192375 0.293125734175 0.226774632129 0.18203130866
r=51.0790339663 0.31874832843 0.199144156191 0.174110724793
r=48.0896948126 0.346833578792 0.182089674358 0.151080019637
r=44.4961399774 0.311090413146 0.239505022953 0.170381212162
r=48.9263764437 0.377332375509 0.168409432922 0.128608098986
r=48.3109765118 0.335169282055 0.216674030877 0.174076812361
r=47.9316366801 0.264102813253 0.242069150859 0.196652844198
r=46.1530458063 0.2548294352 0.2498316925 0.207597490544
r=47.995518292 0.242989036353 0.262319676861 0.209117137911
r=45.4777559343 0.24730458221 0.274367446309 0.199134857838
r=46.4899839382 0.224933650433 0.313169958295 0.202943508083
r=45.9439445193 0.359024746932 0.21218837831 0.148413042982
r=44.7549124788 0.326550934378 0.210871892323 0.152361254025
r=45.1235912654 0.353224612689 0.220428672846 0.153846928449
r=45.558671961 0.326924914298 0.208498782776 0.153307141683
r=46.3459084095 0.368132773248 0.211679433325 0.145251626719
r=45.7653313353 0.345917117066 0.184286107231 0.152211033197
r=46.7976676611 0.385504071104 0.184205823855 0.144026974952
r=45.4142485223 0.36081156209 0.175873910434 0.147420265771
r=45.4342464281 0.359805114729 0.176642023448 0.147893620414
r=46.4111194105 0.292766688131 0.23087930171 0.187736996494
r=47.189699866 0.2836980795 0.237338097365 0.191469405985
r=46.1796777276 0.28203256349 0.239116007433 0.188943456331
r=45.9674118058 0.285675291517 0.23079714125 0.189097602951
r=46.0709947393 0.350992155053 0.217212736502 0.140101522843
r=46.3699625591 0.331653294932 0.220805046973 0.146129054378
r=48.8874783764 0.350004150411 0.204158711712 0.158379679588
r=47.8963829215 0.373844343587 0.218748249005 0.131422648064
r=46.7313891273 0.353850524571 0.199531996228 0.138799092906
r=44.8297546875 0.326556847189 0.215451857565 0.147540080436
r=44.6893223779 0.309803823875 0.232596300902 0.15244267004
r=45.8134507612 0.340311235305 0.201074388129 0.139598188476
r=47.622893477 0.36738761876 0.19549216101 0.134664450935
r=47.7079120547 0.360235112967 0.206893488496 0.133339255574
r=47.185248549 0.342204684745 0.207474883161 0.137019002043
r=48.9546092079 0.387409993454 0.184158847916 0.129773074405
r=48.6650580709 0.225116879921 0.273991141732 0.217150590551
r=45.2904559187 0.33046762219 0.216346153846 0.150192049907
r=44.370963528 0.331064742104 0.191671029342 0.146772866652
r=45.4155394962 0.334024434689 0.202725853799 0.145904337144
r=45.1799695988 0.334270112185 0.200664068493 0.14549203738
r=48.1792674984 0.339740647234 0.207118451765 0.140690972237
r=46.7909228495 0.352132727372 0.218036467174 0.142419098724
r=48.0714231288 0.336416115501 0.213165566919 0.140743124317
r=49.0998811725 0.367874512553 0.230513078912 0.128729790124
r=45.3792764507 0.33053548326 0.211605818687 0.163043135275
r=46.3904371417 0.344193477648 0.214748911375 0.153049716488
r=47.3127129923 0.249441575167 0.265406451574 0.197190216336
r=48.5463285252 0.25311005734 0.274379476598 0.202833277118
r=44.704399051 0.219417239491 0.314739339376 0.244418760265
r=44.9032696183 0.338310528415 0.209701194874 0.148310008151
r=48.7653727256 0.226353243843 0.27712193199 0.220440258097
r=47.2177759254 0.352040605785 0.198861057236 0.166425948087
r=48.9399538562 0.387127017773 0.228517854231 0.156346812327
r=46.4276311483 0.244384882028 0.272309060217 0.214798396969
r=47.1108232436 0.24595665793 0.292047561209 0.206865690724
r=47.3596822565 0.230387001253 0.288148807593 0.209130906224
r=48.0522992285 0.254055807917 0.285132309467 0.205025596654
r=46.7000706367 0.225276346395 0.285977636126 0.215318803753
r=46.6717951561 0.241399386102 0.271824003788 0.198944729898
r=48.5490557571 0.244147217559 0.276908359055 0.19775816321
r=47.1754968728 0.252963644941 0.276840199047 0.205994247714
r=46.5462028446 0.22518660336 0.286461537073 0.21573649485
r=46.6861087493 0.225314439204 0.285889310794 0.215213497351
r=44.9682128587 0.240186629677 0.325088721154 0.182216137342
r=50.7956248928 0.421104731736 0.216128819376 0.101432059658
r=49.95487455 0.426153763499 0.251705797024 0.143233224091
r=47.2471273811 0.374523770084 0.182927502623 0.128761526144
r=47.6884153254 0.414147758499 0.158789353851 0.123576980451
r=44.9485229548 0.352134983317 0.225514212105 0.135469020568
r=45.7339992397 0.383840044386 0.190666515972 0.117572718773
r=45.0071177251 0.372402474018 0.174403939042 0.128360329796
r=50.1420177899 0.436236783428 0.205063655326 0.0846100362032
r=47.7381278391 0.408928910352 0.20671039035 0.106265421034
r=46.0346762493 0.402980380842 0.16487305251 0.110461627236
r=46.081817161 0.386082729888 0.190754885428 0.116139271898
r=44.6175011747 0.358122250224 0.199041049079 0.142052169208
r=47.1762190766 0.400846207413 0.169370195941 0.109693431331
r=47.6801996105 0.247195514879 0.273983936197 0.207519051999
r=46.417423631 0.320264256494 0.231212453357 0.185039440821
r=47.0106129762 0.323373293731 0.23669629261 0.177077602011
r=46.7689098749 0.305068517336 0.22824455732 0.177141760943
r=46.8180832306 0.304658192687 0.22854385523 0.175727289438
r=46.312067164 0.287687518537 0.229132137169 0.183059714326
r=48.7115048207 0.225046453739 0.27647863128 0.213687199804
r=45.4254294162 0.322225006264 0.217539463794 0.166424455024
r=44.6682919241 0.309452361046 0.222071781188 0.166869282986
r=47.2333085652 0.258231781836 0.262491707113 0.206868256573
r=47.7703704253 0.343471431338 0.196472270528 0.14070523291
r=47.3744686983 0.356460479266 0.205262315205 0.138976356941
r=44.0721325781 0.406638320314 0.172677317738 0.102659000909
r=45.3974961907 0.285660405823 0.23383872671 0.188127027231
r=44.0941293483 0.341818143411 0.201714665946 0.14105858442
r=47.2360012788 0.244709079284 0.265920716113 0.19793797954
r=44.9030340098 0.324547133398 0.210340392603 0.154388383655
r=45.6024585391 0.289973414356 0.239334092923 0.182997847829
r=46.2808908671 0.310698853114 0.229929497385 0.185256181162
r=45.9189152733 0.299356913183 0.231390675241 0.173191318328
r=44.8260717651 0.341478448466 0.211464799894 0.138290846652
r=44.2220237355 0.308349816332 0.234176320995 0.154987284544
r=45.3832377991 0.328714715575 0.219981372689 0.171077518269
r=45.4777318373 0.314974914366 0.214177870023 0.170257202529
r=46.4543150878 0.275065762663 0.254168209808 0.197105189578
r=45.3340314048 0.287179845069 0.24760974248 0.19628027078
r=46.1721440547 0.300148860045 0.224778668617 0.194928312136
r=45.4835541049 0.289611864046 0.226566380473 0.198360888384
r=45.0959033262 0.286850921273 0.25735821967 0.185929648241
r=46.1161579846 0.274236270528 0.254517629054 0.200364942021
r=47.5902525302 0.29054554431 0.259688965687 0.188471982227
r=47.3817422905 0.332241255577 0.238696995226 0.164654123374
r=46.941296278 0.312404470694 0.212464927374 0.174690353284
r=44.2399567095 0.30073459317 0.214658217911 0.176021981719
r=45.420034007 0.26742355876 0.23135648068 0.206191565712
r=45.6099067095 0.310430396539 0.208698552748 0.171397005233
r=46.1051765975 0.343323365769 0.187788507888 0.150060867505
r=45.1132157858 0.323701823217 0.221993999538 0.162289406877
r=46.37169295 0.315928507919 0.221086813654 0.166939422445
r=46.108983172 0.312780196219 0.223409784939 0.175946982002
r=46.5398648183 0.268663183447 0.237530849808 0.202161893709
r=47.1311426378 0.258717635567 0.234889628263 0.215998781927
r=46.3718039393 0.286431212739 0.235491661007 0.206701381028
r=46.5918446726 0.282883743137 0.2329513806 0.200445611522
r=46.0335077187 0.271997660379 0.239021537047 0.200990161058
r=46.7740011095 0.27578517128 0.238123133318 0.199300590681
r=46.4950174838 0.26910007201 0.235420142321 0.202054419243
r=46.4951199186 0.291980241174 0.234229260497 0.198300159814
r=46.5444844902 0.270481880355 0.246474333779 0.207955349422
r=46.6033265774 0.263059476415 0.263391241404 0.199390758837
r=46.7563424748 0.283802661569 0.233144621719 0.20355120947
r=46.9528666952 0.273471897405 0.232726154792 0.202070775278
r=45.8328890575 0.273684210526 0.247980416157 0.201101591187
r=46.5438987698 0.290630249824 0.240773857909 0.188153687747
r=45.637853939 0.287207904229 0.265356265356 0.187673166397
r=47.3585907669 0.283628779979 0.24542610674 0.193857237653
r=47.4745190409 0.290212813746 0.238609691729 0.187029030266
r=46.6897888579 0.295357474466 0.252274837512 0.18556174559
r=46.5072858591 0.274955841344 0.236986945429 0.194546109401
r=46.4686658449 0.245370126854 0.274040707015 0.200660473434
r=46.7001512002 0.258534474149 0.256703399141 0.20125178946
r=47.5491620702 0.256423515352 0.257204908991 0.190947324876
r=48.1081577503 0.255901909352 0.259775513939 0.192124687367
r=47.2044145701 0.258983835775 0.253395377833 0.188293182527
r=47.1698733768 0.259410843313 0.249153655702 0.210297610025
r=47.1097382011 0.251962895478 0.25842305781 0.199320854729
r=47.6158374518 0.236939164756 0.277552150082 0.197054204798
r=47.5807099784 0.233904508401 0.274969223091 0.204212277491
r=48.1595564938 0.24838369178 0.297884505432 0.203962703963
r=47.4167313161 0.243707801122 0.279987796948 0.207508088536
r=48.8271891551 0.260448567826 0.265762925599 0.20379210953
r=46.7686476874 0.237595714246 0.279050851261 0.216812049477
r=47.1081205373 0.244991673436 0.273629409865 0.194275212555
r=49.1144397817 0.22184385798 0.274275126446 0.210326005308
r=47.1932283432 0.235995877351 0.268616335996 0.200644163875
r=46.159990294 0.34927808732 0.190989172747 0.134271158568
r=46.0877405735 0.344807365273 0.192458804902 0.12883363631
r=45.7724220699 0.346390840839 0.187066819191 0.133330769896
r=46.299654821 0.329890602704 0.211456139159 0.141333152137
r=45.6309128569 0.331545064378 0.196771785781 0.134679977608
r=46.1140561049 0.225163510121 0.270977341062 0.216267319674
r=46.8626711858 0.258919983511 0.257958136765 0.205881005817
r=49.5347666317 0.234621945455 0.285447109357 0.220667118811
r=46.0131205542 0.323252688172 0.208833057623 0.161833126551
r=45.4910409784 0.295424193435 0.239825683559 0.190412595769
r=45.2585614145 0.29994799792 0.241497659906 0.176755070203
r=46.0978318582 0.287958878232 0.22892831718 0.18221859112
r=46.0308752404 0.285709186789 0.22909559813 0.182760684202
r=45.8303474558 0.282401058583 0.239384097197 0.191050162396
r=45.920660035 0.300145499896 0.236749116608 0.182646910354
r=45.9298630557 0.306428841982 0.231396990462 0.174761544024
r=46.4616797098 0.292850462459 0.233039773615 0.18009804558
r=46.0588356514 0.286384709578 0.229589180927 0.182396872168
r=45.0667955523 0.294044971584 0.239683716333 0.186162589573
r=46.2255866238 0.303564840828 0.231337226791 0.179910666145
r=45.3978974711 0.30823555909 0.221951168012 0.168506253563
r=47.9129042242 0.29798911332 0.217058797067 0.16941832741
r=44.7715937364 0.325510406343 0.193815659068 0.155361744301
r=44.7328798731 0.30007745362 0.220447755689 0.179729281157
r=45.4951681086 0.317788056258 0.214483783664 0.174037224367
r=45.1132518195 0.310540421894 0.220061920935 0.189471130519
r=46.0601670901 0.289877229674 0.224728814571 0.184330405986
r=45.9650668613 0.290125902996 0.224321632599 0.184541976909
r=45.4079694014 0.297568945883 0.213199980195 0.168341832945
r=46.0107941467 0.242771065132 0.26288774827 0.192112729939
r=47.7563480411 0.249830810207 0.259196804796 0.197076380811
r=45.5356590871 0.28521700073 0.234742574813 0.177306159115
r=46.5175462117 0.233859976781 0.267881479986 0.209328151027
r=47.5536996773 0.254790237999 0.257059298104 0.206459257765
r=47.3687921538 0.273729705768 0.236604421788 0.206294675015
r=46.3382259531 0.359741168241 0.192418677859 0.131908009794
r=45.6325208396 0.373905164603 0.181629417095 0.126812141347
r=47.0665375988 0.374247103088 0.190876782838 0.131956838912
r=47.0610469512 0.361175166466 0.193039817148 0.130936914444
r=47.0449218279 0.362479252831 0.192305605497 0.131346537535
r=47.0112408949 0.361175416891 0.192744030948 0.131177466243
r=47.6988578166 0.353886462882 0.208034934498 0.140174672489
r=47.4836629845 0.391908914729 0.192813307494 0.130927002584
r=47.1666681059 0.366699708226 0.186837418726 0.131457804808
r=46.653293453 0.408374875374 0.16630109671 0.120505151213
r=47.7875615388 0.37771056107 0.195969837686 0.133855919567
r=46.7554784233 0.258920959688 0.2682174319 0.201964843909
r=46.8090726811 0.245779447356 0.268259365395 0.21176260969
r=46.42568051 0.35282116672 0.195358622888 0.133331208161
r=46.9622033974 0.343972951375 0.200871666661 0.138868117091
r=46.945396091 0.345660625969 0.202105119902 0.137357063101
r=46.5691319898 0.331712500225 0.245376123327 0.14526266501
r=46.4132083 0.356796505278 0.21510738988 0.138012377139
r=47.0154477686 0.343740866689 0.201912794716 0.138879624249
r=46.8497679315 0.351782560953 0.219981136557 0.142183202586
r=47.5581185485 0.340343518229 0.199475673801 0.144834118413
r=47.38920179 0.338682820877 0.203555806217 0.144021565804
r=48.0763203186 0.371527077845 0.241389377394 0.169025392213
r=46.9690002687 0.337754528003 0.209404559611 0.141275244983
r=47.0938632908 0.339078323032 0.209179222328 0.141592154813
r=46.9704324503 0.338833227459 0.20883252163 0.141502004183
r=47.0415283696 0.338471496067 0.209048737314 0.141587968343
r=47.2957168152 0.347710118608 0.217893422621 0.142642301799
r=48.1942619791 0.349362043931 0.214742500541 0.144907164262
r=46.3077035403 0.339018877593 0.19323682549 0.140676042934
r=48.8016738369 0.2274138037 0.280452953107 0.21888636224
r=48.2886193434 0.219510398507 0.303582390061 0.217447884696
r=48.1573453639 0.225929003918 0.295935731529 0.2255332621
r=48.2760869776 0.225648198405 0.300467621394 0.21620809152
r=47.890942187 0.22960182296 0.294665962208 0.214766189539
r=47.6013087743 0.219656357388 0.288705612829 0.221626575029
r=48.4165703051 0.238163327316 0.290407335252 0.214927880749
r=48.7678070588 0.246310160428 0.286016042781 0.20628342246
r=48.4468853485 0.227584732671 0.295389191869 0.218102649221
r=48.2345406244 0.225087864379 0.289745710151 0.230308042175
r=47.8564877561 0.215954522739 0.297538730635 0.235965350658
r=48.7750405943 0.232488723799 0.278721146193 0.220880870257
r=49.1265324413 0.227425963384 0.276956589389 0.226388672787
r=47.2642490427 0.221954332719 0.286626010495 0.219578783151
r=48.3721111664 0.235872037468 0.290593919492 0.220758246639
r=48.0047477066 0.217937187466 0.291830053603 0.223297478145
r=48.4094673662 0.222431648499 0.301647137666 0.210075498173
r=48.5313244274 0.225897901328 0.289979808692 0.22330770329
r=48.116636868 0.245694230027 0.290597259745 0.213189888074
r=48.4726820161 0.232574839549 0.279834836857 0.217988420627
r=47.9392881573 0.221130355266 0.300195171218 0.226262129959
r=47.6386193548 0.229521016618 0.30752688172 0.217008797654
r=49.0300591567 0.227216877941 0.301627258833 0.216218646049
r=47.8082990428 0.236453415342 0.301381729978 0.219235933642
r=48.3738501008 0.231483756819 0.284317098344 0.216051506365
r=44.7242420017 0.265301464791 0.245259139383 0.195803421995
r=46.6370637522 0.281040696911 0.237877748756 0.189330376034
r=45.7361039938 0.279278911008 0.237910313535 0.197645423701
r=44.3496769695 0.280813498715 0.229388758521 0.175081014639
r=46.4237883228 0.25715763727 0.240336370734 0.215741888284
r=45.2894773646 0.296738421396 0.22726679713 0.172080887149
r=44.9296649724 0.300393040508 0.222321682735 0.175254567467
r=48.4038723601 0.283201074862 0.238862997019 0.202250493345
r=49.3899250144 0.344974861826 0.179604472252 0.147073998538
r=44.3470452658 0.273395823318 0.236068941227 0.191449704218
r=50.270660463 0.324421990612 0.182724162622 0.16152120296
r=50.3899428296 0.335204573633 0.181636589062 0.17543738807
r=49.4835737137 0.287461973766 0.227372346341 0.198030813516
r=48.9247603684 0.271833022713 0.232578821601 0.201026981463
r=47.6575290157 0.245868330581 0.238099201684 0.211640762139
r=47.2489838252 0.249013395587 0.252737479851 0.216330387416
r=48.9064940994 0.338444310449 0.220044792833 0.145102937376
r=47.4462018579 0.344638121807 0.200484819492 0.141388819253
r=46.2093115397 0.287533400134 0.230815798263 0.191779392118
r=44.6827660729 0.26701986077 0.240942647193 0.194296569297
r=45.7268611337 0.267415756164 0.240054706775 0.182689213418
r=45.6194095999 0.266570031619 0.238405671927 0.18460047917
r=46.0536837033 0.404705154799 0.163623948362 0.108034751837
r=47.2434122529 0.298157154969 0.232608986658 0.159341394851
r=45.6469005466 0.318829862959 0.21640486244 0.16527874721
r=45.671466338 0.307481600022 0.220151384951 0.166201843171
r=46.8608303132 0.350294985251 0.211335861778 0.146052816407
r=47.8983195629 0.325126599147 0.225646321962 0.157349413646
r=46.8573073981 0.317135076922 0.219574437676 0.159570826965
r=46.3672825405 0.323390584456 0.21759545286 0.163622883974
r=46.4326757114 0.314649376953 0.219375489949 0.163144302096
r=46.1761280102 0.314214930864 0.218012938063 0.163645846583
r=46.4009648585 0.258458191337 0.262112571919 0.204271376002
r=46.3958047463 0.245176538684 0.269969129848 0.200077175381
r=46.8436053559 0.263117432251 0.264655006727 0.199884681914
r=44.0053489023 0.374104596036 0.16141247658 0.120331416876
r=47.2220422751 0.348455604118 0.184262708633 0.151922794873
r=47.1272332764 0.314688954111 0.198232563867 0.170489563389
r=45.8402458206 0.250897548132 0.265408184688 0.210780216574
r=45.2626011687 0.245061787528 0.262285659546 0.212817319667
r=47.2727522177 0.275291537925 0.250473437656 0.195330409648
r=45.968881002 0.250508806317 0.266108487808 0.208836803332
r=45.7431517689 0.27789407578 0.266694578187 0.193165166422
r=45.6735930101 0.253276493799 0.261485343856 0.203600620068
r=46.1584074151 0.32879629243 0.221410379525 0.170765312513
r=46.2599669054 0.309088663868 0.238083477402 0.181094097308
r=44.8631417885 0.268358181313 0.244189276785 0.195840731361
r=45.0641407018 0.26920759104 0.242578841938 0.195260711229
r=45.3495887326 0.303909869634 0.224003764769 0.171958072124
r=45.5485344969 0.302735930394 0.229082341172 0.179596027405
r=45.1603937518 0.293434497232 0.224183881965 0.178318646998
r=45.1801992515 0.294155006479 0.224797457799 0.178201200842
r=45.1431503135 0.29388382694 0.223929135613 0.178213090891
r=44.9926931126 0.306863874715 0.213205728126 0.171385237614
r=46.1714133526 0.289203872391 0.245018002299 0.176142431157
r=46.9100223472 0.249357517971 0.261369138515 0.20162762114
r=45.7517334375 0.274809792576 0.250647829328 0.195117910854
r=46.75514192 0.272489404828 0.247503224618 0.19767827529
r=46.2028274991 0.261807344547 0.257665302824 0.191140071728
r=47.0252983212 0.278437205914 0.233174463435 0.194438541635
r=46.6570485453 0.320152898705 0.212019537057 0.148906349543
r=46.3683199662 0.275010552976 0.244670747151 0.185257492613
r=49.5008017984 0.340684044318 0.211315099288 0.157308783386
r=47.7595866731 0.323866379878 0.206312277775 0.152407708178
r=47.6392097453 0.356411960133 0.194551495017 0.144673311185
r=45.8048624082 0.267434857671 0.247641225358 0.187658088088
r=46.0358821949 0.267250385553 0.245161932242 0.190463161037
r=49.6084119549 0.34024757444 0.210605553697 0.157243225159
r=48.8144300856 0.349548715575 0.200347141865 0.14422587364
r=48.0991635381 0.345694756172 0.202407671904 0.142062844317
r=45.9283498864 0.262629149578 0.255083813253 0.187061463052
@balllist {Third Position} color=blue
r=0.270825834833 0.110277944411 0.401119776045 0.362977404519
r=0.283935112881 0.132615845882 0.344393976685 0.330364934106
r=0.296940307086 0.275720502504 0.185811642992 0.195007800312
r=0.273281863678 0.278556586379 0.182797272381 0.186601890603
r=0.273678179768 0.282617607871 0.168520036897 0.182663728605
r=0.32915632066 0.296452526174 0.182864960383 0.165013585666
r=0.313450961691 0.310602447942 0.160057713706 0.172921022706
r=0.212056029649 0.0353321296208 0.46560866673 0.450061769457
r=0.186592605597 0.0119728942102 0.519118008497 0.455005091113
r=0.335647305972 0.13439019646 0.352937171756 0.311807041432
r=0.320593956211 0.133091942743 0.354438090082 0.308246759839
r=0.361222206916 0.147908343665 0.333057813289 0.344721495155
r=0.313832964889 0.143039511785 0.359767931833 0.302072630279
r=0.310436519035 0.150819650756 0.347711855843 0.296792132396
r=0.254966258287 0.105519164628 0.395784877978 0.318867308503
r=0.29073628442 0.140153363541 0.360404322063 0.294004879749
r=0.229151913944 0.0472621159238 0.492647479545 0.351604966527
r=0.18954330274 0.0310813608447 0.506562694086 0.433593264785
r=0.228273703472 0.0643809890692 0.439495353205 0.416863292724
r=0.318419905449 0.28805673053 0.217566558845 0.173724807166
r=0.304462553596 0.278620760482 0.22385683843 0.170992836787
r=0.512063511998 0.196486506691 0.239919264409 0.261269342902
r=0.422985114793 0.286785524066 0.11421803605 0.214223642531
r=0.495263328948 0.305994615883 0.244661700681 0.234681534759
r=0.272297986901 0.120906497368 0.439124844296 0.322115964158
r=0.308141065991 0.164781136762 0.379833619707 0.285585478301
r=0.360858569362 0.373104381503 0.164294713266 0.0810508142411
r=0.209644798866 0.0441609073188 0.507708665603 0.393088782562
r=0.252162169879 0.0801927194861 0.438900785153 0.377551748751
r=0.23161715134 0.0675923500131 0.454720111781 0.364422321195
r=0.217148476258 0.0459448086464 0.494474220411 0.389606218994
r=0.298944239721 0.0622090768037 0.51330973623 0.338816427463
r=0.32137289715 0.234914251148 0.244461883042 0.267709712754
r=0.364760916655 0.385801406307 0.0995745531697 0.155515812626
r=0.378724908611 0.37858806472 0.104961979239 0.161476408619
r=0.314909241883 0.380410186339 0.105001389848 0.156795430778
r=0.312059321877 0.372559924365 0.113749698756 0.141482676158
r=0.3186644336 0.379274055785 0.105717750438 0.158214567545
r=0.317922464297 0.381002710651 0.103177943451 0.155616784651
r=0.323826888843 0.184579916538 0.291825955 0.277905856947
r=0.344906175246 0.309958359174 0.147337645078 0.181934969434
r=0.290391260185 0.27929633166 0.190949766264 0.234307318962
r=0.348637985117 0.243354321694 0.255237550086 0.258500286205
r=0.319781071977 0.347018921814 0.1450103224 0.165825869643
r=0.380245741627 0.320765550239 0.14322169059 0.184306220096
r=0.312243407975 0.269529645632 0.2148384235 0.210254809509
r=0.365435647018 0.351267294501 0.12518893152 0.13928612952
r=0.333409342116 0.269310523933 0.211564883814 0.234932857633
r=0.335435918944 0.26975355888 0.210469626919 0.235176569081
r=0.418661114921 0.365298324679 0.111565592241 0.142314098168
r=0.348631144055 0.376359438605 0.0986694209855 0.149371164712
r=0.330308575164 0.247003595685 0.206615697527 0.228307848763
r=0.33810828219 0.217111259646 0.291760345142 0.278240262502
r=0.312154048404 0.246168078584 0.22070058872 0.229260914161
r=0.252970016355 0.271988006542 0.121252044339 0.176494639288
r=0.275328059277 0.168259800159 0.296383382287 0.287772103448
r=0.224889839679 0.0931986865398 0.444259683966 0.317595477313
r=0.267340025784 0.0731660925249 0.43413572289 0.381765538813
r=0.22682711637 0.0510883785503 0.478737464994 0.407022964014
r=0.22593297805 0.0509799697537 0.478494304956 0.406934681213
r=0.285693288724 0.0583229386461 0.472167496299 0.381156666395
r=0.22067966101 0.0532333768496 0.48078049888 0.399788676741
r=0.412275888086 0.430116315624 0.0826784030179 0.111285759195
r=0.436166876999 0.399983479342 0.0932086329615 0.111941223171
r=0.446411839736 0.372248085575 0.0963820469961 0.114566209415
r=0.42859347404 0.461451744222 0.108755558339 0.0899668065385
r=0.441179295657 0.403500108028 0.0979351214544 0.120281490169
r=0.276249628504 0.0982794078199 0.411204925467 0.350202885962
r=0.251490062381 0.0685417536834 0.455322179114 0.368867302887
r=0.268594204799 0.127485686814 0.343953498536 0.30225951663
r=0.240570630239 0.117339125838 0.360018082348 0.314049690796
r=0.245649939202 0.119765551351 0.370499911194 0.297583102209
r=0.238511938918 0.117238952182 0.360215838299 0.313444077966
r=0.324987426864 0.433362380182 0.0568322337026 0.0798207394498
r=0.325480011437 0.419595675057 0.0635609823253 0.079334738269
r=0.325992260573 0.421474810864 0.0628993454484 0.0874495287349
r=0.322091477164 0.431913795618 0.0548201083725 0.0719061669116
r=0.247632911529 0.0843030493283 0.419664216668 0.391476602332
r=0.236028526443 0.0872464573493 0.380800222284 0.388209687876
r=0.245277414269 0.0710813296544 0.41434765471 0.413743266325
r=0.368022712934 0.274952681388 0.182776025237 0.19167192429
r=0.490727525896 0.352657497028 0.129631516386 0.107013075225
r=0.460685201637 0.375387847093 0.0957703332531 0.104899236341
r=0.446263328743 0.36207163385 0.0909890549057 0.102561038442
r=0.315726507434 0.391679913313 0.0528758427167 0.106681932256
r=0.319063083887 0.45502263315 0.0279302706347 0.0406915149764
r=0.226142386631 0.0459271289773 0.484705659273 0.38320149386
r=0.222905031728 0.0401735398107 0.500409146351 0.382466920904
r=0.309267673901 0.296578586208 0.156154370539 0.172286938686
r=0.308177785504 0.295595594353 0.164854159165 0.174864962189
r=0.325119760785 0.304916178251 0.159636516608 0.157919719855
r=0.354304832714 0.303008398733 0.178128872367 0.160711827069
r=0.325862385547 0.289556550074 0.180106827008 0.169646111557
r=0.324846013464 0.289648955467 0.180528524091 0.169407794986
r=0.325380638312 0.289483497788 0.181065668595 0.168854712487
r=0.327598038393 0.289456225341 0.181001871163 0.168745887367
r=0.295843588539 0.111437294504 0.424084077031 0.315230155002
r=0.300793476406 0.117990454818 0.403746957868 0.321536711021
r=0.261219858156 0.132123195953 0.31473491048 0.317710658136
r=0.282583644003 0.0678369420429 0.452160947211 0.404068034468
r=0.319330747566 0.191727689708 0.267482095437 0.280502132454
r=0.377836007525 0.268451919885 0.160672789643 0.212515215226
r=0.466802672517 0.395088338442 0.0823219269204 0.128900452751
r=0.425246627142 0.424116521171 0.0750198403436 0.101909341301
r=0.443553034451 0.396460719683 0.0578527782036 0.0825905078955
r=0.435129979993 0.413601348477 0.0759306227256 0.0997337702232
r=0.433501435102 0.421228872117 0.0790900393324 0.106144360583
r=0.458339277734 0.427982411879 0.0737547754631 0.104072659122
r=0.469639799234 0.443061103283 0.0629502393125 0.100787227353
r=0.428209937019 0.414725582325 0.0707287813656 0.0905728281516
r=0.454658567497 0.453985966438 0.0635884821806 0.103460645284
r=0.410607887098 0.287069596205 0.200717437991 0.204989026031
r=0.273317387824 0.0793822684684 0.447596402844 0.353171053251
r=0.231030103625 0.185583914627 0.313063989355 0.248180852923
r=0.229725970851 0.11424761058 0.407931921379 0.308767027593
r=0.222474959962 0.075129988703 0.459027706327 0.335826580572
r=0.219330797558 0.166381346089 0.352199353763 0.243120654824
r=0.237858532933 0.173914986327 0.34219751933 0.24763673378
r=0.309756909634 0.200367900667 0.352908714647 0.259094044608
r=0.242993588498 0.14901884593 0.436435464024 0.281069878894
r=0.29660174596 0.292753269514 0.203458641612 0.193331188783
r=0.283316456451 0.272979866595 0.201023762151 0.203052003261
r=0.28782780929 0.07202503052 0.456512170613 0.383592303157
r=0.272552412646 0.0919182315189 0.423033040171 0.372189208462
r=0.341013388048 0.195691202873 0.268940754039 0.279097204411
r=0.231973403259 0.0825529125304 0.500468252482 0.323515639633
r=0.29839490111 0.2251790525 0.271141336487 0.226657467639
r=0.415682857765 0.376660858201 0.12372032237 0.0836963624483
r=0.431725128554 0.364221665038 0.10802770813 0.101398155624
r=0.397876172049 0.379818425361 0.110619139753 0.103772882869
r=0.282261265362 0.116274258286 0.380291306327 0.347188314644
r=0.273395293136 0.151657563826 0.306799005643 0.320226452069
r=0.33952126754 0.360515781046 0.143487421516 0.158665880072
r=0.295308613585 0.349865975391 0.144063742374 0.159743013131
r=0.353125812524 0.33209222993 0.163960853241 0.182119790746
r=0.316696092309 0.344786170806 0.154034229829 0.170033886673
r=0.344700486698 0.178017974978 0.280209608552 0.298199516288
r=0.317400505408 0.128040028303 0.331021934701 0.348690993632
r=0.369194509541 0.169233344493 0.281832384778 0.305099877246
r=0.301632977199 0.196612140271 0.252383424763 0.275521000927
r=0.291460474977 0.185048640587 0.26327520244 0.28729412107
r=0.279559341891 0.181142972983 0.267456076094 0.290399608985
r=0.295586090841 0.187051948846 0.260095754466 0.290925295959
r=0.292032866212 0.186008341281 0.261298924048 0.290437560464
r=0.494018721583 0.308103771062 0.233270928056 0.236266381385
r=0.429958762887 0.36716576665 0.0896743577156 0.119743086238
r=0.344479542279 0.289934136119 0.210232186814 0.164260528242
r=0.431489227568 0.459351796231 0.0456117589502 0.0800222322684
r=0.280120953877 0.224649252132 0.270286941724 0.273463030934
r=0.271490562817 0.0936102379058 0.438120599505 0.337799592592
r=0.27465731585 0.0983679032738 0.425291270979 0.344221418506
r=0.211588228505 0.064858626659 0.436872475476 0.408886324293
r=0.247157638466 0.0734936092514 0.372989305278 0.388770541692
r=0.225132457864 0.0996105194223 0.468720918209 0.331403164099
r=0.333591024381 0.349793204305 0.137787628819 0.130064209492
r=0.281879227935 0.334438377535 0.14144704086 0.154525010788
r=0.325822579589 0.329238267384 0.148474671849 0.129820303807
r=0.263264376426 0.331308448718 0.143114564264 0.147735046491
r=0.347466600774 0.352812783132 0.158347747303 0.127666584301
r=0.404428424967 0.311952332132 0.126646352572 0.14994802402
r=0.455576387594 0.285822223258 0.20430301759 0.17506526198
r=0.445443334558 0.262766207258 0.216223213694 0.203289921304
r=0.443715172028 0.259435971026 0.221032108842 0.205539779321
r=0.339378121199 0.186735350934 0.27373542248 0.277598912499
r=0.266053059402 0.101697186244 0.381375614113 0.353595355069
r=0.32454101407 0.161667109105 0.310326519777 0.306167595788
r=0.319462363229 0.161801665052 0.307259055095 0.306656547197
r=0.313457498846 0.293354868482 0.156206737425 0.134102445778
r=0.270418706713 0.235548241103 0.215559212782 0.222690804361
r=0.329572175645 0.170664895825 0.374201045904 0.260977836806
r=0.300264918474 0.266011094302 0.191656861097 0.14005154928
r=0.348191417577 0.331452240585 0.113907814688 0.129509621478
r=0.314591298918 0.264723706683 0.184397553854 0.214588727894
r=0.277064896691 0.232986226946 0.211472057466 0.240182528714
r=0.30510175371 0.316559067258 0.166915590673 0.169589516284
r=0.328433209118 0.345142176117 0.127975291234 0.13511347232
r=0.307782653756 0.327026146694 0.134908649433 0.14993633591
r=0.301174779615 0.338877228332 0.123114488008 0.130059049058
r=0.316348679904 0.333024219943 0.127809295221 0.155247654375
r=0.285891978346 0.0545644685039 0.494924950787 0.401697834646
r=0.3516035265 0.30364508146 0.16317797484 0.175944782429
r=0.365084935058 0.334143544487 0.127664348216 0.150549697106
r=0.358015390063 0.332527673632 0.149439775062 0.150693279984
r=0.358972663683 0.333560183961 0.148454151693 0.150912788174
r=0.312423105737 0.356039511348 0.142862710624 0.144889377753
r=0.386852543394 0.371078136122 0.126594754422 0.140885944259
r=0.310638479014 0.350913785483 0.147612992269 0.15006125503
r=0.320810761074 0.367611619857 0.13354948955 0.133067519607
r=0.356955097662 0.274557445331 0.20011990786 0.192846549494
r=0.291773440682 0.326509194574 0.173866733498 0.141333291564
r=0.25601446998 0.0868099341044 0.437760110116 0.347294206345
r=0.199325092756 0.0359318267495 0.52592210472 0.373246562568
r=0.262021290833 0.0942271427702 0.428249893546 0.369487195085
r=0.327713646532 0.307736330056 0.165218597714 0.160900404072
r=0.205606257391 0.0242328679018 0.514201539451 0.428764082242
r=0.38020154335 0.261667973425 0.19077291297 0.225353856312
r=0.344405348117 0.27231778901 0.236038643405 0.131888961357
r=0.239510946742 0.0869682873085 0.444054997874 0.366764171488
r=0.225294892284 0.0699354343796 0.481365466982 0.364316307614
r=0.215065741493 0.0504335222854 0.479626013237 0.415369854425
r=0.236281202682 0.0887591030355 0.439108803807 0.367834739347
r=0.230446016487 0.0906234728426 0.42296112815 0.373174177327
r=0.254878637842 0.136773612761 0.349374062058 0.334026618492
r=0.2122594177 0.0581758452014 0.476056388874 0.387971336257
r=0.244541993213 0.0890615251168 0.424573524265 0.372909469968
r=0.233867498455 0.0926459551851 0.419414269235 0.373275150283
r=0.2303421573 0.0903747145386 0.423732070922 0.372991635474
r=0.246234295905 0.146115184378 0.451333969844 0.267280358848
r=0.331276446908 0.447634131855 0.0943047581337 0.0785323038342
r=0.309011551066 0.502874335142 0.105356471284 0.0711330790308
r=0.40009717851 0.447904588372 0.0437303296339 0.0521230191596
r=0.437840935856 0.401350396483 0.101397503337 0.0913087854283
r=0.371518351142 0.365692444144 0.124931367994 0.102061071926
r=0.375350094698 0.357465040533 0.129282384813 0.107267253691
r=0.418980453497 0.34130651495 0.123888151481 0.108543953472
r=0.328654247285 0.498022009638 0.0879426502673 0.0550001198782
r=0.340074316202 0.406440456357 0.0995381598094 0.0810223749974
r=0.398398892095 0.442152336988 0.0464252740912 0.048473744951
r=0.417560678504 0.415174585855 0.0719149885924 0.0586400158714
r=0.336661626301 0.257368331126 0.233017242607 0.193075192573
r=0.413490394358 0.419334717276 0.0883138228179 0.0588780821059
r=0.234213495444 0.0432119383964 0.442782337011 0.450906736417
r=0.284540324271 0.198407992381 0.383177905953 0.218898052815
r=0.303223664835 0.198711465537 0.333560112964 0.238495309543
r=0.277577270443 0.193181200853 0.366876723119 0.24700703508
r=0.27332876274 0.190764973005 0.369307466589 0.250677419135
r=0.314144621374 0.19736832267 0.263889269665 0.279126280136
r=0.235276794166 0.0377590015076 0.452196473022 0.45573747502
r=0.332674517665 0.305036331746 0.184214482586 0.17464294663
r=0.343050968618 0.306968431997 0.185027438693 0.170228435239
r=0.267800272356 0.0981528684661 0.426009986382 0.333531198715
r=0.331138016498 0.376753448212 0.10599522307 0.151339868194
r=0.354262048354 0.298180071516 0.150611090356 0.170304744623
r=0.295390393317 0.393100817901 0.132041267016 0.0688034731345
r=0.325334389379 0.167798144377 0.28130421664 0.299049558724
r=0.325150238475 0.338663121857 0.131330978509 0.136848871299
r=0.210576086957 0.0484814578005 0.471467391304 0.399808184143
r=0.281362621859 0.307941242344 0.165543916024 0.17685099626
r=0.341620458286 0.17173059881 0.270413976453 0.327763007976
r=0.318624516716 0.181779784918 0.279443776601 0.277981740797
r=0.320729903537 0.171985530547 0.269573954984 0.318810289389
r=0.310710165984 0.31074714921 0.162726192049 0.165235768062
r=0.269581237638 0.282918903645 0.162757841198 0.196595083357
r=0.353487834933 0.241023069208 0.214500644792 0.224695515117
r=0.323393736524 0.253421477673 0.185537461994 0.22089468195
r=0.284124409519 0.180061564311 0.328341838796 0.288302564863
r=0.360717705353 0.225591457883 0.251517900761 0.255495847582
r=0.378140868611 0.191846648037 0.235695071949 0.29325428952
r=0.346501099837 0.184098488611 0.268821400695 0.312034343291
r=0.373168222063 0.252333094042 0.248683895669 0.228164632687
r=0.372802637 0.190064159162 0.290011183707 0.273706515981
r=0.257471735374 0.132436435448 0.388175759072 0.336213280671
r=0.277236481637 0.196116363485 0.278178206288 0.235077537521
r=0.322655592243 0.199854283898 0.292484769567 0.255116340356
r=0.403651208434 0.320641507318 0.13940447485 0.140694218584
r=0.367112622262 0.205603614608 0.263667964109 0.249570810886
r=0.451890975979 0.36439289061 0.112733737212 0.136949085875
r=0.461868411807 0.397450509408 0.088909450395 0.109935292532
r=0.318834064159 0.301177013616 0.159127625202 0.15718901454
r=0.329996933108 0.240312874502 0.225364998776 0.220610027963
r=0.34006549282 0.242414398025 0.217919563381 0.239328178806
r=0.305490409321 0.104705640891 0.402082583732 0.344789359794
r=0.290369314009 0.0579045507232 0.500292723411 0.376448739627
r=0.328449475511 0.13587653762 0.377669609841 0.341634593616
r=0.316669372165 0.0981141083791 0.441553274449 0.344394047903
r=0.301579093815 0.101869607905 0.41282613691 0.342950847068
r=0.292979865355 0.111539366182 0.39983269206 0.336748279213
r=0.297030906302 0.0958441982476 0.422203672975 0.355565035178
r=0.314028301613 0.146229841639 0.360540462008 0.308746186256
r=0.292542787517 0.124172627938 0.380724785787 0.325713387312
r=0.278845940403 0.102062975027 0.421009771987 0.35776330076
r=0.320522608632 0.144217336961 0.360010293361 0.313506359826
r=0.289637822941 0.102912919837 0.419710794163 0.345707478288
r=0.349739045288 0.142656058752 0.347747858017 0.320073439412
r=0.355280984122 0.144041619249 0.344388446323 0.306237468162
r=0.35289706728 0.176120027184 0.31491452768 0.296565424225
r=0.372514930325 0.148829272917 0.342117736278 0.315954118874
r=0.323675355158 0.133786287832 0.352035487675 0.33485316413
r=0.35180538533 0.150371402043 0.338579387187 0.316991643454
r=0.311210264219 0.117243119553 0.375366371269 0.339055446881
r=0.232080062917 0.0538892328635 0.46075088136 0.413526587193
r=0.296801624663 0.134261078004 0.36875187269 0.318260811666
r=0.269302353374 0.108188545689 0.408645890789 0.318831586689
r=0.282298542061 0.0954675776246 0.433264198133 0.310437381809
r=0.267210045865 0.105958053168 0.405129803625 0.322705615176
r=0.30276752059 0.128442221212 0.392147946036 0.317518063766
r=0.28130658274 0.113397382806 0.401040251781 0.330044724201
r=0.189644759722 0.0553780617678 0.415269279135 0.42267588431
r=0.208584102479 0.0433272334054 0.468946930627 0.411073032773
r=0.270002726833 0.0999912037648 0.448410080486 0.346703610855
r=0.258701113529 0.128637834279 0.413595163738 0.322899188336
r=0.228024860386 0.0857052783282 0.482705818771 0.334804539723
r=0.251144532017 0.108770650436 0.434774072308 0.345104198805
r=0.224066758034 0.0634606518869 0.448096494062 0.38982810584
r=0.228828684461 0.0294456407432 0.477690420151 0.440132204918
r=0.213060551404 0.0543416645195 0.470548827622 0.348003091987
r=0.395301029825 0.361767090442 0.107292151823 0.12848090712
r=0.397083445728 0.36263414062 0.106843370668 0.122969565472
r=0.384869415312 0.379407910126 0.0773324873991 0.106917755326
r=0.373993884623 0.349323911123 0.11269280424 0.122171638241
r=0.367414816197 0.362101138272 0.0821981713006 0.113267400634
r=0.202628808778 0.0356777533244 0.513995226434 0.400080592666
r=0.274414693354 0.111284141743 0.371776668346 0.349104566482
r=0.226857389481 0.0360893602154 0.495509382001 0.431284296196
r=0.309786531569 0.230639991729 0.203534256962 0.253127584781
r=0.359164968019 0.181204751529 0.276375904969 0.314472481901
r=0.333042953718 0.198491939678 0.245709828393 0.269162766511
r=0.286538310622 0.166573008515 0.278875205301 0.309567986009
r=0.282881631587 0.163385743057 0.280425180968 0.312891668008
r=0.33617476242 0.186214363046 0.277853963671 0.290797546012
r=0.352248715741 0.205481485881 0.245360334947 0.274608783443
r=0.348094969182 0.213121104645 0.242390069212 0.259004510864
r=0.304405069134 0.175229426176 0.278018604137 0.298988529292
r=0.282545706846 0.162803920892 0.282124960317 0.3131927677
r=0.351005287868 0.187595749938 0.274623177662 0.277489498394
r=0.324958789509 0.171624298355 0.307560459269 0.287156697485
r=0.332735190985 0.232922529016 0.242461588271 0.222154575975
r=0.328094291241 0.227405641279 0.223266903594 0.217598632417
r=0.345014866204 0.266798810704 0.163567888999 0.194093161546
r=0.352592188249 0.247077047911 0.206469221407 0.230369195589
r=0.377235014863 0.253516127601 0.201550645548 0.231604108434
r=0.373674175735 0.236050460941 0.227282179247 0.252755250572
r=0.282627518751 0.179980170393 0.268365722532 0.295749585201
r=0.286855502137 0.18249785178 0.266429163388 0.293477046396
r=0.336514531861 0.242016141011 0.182106253404 0.235678566124
r=0.312691427296 0.141964484968 0.352185417796 0.317307998852
r=0.260355796225 0.0909166979437 0.43671861352 0.34055617566
r=0.330452417046 0.166807029364 0.281623715681 0.321879737241
r=0.241162182626 0.0545151683408 0.461410327596 0.38660340215
r=0.246403993546 0.0653741427995 0.428575030254 0.381807180315
r=0.270989748989 0.106555106112 0.405330525849 0.327866127334
r=0.289038824764 0.438440013991 0.0567943336831 0.0756383350822
r=0.274006040471 0.426797040169 0.057535487768 0.0874735729387
r=0.359734231499 0.384145687964 0.1087158133 0.11885303881
r=0.335110268151 0.385685556146 0.103146777585 0.121471411537
r=0.338182062114 0.384151258888 0.104735903639 0.122024183862
r=0.336357194362 0.384691091899 0.103687061508 0.121636596862
r=0.291654148472 0.37480349345 0.130698689956 0.121397379913
r=0.384213178295 0.384221576227 0.114599483204 0.109366925065
r=0.348788886835 0.382684262697 0.101549593141 0.111750474622
r=0.372638351612 0.393619142572 0.109737454304 0.101163177135
r=0.30959621693 0.379712861586 0.116985472671 0.104077024667
r=0.303541428165 0.10262655787 0.408029878618 0.357122559169
r=0.261447682965 0.064692868491 0.395002152964 0.427682667894
r=0.350638291361 0.338304112209 0.1155753905 0.135141855276
r=0.323137139868 0.330345938694 0.123052309628 0.136886327093
r=0.321900200119 0.331387814059 0.122632668021 0.13719622526
r=0.386695193329 0.274335008194 0.175716318188 0.183604372648
r=0.315833884237 0.280080087368 0.137582817619 0.148117946851
r=0.314206683607 0.279471583153 0.13563891057 0.155041931569
r=0.333750376064 0.29096688915 0.161373657959 0.177746644682
r=0.313461591415 0.277037049566 0.181438852571 0.176997302257
r=0.316044232725 0.278391561674 0.180163757767 0.17640887743
r=0.342380459187 0.356422429673 0.142479303226 0.13788465415
r=0.312853818331 0.296206510581 0.162770331793 0.157069368486
r=0.316490559787 0.29644735825 0.163967797627 0.158151639752
r=0.316626062923 0.29672681073 0.16398080145 0.158191145932
r=0.317720685146 0.296697188497 0.163676347975 0.158589790699
r=0.288863288122 0.284688723682 0.167186879292 0.14292605414
r=0.329129599308 0.294124007538 0.160215020544 0.176357008249
r=0.3171065216 0.296436774247 0.149574956764 0.151281535097
r=0.223430643476 0.0427140310983 0.493577530576 0.399622026919
r=0.217947798758 0.0362658678518 0.524516905247 0.397647752105
r=0.20651074439 0.0362103763505 0.539158652895 0.388816336222
r=0.215023740136 0.049304830696 0.503665817711 0.393900045927
r=0.213533288553 0.0433970313318 0.513308600212 0.397289530506
r=0.256007697595 0.0714776632302 0.476701030928 0.374158075601
r=0.220414734848 0.0373911955531 0.519830559974 0.399310085971
r=0.199787165775 0.035 0.538663101604 0.393475935829
r=0.207907050937 0.0376225992111 0.536276432929 0.392105868236
r=0.218642960513 0.0474467645235 0.528168286128 0.383295431052
r=0.225882725304 0.0482050641346 0.486006996502 0.404006330168
r=0.233933138764 0.039466702043 0.513597771292 0.40819846113
r=0.22123333852 0.0402468751621 0.556765727919 0.37539546704
r=0.239745851652 0.0496383491703 0.516806126791 0.384945397816
r=0.21901554446 0.0402137194999 0.535927216936 0.38106132996
r=0.2173333813 0.0411555203799 0.520775623269 0.39669748534
r=0.221263384957 0.0588068985016 0.468507523639 0.394799945549
r=0.221911362199 0.0503355020293 0.513736207705 0.392323224083
r=0.224284156696 0.0407902354303 0.542165187186 0.377122732536
r=0.234225752884 0.0468560657062 0.508056191374 0.399084421705
r=0.215783373596 0.0435518432079 0.524573830679 0.395938254924
r=0.207957771261 0.0449657869013 0.548191593353 0.364613880743
r=0.20925170068 0.0302376457191 0.579939464773 0.358836045431
r=0.23502871746 0.0554857712132 0.516546108199 0.375384415472
r=0.219972280926 0.0415786110975 0.527252174768 0.390671843515
r=0.295016058758 0.166562927922 0.315960551613 0.286616318796
r=0.268493149086 0.164932658213 0.331630940742 0.25722665655
r=0.269673547807 0.141805992724 0.347913174999 0.279238032948
r=0.26031744329 0.181584534585 0.300435802883 0.243736730361
r=0.325971675193 0.1197375533 0.355655679976 0.336987677508
r=0.275687932159 0.197521200261 0.296020874103 0.221722113503
r=0.31718062372 0.219247838449 0.258793681171 0.233640460536
r=0.258332787505 0.0825880673469 0.478607717177 0.342906327413
r=0.470830178099 0.352716676717 0.13634786572 0.200552310062
r=0.279294123696 0.165328085272 0.302863467269 0.279654676851
r=0.505256386347 0.25932532421 0.267599649932 0.258730209245
r=0.526888552142 0.254167240667 0.282683565229 0.268942003031
r=0.300035981813 0.0541035621995 0.476072094469 0.404795394328
r=0.283119301529 0.034088360619 0.507845426917 0.413715770507
r=0.285865643268 0.0377531804082 0.506167591421 0.410451388321
r=0.243643599578 0.0685342671336 0.461286198655 0.349730420766
r=0.367926608666 0.293780687398 0.191747781893 0.174045998794
r=0.363851591878 0.314677289151 0.184813282398 0.163549531855
r=0.297098363393 0.164453907816 0.216933867735 0.333896960588
r=0.292454135954 0.181562244062 0.234069296569 0.307042838293
r=0.407288873224 0.235629894111 0.197423264937 0.225458571494
r=0.408579479823 0.23425987818 0.197158028345 0.22767317326
r=0.30020337469 0.404992892451 0.0638434020039 0.0608844282395
r=0.254448618982 0.251929855874 0.234750792022 0.208379813484
r=0.33375183309 0.249663098389 0.20264199971 0.217997802365
r=0.292744705557 0.219349521541 0.23961651204 0.25071310099
r=0.327478016575 0.336599241466 0.132146368872 0.131830313246
r=0.296213752665 0.252898454158 0.235107942431 0.209588219616
r=0.295915995823 0.2495126168 0.235678456221 0.221682565911
r=0.311971926356 0.22565179785 0.260126034845 0.227678240455
r=0.302981436735 0.224958416609 0.250853137974 0.242085758315
r=0.30724782315 0.227181180814 0.247325875933 0.240700248189
r=0.255583060671 0.0848708643885 0.424384066901 0.379282211665
r=0.274094539842 0.126567624928 0.359926683388 0.358527879606
r=0.259679928247 0.0975078480364 0.430777115767 0.361201870716
r=0.368512311959 0.46791376438 0.0512549250308 0.0671979355655
r=0.462628236191 0.359100642398 0.120817811153 0.15793611217
r=0.39367196878 0.185692211611 0.294176374176 0.257012716275
r=0.268791643394 0.0825255730246 0.419490031571 0.384691968347
r=0.291121065236 0.089261423508 0.397681770285 0.384270523997
r=0.261077843118 0.08462075152 0.41408352437 0.375037376657
r=0.263072471838 0.0757738589096 0.425054430443 0.391886662175
r=0.274913544065 0.09069499686 0.372566464308 0.41223571279
r=0.288372604284 0.0992636696731 0.378664036077 0.389110062007
r=0.337883512171 0.235188509874 0.211306417269 0.231013318859
r=0.322728081008 0.197703136577 0.279081254631 0.277846381823
r=0.284932458856 0.176454878404 0.291699043524 0.281044541161
r=0.28193926375 0.181273523664 0.279697981714 0.276240851803
r=0.35037276817 0.238020807072 0.209230407234 0.244172170961
r=0.340966927952 0.208620451359 0.247148564245 0.261311956615
r=0.303735936833 0.208317498017 0.236337369765 0.263077292679
r=0.306640744003 0.209350200177 0.237193839872 0.262947336461
r=0.305444566367 0.208894650636 0.237035494218 0.26312033331
r=0.341157382369 0.251792978578 0.188633103675 0.214510781386
r=0.291797930757 0.208219785606 0.226834804834 0.219686404033
r=0.266276732839 0.102089463295 0.399996275466 0.364818056538
r=0.30179342823 0.145208429472 0.357471631583 0.312401642351
r=0.323994250967 0.194472084024 0.282107978625 0.250635710337
r=0.294084558266 0.177653179775 0.301964944183 0.274486033237
r=0.333494429434 0.167602683586 0.314592756747 0.285510458092
r=0.353363856445 0.312805266511 0.133191760459 0.148948821406
r=0.306775854791 0.201298016041 0.255804136767 0.264140987759
r=0.511902799336 0.382968474014 0.101107959107 0.114275009367
r=0.390081559194 0.314867652869 0.13243492384 0.143716254774
r=0.397954551495 0.344673311185 0.127530454042 0.145603543743
r=0.315407556109 0.20114827157 0.293170594612 0.238687919059
r=0.273348788617 0.181831749664 0.265285309189 0.285458434904
r=0.508866733579 0.380785100926 0.100869856139 0.114865618378
r=0.466678824346 0.3886600324 0.0933348761861 0.111594538301
r=0.445049377678 0.35275964089 0.11224750051 0.128060599878
r=0.277930405705 0.189705188848 0.289552281464 0.266730497163
@balllist {Total Position} color=green
{Achromobacter denitrificans} r=64.2796406719 0.19684396454 0.307271878958 0.320485902819
{Acidithiobacillus ferrooxidans} r=63.7629252008 0.209659976581 0.280991057511 0.303522550138
{Acinetobacter baumannii} r=63.195534034 0.286832525933 0.207064072037 0.227953854996
{Acinetobacter calcoaceticus} r=64.1854185958 0.290185060532 0.204805525476 0.22695035461
{Acinetobacter sp. ADP1} r=63.1572020088 0.291354924669 0.199523419084 0.223907621878
{Actinobacillus actinomycetemcomitans} r=63.6985762222 0.316260996789 0.182535610912 0.209095745692
{Actinobacillus pleuropneumoniae} r=65.6955537459 0.318252774619 0.175696660675 0.221843170341
{Actinoplanes teichomyceticus} r=65.6257767557 0.133498051886 0.350400709557 0.372035857962
{Actinosynnema pretiosum subsp. auranticum} r=64.9397466381 0.101471156209 0.383483725993 0.390400617956
{Aeromonas hydrophila} r=63.9412078195 0.227335797186 0.276661479608 0.280645788757
{Aeromonas salmonicida} r=65.0118083314 0.225418203558 0.276944942642 0.289251350772
{Aeromonas salmonicida subsp. salmonicida} r=65.7114280204 0.228574489905 0.274081217186 0.306500742373
{Agrobacterium rhizogenes} r=64.6297282644 0.215801254441 0.287037325335 0.288919333133
{Agrobacterium tumefaciens} r=63.7871166482 0.217212068267 0.282803686934 0.285649402226
{Agrobacterium tumefaciens str. C58} r=64.3883280406 0.197446221426 0.300473658062 0.297087118285
{Agrobacterium vitis} r=64.774436389 0.214743813175 0.283861972813 0.284175670965
{Allochromatium vinosum} r=66.2757800538 0.182430241651 0.328450725716 0.309721348057
{Amycolatopsis mediterranei} r=66.5358783797 0.137027580337 0.35835116049 0.366806983645
{Amycolatopsis orientalis} r=65.9449636442 0.159218953147 0.331174459479 0.348694242468
{Anabaena sp.} r=63.6937504852 0.29222028697 0.215650659368 0.22484034171
{Anabaena variabilis} r=63.7089176102 0.283909728106 0.212799643979 0.231696149666
{Anaplasma marginale} r=62.361040293 0.241738307044 0.216032493584 0.29816351449
{Anaplasma phagocytophilum} r=65.114613349 0.294891561312 0.182397518198 0.257879441968
{Aquifex aeolicus VF5} r=67.610114272 0.326311309497 0.192789681392 0.243015648694
{Arthrobacter aurescens} r=62.298193595 0.188887103039 0.328444569454 0.307878276476
{Arthrobacter nicotinovorans} r=63.5507313588 0.211094287837 0.301786858565 0.292662595056
{Aster yellows phytoplasma} r=60.4951003686 0.364985301666 0.174000279968 0.175633428211
{Azoarcus evansii} r=66.2280423888 0.176100183118 0.338366117313 0.333026168114
{Azoarcus sp. EbN1} r=65.4441080657 0.186033785391 0.318189388532 0.323019271949
{Azorhizobium caulinodans} r=64.2312825081 0.173245422525 0.326317934387 0.319986609612
{Azospirillum brasilense} r=65.66033354 0.16530090952 0.344698647531 0.333709839357
{Azotobacter vinelandii} r=67.5882437452 0.187382822601 0.335410201707 0.314019265581
{Bacillus amyloliquefaciens} r=66.2626153972 0.282129252702 0.224647277127 0.255987705789
{Bacillus anthracis} r=65.0657070749 0.369020509573 0.149184097397 0.196357227227
{Bacillus anthracis str. A2012} r=65.9531892092 0.371708851974 0.14292618471 0.19576964406
{Bacillus anthracis str. Ames} r=64.4848941832 0.344943122885 0.150959255544 0.209457504431
{Bacillus cereus} r=63.649175463 0.346328531969 0.16154088575 0.201805609625
{Bacillus cereus ATCC 10987} r=64.463084851 0.345788132389 0.150866343378 0.209197284446
{Bacillus cereus ATCC 14579} r=64.6211895899 0.346600815315 0.150096467403 0.208651075802
{Bacillus circulans} r=66.2107201681 0.265960447856 0.237254501415 0.265678349432
{Bacillus firmus} r=62.1616741384 0.301334869023 0.174921000561 0.221346091374
{Bacillus halodurans} r=65.3150562417 0.292658269658 0.197579827298 0.245631869402
{Bacillus licheniformis} r=66.6839857127 0.292764739554 0.220133562297 0.250799465751
{Bacillus megaterium} r=65.5767419089 0.330487558791 0.173592247075 0.217732797293
{Bacillus pumilus} r=65.8499786922 0.331483253589 0.169463051568 0.218777246146
{Bacillus sp.} r=67.4176786213 0.298893251628 0.203069980888 0.243577737984
{Bacillus sphaericus} r=65.1546500407 0.341927295276 0.16719955044 0.201798240515
{Bacillus subtilis} r=65.4235609956 0.300211456952 0.203156454555 0.240521712503
{Bacillus subtilis subsp. subtilis str. 168} r=65.379095918 0.300305882263 0.201937780186 0.240601994572
{Bacillus thuringiensis} r=66.0850168708 0.347135952451 0.160874889782 0.203226543875
{Bacillus thuringiensis serovar israelensis} r=64.0861246734 0.361220811309 0.151639427264 0.189774591409
{Bacteroides fragilis} r=65.9711229434 0.300209445635 0.192992651243 0.232533081514
{Bacteroides thetaiotaomicron} r=67.205749043 0.291659071115 0.227248789775 0.254592777136
{Bacteroides thetaiotaomicron VPI-5482} r=66.4689722805 0.296922031785 0.202327020234 0.236516778484
{Bartonella henselae} r=64.8447072506 0.284087467442 0.179477860561 0.234008722515
{Bdellovibrio bacteriovorus HD100} r=64.1832063091 0.250367580586 0.245951212135 0.264147730439
{Bifidobacterium longum NCC2705} r=66.5536805751 0.202385382332 0.313531265781 0.295038610269
{Bordetella bronchiseptica} r=64.6346579876 0.178385499222 0.321526442223 0.329677142112
{Bordetella bronchiseptica RB50} r=63.4555200808 0.159345732431 0.345858103928 0.33899352507
{Bordetella parapertussis} r=63.440390198 0.159213277159 0.345742717216 0.338437523193
{Bordetella pertussis} r=63.4160938203 0.169089503115 0.33580862895 0.346825054499
{Bordetella pertussis Tohama I} r=63.4435204359 0.161790367909 0.346516586402 0.334458935321
{Borrelia afzelii} r=67.3995314681 0.401508959447 0.134402179608 0.188787593
{Borrelia burgdorferi} r=68.2368083374 0.400624419674 0.12916553852 0.174429081253
{Borrelia burgdorferi B31} r=66.4608654538 0.38699787107 0.121682852367 0.165925301726
{Borrelia garinii} r=68.4591056554 0.418206300495 0.144308052024 0.184307216968
{Borrelia hermsii} r=67.0836482607 0.390248670226 0.132576108316 0.180437667829
{Bradyrhizobium japonicum} r=63.2947318627 0.189070698555 0.313000739444 0.310169277431
{Bradyrhizobium japonicum USDA 110} r=63.437780822 0.177812718484 0.328178050334 0.3184434908
{Brucella melitensis} r=63.5989981207 0.207930888801 0.280698687412 0.289191905948
{Brucella melitensis 16M} r=64.4608279282 0.203351247864 0.287548142679 0.295288730208
{Brucella melitensis biovar Abortus} r=64.7026376293 0.207688349068 0.289116900979 0.289686172175
{Brucella suis 1330} r=64.4726667768 0.203603599737 0.287392408106 0.294631725097
{Buchnera aphidicola} r=62.5021120544 0.397335989045 0.116793227935 0.151746268863
{Buchnera aphidicola str. APS} r=62.0494702475 0.388808875804 0.122245284817 0.152056042106
{Buchnera aphidicola str. Bp} r=60.3794294662 0.389381185792 0.120125110742 0.150314876699
{Buchnera aphidicola str. Sg} r=61.8893276642 0.396758173748 0.115683348853 0.147379875921
{Burkholderia cepacia} r=63.9649492861 0.187300418917 0.316352929715 0.324168389604
{Burkholderia mallei} r=63.6269806428 0.177070791269 0.301611558766 0.325676885555
{Burkholderia pseudomallei} r=62.373414006 0.176039066264 0.319252835808 0.334209258529
{Butyrivibrio fibrisolvens} r=69.4862485804 0.310010515247 0.183806519453 0.237287066246
{Campylobacter fetus} r=68.0792209204 0.355917812871 0.148785871965 0.209554536707
{Campylobacter jejuni} r=67.0775794315 0.38157297798 0.126043923182 0.175064002976
{Campylobacter jejuni subsp. jejuni NCTC 11168} r=65.6497687602 0.362900303062 0.127783535146 0.180518633303
{Candidatus Blochmannia floridanus} r=61.2732410106 0.363953106019 0.122714208072 0.166289286317
{Candidatus Carsonella ruddii} r=60.8711218338 0.465167421105 0.0617676329898 0.0940800667758
{Caulobacter crescentus CB15} r=64.5683694484 0.161904918938 0.343195942724 0.333570218432
{Caulobacter vibrioides} r=65.6928332381 0.1715017987 0.344671061773 0.328397844648
{Chlamydia muridarum} r=61.0496647057 0.289768592344 0.193947183758 0.212183912879
{Chlamydia trachomatis} r=61.1739071735 0.287061618633 0.199324500515 0.216524902835
{Chlamydophila caviae GPIC} r=61.8849855209 0.300116348036 0.192891400288 0.204997091299
{Chlamydophila pneumoniae} r=62.3340133554 0.302159346459 0.197932442976 0.214225067695
{Chlamydophila pneumoniae AR39} r=61.4608001666 0.29169875405 0.203614432517 0.209288304114
{Chlamydophila pneumoniae CWL029} r=61.4939578879 0.291474842819 0.204104249254 0.209317263319
{Chlamydophila pneumoniae J138} r=61.4568102348 0.291603946921 0.204364296246 0.209174095497
{Chlamydophila pneumoniae TW-183} r=61.3687725332 0.291719132351 0.203994703335 0.208817484409
{Chlorobium tepidum} r=64.6107177078 0.223383435103 0.295346015344 0.281979019884
{Chlorobium tepidum TLS} r=64.8390485098 0.22052161362 0.289886427089 0.286723137057
{Chloroflexus aurantiacus} r=62.9824167039 0.200350476946 0.280199705732 0.296731637157
{Chromobacterium violaceum ATCC 12472} r=64.0077978904 0.178673434364 0.326491237078 0.330617174434
{Citrobacter freundii} r=64.3953507041 0.255390145114 0.24297095035 0.265663474692
{Citrobacter rodentium} r=63.0673763417 0.30050532994 0.190992586035 0.226421009922
{Clostridium acetobutylicum} r=67.6891770228 0.381281479113 0.122028640184 0.193885307889
{Clostridium beijerinckii} r=66.644871668 0.379627468372 0.12224763861 0.193719558689
{Clostridium botulinum} r=69.1941129679 0.408736503209 0.105357103747 0.14751016594
{Clostridium difficile} r=68.8614782211 0.39172534749 0.12198259792 0.177717565389
{Clostridium pasteurianum} r=68.1186446263 0.370397930619 0.132472272421 0.206087665214
{Clostridium perfringens} r=69.0540044114 0.390403421514 0.119536750042 0.191479852952
{Clostridium perfringens str. 13} r=68.4087345716 0.396363537554 0.105942634883 0.188128316506
{Clostridium tetani} r=66.47226672 0.411543203706 0.10548502116 0.148038921657
{Clostridium tetani E88} r=68.0685257461 0.406512499136 0.108090587381 0.182718354702
{Clostridium thermocellum} r=69.5399895216 0.319456572188 0.191442663961 0.237100669451
{Comamonas testosteroni} r=64.3641217571 0.191094998195 0.316438313166 0.313605474206
{Corynebacterium diphtheriae} r=64.5409101891 0.227042368363 0.269493613609 0.271430811482
{Corynebacterium efficiens} r=65.8814474328 0.204818001884 0.306650155061 0.295430730639
{Corynebacterium efficiens YS-314} r=65.6374963807 0.180199383565 0.329829553623 0.308023253679
{Corynebacterium glutamicum} r=66.609708973 0.225177568482 0.281015998136 0.271652712564
{Corynebacterium glutamicum ATCC 13032} r=65.0516557906 0.224484440867 0.277471243226 0.270024176942
{Corynebacterium jeikeium} r=63.3492574845 0.23850693646 0.287207787231 0.272951636392
{Corynebacterium striatum} r=64.0544241953 0.21436435464 0.321093193446 0.283962610366
{Coxiella burnetii} r=64.1428615101 0.309758072567 0.202985361597 0.222951862246
{Coxiella burnetii RSA 493} r=61.7185282508 0.289601977404 0.204573038008 0.224134958965
{Deinococcus radiodurans R1} r=63.1397905334 0.16955498991 0.339981632659 0.332525696284
{Delftia acidovorans} r=63.3597882577 0.189778939862 0.318849536487 0.317597654702
{Desulfitobacterium hafniense} r=63.4742485766 0.261383260665 0.22617765239 0.26697443789
{Desulfovibrio vulgaris} r=66.6688737591 0.205953049884 0.324826746582 0.300337141787
{Dichelobacter nodosus} r=65.3329702346 0.271886019668 0.232264493944 0.251812427448
{Ehrlichia canis} r=64.2357462426 0.362720540187 0.149822115734 0.169843171422
{Ehrlichia chaffeensis} r=65.7382474183 0.340564928534 0.149816554049 0.188318955137
{Ehrlichia ruminantium} r=62.5875441286 0.353140348266 0.151399017711 0.181500223248
{Enterobacter aerogenes} r=64.4764052634 0.217121143157 0.293106301982 0.300919987311
{Enterobacter cloacae} r=63.8220255847 0.224976260033 0.267000538308 0.291067119087
{Enterococcus faecalis} r=66.1539975728 0.352618937255 0.164405208377 0.203545292374
{Enterococcus faecalis V583} r=64.4668471289 0.332923770455 0.16927918663 0.210175977131
{Enterococcus faecium} r=66.8811492756 0.337413720779 0.175241720488 0.217550172818
{Enterococcus hirae} r=63.1755508086 0.333976751169 0.175181229357 0.212013325898
{Erwinia amylovora} r=64.0702222687 0.24746946941 0.252092601993 0.275078876912
{Erwinia chrysanthemi} r=63.323475791 0.222861282388 0.272064422656 0.294966137673
{Erwinia pyrifoliae} r=63.4093949336 0.244745750102 0.251590224305 0.281702190976
{Escherichia coli} r=64.0400621755 0.252847354246 0.236503253293 0.266476362309
{Escherichia coli CFT073} r=63.3864366781 0.243309824191 0.243016776855 0.270885367683
{Escherichia coli K12} r=63.7427608726 0.241068567352 0.245052717808 0.272925603074
{Escherichia coli O157:H7} r=64.0630226845 0.246035417158 0.241643553417 0.273564875541
{Escherichia coli O157:H7 EDL933} r=64.0434832898 0.245398446874 0.24193956408 0.273025244135
{Eubacterium acidaminophilum} r=68.9487942231 0.318159935812 0.195524650085 0.262637068735
{Francisella tularensis subsp. tularensis} r=67.304139748 0.350515463918 0.140729831451 0.199012709322
{Fremyella diplosiphon} r=62.9128470494 0.287539085889 0.221342558712 0.220588561418
{Fusobacterium nucleatum subsp. nucleatum ATCC 25586} r=67.8398786019 0.407091515613 0.100743965601 0.173194428102
{Geobacillus stearothermophilus} r=68.2364137491 0.275638754121 0.227246412317 0.269481982475
{Geobacter sulfurreducens PCA} r=65.0995816983 0.196425825402 0.310402100478 0.305736251429
{Gloeobacter violaceus PCC 7421} r=63.1327954598 0.183456494821 0.317759519364 0.310872892496
{Gluconacetobacter diazotrophicus} r=65.4132950952 0.168282361993 0.328101557992 0.339372956338
{Gluconacetobacter xylinus} r=63.1057801061 0.17634698432 0.311856939976 0.319138915457
{Gordonia westfalica} r=63.3867841313 0.172164202254 0.350291248751 0.31492779099
{Haemophilus ducreyi} r=64.8383117245 0.344804210558 0.170075177661 0.198714286802
{Haemophilus ducreyi 35000HP} r=62.5106905932 0.316454785851 0.177921106206 0.209461197597
{Haemophilus influenzae} r=64.372971598 0.335169399788 0.174404495174 0.200498792459
{Haemophilus influenzae Rd KW20} r=63.36156942 0.313759024081 0.177494926642 0.210080345689
{Haemophilus influenzae biotype aegyptius} r=65.2548157483 0.352249951953 0.17598770008 0.193202097576
{Helicobacter hepaticus ATCC 51449} r=64.2656286093 0.329333028503 0.163242086612 0.200020004501
{Helicobacter pylori} r=66.1519475496 0.345395145752 0.175306757205 0.207235922059
{Helicobacter pylori 26695} r=63.8687305905 0.320982079242 0.179396914662 0.216182404113
{Helicobacter pylori J99} r=63.8760733766 0.319198634565 0.181364129619 0.217666287902
{IncN plasmid R46} r=64.3104614724 0.250172903103 0.244568457704 0.267916338747
{Klebsiella aerogenes} r=65.2110824475 0.203602798869 0.298064612178 0.303960101236
{Klebsiella oxytoca} r=63.3453536855 0.235613367549 0.262933958647 0.283123912338
{Klebsiella pneumoniae} r=63.766027023 0.234152544348 0.261883441907 0.279771157958
{Lactobacillus acidophilus} r=65.4445836641 0.322458083372 0.175757575758 0.199784648516
{Lactobacillus casei} r=65.046807927 0.285972250794 0.208941918672 0.235559669935
{Lactobacillus delbrueckii} r=69.1200635843 0.266843750865 0.255734484381 0.258722780222
{Lactobacillus helveticus} r=68.497454138 0.322939429596 0.185857567098 0.202685792197
{Lactobacillus johnsonii NCC 533} r=65.7338197614 0.339850756556 0.15419301009 0.195322651954
{Lactobacillus plantarum} r=63.0406417277 0.299744733991 0.192735019191 0.226782730061
{Lactobacillus plantarum WCFS1} r=62.8395312309 0.276178118217 0.213273660207 0.241965357237
{Lactobacillus sakei} r=64.124286375 0.325729106443 0.178093081519 0.206703282585
{Lactococcus lactis} r=66.9016647531 0.346114356375 0.159861404863 0.194960609214
{Lactococcus lactis subsp. cremoris} r=66.7499240176 0.337700986053 0.166790046687 0.20163749963
{Lactococcus lactis subsp. lactis} r=65.2513331206 0.331989104376 0.163222138266 0.197778897191
{Lactococcus lactis subsp. lactis bv. diacetylactis} r=68.9465797513 0.347025238199 0.158138773729 0.202032875118
{Lechevalieria aerocolonigenes} r=65.8028635581 0.151451771654 0.349030101706 0.349071112205
{Legionella pneumophila} r=63.2647949062 0.313352839073 0.18591891799 0.213257028941
{Leptospira interrogans} r=62.0694090694 0.33042072811 0.15461321766 0.19320419814
{Leptospira interrogans serovar Copenhageni str. Fiocruz L1-130} r=62.8542627564 0.328189461613 0.170987132241 0.195783964313
{Leptospira interrogans serovar Lai str. 56601} r=62.5261365478 0.32928783047 0.169857263627 0.194318234982
{Listeria innocua} r=66.2832881548 0.33768474933 0.169290219022 0.208730835798
{Listeria ivanovii} r=64.7245190823 0.355801346986 0.166475022359 0.200660716567
{Listeria monocytogenes} r=66.0330306624 0.335014938991 0.173576595926 0.210794519096
{Listeria seeligeri} r=68.6063758489 0.356015130935 0.166454891995 0.204311440214
{Listonella anguillarum} r=64.2763404121 0.300384967341 0.202549619766 0.222029387944
{Mannheimia haemolytica} r=64.8527081232 0.323465221432 0.185144575671 0.211355116277
{Mesorhizobium loti} r=64.1103920183 0.185184640806 0.318329029777 0.312147269392
{Methylobacterium extorquens} r=65.7184362215 0.163482206041 0.354007526306 0.330701110428
{Micrococcus sp. 28} r=60.556698826 0.162621408439 0.351846219356 0.337632053856
{Microcystis aeruginosa} r=62.9374579887 0.307071547902 0.196446016799 0.202579354757
{Micromonospora echinospora} r=66.5842024938 0.135915682898 0.362040706239 0.361079413819
{Microscilla sp. PRE1} r=67.305592209 0.305520020908 0.190814179012 0.240429717053
{Moraxella catarrhalis} r=69.7745876406 0.333326539486 0.20891081037 0.216180227186
{Mycobacterium avium} r=64.1198505728 0.174039663415 0.331177059306 0.325889463036
{Mycobacterium avium subsp. paratuberculosis} r=64.2114398773 0.171184129216 0.346118604701 0.329923927635
{Mycobacterium avium subsp. paratuberculosis str. k10} r=64.4695101476 0.153312452247 0.348550153283 0.347975199639
{Mycobacterium bovis} r=65.2954192804 0.181279592376 0.328238036869 0.329620015863
{Mycobacterium bovis AF2122/97} r=63.3172075912 0.167834517194 0.322268295838 0.336762298009
{Mycobacterium leprae} r=63.4915587658 0.19544714522 0.288481475197 0.310522321107
{Mycobacterium smegmatis} r=66.084708471 0.164241921024 0.340745955247 0.333844756112
{Mycobacterium tuberculosis} r=64.7165326191 0.184217734695 0.316794241626 0.327530321245
{Mycobacterium tuberculosis CDC1551} r=63.1661093617 0.16854385461 0.321896248081 0.335790547034
{Mycobacterium tuberculosis H37Rv} r=63.2993101 0.167928877758 0.322414857055 0.336519890835
{Mycobacterium ulcerans} r=61.9392409432 0.199263809575 0.351840175821 0.277602637315
{Mycoplasma agalactiae} r=69.2168499967 0.420598781319 0.13706856728 0.167183616006
{Mycoplasma bovis} r=67.1445845377 0.432188971866 0.170239438385 0.186213936496
{Mycoplasma capricolum} r=64.7695305615 0.402665047025 0.110356505255 0.162442714372
{Mycoplasma fermentans} r=67.4673246447 0.404517023894 0.119101829316 0.166234853838
{Mycoplasma gallisepticum} r=62.8104889133 0.361729385761 0.161654770452 0.177922315609
{Mycoplasma gallisepticum R} r=65.1718275641 0.370451045331 0.152046423112 0.166572482456
{Mycoplasma genitalium} r=62.9522293148 0.361627755411 0.148804573518 0.168523648754
{Mycoplasma hominis} r=68.7174656789 0.443893004707 0.130067851063 0.146666986342
{Mycoplasma hyopneumoniae} r=66.4124669858 0.390546686631 0.154832451127 0.160498253162
{Mycoplasma mycoides subsp. mycoides SC} r=65.4035798846 0.418141950375 0.103427582227 0.137898634353
{Mycoplasma penetrans} r=65.4614888404 0.400402572496 0.116846873657 0.14805161525
{Mycoplasma pneumoniae} r=62.6137253285 0.31294287111 0.204285497321 0.209865732633
{Mycoplasma pulmonis} r=65.717996297 0.40398703186 0.126672585278 0.144685846048
{Myxococcus xanthus} r=63.9895763082 0.157691800403 0.335863322353 0.355354686646
{Neisseria gonorrhoeae} r=65.1779378171 0.260513060093 0.269728895517 0.25702318134
{Neisseria meningitidis} r=65.4878664983 0.267473636868 0.25318119312 0.26015580826
{Neisseria meningitidis MC58} r=64.6661327226 0.252626837428 0.269195945548 0.261449547971
{Neisseria meningitidis Z2491} r=64.6865692091 0.250996838711 0.270389521676 0.262459632855
{Nitrosomonas europaea ATCC 19718} r=64.0076757746 0.245796020706 0.246928380526 0.26876556164
{Nonomuraea sp. ATCC 39727} r=65.7206002174 0.140938891421 0.340134861924 0.368053851278
{Nostoc punctiforme} r=63.3655983964 0.298321222751 0.204576964838 0.222283471143
{Nostoc sp. PCC 7120} r=62.151485904 0.298011518651 0.20410525608 0.219499635984
{Novosphingobium aromaticivorans} r=64.9806940186 0.19026502322 0.315234470477 0.3097698942
{Oceanobacillus iheyensis HTE831} r=66.1522803717 0.344202707188 0.153414044278 0.207570514488
{Oenococcus oeni} r=65.9482623686 0.327765028197 0.171176460123 0.209442991585
{Onion yellows phytoplasma} r=62.7300580582 0.391107469719 0.153312018634 0.136877098313
{Pantoea agglomerans} r=63.1710959493 0.233951874481 0.254607628674 0.276118277137
{Parachlamydia sp. UWE25} r=61.7407403361 0.327082135677 0.174418423354 0.186540586513
{Paracoccus denitrificans} r=64.3336199488 0.166895780051 0.33185741688 0.332017263427
{Pasteurella multocida} r=62.8050673583 0.303783734488 0.187975682602 0.219285293107
{Pectobacterium atrosepticum} r=62.9098842892 0.237751614128 0.257606448074 0.283263704266
{Pectobacterium carotovorum} r=65.1010238149 0.259397641249 0.240304536643 0.268397283862
{Pectobacterium carotovorum subsp. carotovorum} r=63.8615437299 0.245109860665 0.250375133976 0.274383708467
{Pediococcus pentosaceus} r=63.5476009334 0.324087526967 0.184930803211 0.1995479828
{Photobacterium damselae subsp. piscicida (causative agent of fish} r=61.5632122068 0.288240557596 0.204318545729 0.224074597344
{Photorhabdus luminescens} r=64.7041260639 0.285931604337 0.216542484597 0.237567464298
{Photorhabdus luminescens subsp. laumondii TTO1} r=63.792231386 0.282711459284 0.20379466279 0.237757152679
{Pirellula sp. 1} r=64.1717684463 0.227186539228 0.272790340664 0.281785287227
{Plasmid ColIb-P9} r=63.0390660897 0.260939353758 0.250517598344 0.258078023589
{Plasmid F} r=64.6511345225 0.256639941501 0.22961879641 0.273606504575
{Plasmid R100} r=63.1967494501 0.243879940396 0.247889022919 0.281463610776
{Plasmid R64} r=62.5752974396 0.274806572545 0.249680944405 0.242143255962
{Plasmid Ti} r=63.7042804167 0.23528950105 0.264681068142 0.274864127769
{Plasmid pSB102} r=65.2797173537 0.218793713486 0.297683699498 0.302476754711
{Porphyromonas gingivalis} r=67.1037894474 0.273029839725 0.234515897532 0.250838126341
{Porphyromonas gingivalis W83} r=65.5926553194 0.26330847892 0.240171138911 0.25350002842
{Prochlorococcus marinus} r=61.5689048393 0.305388885774 0.176638815679 0.210658143143
{Prochlorococcus marinus str. MIT 9313} r=62.0898728871 0.233271752925 0.252716678466 0.268987377029
{Prochlorococcus marinus subsp. marinus str. CCMP1375} r=62.4841829793 0.329731591849 0.164982126261 0.205396313678
{Prochlorococcus marinus subsp. pastoris str. CCMP1986} r=63.7070160461 0.367218286941 0.135104073902 0.181803203238
{Proteus mirabilis} r=63.4202930072 0.308769905377 0.190953150242 0.211700900069
{Proteus vulgaris} r=64.7062352229 0.282033770172 0.216808628532 0.23754665842
{Providencia rettgeri} r=64.376951855 0.273720572629 0.218775041691 0.24897667468
{Pseudomonas aeruginosa} r=63.971461954 0.195849191106 0.303158800705 0.305815135959
{Pseudomonas aeruginosa PAO1} r=64.6415383998 0.168653897635 0.346218882054 0.325189439226
{Pseudomonas alcaligenes} r=64.2770919931 0.21314114658 0.301008728901 0.301046461902
{Pseudomonas chlororaphis} r=64.576402801 0.20206360574 0.319063154823 0.300787777513
{Pseudomonas fluorescens} r=63.7417584926 0.198128303148 0.304628411077 0.304406982655
{Pseudomonas putida} r=64.3789952559 0.20359349644 0.300118047512 0.303277075854
{Pseudomonas putida KT2440} r=63.9391734532 0.192004839453 0.313039798013 0.310436132195
{Pseudomonas resinovorans} r=64.5714451257 0.225410431498 0.283481040244 0.288721003438
{Pseudomonas sp.} r=64.4458801667 0.205612766292 0.291214003092 0.304918376438
{Pseudomonas sp. ADP} r=63.3004268307 0.195248723207 0.315307435557 0.316292677042
{Pseudomonas sp. ND6} r=64.7030449232 0.218966742641 0.283716883562 0.293826434331
{Pseudomonas stutzeri} r=64.6277624867 0.198956194575 0.309123049727 0.305108131947
{Pseudomonas syringae} r=63.3472612974 0.215968992248 0.28590371277 0.293480212158
{Pseudomonas syringae pv. glycinea} r=64.5635697177 0.226376921548 0.281489911306 0.280911866183
{Pseudomonas syringae pv. maculicola} r=62.9900670187 0.237980727342 0.276456340286 0.278007214177
{Pseudomonas syringae pv. phaseolicola} r=64.7451261731 0.224381457958 0.283897367839 0.290422472904
{Pseudomonas syringae pv. syringae} r=65.6296021113 0.213461358489 0.289973234507 0.297287888146
{Pseudomonas syringae pv. tomato} r=64.2246746518 0.231754874652 0.285236768802 0.284818941504
{Pseudomonas syringae pv. tomato str. DC3000} r=64.0074012669 0.206463015643 0.293505172871 0.29916528098
{Ralstonia solanacearum} r=63.3157179445 0.166378425126 0.339068378836 0.336255462489
{Rhizobium etli} r=63.5689208909 0.207235520636 0.292339448014 0.296505421092
{Rhizobium leguminosarum} r=64.5001180364 0.198512287798 0.303632714347 0.297756940614
{Rhizobium leguminosarum bv. trifolii} r=65.6910602086 0.193578559954 0.312857113809 0.297261026048
{Rhizobium leguminosarum bv. viciae} r=64.1292193971 0.199603687046 0.302073592495 0.295438690238
{Rhizobium sp.} r=64.6030753373 0.202196284506 0.302831253263 0.299951156249
{Rhizobium sp. NGR234} r=63.9340472553 0.194803158302 0.305300646016 0.304391806085
{Rhodobacter capsulatus} r=63.8523534473 0.164000248692 0.319645253094 0.343738279895
{Rhodobacter sphaeroides} r=63.8697825986 0.156120445849 0.341848832696 0.340455830977
{Rhodococcus equi} r=65.1833466156 0.185351336295 0.331390831391 0.323195672252
{Rhodococcus erythropolis} r=64.6625996355 0.190340855873 0.317739652159 0.311118961028
{Rhodococcus rhodochrous} r=67.4441655558 0.179231970216 0.3344742689 0.317555395424
{Rhodococcus sp. DK17} r=64.1503411214 0.181854729382 0.325984723118 0.319234473022
{Rhodopseudomonas palustris CGA009} r=63.7391190514 0.173153650987 0.329103668602 0.326207299569
{Rhodospirillum centenum} r=65.1244523011 0.143472382192 0.350726960122 0.357787904585
{Rhodospirillum rubrum} r=63.5321051275 0.164785708151 0.330327235249 0.31912737267
{Rickettsia conorii} r=64.3155589174 0.359288839822 0.145740494768 0.18341258752
{Rickettsia montanensis} r=63.7703770598 0.359193885729 0.145663519615 0.178756426044
{Rickettsia prowazekii} r=63.8433287256 0.367054279712 0.132824491078 0.17350837336
{Rickettsia rickettsii} r=63.5730900319 0.349244637721 0.151253652239 0.192736291364
{Rickettsia typhi} r=63.0914568016 0.355025813274 0.13774336008 0.178904646389
{Rubrivivax gelatinosus} r=62.4625256502 0.147226269076 0.357790107767 0.339243462178
{Ruegeria sp. PR1b} r=64.6041248263 0.192511844965 0.301154725009 0.311139610274
{Saccharopolyspora erythraea} r=66.9861792548 0.1398702482 0.353316754698 0.368538956368
{Salmonella enterica} r=64.7183823063 0.277407292528 0.207443019943 0.244692583402
{Salmonella enterica subsp. enterica serovar Choleraesuis} r=63.2876013214 0.246924861179 0.257304186875 0.277641104941
{Salmonella enterica subsp. enterica serovar Dublin} r=63.1328815393 0.262177153753 0.234425377015 0.258606344254
{Salmonella enterica subsp. enterica serovar Typhi} r=63.8304351587 0.235698096567 0.250089687607 0.279820895718
{Salmonella enterica subsp. enterica serovar Typhi Ty2} r=63.6868142442 0.233098724892 0.251436052746 0.281480260793
{Salmonella enterica subsp. enterica serovar Typhimurium} r=63.5688481174 0.239929427804 0.25296122539 0.275800954329
{Salmonella enteritidis} r=64.114981382 0.257821856658 0.235581158258 0.265690728588
{Salmonella typhi} r=64.1821391825 0.269630292804 0.227976538916 0.253632795014
{Salmonella typhimurium} r=64.3390803527 0.243340409862 0.249016058029 0.275444446849
{Salmonella typhimurium LT2} r=63.7438298727 0.233308987396 0.252046784813 0.281533572912
{Serratia entomophila} r=63.533203657 0.250045301046 0.249369903632 0.263915657689
{Serratia marcescens} r=64.548743571 0.248038609177 0.254546624062 0.269995591955
{Shewanella oneidensis MR-1} r=63.3006326593 0.269892571504 0.225016598747 0.24306242771
{Shewanella violacea} r=65.3595756894 0.266108836805 0.214869464813 0.248474215364
{Shigella boydii} r=63.9931261843 0.300865543442 0.177839444995 0.213835480674
{Shigella dysenteriae} r=62.7273268174 0.281623821291 0.209911604519 0.240979112111
{Shigella flexneri} r=63.8547813124 0.289274516764 0.208963722141 0.237342310366
{Shigella flexneri 2a} r=63.502707747 0.277069229762 0.225761111496 0.250906864444
{Shigella flexneri 2a str. 2457T} r=63.7188335818 0.240259203289 0.246402064477 0.27552781541
{Shigella flexneri 2a str. 301} r=63.6443059098 0.241687184281 0.245095131263 0.274307445101
{Shigella sonnei} r=63.604386493 0.274438447954 0.195111485204 0.242288458682
{Sinorhizobium fredii} r=62.0240893933 0.200667368041 0.293238116492 0.291782233983
{Sinorhizobium meliloti} r=64.4843397302 0.18625084391 0.316533753384 0.310383873656
{Sodalis glossinidius} r=62.6013504014 0.234087548893 0.254842513054 0.279396627552
{Sphingomonas elodea} r=63.2324351118 0.162653744553 0.335436541988 0.331011390978
{Sphingomonas paucimobilis} r=65.3023995563 0.177936331854 0.313567298642 0.329677625387
{Sphingomonas sp.} r=66.1333014906 0.200495003786 0.295266064535 0.305627897527
{Spiroplasma citri} r=64.184095313 0.386542497377 0.121910341611 0.17265652326
{Spiroplasma kunkelii} r=63.8030089097 0.388553307158 0.123766737139 0.166440148998
{Staphylococcus aureus} r=66.6808382031 0.369823915602 0.14632767312 0.184662123444
{Staphylococcus aureus subsp. aureus MW2} r=66.2187239851 0.361040417164 0.145951715681 0.189007084084
{Staphylococcus aureus subsp. aureus Mu50} r=66.2637767469 0.361177493832 0.146446448668 0.188929335079
{Staphylococcus aureus subsp. aureus N315} r=66.1623626492 0.360731390751 0.146286161986 0.188881045692
{Staphylococcus carnosus} r=66.9371107424 0.344701601164 0.162532751092 0.202197962154
{Staphylococcus epidermidis} r=68.4249409561 0.379947243755 0.148105081826 0.177330964686
{Staphylococcus epidermidis ATCC 12228} r=66.3555438865 0.36367789893 0.146017558695 0.183026905537
{Staphylococcus warneri} r=67.7345480891 0.390916140467 0.136213581478 0.16344300432
{Staphylococcus xylosus} r=68.3611519618 0.36126613556 0.151265993553 0.188031639188
{Stenotrophomonas maltophilia} r=63.7278965615 0.198473592335 0.309720023275 0.31683784625
{Stigmatella aurantiaca} r=62.8400634308 0.161328799735 0.317604319787 0.346825243631
{Streptococcus agalactiae} r=65.5549983041 0.344071830836 0.152708532568 0.188734459675
{Streptococcus agalactiae 2603V/R} r=65.5761013714 0.330369474122 0.161940859749 0.19862938227
{Streptococcus agalactiae NEM316} r=65.550725923 0.331014587786 0.162664278843 0.198095514996
{Streptococcus gordonii} r=64.9964799107 0.301552998241 0.19607278141 0.222384305533
{Streptococcus mutans} r=66.3639165053 0.318890911297 0.171515592768 0.202123528698
{Streptococcus mutans UA159} r=65.6718262771 0.311672414564 0.169085597248 0.205539184842
{Streptococcus pneumoniae} r=65.9137843509 0.319971154078 0.181465404973 0.215358216097
{Streptococcus pneumoniae R6} r=66.092058366 0.304211805233 0.1863229793 0.218979480804
{Streptococcus pneumoniae TIGR4} r=65.8662204855 0.303628318881 0.186965177136 0.218494198427
{Streptococcus pyogenes} r=69.1014588046 0.339146734509 0.185716040029 0.216626234682
{Streptococcus pyogenes M1 GAS} r=65.4443472001 0.312456221409 0.181867624496 0.209610121642
{Streptococcus pyogenes MGAS315} r=65.6300193479 0.313590299532 0.181581307801 0.210339999828
{Streptococcus pyogenes MGAS8232} r=65.4542327527 0.313671041568 0.181828369622 0.209773007859
{Streptococcus pyogenes SSI-1} r=65.5322666572 0.313618183028 0.18143608664 0.210264885221
{Streptococcus salivarius} r=67.1140079451 0.31487997276 0.181904167376 0.206704121976
{Streptococcus suis} r=67.4172888257 0.319044971011 0.1798377048 0.220668952805
{Streptococcus thermophilus} r=65.0729648893 0.319609027327 0.167461239778 0.199890803388
{Streptomyces antibioticus} r=65.9652399361 0.144479954111 0.351514965276 0.352539282568
{Streptomyces atroolivaceus} r=65.4365643431 0.134112505218 0.377579165337 0.351421252077
{Streptomyces aureofaciens} r=65.1514983577 0.141345786009 0.375624942288 0.350534911024
{Streptomyces avermitilis} r=65.2994809904 0.142875036533 0.366791922397 0.34927838782
{Streptomyces avermitilis MA-4680} r=64.8745759673 0.147626055869 0.364670945057 0.346759150606
{Streptomyces carzinostaticus subsp. neocarzinostaticus} r=64.4043189003 0.154272623139 0.348713249332 0.339534173349
{Streptomyces clavuligerus} r=66.1639318665 0.150762301382 0.367346452424 0.344033554368
{Streptomyces coelicolor} r=66.2058085561 0.152584670232 0.369349376114 0.341381461676
{Streptomyces coelicolor A3(2)} r=65.608866796 0.142565248528 0.37396166402 0.348857417267
{Streptomyces collinus} r=64.9941926814 0.145200192957 0.37247605265 0.348494245745
{Streptomyces fradiae} r=64.739730718 0.13801432617 0.361222166694 0.359577155867
{Streptomyces galilaeus} r=66.4676394269 0.144246926683 0.36090474927 0.354625453259
{Streptomyces glaucescens} r=67.0176860121 0.141745760075 0.376173434988 0.346074719499
{Streptomyces globisporus} r=64.1837957736 0.147745000709 0.363754550182 0.339656313525
{Streptomyces griseus} r=66.0000128124 0.148410337851 0.371595583848 0.342924691242
{Streptomyces griseus subsp. griseus} r=64.9642708206 0.138731997458 0.369464330683 0.351572711684
{Streptomyces hygroscopicus} r=65.2602308296 0.146916023553 0.351204375613 0.348394573067
{Streptomyces lavendulae} r=65.7036926026 0.14263085259 0.368623931798 0.350349778711
{Streptomyces lividans} r=65.6843458607 0.159080310048 0.367771452464 0.336826997298
{Streptomyces peucetius} r=66.129299044 0.149738940502 0.362790419341 0.343745792379
{Streptomyces rochei} r=65.2071442493 0.137634379251 0.377276428867 0.352545642313
{Streptomyces sp.} r=64.9051904203 0.146106223526 0.382095144998 0.33724340176
{Streptomyces venezuelae} r=66.1761255057 0.13808225199 0.38997272918 0.340215968913
{Streptomyces violaceoruber} r=65.3426732793 0.154249866447 0.371551089358 0.338076262254
{Streptomyces viridochromogenes} r=65.9666002851 0.145721728019 0.368113235366 0.342573024688
{Synechococcus elongatus PCC 7942} r=61.5437966444 0.214225117686 0.281477792993 0.276906372325
{Synechococcus sp.} r=64.0002795815 0.22649117431 0.272635741489 0.270378855311
{Synechococcus sp. PCC 6301} r=63.7165073785 0.212184387306 0.281268309965 0.279946586001
{Synechococcus sp. PCC 7002} r=61.5140795173 0.235862479979 0.254508883674 0.252557082728
{Synechococcus sp. WH 8102} r=63.6108580211 0.193510536268 0.295412687927 0.306744703658
{Synechocystis sp.} r=62.730895499 0.249380300065 0.246053489889 0.246183953033
{Synechocystis sp. PCC 6803} r=62.549906562 0.258404127497 0.234936305259 0.247696403073
{Thauera aromatica} r=66.7603573918 0.199031504108 0.322976585352 0.309568795398
{Thermoanaerobacter tengcongensis} r=67.347065093 0.348332166151 0.1482104548 0.229821926735
{Thermosynechococcus elongatus BP-1} r=61.3124804033 0.218961751022 0.274420755039 0.270998031548
{Thermotoga maritima} r=67.8091485082 0.299333280293 0.206716524783 0.257750550296
{Thermotoga neapolitana} r=69.5141834963 0.299582127933 0.2118749139 0.267449602792
{Thermus aquaticus} r=66.5927897681 0.181719058367 0.326027934971 0.336168264041
{Thermus thermophilus} r=65.6467994215 0.164074724244 0.343930524085 0.340777917836
{Thermus thermophilus HB27} r=63.4976661281 0.147756633685 0.352093493125 0.344070199116
{Thiocapsa roseopersicina} r=65.0135176477 0.171511681767 0.331628777352 0.316954773683
{Treponema denticola} r=67.3724937548 0.319392999684 0.185875900881 0.221035403566
{Treponema denticola ATCC 35405} r=65.7903654039 0.331366916513 0.176696159086 0.206028734985
{Treponema pallidum} r=63.9006593186 0.23073925629 0.216161489646 0.302027666444
{Treponema pallidum subsp. pallidum str. Nichols} r=61.664899934 0.222093305427 0.239542572876 0.286574453241
{Tropheryma whipplei TW08/27} r=62.5704896946 0.259085870737 0.214846683114 0.24921464364
{Tropheryma whipplei str. Twist} r=62.4451051094 0.258076912485 0.214148021861 0.250419961897
{Ureaplasma urealyticum} r=66.0683999811 0.3993311889 0.116079953847 0.142725033033
{Vibrio alginolyticus} r=64.8173721833 0.27125072509 0.222896494281 0.24482025196
{Vibrio cholerae} r=64.0797799739 0.282689822461 0.206297814113 0.23687696238
{Vibrio cholerae O1 biovar eltor str. N16961} r=63.2951219947 0.260998106973 0.228608542575 0.25230910934
{Vibrio fischeri} r=66.1913860093 0.333415273681 0.170997799316 0.196750479936
{Vibrio harveyi} r=66.4861344616 0.28292688344 0.221415245203 0.240649431414
{Vibrio parahaemolyticus} r=64.9553895192 0.278364030639 0.220536666888 0.241984244097
{Vibrio vulnificus} r=65.3295850735 0.274673586227 0.227488776309 0.243642654146
{Vibrio vulnificus CMCP6} r=64.4245640034 0.267153964696 0.228515018915 0.250108839359
{Vibrio vulnificus YJ016} r=64.1384751954 0.268469805541 0.226362405091 0.248442078382
{Wautersia eutropha} r=63.7168175784 0.182425828822 0.320765380268 0.323271038892
{Wautersia metallidurans} r=62.1455467876 0.195816451219 0.296466010676 0.31730336356
{Wautersia oxalatica} r=64.3683495419 0.188972174173 0.324342793687 0.314284493989
{Wigglesworthia glossinidia endosymbiont of Glossina brevipalpis} r=61.7809867364 0.424604802842 0.100441790297 0.136012418246
{Wolbachia endosymbiont of Drosophila melanogaster} r=65.5334760142 0.35317043599 0.149636756524 0.205024786601
{Wolinella succinogenes} r=64.0322482034 0.261652187256 0.235174363771 0.253862723654
{Xanthomonas axonopodis pv. citri str. 306} r=63.3214449581 0.175789813747 0.321992559054 0.328642799831
{Xanthomonas campestris} r=62.1124442571 0.18067503273 0.313031260976 0.324596864323
{Xanthomonas campestris pv. campestris} r=64.9908271703 0.19272234958 0.31008505266 0.317718196618
{Xanthomonas campestris pv. campestris str. ATCC 33913} r=63.3981682778 0.173190895406 0.324892206377 0.330957279759
{Xanthomonas citri} r=62.3941117856 0.192798827716 0.307776847394 0.329408275766
{Xanthomonas oryzae pv. oryzae} r=62.5292851607 0.183377959414 0.30871852687 0.324995302518
{Xenorhabdus nematophila} r=65.6909650537 0.282855273962 0.213881118394 0.241186867633
{Xylella fastidiosa} r=63.8633428007 0.261257923767 0.243187618342 0.270087264345
{Xylella fastidiosa 9a5c} r=62.3307790925 0.225503524436 0.260578788607 0.277222394451
{Xylella fastidiosa Temecula1} r=62.5857188618 0.227084817667 0.255290583517 0.276363921152
{Yersinia enterocolitica} r=62.8824918066 0.272738477397 0.218231492219 0.246749245085
{Yersinia pestis} r=63.7267922417 0.260640643408 0.23397239718 0.257893963227
{Yersinia pestis CO92} r=62.8884289411 0.253414870815 0.229175923463 0.259874608402
{Yersinia pestis KIM} r=62.8983092048 0.25463418951 0.229392350174 0.259400693634
{Yersinia pestis biovar Mediaevails str. 91001} r=62.8653824222 0.254106585008 0.22929440121 0.259339378063
{Yersinia pseudotuberculosis} r=63.3574116679 0.28172298383 0.198971633707 0.234607817779
{Zymomonas mobilis} r=63.7448164699 0.252876380322 0.225525723545 0.249627991387
{uncultured Acidobacteria bacterium} r=63.7463479459 0.18582318398 0.309297677133 0.318447614436
{uncultured bacterium} r=63.2286043331 0.217907304202 0.284394116881 0.290689006425
{uncultured bacterium 442} r=64.4570643081 0.232848105153 0.252195811068 0.276346661753
{uncultured bacterium 443} r=63.4272408951 0.222862049806 0.262194608611 0.28105268475
{uncultured bacterium 463} r=64.8295351082 0.223662507716 0.264604393714 0.284205093956
{uncultured bacterium 560} r=64.4284442557 0.313102569548 0.171133290861 0.207602463368
{uncultured bacterium 561} r=63.6338767412 0.235243421978 0.242771211482 0.274078373435
{uncultured bacterium 562} r=67.3550506878 0.357651340791 0.146247033845 0.205659333797
{uncultured bacterium 578} r=65.6031547342 0.319842558858 0.166454501558 0.208521721317
{uncultured bacterium 580} r=66.4936728239 0.349545957918 0.152912513843 0.199881875231
{uncultured bacterium 581} r=63.1380912996 0.23374954832 0.258227272119 0.263486837703
{uncultured bacterium 582} r=63.4890550719 0.229806145631 0.240842080825 0.28321144885
{uncultured marine gamma proteobacterium EB000-45B06} r=67.5540452771 0.356064830304 0.145738076651 0.206479313037
{uncultured marine gamma proteobacterium EBAC20E09} r=67.1884853506 0.363442104451 0.138532747049 0.193928874489
{uncultured marine gamma proteobacterium EBAC31A08} r=66.6644941849 0.348262259403 0.149782357342 0.194713663878
{uncultured proteobacterium} r=62.9258543807 0.226502993841 0.259180397369 0.274490189634
@group {Rekeyed Data} recessiveon
@balllist {First Position} color=gold
r=17.0254842696 0.130223955209 0.397720455909 0.261897620476
r=16.6678659527 0.143534781733 0.374622424093 0.255767122368
r=16.1160283461 0.190738155842 0.329050004105 0.21124476558
r=15.5438968723 0.190757704352 0.332845561767 0.212531827095
r=15.8594895585 0.188966895562 0.325791739264 0.212949677155
r=15.5551026102 0.216363601816 0.311130745407 0.158752778886
r=15.1419311122 0.20879644914 0.331878263209 0.163591455437
r=18.2537527675 0.106851658272 0.445424308657 0.298679083911
r=18.29301355 0.0925529300235 0.487342438819 0.312453916646
r=16.5005665674 0.15638980743 0.342112429488 0.249007975102
r=16.2260948787 0.141721092349 0.367567933403 0.23731853406
r=16.4413138463 0.131009780962 0.370023419204 0.263443082151
r=16.5523157709 0.148602505423 0.370042864111 0.248757148343
r=16.868320361 0.149952571412 0.365796653595 0.246090808633
r=17.035122684 0.139411200774 0.383525184109 0.247546768918
r=16.7259897994 0.154234925061 0.370721505751 0.237155803416
r=16.319941775 0.144303942324 0.377353092636 0.254849230417
r=18.1597405336 0.107432199296 0.460354702919 0.278269270582
r=17.9842541575 0.125752395628 0.42699956662 0.270982809265
r=15.7841424719 0.189201293854 0.33137596417 0.205921871112
r=15.612644653 0.190377159876 0.345169323988 0.196667436905
r=15.0779767729 0.164700605517 0.419884877028 0.149271137026
r=14.5841246338 0.163835393715 0.387043422196 0.163737280296
r=18.2078658705 0.171041431638 0.34403776213 0.160383160175
r=17.4440096952 0.130349178286 0.396230963957 0.26150198899
r=16.7612975761 0.1428182576 0.390772528538 0.247937258638
r=15.3305377225 0.179926275022 0.286920815641 0.157202183753
r=17.0758735071 0.128513202197 0.406060606061 0.251036682616
r=17.2392070226 0.133369022127 0.386117059243 0.267880085653
r=17.455859404 0.135272028644 0.396122609379 0.262553488778
r=17.2145725936 0.124147324592 0.402185949681 0.274074238129
r=16.1601419731 0.123909038014 0.392443269977 0.265928044996
r=16.6332813356 0.17184102539 0.341867346772 0.207170533131
r=16.536866782 0.200004443309 0.295679992891 0.154205036491
r=16.5247994634 0.208628321997 0.288309965604 0.151419801644
r=17.3085173111 0.202957567347 0.328371589097 0.153186092424
r=16.1025523866 0.20341842315 0.316222679495 0.156127764492
r=17.2598823934 0.203679411541 0.325513736324 0.153949683899
r=17.2181898976 0.202392084846 0.32732628086 0.152825613009
r=15.2049047877 0.185718037762 0.341027811014 0.186593515627
r=17.7017467805 0.201337822273 0.329937095774 0.167803667937
r=17.2512295162 0.182331488621 0.346720124039 0.197053911936
r=16.6691118754 0.174344590727 0.338088151116 0.194161419576
r=16.4510222163 0.189187091567 0.338885180758 0.170932741412
r=15.5246967265 0.20312599681 0.319872408293 0.162743221691
r=15.3855714229 0.182358836189 0.356864742315 0.168147989946
r=15.6201894259 0.194919195442 0.320020927799 0.149139634926
r=17.0615931454 0.177201905115 0.336518317442 0.187425143304
r=17.138193182 0.17753764506 0.336927980312 0.186137217815
r=14.9594457976 0.213010678946 0.306946213383 0.160012736357
r=16.3178125286 0.21547481621 0.279938027827 0.164378151771
r=15.9562296019 0.20110412959 0.308311843969 0.179793338902
r=16.47516545 0.178525855259 0.32065382512 0.190405298657
r=15.8323987137 0.194765996904 0.318699969127 0.182729962102
r=15.321759795 0.174995457023 0.358849718335 0.190305288025
r=16.4471409665 0.175306942582 0.341558268772 0.211885048766
r=16.4173262466 0.145780688274 0.390128496761 0.229807262644
r=16.7962972006 0.133017731471 0.396136695057 0.268487013124
r=17.9712679211 0.121161588911 0.403692109523 0.288161992818
r=17.9787819678 0.122071151183 0.402117243593 0.289453975543
r=16.0726737438 0.114442592182 0.425303971742 0.259707860715
r=17.8343008945 0.122546532596 0.399224565892 0.290904804111
r=15.5871364645 0.178623074505 0.333228544483 0.0992769569318
r=15.6629042894 0.19492081557 0.293282975921 0.113272053931
r=16.153755567 0.225048004531 0.263838428491 0.111791846828
r=15.6082019241 0.162804534352 0.338448049101 0.095071084111
r=16.7980742704 0.196672736813 0.30281798821 0.10290441063
r=17.0754864496 0.143169789791 0.373267592321 0.266378836844
r=17.5601430254 0.133060132361 0.388432297376 0.259842246606
r=16.5546178028 0.149337878589 0.372973209213 0.242777850618
r=16.8051179764 0.139134438692 0.381921427792 0.249214403786
r=16.442037312 0.139179976227 0.381525555723 0.242331916987
r=16.85292193 0.138744455436 0.382589372893 0.248422200143
r=16.8548142169 0.236756711897 0.252732478526 0.11816257936
r=16.5622649765 0.239026146629 0.245290112148 0.12871045971
r=17.0991677962 0.24983351232 0.231324881959 0.123362871148
r=16.6603250867 0.24220581801 0.241656102404 0.121661038626
r=17.5464065345 0.136142713328 0.38210238036 0.265985429904
r=17.5204178427 0.154857830879 0.388533851996 0.261415207928
r=17.9909465313 0.135093942977 0.387334121666 0.263040336355
r=15.1357007694 0.172113564669 0.363154574132 0.152365930599
r=15.1827868404 0.153574460859 0.363151638648 0.0917303447105
r=15.2748544925 0.214113476729 0.284282619636 0.122706286515
r=15.4798126887 0.213416605121 0.29911040499 0.127777658059
r=16.6789264635 0.251682877836 0.249858162916 0.1377020859
r=17.0985805109 0.282432822884 0.148126745642 0.0470480593277
r=17.2933033111 0.121313475657 0.414123243457 0.26764168793
r=17.6522178885 0.107752165388 0.41731383841 0.255122049128
r=16.1665352894 0.225654747426 0.30916150887 0.196909225775
r=16.1821759668 0.219293954031 0.317616380863 0.19788906411
r=15.9733907646 0.220267297296 0.30494175966 0.191863406648
r=15.6632917945 0.207765386204 0.323282390197 0.172208453807
r=16.1520688695 0.215555963594 0.303558068344 0.204714310379
r=16.1520301409 0.215147789362 0.304036433207 0.205317219211
r=16.1168884923 0.215115345356 0.303719632528 0.204905069752
r=16.1303022821 0.216071965317 0.302584154957 0.204297988838
r=17.0827177918 0.14549084077 0.356211836543 0.233501643964
r=17.1932765653 0.148844780176 0.35673535826 0.237455355732
r=16.8187746726 0.141843971631 0.368645538858 0.274413529733
r=17.7185007788 0.132154786116 0.383576687099 0.279806438915
r=16.4026412437 0.162211314074 0.337828920898 0.23044982699
r=16.1830192502 0.191877835565 0.310777913024 0.180203607392
r=16.5053956314 0.196507346478 0.309719722609 0.10878707275
r=16.707241138 0.192474674385 0.331030297372 0.104616964661
r=14.6162082447 0.247388247662 0.241025865656 0.0933769902976
r=15.4097069837 0.21668583311 0.30241497188 0.10417618425
r=16.205681473 0.176358031253 0.358881683852 0.116987349846
r=15.4692963488 0.209067973762 0.322987097239 0.100151373171
r=16.6544686991 0.2109827532 0.322341652013 0.0889578553877
r=16.5349843 0.241427571728 0.236179146256 0.0956712986104
r=17.1719326978 0.204172822286 0.307902190026 0.0952977319825
r=14.9246643885 0.18981426852 0.345573832393 0.143322398697
r=16.6162521054 0.138848345026 0.385164084938 0.254531757616
r=16.3556074571 0.154551563781 0.389030012231 0.229501498595
r=16.2156027967 0.139935858762 0.391991871209 0.245673641762
r=17.0741384526 0.129526220667 0.400083558599 0.257802180214
r=15.8825663909 0.146427254262 0.401360731448 0.225461971629
r=16.4352837386 0.155126285943 0.390053108215 0.225097567705
r=16.3220456634 0.153276615314 0.355070131065 0.246263508853
r=16.6885825652 0.138009196296 0.370312803575 0.260475357814
r=15.9385278237 0.193175893778 0.321050237934 0.191112688711
r=16.510548188 0.210397146088 0.309255055264 0.199838722401
r=17.4947838458 0.110228961989 0.397843256127 0.300314334831
r=17.2664565843 0.134109816972 0.381079153791 0.271975279296
r=16.7968830037 0.173839446012 0.34644780713 0.195588612465
r=15.9173250392 0.14590747331 0.386589248923 0.230052444278
r=15.3704775528 0.176522767593 0.349070241146 0.20375845982
r=15.1168875754 0.230886517099 0.287246787192 0.123175778697
r=14.5859488639 0.241489949428 0.316624877821 0.134970889465
r=15.915069573 0.225628813812 0.291524036315 0.12966959369
r=16.5401398114 0.142280796127 0.370484545041 0.248541399429
r=16.9199307917 0.145034566602 0.366732594219 0.243508555461
r=16.4063447686 0.19954068518 0.315342800556 0.152109055666
r=16.5406208959 0.206191386934 0.330394788866 0.157267994218
r=16.2349831791 0.191740075506 0.320027872825 0.166477727741
r=16.8164620654 0.198687427615 0.324239694591 0.156307639514
r=16.5249292936 0.150159744409 0.338598429429 0.247409751874
r=16.9873974025 0.154068533306 0.344475892045 0.246831092692
r=16.2921755713 0.145017297177 0.339917419931 0.246568463341
r=16.6306882502 0.161704210238 0.34394170448 0.228816031579
r=16.9519815821 0.161709633942 0.342399880588 0.240342878033
r=17.0125786283 0.15852031127 0.347273403386 0.241604181772
r=16.8288218241 0.158375487427 0.346482599895 0.237538291989
r=16.8776078261 0.158586735489 0.346606863282 0.237745136062
r=17.9473217761 0.140679326023 0.377534100027 0.154158866007
r=16.0350187667 0.185812469318 0.326215022091 0.150425462281
r=15.2891320209 0.196992881378 0.327123943849 0.21429046637
r=16.5676867626 0.216245966918 0.310952953052 0.0882107049301
r=15.8788975926 0.177217903344 0.360906104128 0.19477826435
r=17.2421364445 0.134662706385 0.382756317498 0.251016551071
r=17.0581044192 0.143872490958 0.380799768438 0.278155594613
r=18.0351977894 0.117772648586 0.400115406809 0.285112521639
r=17.4152403518 0.13403182332 0.369511346839 0.288214068342
r=17.2007773407 0.128631992555 0.410436700789 0.268982869748
r=14.9838495836 0.196490185773 0.317665607934 0.160249525855
r=16.2520878084 0.208683240947 0.321497327978 0.181444385435
r=14.3709772614 0.204815394763 0.317829145121 0.154310140827
r=16.0302759527 0.206886008996 0.329198848892 0.180871432885
r=14.9281266331 0.199571699201 0.306688081707 0.157935919611
r=15.8179286163 0.193175607369 0.297900956287 0.178793800034
r=14.8331575531 0.195113897694 0.302615529244 0.13741143017
r=15.8479731434 0.216700886505 0.297837025262 0.146093619857
r=15.8526928317 0.215661461518 0.299565463973 0.146418256568
r=16.4164289701 0.161479573585 0.338413107248 0.229090648923
r=17.0395665809 0.132291201429 0.366815542653 0.275480125056
r=16.9874723074 0.143239536324 0.354260684895 0.23935934873
r=16.9797354871 0.153865870424 0.343559323726 0.247594129376
r=14.4608377068 0.197969543147 0.325149976927 0.153853253346
r=16.0243473252 0.180964136323 0.337859151066 0.190461496263
r=15.5174266922 0.174483273844 0.356810824272 0.188843695526
r=13.7211383628 0.187286378663 0.336583179246 0.147167591192
r=15.2863190986 0.198952034656 0.317659241478 0.149139219355
r=16.5188173539 0.195471323894 0.318219381852 0.178355646154
r=16.6407554681 0.185232200959 0.333270872958 0.195752622253
r=16.6337905564 0.202471574484 0.310922142995 0.166289265754
r=15.4994452614 0.202966059019 0.315103904388 0.156116762346
r=15.5662567932 0.193953391964 0.321636907406 0.158568002132
r=15.7912626787 0.199778915848 0.326258640472 0.159077043629
r=15.3950554157 0.195832424176 0.321077896574 0.162448178049
r=17.9859316241 0.118786909449 0.428364911417 0.278174212598
r=16.0838285896 0.202187306661 0.313634254485 0.178232625284
r=16.3904144488 0.247151796176 0.282290030663 0.144504275422
r=16.2760299811 0.230433679807 0.290754275811 0.160795767863
r=16.3571467777 0.232963354648 0.286549879394 0.160453570694
r=16.6066582146 0.184224258513 0.340612157404 0.157889494676
r=16.054174432 0.182335870339 0.318677106719 0.15479384548
r=16.6483848083 0.180754677481 0.341579177942 0.15995122859
r=15.2228291378 0.181001621172 0.35113701091 0.135302107523
r=15.7583585375 0.197816414755 0.310198479063 0.195923132751
r=15.197196952 0.193806585007 0.339682340779 0.16681808214
r=17.3067708922 0.136919673716 0.391957385495 0.251820527641
r=16.8707595195 0.12085077677 0.416023491597 0.261720997599
r=16.1358317899 0.114240525579 0.398990206217 0.312549425148
r=15.8753907048 0.21188630491 0.298527652047 0.214418257808
r=17.7638043209 0.114006514658 0.434033901118 0.294798647275
r=15.4036038027 0.184830602897 0.329509346759 0.18280856683
r=12.7485828343 0.136984346975 0.360304907875 0.162175933475
r=17.0325800119 0.135961238612 0.396105820651 0.277167119828
r=16.8510258512 0.118807134181 0.418589784568 0.264942785911
r=17.9134797484 0.123582689507 0.419424838269 0.27787563902
r=16.8488875846 0.122503424904 0.415999711587 0.260472997332
r=17.4321258471 0.132736231473 0.421793912946 0.257866123237
r=17.3968532206 0.14898958853 0.398595614929 0.244246359745
r=17.6791070981 0.124519413007 0.415804768867 0.269273117814
r=16.9787417417 0.136715718351 0.403687246055 0.248969001567
r=17.4323313282 0.134028060814 0.418359995969 0.259812937933
r=17.4354314153 0.132924791337 0.421354539681 0.25762318945
r=16.9123028554 0.126101133109 0.383311415755 0.279097836465
r=14.8655850268 0.184583910777 0.321586484525 0.100772124332
r=13.1646067628 0.134529629829 0.344275506367 0.153656046849
r=15.6243110522 0.203577936061 0.306443597813 0.104411683507
r=14.9869194585 0.221009656905 0.283818795635 0.0971186307608
r=15.1144451581 0.201883684588 0.296236854331 0.134518731258
r=15.3493977803 0.218884105473 0.274877474904 0.136190368551
r=15.557526591 0.212037429709 0.268666662995 0.148121630032
r=15.6445754468 0.204991728404 0.300390802944 0.0971972475964
r=14.8917451113 0.191273540142 0.294206963453 0.158248803222
r=15.4931697492 0.236961915753 0.254760530871 0.0989844200808
r=14.8497720779 0.242803293324 0.26937555798 0.0878707469497
r=15.6454685108 0.201393931628 0.294469836117 0.180798200276
r=15.5960001378 0.220400067327 0.265486024706 0.122333737075
r=18.0020402451 0.118870086691 0.407638271522 0.290823693852
r=14.8886082794 0.175204690972 0.367132050384 0.194796327242
r=15.1362879414 0.165482161651 0.364894513227 0.189287173785
r=16.2458023398 0.167702801809 0.36019984789 0.212466556206
r=16.3373219254 0.168141216359 0.360974189991 0.21331724321
r=17.0713036675 0.155793353887 0.344110690457 0.247763734744
r=18.4935579773 0.113522420503 0.43473687901 0.291729481471
r=15.9240326924 0.194537709847 0.325783011776 0.211976948133
r=16.2626875827 0.195768499002 0.321401189729 0.20521654836
r=16.521258554 0.139477635392 0.388910227312 0.257201717937
r=17.0183556273 0.199175676389 0.330666442361 0.157774639236
r=15.4602767762 0.194641618189 0.319047873192 0.157655974809
r=15.5809204685 0.232030437014 0.239168820895 0.155217471147
r=16.6975985999 0.161744738629 0.341178245455 0.248679942672
r=16.0856055103 0.227310928808 0.281714303821 0.190209625607
r=17.896087936 0.13601342711 0.398305626598 0.258184143223
r=16.3146561187 0.206477933692 0.326616499405 0.188042739181
r=17.3764912669 0.146347638942 0.339030256995 0.263071274845
r=15.7441672241 0.160791448715 0.341953929627 0.211540335943
r=17.3712734555 0.154702572347 0.331149517685 0.250160771704
r=16.2587011648 0.204244265399 0.295117333686 0.18060141769
r=16.464117816 0.189884148064 0.320641424131 0.216021474993
r=15.5223983844 0.179868175956 0.316929359507 0.215145436309
r=16.1520134098 0.186473784277 0.322119573557 0.211668656352
r=16.3073143113 0.177758628662 0.359948107241 0.235860973387
r=16.2751274041 0.155070137483 0.322457952404 0.25242515179
r=16.2136562694 0.161056122849 0.332636912068 0.228382648664
r=16.8850606342 0.159795643227 0.333995600653 0.24827928759
r=16.4631376527 0.159428092845 0.312335486959 0.243000717875
r=16.1473185639 0.158396609571 0.350520925305 0.249514391665
r=16.5507147738 0.13866946433 0.382745001234 0.245186373735
r=14.7882398351 0.169812890678 0.35278271813 0.186672491081
r=16.3688124608 0.176076206421 0.33069339162 0.215563719791
r=15.6469939112 0.214097459766 0.315258229126 0.175853754276
r=16.4109272964 0.158886569495 0.351199754489 0.26312559061
r=16.4281758648 0.20427157285 0.307842849926 0.173514088825
r=16.3258301223 0.225091301257 0.285413449676 0.128614263421
r=15.4019411514 0.191207015924 0.315624278791 0.191737825987
r=16.049115457 0.181075473886 0.325090524851 0.203974073167
r=16.0481428542 0.187382236372 0.331654863232 0.214995776753
r=17.0474297125 0.145464128072 0.370494154373 0.269862968575
r=17.3051095862 0.124065402773 0.383120796122 0.303474294488
r=16.7678072605 0.138215983699 0.354803411063 0.289864915855
r=16.9301321609 0.134598551763 0.357523673112 0.282684809422
r=16.8850897709 0.148164859727 0.369279939838 0.262037559274
r=16.8672745134 0.140363373319 0.373782357666 0.262398317157
r=17.327277437 0.133745230992 0.373688942164 0.281495578744
r=16.2850780319 0.147188725846 0.359116664245 0.255673398228
r=16.3417252193 0.150286927128 0.381086392579 0.24644288971
r=17.2335578122 0.12613101701 0.391723971529 0.26152129328
r=16.4232353395 0.148702301301 0.364421733696 0.257995735608
r=17.1528420261 0.137037891015 0.367546142275 0.274932200226
r=16.6743044513 0.147184822521 0.359265605875 0.261982864137
r=16.4744849224 0.147889232103 0.348344442638 0.259307429686
r=16.2971629405 0.150504469653 0.349783051911 0.249098227822
r=16.7559889577 0.133709356337 0.361456062186 0.264148260499
r=16.971246898 0.13435903195 0.369981470043 0.279274524117
r=16.5507669056 0.133704735376 0.351903435469 0.264856081708
r=17.1942166281 0.140753425396 0.363894286657 0.268162201916
r=18.0435262577 0.123131209366 0.394579326839 0.282413548134
r=16.9178080059 0.149522255884 0.37000366215 0.251563072211
r=17.1319724493 0.140535944107 0.383491910278 0.245047343262
r=16.8005680983 0.135881168792 0.389221008967 0.245531629354
r=17.2451866723 0.143117958766 0.375317273011 0.247695596028
r=16.7564626204 0.142034257996 0.372037794957 0.267192158052
r=17.2287168885 0.140702335597 0.383809839324 0.256438628458
r=18.2805346388 0.122717399806 0.411484750576 0.266114330066
r=18.0749219604 0.121157877225 0.406082182665 0.281630344369
r=16.7340160912 0.125522276466 0.41892070194 0.247877908255
r=16.9096272972 0.138737465779 0.402949606211 0.259635995793
r=16.4612843863 0.139434336156 0.41406953702 0.254954062331
r=17.0082155967 0.140885759964 0.395787170785 0.264129245786
r=17.9322476668 0.12888769017 0.394518580313 0.265585101879
r=18.7986843109 0.097751514848 0.42290550353 0.300215333767
r=17.0995320771 0.135429013141 0.408734862149 0.251816542128
r=16.5427886521 0.206752801688 0.287485696871 0.138940159735
r=16.7908201134 0.207705389081 0.28446607635 0.137688383276
r=16.5380032941 0.21028515033 0.280276594858 0.134074166643
r=16.111724329 0.187164503635 0.314704083713 0.129612013318
r=16.5771425357 0.205542078746 0.288766560926 0.134260123157
r=17.8594381681 0.129382226217 0.401382474195 0.288397755804
r=16.8780510623 0.140505961923 0.378433258523 0.273729369914
r=17.237082587 0.118441334238 0.453665454097 0.278993772736
r=16.5338406909 0.192592018197 0.319117038875 0.209961745244
r=16.7994018293 0.152105152175 0.328038237155 0.255710972095
r=16.2142749974 0.165938637546 0.329901196048 0.216068642746
r=17.1315819212 0.157295946681 0.347676110024 0.24246554034
r=17.214049146 0.15622294586 0.348788430169 0.244787379139
r=16.7332494682 0.161626368339 0.345555154577 0.241645615301
r=16.2501562492 0.167710900615 0.339816491968 0.224634023221
r=16.2801657311 0.173384180986 0.327132330154 0.210142557074
r=16.9029809065 0.154822097041 0.347246765674 0.235989796335
r=17.1957972934 0.155824376217 0.349011078868 0.244426213196
r=16.2291710889 0.169607116383 0.3280948851 0.233802816901
r=16.3188003258 0.163411713292 0.342919412235 0.224742186125
r=16.1566770945 0.182316880046 0.338526453593 0.210637039957
r=16.3507393681 0.164379864141 0.358405686266 0.204282693778
r=16.1799900613 0.221526263627 0.292051536174 0.176134786918
r=16.4513085529 0.186626341607 0.312838859588 0.202817836462
r=16.2991523668 0.186238298061 0.306385598296 0.210856737211
r=16.1590847963 0.174949747002 0.310494212241 0.229939234306
r=17.0219053972 0.156464678828 0.346503455044 0.246111656327
r=16.9997652043 0.158124292132 0.344903311997 0.244534597803
r=16.7734616219 0.203396544041 0.322844976977 0.190028222013
r=17.7885156202 0.152166289412 0.365925973157 0.264641183409
r=17.3636741738 0.134790070088 0.393519064497 0.253685841836
r=17.585078047 0.162596148448 0.339003986301 0.248161248667
r=17.7269308333 0.126293473323 0.397102619757 0.277017818384
r=17.1060917927 0.130521379589 0.40076643808 0.255067567568
r=16.2963405244 0.152213664321 0.382722890231 0.243863245969
r=16.1472556941 0.211612451906 0.310423224904 0.116518013291
r=16.2435182602 0.217872244035 0.285034732709 0.132135306554
r=15.8210961512 0.206354128412 0.303176492611 0.139390423223
r=16.3044374603 0.20745799254 0.314612926272 0.141668552309
r=16.2536855084 0.207382909512 0.313417283841 0.142297836869
r=16.2959924314 0.207415869064 0.313829073971 0.142427393503
r=15.6533561197 0.200698689956 0.345021834061 0.148864628821
r=14.9977408034 0.207687338501 0.291698966408 0.13690245478
r=16.0738394656 0.202812172735 0.305872437179 0.149665664219
r=15.3725533508 0.227982718511 0.268660684613 0.13260219342
r=14.9855903774 0.206620372343 0.326161973331 0.140842670302
r=17.1861148038 0.121787845573 0.391426135672 0.252912759307
r=17.5327108654 0.135904022331 0.40103045331 0.289551441001
r=15.8869965233 0.213987886516 0.297730315588 0.147191584316
r=15.8141812961 0.201178162118 0.320133702626 0.161898602958
r=15.8097768748 0.201016371436 0.319733256626 0.163255048607
r=15.0515940649 0.19597673204 0.338285878942 0.167125902714
r=14.3197144916 0.198107025846 0.320240262104 0.161856570805
r=15.2256238228 0.195794120984 0.322695998707 0.169705086459
r=15.2110722913 0.193649766444 0.326144801022 0.163041420403
r=15.8440663206 0.191583718826 0.335107021743 0.178054411528
r=15.8267793784 0.193961306437 0.335052152048 0.177175967423
r=13.1287493961 0.194261206843 0.342968657681 0.173279439467
r=15.7284473494 0.192678640816 0.330485751458 0.173427982083
r=15.704660077 0.191881674317 0.33127620492 0.171596903448
r=15.7415103242 0.192249254236 0.329625873463 0.172671785785
r=15.745552264 0.192114064228 0.330616896622 0.171583174631
r=14.557319585 0.192582713807 0.334544009988 0.160632200216
r=15.3887616769 0.181052859217 0.340742685903 0.164555593315
r=15.8329978042 0.209341800646 0.307714832133 0.159571937081
r=17.3610820902 0.117064101776 0.439109458546 0.280514412144
r=17.3352933228 0.109632430574 0.439168119429 0.304638200702
r=16.9314486144 0.109066445051 0.43725513475 0.291780442439
r=17.2445151263 0.112358565404 0.437727026011 0.296242328087
r=17.3487343803 0.115860682161 0.428221731773 0.286038272751
r=17.3895398634 0.124765177549 0.422817869416 0.280733104238
r=17.1458482648 0.113603460294 0.417862696384 0.291801462046
r=17.1659963949 0.115802139037 0.424385026738 0.283368983957
r=17.2166046986 0.110928484692 0.436363734345 0.290219367262
r=16.978637994 0.105540624354 0.431879264007 0.29951416167
r=16.9457933179 0.111236048642 0.438759786773 0.300120772947
r=17.3789160897 0.114022287079 0.434797028389 0.290395330326
r=17.0861190228 0.111197551994 0.436440018671 0.294797987656
r=17.4984525337 0.126081406893 0.414444759609 0.287831513261
r=16.7525717703 0.115634631172 0.426954497127 0.288265615116
r=17.4779990754 0.11238622873 0.434723171565 0.295787315178
r=17.5166177288 0.116723735327 0.440308275479 0.283458465534
r=17.2313351603 0.110766657829 0.435418408762 0.302155778997
r=16.7334665293 0.11852325357 0.420168371285 0.270551910459
r=17.5176201869 0.115569319151 0.414164534805 0.300480229792
r=17.1176060025 0.10928223396 0.435436542057 0.307060284704
r=16.6829715797 0.115493646139 0.430107526882 0.290566959922
r=16.7114236917 0.109263088495 0.44559321526 0.288351463934
r=16.6899104209 0.112855719669 0.419608437649 0.296725429896
r=17.3073369453 0.122131026687 0.420995724185 0.292770432988
r=16.8649143481 0.15767597549 0.348299376184 0.283213687982
r=16.069698148 0.153521763873 0.36457953335 0.24839853497
r=15.8093110627 0.163593999101 0.362956301353 0.25798144136
r=16.5323924484 0.182255000559 0.338853503185 0.233702089619
r=16.8769315563 0.138613023515 0.367504545182 0.29024601307
r=15.8442648213 0.186497064579 0.344748858447 0.214872798434
r=16.2444158326 0.186540763377 0.334194181217 0.223693551872
r=16.4837715732 0.133686022589 0.383549565436 0.251459041861
r=17.8858777587 0.182176542058 0.341839471605 0.128679026429
r=16.7596847582 0.155619085326 0.341889713576 0.284329856621
r=18.1929242505 0.162921473466 0.353000238682 0.169825761795
r=17.3590410818 0.161351425816 0.357969417275 0.171304587409
r=17.3150388153 0.116090412482 0.405678584279 0.274639364103
r=17.655105161 0.114738885323 0.407591001539 0.291367323739
r=18.0715413855 0.118219476777 0.410118446888 0.312013686271
r=16.6742818262 0.137346451003 0.384803512868 0.280862653549
r=15.7305740449 0.184253596348 0.343957274528 0.145835127918
r=16.2251596718 0.207276432207 0.313147853846 0.144790375367
r=16.3103524791 0.178628089512 0.380406646627 0.200734802939
r=16.8646171227 0.180302461552 0.358383952134 0.243615774866
r=16.6536661316 0.179229814426 0.339496146007 0.207062077632
r=16.6571746647 0.180732573772 0.338986233261 0.206880365311
r=15.1902426071 0.23167605035 0.259255919021 0.120772511177
r=16.6591402084 0.168265583865 0.366739547544 0.201329704163
r=15.9763212079 0.193222576209 0.327354337565 0.199846580189
r=16.6647306406 0.177766686049 0.340012383858 0.226057730735
r=15.1473531737 0.20476892822 0.312368310156 0.169511167299
r=15.9489883349 0.170742270789 0.355010660981 0.203491471215
r=16.4692807672 0.18049915562 0.344699339416 0.206357106768
r=15.9216145041 0.180649944396 0.339626838008 0.204744841221
r=16.4711744351 0.177733012987 0.345096457665 0.215316428823
r=16.4875853604 0.181258153402 0.340980140374 0.213748401278
r=17.2746153435 0.133992538265 0.38625952901 0.275799501984
r=17.8221603592 0.13148755547 0.393305035694 0.259502218792
r=17.1707994735 0.134345569864 0.381766929336 0.277596258569
r=17.411463242 0.259038080313 0.220507902295 0.0886579692807
r=16.6875173882 0.198999736001 0.305215452759 0.143829749787
r=16.5531942477 0.168224559387 0.334085891297 0.21311415327
r=17.2275209584 0.134518004439 0.390456214572 0.281079460903
r=17.5302450639 0.136469010442 0.376702749305 0.279126353099
r=17.1006277871 0.133260241204 0.382786803548 0.265698195953
r=17.3718841717 0.131047904358 0.392148373769 0.28351370088
r=17.368968968 0.123299141721 0.382823948085 0.284069499686
r=17.7278776483 0.134124859076 0.382275225479 0.286006200676
r=15.4037745027 0.184710450503 0.321781971525 0.20892655839
r=16.0452772713 0.159298592245 0.351321313905 0.212398122993
r=16.5580339506 0.167672530065 0.354781910832 0.245848045511
r=16.4899446091 0.16804153438 0.357590200425 0.243594926898
r=16.6655693982 0.178137447688 0.324117492171 0.221460304655
r=16.2742012185 0.170974259746 0.332773905661 0.225686286124
r=16.6907490001 0.176272978617 0.338227885529 0.22700651866
r=16.6813748318 0.176363341677 0.337053543599 0.226185752851
r=16.7042682791 0.176855438764 0.336684709989 0.226918573799
r=16.1609858448 0.200484398147 0.317927434336 0.195076069321
r=15.3495856852 0.181015014559 0.353055138971 0.204724363501
r=17.6092926085 0.138552646281 0.38889716563 0.266527617416
r=16.637427771 0.15668595364 0.36454746607 0.245062889733
r=15.8503985625 0.1607149438 0.380725999631 0.226976229961
r=16.5071243998 0.166388846795 0.377531949285 0.226953578825
r=16.5079769418 0.156340123251 0.372666282141 0.246045960961
r=16.0082758709 0.200509662349 0.324952219155 0.168188575069
r=16.4843111304 0.169902912621 0.372836639932 0.227838750528
r=15.4421437734 0.178986244179 0.345394208639 0.126318043141
r=15.8626693945 0.189148852114 0.329441201001 0.16061630306
r=15.7307172137 0.20642303433 0.309368770764 0.13665559247
r=16.4018546188 0.169349981933 0.364114505962 0.233869996387
r=16.6153156359 0.173871946669 0.373712750609 0.212079001045
r=15.4242351177 0.179770268763 0.347329095573 0.125738820118
r=15.803507046 0.2 0.325966211525 0.121916223097
r=15.7447259421 0.204958171802 0.314017547439 0.134691899612
r=16.7072303945 0.170241650828 0.369678608686 0.232905097389
@balllist {Second Position} color=orange
r=37.6258143725 0.270345930814 0.20075984803 0.258798240352
r=37.3720863727 0.28131922225 0.205580292216 0.242812073479
r=36.0537809792 0.30025043107 0.159803760571 0.224135807538
r=36.2257764819 0.291375223155 0.161403611461 0.219087476953
r=36.1041906391 0.300476580916 0.163267397766 0.2171005432
r=33.0780166611 0.30429041023 0.151142906002 0.205989093466
r=33.5206066731 0.287406918308 0.160730225108 0.203440812883
r=39.6194525406 0.276347049321 0.220621495771 0.286914378029
r=40.0636964982 0.267476563323 0.228854323935 0.318879252835
r=37.2070362284 0.288815405563 0.188017895351 0.228039291967
r=36.1249918621 0.279212209401 0.191939359074 0.239078203783
r=37.7040682619 0.267208522753 0.204757312761 0.225742756119
r=36.9360575468 0.281003829747 0.194642505008 0.252586895829
r=36.7399600362 0.288375595302 0.194359420687 0.254608396327
r=36.9040362062 0.295739157017 0.188868862243 0.25808932729
r=36.4522359169 0.291983269432 0.187800627396 0.254025792959
r=37.3919860203 0.285403673399 0.200205985009 0.237855467185
r=38.7063246352 0.277247947002 0.206472983231 0.290221516804
r=38.3444786302 0.277724274089 0.20221986806 0.283045215968
r=35.4311521132 0.292012938542 0.169420253794 0.223463548146
r=35.0059523992 0.29787671057 0.178926288223 0.217874656602
r=31.0998369099 0.265171563131 0.21333632354 0.258907079315
r=32.0256427947 0.245886244499 0.172371261178 0.269237238247
r=33.0301838075 0.327946500935 0.150327649193 0.173324183321
r=37.0326077246 0.276168280628 0.205287901314 0.284706875075
r=36.5257573926 0.270750752794 0.20162977833 0.277589697351
r=31.1732309001 0.294666604451 0.158928654752 0.200503942886
r=36.9655324824 0.273967747652 0.199929115719 0.256353003721
r=38.0364376011 0.281548893647 0.205389007852 0.247787294789
r=37.8189931195 0.292812854773 0.199414898262 0.261680202602
r=38.0199731989 0.274749734231 0.209337349398 0.265547484054
r=37.7963991009 0.279989332816 0.210798099302 0.226992823894
r=35.4406566875 0.286952114702 0.158386057842 0.222309415208
r=32.4010023413 0.2972018262 0.137875876165 0.193772702532
r=32.6664539539 0.30518408835 0.137522557957 0.172396773248
r=33.0629453577 0.323169791039 0.143205493417 0.194690284361
r=32.5773822937 0.295348794097 0.147711473222 0.214745194001
r=33.100238383 0.321971681585 0.14386354947 0.192931595798
r=33.0008181378 0.321360278346 0.143010161895 0.194285845749
r=33.6943941043 0.261913794613 0.178101380337 0.233344033618
r=33.7337583719 0.345087268539 0.152166208913 0.209621688668
r=35.624848364 0.314612029192 0.155868165205 0.204735803692
r=34.7258133459 0.291654264453 0.155809959931 0.21100171723
r=33.8309108749 0.303230212812 0.148487341477 0.204833677413
r=33.2079552867 0.285996810207 0.152153110048 0.202424242424
r=33.0652020645 0.275641130953 0.163613662127 0.226223529218
r=31.6476086479 0.288047901407 0.146087664225 0.227270084874
r=34.469443415 0.306937488233 0.150113962434 0.210479336548
r=34.4292113734 0.309325138757 0.149701434323 0.209206495823
r=32.7823072011 0.272455177819 0.160419320074 0.211046340747
r=33.334890609 0.301020718148 0.140014581688 0.191870709035
r=34.1296312173 0.303617477209 0.160979551811 0.192568917299
r=34.205151214 0.288084097952 0.164884243787 0.199580725527
r=34.1363339107 0.294066093053 0.161589452164 0.20355050988
r=34.4528588253 0.302017081592 0.166681809922 0.226876249319
r=35.6174569958 0.295708773833 0.163112819096 0.22958520535
r=35.9044208286 0.276407384399 0.177391856734 0.266526850732
r=37.7964763651 0.267282372086 0.211129192468 0.261956590655
r=39.0517246253 0.283095134362 0.206265501672 0.270674853973
r=39.1690022152 0.284157252036 0.206260644773 0.269279871149
r=36.3621210519 0.242034949464 0.234014525361 0.275550529838
r=39.2604107555 0.28295835098 0.204363563329 0.267864456214
r=28.2764448758 0.271361207168 0.121848475322 0.221251178875
r=29.5229814005 0.297555401567 0.118063044665 0.181015928667
r=30.0838443892 0.334330261964 0.119371267274 0.156874663278
r=27.4630340555 0.256904866287 0.124506795265 0.229097513622
r=28.7482183065 0.315256643724 0.118213525109 0.196888792864
r=37.6795336218 0.279795283167 0.207037354009 0.261418456023
r=37.2869923269 0.28636832447 0.198030872137 0.269369725281
r=36.6264146223 0.290896376907 0.192342992002 0.255364713081
r=37.0479520245 0.293708098039 0.189895072036 0.253411941902
r=36.4691132355 0.289194321861 0.189949858593 0.254518874756
r=37.0377839108 0.295271214192 0.187861724432 0.253539185875
r=30.4919788604 0.335632183908 0.122685588614 0.175384870742
r=31.1034028108 0.334134640841 0.1315432759 0.174464412416
r=30.7766155247 0.342526653028 0.132170219404 0.174113115629
r=30.7003584382 0.336970057327 0.128577358448 0.170568899559
r=37.7836656138 0.275835940291 0.198926186121 0.263409142573
r=38.2267777434 0.28832082986 0.200287116792 0.262619246087
r=37.355236064 0.27557482591 0.201550387597 0.280370516358
r=31.9927251533 0.283974763407 0.157034700315 0.216277602524
r=26.8048164929 0.292952963152 0.158498896247 0.224995754797
r=30.7281740932 0.313901227544 0.136010152951 0.159655149778
r=31.2626649607 0.328597707544 0.139884456477 0.164583892473
r=32.1598759665 0.340685009226 0.142327763779 0.1775646956
r=25.3164440453 0.378166233266 0.0934219397091 0.110324569007
r=37.6548944242 0.27650756617 0.203385917978 0.27724048097
r=36.8122914665 0.281585326314 0.18541277463 0.278481989841
r=35.8010904696 0.311666081065 0.15510329108 0.22877795496
r=35.6764062653 0.307287695727 0.157093365453 0.235230278271
r=35.207870866 0.308190598548 0.152129794382 0.227174277609
r=33.3033770587 0.291133140576 0.158680985819 0.243460002754
r=35.9397820938 0.309949053 0.154660732442 0.226022160164
r=35.9749260904 0.309748419004 0.154507561765 0.22646700446
r=35.9116035627 0.308861517523 0.154947941477 0.227122150391
r=35.8816221203 0.309538058269 0.155122410903 0.226684250005
r=36.30890762 0.303135274777 0.174495068107 0.228452325035
r=36.6157478208 0.303035810234 0.181897341888 0.228456967666
r=38.4519778421 0.290879333433 0.203838714477 0.251450676983
r=38.8756863562 0.284565599979 0.204206801735 0.247506325106
r=36.1608729014 0.285426893055 0.178659370725 0.230980928623
r=33.3781808465 0.296005311497 0.155969901516 0.232101361071
r=29.3178249352 0.318217090077 0.143035748307 0.174976920882
r=29.0606951472 0.321787031418 0.148219037393 0.187106110826
r=28.9070271164 0.304704439431 0.118914124269 0.164841542741
r=29.5534049178 0.29830337592 0.131003954064 0.185840986783
r=29.807688538 0.303231636016 0.153236951207 0.201339428085
r=29.2447839997 0.292481799178 0.147379802494 0.184704101492
r=28.7254164046 0.32451234992 0.141256070152 0.165919809947
r=28.94370498 0.339398180546 0.117364790563 0.150054983505
r=28.7525948512 0.32489794796 0.136792228797 0.165385547981
r=31.2947466626 0.258962074906 0.16073914993 0.230288155193
r=37.21676971 0.277885022835 0.20248128443 0.247186779039
r=36.287387408 0.288376812763 0.177081569292 0.265915352876
r=36.7152997478 0.27031403804 0.185533293113 0.266344902042
r=37.3284328248 0.286301482334 0.188159621866 0.272658774328
r=36.0403107312 0.281735262871 0.170476751419 0.265386669015
r=36.1013552974 0.292683370389 0.172382688831 0.265118642641
r=36.1736189729 0.26309496436 0.204690733502 0.262451138193
r=36.978163905 0.270254517194 0.20050514863 0.2663687585
r=34.7056264437 0.289281316902 0.15447416002 0.214384754468
r=35.6761688533 0.311728562789 0.16009781837 0.212856629473
r=39.3181359626 0.275713585742 0.216141529569 0.263118392532
r=38.0910075463 0.274352270026 0.199524601854 0.261540289993
r=34.6121947046 0.306283662478 0.175378302129 0.214003590664
r=35.8892664729 0.267278516576 0.190906536805 0.243959542986
r=34.9832209424 0.278566265852 0.179709573559 0.221893685525
r=30.6864536049 0.30603354389 0.138586364626 0.202570246134
r=32.3955911943 0.296056266202 0.146933831966 0.206451064553
r=30.7820537624 0.310462866498 0.149203750558 0.21390831969
r=36.8999444783 0.268030785782 0.185087102247 0.25048620019
r=36.6830005474 0.284516702655 0.186242310972 0.250694053819
r=32.5666583654 0.301420083435 0.136627196494 0.19761914795
r=33.3080125459 0.310344541312 0.140390129396 0.206505823299
r=33.2699323158 0.295815956152 0.150502854885 0.195286580483
r=32.6915635209 0.30665294042 0.141766396431 0.215201818728
r=36.8625584657 0.282344510465 0.18843868502 0.228658445553
r=36.8487009811 0.284008895178 0.191731527343 0.238340240574
r=36.4596964385 0.27703381319 0.20008927575 0.226369824796
r=36.2389383495 0.29533144618 0.179966381521 0.228310303535
r=37.0800941793 0.302272423972 0.18296210139 0.225432250091
r=37.1972299716 0.303337682091 0.181103796851 0.226097895558
r=36.7905430939 0.295965973497 0.183286730768 0.227296613798
r=36.8555923328 0.298068325036 0.18203130866 0.226774632129
r=31.5137430626 0.307996790586 0.174110724793 0.199144156191
r=32.2143757157 0.319996727213 0.151080019637 0.182089674358
r=35.8358980078 0.27902335174 0.170381212162 0.239505022953
r=28.7547101122 0.325650092583 0.128608098986 0.168409432922
r=34.8572516291 0.274079874706 0.174076812361 0.216674030877
r=37.1271805874 0.297175191689 0.196652844198 0.242069150859
r=38.8896294301 0.287741381756 0.207597490544 0.2498316925
r=38.8345041143 0.285574148875 0.209117137911 0.262319676861
r=38.8298751637 0.279193113642 0.199134857838 0.274367446309
r=37.1773418846 0.25895288319 0.202943508083 0.313169958295
r=32.6245815388 0.280373831776 0.148413042982 0.21218837831
r=34.7212963078 0.310215919275 0.152361254025 0.210871892323
r=32.2174064318 0.272499786016 0.153846928449 0.220428672846
r=34.7897235559 0.311269161243 0.153307141683 0.208498782776
r=32.3589986799 0.274936166708 0.145251626719 0.211679433325
r=33.9018608699 0.317585742506 0.152211033197 0.184286107231
r=31.0172366819 0.286263130089 0.144026974952 0.184205823855
r=32.3787278569 0.315894261704 0.147420265771 0.175873910434
r=32.3812591522 0.315659241409 0.147893620414 0.176642023448
r=35.8961125713 0.288617013665 0.187736996494 0.23087930171
r=38.6432814087 0.287494417151 0.191469405985 0.237338097365
r=36.2459769315 0.289907972746 0.188943456331 0.239116007433
r=37.1084904933 0.294429964282 0.189097602951 0.23079714125
r=32.3608569393 0.291693585602 0.140101522843 0.217212736502
r=34.6452479056 0.301412603717 0.146129054378 0.220805046973
r=34.6068106831 0.287457458288 0.158379679588 0.204158711712
r=31.8343589108 0.275984759343 0.131422648064 0.218748249005
r=32.2533981257 0.307818386295 0.138799092906 0.199531996228
r=33.9482080209 0.310451214809 0.147540080436 0.215451857565
r=34.8301087426 0.305157205183 0.15244267004 0.232596300902
r=33.5133998124 0.31901618809 0.139598188476 0.201074388129
r=33.0017483317 0.302455769295 0.134664450935 0.19549216101
r=32.8523993324 0.299532142963 0.133339255574 0.206893488496
r=33.1366019589 0.313301430051 0.137019002043 0.207474883161
r=33.6241164558 0.298658084224 0.129773074405 0.184158847916
r=38.4915568352 0.283741387795 0.217150590551 0.273991141732
r=33.9949747777 0.302994174057 0.150192049907 0.216346153846
r=32.8348888789 0.330491361903 0.146772866652 0.191671029342
r=33.4851763006 0.317345374368 0.145904337144 0.202725853799
r=33.5023765652 0.319573781943 0.14549203738 0.200664068493
r=32.8110834295 0.312449928764 0.140690972237 0.207118451765
r=31.8422096696 0.287411706729 0.142419098724 0.218036467174
r=32.7723238612 0.309675193263 0.140743124317 0.213165566919
r=31.0902232481 0.272882618411 0.128729790124 0.230513078912
r=34.8700298001 0.294815562778 0.163043135275 0.211605818687
r=33.3522592029 0.28800789449 0.153049716488 0.214748911375
r=36.9923306004 0.287961756923 0.197190216336 0.265406451574
r=37.2232676158 0.269677188945 0.202833277118 0.274379476598
r=38.2608152942 0.221424660867 0.244418760265 0.314739339376
r=36.8062017885 0.30367826856 0.148310008151 0.209701194874
r=39.3973868846 0.27608456607 0.220440258097 0.27712193199
r=34.0368636508 0.282672388891 0.166425948087 0.198861057236
r=31.188839661 0.228008315669 0.156346812327 0.228517854231
r=38.2325463444 0.268507660786 0.214798396969 0.272309060217
r=37.0376751833 0.255130090136 0.206865690724 0.292047561209
r=38.2966294627 0.27233328493 0.209130906224 0.288148807593
r=37.0053123515 0.255786285961 0.205025596654 0.285132309467
r=37.1610919911 0.273427213725 0.215318803753 0.285977636126
r=36.9176242873 0.287831880212 0.198944729898 0.271824003788
r=38.0897710497 0.281186260176 0.19775816321 0.276908359055
r=36.5808874337 0.264201908298 0.205994247714 0.276840199047
r=37.2482840207 0.272615364717 0.21573649485 0.286461537073
r=37.1449802257 0.273582752651 0.215213497351 0.285889310794
r=37.3460299196 0.252508511826 0.182216137342 0.325088721154
r=28.6937180884 0.26133438923 0.101432059658 0.216128819376
r=30.2658529679 0.178907215387 0.143233224091 0.251705797024
r=29.2509032542 0.313787201148 0.128761526144 0.182927502623
r=29.2159680996 0.303485907199 0.123576980451 0.158789353851
r=30.4486432283 0.28688178401 0.135469020568 0.225514212105
r=31.476231205 0.307920720869 0.117572718773 0.190666515972
r=32.097006294 0.324833257145 0.128360329796 0.174403939042
r=29.0172475639 0.274089525043 0.0846100362032 0.205063655326
r=32.5442736895 0.278095278264 0.106265421034 0.20671039035
r=29.3734582544 0.321684939411 0.110461627236 0.16487305251
r=28.5914160516 0.307023112786 0.116139271898 0.190754885428
r=34.0543846771 0.300784531488 0.142052169208 0.199041049079
r=30.7362741908 0.320090165314 0.109693431331 0.169370195941
r=39.165136557 0.271301496924 0.207519051999 0.273983936197
r=34.2891591546 0.263483849328 0.185039440821 0.231212453357
r=33.6674892082 0.262852811649 0.177077602011 0.23669629261
r=35.4934329977 0.289545164401 0.177141760943 0.22824455732
r=35.6126746018 0.291070662645 0.175727289438 0.22854385523
r=37.402007197 0.300120629968 0.183059714326 0.229132137169
r=39.5526379864 0.284787715177 0.213687199804 0.27647863128
r=36.1365676782 0.293811074919 0.166424455024 0.217539463794
r=35.544388721 0.30160657478 0.166869282986 0.222071781188
r=37.1250168778 0.272408254478 0.206868256573 0.262491707113
r=33.3295828174 0.319351065224 0.14070523291 0.196472270528
r=32.6649683546 0.299300848588 0.138976356941 0.205262315205
r=33.1038839552 0.318025361039 0.102659000909 0.172677317738
r=37.3351893964 0.292373840235 0.188127027231 0.23383872671
r=35.5055646761 0.315408606223 0.14105858442 0.201714665946
r=37.5696985984 0.291432225064 0.19793797954 0.265920716113
r=35.2039714096 0.310724090344 0.154388383655 0.210340392603
r=37.9063040873 0.287694644892 0.182997847829 0.239334092923
r=34.669287494 0.274115468339 0.185256181162 0.229929497385
r=37.4239174029 0.296061093248 0.173191318328 0.231390675241
r=34.1277833769 0.308765904988 0.138290846652 0.211464799894
r=36.1636653587 0.302486578129 0.154987284544 0.234176320995
r=35.468665168 0.280226393466 0.171077518269 0.219981372689
r=35.7884004563 0.300590013083 0.170257202529 0.214177870023
r=36.6460393759 0.273660837951 0.197105189578 0.254168209808
r=36.508630026 0.268930141671 0.19628027078 0.24760974248
r=35.694652785 0.280144159202 0.194928312136 0.224778668617
r=37.0648631579 0.285460867097 0.198360888384 0.226566380473
r=35.8092999153 0.269861210816 0.185929648241 0.25735821967
r=36.7441671099 0.270881158397 0.200364942021 0.254517629054
r=36.5665286502 0.261293507776 0.188471982227 0.259688965687
r=33.5550970919 0.264407625823 0.164654123374 0.238696995226
r=35.7795868851 0.300440248647 0.174690353284 0.212464927374
r=33.8377639859 0.3085852072 0.176021981719 0.214658217911
r=38.1788697876 0.295028394848 0.206191565712 0.23135648068
r=33.4450593723 0.309474045481 0.171397005233 0.208698552748
r=30.9834916874 0.318827258838 0.150060867505 0.187788507888
r=34.300987757 0.292014770367 0.162289406877 0.221993999538
r=34.991744605 0.296045255982 0.166939422445 0.221086813654
r=35.9387274375 0.28786303684 0.175946982002 0.223409784939
r=38.5224854535 0.291644073036 0.202161893709 0.237530849808
r=40.1971209856 0.290393954243 0.215998781927 0.234889628263
r=39.240202313 0.271375745227 0.206701381028 0.235491661007
r=38.854506354 0.283719264741 0.200445611522 0.2329513806
r=37.979020745 0.287990641516 0.200990161058 0.239021537047
r=37.9109591948 0.286791104721 0.199300590681 0.238123133318
r=39.1147533026 0.293425366425 0.202054419243 0.235420142321
r=37.3709379859 0.275490338515 0.198300159814 0.234229260497
r=36.8590225374 0.275088436444 0.207955349422 0.246474333779
r=37.3095907694 0.274158523344 0.199390758837 0.263391241404
r=37.6428072125 0.279501507242 0.20355120947 0.233144621719
r=38.6488297032 0.291731172524 0.202070775278 0.232726154792
r=37.5772555945 0.27723378213 0.201101591187 0.247980416157
r=37.5406818583 0.28044220452 0.188153687747 0.240773857909
r=36.4541341761 0.259762664018 0.187673166397 0.265356265356
r=37.5514570509 0.277087875628 0.193857237653 0.24542610674
r=39.112945518 0.28414846426 0.187029030266 0.238609691729
r=37.3692181122 0.266805942433 0.18556174559 0.252274837512
r=38.3268628901 0.293511103826 0.194546109401 0.236986945429
r=38.5920307253 0.279928692697 0.200660473434 0.274040707015
r=37.0061585756 0.283510337251 0.20125178946 0.256703399141
r=36.7393345384 0.295424250781 0.190947324876 0.257204908991
r=36.6049874417 0.292197889343 0.192124687367 0.259775513939
r=36.9828957584 0.299327603865 0.188293182527 0.253395377833
r=37.8240968225 0.281137890961 0.210297610025 0.249153655702
r=37.3860629259 0.290293191983 0.199320854729 0.25842305781
r=37.896462012 0.288454480364 0.197054204798 0.277552150082
r=38.641919424 0.286913991016 0.204212277491 0.274969223091
r=36.0620258768 0.249769098826 0.203962703963 0.297884505432
r=37.2736367143 0.268796313394 0.207508088536 0.279987796948
r=37.4080111671 0.269996397046 0.20379210953 0.265762925599
r=37.32128168 0.266541385017 0.216812049477 0.279050851261
r=37.7388236915 0.287103704145 0.194275212555 0.273629409865
r=39.5972775591 0.293555010266 0.210326005308 0.274275126446
r=37.1128303455 0.294743622778 0.200644163875 0.268616335996
r=31.3439430992 0.325461581365 0.134271158568 0.190989172747
r=31.2701831057 0.333900193514 0.12883363631 0.192458804902
r=31.0213177637 0.333211570073 0.133330769896 0.187066819191
r=30.1042521989 0.317320106 0.141333152137 0.211456139159
r=30.866788486 0.337003172234 0.134679977608 0.196771785781
r=39.0212569068 0.287591829144 0.216267319674 0.270977341062
r=38.3058822298 0.277240873906 0.205881005817 0.257958136765
r=38.5718074362 0.259263826376 0.220667118811 0.285447109357
r=36.0724521432 0.306081127654 0.161833126551 0.208833057623
r=37.0699963254 0.274337527237 0.190412595769 0.239825683559
r=34.9293689658 0.281799271971 0.176755070203 0.241497659906
r=37.1555635239 0.300894213468 0.18221859112 0.22892831718
r=37.3119410561 0.302434530879 0.182760684202 0.22909559813
r=36.7635590411 0.287164681824 0.191050162396 0.239384097197
r=35.7900495276 0.280458473142 0.182646910354 0.236749116608
r=34.9157262177 0.287412623532 0.174761544024 0.231396990462
r=36.5212230377 0.294011718346 0.18009804558 0.233039773615
r=37.2692662014 0.301629237327 0.182396872168 0.229589180927
r=36.1044118943 0.280108722511 0.186162589573 0.239683716333
r=35.8231675092 0.285187266236 0.179910666145 0.231337226791
r=35.7627036109 0.301307019334 0.168506253563 0.221951168012
r=35.2375502397 0.315533762203 0.16941832741 0.217058797067
r=34.3404030841 0.325312190287 0.155361744301 0.193815659068
r=34.6868829928 0.299745509534 0.179729281157 0.220447755689
r=35.304224483 0.293690935711 0.174037224367 0.214483783664
r=35.9668376281 0.279926526651 0.189471130519 0.220061920935
r=37.4034040685 0.301063549769 0.184330405986 0.224728814571
r=37.3120633475 0.301010487495 0.184541976909 0.224321632599
r=34.9018193255 0.320889240976 0.168341832945 0.213199980195
r=38.1696532139 0.302228456658 0.192112729939 0.26288774827
r=37.2266192547 0.293896004185 0.197076380811 0.259196804796
r=37.6004518074 0.302734265342 0.177306159115 0.234742574813
r=38.2912219598 0.288930392206 0.209328151027 0.267881479986
r=37.1541497191 0.281691206132 0.206459257765 0.257059298104
r=36.9697754603 0.283371197429 0.206294675015 0.236604421788
r=30.3642956598 0.315932144106 0.131908009794 0.192418677859
r=31.4689057595 0.317653276956 0.126812141347 0.181629417095
r=31.7496497283 0.302919275161 0.131956838912 0.190876782838
r=32.2095063509 0.314848101942 0.130936914444 0.193039817148
r=32.2309396668 0.313868604138 0.131346537535 0.192305605497
r=32.2484045964 0.314903085918 0.131177466243 0.192744030948
r=32.7657530831 0.297903930131 0.140174672489 0.208034934498
r=31.3190285059 0.284350775194 0.130927002584 0.192813307494
r=32.5405687446 0.315005068239 0.131457804808 0.186837418726
r=31.7603013682 0.304818876703 0.120505151213 0.16630109671
r=32.2376864963 0.292463681677 0.133855919567 0.195969837686
r=36.4420453252 0.270896764503 0.201964843909 0.2682174319
r=39.4689276823 0.274198577559 0.21176260969 0.268259365395
r=32.3658534233 0.318489002231 0.133331208161 0.195358622888
r=33.3400290012 0.316287264873 0.138868117091 0.200871666661
r=33.4339991419 0.314877191029 0.137357063101 0.202105119902
r=33.0350205861 0.277648711438 0.14526266501 0.245376123327
r=32.9196142661 0.290083727703 0.138012377139 0.21510738988
r=33.7235224271 0.315466714346 0.138879624249 0.201912794716
r=32.880199476 0.286053099904 0.142183202586 0.219981136557
r=34.4240797875 0.315346689557 0.144834118413 0.199475673801
r=34.3847248584 0.313739807103 0.144021565804 0.203555806217
r=33.1040265122 0.218058152548 0.169025392213 0.241389377394
r=33.916735275 0.311565667403 0.141275244983 0.209404559611
r=33.7661131939 0.310150299827 0.141592154813 0.209179222328
r=33.8323648913 0.310832246728 0.141502004183 0.20883252163
r=33.7636508192 0.310891798276 0.141587968343 0.209048737314
r=32.8236258796 0.291754156972 0.142642301799 0.217893422621
r=32.9357409543 0.290988291266 0.144907164262 0.214742500541
r=33.2364144903 0.327068253983 0.140676042934 0.19323682549
r=38.5329249613 0.273246880954 0.21888636224 0.280452953107
r=39.4309908072 0.259459326737 0.217447884696 0.303582390061
r=38.4045977696 0.252602002454 0.2255332621 0.295935731529
r=39.0142083328 0.257676088681 0.21620809152 0.300467621394
r=38.4032507141 0.260966025293 0.214766189539 0.294665962208
r=38.2482863397 0.270011454754 0.221626575029 0.288705612829
r=38.5406792339 0.256501456684 0.214927880749 0.290407335252
r=38.4275332745 0.261390374332 0.20628342246 0.286016042781
r=38.5674679972 0.258923426239 0.218102649221 0.295389191869
r=38.7589504409 0.254858383295 0.230308042175 0.289745710151
r=38.8544215837 0.250541395969 0.235965350658 0.297538730635
r=38.9866761427 0.267909259751 0.220880870257 0.278721146193
r=39.0627042947 0.269228774441 0.226388672787 0.276956589389
r=38.6584809953 0.271840873635 0.219578783151 0.286626010495
r=38.332940559 0.252775796401 0.220758246639 0.290593919492
r=38.9972083164 0.266935280786 0.223297478145 0.291830053603
r=38.5489389699 0.265845715662 0.210075498173 0.301647137666
r=39.3733126127 0.26081458669 0.22330770329 0.289979808692
r=37.2466475094 0.250518622154 0.213189888074 0.290597259745
r=39.3732030191 0.269601902967 0.217988420627 0.279834836857
r=39.3276757869 0.252412343556 0.226262129959 0.300195171218
r=38.239943312 0.245943304008 0.217008797654 0.30752688172
r=38.3532051037 0.254937217178 0.216218646049 0.301627258833
r=38.4602866035 0.242928921038 0.219235933642 0.301381729978
r=39.0690948378 0.268147638473 0.216051506365 0.284317098344
r=39.4432670419 0.29363597383 0.195803421995 0.245259139383
r=37.308952105 0.291751178299 0.189330376034 0.237877748756
r=38.0445497257 0.285165351756 0.197645423701 0.237910313535
r=37.2017511928 0.314716728126 0.175081014639 0.229388758521
r=39.3723979776 0.286764103712 0.215741888284 0.240336370734
r=36.0980442261 0.303913894325 0.172080887149 0.22726679713
r=36.6266805757 0.302030709291 0.175254567467 0.222321682735
r=36.9206642646 0.275685434773 0.202250493345 0.238862997019
r=30.9213629151 0.328346667384 0.147073998538 0.179604472252
r=39.6059168793 0.299085531238 0.191449704218 0.236068941227
r=33.3194610254 0.331332643806 0.16152120296 0.182724162622
r=33.2346926815 0.307721449235 0.17543738807 0.181636589062
r=38.898748639 0.287134866377 0.198030813516 0.227372346341
r=39.9630876219 0.294561174223 0.201026981463 0.232578821601
r=41.3720342444 0.304391705597 0.211640762139 0.238099201684
r=38.6159735211 0.281918737146 0.216330387416 0.252737479851
r=31.6381434978 0.296407959342 0.145102937376 0.220044792833
r=32.0430878646 0.313488239447 0.141388819253 0.200484819492
r=35.268835436 0.289871409486 0.191779392118 0.230815798263
r=37.7665085376 0.297740922741 0.194296569297 0.240942647193
r=34.9551907981 0.309840323643 0.182689213418 0.240054706775
r=34.9769734943 0.310423817285 0.18460047917 0.238405671927
r=31.0013619068 0.323636145003 0.108034751837 0.163623948362
r=35.2577520101 0.309892463522 0.159341394851 0.232608986658
r=35.2731783519 0.299486527391 0.16527874721 0.21640486244
r=36.9099384176 0.306165171856 0.166201843171 0.220151384951
r=33.5272662541 0.292316336564 0.146052816407 0.211335861778
r=35.3263379556 0.291877665245 0.157349413646 0.225646321962
r=35.7616665758 0.303719658437 0.159570826965 0.219574437676
r=35.4174724237 0.29539107871 0.163622883974 0.21759545286
r=36.2602497839 0.302830831001 0.163144302096 0.219375489949
r=36.1959383439 0.30412628449 0.163645846583 0.218012938063
r=38.3585788838 0.275157860743 0.204271376002 0.262112571919
r=37.3964767865 0.284777156087 0.200077175381 0.269969129848
r=38.4050519398 0.272342879108 0.199884681914 0.264655006727
r=28.4986910054 0.344151510508 0.120331416876 0.16141247658
r=31.6955606895 0.315358892376 0.151922794873 0.184262708633
r=35.7691886949 0.316588918633 0.170489563389 0.198232563867
r=38.6251480257 0.272914050606 0.210780216574 0.265408184688
r=38.3845282396 0.27983523326 0.212817319667 0.262285659546
r=37.9499262421 0.278904614771 0.195330409648 0.250473437656
r=38.768450432 0.274545902543 0.208836803332 0.266108487808
r=38.689368336 0.262246179611 0.193165166422 0.266694578187
r=39.1561324817 0.281637542277 0.203600620068 0.261485343856
r=35.25900167 0.279028015532 0.170765312513 0.221410379525
r=34.8418079135 0.271733761423 0.181094097308 0.238083477402
r=37.2426305693 0.291611810541 0.195840731361 0.244189276785
r=37.2003779498 0.292952855794 0.195260711229 0.242578841938
r=36.0955758373 0.300128293473 0.171958072124 0.224003764769
r=36.0248182307 0.288585701029 0.179596027405 0.229082341172
r=36.6043792304 0.304062973804 0.178318646998 0.224183881965
r=36.5097333814 0.302846334879 0.178201200842 0.224797457799
r=36.5916529886 0.303973946556 0.178213090891 0.223929135613
r=34.9524000774 0.308545159546 0.171385237614 0.213205728126
r=34.9877586462 0.289635694153 0.176142431157 0.245018002299
r=38.081313941 0.287645722373 0.20162762114 0.261369138515
r=36.8529743127 0.279424467242 0.195117910854 0.250647829328
r=36.042763042 0.282329095264 0.19767827529 0.247503224618
r=36.1570475401 0.289387280901 0.191140071728 0.257665302824
r=37.4708885241 0.293949789017 0.194438541635 0.233174463435
r=33.5457860138 0.318921214695 0.148906349543 0.212019537057
r=36.6310287804 0.29506120726 0.185257492613 0.244670747151
r=30.071577075 0.290692073008 0.157308783386 0.211315099288
r=32.7090555584 0.317413634169 0.152407708178 0.206312277775
r=31.4039923234 0.304363233666 0.144673311185 0.194551495017
r=36.7180402318 0.297265828883 0.187658088088 0.247641225358
r=35.5491290176 0.297124521168 0.190463161037 0.245161932242
r=30.1043854034 0.291903646705 0.157243225159 0.210605553697
r=30.3842284409 0.305878268919 0.14422587364 0.200347141865
r=31.2242049196 0.309834727607 0.142062844317 0.202407671904
r=36.7058389977 0.295225574117 0.187061463052 0.255083813253
@balllist {Third Position} color=cyan
r=0.27876107745 0.125624875025 0.362977404519 0.401119776045
r=0.286802420137 0.192625243327 0.330364934106 0.344393976685
r=0.333958567754 0.343460054192 0.195007800312 0.185811642992
r=0.327511704931 0.352044250637 0.186601890603 0.182797272381
r=0.323117162763 0.366198626627 0.182663728605 0.168520036897
r=0.340331776093 0.355668927777 0.165013585666 0.182864960383
r=0.325428266595 0.356418815646 0.172921022706 0.160057713706
r=0.263411173783 0.0489974341918 0.450061769457 0.46560866673
r=0.254815700698 0.0139040061796 0.455005091113 0.519118008497
r=0.294558852441 0.200865590352 0.311807041432 0.352937171756
r=0.278782372508 0.204223207336 0.308246759839 0.354438090082
r=0.252895035061 0.17431234789 0.344721495155 0.333057813289
r=0.3031098203 0.195119926104 0.302072630279 0.359767931833
r=0.307359039952 0.204676361005 0.296792132396 0.347711855843
r=0.295403221884 0.179828648891 0.318867308503 0.395784877978
r=0.31366069806 0.205437434646 0.294004879749 0.360404322063
r=0.28761316274 0.108485438004 0.351604966527 0.492647479545
r=0.265045343284 0.0287626802843 0.433593264785 0.506562694086
r=0.292067045638 0.0792603650022 0.416863292724 0.439495353205
r=0.32964107683 0.320651903459 0.173724807166 0.217566558845
r=0.323903749627 0.326529564302 0.170992836787 0.22385683843
r=0.316047016401 0.302324885998 0.261269342902 0.239919264409
r=0.323816590999 0.384772797354 0.214223642531 0.11421803605
r=0.250164984696 0.214662148678 0.234681534759 0.244661700681
r=0.299806182988 0.117852694178 0.322115964158 0.439124844296
r=0.313094601763 0.16979976523 0.285585478301 0.379833619707
r=0.282835907027 0.38155009099 0.0810508142411 0.164294713266
r=0.275086103584 0.0550416445153 0.393088782562 0.507708665603
r=0.278346756368 0.10335474661 0.377551748751 0.438900785153
r=0.293801721837 0.113265217012 0.364422321195 0.454720111781
r=0.276972841968 0.069974751949 0.389606218994 0.494474220411
r=0.248673218329 0.0856647595035 0.338816427463 0.51330973623
r=0.304306557369 0.252914153056 0.267709712754 0.244461883042
r=0.30027380331 0.359108227897 0.155515812626 0.0995745531697
r=0.285130328295 0.354973547422 0.161476408619 0.104961979239
r=0.307025789751 0.357792993035 0.156795430778 0.105001389848
r=0.33017574396 0.372207700721 0.141482676158 0.113749698756
r=0.305827304231 0.356793626232 0.158214567545 0.105717750438
r=0.305570926848 0.360202561247 0.155616784651 0.103177943451
r=0.331460836485 0.245688271515 0.277905856947 0.291825955
r=0.327736134039 0.360769026313 0.181934969434 0.147337645078
r=0.300500999975 0.295446583113 0.234307318962 0.190949766264
r=0.295262845574 0.242907842015 0.258500286205 0.255237550086
r=0.303408950123 0.342144886143 0.165825869643 0.1450103224
r=0.316202920921 0.351706539075 0.184306220096 0.14322169059
r=0.315937850138 0.305377121359 0.210254809509 0.2148384235
r=0.331588685591 0.38425764446 0.13928612952 0.12518893152
r=0.298044444561 0.284191734619 0.234932857633 0.211564883814
r=0.297173169616 0.284600245119 0.235176569081 0.210469626919
r=0.337089913614 0.380821984912 0.142314098168 0.111565592241
r=0.319196279051 0.375599975697 0.149371164712 0.0986694209855
r=0.307272516547 0.318072858025 0.228307848763 0.206615697527
r=0.288585883022 0.212888132709 0.278240262502 0.291760345142
r=0.311993415754 0.303870418535 0.229260914161 0.22070058872
r=0.308769447884 0.430265309831 0.176494639288 0.121252044339
r=0.319587062414 0.247584714106 0.287772103448 0.296383382287
r=0.309941064604 0.144946152181 0.317595477313 0.444259683966
r=0.28638249875 0.110932645772 0.381765538813 0.43413572289
r=0.278687064193 0.063151192441 0.407022964014 0.478737464994
r=0.279636071903 0.063591044077 0.406934681213 0.478494304956
r=0.25850947812 0.0883528986605 0.381156666395 0.472167496299
r=0.2796041054 0.0661974475294 0.399788676741 0.48078049888
r=0.29276939667 0.375919522163 0.111285759195 0.0826784030179
r=0.273418182755 0.394866664525 0.111941223171 0.0932086329615
r=0.278333122429 0.416803658014 0.114566209415 0.0963820469961
r=0.276995423024 0.3398258909 0.0899668065385 0.108755558339
r=0.293168759061 0.378283280348 0.120281490169 0.0979351214544
r=0.304318693426 0.140312780751 0.350202885962 0.411204925467
r=0.294757239188 0.107268764315 0.368867302887 0.455322179114
r=0.306904875039 0.22630129802 0.30225951663 0.343953498536
r=0.290377218048 0.208593101018 0.314049690796 0.360018082348
r=0.289892782531 0.212151435247 0.297583102209 0.370499911194
r=0.290047942215 0.209101131552 0.313444077966 0.360215838299
r=0.315731615623 0.429984646666 0.0798207394498 0.0568322337026
r=0.318546973173 0.437508604348 0.079334738269 0.0635609823253
r=0.329426849482 0.428176314953 0.0874495287349 0.0628993454484
r=0.315201844941 0.441359929098 0.0719061669116 0.0548201083725
r=0.29409988584 0.104556131672 0.391476602332 0.419664216668
r=0.325449310778 0.143743632491 0.388209687876 0.380800222284
r=0.304968902519 0.10082774931 0.413743266325 0.41434765471
r=0.288486710341 0.350599369085 0.19167192429 0.182776025237
r=0.259526436258 0.41069791136 0.107013075225 0.129631516386
r=0.270725566037 0.423942583313 0.104899236341 0.0957703332531
r=0.277578514885 0.444378272803 0.102561038442 0.0909890549057
r=0.33862820209 0.448762311714 0.106681932256 0.0528758427167
r=0.244575454857 0.476355581239 0.0406915149764 0.0279302706347
r=0.279871931821 0.0861657178896 0.38320149386 0.484705659273
r=0.256549638091 0.0769503929349 0.382466920904 0.500409146351
r=0.388850016734 0.374980104567 0.172286938686 0.156154370539
r=0.387765975477 0.364685284293 0.174864962189 0.164854159165
r=0.377906836109 0.377527585286 0.157919719855 0.159636516608
r=0.375157452108 0.358150901831 0.160711827069 0.178128872367
r=0.372274328591 0.360690511361 0.169646111557 0.180106827008
r=0.372350822376 0.360414725455 0.169407794986 0.180528524091
r=0.372965601721 0.36059612113 0.168854712487 0.181065668595
r=0.373750806138 0.360796016128 0.168745887367 0.181001871163
r=0.280419494254 0.149248473462 0.315230155002 0.424084077031
r=0.28517592694 0.156725876292 0.321536711021 0.403746957868
r=0.294958170809 0.235431235431 0.317710658136 0.31473491048
r=0.278678114809 0.0759340762778 0.404068034468 0.452160947211
r=0.301265906175 0.260288082401 0.280502132454 0.267482095437
r=0.338454642853 0.358360075246 0.212515215226 0.160672789643
r=0.266739972535 0.393689281886 0.128900452751 0.0823219269204
r=0.275069099136 0.398954297185 0.101909341301 0.0750198403436
r=0.307784848176 0.463095994218 0.0825905078955 0.0578527782036
r=0.303025761891 0.410734258574 0.0997337702232 0.0759306227256
r=0.27158058672 0.393536727969 0.106144360583 0.0790900393324
r=0.290540814659 0.394190153536 0.104072659122 0.0737547754631
r=0.268504500987 0.393201430052 0.100787227353 0.0629502393125
r=0.281549094811 0.423972808158 0.0905728281516 0.0707287813656
r=0.261521514523 0.378964906097 0.103460645284 0.0635884821806
r=0.326514693075 0.307223939773 0.204989026031 0.200717437991
r=0.284586126191 0.119850275437 0.353171053251 0.447596402844
r=0.323052700351 0.253171243095 0.248180852923 0.313063989355
r=0.299914306596 0.169053440447 0.308767027593 0.407931921379
r=0.29144123319 0.130015724398 0.335826580572 0.459027706327
r=0.308561752131 0.238298645324 0.243120654824 0.352199353763
r=0.324068532097 0.236250760563 0.24763673378 0.34219751933
r=0.316132523628 0.187629340078 0.259094044608 0.352908714647
r=0.298280188567 0.133475811152 0.281069878894 0.436435464024
r=0.323012090533 0.31045690009 0.193331188783 0.203458641612
r=0.348084427825 0.322944367993 0.203052003261 0.201023762151
r=0.254436616533 0.0878704957106 0.383592303157 0.456512170613
r=0.289837571811 0.112859519848 0.372189208462 0.423033040171
r=0.298409288598 0.256270838677 0.279097204411 0.268940754039
r=0.29040491275 0.0934631953549 0.323515639633 0.500468252482
r=0.30886926 0.277022143373 0.226657467639 0.271141336487
r=0.3479411437 0.415922456981 0.0836963624483 0.12372032237
r=0.368321105201 0.426352471208 0.101398155624 0.10802770813
r=0.356084180299 0.405789552017 0.103772882869 0.110619139753
r=0.290300762354 0.156246120743 0.347188314644 0.380291306327
r=0.294682129589 0.221316978462 0.320226452069 0.306799005643
r=0.30601371761 0.337330917365 0.158665880072 0.143487421516
r=0.326909904504 0.346327269105 0.159743013131 0.144063742374
r=0.295019678406 0.321827126083 0.182119790746 0.163960853241
r=0.326648092112 0.331145712692 0.170033886673 0.154034229829
r=0.283003516492 0.243572900182 0.298199516288 0.280209608552
r=0.29871276088 0.192247043364 0.348690993632 0.331021934701
r=0.271976215318 0.243834393483 0.305099877246 0.281832384778
r=0.298470094578 0.275483434039 0.275521000927 0.252383424763
r=0.298505368322 0.264382035903 0.28729412107 0.26327520244
r=0.295035575221 0.261001341938 0.290399608985 0.267456076094
r=0.294061884211 0.261927000729 0.290925295959 0.260095754466
r=0.294281634352 0.262255174207 0.290437560464 0.261298924048
r=0.232424086696 0.222358919497 0.236266381385 0.233270928056
r=0.269693480567 0.423416789396 0.119743086238 0.0896743577156
r=0.359273295908 0.335573148826 0.164260528242 0.210232186814
r=0.277342543086 0.41501421255 0.0800222322684 0.0456117589502
r=0.303124323997 0.231600775211 0.273463030934 0.270286941724
r=0.276009906403 0.130469569998 0.337799592592 0.438120599505
r=0.298972206184 0.132119407241 0.344221418506 0.425291270979
r=0.266192621789 0.0893825735718 0.408886324293 0.436872475476
r=0.301823644788 0.164746543779 0.388770541692 0.372989305278
r=0.317099289331 0.10026539827 0.331403164099 0.468720918209
r=0.317927902603 0.382354957384 0.130064209492 0.137787628819
r=0.338796810587 0.369589570817 0.154525010788 0.14144704086
r=0.338110290636 0.39246675696 0.129820303807 0.148474671849
r=0.333533644552 0.377841940526 0.147735046491 0.143114564264
r=0.321722555719 0.361172885265 0.127666584301 0.158347747303
r=0.28655835612 0.411453291276 0.14994802402 0.126646352572
r=0.283199101912 0.334809497172 0.17506526198 0.20430301759
r=0.302214332608 0.317720657743 0.203289921304 0.216223213694
r=0.302163017221 0.313992140811 0.205539779321 0.221032108842
r=0.299839363966 0.261930314087 0.277598912499 0.27373542248
r=0.270137087224 0.163331844573 0.353595355069 0.381375614113
r=0.281943785059 0.22183877533 0.306167595788 0.310326519777
r=0.2926504143 0.224282732656 0.306656547197 0.307259055095
r=0.326887385465 0.416335948316 0.134102445778 0.156206737425
r=0.314656916992 0.326201741754 0.222690804361 0.215559212782
r=0.290793628287 0.194156221466 0.260977836806 0.374201045904
r=0.313174149229 0.402280495321 0.14005154928 0.191656861097
r=0.30636985645 0.425130323249 0.129509621478 0.113907814688
r=0.326932775449 0.33629001157 0.214588727894 0.184397553854
r=0.334267424118 0.315359186874 0.240182528714 0.211472057466
r=0.318098370114 0.346935825785 0.169589516284 0.166915590673
r=0.308322266492 0.391769060328 0.13511347232 0.127975291234
r=0.310292055849 0.388128867964 0.14993633591 0.134908649433
r=0.319392369942 0.407949234601 0.130059049058 0.123114488008
r=0.287162593915 0.38391883046 0.155247654375 0.127809295221
r=0.275213776681 0.048812746063 0.401697834646 0.494924950787
r=0.33597675075 0.35723216127 0.175944782429 0.16317797484
r=0.357854013336 0.387642410191 0.150549697106 0.127664348216
r=0.354956377698 0.367339271322 0.150693279984 0.149439775062
r=0.355495976331 0.367072876172 0.150912788174 0.148454151693
r=0.298147615272 0.356208400275 0.144889377753 0.142862710624
r=0.304123726847 0.361441165197 0.140885944259 0.126594754422
r=0.300168136076 0.351411967217 0.15006125503 0.147612992269
r=0.312972983382 0.365771370985 0.133067519607 0.13354948955
r=0.326783098226 0.332476097315 0.192846549494 0.20011990786
r=0.319798617628 0.358290780364 0.141333291564 0.173866733498
r=0.297066842456 0.128135749435 0.347294206345 0.437760110116
r=0.275935455089 0.0648995059622 0.373246562568 0.52592210472
r=0.285713075588 0.108035768599 0.369487195085 0.428249893546
r=0.347507267586 0.366144668158 0.160900404072 0.165218597714
r=0.270108671751 0.0328015104048 0.428764082242 0.514201539451
r=0.291492655352 0.322205257294 0.225353856312 0.19077291297
r=0.246598234833 0.359754606229 0.131888961357 0.236038643405
r=0.300883301645 0.10221254333 0.366764171488 0.444054997874
r=0.281824709105 0.0843827910247 0.364316307614 0.481365466982
r=0.292171801144 0.0545706100525 0.415369854425 0.479626013237
r=0.282754282103 0.104297353811 0.367834739347 0.439108803807
r=0.303482214624 0.11324122168 0.373174177327 0.42296112815
r=0.320381232924 0.179825706689 0.334026618492 0.349374062058
r=0.286468458625 0.0777964296673 0.387971336257 0.476056388874
r=0.301531135504 0.113455480651 0.372909469968 0.424573524265
r=0.306286734216 0.114664625297 0.373275150283 0.419414269235
r=0.303763782758 0.112901579065 0.372991635474 0.423732070922
r=0.321972120276 0.135270486931 0.267280358848 0.451333969844
r=0.29711799794 0.379528806177 0.0785323038342 0.0943047581337
r=0.253165668323 0.320636114544 0.0711330790308 0.105356471284
r=0.283038363861 0.456242062835 0.0521230191596 0.0437303296339
r=0.273356797716 0.405943314752 0.0913087854283 0.101397503337
r=0.337864667142 0.407315115935 0.102061071926 0.124931367994
r=0.32035625366 0.405985320963 0.107267253691 0.129282384813
r=0.29328902133 0.426261380097 0.108543953472 0.123888151481
r=0.313268161392 0.359035220216 0.0550001198782 0.0879426502673
r=0.3049554532 0.412999008836 0.0810223749974 0.0995381598094
r=0.297837723912 0.46294864397 0.048473744951 0.0464252740912
r=0.340192571041 0.454270409682 0.0586400158714 0.0719149885924
r=0.317319998487 0.316539233694 0.193075192573 0.233017242607
r=0.291460125745 0.4334733778 0.0588780821059 0.0883138228179
r=0.274819666207 0.0630989881757 0.450906736417 0.442782337011
r=0.316676107092 0.19951604885 0.218898052815 0.383177905953
r=0.30550795846 0.229233111957 0.238495309543 0.333560112964
r=0.307367833697 0.192935040947 0.24700703508 0.366876723119
r=0.308763475732 0.189250141271 0.250677419135 0.369307466589
r=0.294154061939 0.259616127529 0.279126280136 0.263889269665
r=0.269351059774 0.0543070504505 0.45573747502 0.452196473022
r=0.330939428299 0.336106239038 0.17464294663 0.184214482586
r=0.337499976765 0.33777569407 0.170228435239 0.185027438693
r=0.296977263758 0.142305946437 0.333531198715 0.426009986382
r=0.30506633066 0.365911460524 0.151339868194 0.10599522307
r=0.309344216717 0.380904093505 0.170304744623 0.150611090356
r=0.316901631271 0.406054441949 0.0688034731345 0.132041267016
r=0.306727031757 0.251848080259 0.299049558724 0.28130421664
r=0.354023209167 0.393157028335 0.136848871299 0.131330978509
r=0.297956699083 0.0802429667519 0.399808184143 0.471467391304
r=0.336983091877 0.349663845373 0.17685099626 0.165543916024
r=0.289655021761 0.230092416762 0.327763007976 0.270413976453
r=0.294018804525 0.260794697683 0.277981740797 0.279443776601
r=0.294995423865 0.23963022508 0.318810289389 0.269573954984
r=0.334396191436 0.361290890679 0.165235768062 0.162726192049
r=0.34444666046 0.3577281718 0.196595083357 0.162757841198
r=0.312250698529 0.319780770884 0.224695515117 0.214500644792
r=0.316181919404 0.340146378383 0.22089468195 0.185537461994
r=0.34876012944 0.20329403203 0.288302564863 0.328341838796
r=0.305317408432 0.267394793775 0.255495847582 0.251517900761
r=0.290961572439 0.279203990494 0.29325428952 0.235695071949
r=0.295059101115 0.235045767402 0.312034343291 0.268821400695
r=0.320636638877 0.270818377602 0.228164632687 0.248683895669
r=0.317730528408 0.24621814115 0.273706515981 0.290011183707
r=0.290521933442 0.143174524809 0.336213280671 0.388175759072
r=0.313207501441 0.290627892706 0.235077537521 0.278178206288
r=0.303197968998 0.252544606179 0.255116340356 0.292484769567
r=0.348253402859 0.399259799249 0.140694218584 0.13940447485
r=0.301371388221 0.281157610397 0.249570810886 0.263667964109
r=0.326382924073 0.385924286304 0.136949085875 0.112733737212
r=0.319880635292 0.403704747665 0.109935292532 0.088909450395
r=0.327222916179 0.382506346642 0.15718901454 0.159127625202
r=0.315632477278 0.313712098759 0.220610027963 0.225364998776
r=0.32751495371 0.300337859788 0.239328178806 0.217919563381
r=0.290259285701 0.148422415584 0.344789359794 0.402082583732
r=0.261198035487 0.0653539862388 0.376448739627 0.500292723411
r=0.27650486571 0.144819258924 0.341634593616 0.377669609841
r=0.271412777961 0.115938569269 0.344394047903 0.441553274449
r=0.294311585627 0.142353408118 0.342950847068 0.41282613691
r=0.28117376606 0.151879662544 0.336748279213 0.39983269206
r=0.272941770097 0.1263870936 0.355565035178 0.422203672975
r=0.285067671585 0.184483510097 0.308746186256 0.360540462008
r=0.299122873634 0.169389198962 0.325713387312 0.380724785787
r=0.276179408389 0.119163952226 0.35776330076 0.421009771987
r=0.287026307271 0.182266009852 0.313506359826 0.360010293361
r=0.274500493737 0.131668807712 0.345707478288 0.419710794163
r=0.297580715208 0.189522643819 0.320073439412 0.347747858017
r=0.293152638886 0.205332466266 0.306237468162 0.344388446323
r=0.314091782495 0.212400020911 0.296565424225 0.31491452768
r=0.274498389925 0.193098871931 0.315954118874 0.342117736278
r=0.274091943376 0.179325060363 0.33485316413 0.352035487675
r=0.278797900098 0.194057567317 0.316991643454 0.338579387187
r=0.282388120935 0.168335062297 0.339055446881 0.375366371269
r=0.283185855729 0.0718332985838 0.413526587193 0.46075088136
r=0.308731862114 0.17872623764 0.318260811666 0.36875187269
r=0.296256659037 0.164333976834 0.318831586689 0.408645890789
r=0.290623267426 0.160830842433 0.310437381809 0.433264198133
r=0.298329007946 0.166206528031 0.322705615176 0.405129803625
r=0.292005312171 0.161891768986 0.317518063766 0.392147946036
r=0.297980056026 0.155517641213 0.330044724201 0.401040251781
r=0.283376316883 0.106676774787 0.42267588431 0.415269279135
r=0.281306101111 0.0766528031941 0.411073032773 0.468946930627
r=0.295361974296 0.104895104895 0.346703610855 0.448410080486
r=0.309453817359 0.134867813647 0.322899188336 0.413595163738
r=0.300247567039 0.0967843631778 0.334804539723 0.482705818771
r=0.312668961156 0.111351078451 0.345104198805 0.434774072308
r=0.291776895827 0.0986147482116 0.38982810584 0.448096494062
r=0.243401925911 0.052731734188 0.440132204918 0.477690420151
r=0.298388753374 0.127106415872 0.348003091987 0.470548827622
r=0.30498202102 0.402459850615 0.12848090712 0.107292151823
r=0.30847313796 0.407552923239 0.122969565472 0.106843370668
r=0.302965247884 0.436341847149 0.106917755326 0.0773324873991
r=0.300990328984 0.415811646395 0.122171638241 0.11269280424
r=0.30936884869 0.442433289793 0.113267400634 0.0821981713006
r=0.293961205372 0.0502464275751 0.400080592666 0.513995226434
r=0.297041562322 0.167834623429 0.349104566482 0.371776668346
r=0.278533152464 0.0371169615883 0.431284296196 0.495509382001
r=0.319980372829 0.312698166529 0.253127584781 0.203534256962
r=0.295764537041 0.227946861601 0.314472481901 0.276375904969
r=0.314018312507 0.286635465419 0.269162766511 0.245709828393
r=0.29587559541 0.244983800176 0.309567986009 0.278875205301
r=0.295014918258 0.243297407967 0.312891668008 0.280425180968
r=0.309835669219 0.245134127271 0.290797546012 0.277853963671
r=0.312995169399 0.27454939573 0.274608783443 0.245360334947
r=0.315105726561 0.285484315278 0.259004510864 0.242390069212
r=0.294128600723 0.247763440395 0.298988529292 0.278018604137
r=0.294772107377 0.241878351092 0.3131927677 0.282124960317
r=0.320593349272 0.260291574005 0.277489498394 0.274623177662
r=0.303493444986 0.233658544891 0.287156697485 0.307560459269
r=0.320467257738 0.302461306738 0.222154575975 0.242461588271
r=0.289826128482 0.331728822709 0.217598632417 0.223266903594
r=0.334584735183 0.375540138751 0.194093161546 0.163567888999
r=0.321607982371 0.316084535094 0.230369195589 0.206469221407
r=0.31539701519 0.313329118417 0.231604108434 0.201550645548
r=0.306589169425 0.28391210924 0.252755250572 0.227282179247
r=0.291028601659 0.255904521874 0.295749585201 0.268365722532
r=0.292745581277 0.257595938437 0.293477046396 0.266429163388
r=0.33687500579 0.340199039461 0.235678566124 0.182106253404
r=0.323309549192 0.188542098384 0.317307998852 0.352185417796
r=0.289626253386 0.131808512877 0.34055617566 0.43671861352
r=0.310731230794 0.229689517714 0.321879737241 0.281623715681
r=0.284356229336 0.0974711019131 0.38660340215 0.461410327596
r=0.278751542223 0.124243646632 0.381807180315 0.428575030254
r=0.294755623591 0.160248240705 0.327866127334 0.405330525849
r=0.307138942061 0.429127317244 0.0756383350822 0.0567943336831
r=0.3039181056 0.428193899124 0.0874735729387 0.057535487768
r=0.303631100867 0.388285459926 0.11885303881 0.1087158133
r=0.308747378001 0.389696254732 0.121471411537 0.103146777585
r=0.307820350922 0.38908865361 0.122024183862 0.104735903639
r=0.308460380421 0.38998524973 0.121636596862 0.103687061508
r=0.318832766591 0.373100436681 0.121397379913 0.130698689956
r=0.306474454077 0.391812015504 0.109366925065 0.114599483204
r=0.296614033413 0.40401566954 0.111750474622 0.101549593141
r=0.297280505712 0.395480225989 0.101163177135 0.109737454304
r=0.310332100488 0.399224641077 0.104077024667 0.116985472671
r=0.270157048962 0.132221004344 0.357122559169 0.408029878618
r=0.299536109318 0.11262231065 0.427682667894 0.395002152964
r=0.321245010575 0.410978642015 0.135141855276 0.1155753905
r=0.313966318968 0.409715424584 0.136886327093 0.123052309628
r=0.315421847846 0.40878329266 0.13719622526 0.122632668021
r=0.357963855236 0.366344300971 0.183604372648 0.175716318188
r=0.325243913732 0.434219148162 0.148117946851 0.137582817619
r=0.309838276412 0.429847574708 0.155041931569 0.13563891057
r=0.324944504928 0.369912808209 0.177746644682 0.161373657959
r=0.304146631612 0.364526795606 0.176997302257 0.181438852571
r=0.311659148543 0.365035803128 0.17640887743 0.180163757767
r=0.344312283802 0.363213612951 0.13788465415 0.142479303226
r=0.315317336916 0.38395378914 0.157069368486 0.162770331793
r=0.31357226841 0.381433204372 0.158151639752 0.163967797627
r=0.313904239133 0.381101241888 0.158191145932 0.16398080145
r=0.313780080595 0.381036672828 0.158589790699 0.163676347975
r=0.321358244503 0.405198342886 0.14292605414 0.167186879292
r=0.301756926996 0.369303963669 0.176357008249 0.160215020544
r=0.316242558059 0.402706733893 0.151281535097 0.149574956764
r=0.275130969123 0.0640864114068 0.399622026919 0.493577530576
r=0.277812595401 0.0415694747956 0.397647752105 0.524516905247
r=0.268869642553 0.0358146345324 0.388816336222 0.539158652895
r=0.279467711757 0.0531293056657 0.393900045927 0.503665817711
r=0.281763920976 0.0460048379495 0.397289530506 0.513308600212
r=0.294042950878 0.0776632302405 0.374158075601 0.476701030928
r=0.274814089017 0.0434681585015 0.399310085971 0.519830559974
r=0.276425137983 0.0328609625668 0.393475935829 0.538663101604
r=0.273259511698 0.0339950996242 0.392105868236 0.536276432929
r=0.259393615051 0.0410895182965 0.383295431052 0.528168286128
r=0.27344873902 0.0617816091954 0.404006330168 0.486006996502
r=0.269179086169 0.0387370655346 0.40819846113 0.513597771292
r=0.264106899989 0.0275919298792 0.37539546704 0.556765727919
r=0.296938663228 0.0486101262232 0.384945397816 0.516806126791
r=0.277577645405 0.0427977336043 0.38106132996 0.535927216936
r=0.275302089745 0.0413713710113 0.39669748534 0.520775623269
r=0.288149060804 0.0778856323103 0.394799945549 0.468507523639
r=0.270783824803 0.0436050661826 0.392323224083 0.513736207705
r=0.280960072575 0.0399218448475 0.377122732536 0.542165187186
r=0.274411704216 0.0460033212154 0.399084421705 0.508056191374
r=0.273617412139 0.0359360711897 0.395938254924 0.524573830679
r=0.288149318357 0.0422287390029 0.364613880743 0.548191593353
r=0.273804355165 0.0309868440768 0.358836045431 0.579939464773
r=0.278642792292 0.0525837051154 0.375384415472 0.516546108199
r=0.288491295464 0.0404973706197 0.390671843515 0.527252174768
r=0.317030258707 0.230860201668 0.286616318796 0.315960551613
r=0.298986668768 0.246209744495 0.25722665655 0.331630940742
r=0.315086411974 0.23104279933 0.279238032948 0.347913174999
r=0.334644218757 0.274242932171 0.243736730361 0.300435802883
r=0.28264228815 0.187619089217 0.336987677508 0.355655679976
r=0.334593167515 0.284735812133 0.221722113503 0.296020874103
r=0.329162705275 0.288318019844 0.233640460536 0.258793681171
r=0.269682198332 0.0958978880631 0.342906327413 0.478607717177
r=0.261093911252 0.310383147502 0.200552310062 0.13634786572
r=0.306324855457 0.252153770609 0.279654676851 0.302863467269
r=0.251749680814 0.214344816612 0.258730209245 0.267599649932
r=0.246790229087 0.194207191073 0.268942003031 0.282683565229
r=0.239676750019 0.065028949004 0.404795394328 0.476072094469
r=0.24522241669 0.0443504419578 0.413715770507 0.507845426917
r=0.258637432521 0.0456278398492 0.410451388321 0.506167591421
r=0.290405780679 0.120449113446 0.349730420766 0.461286198655
r=0.310403810489 0.340425531915 0.174045998794 0.191747781893
r=0.320207762766 0.336959896596 0.163549531855 0.184813282398
r=0.319987037476 0.284715263861 0.333896960588 0.216933867735
r=0.340914523477 0.277325621076 0.307042838293 0.234069296569
r=0.333223325987 0.341488269458 0.225458571494 0.197423264937
r=0.333696260952 0.340908920216 0.22767317326 0.197158028345
r=0.29529873516 0.470279277306 0.0608844282395 0.0638434020039
r=0.310584786548 0.304939538619 0.208379813484 0.234750792022
r=0.327013621734 0.329697099536 0.217997802365 0.20264199971
r=0.315113479408 0.290320865429 0.25071310099 0.23961651204
r=0.330630271464 0.399424076415 0.131830313246 0.132146368872
r=0.305920313575 0.302405383795 0.209588219616 0.235107942431
r=0.315294424975 0.293126361069 0.221682565911 0.235678456221
r=0.312738222973 0.28654392685 0.227678240455 0.260126034845
r=0.312683582818 0.282102687101 0.242085758315 0.250853137974
r=0.316006468251 0.284792695063 0.240700248189 0.247325875933
r=0.290519776567 0.111462857046 0.379282211665 0.424384066901
r=0.290433375045 0.154977812078 0.358527879606 0.359926683388
r=0.293292933237 0.110513165481 0.361201870716 0.430777115767
r=0.314031504431 0.413633375024 0.0671979355655 0.0512549250308
r=0.287230047924 0.362145434279 0.15793611217 0.120817811153
r=0.279774812046 0.263118697938 0.257012716275 0.294176374176
r=0.293954147748 0.113292427057 0.384691968347 0.419490031571
r=0.295014203214 0.128786282211 0.384270523997 0.397681770285
r=0.279645903624 0.126258347453 0.375037376657 0.41408352437
r=0.289356561884 0.107285048472 0.391886662175 0.425054430443
r=0.274468125869 0.124502826041 0.41223571279 0.372566464308
r=0.291917519101 0.132962232244 0.389110062007 0.378664036077
r=0.319701337589 0.322491753998 0.231013318859 0.211306417269
r=0.299562230124 0.24536922697 0.277846381823 0.279081254631
r=0.32524053346 0.250801536911 0.281044541161 0.291699043524
r=0.323843714163 0.26278764282 0.276240851803 0.279697981714
r=0.316897399474 0.308576614733 0.244172170961 0.209230407234
r=0.311565186233 0.282919027781 0.261311956615 0.247148564245
r=0.316191320986 0.292267839538 0.263077292679 0.236337369765
r=0.316702199839 0.29050862349 0.262947336461 0.237193839872
r=0.316759173431 0.290949521835 0.26312033331 0.237035494218
r=0.332590640871 0.34506313636 0.214510781386 0.188633103675
r=0.340199727669 0.345259005526 0.219686404033 0.226834804834
r=0.297816256202 0.1330962047 0.364818056538 0.399996275466
r=0.31371977869 0.184918296593 0.312401642351 0.357471631583
r=0.31324896117 0.272784227013 0.250635710337 0.282107978625
r=0.333834699752 0.245895842804 0.274486033237 0.301964944183
r=0.298359329206 0.232294101576 0.285510458092 0.314592756747
r=0.327304225484 0.405054151625 0.148948821406 0.133191760459
r=0.326813960641 0.278756859434 0.264140987759 0.255804136767
r=0.286672137079 0.401648557512 0.114275009367 0.101107959107
r=0.303621888929 0.408981168518 0.143716254774 0.13243492384
r=0.307766275988 0.38219269103 0.145603543743 0.127530454042
r=0.330728770029 0.266993214759 0.238687919059 0.293170594612
r=0.331210179577 0.267424506243 0.285458434904 0.265285309189
r=0.287000235727 0.403479424557 0.114865618378 0.100869856139
r=0.30304575592 0.406410553113 0.111594538301 0.0933348761861
r=0.315046763878 0.406932258723 0.128060599878 0.11224750051
r=0.339171275497 0.254012032525 0.266730497163 0.289552281464
@balllist {Total Position} color=gray
r=54.9300597196 0.175398253683 0.320485902819 0.307271878958
r=54.3267547456 0.20582641577 0.303522550138 0.280991057511
r=52.5037678931 0.278149547035 0.227953854996 0.207064072037
r=52.0971850591 0.278059059381 0.22695035461 0.204805525476
r=52.2867973604 0.285214034368 0.223907621878 0.199523419084
r=48.9734510474 0.292107646608 0.209095745692 0.182535610912
r=48.9879660519 0.284207394365 0.221843170341 0.175696660675
r=58.1366164819 0.144065380595 0.372035857962 0.350400709557
r=58.6115257488 0.124644499842 0.390400617956 0.383483725993
r=54.0021616482 0.215356934449 0.280645788757 0.276661479608
r=52.6298691133 0.208385503029 0.289251350772 0.276944942642
r=54.3982771432 0.190843550535 0.306500742373 0.274081217186
r=53.791483138 0.208242087091 0.288919333133 0.287037325335
r=53.9156394372 0.214334842573 0.285649402226 0.282803686934
r=54.234562112 0.204993002227 0.297087118285 0.300473658062
r=53.4918864143 0.217218543046 0.284175670965 0.283861972813
r=53.9995409581 0.179397684576 0.309721348057 0.328450725716
r=57.131110512 0.137814275527 0.366806983645 0.35835116049
r=56.6207998334 0.160912344906 0.348694242468 0.331174459479
r=51.5449356619 0.267288711952 0.22484034171 0.215650659368
r=50.9425008019 0.271594478249 0.231696149666 0.212799643979
r=46.4938606993 0.244065684882 0.29816351449 0.216032493584
r=46.9335840194 0.264831478523 0.257879441968 0.182397518198
r=51.4882146626 0.237883360417 0.243015648694 0.192789681392
r=54.7764236028 0.174790051031 0.307878276476 0.328444569454
r=53.6001495705 0.194456258542 0.292662595056 0.301786858565
r=46.7866045296 0.285380990154 0.175633428211 0.174000279968
r=54.3164920931 0.152507531455 0.333026168114 0.338366117313
r=55.55399138 0.172757554128 0.323019271949 0.318189388532
r=55.5686542454 0.180450033476 0.319986609612 0.326317934387
r=55.5115186345 0.156290603591 0.333709839357 0.344698647531
r=54.2052142924 0.163187710111 0.314019265581 0.335410201707
r=52.3782445805 0.237235764383 0.255987705789 0.224647277127
r=49.2381429267 0.285438165802 0.196357227227 0.149184097397
r=49.4763837456 0.289595319256 0.19576964406 0.14292618471
r=50.6784884585 0.294640117141 0.209457504431 0.150959255544
r=49.0101104244 0.290324972656 0.201805609625 0.16154088575
r=50.6659480806 0.294148239786 0.209197284446 0.150866343378
r=50.5245789623 0.29465164148 0.208651075802 0.150096467403
r=49.2307597285 0.231106701297 0.265678349432 0.237254501415
r=51.7632412865 0.302398039042 0.221346091374 0.174921000561
r=53.1765788802 0.264130033642 0.245631869402 0.197579827298
r=51.6901880668 0.236302232398 0.250799465751 0.220133562297
r=50.5853420413 0.278187396841 0.217732797293 0.173592247075
r=49.0488549341 0.280276448698 0.218777246146 0.169463051568
r=48.7667113376 0.254459029501 0.243577737984 0.203069980888
r=47.5993867594 0.28907491377 0.201798240515 0.16719955044
r=51.829081005 0.256110375989 0.240521712503 0.203156454555
r=51.864577725 0.257154342979 0.240601994572 0.201937780186
r=48.0788429123 0.288762613892 0.203226543875 0.160874889782
r=49.9718994167 0.297365170018 0.189774591409 0.151639427264
r=50.3931333357 0.274264821608 0.232533081514 0.192992651243
r=50.9689025471 0.226499361974 0.254592777136 0.227248789775
r=50.2807260401 0.264234169498 0.236516778484 0.202327020234
r=50.0833880682 0.302425949482 0.234008722515 0.179477860561
r=52.3841850247 0.23953347684 0.264147730439 0.245951212135
r=52.6316881398 0.189044741618 0.295038610269 0.313531265781
r=54.8791560645 0.170410916443 0.329677142112 0.321526442223
r=57.3016796106 0.155802638571 0.33899352507 0.345858103928
r=57.427420255 0.156606482432 0.338437523193 0.345742717216
r=52.6933042739 0.148276813436 0.346825054499 0.33580862895
r=57.3743157554 0.157234110368 0.334458935321 0.346516586402
r=44.1563507369 0.275301267945 0.188787593 0.134402179608
r=45.4593038727 0.295780960554 0.174429081253 0.12916553852
r=46.5159330786 0.325393974837 0.165925301726 0.121682852367
r=43.3482314025 0.253178430513 0.184307216968 0.144308052024
r=45.839461336 0.296737553628 0.180437667829 0.132576108316
r=55.0593387648 0.18775928457 0.310169277431 0.313000739444
r=55.1418925915 0.175565740382 0.3184434908 0.328178050334
r=53.4879373002 0.222178517839 0.289191905948 0.280698687412
r=54.1434472189 0.21381187925 0.295288730208 0.287548142679
r=53.2010433301 0.213508577778 0.289686172175 0.289116900979
r=54.180753783 0.21437226706 0.294631725097 0.287392408106
r=47.6625246929 0.334124514157 0.151746268863 0.116793227935
r=47.9842147604 0.336889797273 0.152056042106 0.122245284817
r=48.2052101704 0.340178826767 0.150314876699 0.120125110742
r=47.6758853698 0.340178601479 0.147379875921 0.115683348853
r=55.6241720341 0.172178261764 0.324168389604 0.316352929715
r=56.0726448969 0.19564076441 0.325676885555 0.301611558766
r=55.6511514978 0.170498839399 0.334209258529 0.319252835808
r=47.416912633 0.268895899054 0.237287066246 0.183806519453
r=42.2471297695 0.285741778457 0.209554536707 0.148785871965
r=46.2737541517 0.317319095862 0.175064002976 0.126043923182
r=47.0200561643 0.328797528489 0.180518633303 0.127783535146
r=49.1774306321 0.347043399592 0.166289286317 0.122714208072
r=42.659600011 0.378984879129 0.0940800667758 0.0617676329898
r=55.2280696672 0.161328919906 0.333570218432 0.343195942724
r=54.7210589931 0.155429294879 0.328397844648 0.344671061773
r=52.3564757757 0.304100311019 0.212183912879 0.193947183758
r=52.2463482076 0.297088978017 0.216524902835 0.199324500515
r=51.5591684667 0.301995160376 0.204997091299 0.192891400288
r=49.3418263053 0.28568314287 0.214225067695 0.197932442976
r=52.4641252919 0.295398509318 0.209288304114 0.203614432517
r=52.4993070537 0.295103644607 0.209317263319 0.204104249254
r=52.4014576568 0.294857661336 0.209174095497 0.204364296246
r=52.3856752085 0.295468679905 0.208817484409 0.203994703335
r=53.672044906 0.19929152967 0.281979019884 0.295346015344
r=54.094200313 0.202868822234 0.286723137057 0.289886427089
r=55.5657106855 0.222718180165 0.296731637157 0.280199705732
r=56.8728652498 0.164218154124 0.330617174434 0.326491237078
r=52.8647800513 0.235975429844 0.265663474692 0.24297095035
r=49.8996547396 0.282081074103 0.226421009922 0.190992586035
r=46.0899605392 0.302804572813 0.193885307889 0.122028640184
r=46.0430053843 0.304405334329 0.193719558689 0.12224763861
r=43.8310202093 0.338396227104 0.14751016594 0.105357103747
r=45.2661376634 0.308574489201 0.177717565389 0.12198259792
r=46.2849505977 0.291042131746 0.206087665214 0.132472272421
r=45.0046211632 0.298579975492 0.191479852952 0.119536750042
r=45.6483896047 0.309565511057 0.188128316506 0.105942634883
r=45.7602383748 0.334932853477 0.148038921657 0.10548502116
r=46.1860490635 0.302678558781 0.182718354702 0.108090587381
r=46.5459257442 0.2520000944 0.237100669451 0.191442663961
r=54.1176079416 0.178861214433 0.313605474206 0.316438313166
r=52.9660475654 0.232033206546 0.271430811482 0.269493613609
r=53.2308168511 0.193101112417 0.295430730639 0.306650155061
r=54.6940125106 0.181947809133 0.308023253679 0.329829553623
r=52.2314388742 0.222153720819 0.271652712564 0.281015998136
r=52.8607075681 0.228020138965 0.270024176942 0.277471243226
r=52.81179716 0.201333639917 0.272951636392 0.287207787231
r=53.9650266589 0.180579841547 0.283962610366 0.321093193446
r=50.9671663579 0.26430470359 0.222951862246 0.202985361597
r=52.5348014691 0.281690025623 0.224134958965 0.204573038008
r=57.0673564249 0.157937681147 0.332525696284 0.339981632659
r=55.6473017024 0.173773868949 0.317597654702 0.318849536487
r=51.7074869969 0.245464649055 0.26697443789 0.22617765239
r=52.0969964249 0.168883061747 0.300337141787 0.324826746582
r=50.6625677552 0.244037058939 0.251812427448 0.232264493944
r=46.151282324 0.317614172657 0.169843171422 0.149822115734
r=47.3498611634 0.32129956228 0.188318955137 0.149816554049
r=47.0532075158 0.313960410775 0.181500223248 0.151399017711
r=53.730385052 0.188852567551 0.300919987311 0.293106301982
r=53.8976134687 0.216956082573 0.291067119087 0.267000538308
r=49.2790168517 0.279430561993 0.203545292374 0.164405208377
r=50.1755433463 0.287621065784 0.210175977131 0.16927918663
r=49.7999351733 0.269794385914 0.217550172818 0.175241720488
r=49.8346736784 0.278828693576 0.212013325898 0.175181229357
r=53.6704912757 0.225359051686 0.275078876912 0.252092601993
r=54.1348111445 0.210108157283 0.294966137673 0.272064422656
r=53.0238482252 0.221961834617 0.281702190976 0.251590224305
r=53.1680966943 0.244173030152 0.266476362309 0.236503253293
r=54.3305811297 0.242788031272 0.270885367683 0.243016776855
r=54.5048441751 0.240953111766 0.272925603074 0.245052717808
r=53.9134268022 0.238756153884 0.273564875541 0.241643553417
r=54.0274817933 0.23963674491 0.273025244135 0.24193956408
r=49.6934889254 0.223678345369 0.262637068735 0.195524650085
r=48.5190879629 0.309741995309 0.199012709322 0.140729831451
r=51.4843033246 0.270529793981 0.220588561418 0.221342558712
r=45.5997394179 0.318970090684 0.173194428102 0.100743965601
r=51.0392735458 0.227632851087 0.269481982475 0.227246412317
r=54.6453269383 0.187435822691 0.305736251429 0.310402100478
r=56.2467060554 0.187911093318 0.310872892496 0.317759519364
r=57.1358945254 0.164243123678 0.339372956338 0.328101557992
r=56.5469391603 0.192657160247 0.319138915457 0.311856939976
r=54.6952185146 0.162616758005 0.31492779099 0.350291248751
r=47.9263590251 0.286406324978 0.198714286802 0.170075177661
r=51.3121809268 0.296162910346 0.209461197597 0.177921106206
r=46.9264939838 0.289927312579 0.200498792459 0.174404495174
r=51.1535331532 0.298665703588 0.210080345689 0.177494926642
r=47.6088478687 0.278560250391 0.193202097576 0.17598770008
r=50.0063478424 0.307404880384 0.200020004501 0.163242086612
r=46.1335933369 0.272062174985 0.207235922059 0.175306757205
r=48.5289153329 0.283438601984 0.216182404113 0.179396914662
r=48.5361150012 0.281770947913 0.217666287902 0.181364129619
r=52.6123809054 0.237342300446 0.267916338747 0.244568457704
r=55.9529850769 0.194372487718 0.303960101236 0.298064612178
r=53.515393024 0.218328761467 0.283123912338 0.262933958647
r=54.3808763947 0.224192855788 0.279771157958 0.261883441907
r=47.1485820316 0.301999692355 0.199784648516 0.175757575758
r=50.9842521478 0.269526160598 0.235559669935 0.208941918672
r=50.4150310035 0.218698984533 0.258722780222 0.255734484381
r=45.8686714228 0.288517211109 0.202685792197 0.185857567098
r=47.8460870808 0.3106335814 0.195322651954 0.15419301009
r=50.7939581502 0.280737516758 0.226782730061 0.192735019191
r=51.8051316348 0.268582864339 0.241965357237 0.213273660207
r=50.4652887389 0.289474529453 0.206703282585 0.178093081519
r=48.8095158595 0.299063629548 0.194960609214 0.159861404863
r=48.7289481815 0.29387146763 0.20163749963 0.166790046687
r=49.2472570076 0.307009860167 0.197778897191 0.163222138266
r=49.3063344654 0.292803112954 0.202032875118 0.158138773729
r=56.7527022361 0.150447014436 0.349071112205 0.349030101706
r=50.4147801181 0.287471213996 0.213257028941 0.18591891799
r=49.583157341 0.32176185609 0.19320419814 0.15461321766
r=50.1161626594 0.305039441832 0.195783964313 0.170987132241
r=50.2150193192 0.306536670921 0.194318234982 0.169857263627
r=49.7158892594 0.284294195851 0.208730835798 0.169290219022
r=48.2005078285 0.277062914089 0.200660716567 0.166475022359
r=49.7208768056 0.280613945987 0.210794519096 0.173576595926
r=46.6260253693 0.273218536856 0.204311440214 0.166454891995
r=50.9551714358 0.275036024949 0.222029387944 0.202549619766
r=48.8692547725 0.28003508662 0.211355116277 0.185144575671
r=54.5961683351 0.184339060025 0.312147269392 0.318329029777
r=54.3699625904 0.151809157226 0.330701110428 0.354007526306
r=54.6823601597 0.147900318349 0.337632053856 0.351846219356
r=53.0290997609 0.293903080543 0.202579354757 0.196446016799
r=57.4312998773 0.140964197044 0.361079413819 0.362040706239
r=49.7319601088 0.263236083027 0.240429717053 0.190814179012
r=44.1840207302 0.241582422958 0.216180227186 0.20891081037
r=55.566009658 0.168893814243 0.325889463036 0.331177059306
r=54.1705257436 0.152773338447 0.329923927635 0.346118604701
r=56.5022810123 0.15016219483 0.347975199639 0.348550153283
r=54.1369542182 0.160862354892 0.329620015863 0.328238036869
r=54.8967000528 0.17313488896 0.336762298009 0.322268295838
r=54.6348587408 0.205549058477 0.310522321107 0.288481475197
r=56.0553466065 0.161167367617 0.333844756112 0.340745955247
r=53.8611603109 0.171457702433 0.327530321245 0.316794241626
r=54.9869020832 0.173769350276 0.335790547034 0.321896248081
r=54.8841754237 0.173136374351 0.336519890835 0.322414857055
r=54.5803048953 0.171293377289 0.277602637315 0.351840175821
r=43.8564211131 0.275149035395 0.167183616006 0.13706856728
r=43.683625399 0.211357653253 0.186213936496 0.170239438385
r=45.1582526703 0.324535733348 0.162442714372 0.110356505255
r=44.4762443559 0.310146292952 0.166234853838 0.119101829316
r=45.9009530535 0.298693528178 0.177922315609 0.161654770452
r=47.145985239 0.310930049101 0.166572482456 0.152046423112
r=47.9478219063 0.321044022317 0.168523648754 0.148804573518
r=44.9750911721 0.279372157888 0.146666986342 0.130067851063
r=47.740974254 0.294122609081 0.160498253162 0.154832451127
r=45.1644657276 0.340531833045 0.137898634353 0.103427582227
r=43.7813807006 0.334698938597 0.14805161525 0.116846873657
r=50.0171731863 0.272905898936 0.209865732633 0.204285497321
r=46.6237344544 0.324654536814 0.144685846048 0.126672585278
r=57.4419964684 0.151090190597 0.355354686646 0.335863322353
r=49.494443541 0.21273486305 0.25702318134 0.269728895517
r=49.1092851081 0.219189361752 0.26015580826 0.25318119312
r=52.0466031712 0.216727669052 0.261449547971 0.269195945548
r=52.2587600029 0.216154006758 0.262459632855 0.270389521676
r=54.7674649264 0.238510037128 0.26876556164 0.246928380526
r=58.3155470235 0.150872395377 0.368053851278 0.340134861924
r=52.3915397989 0.274818341268 0.222283471143 0.204576964838
r=52.1445762805 0.278383589284 0.219499635984 0.20410525608
r=53.9432526955 0.184730612102 0.3097698942 0.315234470477
r=50.6530047753 0.294812734046 0.207570514488 0.153414044278
r=48.4345893475 0.291615520094 0.209442991585 0.171176460123
r=49.001706055 0.318703413334 0.136877098313 0.153312018634
r=54.3395150281 0.235322219708 0.276118277137 0.254607628674
r=51.9451933956 0.311958854455 0.186540586513 0.174418423354
r=55.7637432335 0.169229539642 0.332017263427 0.33185741688
r=51.8556106202 0.288955289803 0.219285293107 0.187975682602
r=55.5724503759 0.221378233532 0.283263704266 0.257606448074
r=50.7074735227 0.231900538246 0.268397283862 0.240304536643
r=55.0901862823 0.230131296892 0.274383708467 0.250375133976
r=50.7208807332 0.291433687022 0.1995479828 0.184930803211
r=52.9722298352 0.283366299331 0.224074597344 0.204318545729
r=51.303314251 0.259958446769 0.237567464298 0.216542484597
r=52.2565957856 0.275736725247 0.237757152679 0.20379466279
r=53.3021138166 0.218237832881 0.281785287227 0.272790340664
r=53.0890748385 0.23046502431 0.258078023589 0.250517598344
r=52.1992706268 0.240134757515 0.273606504575 0.22961879641
r=54.2449828933 0.226767425909 0.281463610776 0.247889022919
r=52.5930742068 0.233369227088 0.242143255962 0.249680944405
r=53.2092162022 0.225165303039 0.274864127769 0.264681068142
r=53.4077653575 0.181045832305 0.302476754711 0.297683699498
r=48.6565444284 0.241616136402 0.250838126341 0.234515897532
r=52.4515973148 0.243020353749 0.25350002842 0.240171138911
r=49.8330113 0.307314155405 0.210658143143 0.176638815679
r=54.8911684722 0.24502419158 0.268987377029 0.252716678466
r=50.1996181612 0.299889968212 0.205396313678 0.164982126261
r=47.629202445 0.31587443592 0.181803203238 0.135104073902
r=50.0301518246 0.288576044311 0.211700900069 0.190953150242
r=51.3564925392 0.263610942876 0.23754665842 0.216808628532
r=52.3143852454 0.258527711 0.24897667468 0.218775041691
r=55.8601744517 0.195176872231 0.305815135959 0.303158800705
r=57.7634286072 0.159937781085 0.325189439226 0.346218882054
r=56.2845144392 0.184803662617 0.301046461902 0.301008728901
r=56.0560512928 0.178085461924 0.300787777513 0.319063154823
r=55.1584221015 0.19283630312 0.304406982655 0.304628411077
r=55.0594074743 0.193011380194 0.303277075854 0.300118047512
r=56.7149725096 0.184519230339 0.310436132195 0.313039798013
r=53.9410836894 0.20238752482 0.288721003438 0.283481040244
r=53.4998706303 0.198254854178 0.304918376438 0.291214003092
r=54.81932799 0.173151164194 0.316292677042 0.315307435557
r=54.3530688593 0.203489939465 0.293826434331 0.283716883562
r=56.0761722231 0.186812623751 0.305108131947 0.309123049727
r=54.549140761 0.204647082823 0.293480212158 0.28590371277
r=54.3083194196 0.211221300963 0.280911866183 0.281489911306
r=53.0653888992 0.207555718194 0.278007214177 0.276456340286
r=54.5819443985 0.201298701299 0.290422472904 0.283897367839
r=56.3582843594 0.199277518858 0.297287888146 0.289973234507
r=54.198782918 0.198189415042 0.284818941504 0.285236768802
r=55.8034676391 0.200866530506 0.29916528098 0.293505172871
r=56.9187428387 0.158297733549 0.336255462489 0.339068378836
r=54.2326984436 0.203919610258 0.296505421092 0.292339448014
r=54.1675636467 0.200098057241 0.297756940614 0.303632714347
r=53.6961788074 0.196303300189 0.297261026048 0.312857113809
r=54.5264114386 0.202884030221 0.295438690238 0.302073592495
r=54.8725647551 0.195021305981 0.299951156249 0.302831253263
r=54.9127598704 0.195504389597 0.304391806085 0.305300646016
r=56.4603729676 0.172616218319 0.343738279895 0.319645253094
r=56.9981474855 0.161574890479 0.340455830977 0.341848832696
r=53.0914039423 0.160062160062 0.323195672252 0.331390831391
r=54.4927178288 0.18080053094 0.311118961028 0.317739652159
r=54.1695431204 0.16873836546 0.317555395424 0.3344742689
r=54.6421662378 0.172926074477 0.319234473022 0.325984723118
r=55.9628482541 0.171535380842 0.326207299569 0.329103668602
r=58.6393637959 0.148012753101 0.357787904585 0.350726960122
r=54.5107511759 0.18575968393 0.31912737267 0.330327235249
r=48.1917137723 0.31155807789 0.18341258752 0.145740494768
r=48.369476357 0.316386168612 0.178756426044 0.145663519615
r=47.8622863057 0.32661285585 0.17350837336 0.132824491078
r=46.5169668569 0.306765418677 0.192736291364 0.151253652239
r=47.7532998704 0.328326180258 0.178904646389 0.13774336008
r=57.1746562803 0.155740160979 0.339243462178 0.357790107767
r=55.4809748544 0.195193819753 0.311139610274 0.301154725009
r=56.0874231756 0.138274040734 0.368538956368 0.353316754698
r=52.926273207 0.270457104126 0.244692583402 0.207443019943
r=54.1651626918 0.218129847005 0.277641104941 0.257304186875
r=51.4576622757 0.244791124978 0.258606344254 0.234425377015
r=54.5830210406 0.234391320108 0.279820895718 0.250089687607
r=54.8210051204 0.233984961569 0.281480260793 0.251436052746
r=53.8066441786 0.231308392478 0.275800954329 0.25296122539
r=52.3532009461 0.240906256496 0.265690728588 0.235581158258
r=51.5109976753 0.248760373265 0.253632795014 0.227976538916
r=53.7183325449 0.232199085261 0.275444446849 0.249016058029
r=54.7598356021 0.233110654879 0.281533572912 0.252046784813
r=52.6541763325 0.236669137633 0.263915657689 0.249369903632
r=52.4454612799 0.227419174806 0.269995591955 0.254546624062
r=52.2398479632 0.262028402039 0.24306242771 0.225016598747
r=51.8781157362 0.270547483018 0.248474215364 0.214869464813
r=50.8549778806 0.307459530889 0.213835480674 0.177839444995
r=51.4597995281 0.267485462078 0.240979112111 0.209911604519
r=51.918773865 0.26441945073 0.237342310366 0.208963722141
r=52.4325115938 0.246262794298 0.250906864444 0.225761111496
r=54.7163380674 0.237810916824 0.27552781541 0.246402064477
r=54.604574133 0.238910239355 0.274307445101 0.245095131263
r=52.0121559532 0.28816160816 0.242288458682 0.195111485204
r=56.2814783833 0.214312281485 0.291782233983 0.293238116492
r=54.8799196819 0.18683152905 0.310383873656 0.316533753384
r=55.4962610851 0.231673310501 0.279396627552 0.254842513054
r=56.3025090224 0.170898322481 0.331011390978 0.335436541988
r=54.5389930541 0.178818744117 0.329677625387 0.313567298642
r=53.5608716083 0.198611034152 0.305627897527 0.295266064535
r=46.8186902959 0.318890637752 0.17265652326 0.121910341611
r=48.0163421253 0.321239806705 0.166440148998 0.123766737139
r=47.8743769803 0.299186287833 0.184662123444 0.14632767312
r=48.8226911892 0.304000783071 0.189007084084 0.145951715681
r=48.7924455261 0.30344672242 0.188929335079 0.146446448668
r=48.8528574082 0.304101401571 0.188881045692 0.146286161986
r=48.7379419695 0.29056768559 0.202197962154 0.162532751092
r=46.6232437634 0.294616709733 0.177330964686 0.148105081826
r=48.9110222436 0.307277636838 0.183026905537 0.146017558695
r=47.4301352248 0.309427273734 0.16344300432 0.136213581478
r=47.5336089742 0.299436231699 0.188031639188 0.151265993553
r=53.898317178 0.17496853814 0.31683784625 0.309720023275
r=57.301174657 0.174241636847 0.346825243631 0.317604319787
r=48.5740949572 0.314485176921 0.188734459675 0.152708532568
r=49.4681766162 0.309060283859 0.19862938227 0.161940859749
r=49.5591978646 0.308225618375 0.198095514996 0.162664278843
r=48.4445785063 0.279989914816 0.222384305533 0.19607278141
r=47.5645726715 0.307469967237 0.202123528698 0.171515592768
r=49.2589845262 0.313702803346 0.205539184842 0.169085597248
r=48.4162162723 0.283205224852 0.215358216097 0.181465404973
r=50.5722927398 0.290485734663 0.218979480804 0.1863229793
r=50.5231633854 0.290912305556 0.218494198427 0.186965177136
r=46.5770881921 0.258510990781 0.216626234682 0.185716040029
r=49.9604999613 0.296066032453 0.209610121642 0.181867624496
r=49.7843455393 0.294488392839 0.210339999828 0.181581307801
r=49.8877794547 0.294727580951 0.209773007859 0.181828369622
r=49.8229831638 0.294680845111 0.210264885221 0.18143608664
r=47.7023037091 0.296511737889 0.206704121976 0.181904167376
r=48.6262595582 0.280448371384 0.220668952805 0.1798377048
r=49.3856548526 0.313038929507 0.199890803388 0.167461239778
r=56.1691380206 0.151465798046 0.352539282568 0.351514965276
r=57.0440967254 0.136887077369 0.351421252077 0.377579165337
r=55.6049160266 0.132494360679 0.350534911024 0.375624942288
r=56.5381911709 0.14105465325 0.34927838782 0.366791922397
r=56.0337490153 0.140943848468 0.346759150606 0.364670945057
r=55.931869154 0.157479954181 0.339534173349 0.348713249332
r=55.9613415877 0.137857691826 0.344033554368 0.367346452424
r=55.8699548074 0.136684491979 0.341381461676 0.369349376114
r=56.0573322075 0.134615670185 0.348857417267 0.37396166402
r=55.9969820499 0.133829508649 0.348494245745 0.37247605265
r=56.0736636406 0.141186351269 0.359577155867 0.361222166694
r=56.6347713185 0.140222870788 0.354625453259 0.36090474927
r=56.4129302174 0.136006085438 0.346074719499 0.376173434988
r=56.4538721922 0.148844135584 0.339656313525 0.363754550182
r=55.3630899747 0.137069387059 0.342924691242 0.371595583848
r=56.7505094815 0.140230960176 0.351572711684 0.369464330683
r=56.3537057595 0.153485027766 0.348394573067 0.351204375613
r=56.8754315978 0.1383954369 0.350349778711 0.368623931798
r=54.2610741113 0.13632124019 0.336826997298 0.367771452464
r=57.1652349102 0.143724847778 0.343745792379 0.362790419341
r=56.7188992015 0.132543549568 0.352545642313 0.377276428867
r=55.2110642101 0.134555229717 0.33724340176 0.382095144998
r=55.3384331506 0.131729049917 0.340215968913 0.38997272918
r=55.4288398167 0.136122781941 0.338076262254 0.371551089358
r=56.6649230786 0.143592011926 0.342573024688 0.368113235366
r=56.6252116487 0.227390716996 0.276906372325 0.281477792993
r=53.6776369217 0.230494228889 0.270378855311 0.272635741489
r=54.1689472004 0.226600716729 0.279946586001 0.281268309965
r=54.06878786 0.257071553619 0.252557082728 0.254508883674
r=56.5319718221 0.204332072148 0.306744703658 0.295412687927
r=52.2769022149 0.258382257012 0.246183953033 0.246053489889
r=53.2002591136 0.25896316417 0.247696403073 0.234936305259
r=53.674118036 0.168423115142 0.309568795398 0.322976585352
r=49.068334585 0.273635452314 0.229821926735 0.1482104548
r=56.671926493 0.235619462391 0.270998031548 0.274420755039
r=51.7641349567 0.236199644628 0.257750550296 0.206716524783
r=50.8405239924 0.221093355375 0.267449602792 0.2118749139
r=56.4534642043 0.156084742621 0.336168264041 0.326027934971
r=57.8634151996 0.151216833835 0.340777917836 0.343930524085
r=59.7022130625 0.156079674074 0.344070199116 0.352093493125
r=55.580661128 0.179904767198 0.316954773683 0.331628777352
r=47.6791213532 0.273695695868 0.221035403566 0.185875900881
r=48.5884552992 0.285908189417 0.206028734985 0.176696159086
r=51.8991749526 0.25107158762 0.302027666444 0.216161489646
r=54.9720401839 0.251789668456 0.286574453241 0.239542572876
r=51.9420802557 0.276852802509 0.24921464364 0.214846683114
r=51.9678444199 0.277355103758 0.250419961897 0.214148021861
r=46.4869032491 0.341863824219 0.142725033033 0.116079953847
r=52.227477005 0.261032528669 0.24482025196 0.222896494281
r=51.5765131815 0.274135401045 0.23687696238 0.206297814113
r=53.8897825376 0.258084241111 0.25230910934 0.228608542575
r=49.0052496992 0.298836447067 0.196750479936 0.170997799316
r=51.5812466041 0.255008439943 0.240649431414 0.221415245203
r=52.546241768 0.259115058375 0.241984244097 0.220536666888
r=51.6518251507 0.254194983319 0.243642654146 0.227488776309
r=53.0441078018 0.25422217703 0.250108839359 0.228515018915
r=52.9995301725 0.256725710985 0.248442078382 0.226362405091
r=55.9237140039 0.173537752018 0.323271038892 0.320765380268
r=55.5090705208 0.190414174545 0.31730336356 0.296466010676
r=55.8691443466 0.172400538151 0.314284493989 0.324342793687
r=46.2241857519 0.338940988615 0.136012418246 0.100441790297
r=48.6703081257 0.292168020885 0.205024786601 0.149636756524
r=52.6021577546 0.249310725319 0.253862723654 0.235174363771
r=56.1466231318 0.173574827368 0.328642799831 0.321992559054
r=56.2097875067 0.181696841971 0.324596864323 0.313031260976
r=55.3301999328 0.179474401143 0.317718196618 0.31008505266
r=56.4296911657 0.170959618458 0.330957279759 0.324892206377
r=56.3328054299 0.170016049124 0.329408275766 0.307776847394
r=57.1759276491 0.182908211199 0.324995302518 0.30871852687
r=50.9824775103 0.262076740011 0.241186867633 0.213881118394
r=51.1866474149 0.225467193546 0.270087264345 0.243187618342
r=54.1259050534 0.236695292506 0.277222394451 0.260578788607
r=54.014166273 0.241260677665 0.276363921152 0.255290583517
r=53.078042635 0.262280785298 0.246749245085 0.218231492219
r=52.6105846355 0.247492996185 0.257893963227 0.23397239718
r=53.6113195515 0.25753459732 0.259874608402 0.229175923463
r=53.507810413 0.256572766682 0.259400693634 0.229392350174
r=53.6126804411 0.257259635718 0.259339378063 0.22929440121
r=51.4459765631 0.284697564684 0.234607817779 0.198971633707
r=50.677544059 0.271969904746 0.249627991387 0.225525723545
r=55.9884228057 0.186431524452 0.318447614436 0.309297677133
r=53.8041218624 0.207009572492 0.290689006425 0.284394116881
r=52.2064105657 0.238609422026 0.276346661753 0.252195811068
r=52.9980066397 0.233890656834 0.28105268475 0.262194608611
r=54.2772247951 0.227528004614 0.284205093956 0.264604393714
r=49.8813661102 0.308161676223 0.207602463368 0.171133290861
r=53.4421538714 0.247906993105 0.274078373435 0.242771211482
r=45.8003929854 0.290442291566 0.205659333797 0.146247033845
r=48.8753468419 0.305181218267 0.208521721317 0.166454501558
r=47.442475813 0.297659653008 0.199881875231 0.152912513843
r=53.4506236206 0.244536341858 0.263486837703 0.258227272119
r=52.495654833 0.246140324694 0.28321144885 0.240842080825
r=45.8156207568 0.291717780008 0.206479313037 0.145738076651
r=46.4907812428 0.304096274011 0.193928874489 0.138532747049
r=47.2839776255 0.307241719377 0.194713663878 0.149782357342
r=53.7522406677 0.239826419157 0.274490189634 0.259180397369
@group {Shuffled Data} recessiveon
@balllist {First Position} color=pinktint
r=17.5679675215 0.130223955209 0.397720455909 0.261897620476
r=14.1685562083 0.143534781733 0.374622424093 0.255767122368
r=13.3910521754 0.329050004105 0.21124476558 0.268967074472
r=12.3845109812 0.190757704352 0.212531827095 0.332845561767
r=16.6818716245 0.325791739264 0.212949677155 0.188966895562
r=16.8800087914 0.216363601816 0.311130745407 0.158752778886
r=15.9026613202 0.163591455437 0.331878263209 0.20879644914
r=15.6930043591 0.149044949159 0.298679083911 0.445424308657
r=12.2007476105 0.107650714511 0.0925529300235 0.312453916646
r=15.9126853479 0.249007975102 0.342112429488 0.252489787979
r=11.4904598717 0.367567933403 0.253392440188 0.141721092349
r=13.1001802032 0.235523717684 0.370023419204 0.131009780962
r=14.0211857925 0.232597482123 0.248757148343 0.370042864111
r=16.8969247849 0.365796653595 0.149952571412 0.246090808633
r=13.1232321846 0.229516846198 0.247546768918 0.139411200774
r=16.2148055349 0.370721505751 0.237887765772 0.154234925061
r=12.983854852 0.223493734623 0.377353092636 0.254849230417
r=17.120396321 0.107432199296 0.460354702919 0.153943827203
r=17.7747933537 0.176265228488 0.270982809265 0.42699956662
r=18.2840892531 0.189201293854 0.205921871112 0.33137596417
r=19.4530668088 0.196667436905 0.190377159876 0.345169323988
r=15.9338637579 0.164700605517 0.149271137026 0.266143380429
r=12.4364279171 0.285383903793 0.387043422196 0.163835393715
r=20.3080325057 0.160383160175 0.171041431638 0.34403776213
r=12.5832696513 0.130349178286 0.26150198899 0.396230963957
r=15.1451020977 0.218471955224 0.247937258638 0.1428182576
r=17.7663788835 0.157202183753 0.286920815641 0.179926275022
r=16.9454346422 0.128513202197 0.406060606061 0.214389509126
r=19.594766605 0.267880085653 0.133369022127 0.212633832976
r=15.9691100457 0.396122609379 0.206051873199 0.135272028644
r=14.8345778143 0.199592487597 0.402185949681 0.274074238129
r=14.603644724 0.265928044996 0.123909038014 0.392443269977
r=18.2916000615 0.279121094708 0.207170533131 0.17184102539
r=12.9408518816 0.35011052731 0.154205036491 0.200004443309
r=9.22632816737 0.288309965604 0.351641910755 0.151419801644
r=12.638648931 0.202957567347 0.328371589097 0.315484751132
r=10.5452058773 0.324231132862 0.20341842315 0.316222679495
r=22.451284321 0.153949683899 0.203679411541 0.325513736324
r=13.04513729 0.152825613009 0.317456021285 0.32732628086
r=17.1708430323 0.185718037762 0.186593515627 0.341027811014
r=20.3365121383 0.329937095774 0.167803667937 0.201337822273
r=17.5886816467 0.182331488621 0.273894475403 0.197053911936
r=13.0934821409 0.174344590727 0.194161419576 0.338088151116
r=18.4530890957 0.300994986263 0.338885180758 0.189187091567
r=18.5213167206 0.162743221691 0.314258373206 0.20312599681
r=16.8754144707 0.168147989946 0.29262843155 0.356864742315
r=15.8449409035 0.320020927799 0.149139634926 0.194919195442
r=12.6260097087 0.177201905115 0.298854634139 0.336518317442
r=16.2267165956 0.186137217815 0.336927980312 0.299397156813
r=20.8313867574 0.160012736357 0.320030371314 0.213010678946
r=11.2579948364 0.279938027827 0.21547481621 0.340209004192
r=15.5435648958 0.308311843969 0.20110412959 0.310790687539
r=18.4456289778 0.178525855259 0.310415020964 0.190405298657
r=9.8262627865 0.318699969127 0.303804071866 0.182729962102
r=9.85780507162 0.358849718335 0.174995457023 0.275849536616
r=14.1026869817 0.175306942582 0.271249739879 0.211885048766
r=13.1506114988 0.234283552321 0.145780688274 0.390128496761
r=16.9678023139 0.133017731471 0.202358560348 0.396136695057
r=12.5111745929 0.403692109523 0.121161588911 0.186984308748
r=23.4371886109 0.122071151183 0.186357629682 0.402117243593
r=10.9323189202 0.259707860715 0.114442592182 0.425303971742
r=19.2964994928 0.122546532596 0.290904804111 0.187324097401
r=11.6549904822 0.38887142408 0.178623074505 0.0992769569318
r=15.278892892 0.398524154578 0.113272053931 0.293282975921
r=10.9356731958 0.263838428491 0.399321720151 0.225048004531
r=11.6493635216 0.162804534352 0.338448049101 0.095071084111
r=21.1022315763 0.196672736813 0.10290441063 0.30281798821
r=17.3980356816 0.143169789791 0.266378836844 0.373267592321
r=9.67867871839 0.259842246606 0.133060132361 0.218665323657
r=17.3392097006 0.372973209213 0.234911061579 0.242777850618
r=17.4619003043 0.139134438692 0.22972972973 0.381921427792
r=16.5088699195 0.242331916987 0.139179976227 0.236962551064
r=17.2139030943 0.382589372893 0.248422200143 0.230243971528
r=17.9704306119 0.236756711897 0.392348230217 0.252732478526
r=15.9905378878 0.12871045971 0.386973281513 0.239026146629
r=22.1742857051 0.231324881959 0.395478734574 0.24983351232
r=10.27724264 0.241656102404 0.24220581801 0.394477040959
r=14.9320690082 0.136142713328 0.38210238036 0.215769476407
r=10.8125758114 0.195193109197 0.388533851996 0.154857830879
r=15.4218194694 0.135093942977 0.214531599001 0.263040336355
r=18.3259412207 0.172113564669 0.152365930599 0.312365930599
r=13.5385680911 0.391543555782 0.0917303447105 0.153574460859
r=18.1890189921 0.284282619636 0.214113476729 0.122706286515
r=16.4665463535 0.35969533183 0.213416605121 0.29911040499
r=10.4714498469 0.251682877836 0.249858162916 0.360756873348
r=30.2359538047 0.0470480593277 0.282432822884 0.148126745642
r=20.2027803539 0.121313475657 0.196921592956 0.414123243457
r=16.8113443197 0.107752165388 0.41731383841 0.219811947073
r=16.5822974079 0.26827451793 0.30916150887 0.196909225775
r=17.1290936077 0.219293954031 0.317616380863 0.265200600996
r=13.6215974251 0.30494175966 0.220267297296 0.191863406648
r=13.9117228778 0.207765386204 0.323282390197 0.296743769792
r=13.4912921081 0.303558068344 0.276171657682 0.204714310379
r=12.6634163975 0.304036433207 0.215147789362 0.205317219211
r=16.583415949 0.276259952365 0.204905069752 0.303719632528
r=11.1472783615 0.302584154957 0.277045890888 0.216071965317
r=16.6108006433 0.14549084077 0.264795678722 0.233501643964
r=19.7103410683 0.35673535826 0.237455355732 0.148844780176
r=16.5875017921 0.141843971631 0.215096959778 0.368645538858
r=13.689154194 0.279806438915 0.383576687099 0.20446208787
r=16.990949076 0.162211314074 0.23044982699 0.269509938038
r=16.0347030887 0.191877835565 0.317140644019 0.310777913024
r=22.6362151954 0.196507346478 0.10878707275 0.384985858163
r=10.7776308883 0.192474674385 0.331030297372 0.371878063582
r=18.542652525 0.418208896384 0.247388247662 0.241025865656
r=12.8263206498 0.376723010759 0.30241497188 0.21668583311
r=11.0450451157 0.358881683852 0.176358031253 0.347772935048
r=19.6142677638 0.100151373171 0.209067973762 0.322987097239
r=24.5154358376 0.322341652013 0.0889578553877 0.2109827532
r=18.536874578 0.426721983405 0.0956712986104 0.236179146256
r=9.37249981675 0.307902190026 0.392627255706 0.204172822286
r=17.0604051519 0.18981426852 0.143322398697 0.321289500389
r=14.0259871991 0.254531757616 0.138848345026 0.385164084938
r=12.704743792 0.154551563781 0.389030012231 0.229501498595
r=13.9633269767 0.222398628267 0.139935858762 0.391991871209
r=9.74766989421 0.400083558599 0.257802180214 0.21258804052
r=13.7965121974 0.225461971629 0.146427254262 0.401360731448
r=12.6733499381 0.229723038137 0.390053108215 0.155126285943
r=18.2219639745 0.246263508853 0.245389744769 0.153276615314
r=11.2892628009 0.370312803575 0.260475357814 0.138009196296
r=20.2143777793 0.191112688711 0.193175893778 0.321050237934
r=13.9416144832 0.280509076247 0.199838722401 0.309255055264
r=15.8480392959 0.300314334831 0.110228961989 0.191613447053
r=13.508635763 0.134109816972 0.212835749941 0.381079153791
r=18.8546106488 0.173839446012 0.284124134393 0.195588612465
r=13.9318888572 0.237450833489 0.230052444278 0.14590747331
r=14.8950713107 0.176522767593 0.270648531441 0.349070241146
r=19.2431841788 0.230886517099 0.123175778697 0.358690917012
r=13.7512772337 0.241489949428 0.306914283286 0.134970889465
r=13.1668120945 0.225628813812 0.353177556184 0.12966959369
r=10.9662388364 0.142280796127 0.370484545041 0.238693259403
r=14.9340618771 0.366732594219 0.145034566602 0.244724283718
r=9.80625037983 0.152109055666 0.315342800556 0.333007458598
r=20.711141838 0.206191386934 0.306145829982 0.157267994218
r=11.8273244795 0.321754323928 0.166477727741 0.191740075506
r=18.679961656 0.320765238279 0.324239694591 0.156307639514
r=15.9968712733 0.247409751874 0.263832074289 0.150159744409
r=13.6431106225 0.154068533306 0.254624481957 0.246831092692
r=15.6522034637 0.268496819551 0.145017297177 0.339917419931
r=13.6500626219 0.34394170448 0.228816031579 0.265538053704
r=14.4524819023 0.255547607437 0.342399880588 0.240342878033
r=16.0265418855 0.15852031127 0.347273403386 0.252602103572
r=20.2958765912 0.158375487427 0.25760362069 0.237538291989
r=13.001690383 0.346606863282 0.257061265167 0.158586735489
r=14.3896709817 0.154158866007 0.377534100027 0.140679326023
r=17.155049063 0.185812469318 0.33754704631 0.326215022091
r=18.968100855 0.21429046637 0.261592708403 0.327123943849
r=8.61549653941 0.216245966918 0.310952953052 0.3845903751
r=14.4646140504 0.177217903344 0.19477826435 0.360906104128
r=12.0541788239 0.251016551071 0.382756317498 0.231564425046
r=14.8319282211 0.197172145991 0.278155594613 0.380799768438
r=17.0353107324 0.196999422966 0.400115406809 0.285112521639
r=16.5922661857 0.208242761499 0.13403182332 0.288214068342
r=14.2772042778 0.410436700789 0.191948436908 0.128631992555
r=9.46806345154 0.317665607934 0.325594680438 0.160249525855
r=13.1634453383 0.321497327978 0.181444385435 0.208683240947
r=10.6415628654 0.317829145121 0.323045319289 0.204815394763
r=21.6371579781 0.180871432885 0.283043709227 0.206886008996
r=18.8086790343 0.306688081707 0.199571699201 0.335804299481
r=11.1356640482 0.178793800034 0.330129636311 0.193175607369
r=11.0097538367 0.13741143017 0.302615529244 0.195113897694
r=11.6331199916 0.146093619857 0.216700886505 0.297837025262
r=17.15946401 0.338354817941 0.146418256568 0.215661461518
r=15.3319438827 0.338413107248 0.271016670244 0.229090648923
r=17.8685820809 0.275480125056 0.132291201429 0.225413130862
r=12.3495682568 0.143239536324 0.354260684895 0.23935934873
r=19.1694199144 0.254980676473 0.153865870424 0.247594129376
r=12.614584058 0.323027226581 0.197969543147 0.325149976927
r=12.636226975 0.190461496263 0.180964136323 0.337859151066
r=13.2988817289 0.279862206358 0.188843695526 0.356810824272
r=12.0735903894 0.328962850899 0.187286378663 0.336583179246
r=14.8156764813 0.198952034656 0.334249504511 0.317659241478
r=16.677227641 0.3079536481 0.318219381852 0.195471323894
r=17.8250958057 0.28574430383 0.195752622253 0.333270872958
r=13.5141638527 0.320317016766 0.202471574484 0.166289265754
r=16.0456124257 0.202966059019 0.315103904388 0.325813274247
r=10.5334126181 0.193953391964 0.325841698499 0.158568002132
r=16.1960437406 0.326258640472 0.31488540005 0.159077043629
r=13.3645599652 0.321077896574 0.3206415012 0.162448178049
r=9.71188937548 0.174673966535 0.428364911417 0.278174212598
r=14.6150752278 0.178232625284 0.30594581357 0.313634254485
r=20.9496402528 0.326053897739 0.144504275422 0.247151796176
r=17.3445631518 0.290754275811 0.318016276519 0.230433679807
r=10.7836623596 0.160453570694 0.232963354648 0.320033195265
r=15.0840786459 0.340612157404 0.184224258513 0.157889494676
r=9.99964482669 0.15479384548 0.182335870339 0.344193177463
r=14.8184561205 0.317714915988 0.341579177942 0.15995122859
r=10.9575086091 0.181001621172 0.332559260395 0.35113701091
r=13.6619820886 0.197816414755 0.195923132751 0.296061973431
r=18.4086436874 0.16681808214 0.193806585007 0.339682340779
r=17.2712636759 0.136919673716 0.391957385495 0.219302413147
r=16.9495110836 0.261720997599 0.12085077677 0.201404734033
r=18.9190281134 0.114240525579 0.312549425148 0.398990206217
r=20.1208361081 0.21188630491 0.298527652047 0.275167785235
r=13.1954306972 0.434033901118 0.157160936949 0.294798647275
r=16.24131015 0.302851483514 0.184830602897 0.18280856683
r=10.9332211164 0.360304907875 0.162175933475 0.136984346975
r=10.3701521846 0.396105820651 0.277167119828 0.135961238612
r=16.8883308438 0.264942785911 0.118807134181 0.19766029534
r=18.3366410891 0.123582689507 0.419424838269 0.27787563902
r=17.1723415973 0.415999711587 0.122503424904 0.260472997332
r=11.0533755121 0.187603732344 0.421793912946 0.132736231473
r=20.8506907166 0.244246359745 0.14898958853 0.398595614929
r=10.9172186236 0.269273117814 0.415804768867 0.124519413007
r=16.282850986 0.136715718351 0.403687246055 0.248969001567
r=14.3995532595 0.418359995969 0.259812937933 0.134028060814
r=10.6944419279 0.25762318945 0.188097479532 0.132924791337
r=18.6698286092 0.279097836465 0.211489614671 0.126101133109
r=17.9951897665 0.321586484525 0.393057480367 0.100772124332
r=21.1967952324 0.367538816956 0.344275506367 0.153656046849
r=13.8565295827 0.385566782618 0.203577936061 0.104411683507
r=18.0504905983 0.0971186307608 0.221009656905 0.283818795635
r=9.66388628065 0.367360729822 0.296236854331 0.134518731258
r=7.58226027181 0.274877474904 0.370048051072 0.218884105473
r=17.4906880546 0.212037429709 0.371174277264 0.148121630032
r=10.3308906614 0.300390802944 0.397420221055 0.204991728404
r=19.8736996635 0.356270693182 0.158248803222 0.294206963453
r=6.19626836553 0.236961915753 0.254760530871 0.409293133295
r=17.6782050693 0.399950401746 0.26937555798 0.242803293324
r=17.6241174005 0.323338031979 0.201393931628 0.180798200276
r=14.919884359 0.391780170892 0.220400067327 0.265486024706
r=19.5333239663 0.407638271522 0.290823693852 0.182667947934
r=16.1473460961 0.194796327242 0.262866931402 0.367132050384
r=18.884141723 0.189287173785 0.280336151337 0.165482161651
r=11.1598860377 0.36019984789 0.167702801809 0.259630794095
r=17.8584074826 0.360974189991 0.168141216359 0.21331724321
r=18.0318068661 0.247763734744 0.155793353887 0.252332220912
r=7.61353101601 0.43473687901 0.160011219016 0.113522420503
r=16.8494228967 0.325783011776 0.194537709847 0.267702330243
r=17.0635768787 0.321401189729 0.195768499002 0.27761376291
r=17.2015711412 0.388910227312 0.139477635392 0.257201717937
r=8.68752348314 0.199175676389 0.312383242014 0.157774639236
r=18.0697053108 0.194641618189 0.157655974809 0.319047873192
r=17.0246973782 0.239168820895 0.232030437014 0.155217471147
r=13.2385273156 0.341178245455 0.248679942672 0.248397073244
r=17.6076408246 0.300765141765 0.190209625607 0.227310928808
r=10.2664558862 0.398305626598 0.258184143223 0.207496803069
r=14.7008606838 0.278862827722 0.206477933692 0.326616499405
r=13.4613846899 0.146347638942 0.263071274845 0.339030256995
r=13.5763244522 0.341953929627 0.160791448715 0.211540335943
r=17.4274069852 0.331149517685 0.154702572347 0.263987138264
r=20.3865484111 0.204244265399 0.295117333686 0.320036983225
r=13.7914368924 0.216021474993 0.189884148064 0.320641424131
r=13.7114057582 0.179868175956 0.316929359507 0.215145436309
r=14.1440735455 0.211668656352 0.186473784277 0.279737985815
r=17.6402838254 0.177758628662 0.22643229071 0.359948107241
r=13.6509681229 0.25242515179 0.322457952404 0.155070137483
r=11.9246209195 0.277924316419 0.332636912068 0.228382648664
r=17.1423303529 0.24827928759 0.159795643227 0.25792946853
r=15.2903494775 0.159428092845 0.285235702321 0.243000717875
r=16.14686987 0.158396609571 0.350520925305 0.249514391665
r=14.4912529075 0.13866946433 0.233399160701 0.382745001234
r=16.2876619479 0.169812890678 0.186672491081 0.35278271813
r=15.9874428191 0.215563719791 0.33069339162 0.277666682168
r=16.5403512247 0.315258229126 0.294790556833 0.214097459766
r=13.4617822491 0.26312559061 0.351199754489 0.158886569495
r=23.1753412739 0.20427157285 0.307842849926 0.314371488398
r=10.4666313765 0.285413449676 0.225091301257 0.128614263421
r=11.982993241 0.191737825987 0.301430879298 0.191207015924
r=14.0111093109 0.203974073167 0.181075473886 0.289859928096
r=15.2944849422 0.265967123644 0.214995776753 0.331654863232
r=12.2805019031 0.370494154373 0.269862968575 0.21417874898
r=13.9924182207 0.303474294488 0.124065402773 0.189339506616
r=13.6689859926 0.138215983699 0.289864915855 0.354803411063
r=12.209057583 0.225192965704 0.282684809422 0.357523673112
r=18.5579396603 0.220517641161 0.262037559274 0.369279939838
r=13.3424697807 0.223455951858 0.262398317157 0.373782357666
r=16.5870092904 0.133745230992 0.373688942164 0.281495578744
r=11.9969632131 0.238021211681 0.255673398228 0.147188725846
r=20.2290507567 0.24644288971 0.222183790583 0.150286927128
r=15.5265725852 0.391723971529 0.12613101701 0.220623718181
r=17.2636201735 0.364421733696 0.148702301301 0.228880229395
r=17.2754279329 0.137037891015 0.220483766483 0.274932200226
r=14.7294805012 0.147184822521 0.261982864137 0.231566707466
r=17.9885043868 0.147889232103 0.244458895573 0.348344442638
r=14.2390278466 0.249098227822 0.250614250614 0.349783051911
r=11.9912946742 0.361456062186 0.264148260499 0.133709356337
r=15.8854264422 0.279274524117 0.13435903195 0.369981470043
r=16.2143543065 0.264856081708 0.249535747447 0.133704735376
r=13.7245697568 0.363894286657 0.140753425396 0.227190086031
r=11.1860995841 0.394579326839 0.123131209366 0.199875915661
r=14.08243136 0.149522255884 0.228911009755 0.251563072211
r=12.0121786541 0.140535944107 0.230924802353 0.383491910278
r=14.4527678557 0.245531629354 0.389221008967 0.135881168792
r=11.6334188277 0.247695596028 0.233869172196 0.375317273011
r=19.2868855533 0.142034257996 0.372037794957 0.218735788995
r=10.4942162163 0.383809839324 0.219049196621 0.256438628458
r=13.2886406363 0.266114330066 0.411484750576 0.199683519551
r=9.96781833956 0.121157877225 0.406082182665 0.281630344369
r=17.5338772677 0.247877908255 0.125522276466 0.207679113339
r=11.7404408127 0.259635995793 0.138737465779 0.198676932217
r=13.1480154486 0.41406953702 0.191542064493 0.139434336156
r=15.7939809784 0.199197823465 0.395787170785 0.140885759964
r=12.1294142438 0.211008627638 0.265585101879 0.12888769017
r=19.9057600295 0.097751514848 0.300215333767 0.42290550353
r=10.9409073702 0.135429013141 0.408734862149 0.204019582582
r=13.580381208 0.287485696871 0.366821341705 0.138940159735
r=15.4964273544 0.137688383276 0.28446607635 0.207705389081
r=21.5233814028 0.375364088169 0.134074166643 0.280276594858
r=19.8486461281 0.187164503635 0.314704083713 0.129612013318
r=10.5800907945 0.205542078746 0.288766560926 0.134260123157
r=16.4485923131 0.288397755804 0.180837543784 0.129382226217
r=16.279443021 0.140505961923 0.378433258523 0.20733140964
r=20.6322518694 0.118441334238 0.453665454097 0.14889943893
r=11.852622487 0.319117038875 0.192592018197 0.209961745244
r=15.2162409353 0.328038237155 0.255710972095 0.264145638575
r=15.4987725389 0.329901196048 0.165938637546 0.288091523661
r=13.5505275789 0.24246554034 0.157295946681 0.252562402955
r=19.4812253013 0.15622294586 0.250201244832 0.244787379139
r=15.2004900456 0.345555154577 0.241645615301 0.251172861783
r=17.137402635 0.267838584197 0.339816491968 0.167710900615
r=13.5134150823 0.173384180986 0.289340931786 0.327132330154
r=13.5557699871 0.26194134095 0.154822097041 0.347246765674
r=16.0135840138 0.155824376217 0.244426213196 0.250738331719
r=15.7011857477 0.3280948851 0.268495181616 0.169607116383
r=17.9607326241 0.224742186125 0.342919412235 0.163411713292
r=16.1134808264 0.268519626405 0.182316880046 0.210637039957
r=20.5946492877 0.164379864141 0.272931755814 0.204282693778
r=13.0290169446 0.176134786918 0.221526263627 0.292051536174
r=17.6867413761 0.186626341607 0.297716962343 0.312838859588
r=11.6738698646 0.296519366432 0.306385598296 0.186238298061
r=12.8259555506 0.310494212241 0.284616806451 0.174949747002
r=15.5394143601 0.246111656327 0.156464678828 0.346503455044
r=18.6460387536 0.158124292132 0.244534597803 0.344903311997
r=20.4065967001 0.203396544041 0.190028222013 0.322844976977
r=19.574786169 0.217266554022 0.365925973157 0.152166289412
r=13.132205257 0.218005023579 0.134790070088 0.253685841836
r=14.7444007477 0.248161248667 0.339003986301 0.162596148448
r=17.1353150243 0.199586088537 0.126293473323 0.397102619757
r=15.7607056449 0.255067567568 0.213644614764 0.40076643808
r=21.4775515165 0.152213664321 0.243863245969 0.221200199479
r=13.3655680432 0.211612451906 0.116518013291 0.310423224904
r=12.7546981292 0.364957716702 0.285034732709 0.217872244035
r=19.964094437 0.351078955754 0.139390423223 0.206354128412
r=14.7400587827 0.336260528878 0.314612926272 0.141668552309
r=19.9983654654 0.207382909512 0.142297836869 0.336901969779
r=16.9104018867 0.313829073971 0.207415869064 0.336327663461
r=11.5770425384 0.345021834061 0.148864628821 0.305414847162
r=14.2508539447 0.207687338501 0.13690245478 0.36371124031
r=9.0773376851 0.202812172735 0.305872437179 0.149665664219
r=12.8488605688 0.268660684613 0.227982718511 0.13260219342
r=18.9152355236 0.206620372343 0.326161973331 0.140842670302
r=11.7525123485 0.121787845573 0.391426135672 0.252912759307
r=22.1855969146 0.135904022331 0.40103045331 0.173514083357
r=17.5193093462 0.213987886516 0.34109021358 0.147191584316
r=7.69100719357 0.316789532298 0.161898602958 0.201178162118
r=9.42259298354 0.163255048607 0.31599532333 0.319733256626
r=11.8235040811 0.298611486304 0.19597673204 0.338285878942
r=16.4609034429 0.320240262104 0.198107025846 0.161856570805
r=17.7996457074 0.311804793849 0.322695998707 0.195794120984
r=14.9687457986 0.31716401213 0.163041420403 0.193649766444
r=9.35253064273 0.178054411528 0.295254847903 0.335107021743
r=9.5303870081 0.177175967423 0.335052152048 0.293810574092
r=14.6435129738 0.342968657681 0.173279439467 0.194261206843
r=12.9369753217 0.173427982083 0.192678640816 0.303407625643
r=14.0626403672 0.191881674317 0.171596903448 0.33127620492
r=19.7406777928 0.172671785785 0.329625873463 0.305453086516
r=11.5467580615 0.305685864519 0.330616896622 0.171583174631
r=16.4891474445 0.192582713807 0.334544009988 0.312241075989
r=18.0718913827 0.164555593315 0.340742685903 0.181052859217
r=21.339827259 0.159571937081 0.307714832133 0.209341800646
r=24.4486936503 0.117064101776 0.280514412144 0.439109458546
r=14.0709348516 0.109632430574 0.439168119429 0.304638200702
r=16.7572919882 0.161897977759 0.109066445051 0.291780442439
r=15.2314644048 0.112358565404 0.296242328087 0.437727026011
r=22.8964078386 0.428221731773 0.115860682161 0.286038272751
r=16.7773625609 0.124765177549 0.422817869416 0.280733104238
r=8.54222747796 0.176732381276 0.113603460294 0.417862696384
r=12.4757696692 0.283368983957 0.424385026738 0.115802139037
r=16.3653380788 0.162488413701 0.290219367262 0.436363734345
r=7.97190740727 0.29951416167 0.163065949969 0.105540624354
r=16.6342923704 0.149883391638 0.111236048642 0.300120772947
r=17.4816450685 0.114022287079 0.290395330326 0.434797028389
r=16.7260176589 0.111197551994 0.436440018671 0.157564441678
r=14.1927192488 0.287831513261 0.414444759609 0.171642320238
r=12.2442053461 0.169145256585 0.288265615116 0.426954497127
r=12.5672287029 0.295787315178 0.434723171565 0.11238622873
r=15.3146811688 0.440308275479 0.116723735327 0.15950952366
r=15.4462932072 0.110766657829 0.435418408762 0.151659154413
r=7.37959757159 0.420168371285 0.190756464685 0.11852325357
r=9.35015506879 0.300480229792 0.169785916252 0.115569319151
r=14.4431321402 0.307060284704 0.10928223396 0.148220939279
r=15.5466176119 0.163831867058 0.115493646139 0.290566959922
r=16.7191187471 0.44559321526 0.156792232311 0.109263088495
r=13.1165758648 0.170810412786 0.419608437649 0.296725429896
r=14.7852020128 0.16410281614 0.420995724185 0.292770432988
r=15.6514361694 0.210810960344 0.15767597549 0.348299376184
r=14.0675107289 0.24839853497 0.36457953335 0.233500167807
r=13.315471735 0.25798144136 0.163593999101 0.362956301353
r=12.4053447726 0.182255000559 0.338853503185 0.233702089619
r=15.0720278983 0.29024601307 0.203636418233 0.138613023515
r=13.3031061962 0.344748858447 0.253881278539 0.214872798434
r=15.3591520457 0.255571503534 0.186540763377 0.334194181217
r=19.8674435102 0.251459041861 0.133686022589 0.383549565436
r=14.9076214969 0.341839471605 0.182176542058 0.128679026429
r=18.1946292931 0.218161344477 0.155619085326 0.341889713576
r=18.700762041 0.162921473466 0.169825761795 0.353000238682
r=14.4559189204 0.3093745695 0.357969417275 0.171304587409
r=18.1983110657 0.274639364103 0.116090412482 0.405678584279
r=18.4780948221 0.291367323739 0.186302789399 0.407591001539
r=11.4925183628 0.410118446888 0.159648390065 0.118219476777
r=16.8422459726 0.384803512868 0.19698738258 0.137346451003
r=11.5654205435 0.343957274528 0.184253596348 0.145835127918
r=18.9471779553 0.207276432207 0.144790375367 0.313147853846
r=17.6620395962 0.200734802939 0.178628089512 0.240230460922
r=17.0718913466 0.217697811448 0.243615774866 0.180302461552
r=19.5938846787 0.179229814426 0.339496146007 0.207062077632
r=15.663093519 0.338986233261 0.180732573772 0.206880365311
r=16.0126224506 0.23167605035 0.259255919021 0.120772511177
r=13.0581337428 0.168265583865 0.366739547544 0.263665164428
r=19.5528404334 0.327354337565 0.199846580189 0.193222576209
r=17.3771549459 0.177766686049 0.340012383858 0.256163199358
r=11.79397696 0.169511167299 0.20476892822 0.312368310156
r=16.3114916603 0.203491471215 0.355010660981 0.270755597015
r=13.3963820524 0.268444398196 0.206357106768 0.344699339416
r=16.3564188475 0.180649944396 0.204744841221 0.339626838008
r=13.8967652516 0.345096457665 0.261854100524 0.215316428823
r=17.0637922628 0.181258153402 0.213748401278 0.264013304946
r=14.6486359282 0.275799501984 0.203948430741 0.38625952901
r=17.628925548 0.13148755547 0.259502218792 0.393305035694
r=22.5752761126 0.277596258569 0.134345569864 0.206291242232
r=8.62045267677 0.431796048111 0.0886579692807 0.259038080313
r=9.9941803293 0.351955061453 0.305215452759 0.198999736001
r=15.5237425645 0.21311415327 0.334085891297 0.168224559387
r=11.9870645987 0.390456214572 0.281079460903 0.134518004439
r=10.1598209 0.279126353099 0.376702749305 0.207701887154
r=12.6074853301 0.218254759294 0.133260241204 0.382786803548
r=16.8989249191 0.193290020993 0.28351370088 0.392148373769
r=20.9250638174 0.209807410509 0.382823948085 0.123299141721
r=17.1015382628 0.197593714769 0.286006200676 0.134124859076
r=14.3539003827 0.20892655839 0.284581019582 0.321781971525
r=12.7364955405 0.276981970857 0.351321313905 0.159298592245
r=14.2848963762 0.245848045511 0.167672530065 0.354781910832
r=16.9229628246 0.230773338297 0.243594926898 0.357590200425
r=15.0584517325 0.221460304655 0.276284755486 0.178137447688
r=18.2722398859 0.332773905661 0.170974259746 0.270565548469
r=12.9402892088 0.258492617194 0.22700651866 0.176272978617
r=13.4796358345 0.337053543599 0.260397361873 0.176363341677
r=11.7297023598 0.259541277449 0.226918573799 0.336684709989
r=14.1489576403 0.195076069321 0.286512098196 0.200484398147
r=13.1084876313 0.353055138971 0.181015014559 0.204724363501
r=12.7890784576 0.266527617416 0.38889716563 0.138552646281
r=14.5036912157 0.36454746607 0.245062889733 0.15668595364
r=17.3955076178 0.1607149438 0.231582826608 0.380725999631
r=15.3244526737 0.226953578825 0.377531949285 0.166388846795
r=13.6649909103 0.372666282141 0.224947633648 0.246045960961
r=17.1510462975 0.306349543427 0.168188575069 0.200509662349
r=16.8006762036 0.227838750528 0.169902912621 0.229421696919
r=9.24862123751 0.349301504041 0.345394208639 0.178986244179
r=7.8721157412 0.320793643826 0.329441201001 0.16061630306
r=16.1102060549 0.20642303433 0.309368770764 0.13665559247
r=16.4941203475 0.232665515718 0.364114505962 0.169349981933
r=15.7064766279 0.373712750609 0.240336301677 0.173871946669
r=14.3378712677 0.125738820118 0.179770268763 0.347161815546
r=19.1396947613 0.121916223097 0.325966211525 0.352117565378
r=11.5489908417 0.134691899612 0.204958171802 0.314017547439
r=16.1000432983 0.227174643097 0.369678608686 0.170241650828
@balllist {Second Position} color=greentint
r=36.3900058277 0.270345930814 0.258798240352 0.270095980804
r=35.5886798964 0.270288412056 0.242812073479 0.28131922225
r=36.4871659314 0.224135807538 0.30025043107 0.315810000821
r=36.0483678292 0.161403611461 0.291375223155 0.328133688431
r=36.6519148536 0.319155478118 0.2171005432 0.163267397766
r=31.4544307013 0.338577590302 0.30429041023 0.151142906002
r=35.2169734155 0.287406918308 0.203440812883 0.160730225108
r=48.0754564788 0.276347049321 0.286914378029 0.216117076879
r=32.6072255245 0.184789859907 0.267476563323 0.228854323935
r=38.5341441178 0.295127407119 0.288815405563 0.228039291967
r=32.1750951557 0.191939359074 0.239078203783 0.289770227742
r=31.3942947636 0.302291408367 0.225742756119 0.204757312761
r=42.2217292925 0.194642505008 0.252586895829 0.281003829747
r=38.478931185 0.262656587684 0.288375595302 0.194359420687
r=29.3605940385 0.25808932729 0.25730265345 0.188868862243
r=33.1559394316 0.291983269432 0.266190310213 0.254025792959
r=37.8794883817 0.200205985009 0.237855467185 0.285403673399
r=29.2234721203 0.226057552964 0.290221516804 0.277247947002
r=48.4924037855 0.277724274089 0.20221986806 0.237010641884
r=42.217999165 0.315103259517 0.169420253794 0.223463548146
r=40.7030176482 0.29787671057 0.217874656602 0.305322344604
r=32.7517082224 0.21333632354 0.265171563131 0.258907079315
r=33.9865212269 0.172371261178 0.269237238247 0.245886244499
r=43.5871717327 0.348401666551 0.173324183321 0.150327649193
r=40.5592468246 0.233836942982 0.276168280628 0.284706875075
r=28.111237953 0.270750752794 0.277589697351 0.250029771525
r=29.9038717996 0.294666604451 0.158928654752 0.34590079791
r=32.9084374723 0.256353003721 0.269750132908 0.273967747652
r=32.5974090593 0.281548893647 0.247787294789 0.265274803712
r=31.9196591679 0.199414898262 0.261680202602 0.246092044363
r=38.9998114091 0.250365432318 0.265547484054 0.274749734231
r=44.8953565856 0.282219743988 0.279989332816 0.210798099302
r=33.6858088941 0.332352412248 0.158386057842 0.222309415208
r=35.0656815372 0.193772702532 0.137875876165 0.2972018262
r=32.9301324712 0.137522557957 0.30518408835 0.172396773248
r=36.3624259006 0.143205493417 0.323169791039 0.338934431183
r=37.7901422958 0.147711473222 0.34219453868 0.295348794097
r=39.898055428 0.341233173148 0.14386354947 0.321971681585
r=38.0935875307 0.143010161895 0.194285845749 0.341343714011
r=38.9766352839 0.261913794613 0.326640791432 0.233344033618
r=34.7584486201 0.345087268539 0.209621688668 0.29312483388
r=31.4722612936 0.314612029192 0.324784001911 0.204735803692
r=39.4999996485 0.21100171723 0.291654264453 0.155809959931
r=35.107896099 0.303230212812 0.343448768297 0.204833677413
r=32.2501806702 0.285996810207 0.152153110048 0.359425837321
r=45.3358549337 0.334521677701 0.226223529218 0.163613662127
r=35.3467648464 0.288047901407 0.227270084874 0.146087664225
r=39.5561425336 0.150113962434 0.210479336548 0.306937488233
r=40.4328267694 0.309325138757 0.331766931097 0.149701434323
r=35.5852689464 0.35607916136 0.160419320074 0.211046340747
r=37.5991635094 0.140014581688 0.301020718148 0.367093991129
r=41.9992267081 0.303617477209 0.342834053681 0.160979551811
r=32.8334286721 0.347450932734 0.288084097952 0.164884243787
r=34.5762792009 0.161589452164 0.294066093053 0.20355050988
r=39.8788330354 0.226876249319 0.304424859168 0.166681809922
r=31.4912218882 0.163112819096 0.22958520535 0.295708773833
r=41.6401986096 0.266526850732 0.279673908136 0.276407384399
r=42.7702290505 0.261956590655 0.211129192468 0.267282372086
r=33.2237862306 0.206265501672 0.283095134362 0.270674853973
r=43.9149216203 0.240302232041 0.206260644773 0.269279871149
r=44.0043427945 0.248399995337 0.242034949464 0.275550529838
r=30.0962054766 0.28295835098 0.204363563329 0.267864456214
r=28.8932893792 0.121848475322 0.271361207168 0.221251178875
r=46.2741586643 0.297555401567 0.118063044665 0.181015928667
r=36.9299382178 0.156874663278 0.389423807485 0.119371267274
r=26.3796823173 0.389490824826 0.229097513622 0.124506795265
r=35.6517964822 0.315256643724 0.196888792864 0.369641038304
r=43.2929923018 0.279795283167 0.207037354009 0.261418456023
r=31.2526557626 0.198030872137 0.269369725281 0.246231078112
r=40.9306927648 0.290896376907 0.255364713081 0.192342992002
r=41.3451956116 0.262984888024 0.253411941902 0.293708098039
r=34.8477716026 0.289194321861 0.254518874756 0.189949858593
r=39.5943976699 0.253539185875 0.187861724432 0.295271214192
r=40.2925808827 0.366297356737 0.335632183908 0.122685588614
r=34.5117344557 0.1315432759 0.174464412416 0.359857670843
r=40.322834334 0.342526653028 0.351190011939 0.132170219404
r=42.9293244143 0.128577358448 0.170568899559 0.363883684665
r=32.9261591144 0.198926186121 0.261828731016 0.263409142573
r=31.728477707 0.262619246087 0.248772807261 0.200287116792
r=32.7930421602 0.201550387597 0.280370516358 0.242504270135
r=36.8887910696 0.283974763407 0.157034700315 0.342712933754
r=31.7827489003 0.323552385804 0.158498896247 0.292952963152
r=29.0978859773 0.390433469727 0.313901227544 0.159655149778
r=44.6019150118 0.366933943506 0.328597707544 0.139884456477
r=38.3561711306 0.142327763779 0.339422531396 0.340685009226
r=24.9272529651 0.418087258018 0.0934219397091 0.378166233266
r=43.9776018288 0.27650756617 0.203385917978 0.27724048097
r=34.3919087267 0.254519909216 0.278481989841 0.18541277463
r=34.3209636718 0.304452672895 0.22877795496 0.311666081065
r=39.496260683 0.307287695727 0.157093365453 0.300388660549
r=35.8770083192 0.31250532946 0.152129794382 0.227174277609
r=37.1916076456 0.158680985819 0.291133140576 0.306725870852
r=33.2011152151 0.226022160164 0.309949053 0.309368054395
r=34.7986156493 0.22646700446 0.309277014771 0.154507561765
r=40.1759273088 0.308861517523 0.309068390609 0.227122150391
r=34.7896832146 0.155122410903 0.309538058269 0.226684250005
r=34.5676196793 0.303135274777 0.174495068107 0.228452325035
r=32.8776062695 0.303035810234 0.286609880211 0.228456967666
r=41.1463656415 0.253831275108 0.290879333433 0.203838714477
r=38.1191637928 0.284565599979 0.247506325106 0.204206801735
r=35.2023924326 0.230980928623 0.178659370725 0.304932807596
r=40.0241895467 0.315923425916 0.296005311497 0.232101361071
r=44.557947802 0.363770240734 0.143035748307 0.318217090077
r=43.3963507337 0.187106110826 0.342887820363 0.148219037393
r=44.3144895428 0.411539893559 0.304704439431 0.118914124269
r=34.1985455595 0.185840986783 0.384851683234 0.29830337592
r=44.8606507193 0.201339428085 0.303231636016 0.153236951207
r=34.2844403845 0.184704101492 0.375434296836 0.292481799178
r=34.5378881779 0.368311769981 0.141256070152 0.32451234992
r=40.1276793992 0.393182045386 0.339398180546 0.150054983505
r=35.721822125 0.136792228797 0.372924275262 0.165385547981
r=36.5832304441 0.258962074906 0.35001061997 0.230288155193
r=43.9666561034 0.247186779039 0.277885022835 0.20248128443
r=34.0909244204 0.177081569292 0.26862626507 0.265915352876
r=41.3868202494 0.185533293113 0.27031403804 0.266344902042
r=39.5583983458 0.272658774328 0.252880121472 0.188159621866
r=41.2981848407 0.170476751419 0.282401316695 0.281735262871
r=31.2859951298 0.172382688831 0.265118642641 0.292683370389
r=29.7115322703 0.262451138193 0.269763163946 0.26309496436
r=33.077380262 0.262871575675 0.2663687585 0.20050514863
r=39.971751101 0.34185976861 0.289281316902 0.214384754468
r=37.3916037773 0.212856629473 0.315316989368 0.311728562789
r=31.1540135028 0.216141529569 0.263118392532 0.245026492156
r=39.5842236841 0.199524601854 0.264582838127 0.274352270026
r=31.9726771035 0.306283662478 0.175378302129 0.304334444729
r=28.7667418072 0.190906536805 0.243959542986 0.267278516576
r=41.8760814201 0.221893685525 0.179709573559 0.278566265852
r=41.7989884481 0.202570246134 0.138586364626 0.30603354389
r=27.4629372687 0.206451064553 0.350558837278 0.296056266202
r=30.6702139235 0.21390831969 0.149203750558 0.310462866498
r=33.386737839 0.185087102247 0.25048620019 0.296395911781
r=38.5004033896 0.284516702655 0.278546932554 0.186242310972
r=37.5765997387 0.136627196494 0.364333572121 0.19761914795
r=29.6552408278 0.310344541312 0.206505823299 0.342759505992
r=31.7871268777 0.150502854885 0.35839460848 0.195286580483
r=34.9951645886 0.336378844422 0.30665294042 0.141766396431
r=31.441100488 0.282344510465 0.18843868502 0.228658445553
r=32.0582695355 0.238340240574 0.285919336905 0.284008895178
r=43.0118831198 0.296507086263 0.226369824796 0.20008927575
r=37.6455841521 0.228310303535 0.296391868764 0.29533144618
r=38.1597029091 0.225432250091 0.18296210139 0.302272423972
r=36.3339265842 0.226097895558 0.181103796851 0.303337682091
r=34.1397027709 0.293450681937 0.183286730768 0.295965973497
r=33.6045929549 0.226774632129 0.293125734175 0.18203130866
r=28.9236768527 0.174110724793 0.199144156191 0.31874832843
r=46.1326439231 0.346833578792 0.151080019637 0.182089674358
r=40.5934252413 0.27902335174 0.239505022953 0.311090413146
r=42.2375690129 0.128608098986 0.377332375509 0.168409432922
r=37.5216054481 0.174076812361 0.274079874706 0.335169282055
r=37.4428342316 0.196652844198 0.264102813253 0.242069150859
r=44.684584006 0.2498316925 0.2548294352 0.207597490544
r=41.0692907348 0.285574148875 0.209117137911 0.262319676861
r=34.8754450629 0.199134857838 0.24730458221 0.274367446309
r=31.0733146382 0.25895288319 0.313169958295 0.224933650433
r=32.231750462 0.148413042982 0.359024746932 0.21218837831
r=31.3637206415 0.152361254025 0.326550934378 0.310215919275
r=38.1253867999 0.220428672846 0.153846928449 0.272499786016
r=35.5520938715 0.326924914298 0.208498782776 0.153307141683
r=46.809780276 0.368132773248 0.274936166708 0.145251626719
r=29.1360296981 0.152211033197 0.345917117066 0.317585742506
r=29.3557882383 0.144026974952 0.385504071104 0.184205823855
r=35.2921456479 0.147420265771 0.315894261704 0.175873910434
r=35.5707035142 0.315659241409 0.359805114729 0.147893620414
r=40.1188352873 0.288617013665 0.23087930171 0.187736996494
r=34.2176373475 0.2836980795 0.191469405985 0.287494417151
r=33.8261667503 0.188943456331 0.239116007433 0.28203256349
r=36.7847611901 0.285675291517 0.189097602951 0.23079714125
r=41.849321072 0.217212736502 0.140101522843 0.350992155053
r=36.5619906068 0.146129054378 0.220805046973 0.331653294932
r=39.1127859004 0.158379679588 0.350004150411 0.287457458288
r=39.1406133792 0.131422648064 0.218748249005 0.373844343587
r=45.0463862182 0.307818386295 0.199531996228 0.138799092906
r=39.0266607459 0.310451214809 0.147540080436 0.215451857565
r=42.3828678243 0.309803823875 0.232596300902 0.305157205183
r=32.2153403119 0.201074388129 0.139598188476 0.340311235305
r=42.0330943589 0.302455769295 0.36738761876 0.134664450935
r=29.0489720183 0.133339255574 0.360235112967 0.206893488496
r=32.8818650242 0.313301430051 0.342204684745 0.207474883161
r=32.5394933336 0.129773074405 0.184158847916 0.387409993454
r=38.7014824161 0.273991141732 0.283741387795 0.217150590551
r=41.029528871 0.33046762219 0.302994174057 0.150192049907
r=37.0611229302 0.330491361903 0.191671029342 0.331064742104
r=37.7098637109 0.334024434689 0.317345374368 0.202725853799
r=35.9674992809 0.14549203738 0.200664068493 0.319573781943
r=32.1460321809 0.207118451765 0.140690972237 0.312449928764
r=34.000059798 0.142419098724 0.352132727372 0.287411706729
r=33.8626415597 0.336416115501 0.213165566919 0.309675193263
r=39.2211113995 0.128729790124 0.230513078912 0.367874512553
r=35.2944056302 0.163043135275 0.211605818687 0.33053548326
r=40.169804537 0.214748911375 0.153049716488 0.28800789449
r=34.7961753962 0.287961756923 0.265406451574 0.197190216336
r=32.4466900222 0.269677188945 0.25311005734 0.202833277118
r=43.2204521417 0.219417239491 0.314739339376 0.244418760265
r=39.9368340335 0.338310528415 0.148310008151 0.30367826856
r=42.0514059739 0.226353243843 0.27712193199 0.220440258097
r=29.9683606649 0.198861057236 0.282672388891 0.352040605785
r=30.8660266129 0.156346812327 0.228008315669 0.228517854231
r=33.2987801257 0.268507660786 0.244384882028 0.272309060217
r=31.5727326942 0.255130090136 0.206865690724 0.24595665793
r=38.3302248346 0.288148807593 0.27233328493 0.230387001253
r=39.7449416141 0.285132309467 0.254055807917 0.255786285961
r=29.9128486138 0.285977636126 0.273427213725 0.215318803753
r=45.1139801105 0.271824003788 0.241399386102 0.287831880212
r=31.1700543191 0.276908359055 0.244147217559 0.281186260176
r=36.7040500152 0.252963644941 0.205994247714 0.264201908298
r=34.7021720714 0.272615364717 0.21573649485 0.22518660336
r=27.469259122 0.273582752651 0.285889310794 0.215213497351
r=29.7683562238 0.325088721154 0.252508511826 0.182216137342
r=31.558971387 0.421104731736 0.216128819376 0.26133438923
r=37.6267267314 0.426153763499 0.178907215387 0.251705797024
r=28.5019097879 0.128761526144 0.182927502623 0.374523770084
r=37.8043543913 0.303485907199 0.158789353851 0.123576980451
r=35.5158752028 0.28688178401 0.225514212105 0.135469020568
r=36.53757683 0.117572718773 0.307920720869 0.190666515972
r=34.060215595 0.372402474018 0.174403939042 0.128360329796
r=37.7457252509 0.205063655326 0.0846100362032 0.436236783428
r=47.2699752562 0.408928910352 0.106265421034 0.20671039035
r=44.9572753592 0.16487305251 0.321684939411 0.110461627236
r=45.8746522966 0.386082729888 0.190754885428 0.116139271898
r=36.3359049679 0.358122250224 0.142052169208 0.199041049079
r=40.3963324666 0.320090165314 0.400846207413 0.169370195941
r=37.4164403712 0.273983936197 0.247195514879 0.271301496924
r=44.9674039257 0.320264256494 0.263483849328 0.185039440821
r=29.1197659356 0.262852811649 0.23669629261 0.323373293731
r=37.5402977724 0.177141760943 0.22824455732 0.289545164401
r=38.0643884782 0.304658192687 0.175727289438 0.22854385523
r=35.4672154291 0.287687518537 0.183059714326 0.300120629968
r=30.9652418774 0.213687199804 0.27647863128 0.225046453739
r=42.1052738526 0.322225006264 0.166424455024 0.217539463794
r=39.609607097 0.309452361046 0.30160657478 0.222071781188
r=39.4327845396 0.262491707113 0.206868256573 0.272408254478
r=30.3623626575 0.196472270528 0.319351065224 0.14070523291
r=35.2811458649 0.205262315205 0.356460479266 0.299300848588
r=33.1334642379 0.318025361039 0.172677317738 0.102659000909
r=37.1459656453 0.23383872671 0.292373840235 0.285660405823
r=35.5132346985 0.201714665946 0.14105858442 0.341818143411
r=37.1404072126 0.19793797954 0.291432225064 0.244709079284
r=41.348789114 0.310724090344 0.324547133398 0.210340392603
r=39.7230719499 0.239334092923 0.289973414356 0.182997847829
r=34.2514312573 0.185256181162 0.229929497385 0.274115468339
r=38.0489845713 0.296061093248 0.299356913183 0.231390675241
r=43.1516397387 0.341478448466 0.138290846652 0.308765904988
r=39.1444260011 0.234176320995 0.154987284544 0.308349816332
r=31.388691509 0.171077518269 0.328714715575 0.280226393466
r=33.757189083 0.214177870023 0.314974914366 0.300590013083
r=40.7135731271 0.254168209808 0.275065762663 0.273660837951
r=31.0590692723 0.19628027078 0.24760974248 0.287179845069
r=36.5089111453 0.194928312136 0.300148860045 0.224778668617
r=37.0312480556 0.285460867097 0.226566380473 0.198360888384
r=34.7143318977 0.25735821967 0.286850921273 0.185929648241
r=36.5101101794 0.254517629054 0.200364942021 0.270881158397
r=42.6300568735 0.29054554431 0.188471982227 0.261293507776
r=40.4448472768 0.264407625823 0.332241255577 0.164654123374
r=39.7892372235 0.312404470694 0.300440248647 0.174690353284
r=39.3090607196 0.3085852072 0.214658217911 0.176021981719
r=32.6742368041 0.23135648068 0.295028394848 0.206191565712
r=42.8670858174 0.309474045481 0.171397005233 0.310430396539
r=31.1914110063 0.318827258838 0.187788507888 0.150060867505
r=29.7187059957 0.162289406877 0.292014770367 0.323701823217
r=35.3443583026 0.166939422445 0.221086813654 0.296045255982
r=39.4860295862 0.223409784939 0.312780196219 0.28786303684
r=36.5069614594 0.202161893709 0.291644073036 0.268663183447
r=31.7836583821 0.215998781927 0.258717635567 0.234889628263
r=40.6646734212 0.286431212739 0.271375745227 0.235491661007
r=41.3808241668 0.200445611522 0.283719264741 0.282883743137
r=43.9431009915 0.271997660379 0.239021537047 0.287990641516
r=42.9544082956 0.199300590681 0.238123133318 0.286791104721
r=39.2838953531 0.293425366425 0.235420142321 0.202054419243
r=28.2144581407 0.198300159814 0.291980241174 0.275490338515
r=30.3926985313 0.270481880355 0.207955349422 0.246474333779
r=37.4386694747 0.274158523344 0.199390758837 0.263391241404
r=35.4461597434 0.233144621719 0.279501507242 0.283802661569
r=35.8133187834 0.273471897405 0.202070775278 0.232726154792
r=31.9743819742 0.273684210526 0.247980416157 0.27723378213
r=40.1463876542 0.28044220452 0.240773857909 0.290630249824
r=41.4581110507 0.187673166397 0.259762664018 0.287207904229
r=33.2755523079 0.277087875628 0.24542610674 0.193857237653
r=40.9847909193 0.187029030266 0.28414846426 0.290212813746
r=28.5973618994 0.266805942433 0.252274837512 0.295357474466
r=36.5523721802 0.236986945429 0.293511103826 0.194546109401
r=34.2685357474 0.200660473434 0.279928692697 0.245370126854
r=32.3452768394 0.20125178946 0.256703399141 0.283510337251
r=42.070779486 0.256423515352 0.257204908991 0.190947324876
r=31.9976171269 0.292197889343 0.259775513939 0.192124687367
r=44.7663558194 0.253395377833 0.258983835775 0.188293182527
r=33.7749005088 0.259410843313 0.281137890961 0.249153655702
r=38.4101757871 0.199320854729 0.251962895478 0.290293191983
r=37.3400937895 0.236939164756 0.197054204798 0.288454480364
r=35.5861239697 0.233904508401 0.286913991016 0.274969223091
r=32.3797569997 0.297884505432 0.24838369178 0.203962703963
r=30.2061797576 0.207508088536 0.243707801122 0.279987796948
r=31.6612539996 0.20379210953 0.265762925599 0.269996397046
r=31.266844411 0.266541385017 0.216812049477 0.237595714246
r=27.1866008856 0.194275212555 0.244991673436 0.287103704145
r=45.7123129815 0.210326005308 0.274275126446 0.22184385798
r=32.576657019 0.268616335996 0.294743622778 0.200644163875
r=31.787458578 0.134271158568 0.190989172747 0.34927808732
r=30.5237214402 0.12883363631 0.192458804902 0.344807365273
r=41.5437888726 0.333211570073 0.133330769896 0.346390840839
r=27.6242355331 0.329890602704 0.211456139159 0.317320106
r=28.4407472225 0.196771785781 0.134679977608 0.337003172234
r=28.1557426554 0.270977341062 0.287591829144 0.225163510121
r=33.5286922381 0.258919983511 0.205881005817 0.277240873906
r=30.3742207865 0.220667118811 0.234621945455 0.285447109357
r=31.8064317554 0.161833126551 0.323252688172 0.306081127654
r=40.4929578252 0.239825683559 0.190412595769 0.274337527237
r=40.792797578 0.281799271971 0.29994799792 0.176755070203
r=33.4644123814 0.18221859112 0.22892831718 0.300894213468
r=33.5845333731 0.285709186789 0.22909559813 0.302434530879
r=37.6792344534 0.239384097197 0.287164681824 0.282401058583
r=33.2339963063 0.300145499896 0.236749116608 0.280458473142
r=38.9935707215 0.174761544024 0.231396990462 0.287412623532
r=38.7994372816 0.18009804558 0.294011718346 0.292850462459
r=32.3883453638 0.229589180927 0.301629237327 0.286384709578
r=34.153459118 0.239683716333 0.186162589573 0.294044971584
r=31.715652139 0.303564840828 0.285187266236 0.231337226791
r=34.1439977103 0.30823555909 0.301307019334 0.168506253563
r=31.5003335471 0.29798911332 0.217058797067 0.315533762203
r=36.6012831506 0.193815659068 0.325510406343 0.155361744301
r=40.0094833655 0.30007745362 0.220447755689 0.299745509534
r=33.632733849 0.174037224367 0.317788056258 0.214483783664
r=33.1944046339 0.189471130519 0.220061920935 0.310540421894
r=41.0332017028 0.224728814571 0.184330405986 0.301063549769
r=41.7216448937 0.301010487495 0.290125902996 0.184541976909
r=42.5323830301 0.320889240976 0.168341832945 0.213199980195
r=32.7623757932 0.302228456658 0.192112729939 0.242771065132
r=33.2125604565 0.293896004185 0.259196804796 0.249830810207
r=32.803321902 0.234742574813 0.177306159115 0.302734265342
r=42.5187364255 0.233859976781 0.209328151027 0.267881479986
r=46.7062550023 0.257059298104 0.206459257765 0.254790237999
r=33.5857068127 0.283371197429 0.236604421788 0.206294675015
r=37.7358196498 0.359741168241 0.131908009794 0.315932144106
r=37.6119846309 0.181629417095 0.373905164603 0.126812141347
r=35.7768652016 0.374247103088 0.190876782838 0.302919275161
r=33.0950778474 0.193039817148 0.130936914444 0.361175166466
r=44.1607350313 0.362479252831 0.131346537535 0.192305605497
r=43.2184858073 0.192744030948 0.131177466243 0.361175416891
r=36.8089459942 0.208034934498 0.297903930131 0.353886462882
r=43.7087652397 0.391908914729 0.284350775194 0.130927002584
r=29.4729997928 0.131457804808 0.315005068239 0.186837418726
r=30.1497600552 0.16630109671 0.304818876703 0.120505151213
r=29.7471863924 0.37771056107 0.292463681677 0.195969837686
r=35.7981252848 0.2682174319 0.258920959688 0.201964843909
r=31.5000658618 0.268259365395 0.245779447356 0.274198577559
r=27.9803524172 0.195358622888 0.35282116672 0.318489002231
r=32.2863852581 0.138868117091 0.316287264873 0.200871666661
r=34.8250275138 0.137357063101 0.345660625969 0.314877191029
r=38.8389641159 0.14526266501 0.277648711438 0.331712500225
r=34.3935151776 0.290083727703 0.21510738988 0.138012377139
r=39.6281076189 0.343740866689 0.201912794716 0.138879624249
r=33.8155905775 0.219981136557 0.142183202586 0.286053099904
r=38.6572671007 0.144834118413 0.315346689557 0.199475673801
r=37.2669578734 0.144021565804 0.313739807103 0.203555806217
r=35.1303474394 0.371527077845 0.241389377394 0.218058152548
r=34.6630038048 0.141275244983 0.209404559611 0.337754528003
r=41.697077882 0.310150299827 0.209179222328 0.141592154813
r=41.105175368 0.310832246728 0.141502004183 0.338833227459
r=33.6491706645 0.141587968343 0.209048737314 0.310891798276
r=43.9300686664 0.291754156972 0.217893422621 0.142642301799
r=30.4901371374 0.290988291266 0.349362043931 0.214742500541
r=33.7045988215 0.327068253983 0.339018877593 0.140676042934
r=48.5895136871 0.280452953107 0.273246880954 0.2274138037
r=38.654377328 0.219510398507 0.303582390061 0.217447884696
r=33.684069445 0.2255332621 0.225929003918 0.295935731529
r=44.5142212852 0.225648198405 0.300467621394 0.257676088681
r=43.7450935951 0.294665962208 0.214766189539 0.260966025293
r=38.6084067715 0.270011454754 0.221626575029 0.288705612829
r=41.4117969739 0.238163327316 0.256501456684 0.214927880749
r=31.2740768901 0.20628342246 0.261390374332 0.286016042781
r=49.042677156 0.258923426239 0.218102649221 0.227584732671
r=25.7891153857 0.225087864379 0.289745710151 0.254858383295
r=34.2017279133 0.235965350658 0.297538730635 0.215954522739
r=47.0275173574 0.278721146193 0.232488723799 0.220880870257
r=30.1209419735 0.226388672787 0.276956589389 0.227425963384
r=34.0310178561 0.221954332719 0.271840873635 0.286626010495
r=46.1605799652 0.220758246639 0.252775796401 0.235872037468
r=32.8048353157 0.223297478145 0.217937187466 0.266935280786
r=31.7691634716 0.222431648499 0.265845715662 0.301647137666
r=30.4150215024 0.26081458669 0.22330770329 0.225897901328
r=32.2064354217 0.245694230027 0.250518622154 0.213189888074
r=26.4383758101 0.217988420627 0.269601902967 0.279834836857
r=28.1504032275 0.221130355266 0.300195171218 0.252412343556
r=33.3065409187 0.217008797654 0.30752688172 0.229521016618
r=30.3370605894 0.227216877941 0.216218646049 0.301627258833
r=40.2493562328 0.242928921038 0.219235933642 0.301381729978
r=39.3430174744 0.216051506365 0.231483756819 0.284317098344
r=41.7150324612 0.29363597383 0.245259139383 0.195803421995
r=35.9245010839 0.237877748756 0.281040696911 0.291751178299
r=40.1249560156 0.197645423701 0.279278911008 0.285165351756
r=35.6113592148 0.229388758521 0.280813498715 0.175081014639
r=28.819474517 0.240336370734 0.25715763727 0.286764103712
r=37.3984881453 0.22726679713 0.296738421396 0.172080887149
r=41.1562936511 0.222321682735 0.175254567467 0.300393040508
r=44.7558939075 0.238862997019 0.275685434773 0.202250493345
r=29.8349072617 0.179604472252 0.147073998538 0.328346667384
r=40.727499042 0.273395823318 0.191449704218 0.299085531238
r=40.5440687884 0.324421990612 0.331332643806 0.182724162622
r=37.9279150579 0.307721449235 0.181636589062 0.17543738807
r=47.470687468 0.287461973766 0.227372346341 0.198030813516
r=49.4577932555 0.294561174223 0.201026981463 0.232578821601
r=30.6556274239 0.238099201684 0.304391705597 0.211640762139
r=31.884745169 0.216330387416 0.249013395587 0.252737479851
r=32.076910636 0.220044792833 0.296407959342 0.145102937376
r=40.0144878509 0.344638121807 0.313488239447 0.141388819253
r=34.8112447433 0.289871409486 0.230815798263 0.191779392118
r=30.4301222991 0.26701986077 0.240942647193 0.297740922741
r=34.7877924763 0.309840323643 0.182689213418 0.267415756164
r=35.267011108 0.310423817285 0.266570031619 0.238405671927
r=26.6702769072 0.108034751837 0.163623948362 0.404705154799
r=36.1880218852 0.159341394851 0.232608986658 0.298157154969
r=34.3591782768 0.318829862959 0.21640486244 0.299486527391
r=39.1536154371 0.306165171856 0.166201843171 0.220151384951
r=33.8752706697 0.211335861778 0.350294985251 0.292316336564
r=39.2615402102 0.291877665245 0.325126599147 0.157349413646
r=42.7955326248 0.219574437676 0.303719658437 0.159570826965
r=37.1597665614 0.21759545286 0.29539107871 0.323390584456
r=37.7087369388 0.219375489949 0.163144302096 0.302830831001
r=36.0700160156 0.314214930864 0.30412628449 0.163645846583
r=46.2104740647 0.258458191337 0.204271376002 0.275157860743
r=42.6856560548 0.269969129848 0.284777156087 0.245176538684
r=32.8119418338 0.272342879108 0.263117432251 0.264655006727
r=36.9431307392 0.120331416876 0.344151510508 0.16141247658
r=35.3697640328 0.151922794873 0.348455604118 0.184262708633
r=31.8845586864 0.316588918633 0.314688954111 0.170489563389
r=33.2691833511 0.210780216574 0.250897548132 0.265408184688
r=35.6592059586 0.212817319667 0.262285659546 0.27983523326
r=41.1710743178 0.278904614771 0.250473437656 0.275291537925
r=44.1285276504 0.250508806317 0.266108487808 0.274545902543
r=30.4761056513 0.27789407578 0.193165166422 0.266694578187
r=27.6263085351 0.261485343856 0.281637542277 0.253276493799
r=40.4526840148 0.221410379525 0.170765312513 0.32879629243
r=33.1590228243 0.238083477402 0.309088663868 0.181094097308
r=39.876397851 0.195840731361 0.268358181313 0.291611810541
r=43.4755080656 0.292952855794 0.242578841938 0.26920759104
r=29.6910573756 0.224003764769 0.303909869634 0.300128293473
r=38.8327910594 0.288585701029 0.229082341172 0.302735930394
r=30.6597251712 0.178318646998 0.224183881965 0.304062973804
r=34.5900985439 0.224797457799 0.178201200842 0.302846334879
r=40.5680208261 0.178213090891 0.29388382694 0.223929135613
r=32.7244463914 0.213205728126 0.308545159546 0.171385237614
r=33.2030012379 0.176142431157 0.289635694153 0.289203872391
r=32.4116039305 0.249357517971 0.287645722373 0.20162762114
r=34.772244445 0.274809792576 0.195117910854 0.250647829328
r=42.1607993326 0.272489404828 0.247503224618 0.282329095264
r=33.6804069293 0.289387280901 0.191140071728 0.257665302824
r=37.5034292221 0.233174463435 0.293949789017 0.278437205914
r=34.2799132547 0.318921214695 0.148906349543 0.320152898705
r=32.0227268332 0.244670747151 0.275010552976 0.29506120726
r=33.4720886434 0.157308783386 0.290692073008 0.340684044318
r=33.2836358054 0.152407708178 0.317413634169 0.206312277775
r=31.2545680815 0.304363233666 0.194551495017 0.144673311185
r=33.3529222293 0.267434857671 0.187658088088 0.297265828883
r=35.8847128816 0.297124521168 0.190463161037 0.267250385553
r=37.7684664245 0.210605553697 0.34024757444 0.157243225159
r=45.7357622964 0.349548715575 0.14422587364 0.200347141865
r=35.8713152824 0.202407671904 0.142062844317 0.309834727607
r=33.8700797045 0.255083813253 0.187061463052 0.262629149578
@balllist {Third Position} color=bluetint
r=0.284183364407 0.110277944411 0.362977404519 0.401119776045
r=0.315027939718 0.344393976685 0.192625243327 0.330364934106
r=0.703887981753 0.275720502504 0.195007800312 0.343460054192
r=0.438071622828 0.352044250637 0.186601890603 0.182797272381
r=0.40447363997 0.282617607871 0.168520036897 0.182663728605
r=0.265442032905 0.182864960383 0.296452526174 0.355668927777
r=0.23367349033 0.160057713706 0.310602447942 0.356418815646
r=0.28990017134 0.46560866673 0.450061769457 0.0489974341918
r=0.202411577269 0.519118008497 0.0139040061796 0.0119728942102
r=0.419953731797 0.352937171756 0.200865590352 0.13439019646
r=0.712900315417 0.354438090082 0.308246759839 0.204223207336
r=0.359614940502 0.344721495155 0.17431234789 0.333057813289
r=0.476838816454 0.143039511785 0.302072630279 0.359767931833
r=0.512801061249 0.150819650756 0.347711855843 0.204676361005
r=0.321145431906 0.395784877978 0.105519164628 0.179828648891
r=0.642553847296 0.205437434646 0.360404322063 0.294004879749
r=0.449555513458 0.351604966527 0.0472621159238 0.108485438004
r=0.22963912414 0.0310813608447 0.506562694086 0.433593264785
r=0.358146235902 0.0792603650022 0.439495353205 0.416863292724
r=0.35454300676 0.217566558845 0.28805673053 0.320651903459
r=0.454411503199 0.22385683843 0.170992836787 0.278620760482
r=0.32032053037 0.261269342902 0.302324885998 0.196486506691
r=0.481543075154 0.214223642531 0.384772797354 0.11421803605
r=0.248685002169 0.234681534759 0.305994615883 0.244661700681
r=0.305438434642 0.322115964158 0.117852694178 0.439124844296
r=0.38503049105 0.379833619707 0.16979976523 0.164781136762
r=0.390963902504 0.38155009099 0.0810508142411 0.164294713266
r=0.276948182831 0.0550416445153 0.0441609073188 0.507708665603
r=0.506373033116 0.0801927194861 0.438900785153 0.377551748751
r=0.654704425278 0.0675923500131 0.364422321195 0.113265217012
r=0.40107315837 0.389606218994 0.494474220411 0.069974751949
r=0.43367692948 0.51330973623 0.338816427463 0.0622090768037
r=0.455764270291 0.252914153056 0.234914251148 0.244461883042
r=0.706544071882 0.359108227897 0.155515812626 0.0995745531697
r=0.367555687673 0.161476408619 0.37858806472 0.354973547422
r=0.472986670795 0.156795430778 0.380410186339 0.357792993035
r=0.641438230483 0.372207700721 0.372559924365 0.113749698756
r=0.397208612474 0.158214567545 0.379274055785 0.356793626232
r=0.37740378322 0.155616784651 0.103177943451 0.381002710651
r=0.339519182009 0.277905856947 0.245688271515 0.184579916538
r=0.667252817581 0.181934969434 0.147337645078 0.309958359174
r=0.289699448879 0.27929633166 0.295446583113 0.234307318962
r=0.238425100406 0.255237550086 0.242907842015 0.258500286205
r=0.439491324249 0.165825869643 0.347018921814 0.1450103224
r=0.420030123213 0.320765550239 0.351706539075 0.184306220096
r=0.269392831642 0.305377121359 0.210254809509 0.269529645632
r=0.371670027695 0.13928612952 0.38425764446 0.351267294501
r=0.391400048205 0.234932857633 0.284191734619 0.211564883814
r=0.253414269376 0.235176569081 0.210469626919 0.284600245119
r=0.287021916971 0.111565592241 0.380821984912 0.365298324679
r=0.680626239757 0.375599975697 0.376359438605 0.0986694209855
r=0.389832434947 0.318072858025 0.228307848763 0.206615697527
r=0.248649519094 0.212888132709 0.217111259646 0.291760345142
r=0.459710680993 0.303870418535 0.22070058872 0.229260914161
r=0.450471255159 0.430265309831 0.176494639288 0.271988006542
r=0.370526806629 0.168259800159 0.247584714106 0.296383382287
r=0.486997270157 0.317595477313 0.0931986865398 0.444259683966
r=0.300002620935 0.381765538813 0.0731660925249 0.110932645772
r=0.726868815548 0.407022964014 0.0510883785503 0.063151192441
r=0.278203722192 0.063591044077 0.406934681213 0.0509799697537
r=0.537373035905 0.381156666395 0.0883528986605 0.472167496299
r=0.264217015837 0.0532333768496 0.399788676741 0.48078049888
r=0.582880865539 0.0826784030179 0.375919522163 0.111285759195
r=0.546418605418 0.399983479342 0.111941223171 0.0932086329615
r=0.244610963881 0.114566209415 0.372248085575 0.0963820469961
r=0.181176217271 0.461451744222 0.108755558339 0.3398258909
r=0.520791831344 0.378283280348 0.120281490169 0.0979351214544
r=0.314191573655 0.350202885962 0.0982794078199 0.140312780751
r=0.461726305467 0.368867302887 0.107268764315 0.455322179114
r=0.524151371542 0.127485686814 0.343953498536 0.22630129802
r=0.328882865928 0.360018082348 0.314049690796 0.117339125838
r=0.351907419155 0.370499911194 0.297583102209 0.119765551351
r=0.770034021272 0.117238952182 0.313444077966 0.209101131552
r=0.267526214599 0.0568322337026 0.0798207394498 0.433362380182
r=0.324964427583 0.0635609823253 0.419595675057 0.079334738269
r=0.264471446968 0.0874495287349 0.428176314953 0.0628993454484
r=0.59663187642 0.431913795618 0.0719061669116 0.0548201083725
r=0.274756526926 0.0843030493283 0.391476602332 0.419664216668
r=0.30173272999 0.388209687876 0.143743632491 0.380800222284
r=0.260666544137 0.10082774931 0.0710813296544 0.413743266325
r=0.439044661009 0.350599369085 0.274952681388 0.19167192429
r=0.782919279869 0.352657497028 0.107013075225 0.41069791136
r=0.331612542547 0.423942583313 0.375387847093 0.0957703332531
r=0.40251738684 0.444378272803 0.0909890549057 0.102561038442
r=0.574765623359 0.448762311714 0.106681932256 0.0528758427167
r=0.175142545433 0.0406915149764 0.476355581239 0.45502263315
r=0.298435405974 0.0861657178896 0.484705659273 0.38320149386
r=0.183045690104 0.0401735398107 0.0769503929349 0.382466920904
r=0.576054290955 0.374980104567 0.172286938686 0.156154370539
r=0.482927120462 0.364685284293 0.174864962189 0.164854159165
r=0.508602037433 0.377527585286 0.159636516608 0.304916178251
r=0.443361760586 0.160711827069 0.358150901831 0.178128872367
r=0.629700341725 0.360690511361 0.289556550074 0.180106827008
r=0.361638773058 0.169407794986 0.289648955467 0.360414725455
r=0.46505176647 0.36059612113 0.289483497788 0.168854712487
r=0.481888252267 0.181001871163 0.168745887367 0.289456225341
r=0.272149855785 0.424084077031 0.149248473462 0.111437294504
r=0.557663578093 0.156725876292 0.321536711021 0.117990454818
r=0.253420162485 0.317710658136 0.235431235431 0.132123195953
r=0.418537333426 0.452160947211 0.404068034468 0.0678369420429
r=0.367821859009 0.260288082401 0.280502132454 0.191727689708
r=0.357533742955 0.268451919885 0.212515215226 0.358360075246
r=0.487030194508 0.395088338442 0.393689281886 0.0823219269204
r=0.240784140513 0.424116521171 0.398954297185 0.0750198403436
r=0.396460393378 0.396460719683 0.463095994218 0.0578527782036
r=0.742908544117 0.0997337702232 0.0759306227256 0.413601348477
r=0.419123515224 0.393536727969 0.421228872117 0.106144360583
r=0.230130945797 0.0737547754631 0.427982411879 0.104072659122
r=0.724541317067 0.0629502393125 0.443061103283 0.393201430052
r=0.471132174888 0.423972808158 0.0905728281516 0.0707287813656
r=0.374128940651 0.0635884821806 0.453985966438 0.378964906097
r=0.339239455357 0.200717437991 0.204989026031 0.307223939773
r=0.399153375332 0.447596402844 0.119850275437 0.0793822684684
r=0.302845666374 0.253171243095 0.185583914627 0.248180852923
r=0.431471122898 0.308767027593 0.407931921379 0.11424761058
r=0.551168771677 0.459027706327 0.130015724398 0.335826580572
r=0.455797537976 0.243120654824 0.238298645324 0.166381346089
r=0.460918942819 0.236250760563 0.34219751933 0.24763673378
r=0.45103833493 0.187629340078 0.352908714647 0.200367900667
r=0.531519990326 0.281069878894 0.14901884593 0.436435464024
r=0.340109379695 0.193331188783 0.203458641612 0.31045690009
r=0.599428533509 0.322944367993 0.272979866595 0.201023762151
r=0.520088562503 0.0878704957106 0.07202503052 0.383592303157
r=0.289629259138 0.423033040171 0.112859519848 0.0919182315189
r=0.389765510541 0.256270838677 0.195691202873 0.268940754039
r=0.436136631621 0.323515639633 0.0934631953549 0.0825529125304
r=0.376983415398 0.277022143373 0.271141336487 0.2251790525
r=0.508655094785 0.0836963624483 0.376660858201 0.12372032237
r=0.476946372214 0.364221665038 0.10802770813 0.101398155624
r=0.480486224923 0.405789552017 0.379818425361 0.110619139753
r=0.312023310677 0.380291306327 0.116274258286 0.347188314644
r=0.503885696071 0.221316978462 0.306799005643 0.320226452069
r=0.232670095259 0.337330917365 0.360515781046 0.158665880072
r=0.492192245177 0.144063742374 0.346327269105 0.349865975391
r=0.438528734018 0.182119790746 0.321827126083 0.163960853241
r=0.345590079861 0.154034229829 0.331145712692 0.170033886673
r=0.412912434415 0.243572900182 0.298199516288 0.280209608552
r=0.328123243706 0.331021934701 0.128040028303 0.348690993632
r=0.426440179597 0.281832384778 0.169233344493 0.305099877246
r=0.690969481857 0.275483434039 0.252383424763 0.275521000927
r=0.540809092229 0.28729412107 0.26327520244 0.185048640587
r=0.356316425615 0.261001341938 0.267456076094 0.181142972983
r=0.356935915208 0.187051948846 0.290925295959 0.261927000729
r=0.455209547755 0.186008341281 0.261298924048 0.290437560464
r=0.345796999345 0.222358919497 0.308103771062 0.233270928056
r=0.306838362694 0.423416789396 0.0896743577156 0.119743086238
r=0.489042228686 0.164260528242 0.210232186814 0.289934136119
r=0.27590403128 0.41501421255 0.0800222322684 0.0456117589502
r=0.425156592379 0.224649252132 0.270286941724 0.273463030934
r=0.431559426424 0.337799592592 0.0936102379058 0.130469569998
r=0.341453851805 0.132119407241 0.0983679032738 0.425291270979
r=0.400192737681 0.0893825735718 0.064858626659 0.436872475476
r=0.418982465033 0.0734936092514 0.164746543779 0.372989305278
r=0.633831231674 0.10026539827 0.331403164099 0.468720918209
r=0.461667774281 0.349793204305 0.130064209492 0.137787628819
r=0.666039905122 0.14144704086 0.154525010788 0.334438377535
r=0.611860196503 0.39246675696 0.148474671849 0.329238267384
r=0.24107248399 0.147735046491 0.377841940526 0.143114564264
r=0.376930493324 0.352812783132 0.158347747303 0.127666584301
r=0.386068567328 0.411453291276 0.126646352572 0.14994802402
r=0.197178409499 0.17506526198 0.285822223258 0.334809497172
r=0.20920987224 0.216223213694 0.317720657743 0.203289921304
r=0.37801396575 0.205539779321 0.313992140811 0.259435971026
r=0.471379540282 0.27373542248 0.261930314087 0.186735350934
r=0.553334871272 0.353595355069 0.163331844573 0.101697186244
r=0.302289187014 0.310326519777 0.161667109105 0.306167595788
r=0.436903605021 0.224282732656 0.306656547197 0.161801665052
r=0.786217856817 0.293354868482 0.134102445778 0.416335948316
r=0.448356046482 0.235548241103 0.215559212782 0.326201741754
r=0.552000532703 0.170664895825 0.260977836806 0.194156221466
r=0.824451401462 0.14005154928 0.191656861097 0.402280495321
r=0.26116163496 0.425130323249 0.331452240585 0.129509621478
r=0.488252446498 0.264723706683 0.214588727894 0.184397553854
r=0.622112068966 0.315359186874 0.240182528714 0.211472057466
r=0.731333125557 0.346935825785 0.316559067258 0.166915590673
r=0.250104883569 0.345142176117 0.391769060328 0.13511347232
r=0.292102804444 0.14993633591 0.134908649433 0.388128867964
r=0.478036351496 0.123114488008 0.338877228332 0.407949234601
r=0.81168838068 0.155247654375 0.333024219943 0.127809295221
r=0.308827945754 0.494924950787 0.0545644685039 0.401697834646
r=0.253736620272 0.35723216127 0.175944782429 0.30364508146
r=0.74251073202 0.150549697106 0.387642410191 0.334143544487
r=0.438859919027 0.149439775062 0.150693279984 0.367339271322
r=0.373900619302 0.333560183961 0.150912788174 0.367072876172
r=0.728947067063 0.144889377753 0.142862710624 0.356039511348
r=0.324755760769 0.361441165197 0.126594754422 0.371078136122
r=0.670309713414 0.350913785483 0.15006125503 0.351411967217
r=0.457198490467 0.367611619857 0.13354948955 0.133067519607
r=0.458731393963 0.274557445331 0.332476097315 0.20011990786
r=0.366580607409 0.141333291564 0.358290780364 0.173866733498
r=0.232120132333 0.128135749435 0.0868099341044 0.347294206345
r=0.385652663501 0.373246562568 0.0648995059622 0.0359318267495
r=0.240500010814 0.0942271427702 0.428249893546 0.108035768599
r=0.48373172459 0.160900404072 0.165218597714 0.366144668158
r=0.68706484045 0.0328015104048 0.0242328679018 0.514201539451
r=0.704292771642 0.19077291297 0.322205257294 0.225353856312
r=0.575448890085 0.236038643405 0.131888961357 0.27231778901
r=0.73033065275 0.444054997874 0.0869682873085 0.366764171488
r=0.476957699581 0.0699354343796 0.0843827910247 0.481365466982
r=0.24888731013 0.0504335222854 0.0545706100525 0.415369854425
r=0.739634172378 0.104297353811 0.0887591030355 0.367834739347
r=0.304078377048 0.42296112815 0.0906234728426 0.373174177327
r=0.5200881692 0.136773612761 0.349374062058 0.179825706689
r=0.525333060494 0.387971336257 0.0581758452014 0.476056388874
r=0.289988534012 0.113455480651 0.0890615251168 0.424573524265
r=0.660627789947 0.114664625297 0.0926459551851 0.419414269235
r=0.39792804425 0.423732070922 0.112901579065 0.372991635474
r=0.36939594603 0.267280358848 0.135270486931 0.146115184378
r=0.571475042979 0.447634131855 0.0785323038342 0.0943047581337
r=0.64007170815 0.320636114544 0.105356471284 0.0711330790308
r=0.957397236756 0.0521230191596 0.447904588372 0.456242062835
r=0.154804644413 0.0913087854283 0.405943314752 0.401350396483
r=0.391971640605 0.407315115935 0.124931367994 0.365692444144
r=0.373666080283 0.405985320963 0.107267253691 0.129282384813
r=0.246615471209 0.108543953472 0.34130651495 0.426261380097
r=0.873710314141 0.498022009638 0.0879426502673 0.359035220216
r=0.563008104929 0.412999008836 0.406440456357 0.0995381598094
r=0.248613673885 0.442152336988 0.0464252740912 0.46294864397
r=0.403610397481 0.0719149885924 0.0586400158714 0.415174585855
r=0.483053498849 0.233017242607 0.193075192573 0.316539233694
r=0.480577777156 0.4334733778 0.0588780821059 0.0883138228179
r=0.740171577853 0.0630989881757 0.442782337011 0.0432119383964
r=0.31758359637 0.383177905953 0.218898052815 0.198407992381
r=0.427396307139 0.229233111957 0.333560112964 0.198711465537
r=0.709932206065 0.366876723119 0.24700703508 0.192935040947
r=0.591464559042 0.189250141271 0.190764973005 0.250677419135
r=0.53172079401 0.263889269665 0.19736832267 0.259616127529
r=0.678959775178 0.452196473022 0.0377590015076 0.45573747502
r=0.526999536804 0.336106239038 0.305036331746 0.17464294663
r=0.520662116372 0.185027438693 0.170228435239 0.33777569407
r=0.7370944035 0.0981528684661 0.142305946437 0.333531198715
r=0.228883222466 0.365911460524 0.151339868194 0.376753448212
r=0.414715043076 0.150611090356 0.298180071516 0.170304744623
r=0.231692509941 0.0688034731345 0.406054441949 0.393100817901
r=0.665698753746 0.299049558724 0.251848080259 0.28130421664
r=0.695651994565 0.136848871299 0.393157028335 0.131330978509
r=0.659471052495 0.471467391304 0.0484814578005 0.0802429667519
r=0.448047953753 0.307941242344 0.17685099626 0.349663845373
r=0.239182281917 0.270413976453 0.17173059881 0.327763007976
r=0.644993304587 0.181779784918 0.277981740797 0.279443776601
r=0.548487741562 0.171985530547 0.23963022508 0.318810289389
r=0.484241049825 0.165235768062 0.31074714921 0.361290890679
r=0.487841657075 0.3577281718 0.196595083357 0.282918903645
r=0.355266649664 0.214500644792 0.319780770884 0.224695515117
r=0.448465168883 0.340146378383 0.185537461994 0.22089468195
r=0.376585733027 0.180061564311 0.20329403203 0.288302564863
r=0.497271076592 0.251517900761 0.255495847582 0.225591457883
r=0.443806739068 0.29325428952 0.235695071949 0.191846648037
r=0.383455521237 0.184098488611 0.235045767402 0.312034343291
r=0.245773206744 0.270818377602 0.252333094042 0.228164632687
r=0.328516051061 0.290011183707 0.24621814115 0.190064159162
r=0.315532565442 0.336213280671 0.132436435448 0.388175759072
r=0.249411822076 0.278178206288 0.290627892706 0.196116363485
r=0.312912917367 0.252544606179 0.199854283898 0.292484769567
r=0.427351827154 0.140694218584 0.399259799249 0.320641507318
r=0.389404104612 0.263667964109 0.281157610397 0.205603614608
r=0.472744798106 0.136949085875 0.36439289061 0.112733737212
r=0.341170720236 0.403704747665 0.109935292532 0.397450509408
r=0.423086893632 0.382506346642 0.301177013616 0.15718901454
r=0.43065673372 0.220610027963 0.313712098759 0.225364998776
r=0.538486904066 0.239328178806 0.242414398025 0.217919563381
r=0.669798090819 0.344789359794 0.402082583732 0.104705640891
r=0.493590093462 0.376448739627 0.0653539862388 0.0579045507232
r=0.283867345738 0.377669609841 0.13587653762 0.341634593616
r=0.456728180078 0.441553274449 0.344394047903 0.0981141083791
r=0.477599987723 0.101869607905 0.41282613691 0.342950847068
r=0.464383171792 0.336748279213 0.111539366182 0.151879662544
r=0.239769556803 0.355565035178 0.0958441982476 0.1263870936
r=0.454214803494 0.308746186256 0.184483510097 0.360540462008
r=0.430885046469 0.124172627938 0.325713387312 0.169389198962
r=0.707920243008 0.35776330076 0.421009771987 0.119163952226
r=0.698713481966 0.144217336961 0.360010293361 0.182266009852
r=0.264464854397 0.345707478288 0.419710794163 0.131668807712
r=0.313547786963 0.347747858017 0.189522643819 0.320073439412
r=0.342082015271 0.344388446323 0.205332466266 0.144041619249
r=0.506347356125 0.212400020911 0.296565424225 0.176120027184
r=0.502434353496 0.342117736278 0.193098871931 0.315954118874
r=0.566258881268 0.133786287832 0.33485316413 0.179325060363
r=0.529548719856 0.338579387187 0.194057567317 0.150371402043
r=0.502891627655 0.339055446881 0.375366371269 0.117243119553
r=0.654505627198 0.46075088136 0.0538892328635 0.0718332985838
r=0.312782094022 0.36875187269 0.318260811666 0.134261078004
r=0.249194457723 0.408645890789 0.164333976834 0.318831586689
r=0.355297876874 0.160830842433 0.0954675776246 0.433264198133
r=0.382461555827 0.322705615176 0.166206528031 0.405129803625
r=0.273821109804 0.161891768986 0.317518063766 0.128442221212
r=0.763175331843 0.330044724201 0.113397382806 0.401040251781
r=0.530789792992 0.42267588431 0.106676774787 0.0553780617678
r=0.267371744568 0.468946930627 0.0766528031941 0.411073032773
r=0.385869323482 0.104895104895 0.0999912037648 0.448410080486
r=0.511709645959 0.322899188336 0.134867813647 0.413595163738
r=0.760572881443 0.0967843631778 0.334804539723 0.482705818771
r=0.352369194739 0.108770650436 0.111351078451 0.434774072308
r=0.414592808758 0.448096494062 0.0634606518869 0.0986147482116
r=0.202615515152 0.0294456407432 0.477690420151 0.052731734188
r=0.228980635429 0.348003091987 0.0543416645195 0.470548827622
r=0.662021434033 0.12848090712 0.402459850615 0.107292151823
r=0.332074952105 0.122969565472 0.407552923239 0.106843370668
r=0.893446177774 0.0773324873991 0.106917755326 0.379407910126
r=0.414542338312 0.349323911123 0.122171638241 0.11269280424
r=0.482411022446 0.442433289793 0.0821981713006 0.362101138272
r=0.461557604313 0.0502464275751 0.400080592666 0.513995226434
r=0.295869060865 0.349104566482 0.167834623429 0.111284141743
r=0.249692900787 0.0371169615883 0.495509382001 0.0360893602154
r=0.649981756594 0.312698166529 0.253127584781 0.203534256962
r=0.633704800029 0.181204751529 0.227946861601 0.276375904969
r=0.440464598178 0.286635465419 0.245709828393 0.198491939678
r=0.509238104581 0.278875205301 0.309567986009 0.244983800176
r=0.354268186857 0.280425180968 0.312891668008 0.163385743057
r=0.667990634728 0.186214363046 0.245134127271 0.277853963671
r=0.522001384741 0.274608783443 0.245360334947 0.205481485881
r=0.366513933467 0.242390069212 0.259004510864 0.213121104645
r=0.534530656899 0.278018604137 0.247763440395 0.175229426176
r=0.328670044733 0.3131927677 0.241878351092 0.162803920892
r=0.659773791481 0.187595749938 0.277489498394 0.260291574005
r=0.378729955548 0.171624298355 0.233658544891 0.287156697485
r=0.349484861966 0.242461588271 0.232922529016 0.302461306738
r=0.379617770383 0.217598632417 0.331728822709 0.223266903594
r=0.227707876692 0.266798810704 0.375540138751 0.163567888999
r=0.42565852473 0.247077047911 0.206469221407 0.316084535094
r=0.448058929575 0.201550645548 0.313329118417 0.253516127601
r=0.650783454999 0.28391210924 0.236050460941 0.227282179247
r=0.532418156187 0.295749585201 0.255904521874 0.179980170393
r=0.263508199644 0.257595938437 0.266429163388 0.18249785178
r=0.358253834109 0.235678566124 0.242016141011 0.182106253404
r=0.383756082448 0.188542098384 0.352185417796 0.141964484968
r=0.4093294984 0.34055617566 0.131808512877 0.43671861352
r=0.520827472141 0.281623715681 0.321879737241 0.229689517714
r=0.418292704054 0.0545151683408 0.0974711019131 0.461410327596
r=0.499075468615 0.124243646632 0.0653741427995 0.428575030254
r=0.254721789035 0.160248240705 0.405330525849 0.106555106112
r=0.507500247027 0.438440013991 0.0567943336831 0.429127317244
r=0.34233833061 0.0874735729387 0.426797040169 0.057535487768
r=0.724341904129 0.388285459926 0.11885303881 0.1087158133
r=0.815537100198 0.121471411537 0.389696254732 0.385685556146
r=0.347207740505 0.384151258888 0.38908865361 0.122024183862
r=0.768426610202 0.121636596862 0.38998524973 0.103687061508
r=0.815599683579 0.37480349345 0.130698689956 0.373100436681
r=0.278450973129 0.391812015504 0.109366925065 0.384221576227
r=0.274183505945 0.382684262697 0.40401566954 0.111750474622
r=0.249821100165 0.101163177135 0.393619142572 0.109737454304
r=0.305141113983 0.379712861586 0.399224641077 0.116985472671
r=0.219709791753 0.357122559169 0.132221004344 0.408029878618
r=0.280647039673 0.064692868491 0.395002152964 0.11262231065
r=0.456393827031 0.1155753905 0.338304112209 0.135141855276
r=0.456334081459 0.409715424584 0.136886327093 0.330345938694
r=0.362764378401 0.40878329266 0.13719622526 0.331387814059
r=0.666626291733 0.274335008194 0.175716318188 0.183604372648
r=0.349904626167 0.137582817619 0.434219148162 0.280080087368
r=0.354292306605 0.13563891057 0.155041931569 0.279471583153
r=0.63732601503 0.161373657959 0.177746644682 0.369912808209
r=0.278230564668 0.277037049566 0.181438852571 0.364526795606
r=0.273106291481 0.365035803128 0.17640887743 0.180163757767
r=0.538144993365 0.356422429673 0.142479303226 0.363213612951
r=0.411095870927 0.296206510581 0.38395378914 0.157069368486
r=0.264690220919 0.29644735825 0.158151639752 0.381433204372
r=0.441490049695 0.29672681073 0.381101241888 0.16398080145
r=0.647667580914 0.163676347975 0.158589790699 0.381036672828
r=0.258838914218 0.167186879292 0.405198342886 0.284688723682
r=0.272110926022 0.160215020544 0.369303963669 0.294124007538
r=0.201880683041 0.151281535097 0.402706733893 0.149574956764
r=0.254199813116 0.0427140310983 0.399622026919 0.0640864114068
r=0.211826262614 0.0415694747956 0.397647752105 0.524516905247
r=0.353284346242 0.388816336222 0.539158652895 0.0358146345324
r=0.252076183915 0.393900045927 0.503665817711 0.0531293056657
r=0.767724054915 0.0433970313318 0.513308600212 0.0460048379495
r=0.287918289458 0.374158075601 0.476701030928 0.0714776632302
r=0.322122043885 0.519830559974 0.0373911955531 0.399310085971
r=0.540877294699 0.393475935829 0.538663101604 0.0328609625668
r=0.315934084799 0.392105868236 0.0376225992111 0.0339950996242
r=0.522715485375 0.528168286128 0.0410895182965 0.383295431052
r=0.269378927287 0.0617816091954 0.0482050641346 0.486006996502
r=0.25250156119 0.0387370655346 0.039466702043 0.513597771292
r=0.203946814496 0.0275919298792 0.556765727919 0.37539546704
r=0.570280100664 0.0496383491703 0.384945397816 0.516806126791
r=0.322157881579 0.535927216936 0.0427977336043 0.0402137194999
r=0.533830385626 0.39669748534 0.520775623269 0.0413713710113
r=0.886900220999 0.0588068985016 0.394799945549 0.468507523639
r=0.201019865602 0.392323224083 0.513736207705 0.0503355020293
r=0.627309261394 0.542165187186 0.0399218448475 0.377122732536
r=0.576448072115 0.399084421705 0.0460033212154 0.508056191374
r=0.52177028998 0.395938254924 0.0435518432079 0.0359360711897
r=0.299540266753 0.0422287390029 0.0449657869013 0.548191593353
r=0.894124056275 0.0309868440768 0.0302376457191 0.358836045431
r=0.381876250904 0.516546108199 0.375384415472 0.0525837051154
r=0.356419052448 0.0415786110975 0.0404973706197 0.527252174768
r=0.345127392672 0.286616318796 0.230860201668 0.315960551613
r=0.508118668212 0.246209744495 0.164932658213 0.331630940742
r=0.526150237112 0.23104279933 0.141805992724 0.347913174999
r=0.259703281729 0.300435802883 0.181584534585 0.274242932171
r=0.560314067263 0.355655679976 0.187619089217 0.1197375533
r=0.434948669682 0.221722113503 0.296020874103 0.197521200261
r=0.551462954891 0.233640460536 0.219247838449 0.258793681171
r=0.392902791835 0.0825880673469 0.342906327413 0.0958978880631
r=0.757465834175 0.13634786572 0.200552310062 0.310383147502
r=0.482320216591 0.302863467269 0.252153770609 0.165328085272
r=0.27081658731 0.25932532421 0.214344816612 0.267599649932
r=0.414172863368 0.282683565229 0.268942003031 0.254167240667
r=0.442988472652 0.065028949004 0.0541035621995 0.404795394328
r=0.528332190646 0.0443504419578 0.034088360619 0.413715770507
r=0.584025516978 0.506167591421 0.410451388321 0.0377531804082
r=0.651572982322 0.120449113446 0.461286198655 0.0685342671336
r=0.370109056921 0.340425531915 0.293780687398 0.174045998794
r=0.26716221689 0.314677289151 0.336959896596 0.184813282398
r=0.311716579074 0.164453907816 0.284715263861 0.333896960588
r=0.453308806866 0.307042838293 0.234069296569 0.181562244062
r=0.362087608943 0.225458571494 0.235629894111 0.197423264937
r=0.56672726536 0.340908920216 0.23425987818 0.22767317326
r=0.614596462261 0.0608844282395 0.470279277306 0.0638434020039
r=0.360348748797 0.208379813484 0.251929855874 0.234750792022
r=0.670389926315 0.20264199971 0.329697099536 0.249663098389
r=0.321403677437 0.219349521541 0.23961651204 0.290320865429
r=0.363402123148 0.399424076415 0.131830313246 0.336599241466
r=0.271515552093 0.235107942431 0.252898454158 0.209588219616
r=0.343182054372 0.235678456221 0.2495126168 0.221682565911
r=0.423533925359 0.227678240455 0.28654392685 0.260126034845
r=0.716027567684 0.250853137974 0.282102687101 0.242085758315
r=0.25688103757 0.284792695063 0.240700248189 0.247325875933
r=0.554440574669 0.424384066901 0.379282211665 0.111462857046
r=0.283002419826 0.154977812078 0.358527879606 0.359926683388
r=0.510910014074 0.0975078480364 0.430777115767 0.110513165481
r=0.51913835729 0.0671979355655 0.413633375024 0.46791376438
r=0.46517007917 0.120817811153 0.359100642398 0.362145434279
r=0.284459186681 0.294176374176 0.185692211611 0.263118697938
r=0.691397004364 0.384691968347 0.419490031571 0.0825255730246
r=0.544808836436 0.397681770285 0.089261423508 0.384270523997
r=0.459337120064 0.41408352437 0.126258347453 0.375037376657
r=0.411585519365 0.0757738589096 0.107285048472 0.425054430443
r=0.395454804518 0.09069499686 0.41223571279 0.124502826041
r=0.359492710124 0.132962232244 0.389110062007 0.378664036077
r=0.494279094255 0.322491753998 0.235188509874 0.231013318859
r=0.368886996987 0.24536922697 0.197703136577 0.279081254631
r=0.508086995493 0.281044541161 0.291699043524 0.176454878404
r=0.470714752696 0.279697981714 0.181273523664 0.26278764282
r=0.45893691846 0.238020807072 0.244172170961 0.308576614733
r=0.696121763407 0.208620451359 0.282919027781 0.247148564245
r=0.537813680108 0.292267839538 0.263077292679 0.236337369765
r=0.695730041657 0.29050862349 0.209350200177 0.262947336461
r=0.425110648665 0.290949521835 0.237035494218 0.208894650636
r=0.26018569397 0.214510781386 0.34506313636 0.188633103675
r=0.684551043219 0.226834804834 0.219686404033 0.208219785606
r=0.38284531702 0.399996275466 0.364818056538 0.102089463295
r=0.628397690729 0.357471631583 0.184918296593 0.145208429472
r=0.363010459228 0.250635710337 0.272784227013 0.282107978625
r=0.425085793826 0.274486033237 0.177653179775 0.301964944183
r=0.707264031182 0.232294101576 0.167602683586 0.314592756747
r=0.672314773163 0.405054151625 0.133191760459 0.148948821406
r=0.47123988306 0.278756859434 0.255804136767 0.201298016041
r=0.785974506245 0.401648557512 0.101107959107 0.382968474014
r=0.467803023138 0.408981168518 0.13243492384 0.314867652869
r=0.252311279016 0.127530454042 0.145603543743 0.38219269103
r=0.484702755766 0.266993214759 0.238687919059 0.20114827157
r=0.688245994853 0.265285309189 0.285458434904 0.267424506243
r=0.189381915485 0.100869856139 0.114865618378 0.403479424557
r=0.248359790449 0.406410553113 0.3886600324 0.0933348761861
r=0.324431622126 0.406932258723 0.11224750051 0.35275964089
r=0.429584529125 0.189705188848 0.289552281464 0.266730497163
@balllist {Total Position} color=lilactint
r=54.2421567136 0.170282610145 0.339832033593 0.311037792442
r=50.0722640444 0.252739056825 0.270019913633 0.289150426241
r=50.5821060885 0.276302104716 0.235500998987 0.309412376495
r=48.8709504332 0.234735188816 0.230169646951 0.28125884086
r=53.7382601181 0.309188275085 0.199523419084 0.178299340644
r=48.5998815256 0.245935384167 0.303957893937 0.221854870889
r=51.353308226 0.203685362484 0.281973841344 0.241981829965
r=64.0583610093 0.297000221737 0.345218410466 0.236846273243
r=45.0103847122 0.270519527638 0.124644499842 0.184427044931
r=54.8667831976 0.299024184659 0.277264475135 0.204973092135
r=44.3784553427 0.304648460853 0.26690580127 0.211904842476
r=44.8540899073 0.294178873735 0.256692841071 0.222941635671
r=56.7197539014 0.190093166305 0.26780555815 0.336938208564
r=55.8886570312 0.259757630679 0.262013340852 0.215042196775
r=42.804971655 0.294463683822 0.203456195666 0.169369570636
r=50.0132988138 0.28938073661 0.288160799349 0.23408853259
r=51.3128987472 0.258434895386 0.220823558582 0.21624611394
r=46.5735075655 0.121523704368 0.419046304603 0.288261679663
r=66.6253433751 0.177749955859 0.304232676843 0.360291167076
r=60.8566314249 0.240623704072 0.221132951812 0.291830471925
r=60.6104959603 0.239466995302 0.193081551088 0.309704143025
r=49.0058925107 0.213102090653 0.238922528718 0.240512322145
r=46.9044922191 0.223992935834 0.347017819266 0.174646558088
r=64.1438892406 0.247822120495 0.216786743614 0.246342370668
r=53.4479549106 0.228767361809 0.218507654599 0.373354227776
r=43.6413705418 0.289685442575 0.23177557374 0.185876388629
r=48.0612145856 0.277806293065 0.175633428211 0.230040595399
r=50.1308202972 0.146635950145 0.239990548762 0.332021974127
r=52.6985486974 0.209873899596 0.273352367357 0.285153461813
r=48.5434736389 0.221043285885 0.277384798999 0.164876430006
r=54.2354623818 0.27985471297 0.387402551382 0.206266241436
r=59.9326782391 0.353819175071 0.247571599431 0.221816815361
r=52.4331732258 0.288129220004 0.200156947374 0.212870774546
r=48.7130774907 0.30099715258 0.149198908427 0.198926940893
r=42.5240163263 0.19576964406 0.345138021275 0.226263374105
r=49.4740615023 0.167652830514 0.343983855492 0.33740405845
r=48.9767864036 0.281383435602 0.306057628732 0.241773724116
r=62.7465483615 0.217799141531 0.242272338932 0.33475968138
r=51.5161286039 0.150484186518 0.204973270162 0.349890901841
r=56.4869974982 0.241845896441 0.252974192858 0.25298392039
r=55.762213576 0.285653111249 0.174921000561 0.268140338442
r=49.3506423892 0.258746616491 0.298041686809 0.212032344864
r=52.8319068898 0.213527952681 0.242907842015 0.250799465751
r=54.0004765189 0.256683689573 0.343117623623 0.17967703046
r=51.1915275139 0.256501860712 0.272706007443 0.248952684742
r=62.4806622361 0.269348929669 0.243035590092 0.263336016692
r=51.5633757776 0.249118319575 0.253555788087 0.230758051389
r=52.5735522906 0.187416241728 0.264508568435 0.285006896496
r=56.9129576344 0.243546308551 0.29305484611 0.244566278752
r=56.7036776208 0.209219163319 0.287090558767 0.263118448124
r=49.5377845856 0.265184195071 0.297618324321 0.268657472102
r=57.9326240388 0.310000726401 0.257415344011 0.226128645625
r=51.527707169 0.246288306901 0.271870126187 0.215683295862
r=44.8622526684 0.261386613275 0.27285691788 0.205180462047
r=50.1871093621 0.338663759162 0.218638318493 0.238173117693
r=45.9644356765 0.168893187279 0.249473219779 0.267992401629
r=55.2778073785 0.272801960122 0.17288442765 0.370265188375
r=60.0380339853 0.258913286979 0.162217948447 0.258117237638
r=46.4618296391 0.33899352507 0.151781700608 0.173603451721
r=67.6303139534 0.141988142433 0.26651765189 0.240792361499
r=55.4740347506 0.296421507482 0.148276813436 0.391007332626
r=49.6569219853 0.152912753475 0.29835234806 0.311989684165
r=41.131160727 0.19779943414 0.275301267945 0.143937965001
r=62.0994701617 0.365354345162 0.114425440589 0.189169179183
r=48.1102223774 0.178426433728 0.38699787107 0.146933772934
r=38.2102220562 0.337915701134 0.225433707021 0.186467923425
r=57.2748198898 0.296737553628 0.140024897888 0.256798049323
r=61.0052195571 0.257722652973 0.190565199558 0.258332943032
r=41.3930607865 0.275580140544 0.169899540652 0.306739526961
r=58.794053837 0.263785090978 0.278076424399 0.22047404688
r=59.1359787818 0.254045803021 0.265730454142 0.26432288389
r=51.7085489413 0.300675383347 0.230427317731 0.182225987002
r=57.5783347855 0.25112250365 0.24990933418 0.244872105757
r=58.5305377092 0.219962100779 0.269267051192 0.26959348244
r=50.8272367711 0.107938239312 0.327011122995 0.226072851913
r=62.7615914861 0.220433687907 0.391615020488 0.148301025724
r=53.8031989307 0.267382418823 0.161560294827 0.271060277999
r=48.1329846496 0.139790649592 0.345135904569 0.299614278549
r=42.8427862484 0.28200734772 0.260350097249 0.245315056652
r=48.4755281738 0.145824026628 0.188661148338 0.306429290939
r=55.6537769512 0.268895899054 0.194784437434 0.282250262881
r=46.1042362713 0.355917812871 0.119080772061 0.285741778457
r=47.6185175119 0.366219557559 0.301134183789 0.126043923182
r=61.4709787521 0.390335849379 0.211001122524 0.180518633303
r=49.4023866009 0.280924317776 0.231987542189 0.251439241764
r=55.3383493152 0.168608944107 0.28407011461 0.327105204019
r=64.4788175886 0.161328919906 0.295004390069 0.358188406096
r=51.3862987364 0.134148538138 0.257582073729 0.262563880869
r=51.4793153707 0.315902431797 0.236742134172 0.221576559126
r=57.1082814111 0.297088978017 0.216524902835 0.243481140237
r=50.0072077817 0.331658224802 0.177344536095 0.241317954169
r=51.546692284 0.175719399697 0.324188810868 0.26053283767
r=47.3221076649 0.29675691329 0.291892420252 0.231396397261
r=47.8236708199 0.233303744218 0.271357919867 0.240079835477
r=57.2243950243 0.315239197006 0.26781898605 0.233232165136
r=46.4188498283 0.212902812341 0.251776612175 0.244070813554
r=51.4505701783 0.290903397526 0.196179740097 0.191130421168
r=53.1456109159 0.272165681595 0.281867315655 0.165097400887
r=57.987287596 0.237795301625 0.247135842881 0.234869149763
r=52.2268553202 0.338844328702 0.345050348891 0.158835277216
r=52.5611633675 0.217826775033 0.229870443389 0.255390145114
r=56.4164263783 0.258751060455 0.275220390248 0.300413116447
r=67.6811931919 0.318455308552 0.215170700981 0.261841625053
r=54.4147657625 0.267899102127 0.357624138307 0.198372313773
r=63.2536024612 0.408736503209 0.338396227104 0.139264256043
r=47.7677747534 0.220765922589 0.254399092613 0.309530185836
r=56.3248193502 0.317919279969 0.300272846462 0.202384748946
r=54.128839094 0.119536750042 0.337494894159 0.23984718518
r=59.7778653325 0.251201220435 0.224425009607 0.309565511057
r=59.1356861521 0.414625612316 0.175214102436 0.152320970376
r=45.4684508824 0.169427633668 0.406512499136 0.249507758788
r=53.9828750513 0.216497927139 0.232774014899 0.286267198452
r=58.3917966777 0.316438313166 0.178861214433 0.222342545945
r=47.0985138788 0.194934792056 0.281080063976 0.247865901465
r=55.781618349 0.238899649658 0.272727272727 0.257528127944
r=49.8572370117 0.377256679751 0.213566008695 0.245524747653
r=55.5504945761 0.213019792624 0.22237573876 0.28315911347
r=44.4202640107 0.212785495844 0.332456423396 0.231815463371
r=48.3845345797 0.232114662374 0.289353874454 0.20557982678
r=44.8981630532 0.304751419381 0.225287654081 0.258316602983
r=60.5262382599 0.242101215368 0.228638617431 0.281963964164
r=51.932646794 0.272103357905 0.262711859455 0.274002460068
r=47.5221413612 0.201442120037 0.14845746168 0.273410747455
r=53.3824887062 0.252222486332 0.196759369305 0.249116551779
r=51.2170532628 0.245464649055 0.218397879798 0.256287937078
r=43.134767296 0.250624336642 0.189158394206 0.165246300805
r=57.1481361462 0.22514619883 0.240499813829 0.284271853166
r=61.5508277217 0.172384375227 0.212807667175 0.262814927757
r=41.6911608746 0.270720893006 0.255166942898 0.177475103764
r=44.3175122429 0.28177556184 0.294066577368 0.183583866647
r=44.6649999861 0.235886401567 0.245748334506 0.294092495276
r=53.9383509628 0.290855425112 0.243460168266 0.250397682253
r=47.6155202137 0.208689056508 0.346730717908 0.229764162207
r=50.8585749109 0.220199890207 0.286326307462 0.2832978252
r=44.0529800912 0.218125656519 0.282233154101 0.183662503077
r=54.0207163244 0.270392770843 0.320679449234 0.156035974206
r=47.8508841957 0.25777572084 0.250156758532 0.219675932838
r=46.0295034017 0.241143569527 0.222861282388 0.293176993834
r=59.0905267631 0.282278763531 0.180206822155 0.281702190976
r=51.9866162559 0.282578480684 0.259197108369 0.278796833604
r=53.1529939037 0.256091326199 0.262879061473 0.24255464753
r=52.7167848953 0.215206516255 0.265277758777 0.245694252882
r=54.7925152773 0.212959372737 0.243938549139 0.265143755405
r=47.0614928856 0.253129945564 0.270495307797 0.210351868204
r=43.6591448338 0.183542836766 0.294927342427 0.230899527503
r=63.5945313488 0.318687612502 0.192767141221 0.209349260896
r=60.0505683249 0.219191448784 0.237109972723 0.309382831038
r=51.1289695836 0.253289426152 0.256102520276 0.199537188991
r=52.4113760909 0.191981322612 0.246381693593 0.323179472373
r=49.9285724818 0.261822995954 0.246823122886 0.201367715301
r=59.8579660789 0.193041081911 0.210450977696 0.337896176654
r=58.5047942049 0.190652048471 0.224697057126 0.328101557992
r=51.8866937137 0.16029040953 0.18202764977 0.311856939976
r=45.9843501476 0.25655166075 0.278840519767 0.274095520399
r=42.1614816878 0.271957285073 0.271561212287 0.170075177661
r=45.193205885 0.205101874288 0.2208401102 0.284445845919
r=49.3788098618 0.310241524976 0.208455639862 0.268851149388
r=57.4303243336 0.218510464558 0.289794810843 0.167769238315
r=65.9953898036 0.342544546029 0.21095187107 0.202907503501
r=40.6577623136 0.247486041502 0.26756436865 0.220236457965
r=40.5627204845 0.152167889034 0.324647274535 0.238043072907
r=47.1344755117 0.169912366441 0.283438601984 0.225666952334
r=53.10818149 0.286517946224 0.273405170703 0.207663684319
r=55.9221587104 0.300255181131 0.254608762014 0.20118766545
r=52.6395542997 0.304257853208 0.162364150662 0.204868244752
r=46.478024194 0.214169837478 0.251681267145 0.275853169336
r=56.3910847095 0.254979566882 0.216540006857 0.213397645226
r=55.2501229868 0.277864943855 0.157391170589 0.364159360098
r=49.6465736283 0.190712930581 0.205776132026 0.331904729251
r=52.963668162 0.202968927257 0.266608560914 0.279474834675
r=52.0386551701 0.200145682748 0.199230496255 0.370902672718
r=60.1232243344 0.3106335814 0.288411247108 0.195322651954
r=56.1921408335 0.294376189864 0.226782730061 0.198440245104
r=60.8300756989 0.303635771526 0.222843817289 0.283300045203
r=46.4608372901 0.289442410227 0.219542943406 0.224505363911
r=58.3288116681 0.28352133481 0.358086861159 0.198530399167
r=39.8744874409 0.159076327816 0.273661820299 0.251196786197
r=49.5559451163 0.254224852844 0.331989104376 0.258167053797
r=46.7157416794 0.202032875118 0.279274856353 0.225889155575
r=48.7221997373 0.314530019685 0.255556922572 0.299007545932
r=55.8983407191 0.288644136248 0.261628256685 0.255823795284
r=58.7532739151 0.269031652249 0.241272571652 0.304120027589
r=55.4932867817 0.258072828521 0.26201831029 0.266832934976
r=47.1250622598 0.213168597345 0.194846737105 0.335559951126
r=47.9590578939 0.230873328974 0.155925980458 0.275459644929
r=44.3244603854 0.219551369801 0.220354450711 0.334227673438
r=49.3514073937 0.335014938991 0.234935333297 0.273679463023
r=50.6358184991 0.225781010384 0.232207276286 0.28402634769
r=49.4151191128 0.21180566512 0.246668349584 0.27557245485
r=58.9450288317 0.174300095026 0.235049027286 0.267185656256
r=52.2995592044 0.184339060025 0.248057923725 0.254595611943
r=49.7818537693 0.301548249704 0.146286780024 0.1467232793
r=62.3799802659 0.142628302614 0.351846219356 0.25048157836
r=60.5414018662 0.237032412466 0.204018752637 0.314996907318
r=55.9339015116 0.231062885122 0.152838578947 0.343146814941
r=46.9139635866 0.230828484573 0.263236083027 0.253401009642
r=42.3746966194 0.250896787869 0.1740244035 0.212606663406
r=44.399262963 0.36955615977 0.202840096388 0.258344823439
r=48.9380212376 0.196669436809 0.13668520531 0.308327473417
r=56.9157532338 0.154055006462 0.248776244417 0.307877498232
r=57.6569173837 0.268476458288 0.155106111952 0.294698007547
r=41.2703025029 0.298847498874 0.261948199838 0.240409737518
r=66.4847589963 0.217614658765 0.246587678897 0.288751067276
r=42.6126060032 0.311384271042 0.239375943876 0.293920687352
r=53.2768895351 0.167711614648 0.232914339628 0.312581478043
r=49.7623531208 0.268546661994 0.189398462656 0.259542977803
r=38.5616290941 0.318312671008 0.195629456463 0.240376641387
r=48.8075807791 0.290488972156 0.199756204476 0.151477484943
r=50.1256361965 0.396775116039 0.229239534526 0.152137090565
r=59.4635936719 0.371442898333 0.209513064346 0.158831640968
r=43.3158366073 0.188817109307 0.278136675685 0.311725838809
r=56.009649634 0.163971107796 0.261914108503 0.269582057523
r=45.571733124 0.353852543256 0.215560811477 0.211893398657
r=44.4935031821 0.266145171547 0.261745341877 0.179611002086
r=51.7975191209 0.230994619066 0.295628243752 0.234247779975
r=48.9503262265 0.33449215597 0.189990969175 0.333421244016
r=67.7066830246 0.39273287079 0.223651560204 0.200151837871
r=51.4021573987 0.28132910175 0.207623581458 0.3275678015
r=63.9564677635 0.285982706742 0.172923486427 0.258039050359
r=54.4430758672 0.304825841603 0.178840431136 0.232126161016
r=55.7967946027 0.381781238002 0.226708118949 0.174390014488
r=57.6899359154 0.248240398632 0.326933848581 0.165727127752
r=61.4323336182 0.299412829896 0.248416277849 0.250193161195
r=48.4313039657 0.227124365797 0.283530852303 0.22918897364
r=49.4101160162 0.301406110651 0.214318131403 0.247370333148
r=56.5142605198 0.284960841316 0.178211159601 0.230846172525
r=54.0307430892 0.266446840982 0.178740463628 0.27068965947
r=39.2577326686 0.366873517278 0.158082950601 0.264768783087
r=59.4816962862 0.328038085693 0.221999498872 0.219961580222
r=57.1938460921 0.271960329823 0.222534503007 0.279153746056
r=57.3714500843 0.249851600964 0.162883946134 0.28771372371
r=39.2787693631 0.253853135814 0.261024725144 0.225077773453
r=53.7655662188 0.183505007917 0.27076550853 0.262884488801
r=50.3898541261 0.208665885023 0.270254065567 0.216992429986
r=51.0501917146 0.291355510296 0.264300621056 0.271787231903
r=53.8165275177 0.21310955967 0.241475079454 0.233486683576
r=48.0663341513 0.355903665814 0.199365942029 0.177482949702
r=56.4976977516 0.29917605347 0.235958687783 0.295540245794
r=53.4236389217 0.218698569439 0.24159176267 0.283263704266
r=48.4727490141 0.236329965236 0.222900895632 0.255033193628
r=56.0248792981 0.266398713826 0.231229903537 0.271396034298
r=64.0224291996 0.236986160642 0.248051776516 0.330031259631
r=53.4237045506 0.269308655929 0.180488838655 0.303970048036
r=45.4553639169 0.188482113006 0.321808281989 0.240022448297
r=48.3497277973 0.255330968253 0.228995386879 0.267074226949
r=58.7304426855 0.20399613426 0.234930695135 0.307303836685
r=45.2073084718 0.233407774443 0.275187847489 0.222613813478
r=48.8773388039 0.255368972692 0.289493614688 0.215002655106
r=54.5570339298 0.239279547766 0.207135930367 0.256108233402
r=50.250454582 0.229201563372 0.274806572545 0.219031666268
r=52.9854961005 0.234308474111 0.265701336159 0.236819903075
r=57.4368423465 0.255142763104 0.184769192792 0.344071422694
r=56.9819210468 0.23746624093 0.269847213122 0.237851068329
r=56.0895929599 0.260170932221 0.276995974722 0.248280601673
r=56.2767637715 0.25484588497 0.302902857997 0.236920316268
r=46.5254231578 0.252716678466 0.309128586578 0.190227249938
r=66.5151718893 0.216898234735 0.281210915256 0.245845207383
r=41.999213103 0.335981818726 0.174271700559 0.225375213445
r=42.1247861304 0.245511193169 0.298207554427 0.224032617894
r=49.7861243472 0.197174507858 0.238624795433 0.270423394285
r=55.3190014325 0.242901695796 0.256730123665 0.279145821151
r=49.4572614533 0.305815135959 0.321196541781 0.195849191106
r=46.2696666962 0.298640605348 0.149379008193 0.160711228534
r=54.6175267596 0.267438935426 0.232372399567 0.310643221895
r=54.0466099299 0.289063950558 0.303599374022 0.246173841543
r=62.9786406395 0.198128303148 0.304628411077 0.333407142807
r=56.7612612481 0.253168273918 0.204020272219 0.27081770831
r=56.1106742003 0.260911877532 0.234984427577 0.203312363862
r=40.6656361573 0.248355852584 0.2440457165 0.261073175456
r=51.0526343345 0.213699132668 0.251950842439 0.188716819957
r=53.6731623028 0.341215265211 0.248843849278 0.20105963727
r=53.4084933989 0.247261230792 0.262738033968 0.231649633605
r=53.3532115707 0.252072422236 0.280755111975 0.213109054243
r=47.0174102624 0.256205630355 0.233161974704 0.27629130967
r=58.4769740564 0.257573294315 0.230188406582 0.261005437237
r=56.2034862534 0.21639047171 0.268980779619 0.271036994441
r=45.7692813356 0.326887224697 0.234224413057 0.214506904288
r=57.4364762427 0.200029947405 0.251120220113 0.279839781384
r=45.3412649258 0.290080470443 0.231956050758 0.193144537295
r=50.7798335647 0.313312226322 0.269876966831 0.179659771662
r=46.1091409587 0.351996893878 0.152316378309 0.172359780366
r=46.7404902934 0.239841972678 0.267958406854 0.223111495822
r=54.3321525978 0.268535116749 0.217487896059 0.297756940614
r=46.8056828594 0.23285345371 0.248154700177 0.253756684764
r=56.7822362029 0.274598863012 0.219686512001 0.322913419721
r=53.3356071719 0.187778956765 0.323564583228 0.19877722197
r=49.6675673352 0.304391806085 0.194803158302 0.315924024074
r=51.1595242187 0.308576459711 0.238405243387 0.181172020561
r=45.8213140538 0.274669772085 0.256549658959 0.322557533411
r=50.2995035908 0.216885839527 0.157965724003 0.286683965929
r=42.4583302162 0.263347757555 0.172437693516 0.297419964301
r=45.5698423296 0.238215336576 0.264036509938 0.297378850658
r=47.4131945841 0.191503286306 0.241316766238 0.271085182173
r=39.7306079382 0.284460111418 0.191345809067 0.171535380842
r=65.8206885261 0.1125077203 0.350726960122 0.232493698566
r=43.7465450246 0.250682813708 0.252606716482 0.291737524693
r=46.0298612201 0.18341258752 0.320090121689 0.198503466293
r=46.3522237467 0.129830528353 0.294825934831 0.219785375007
r=63.9606164531 0.261969381881 0.124774230622 0.335358448608
r=47.8874239995 0.288793005821 0.216110620371 0.186541641186
r=39.5032490395 0.281582384773 0.168548236611 0.277788144554
r=45.0658925728 0.203207174814 0.289503321864 0.289513654257
r=50.10400432 0.249510170639 0.250716295923 0.19861880843
r=51.2561655567 0.125408471546 0.394598927184 0.156811969501
r=44.309035999 0.264549443985 0.25632409705 0.239859043286
r=56.3429035605 0.249689557414 0.224690143155 0.27161969026
r=56.732034715 0.299445311146 0.237198821286 0.221112844514
r=47.5241780649 0.23451977892 0.231930749957 0.266146805533
r=53.4200268613 0.240785771206 0.26406283699 0.236869217692
r=53.5477151337 0.25705120494 0.257981474799 0.270475961346
r=50.893400326 0.280864289179 0.273975314507 0.217883619879
r=52.8734997374 0.196845264741 0.259914144371 0.27588868611
r=52.8897379257 0.240019330222 0.232199085261 0.271775551436
r=48.7305994224 0.232868774948 0.262644600538 0.233308987396
r=50.5144186571 0.251791450457 0.244049089861 0.241314553991
r=50.0551147187 0.233310441769 0.287255074454 0.227301879189
r=50.6069633987 0.273072257922 0.238848809465 0.227201533419
r=52.4746006052 0.22665586996 0.27390645853 0.247694453192
r=49.8580079719 0.21224975223 0.307525602907 0.203660389825
r=58.1218832664 0.244593614379 0.24154464648 0.309556301405
r=45.7546626432 0.224035745449 0.312500924324 0.218079403109
r=46.6711436395 0.261292484 0.246909729442 0.237590782715
r=57.1050342191 0.2555300187 0.198899868896 0.275849058402
r=60.6311918469 0.238910239355 0.267029888062 0.237314380229
r=63.2972335643 0.25332145038 0.20012873199 0.239383736859
r=52.7209180447 0.236012369688 0.303408040297 0.178967279838
r=46.7540952119 0.284152401141 0.175265129254 0.313411755188
r=48.0685501219 0.254842513054 0.279396627552 0.231673310501
r=60.0723441538 0.162653744553 0.144364242088 0.375464809113
r=62.9660361158 0.212123504101 0.16182600511 0.361377235444
r=55.3179801182 0.198611034152 0.295266064535 0.178016660202
r=51.6088879399 0.336597878046 0.101740118923 0.351827562085
r=50.7090210907 0.211353568912 0.361912312494 0.13407329105
r=56.4653015428 0.37120383959 0.14970674829 0.205996405624
r=48.6506737303 0.216923919188 0.278415365149 0.296176424974
r=64.5063082373 0.318004473743 0.220911009338 0.217077253046
r=60.8973143042 0.209403233927 0.242859528346 0.26706338062
r=49.2015882162 0.309286754003 0.192489082969 0.344133915575
r=58.2380701575 0.330469422911 0.176873385013 0.29295327304
r=38.8245209839 0.238984746747 0.341631058319 0.149417852523
r=43.2484417242 0.178708319486 0.308806912596 0.120948266312
r=48.96756303 0.321347931666 0.339283432028 0.151265993553
r=47.770347425 0.249042612214 0.260856033235 0.287635827278
r=53.966309816 0.156285418739 0.347270684544 0.186778323855
r=45.9560555905 0.174973966635 0.344071830836 0.200274147274
r=40.4337265331 0.288457691324 0.205024064975 0.244131922491
r=44.6103848757 0.236465134789 0.266284058186 0.321999420571
r=51.3290944888 0.239403053169 0.216447253888 0.284534250605
r=51.2043232467 0.249302269142 0.282477854629 0.193316345104
r=57.782045633 0.263728190369 0.226550241664 0.204715109462
r=49.4216623911 0.232839602215 0.160990422557 0.283205224852
r=48.2880283081 0.199975193169 0.264013463344 0.299703163717
r=47.070451173 0.228744445452 0.275066945527 0.225843379359
r=50.3120054066 0.356972721733 0.185716040029 0.258510990781
r=48.0110749974 0.203636579216 0.262012329856 0.266077174044
r=56.0244084701 0.266159777464 0.179642588509 0.284767188035
r=61.2873432105 0.260076947748 0.284076373178 0.269422371808
r=45.8435963069 0.203650060279 0.232751808212 0.287837215245
r=60.6780550252 0.217174583357 0.319211925165 0.246524033823
r=48.8341394461 0.205252968375 0.353136231168 0.229973122432
r=55.2463067636 0.212640575387 0.349813481206 0.166530933448
r=73.2924071506 0.146743695327 0.317794440006 0.243536557884
r=52.9371384422 0.123570767959 0.380132753865 0.348867663548
r=50.7946457795 0.258749192027 0.291384700621 0.207843602834
r=59.9977618739 0.243968936579 0.366791922397 0.249510806786
r=67.4092254887 0.255428241771 0.281311823971 0.197669711998
r=55.6736876218 0.256311569301 0.373715158457 0.213638793433
r=50.2761464958 0.311575422855 0.13583203751 0.344033554368
r=44.2907238539 0.294376114082 0.408146167558 0.144893048128
r=65.7239493196 0.271172569392 0.181981538565 0.232647855547
r=34.2837382783 0.350923437392 0.164633726139 0.247898146234
r=51.105399211 0.149210117164 0.152326614471 0.334027430729
r=64.7616639872 0.143826832935 0.187450252056 0.389758556646
r=47.0509064469 0.121726051553 0.423387445326 0.253461957367
r=48.7940172055 0.186474731717 0.357077010353 0.325024819175
r=58.7269431929 0.308610240053 0.194613048374 0.234346751365
r=45.9058944042 0.305260759554 0.391145327433 0.140230960176
r=47.9707448615 0.240515607493 0.259123132179 0.309888061655
r=46.0623345752 0.254634822867 0.390820773252 0.14263085259
r=40.2133422547 0.4026759295 0.160398977229 0.236278624727
r=36.364978951 0.305851024041 0.161797046811 0.301153449127
r=43.1153056577 0.308042964965 0.151009749462 0.145523118008
r=49.1526987973 0.141023134572 0.155995438254 0.356093189964
r=47.9503033928 0.234598979092 0.134416174693 0.256575464253
r=53.7478083485 0.310095147341 0.338076262254 0.216896954996
r=54.4846385397 0.140577644534 0.230992283875 0.368113235366
r=57.7115960232 0.26368775099 0.211265105514 0.286687783264
r=50.500130481 0.244162009407 0.270184296158 0.285627428949
r=53.9665779877 0.22888988813 0.194892967611 0.332011609369
r=48.2764072691 0.237359853987 0.267083845495 0.227675345476
r=44.4518164826 0.295412687927 0.216137714907 0.181704893509
r=51.1365430112 0.26457925636 0.282213524679 0.194824961948
r=57.0669086517 0.237177882268 0.193681056431 0.297793634299
r=65.0162402095 0.190970035409 0.250759261592 0.227232648948
r=45.4999945928 0.219263936526 0.176600950219 0.255802947105
r=59.4044485517 0.264806878354 0.199740853384 0.268767776695
r=59.5156474167 0.248889596096 0.238501074071 0.267774683746
r=52.7980068417 0.299926527988 0.269516003123 0.200303072048
r=66.1119870063 0.209043428958 0.132522107008 0.336168264041
r=68.4642202683 0.210092979973 0.140472710494 0.351295197882
r=42.7321713037 0.384795079998 0.291497161327 0.122537806441
r=49.3785641239 0.240527671243 0.302428992274 0.152872732663
r=44.0124402365 0.301475866425 0.258147414362 0.154994688029
r=59.2288280231 0.288863947722 0.265079503804 0.213116651832
r=52.7850009186 0.218353373413 0.231386383879 0.255302271209
r=47.9553224526 0.26392017017 0.239542572876 0.219868542785
r=54.7437647639 0.238176236521 0.252605084512 0.223967032911
r=51.4968318924 0.330106323587 0.227187494524 0.224319736832
r=43.2974958201 0.133531743475 0.297719714896 0.196440355993
r=49.6065043767 0.178662264067 0.283759463359 0.265524370473
r=54.5824086365 0.282942066745 0.248649514055 0.247457400663
r=56.8521740605 0.234427126482 0.248610246356 0.255545149913
r=46.0326497528 0.260090368497 0.228964742239 0.313761296062
r=55.8445474226 0.24349235963 0.311011904762 0.212564410092
r=56.5350967316 0.241232430698 0.253196460668 0.241984244097
r=53.9397193343 0.208641212571 0.262226615594 0.30771448577
r=52.3215297581 0.27177502853 0.235700363241 0.253411006047
r=53.390689316 0.26008859311 0.252858311319 0.224995009154
r=61.4135505676 0.319547253407 0.262500672803 0.257626748933
r=60.5975840227 0.185478165798 0.300935751495 0.332802752589
r=55.8981279605 0.215815661904 0.276080039294 0.193819804813
r=46.0827217733 0.206441800184 0.282147618271 0.296121440424
r=45.8291144412 0.208231889159 0.337590566425 0.248469292971
r=47.6927604376 0.274626482026 0.278155685673 0.200610940238
r=45.9476449541 0.328642799831 0.317155680202 0.160817254051
r=46.363835695 0.29654181435 0.24274994412 0.290602548137
r=54.237896768 0.303747632812 0.169997342104 0.344371906043
r=61.4390380888 0.173190895406 0.218969079054 0.363916235585
r=51.7966242732 0.192798827716 0.329408275766 0.17149884865
r=45.087339508 0.197347096956 0.318917934987 0.255355129651
r=55.3008634917 0.250942897304 0.230178280656 0.293863860938
r=46.2644053618 0.253478225076 0.286037704783 0.206491314728
r=54.6693812227 0.240911106011 0.242576584967 0.274282866592
r=60.8691856428 0.267808058601 0.222482430833 0.296528478095
r=45.2084460266 0.227828292166 0.274788932027 0.262280785298
r=57.8011527087 0.27666001935 0.227658542899 0.273483347703
r=44.13782806 0.24302636791 0.238089231101 0.238891107395
r=48.7654644201 0.284119874963 0.215982920964 0.247385671006
r=52.7228338346 0.242901296725 0.252612631653 0.256502832079
r=47.1335897257 0.207597526277 0.313373464701 0.186834246479
r=46.9960399124 0.252010791654 0.230112370915 0.234049340499
r=45.5835277052 0.305293803618 0.347120314847 0.147423243572
r=49.9043333515 0.332276296743 0.208366365727 0.18418073748
r=59.9193174096 0.227946686321 0.250623426079 0.31505435784
r=49.4299453967 0.263608964321 0.248775066929 0.242006364601
r=51.8756841636 0.279378282384 0.22883336875 0.27969197454
r=52.1032743254 0.343441636582 0.15009556169 0.223203794153
r=49.2946429198 0.250422119038 0.233572534121 0.241926973407
r=43.5066843871 0.302752948313 0.245731413585 0.300879587504
r=41.6235545697 0.294060840174 0.259763253003 0.227265411235
r=47.6170854154 0.212772240679 0.216507936508 0.221173864895
r=50.3317453325 0.255697862716 0.263486837703 0.222588027462
r=52.2794355044 0.312040860322 0.238752632539 0.236182279489
r=52.2957196077 0.145738076651 0.211627820527 0.302628155087
r=65.1238168481 0.292625163928 0.286284039188 0.21526652781
r=47.7447377462 0.24801061008 0.153089505543 0.325537305312
r=50.3997075319 0.223987881733 0.282097451067 0.233200432523
@group {Random Data} recessiveon
@balllist {First Position} color=white
r=8.87672813697 0.238516565477 0.237614713142 0.218820310442
r=7.19402256282 0.390689899742 0.223903680341 0.230896105574
r=14.4416803192 0.17117186771 0.270774477675 0.15940478696
r=22.3483128949 0.0303119526514 0.372698469096 0.25783588219
r=20.6630129313 0.180553680668 0.370194552406 0.0429418894794
r=20.4286178524 0.11759133321 0.186895102677 0.030787476242
r=22.1742351356 0.0506594594893 0.117225164005 0.427699355329
r=11.3959391115 0.327738421633 0.384135143828 0.059179242808
r=5.99289604344 0.349578587456 0.418539191136 0.229472970878
r=19.4942738624 0.109634762774 0.343824838131 0.408848780158
r=12.2944765958 0.468921430571 0.344763413711 0.129576915609
r=18.2742745577 0.0898736202827 0.215328625669 0.143520866754
r=11.5294835075 0.334364793895 0.162744078213 0.335834511174
r=24.9497788618 0.119438205988 0.0183381710684 0.502488597965
r=12.184735852 0.177322963584 0.474541945514 0.0371593736341
r=23.1138713127 0.0975005531687 0.0179195099255 0.453481284127
r=6.39027623943 0.3322801444 0.315286322377 0.221835564563
r=8.80804910079 0.50845197186 0.0147303785159 0.232691417071
r=24.4788461428 0.0836552324677 0.150912002408 0.322283888225
r=19.3740802937 0.330954571661 0.198368175602 0.00850384506216
r=22.8609964296 0.0485117521674 0.048862247626 0.392610772516
r=29.4068687394 0.388048605475 0.0781797018936 0.477476237703
r=11.5022159372 0.340455598116 0.363108826862 0.234344561864
r=24.4315305367 0.0409247416528 0.348828053513 0.24017199016
r=15.0124161196 0.333422200333 0.402577555102 0.202345251354
r=26.1546952015 0.043907688338 0.164096329934 0.240537525637
r=26.9753129711 0.0667675786897 0.275930933063 0.604957728217
r=5.81662884351 0.156711851627 0.307962280712 0.129376822158
r=32.3299416435 0.0410582467768 0.0770848190963 0.45813752926
r=15.2947776127 0.0781104125977 0.304502124288 0.461363693584
r=4.28345039589 0.33181061288 0.0284187753651 0.386077778374
r=5.85824129661 0.223349117851 0.351989388126 0.317879049255
r=21.7921725787 0.318802457465 0.182860538579 0.339891406527
r=6.45490835123 0.303295887605 0.157868398465 0.184452145489
r=19.5336883268 0.0525073660774 0.236024866062 0.11039151409
r=18.7716032416 0.313821561248 0.135368840957 0.547352774521
r=26.5242640404 0.212919225522 0.0529792509989 0.34155690042
r=13.4240620573 0.437478420418 0.391164417787 0.018316670782
r=7.88141576541 0.101197873325 0.337003349037 0.371778502547
r=4.06869678652 0.072691995213 0.379194522828 0.4207030543
r=13.448848108 0.221572537725 0.232055625097 0.163666799635
r=35.2668351611 0.0587891019119 0.243518728415 0.364477945481
r=15.280303094 0.291844405255 0.252688473109 0.395786347803
r=17.348995615 0.348779827386 0.192771442461 0.0656894630715
r=11.9236872836 0.320015817894 0.143954752941 0.337006815083
r=12.7961442171 0.298477618725 0.172114746274 0.190442186979
r=28.0764344244 0.0369185453084 0.0470109408265 0.128797872277
r=17.3634442318 0.211054360912 0.28263358692 0.211259897404
r=12.7591664349 0.184965025624 0.453327336451 0.240032751668
r=18.5808229608 0.0429221003297 0.570618511674 0.0727915742407
r=10.8660088477 0.362175708988 0.112705469659 0.272239838619
r=11.7343363347 0.396663891717 0.376700788166 0.139600377444
r=11.7704417575 0.290182079416 0.0943121157417 0.0961290579853
r=17.1626934711 0.190239253797 0.313702916558 0.273949969597
r=5.57665927826 0.138604719502 0.341344889534 0.467862847477
r=16.539583069 0.359977429476 0.10326090874 0.139030131398
r=24.1707989776 0.205088919918 0.234416750822 0.329097887602
r=12.5558615189 0.299672608103 0.0783402219937 0.314216879879
r=9.30799704217 0.520498821393 0.269708941728 0.203498885558
r=14.7926018266 0.315205705708 0.319672385467 0.251471336199
r=3.85772364137 0.241064346537 0.250692687979 0.108841040239
r=19.5447112825 0.271089998038 0.296650593315 0.272094509573
r=17.0456742317 0.0826844975724 0.135353277173 0.255090739083
r=5.73907446502 0.279433995166 0.34806266705 0.3106077846
r=13.6296573621 0.341265360212 0.164360848691 0.420090573475
r=15.0009463652 0.376805628961 0.304881413663 0.0373991451302
r=22.7748172096 0.113538258571 0.341879256312 0.174544912094
r=15.1612294499 0.376309262068 0.0677626544043 0.391603095925
r=14.4793468824 0.101049951673 0.227471139863 0.356024005761
r=23.8016209829 0.144048236536 0.116949727074 0.324596159787
r=20.68275388 0.263697649125 0.21847206827 0.224396744798
r=4.92979401813 0.668213903779 0.1897867943 0.0233487727431
r=8.3781666544 0.35346155863 0.0600533064214 0.401894752126
r=11.2480467196 0.467011347845 0.173168284156 0.0335675756734
r=19.0313474592 0.276331975423 0.135558768602 0.282717239502
r=12.1514522485 0.0531769767483 0.690973133798 0.0252159479249
r=23.9199483855 0.514261840938 0.160165744266 0.22138535235
r=10.7514779719 0.491414717515 0.0466676494342 0.437631412661
r=27.6667228199 0.269405935789 0.057627645127 0.403263658357
r=23.0146009372 0.470531774467 0.371077038417 0.152866979818
r=24.1237551607 0.136855929535 0.0991892265996 0.277938967707
r=10.9637893665 0.340640386784 0.0585162673068 0.203081317571
r=13.9566936377 0.309104746359 0.278134973707 0.217110161425
r=14.1530877205 0.23358190993 0.244621541485 0.219492810824
r=12.3249754089 0.316208559205 0.251866046702 0.262933953126
r=11.0286845167 0.169913447732 0.176715293274 0.228342922742
r=12.8515946742 0.202247192949 0.197919947546 0.054438997641
r=9.63162813746 0.271084013666 0.264525936473 0.219506741226
r=12.6205732283 0.0295392552737 0.134010352854 0.561501949438
r=19.5089610495 0.0784198059688 0.180767236253 0.383209195228
r=9.201680653 0.012529581035 0.295669181382 0.344949809534
r=22.1863716968 0.25550328172 0.187464716731 0.368204654985
r=24.9198387074 0.145529360872 0.433777011952 0.370010547789
r=11.8739570757 0.187284688678 0.307190517351 0.282008915364
r=8.67745099638 0.312099284078 0.127053701195 0.0422198613478
r=18.2336459126 0.0637002161535 0.359288119499 0.40106492261
r=15.9596444716 0.148973415523 0.379523695283 0.0751060574931
r=13.4101956036 0.205930689895 0.241430254555 0.26944325464
r=16.0523370084 0.0490351979953 0.496818720129 0.433126034573
r=26.3855697956 0.179024260423 0.312262155365 0.235552667561
r=14.9794375973 0.172694406921 0.300529975066 0.338018856797
r=22.2074494186 0.101332883563 0.278098165506 0.373235007334
r=11.4952839368 0.501696313461 0.216945895457 0.156222190458
r=12.2583827067 0.218411516937 0.317831816354 0.441197358115
r=16.9529966991 0.0381954440726 0.0732752272024 0.426859757121
r=20.1640515008 0.289693429646 0.215225120045 0.298030504416
r=16.6793312578 0.250432614733 0.410361138427 0.213694732152
r=19.5704790253 0.40476318203 0.211311781497 0.313263236855
r=8.22261666894 0.241137992359 0.500643753342 0.18285687146
r=6.13623382482 0.261187661841 0.184328203029 0.0919907869768
r=16.3625984269 0.211976595427 0.296044435267 0.299284989252
r=17.7328949555 0.195080981857 0.145008603968 0.273072389383
r=10.9028090623 0.122979171169 0.0101466259237 0.427540258504
r=18.726626296 0.0558257606758 0.469659546348 0.0132515480932
r=18.9042804278 0.275823126898 0.445114794126 0.193935530836
r=18.5646800807 0.0501154481728 0.310319188191 0.470936473452
r=11.751690759 0.255027222912 0.283091369099 0.430592228512
r=13.1630083657 0.456220177321 0.100274756272 0.230471981389
r=27.9244821089 0.104045119699 0.164346747419 0.673529612483
r=13.0776273901 0.285090394648 0.211955748698 0.207983362866
r=14.2639006027 0.250467501218 0.482381999231 0.0639588796289
r=12.4027678385 0.242423257233 0.376591183728 0.0431749722552
r=10.7002897747 0.148003831386 0.129753505184 0.407367350224
r=16.7391112784 0.0608880897269 0.38664479328 0.0469798732054
r=13.4088730913 0.305636524926 0.324170446321 0.326346738214
r=2.15115982293 0.00804291733401 0.379439048282 0.607053894491
r=19.2441698316 0.19204502789 0.342984999594 0.154028064391
r=8.48302419912 0.130000781092 0.410892925461 0.269404407063
r=24.4586434929 0.269321862993 0.138208654417 0.20355351778
r=19.9559997163 0.0491111401066 0.273350601046 0.447065256662
r=14.0307246259 0.0338393612457 0.313964760223 0.291052111125
r=12.87926701 0.260814304292 0.272514075477 0.37320238975
r=21.7869656097 0.337364757428 0.287909183904 0.0489391083844
r=17.462668386 0.461546275688 0.209891276406 0.0388362678186
r=12.2884365927 0.144786576399 0.12671343791 0.00667205118672
r=5.24557238456 0.0634037456768 0.446234593325 0.268562023623
r=25.4709347456 0.178509738327 0.35810385131 0.300498859115
r=16.3644422147 0.54456335963 0.0349995652285 0.214307948786
r=17.4827675351 0.378163131403 0.0623044621428 0.27171245042
r=21.5947031143 0.307680274628 0.212719168737 0.150047123477
r=9.35400045892 0.21338691522 0.392206590397 0.382077680786
r=18.7964626772 0.256946432705 0.412906923056 0.222722834123
r=16.680735316 0.220009361424 0.175558771904 0.4056303965
r=16.1289334276 0.277877696635 0.166650945154 0.182320049578
r=17.4656180924 0.0121827472917 0.0658841012839 0.652474076112
r=10.3658292992 0.360319029631 0.169730537319 0.363739270685
r=31.181894861 0.025314260395 0.00483335371651 0.942644468467
r=14.6526886273 0.500265344907 0.169853194797 0.272698911953
r=6.19211003573 0.0128839097832 0.304277505106 0.381569898966
r=22.4245272593 0.0200913451184 0.345833726489 0.509485138938
r=24.5273336744 0.242416901426 0.072133289353 0.390048829808
r=25.0827758895 0.351429514196 0.341089942921 0.0983106965446
r=29.9242899404 0.122122035814 0.153967443448 0.237555511292
r=22.5608387616 0.172715370741 0.205225578482 0.145769107325
r=12.046861364 0.314034737949 0.413992182726 0.0350406103228
r=28.599746648 0.051563931357 0.408663870155 0.434883078696
r=14.1324777139 0.258096755476 0.289781955053 0.283521092583
r=8.43723801033 0.256560258286 0.321756926573 0.258061032115
r=13.352599509 0.0636695376163 0.141295353693 0.629543098979
r=15.9281519829 0.331235924208 0.327271078452 0.0526000843617
r=22.0233880843 0.167938358327 0.380284103741 0.342526059075
r=7.25351426453 0.261607071093 0.279324582104 0.201750373206
r=12.6643937054 0.694036593915 0.00119853180865 0.0970080144951
r=16.7313353408 0.597888422175 0.0517692405866 0.244095907935
r=16.5324785357 0.326318207795 0.256621752201 0.0104736269377
r=17.0718412906 0.240851969796 0.247912959844 0.228373653126
r=9.90932962915 0.203594727607 0.208905147846 0.21989226168
r=13.4677597373 0.276861422402 0.420646642644 0.254664823027
r=9.55583370612 0.309468571361 0.0583711214919 0.561557144567
r=5.51696181927 0.340847600956 0.356072260778 0.0813878608411
r=12.5187721875 0.182000274503 0.243598852619 0.491931256529
r=16.5022888939 0.0829182862713 0.246252177535 0.277747884293
r=17.7756383637 0.249288030463 0.496008140897 0.0151641422572
r=14.5088305272 0.485349223661 0.158906057888 0.00440903440423
r=21.7169525643 0.022403488519 0.249175413512 0.453954282572
r=11.6504736277 0.192465832008 0.0338680347477 0.357596366274
r=11.7077071533 0.138550995769 0.569783273963 0.021368038714
r=10.7193610721 0.270859333099 0.340634337856 0.152566773861
r=15.2076711863 0.194722350255 0.512481223887 0.267393959335
r=10.3309042585 0.0129987345629 0.423819978478 0.120506936836
r=11.029388221 0.309187167566 0.375650057287 0.027100936959
r=11.6887467643 0.41246252792 0.11867646188 0.0997263297708
r=5.21538060168 0.150578637055 0.176342405663 0.404173428778
r=19.031784246 0.498592501694 0.03994905496 0.455340802819
r=5.46558931605 0.350648271816 0.31581626319 0.291991206648
r=19.1773844735 0.493666538174 0.0674788859932 0.105859740775
r=13.2485246796 0.0356371657405 0.17689926035 0.417780983419
r=7.14906870922 0.393550763854 0.206820863107 0.313185688354
r=20.0765425585 0.299125439899 0.0390915219079 0.254584702461
r=11.9684299292 0.37191971509 0.344317674319 0.19256799588
r=17.151666181 0.227720619007 0.206036787707 0.389266240241
r=17.139858566 0.249137103893 0.00131623893249 0.346040216483
r=11.2860254417 0.144418274895 0.327862448457 0.227340238149
r=18.9103944226 0.104983850603 0.445829123648 0.140895280729
r=18.0084133395 0.406890390139 0.0563073137986 0.313951448211
r=12.9333000981 0.351911598815 0.264062671434 0.339978052896
r=27.320946667 0.325270106234 0.403822317847 0.154443251534
r=7.89361999683 0.339741551896 0.0308496391426 0.418626189555
r=15.4291836257 0.413134082721 0.0852603309065 0.439309162303
r=3.84054499426 0.425105910016 0.188856968574 0.0225764297247
r=12.2591294765 0.317628423812 0.140201398792 0.247482500512
r=3.37676468098 0.599123689298 0.163041994821 0.177414909096
r=13.1549119858 0.0913131813815 0.326639069565 0.344420625215
r=16.0684688797 0.0659295081287 0.404035564258 0.382140104183
r=17.7309364758 0.180852330909 0.32274957865 0.115806014176
r=22.4407114704 0.27507292917 0.136144135981 0.263293717135
r=15.3788325149 0.11665634541 0.483583772842 0.284492085869
r=15.1231362453 0.0977698680628 0.540444082512 0.00684746414597
r=12.1894268893 0.182305813421 0.0549776160141 0.388159112387
r=5.66816076785 0.577724066336 0.109625879152 0.00229361967973
r=20.8607072675 0.072087598716 0.147048207129 0.612199091448
r=21.4594427988 0.111921433815 0.226081171668 0.323992178487
r=17.0653397957 0.220869002207 0.275838323324 0.188967144919
r=11.4596704273 0.279813974096 0.253441974418 0.354801092388
r=13.2822542648 0.144749037837 0.460070214632 0.120818257211
r=16.0805200709 0.336600520633 0.305342714953 0.242793678767
r=15.1761293351 0.312537317538 0.277629857816 0.0814680425842
r=15.6549404733 0.175424608895 0.557316739126 0.144230210242
r=14.2549987438 0.40394879542 0.11891357772 0.0408643817409
r=9.35075158005 0.192324854596 0.260681505724 0.201120986519
r=11.8657754082 0.297234471442 0.288797101881 0.219441483063
r=17.7690073884 0.120970834834 0.285906659319 0.27709387684
r=12.1527809767 0.505671912017 0.378388515642 0.0326668752772
r=13.8507926685 0.23529250472 0.13460679686 0.443788132083
r=7.01113566941 0.255451084679 0.293578193848 0.149233684968
r=23.2336108247 0.0388737701376 0.410991332495 0.0968239267126
r=12.0447230937 0.257199216291 0.166674998728 0.220418660779
r=21.3500103345 0.138862614844 0.241056985402 0.325227805227
r=9.80118400153 0.29626434962 0.218410272026 0.282534109919
r=8.69388797427 0.232923685854 0.334207573072 0.304118033652
r=15.1906909109 0.303724660722 0.242234232581 0.345392098764
r=6.76774193913 0.376543162875 0.129321954088 0.390355397024
r=13.8264354204 0.380594290388 0.385428821985 0.210922222338
r=14.6773628255 0.270567794718 0.147249580191 0.565132560235
r=17.5222982409 0.350539014887 0.208820557509 0.190728807007
r=12.5399071381 0.124440157652 0.454732647424 0.207588730804
r=22.2825919058 0.263937525352 0.139955254419 0.255776696249
r=17.1347811236 0.290300885752 0.248987474993 0.199932216612
r=12.5676820095 0.114751760545 0.545644833191 0.0273910489242
r=11.5917599731 0.22424415789 0.357645735746 0.0239770297065
r=13.3207158831 0.31242281741 0.19130287025 0.0165832958555
r=15.8174448455 0.370788646186 0.108191771796 0.194831560867
r=10.1701887569 0.124087333024 0.297381989971 0.119910301068
r=8.84629774823 0.145487501945 0.564017700634 0.249548823229
r=15.193036027 0.0126387064959 0.281086262027 0.295966188679
r=10.4394193536 0.383193146499 0.424298405655 0.0315441560727
r=27.1568882466 0.10599508053 0.17676846878 0.270574446054
r=4.74299976095 0.271296375454 0.599035094489 0.0701583855181
r=27.5029321393 0.0853493172345 0.156997000682 0.242001757428
r=13.0376943117 0.232765610803 0.245275907129 0.225873912226
r=21.2488117196 0.275944752122 0.318855160071 0.197432193525
r=21.3764187865 0.0801193332018 0.100068153839 0.453337193979
r=14.895042535 0.12197963659 0.399606555398 0.342469131375
r=7.26340104602 0.212968721322 0.0727649707075 0.361589359421
r=21.7880577178 0.19867570606 0.271266203665 0.181813518774
r=17.5557743108 0.146861881588 0.422393541166 0.150087984082
r=14.7924221873 0.614282829579 0.00531445140712 0.200351312077
r=5.62628271055 0.395667453206 0.215479694841 0.143292166834
r=19.19695403 0.286174182222 0.0849484756269 0.21599498777
r=11.5989039871 0.206509748392 0.09574841673 0.225773716995
r=13.1754415534 0.384172354018 0.295136755181 0.189138632658
r=18.3474828657 0.0775355023999 0.122400176662 0.356071291213
r=16.4891558339 0.464823975739 0.274835124986 0.157227870134
r=19.4074739595 0.286107259185 0.0317054160056 0.309211842802
r=20.6073626245 0.296238642939 0.204469623269 0.363538838493
r=19.267525396 0.242662006483 0.169606009571 0.285199209327
r=6.78935666925 0.309515848764 0.518077894385 0.15205300116
r=11.0379950042 0.391242930393 0.286109040753 0.239484159318
r=15.8468819784 0.229035305525 0.324211982747 0.0197718608493
r=23.1904920029 0.43036438061 0.0752669126083 0.345565871393
r=2.29132381824 0.0797716986409 0.304622805003 0.316805226804
r=19.1749854687 0.228997938434 0.268119498177 0.158730829495
r=26.5434546261 0.313076770915 0.276603556303 0.198399277377
r=5.91557599996 0.18558396397 0.357963884263 0.138215125473
r=12.0148729148 0.0441820858994 0.490743354911 0.432976599456
r=11.6873286326 0.462889653468 0.277313668545 0.143839370181
r=20.866831792 0.182660380235 0.339311353078 0.160611195765
r=27.3580544023 0.356393382798 0.303451065825 0.137408373608
r=16.5305807933 0.157728513529 0.357343427029 0.139223528269
r=28.3672194542 0.27591794111 0.024564677629 0.30977674831
r=17.2759905871 0.206991177067 0.28979584702 0.292287864746
r=6.48422536026 0.168950136886 0.473712008055 0.0776338540708
r=16.2158739233 0.736069718301 0.0138755464169 0.149519086331
r=16.7027320328 0.140112303418 0.292933130691 0.280190226958
r=16.5300863989 0.463699835544 0.233701568884 0.0112276409849
r=10.2023190322 0.252867696198 0.0788975117095 0.409889856471
r=23.9681200577 0.322926157252 0.275613406318 0.395387954211
r=15.9365032216 0.272554139071 0.431174531525 0.20520812959
r=12.8518038702 0.0191612782781 0.366456957914 0.512078340077
r=9.52953271967 0.394149842357 0.481984461732 0.113454118634
r=24.7274838166 0.140974897704 0.324465333935 0.242946254414
r=20.9053912328 0.186648266141 0.429882183358 0.244185308436
r=11.8581672399 0.126010301789 0.308108728414 0.315627073463
r=18.729749105 0.301630131622 0.387663226923 0.0806969981987
r=21.6846267158 0.126787913021 0.28505587682 0.264633912019
r=21.63311405 0.177163613052 0.079873212103 0.369478713175
r=13.1843561071 0.183010543696 0.140130691997 0.285170703985
r=20.7962811004 0.0291946851688 0.528932561718 0.392498382798
r=16.7683152466 0.107145050148 0.334807455648 0.2565416286
r=9.378210673 0.604238287188 0.0560324749965 0.00117731563936
r=13.5514206473 0.154132223557 0.407202435232 0.336326854829
r=11.1293023064 0.186878267058 0.244817884617 0.207392090952
r=5.21803474793 0.163111685322 0.412588741251 0.372052810291
r=13.5034787402 0.311280088649 0.303852611797 0.0388859676261
r=35.631043114 0.27234144939 0.350263837628 0.140240208899
r=15.9920127928 0.49148451216 0.00287669364569 0.366354846854
r=5.79893553757 0.530818971205 0.103576144435 0.278685453549
r=6.56670029783 0.280560235215 0.358769420476 0.0452792963776
r=10.2625566314 0.172344007113 0.184261411046 0.347306637185
r=21.8405779742 0.0651324929575 0.150686406551 0.497611469793
r=21.3867689216 0.382691375089 0.0721427759883 0.383436313933
r=20.283250128 0.140690592731 0.38822356263 0.342144237335
r=8.62671641729 0.332206360991 0.518306743014 0.0885649216765
r=17.7880786745 0.148306554779 0.407485796853 0.240217845622
r=16.5519513263 0.0226761039091 0.242611002639 0.579803741841
r=6.57396380836 0.33430658667 0.325576763459 0.328050813649
r=17.1492737998 0.185383236617 0.560358467731 0.253611304341
r=11.9592610221 0.0825887995546 0.875585302164 0.00838663101336
r=15.2292686072 0.378039680079 0.262660027976 0.15995728671
r=12.0014723411 0.247328479473 0.0412841876438 0.683035032818
r=18.697178608 0.424472887293 0.210993409146 0.151085831765
r=15.8324819502 0.413587885659 0.154441030376 0.223965057652
r=24.4581609387 0.261647461699 0.248944060744 0.225679582609
r=18.955392893 0.255772096841 0.378784449738 0.132360104957
r=9.46735883578 0.265052626953 0.328164784995 0.150588709367
r=7.40050457229 0.369616365147 0.0555914135723 0.364013402874
r=23.6818719592 0.318347257289 0.232396175903 0.332790569223
r=12.8979212492 0.365648130196 0.0239167564295 0.595236809665
r=12.5021664446 0.290557134872 0.111007077632 0.101983831355
r=8.93907067773 0.219901389872 0.164727031693 0.124701291185
r=7.97312668221 0.211078500211 0.314489458102 0.210786077037
r=11.7006584333 0.305379069278 0.108454423173 0.337603431658
r=13.5473625771 0.00078698361479 0.336997511488 0.296473657296
r=17.0219290089 0.460978641178 0.383176784438 0.0326210185758
r=9.60683281426 0.163101203178 0.270914234109 0.256889882885
r=16.6018999968 0.246582171361 0.215778307151 0.276576764499
r=27.3634040241 0.0677308813637 0.338422297674 0.172423382777
r=18.148334935 0.0379085397917 0.462539154003 0.457949435004
r=6.90448964087 0.0289539267673 0.0322928007753 0.476351175822
r=16.8429828548 0.324741461303 0.0328752809216 0.342008315505
r=8.39958512879 0.359693843472 0.307784273851 0.204614782399
r=13.7661894176 0.334293305544 0.392990809117 0.255656389113
r=15.2081491105 0.517049647791 0.160982642954 0.0447547080472
r=8.72674829225 0.422302367859 0.0227107262786 0.443140748595
r=36.7264281778 0.253710649206 0.00795526018893 0.296960481254
r=3.96287112876 0.290803411421 0.237062192122 0.410097459831
r=13.477255548 0.431207663997 0.290853421537 0.157065300533
r=15.7692415297 0.322310241156 0.227189227009 0.335684517361
r=19.0739482828 0.0987479489353 0.404038387347 0.0270462365137
r=26.9802117836 0.226530608177 0.137990951213 0.397893772263
r=13.5098858093 0.204899033078 0.0446014231723 0.298738364267
r=8.37319483849 0.460328002515 0.163964930243 0.00232618325984
r=19.8797507806 0.38168230148 0.305112415927 0.257917713458
r=14.6759130217 0.0626972280885 0.544766797865 0.122591667055
r=23.034356786 0.189890096189 0.266727067676 0.308046900701
r=20.1432440132 0.334527906136 0.376937185842 0.0200775144097
r=14.8217312249 0.381434285654 0.555105605046 0.0280517010251
r=17.9188970719 0.129055607311 0.016426120872 0.506589606852
r=9.73608227798 0.144688132583 0.240875058764 0.0807224812337
r=12.8166000422 0.320140321315 0.357930274552 0.277739269074
r=11.6679045559 0.0551860629375 0.33721025557 0.531927601571
r=8.02640769726 0.215761004287 0.289119799452 0.33478402841
r=12.5570870746 0.252980873059 0.318273586559 0.238324038673
r=15.4537097667 0.385092894262 0.374888088498 0.107420903085
r=7.2661518533 0.114266069149 0.353906583467 0.303565587157
r=20.9456167484 0.285045515492 0.285453163593 0.104932697545
r=5.47915903932 0.487388834429 0.00180111381875 0.176725883711
r=10.0506158818 0.470457661617 0.17299244235 0.322793605297
r=22.8460662529 0.21512597089 0.0912858062048 0.305014328685
r=12.5307817055 0.181859438005 0.35891720172 0.162478132492
r=5.73699696836 0.114400070008 0.323022492357 0.114074293558
r=17.2842976748 0.304493884474 0.148542098817 0.490644586307
r=14.7486026118 0.278580528596 0.249693628704 0.213019106751
r=17.956488146 0.192016746732 0.1536455013 0.0440161223452
r=5.39354839348 0.415343685285 0.372051092952 0.153220020486
r=11.5170205885 0.420824432864 0.126590148166 0.0524942370872
r=27.037998089 0.0553826852262 0.522800936948 0.402970525129
r=10.6680062313 0.410220690073 0.0563631115939 0.519350106412
r=9.61192443281 0.282814058234 0.0196413891429 0.0691198562851
r=9.23146182876 0.0719035678695 0.219873600891 0.516688532414
r=12.4561258614 0.148571759128 0.115054312692 0.0916748139097
r=15.0106260828 0.220641909161 0.52358504799 0.235858557407
r=16.9749281388 0.291007127441 0.318395350249 0.0390702543072
r=18.1176885479 0.166657100307 0.429678898233 0.276433717009
r=16.8591084275 0.297624545829 0.238780113039 0.21461694185
r=5.85156998578 0.386769792023 0.0561678009485 0.202565168846
r=12.494297846 0.0511557147326 0.317793685201 0.2054423896
r=24.7232456121 0.330033087297 0.300063368398 0.0862835819499
r=14.2965145783 0.293917932752 0.0182157746936 0.429036400738
r=15.3252129061 0.2669012025 0.148950158666 0.386957603641
r=14.2834949518 0.157582679936 0.0693521385494 0.723046226668
r=13.3008815164 0.36944612991 0.242992549309 0.356906857643
r=6.97693447915 0.329546165195 0.121942476883 0.273243054655
r=16.5853137784 0.118198015109 0.217803765014 0.335390026195
r=15.0040035185 0.309037187716 0.169172347664 0.204476075734
r=13.5571987865 0.271875800691 0.137264380937 0.385765489729
r=13.3951335176 0.268277728912 0.292693963537 0.0994324770483
r=16.5205678257 0.282725856862 0.0562696825172 0.348183464195
r=7.99936951284 0.144677813278 0.286099678394 0.170312545699
r=15.8521515249 0.271120189453 0.229692978029 0.469873690246
r=16.7903487231 0.0740781380935 0.297003337669 0.0593431686548
r=7.62124668487 0.250478049081 0.288952286171 0.147576072232
r=24.3142682243 0.271521061365 0.0615273867334 0.259702825804
r=19.6844541888 0.512871236793 0.0446695525884 0.220395093188
r=23.356764603 0.15271737037 0.249683244507 0.0581711601315
r=28.232970374 0.375453916393 0.150205960823 0.342733688695
r=6.98155143325 0.0526491958144 0.407766553672 0.171883390954
r=11.7722523604 0.443151491588 0.0258294016881 0.373912006205
r=38.6033994661 0.0307016825989 0.102745992315 0.417252489088
r=26.2762659803 0.324269080337 0.234603011704 0.285430674487
r=6.4625784369 0.284437560878 0.236437683851 0.144113311733
r=8.30867372209 0.424209302245 0.0714657621235 0.217826129542
r=13.0364085285 0.15676893777 0.377215325585 0.363840914492
r=12.2775010753 0.343016487989 0.394620873459 0.00435858510634
r=17.1463725644 0.30135918317 0.540025120085 0.102725066416
r=8.40936546221 0.331960582116 0.313509074078 0.103252718641
r=21.1997757068 0.21593967321 0.359496637466 0.107363348663
r=17.1743758607 0.00065154902562 0.42536787197 0.26647696407
r=12.3372148914 0.429959599747 0.496353560917 0.0021496629278
r=10.5890691837 0.397717599021 0.194380598139 0.334563845426
r=20.2868629391 0.336064103917 0.354274099377 0.248113326228
r=10.3089701269 0.205683576047 0.413058429838 0.17025873642
r=17.3895093248 0.430925653967 0.0316689731782 0.131721868223
r=13.8469920466 0.317787190473 0.430714759382 0.0810135015994
r=12.4554724266 0.0348180957368 0.136590479839 0.417434958044
r=13.7804232086 0.425929240183 0.199674793425 0.275601493608
r=9.991506 0.19887355688 0.372254382263 0.344085881921
r=9.18791414387 0.495064119098 0.075200943624 0.285104123828
r=5.77347536589 0.307569293777 0.310295442675 0.0163699879729
r=22.2615573769 0.316483968753 0.0454180918032 0.296274657402
r=19.867962615 0.248139954418 0.61695507757 0.0804844551572
r=20.7749013405 0.252761547025 0.0273165508816 0.227583142825
r=10.2579221164 0.217016331524 0.337138753172 0.130652115613
r=5.42297203268 0.449091919747 0.340196616568 0.144148716448
r=18.334760473 0.313878331595 0.0658122664936 0.334745758961
r=9.63953587155 0.143790308311 0.288086112445 0.558132701413
r=15.012554389 0.272445273832 0.560493228705 0.0640188660369
r=23.4023558334 0.282956706116 0.154015800241 0.142882568508
r=19.0984021257 0.408984528722 0.397547403763 0.0516525771358
r=11.3688714951 0.415536558117 0.208461217482 0.122542713023
r=22.450954548 0.203801233821 0.376292234583 0.123904325554
r=27.6572122348 0.0681666859442 0.112657786119 0.480463561471
r=17.2530106598 0.298821299789 0.225036131924 0.258905127656
r=12.9196461521 0.301915701798 0.316102296165 0.0577471490212
r=23.7300313483 0.163966307899 0.13065808895 0.403756518303
r=17.2916889943 0.106811303829 0.364356194125 0.132577780235
r=10.699089747 0.392841160409 0.199361207348 0.0802256500083
r=8.04879042146 0.347276819269 0.200831617587 0.10177644467
r=18.2092645934 0.271554262474 0.267051669595 0.122435229847
r=22.8681921213 0.19283146297 0.159847608707 0.190301366397
r=22.2879980819 0.348693208092 0.0319856589744 0.431736735295
r=21.6703691638 0.316503356408 0.307473519352 0.019350468572
r=17.2952466199 0.10459207346 0.229591549017 0.175612088306
r=9.8450359789 0.149068596434 0.494826592699 0.302277251195
r=15.0308101622 0.243438491502 0.269457899846 0.127315320365
r=6.84755656024 0.298277711076 0.355984170869 0.193160988411
r=14.9773576647 0.0289356256766 0.338280862416 0.242585613634
@balllist {Second Position} color=gray
r=27.8713277935 0.123605769706 0.761080990792 0.070974282783
r=32.9442793973 0.0674017807075 0.471869862922 0.198964529023
r=30.1971127385 0.221295657922 0.034120477176 0.326412896864
r=34.906952037 0.340010989876 0.274183745428 0.183164025333
r=25.2766922205 0.222519387503 0.00193651327855 0.345498157075
r=18.1521060002 0.23220985111 0.204247869377 0.216350020718
r=47.0072481972 0.359594034144 0.109242571783 0.11826460157
r=26.763169763 0.244171470945 0.407359548125 0.193402086696
r=36.4215592248 0.0611652685202 0.346714661099 0.305239457707
r=45.4539936384 0.29425040525 0.183505177478 0.363579766467
r=39.9936376656 0.329803902067 0.242046952053 0.116424510005
r=23.7486473721 0.340601146538 0.231650199161 0.281602115975
r=39.4327284711 0.308624315075 0.337173742105 0.32793735043
r=46.9363397328 0.257944773362 0.0280898370931 0.4127140898
r=23.2956113444 0.350164919251 0.289176342211 0.214042436496
r=43.4198473096 0.364641275209 0.369574169705 0.216614451203
r=37.085285853 0.0109784448415 0.133265068243 0.334378601804
r=34.4241595152 0.0362652585764 0.0189389321312 0.516333431815
r=37.2917195094 0.433313295753 0.399772909859 0.148895451698
r=18.9889378268 0.197859327138 0.27727588909 0.473689053886
r=36.8853265662 0.3219925498 0.00183061162357 0.434556196688
r=62.0790263498 0.488831260936 0.130767508859 0.294175422804
r=42.7623339811 0.218550146494 0.237230711961 0.12009942961
r=35.2996829233 0.349124287612 0.0102324730379 0.30679486294
r=34.7372374897 0.301075828301 0.321587213072 0.376527045434
r=32.1255825207 0.37531293319 0.167377298402 0.158784268323
r=70.211721722 0.532951975892 0.0509963960564 0.204636960068
r=28.3337421133 0.0333817096028 0.285927197529 0.136559909482
r=54.9988045637 0.675053527429 0.0731263970262 0.14639644779
r=47.2168520122 0.315214219649 0.11107239971 0.357858325439
r=37.1154205534 0.0792654236741 0.491730065752 0.131761596655
r=33.4287466534 0.0418728248306 0.569316888461 0.17412057757
r=47.4724029957 0.405942476628 0.161621429441 0.283410740468
r=31.5758379332 0.079435300668 0.32141239448 0.140304814055
r=19.5847895115 0.284378096832 0.422424128196 0.289492133634
r=58.3273693378 0.268918927307 0.0842561295393 0.384569474436
r=38.8927216705 0.349496497827 0.388396113609 0.24590100176
r=27.1705535266 0.517746048964 0.404001806097 0.0494496224296
r=40.7419717386 0.0753714253485 0.12812955151 0.271764706654
r=38.9702915955 0.0500677105668 0.432235330039 0.11886832872
r=30.9601933342 0.157690531717 0.171209563967 0.232054768419
r=52.6169178311 0.605250832329 0.0437399665538 0.0119739537495
r=38.7973788299 0.164322000277 0.428894780524 0.397847137593
r=24.1225001059 0.308241544085 0.284190348694 0.331274236868
r=38.1741698846 0.231768876086 0.3741480209 0.29187388572
r=33.6392853138 0.18494510791 0.229338076194 0.170352992261
r=19.7747985826 0.442036321069 0.346717709318 0.189926790851
r=33.1825256424 0.185125719264 0.150042433319 0.3720391314
r=35.2399272318 0.132221326529 0.25269965521 0.352040149477
r=28.4023720147 0.303505964377 0.0562565239297 0.180804796389
r=41.7014236084 0.366806917541 0.33447409752 0.0513119270426
r=35.875363972 0.282640321879 0.339793834944 0.127780972115
r=21.31604045 0.0374952472203 0.312616684469 0.432784125239
r=43.3232623849 0.31203144598 0.074974678421 0.159942468424
r=41.6686303005 0.108674786486 0.372088942991 0.276795713103
r=31.1429453814 0.231468379568 0.146114472646 0.240704318392
r=40.8632870611 0.280575322897 0.0178627987201 0.513446915634
r=38.7678313352 0.262383218275 0.488509832152 0.0584815091492
r=44.2942731928 0.347703593103 0.222530531936 0.182064436699
r=39.3823218997 0.284538508942 0.192671887289 0.344581763983
r=26.0282588664 0.0215987431558 0.509296082631 0.0903194069615
r=40.6295918315 0.371780791823 0.00283317699291 0.504951504053
r=30.436955624 0.222285479861 0.0687735108731 0.314742637011
r=39.0497209094 0.0857410969957 0.393490593893 0.163905631944
r=49.903108298 0.27416217086 0.338324494077 0.124962350019
r=25.8726402113 0.212346517283 0.340241363838 0.22608574482
r=33.8268888203 0.357211169995 0.251812611243 0.00697453627382
r=50.2254002841 0.244761752162 0.0682526978534 0.221999973268
r=37.2562917428 0.208895227436 0.273177203289 0.267061445856
r=39.4320432636 0.377071866042 0.117852195723 0.291346746242
r=38.461159838 0.525909109046 0.0783436095939 0.295141726409
r=26.8128581934 0.00746019970909 0.46473030161 0.342867475445
r=42.3549474335 0.0761366252124 0.108781271159 0.370455100726
r=23.846206798 0.121358167914 0.292739532689 0.40966772836
r=39.4589673303 0.299435256914 0.0781195914142 0.323466574312
r=25.2441372511 0.089892196977 0.179605374074 0.475045930306
r=49.8325603025 0.432178686348 0.107224487957 0.0992993775159
r=52.0703104494 0.165796389983 0.108253817644 0.267113390176
r=48.5653889596 0.403247854754 0.411664447394 0.112251236426
r=50.1645242273 0.677966701436 0.0074116099899 0.0446754196392
r=27.3708002065 0.156714673887 0.130999512817 0.629163832568
r=35.354072776 0.288419838117 0.132349078215 0.159975381881
r=36.4074388311 0.207236841458 0.17714710769 0.335423497885
r=29.3211013469 0.174765911029 0.575380656087 0.197795445839
r=35.2060115303 0.240471017693 0.590775053256 0.0878279503204
r=29.0358989392 0.189423161242 0.207363538234 0.373901741306
r=20.2800430201 0.08360584954 0.196017055359 0.430946870622
r=33.3188654289 0.109959117085 0.315829064405 0.235045676746
r=39.0824849511 0.103016190803 0.283817212795 0.491477421832
r=39.3828368605 0.292377762158 0.33225524205 0.230036771043
r=33.4921274123 0.0826355774203 0.440115286566 0.176869282048
r=54.4499810869 0.385712963706 0.0219480031482 0.0728971807461
r=55.3256006586 0.607501587537 0.2261976571 0.009340036591
r=38.9333286655 0.129557890595 0.00583542267107 0.402132142983
r=24.7832247439 0.179880282995 0.30216214952 0.0583254690423
r=44.4213867012 0.187039900436 0.120079251631 0.33303595873
r=24.6466341476 0.403771951919 0.255807226484 0.146305550141
r=32.9617771218 0.193526257654 0.396596762013 0.269925439797
r=40.2363366051 0.167848045026 0.261577421268 0.538936221058
r=34.2437024574 0.354701655092 0.346512604127 0.281739538959
r=37.6034188301 0.281003242502 0.44517228295 0.22961509374
r=40.9827987894 0.271710234134 0.0013516823662 0.535099181527
r=40.5945915518 0.341784478077 0.319361013372 0.0337281434357
r=52.0480911139 0.192989651964 0.195870074273 0.15128559106
r=37.6628699212 0.146904222348 0.0148804689742 0.408231187601
r=41.9829610835 0.359609871928 0.0557559332703 0.424315092423
r=36.340450152 0.222481228602 0.192213603843 0.354504859756
r=48.4870392105 0.421657558234 0.0138843980165 0.416715578988
r=32.7498229302 0.011671322736 0.276892252012 0.395060529644
r=27.2474065492 0.00865457881563 0.101479279845 0.271317742806
r=41.3588414042 0.212716986675 0.0446073519409 0.352315047101
r=36.028629812 0.276572554886 0.0718683157568 0.334570029993
r=34.0353724334 0.0595381315629 0.0680017153066 0.489242240617
r=16.5091369899 0.369675727373 0.463044311501 0.15149851231
r=36.5710534471 0.363014099475 0.366427461627 0.182364884622
r=49.6037418301 0.215894556039 0.139993875454 0.247030412662
r=44.1051529084 0.190443834676 0.305052242574 0.329707815129
r=39.03103557 0.265335813066 0.29704410513 0.176762299825
r=62.9860582477 0.339025332191 0.302143284747 0.277323915774
r=35.2402726039 0.236312732473 0.284812030587 0.137804265998
r=29.3143162368 0.148455569192 0.0502292885108 0.501633402281
r=23.9278522533 0.18406711125 0.35832920139 0.244692807919
r=36.4487500373 0.0526676507227 0.0985195732444 0.434868963415
r=19.9325081647 0.188719310127 0.306399951622 0.3076591833
r=45.1617735926 0.25503034146 0.207519035938 0.268638371585
r=35.0550611832 0.020486002026 0.956882475759 0.00177694546358
r=30.2364392727 0.475192735787 0.304828448018 0.182606348043
r=39.3129874779 0.110964342107 0.1266517101 0.208283451346
r=34.7100819905 0.320587694336 0.0226398572557 0.33108056641
r=41.4339506393 0.280071611932 0.402025296971 0.303757534474
r=34.068084833 0.182266652951 0.125653960067 0.33563587787
r=42.8589328572 0.245862634229 0.273610558777 0.324549037547
r=24.4793716023 0.402486133716 0.316194103123 0.259148130865
r=27.5478382019 0.279980937296 0.120676365941 0.365576650299
r=14.982842719 0.161277252628 0.363293940317 0.265394150471
r=31.7213278371 0.0934049997644 0.58590269493 0.0393552100655
r=41.3766267702 0.313895966596 0.222920231872 0.317896537035
r=43.106546202 0.314063216093 0.0547287598018 0.249586098896
r=45.2558274851 0.433771885469 0.115098927508 0.11331797758
r=34.5659986901 0.520463156147 0.0020940184194 0.276972413221
r=40.1068875518 0.122786514942 0.398765940039 0.250225637499
r=36.6507887615 0.324705269077 0.0686418752988 0.560333661074
r=45.934659923 0.396910685644 0.480290126916 0.0748047505966
r=30.0615718434 0.27131046507 0.169270613804 0.368920991091
r=47.607903669 0.184356396514 0.3413799433 0.333494506916
r=49.0364472 0.217602883688 0.241890115593 0.0648586756741
r=87.4765850627 0.39828480248 0.32167156946 0.00944292403063
r=44.3020199509 0.259727557573 0.122590027032 0.370631725392
r=37.1576010012 0.0825211740211 0.500218726346 0.00839503223184
r=47.4453408694 0.319859029217 0.347529998373 0.329849775365
r=47.4913914525 0.418733492873 0.180015193271 0.242184528115
r=32.8646466369 0.540488767902 0.147995493316 0.247522434851
r=36.4723861014 0.465070159893 0.0531950210275 0.153381114913
r=27.2784751323 0.432306477751 0.257800397282 0.215498388126
r=23.0806033095 0.160896149565 0.425678391457 0.355267129253
r=48.4825123179 0.382220395116 0.258439909665 0.328966982451
r=44.7630373648 0.335408598755 0.0524670291225 0.219333232889
r=30.9348925807 0.044078920588 0.490913026505 0.298319153931
r=49.4609965991 0.24381255637 0.284711489716 0.345477055475
r=27.9654313236 0.298211900519 0.339675931558 0.0817082715347
r=50.5748767509 0.456605338733 0.13685340553 0.133331152758
r=36.4198080485 0.183356050283 0.25716919119 0.086238908149
r=34.3990162241 0.235146961514 0.198034926926 0.290501744233
r=43.0607296507 0.321623854399 0.064844735889 0.465410013543
r=19.6530350263 0.166962873685 0.301591741105 0.476176330559
r=33.5135743654 0.179108060024 0.158375944082 0.388505674631
r=34.8807252256 0.338902537827 0.165203722866 0.147798592184
r=43.0850192446 0.250216244009 0.189302038241 0.213704283109
r=43.587743897 0.138586965993 0.566683464921 0.22630156225
r=30.7899848302 0.125434862804 0.429398922855 0.026830457704
r=37.1861868109 0.0388452485363 0.290702663165 0.613992091081
r=38.1219777891 0.359718025422 0.218850778647 0.0357437564435
r=25.4798403603 0.262367505839 0.272759545254 0.201298182166
r=28.636494965 0.327962844492 0.0863761847459 0.194991105935
r=47.2673535524 0.272859129691 0.151660080525 0.225758044346
r=39.0035118061 0.318871037871 0.24319795717 0.19869180643
r=24.9412774562 0.0609745261551 0.152621548043 0.500700635536
r=31.8294588648 0.082445908085 0.168756688295 0.352613237423
r=43.2429717653 0.222067809543 0.0918966981735 0.35175438214
r=27.6065377132 0.170156080155 0.183689056798 0.0928518791092
r=22.7715583812 0.212421510164 0.389852347512 0.322037092247
r=28.0682532045 0.117828701077 0.0212526344391 0.486176187971
r=38.1564562324 0.0599973802973 0.452205826357 0.0647155704049
r=56.118978386 0.354984993816 0.0895034535308 0.446301359201
r=44.5810463894 0.0617549917323 0.167524849963 0.151437504478
r=33.4272614234 0.353154382976 0.229105052222 0.1314628825
r=39.6580882897 0.292555669584 0.328880307164 0.182766299023
r=44.0543752639 0.0920997186502 0.118000841746 0.263638067556
r=34.2467544324 0.283211879835 0.135078380847 0.369137986581
r=35.1460830543 0.219840144751 0.335633534768 0.274011110164
r=51.6420598354 0.412195717506 0.106012577322 0.151157856144
r=42.8375180916 0.32537328561 0.308378364554 0.039679164401
r=30.6359261154 0.195171433514 0.38933472336 0.238166718457
r=30.3496223734 0.29335810045 0.111730276978 0.305007084775
r=41.5273903565 0.292118436715 0.3551752447 0.213837252866
r=43.6538539484 0.162166468829 0.0737331179955 0.446104557119
r=39.28344197 0.516043908354 0.313445767819 0.0205743164413
r=37.3815478704 0.0437053099031 0.350290724763 0.314195658112
r=46.0901302313 0.235324449582 0.317292276158 0.335597967268
r=25.0155604744 0.0556586697154 0.558996873387 0.0553409103538
r=36.7689122725 0.372875753251 0.331840392414 0.157552134156
r=33.5307593232 0.0193765332984 0.504833147667 0.110643119892
r=37.8858094079 0.178466858082 0.296333254391 0.259852406055
r=46.4867022125 0.2857077174 0.30837249069 0.0368749606756
r=32.3883757149 0.36519310962 0.0845996226521 0.0297963796482
r=33.8820604697 0.289962754389 0.370192146816 0.320462225376
r=38.150341198 0.235395442768 0.239761330345 0.330601306891
r=21.2735452519 0.250043560228 0.166953150587 0.373149449693
r=37.3388777691 0.208089995544 0.246639259216 0.287871534159
r=28.3352141372 0.153448360064 0.388794718958 0.0935246718941
r=54.994959415 0.257574797165 0.111906036658 0.356263394704
r=38.9986662924 0.394329958903 0.194966281483 0.290293756877
r=36.5189070626 0.398216855009 0.184250152857 0.0799531366002
r=42.8368507093 0.140356544115 0.10985822657 0.37618933861
r=27.1023089925 0.119602474815 0.360227228324 0.293823530156
r=32.7521228782 0.146878079985 0.168397447834 0.650758316613
r=32.5685911357 0.367284746789 0.0565447938591 0.105618522427
r=34.7109165366 0.37845660838 0.263776984572 0.10497897624
r=28.17844959 0.274868138346 0.223827436372 0.0170182077459
r=30.3999885514 0.205724703684 0.561670516247 0.0163048099634
r=35.5342039468 0.261513736129 0.499215777382 0.0382767623526
r=36.6273052899 0.242855248561 0.170083886583 0.276709605679
r=32.5666273381 0.212936212297 0.186245907034 0.281789655011
r=44.0257361274 0.0962100426489 0.0203728183069 0.444120203545
r=25.8265391052 0.0498029051671 0.5968512825 0.187398150344
r=23.3827896586 0.327415439989 0.132422547244 0.347926711589
r=34.4823361176 0.278545211112 0.282562804424 0.144853584672
r=40.6897662468 0.228093134547 0.08623201713 0.313004379036
r=36.5516846781 0.123179492893 0.514881388781 0.0614572309793
r=34.6776716425 0.115684945868 0.397901308966 0.324992310604
r=41.0536807881 0.224829897879 0.396513522876 0.228756746828
r=38.8259309953 0.0392588817171 0.338249400509 0.321024162934
r=37.2142247791 0.29639365773 0.380227637175 0.253724574982
r=56.7185151595 0.314275711838 0.25732705911 0.254583506184
r=34.896511298 0.341352055272 0.163985883515 0.368021094443
r=31.4636770662 0.00868563251937 0.0953622734742 0.562481678871
r=40.6663340618 0.462093560558 0.35034412122 0.0123052276016
r=34.3427730864 0.277127811423 0.240926480577 0.284046384789
r=21.3843281204 0.0601503972767 0.41155477429 0.404970047746
r=24.3746126578 0.197825745772 0.213421647226 0.209334172624
r=22.7089366521 0.211898833866 0.344824690131 0.121893170909
r=31.311314684 0.262435824538 0.335768228567 0.29910499931
r=22.0523193557 0.0491337220059 0.650406894642 0.227284743102
r=35.6118908158 0.111808995584 0.278089718456 0.381387541525
r=32.2398120175 0.232193608328 0.302384520319 0.251344948849
r=30.471768743 0.201090097961 0.29766190676 0.0968682014335
r=36.7059968061 0.441105093505 0.101170350286 0.242804086994
r=32.6768955688 0.0375039408379 0.335034020549 0.17401791244
r=28.8723732462 0.371069285794 0.182484711998 0.442610953329
r=29.8529960557 0.104946908703 0.338864781013 0.374696965849
r=39.9611365596 0.329355683086 0.184255732695 0.109129644376
r=45.4965688493 0.257872200572 0.116037399834 0.256574101519
r=40.29035444 0.256733915069 0.557779239462 0.00693997866168
r=38.3362206632 0.162696750773 0.337565781142 0.114352889775
r=28.791686145 0.235997853576 0.349312533079 0.336168933277
r=33.7817432449 0.384610836283 0.14536468809 0.11241877993
r=36.1636857736 0.252190397936 0.31457087407 0.30304762842
r=38.0227524248 0.091321387753 0.0723005818607 0.125743352693
r=36.1052598701 0.376409676842 0.223570781188 0.123454361906
r=28.4241276998 0.0680634356153 0.142501801825 0.394978800414
r=42.4842177266 0.355501061645 0.121944185353 0.13948797625
r=34.4890683553 0.279692799915 0.208928780252 0.382252729342
r=40.8708932023 0.359943593979 0.100722802738 0.258070204641
r=41.7493406125 0.342595368999 0.319198930087 0.0687033676219
r=52.404607745 0.394116572552 0.144475757929 0.111482534482
r=36.3063484699 0.233131918236 0.264262691694 0.296198421819
r=30.2363028407 0.0128372401492 0.394726096003 0.40768368162
r=36.1031591705 0.193917821538 0.383522513848 0.279292954158
r=22.6051580813 0.248017184781 0.211231371304 0.248403058583
r=55.7607073847 0.433642630083 0.116357413475 0.0679033513119
r=29.8934855945 0.0111607901082 0.771481825322 0.0117566021785
r=29.0244687895 0.314080444245 0.3741059956 0.236031582176
r=44.5168063292 0.531035593298 0.105038891865 0.0252267491887
r=27.8205190127 0.0589182457809 0.321765965609 0.277397102001
r=36.6829633502 0.114124748585 0.586794096507 0.294286238421
r=34.5351753283 0.206701964538 0.20643143162 0.385731992889
r=28.3435371801 0.22455662957 0.225629075484 0.429347879624
r=35.542516259 0.491988831046 0.107101575415 0.319426736322
r=32.0760603595 0.422167749459 0.18201249608 0.0482182338298
r=43.5358553441 0.542991152295 0.0898393561985 0.305558172068
r=37.9993700642 0.348080228248 0.527556046871 0.0685906309013
r=27.8042084527 0.132940262107 0.430102176411 0.0326687756955
r=37.9460116722 0.384253640911 0.362365436579 0.235328708023
r=40.6894207159 0.342701909173 0.193797897627 0.0893726447675
r=27.4299758081 0.272486163266 0.161974231976 0.249324515639
r=35.3605133714 0.0754896018783 0.378860594768 0.348653820694
r=60.6913350023 0.556864998218 0.1442176284 0.112619285294
r=34.7114003117 0.283592340494 0.411038581076 0.221853118352
r=49.8166784935 0.206019154768 0.263944875503 0.147781885957
r=34.8059320518 0.258832908051 0.310158641409 0.225989590087
r=43.0102718774 0.494530487756 0.108280800827 0.00270046282703
r=37.2478847872 0.327295388602 0.225934671637 0.345568012824
r=41.3521058765 0.197875919506 0.150023368886 0.155899350468
r=29.7753286009 0.301148418014 0.248681827897 0.215772513535
r=40.2632540254 0.331015001742 0.131815541063 0.115129161137
r=41.1194748743 0.376608843513 0.21544535834 0.296792834451
r=33.9545454237 0.177653555796 0.0857474464162 0.360216660189
r=44.4221167247 0.244125299525 0.246807090081 0.347816561872
r=37.7438718628 0.403729830281 0.140947046725 0.181363759034
r=24.4099528435 0.101030483245 0.383756881424 0.248587657342
r=37.7419321874 0.0780044053271 0.121032560972 0.561706061646
r=33.9617785408 0.334966161275 0.26857146403 0.0845086338071
r=39.6216875704 0.0589893340647 0.365341728442 0.217796070545
r=26.7528903032 0.150692318523 0.0213365711863 0.421235143088
r=38.6142970721 0.806178087398 0.0110186053528 0.133257354543
r=53.6462090039 0.355470009018 0.18993136001 0.106413871985
r=38.5066619465 0.057491547182 0.337849761469 0.240905920033
r=20.2882479729 0.0887947116012 0.764130205085 0.136926793065
r=34.3815388401 0.113837309383 0.33014684837 0.314951469666
r=45.4680303896 0.309261163831 0.354967302712 0.273060307868
r=45.4905110265 0.331802799051 0.116012066579 0.493015026112
r=43.3497920621 0.38506452727 0.177437704186 0.336453139045
r=34.4802496715 0.251121223712 0.361874431999 0.0510019090605
r=32.6544118245 0.223600820076 0.279287184252 0.416342413897
r=52.975567597 0.302458096798 0.46904071553 0.0295442120369
r=39.5343926679 0.0501646003738 0.334784709834 0.284381315679
r=48.3245813259 0.367444988476 0.0602493085446 0.143399655138
r=25.1859645397 0.146114324475 0.363669418097 0.349641057943
r=34.3731558726 0.290227600047 0.139322873736 0.378399813967
r=65.1819918825 0.344763775318 0.366984486523 0.0240778500323
r=32.6990327654 0.313427069384 0.253169036313 0.338735744156
r=40.9207743441 0.375862975228 0.208004895422 0.179354158771
r=33.043597466 0.207717907228 0.044825713539 0.607488470102
r=29.6021827698 0.273531422768 0.262066864175 0.355383003002
r=30.8240264715 0.160469619558 0.268799009732 0.271799054476
r=33.4434596285 0.0137282930201 0.402143601725 0.352174673544
r=48.2826906389 0.492069342193 0.0983510093642 0.355513600726
r=50.4267623542 0.201978155924 0.300969970703 0.42776389613
r=23.5485576829 0.0583671959067 0.128895902073 0.434083871863
r=28.654232035 0.110879402764 0.0595722511902 0.17427796268
r=35.5373142108 0.208824667078 0.227007050525 0.157463963641
r=37.8645917004 0.142177361194 0.305326989108 0.27312388263
r=30.3442850489 0.176407913167 0.331452349858 0.347038456
r=31.8150099875 0.458739089401 0.293116077474 0.0592114034403
r=27.2387953886 0.0434336368363 0.337799654701 0.504089067904
r=46.5219582973 0.481040304539 0.00846310601308 0.0960581631421
r=28.9729991112 0.317800626099 0.0283773612751 0.436888491175
r=47.1214919345 0.260106675362 0.405641077406 0.170364342309
r=33.655452619 0.0432121438539 0.365953554575 0.244972055108
r=42.113978374 0.299160373079 0.16860242641 0.29582696418
r=37.7640894587 0.199974593439 0.37349096866 0.0942542297587
r=38.974567755 0.240453930411 0.253612468912 0.381356934322
r=26.1541556729 0.308621500608 0.267801221908 0.376870882661
r=46.1098560888 0.129869297798 0.321491722045 0.194505449201
r=43.1674635407 0.527042266235 0.190701605721 0.178806107639
r=43.8336983895 0.00461229807769 0.183631666691 0.258799024405
r=38.4506707162 0.360064546726 0.322540063124 0.0823648583793
r=49.0605351966 0.316252765493 0.143488392323 0.148938798868
r=20.0604245723 0.362683096376 0.343538006773 0.0998232202973
r=51.794226483 0.485933769895 0.182497831847 0.177076654798
r=33.231772206 0.169572871299 0.308643228985 0.221075762107
r=21.4213839771 0.00287987393946 0.402374031823 0.381078982171
r=41.9806013327 0.303648254886 0.0675463755752 0.472601169631
r=23.9778499115 0.0771896828148 0.338324354933 0.535209442155
r=40.3140585806 0.353925913299 0.189567369856 0.335014361366
r=25.0121660081 0.446470532735 0.295021396647 0.165836024281
r=27.1013524681 0.308855404981 0.332589714044 0.344671550569
r=44.7569629957 0.24635862336 0.238121037843 0.305106326902
r=20.246318504 0.0442242730664 0.596832725793 0.244099413145
r=50.7396855026 0.30192365371 0.00601655945347 0.161180204892
r=52.6302055418 0.221735001587 0.161130452658 0.210019713554
r=43.9039011853 0.130577789482 0.210241838532 0.0862363371008
r=34.9291277653 0.185824500525 0.339408292352 0.255278025939
r=31.3322869448 0.285794166407 0.137507438619 0.484081161631
r=30.7672758026 0.179378190669 0.601775222032 0.18186813156
r=27.6102338854 0.30038904696 0.18328665006 0.391647621152
r=32.5875064882 0.0891399049207 0.362342905865 0.147916236998
r=47.3675725721 0.129483451847 0.031079745901 0.335486658535
r=36.3632832898 0.349853615249 0.333127268206 0.270685484146
r=36.1957832971 0.392831150905 0.12271183451 0.0398193981872
r=25.4800476525 0.134857560966 0.336077906022 0.12946819028
r=51.0093762999 0.25736913159 0.219889320077 0.360690730053
r=32.2217355788 0.33728987014 0.341542461499 0.310430388718
r=18.5522004143 0.374258288169 0.514755411696 0.10892403937
r=29.6872345264 0.0302317321426 0.507038643302 0.282279098297
r=26.1588018671 0.0808802222641 0.0974254555108 0.380522615906
[truncated: 61,080 more chars]
