# Supplementary material for: Do universal codon-usage patterns minimize the effects of mutation and translation error?
Source: Genome Biol. 2005 Oct 19;6(11):R91. doi: 10.1186/gb-2005-6-11-r91 (PMC1297647; doi:10.1186/gb-2005-6-11-r91)
Supplement: Additional data file 1 — A tar archive containing the used CUTG records, separated for archaea, bacteria, and eukaryotes, the data used to produce the histograms in Figure 1, the kinemages used to produce Figures 2 and 4, and the data used to produce the scatterplots in Figures 3 and 5. [file gb-2005-6-11-r91-S1.tgz › CodeError/data/kinemages_uns/bac_mp_AUGC.kin]

@kinemage 1

@viewid {oblique}
@zoom 1.05
@zslab 467
@center 0.500 0.289 0.204
@matrix
-0.55836 -0.72046 -0.41133  0.82346 -0.42101 -0.38036  0.10085 -0.55108
0.82833

@2viewid {top}
@2zoom 0.82
@2zslab 470
@2center 0.500 0.289 0.204
@2matrix
-0.38337  0.43731 -0.81351  0.87217 -0.11840 -0.47466 -0.30389 -0.89148
-0.33602

@3viewid {side}
@3zoom 0.82
@3zslab 470
@3center 0.500 0.289 0.204
@3matrix
-0.49808 -0.81559 -0.29450  0.86714 -0.46911 -0.16738 -0.00164 -0.33875
0.94088

@4viewid {End-O-Line}
@4zoom 1.43
@4zslab 469
@4center 0.500 0.289 0.204
@4matrix
 0.00348 -0.99984 -0.01766  0.57533 -0.01244  0.81784 -0.81792 -0.01301
0.57519

@perspective
@fontsizelabel 24
@onewidth
@zclipoff
@localrotation  1 0 0 .5 .866 0 .5 .289 .816

@group {Tetrahedron}
@vectorlist  {Edges}  color=white     nobutton
P   {0 0 0} 0 0 0
     0.5 0 0
  {1 0 0} 1 0 0
     0.5  0.5  0
  {0 1 0} 0 1 0
P    0 0 0
    0  0.5  0
  {0 1 0} 0 1 0
   0  0.5  0.5
  {0 0 1} 0 0 1
P    0 0 0
   0 0 0.5
  {0 0 1} 0 0 1
   0.5  0 0.5
  {1 0 0} 1 0 0

@labellist {labels} color=white    nobutton
  {U}  0  0  0
   {A}  1.1    0  0
   {C}  0    1.05   0
   {G}   0  0   1.08


@group  {Lines}
@vectorlist {A=U&C=G} color= green    off
 P   0   0.5   0.5
     .1  .4  .4
     .25 .25 .25
     .4  .1  .1
 L   0.500, 0.000, 0.000

@vectorlist {A=G&C=U} color= red    off
 P   0.5   0   0.5
     .25 .25 .25
 L   0, 0.500, 0.000

@vectorlist {A=C&G=U} color= red    off
 P   0.5   0.5   0
     .25 .25 .25
 L   0.000, 0.000, 0.500

@group {Original Data} recessiveon
@balllist {First Position} color=yellow
r=16.7783659268 0.210157968406 0.261897620476 0.397720455909
r=17.2268587922 0.226075671805 0.255767122368 0.374622424093
r=17.6505829707 0.268967074472 0.21124476558 0.329050004105
r=18.48615716 0.263864906787 0.212531827095 0.332845561767
r=17.9430504253 0.272291688019 0.212949677155 0.325791739264
r=18.3620905964 0.313752873891 0.158752778886 0.311130745407
r=19.0660944206 0.295733832215 0.163591455437 0.331878263209
r=16.8088301815 0.149044949159 0.298679083911 0.445424308657
r=15.6970940627 0.107650714511 0.312453916646 0.487342438819
r=17.8032257537 0.252489787979 0.249007975102 0.342112429488
r=17.6294764983 0.253392440188 0.23731853406 0.367567933403
r=17.8144914359 0.235523717684 0.263443082151 0.370023419204
r=17.0212373509 0.232597482123 0.248757148343 0.370042864111
r=16.6497753613 0.23815996636 0.246090808633 0.365796653595
r=16.5349585757 0.229516846198 0.247546768918 0.383525184109
r=17.3827227605 0.237887765772 0.237155803416 0.370721505751
r=18.3509506208 0.223493734623 0.254849230417 0.377353092636
r=16.4330275067 0.153943827203 0.278269270582 0.460354702919
r=17.2728368084 0.176265228488 0.270982809265 0.42699956662
r=17.7817120677 0.273500870863 0.205921871112 0.33137596417
r=17.5583607281 0.267786079232 0.196667436905 0.345169323988
r=15.5743394184 0.266143380429 0.149271137026 0.419884877028
r=16.9785886805 0.285383903793 0.163737280296 0.387043422196
r=17.2268197543 0.324537646057 0.160383160175 0.34403776213
r=15.7665459075 0.211917868767 0.26150198899 0.396230963957
r=16.4971080451 0.218471955224 0.247937258638 0.390772528538
r=15.195400308 0.375950725584 0.157202183753 0.286920815641
r=17.7117239766 0.214389509126 0.251036682616 0.406060606061
r=17.6485488936 0.212633832976 0.267880085653 0.386117059243
r=16.5074044188 0.206051873199 0.262553488778 0.396122609379
r=17.3637805191 0.199592487597 0.274074238129 0.402185949681
r=18.3162642552 0.217719647013 0.265928044996 0.392443269977
r=18.4968271127 0.279121094708 0.207170533131 0.341867346772
r=18.3784173822 0.35011052731 0.154205036491 0.295679992891
r=18.9970209615 0.351641910755 0.151419801644 0.288309965604
r=17.3888164285 0.315484751132 0.153186092424 0.328371589097
r=17.8480410804 0.324231132862 0.156127764492 0.316222679495
r=17.446010314 0.316857168236 0.153949683899 0.325513736324
r=17.4747522752 0.317456021285 0.152825613009 0.32732628086
r=19.9826307526 0.286660635597 0.186593515627 0.341027811014
r=16.2868733942 0.300921414016 0.167803667937 0.329937095774
r=17.5109239996 0.273894475403 0.197053911936 0.346720124039
r=18.596662759 0.29340583858 0.194161419576 0.338088151116
r=17.7993717151 0.300994986263 0.170932741412 0.338885180758
r=19.1169212121 0.314258373206 0.162743221691 0.319872408293
r=19.5430217681 0.29262843155 0.168147989946 0.356864742315
r=18.459289385 0.335920241832 0.149139634926 0.320020927799
r=17.6428169778 0.298854634139 0.187425143304 0.336518317442
r=17.5559862753 0.299397156813 0.186137217815 0.336927980312
r=19.8921270697 0.320030371314 0.160012736357 0.306946213383
r=18.7674642445 0.340209004192 0.164378151771 0.279938027827
r=19.3470152544 0.310790687539 0.179793338902 0.308311843969
r=19.4414951692 0.310415020964 0.190405298657 0.32065382512
r=19.5605465446 0.303804071866 0.182729962102 0.318699969127
r=17.1524788297 0.275849536616 0.190305288025 0.358849718335
r=17.3009385637 0.271249739879 0.211885048766 0.341558268772
r=18.0097546184 0.234283552321 0.229807262644 0.390128496761
r=17.7976207283 0.202358560348 0.268487013124 0.396136695057
r=16.6097445905 0.186984308748 0.288161992818 0.403692109523
r=16.6337566269 0.186357629682 0.289453975543 0.402117243593
r=16.8757890908 0.200545575361 0.259707860715 0.425303971742
r=16.7125239909 0.187324097401 0.290904804111 0.399224565892
r=16.778308205 0.38887142408 0.0992769569318 0.333228544483
r=18.4276902744 0.398524154578 0.113272053931 0.293282975921
r=18.7140646968 0.399321720151 0.111791846828 0.263838428491
r=16.907177679 0.403676332436 0.095071084111 0.338448049101
r=17.7487719991 0.397604864348 0.10290441063 0.30281798821
r=16.7363969156 0.217183781045 0.266378836844 0.373267592321
r=16.3428683011 0.218665323657 0.259842246606 0.388432297376
r=16.9034529959 0.234911061579 0.242777850618 0.372973209213
r=16.7587556576 0.22972972973 0.249214403786 0.381921427792
r=17.0061220609 0.236962551064 0.242331916987 0.381525555723
r=16.7112607721 0.230243971528 0.248422200143 0.382589372893
r=17.0696674219 0.392348230217 0.11816257936 0.252732478526
r=17.3843600589 0.386973281513 0.12871045971 0.245290112148
r=17.1925938361 0.395478734574 0.123362871148 0.231324881959
r=17.1934757732 0.394477040959 0.121661038626 0.241656102404
r=17.2054970178 0.215769476407 0.265985429904 0.38210238036
r=17.3192355284 0.195193109197 0.261415207928 0.388533851996
r=16.3871967941 0.214531599001 0.263040336355 0.387334121666
r=19.3946498423 0.312365930599 0.152365930599 0.363154574132
r=17.8600755307 0.391543555782 0.0917303447105 0.363151638648
r=19.2850820945 0.37889761712 0.122706286515 0.284282619636
r=18.1469224479 0.35969533183 0.127777658059 0.29911040499
r=18.131168114 0.360756873348 0.1377020859 0.249858162916
r=18.0274392757 0.522392372147 0.0470480593277 0.148126745642
r=16.4763141261 0.196921592956 0.26764168793 0.414123243457
r=16.0672019021 0.219811947073 0.255122049128 0.41731383841
r=16.3460602839 0.26827451793 0.196909225775 0.30916150887
r=16.2669898799 0.265200600996 0.19788906411 0.317616380863
r=16.8787836438 0.282927536397 0.191863406648 0.30494175966
r=16.5335554179 0.296743769792 0.172208453807 0.323282390197
r=16.6429626982 0.276171657682 0.204714310379 0.303558068344
r=16.6542922045 0.27549855822 0.205317219211 0.304036433207
r=16.6659518476 0.276259952365 0.204905069752 0.303719632528
r=16.6465027336 0.277045890888 0.204297988838 0.302584154957
r=16.7679283701 0.264795678722 0.233501643964 0.356211836543
r=16.9888137362 0.256964505831 0.237455355732 0.35673535826
r=16.9954354015 0.215096959778 0.274413529733 0.368645538858
r=17.0536712685 0.20446208787 0.279806438915 0.383576687099
r=18.0215546793 0.269509938038 0.23044982699 0.337828920898
r=17.2410370698 0.317140644019 0.180203607392 0.310777913024
r=18.668476945 0.384985858163 0.10878707275 0.309719722609
r=17.6657816162 0.371878063582 0.104616964661 0.331030297372
r=22.2157005191 0.418208896384 0.0933769902976 0.241025865656
r=19.8933144504 0.376723010759 0.10417618425 0.30241497188
r=17.8880912087 0.347772935048 0.116987349846 0.358881683852
r=19.7674521156 0.367793555828 0.100151373171 0.322987097239
r=18.4129184661 0.3777177394 0.0889578553877 0.322341652013
r=20.0792520244 0.426721983405 0.0956712986104 0.236179146256
r=18.4234151399 0.392627255706 0.0952977319825 0.307902190026
r=20.9593778113 0.321289500389 0.143322398697 0.345573832393
r=17.4161293846 0.221455812421 0.254531757616 0.385164084938
r=16.8727681464 0.226916925393 0.229501498595 0.389030012231
r=17.5012254152 0.222398628267 0.245673641762 0.391991871209
r=17.0207308883 0.21258804052 0.257802180214 0.400083558599
r=17.4953063572 0.22675004266 0.225461971629 0.401360731448
r=16.8182634772 0.229723038137 0.225097567705 0.390053108215
r=17.2180753277 0.245389744769 0.246263508853 0.355070131065
r=17.4440090668 0.231202642316 0.260475357814 0.370312803575
r=17.8363907222 0.294661179576 0.191112688711 0.321050237934
r=17.0818348132 0.280509076247 0.199838722401 0.309255055264
r=16.3278423011 0.191613447053 0.300314334831 0.397843256127
r=16.8198201093 0.212835749941 0.271975279296 0.381079153791
r=16.782153783 0.284124134393 0.195588612465 0.34644780713
r=18.3955437348 0.237450833489 0.230052444278 0.386589248923
r=18.4446987318 0.270648531441 0.20375845982 0.349070241146
r=19.1702783707 0.358690917012 0.123175778697 0.287246787192
r=19.2140949386 0.306914283286 0.134970889465 0.316624877821
r=17.8635497842 0.353177556184 0.12966959369 0.291524036315
r=17.8347884305 0.238693259403 0.248541399429 0.370484545041
r=17.0552424017 0.244724283718 0.243508555461 0.366732594219
r=18.4004720239 0.333007458598 0.152109055666 0.315342800556
r=17.6222875401 0.306145829982 0.157267994218 0.330394788866
r=18.9175802644 0.321754323928 0.166477727741 0.320027872825
r=16.9275789474 0.320765238279 0.156307639514 0.324239694591
r=17.628128751 0.263832074289 0.247409751874 0.338598429429
r=17.8160657435 0.254624481957 0.246831092692 0.344475892045
r=17.2268918647 0.268496819551 0.246568463341 0.339917419931
r=17.5673186714 0.265538053704 0.228816031579 0.34394170448
r=17.3785762681 0.255547607437 0.240342878033 0.342399880588
r=17.4049701552 0.252602103572 0.241604181772 0.347273403386
r=17.5763073644 0.25760362069 0.237538291989 0.346482599895
r=17.5565311861 0.257061265167 0.237745136062 0.346606863282
r=17.3757415352 0.327627707943 0.154158866007 0.377534100027
r=18.7844861725 0.33754704631 0.150425462281 0.326215022091
r=18.0722275298 0.261592708403 0.21429046637 0.327123943849
r=18.4820129306 0.3845903751 0.0882107049301 0.310952953052
r=19.6453162834 0.267097728178 0.19477826435 0.360906104128
r=16.8964544554 0.231564425046 0.251016551071 0.382756317498
r=16.7050923376 0.197172145991 0.278155594613 0.380799768438
r=17.2061885747 0.196999422966 0.285112521639 0.400115406809
r=17.3808665333 0.208242761499 0.288214068342 0.369511346839
r=16.6716677352 0.191948436908 0.268982869748 0.410436700789
r=18.5607761808 0.325594680438 0.160249525855 0.317665607934
r=17.4738988864 0.28837504564 0.181444385435 0.321497327978
r=18.923557753 0.323045319289 0.154310140827 0.317829145121
r=17.5396330825 0.283043709227 0.180871432885 0.329198848892
r=18.561440738 0.335804299481 0.157935919611 0.306688081707
r=18.0958688491 0.330129636311 0.178793800034 0.297900956287
r=18.8987035008 0.364859142893 0.13741143017 0.302615529244
r=18.0090387336 0.339368468376 0.146093619857 0.297837025262
r=17.9981117765 0.338354817941 0.146418256568 0.299565463973
r=17.5599639408 0.271016670244 0.229090648923 0.338413107248
r=17.7553295221 0.225413130862 0.275480125056 0.366815542653
r=16.8411349438 0.26314043005 0.23935934873 0.354260684895
r=17.4791528539 0.254980676473 0.247594129376 0.343559323726
r=19.0601314259 0.323027226581 0.153853253346 0.325149976927
r=18.4064266612 0.290715216348 0.190461496263 0.337859151066
r=19.9030130323 0.279862206358 0.188843695526 0.356810824272
r=20.300806298 0.328962850899 0.147167591192 0.336583179246
r=18.6542392165 0.334249504511 0.149139219355 0.317659241478
r=17.8962957413 0.3079536481 0.178355646154 0.318219381852
r=17.8731439564 0.28574430383 0.195752622253 0.333270872958
r=18.0057338601 0.320317016766 0.166289265754 0.310922142995
r=18.9503380669 0.325813274247 0.156116762346 0.315103904388
r=18.7342293092 0.325841698499 0.158568002132 0.321636907406
r=17.7649097921 0.31488540005 0.159077043629 0.326258640472
r=19.6756218634 0.3206415012 0.162448178049 0.321077896574
r=16.8519135089 0.174673966535 0.278174212598 0.428364911417
r=17.6227354609 0.30594581357 0.178232625284 0.313634254485
r=17.3333606063 0.326053897739 0.144504275422 0.282290030663
r=17.0807078702 0.318016276519 0.160795767863 0.290754275811
r=16.9871942853 0.320033195265 0.160453570694 0.286549879394
r=17.7915975507 0.317274089407 0.157889494676 0.340612157404
r=17.5467436894 0.344193177463 0.15479384548 0.318677106719
r=17.6509690546 0.317714915988 0.15995122859 0.341579177942
r=19.1856839153 0.332559260395 0.135302107523 0.35113701091
r=18.5401088637 0.296061973431 0.195923132751 0.310198479063
r=18.1704975408 0.299692992074 0.16681808214 0.339682340779
r=16.541664556 0.219302413147 0.251820527641 0.391957385495
r=16.9727826035 0.201404734033 0.261720997599 0.416023491597
r=15.5902784841 0.174219843056 0.312549425148 0.398990206217
r=17.7064747238 0.275167785235 0.214418257808 0.298527652047
r=17.6132235109 0.157160936949 0.294798647275 0.434033901118
r=19.7076147402 0.302851483514 0.18280856683 0.329509346759
r=20.4902284363 0.340534811675 0.162175933475 0.360304907875
r=17.4527084778 0.190765820909 0.277167119828 0.396105820651
r=16.8753217414 0.19766029534 0.264942785911 0.418589784568
r=16.8947621497 0.179116833204 0.27787563902 0.419424838269
r=17.0068388492 0.201023866176 0.260472997332 0.415999711587
r=16.386690938 0.187603732344 0.257866123237 0.421793912946
r=16.5648849719 0.208168436796 0.244246359745 0.398595614929
r=17.3233932961 0.190402700312 0.269273117814 0.415804768867
r=17.2964937531 0.210628034027 0.248969001567 0.403687246055
r=16.3860390186 0.187799005283 0.259812937933 0.418359995969
r=16.3828591934 0.188097479532 0.25762318945 0.421354539681
r=16.7247937886 0.211489614671 0.279097836465 0.383311415755
r=18.089948657 0.393057480367 0.100772124332 0.321586484525
r=16.8806984366 0.367538816956 0.153656046849 0.344275506367
r=17.1223060019 0.385566782618 0.104411683507 0.306443597813
r=19.3410683834 0.398052916699 0.0971186307608 0.283818795635
r=17.4904476074 0.367360729822 0.134518731258 0.296236854331
r=19.0624782297 0.370048051072 0.136190368551 0.274877474904
r=17.5261311362 0.371174277264 0.148121630032 0.268666662995
r=18.2467936417 0.397420221055 0.0971972475964 0.300390802944
r=18.3342648306 0.356270693182 0.158248803222 0.294206963453
r=18.9705047432 0.409293133295 0.0989844200808 0.254760530871
r=18.9621110009 0.399950401746 0.0878707469497 0.26937555798
r=17.6595625276 0.323338031979 0.180798200276 0.294469836117
r=18.128286826 0.391780170892 0.122333737075 0.265486024706
r=16.0751632023 0.182667947934 0.290823693852 0.407638271522
r=18.4759738618 0.262866931402 0.194796327242 0.367132050384
r=18.1740298573 0.280336151337 0.189287173785 0.364894513227
r=17.6196455773 0.259630794095 0.212466556206 0.36019984789
r=17.5951572157 0.25756735044 0.21331724321 0.360974189991
r=17.3814639892 0.252332220912 0.247763734744 0.344110690457
r=16.7738186025 0.160011219016 0.291729481471 0.43473687901
r=17.6074944625 0.267702330243 0.211976948133 0.325783011776
r=17.1401430113 0.27761376291 0.20521654836 0.321401189729
r=17.479585181 0.214410419358 0.257201717937 0.388910227312
r=18.05077193 0.312383242014 0.157774639236 0.330666442361
r=18.2195316219 0.32865453381 0.157655974809 0.319047873192
r=18.3625350869 0.373583270943 0.155217471147 0.239168820895
r=17.4482653692 0.248397073244 0.248679942672 0.341178245455
r=17.3214607493 0.300765141765 0.190209625607 0.281714303821
r=16.8870425831 0.207496803069 0.258184143223 0.398305626598
r=17.6206707267 0.278862827722 0.188042739181 0.326616499405
r=16.9658052918 0.251550829219 0.263071274845 0.339030256995
r=18.5015084311 0.285714285714 0.211540335943 0.341953929627
r=17.6218985531 0.263987138264 0.250160771704 0.331149517685
r=18.4108190023 0.320036983225 0.18060141769 0.295117333686
r=17.0716072337 0.273452952812 0.216021474993 0.320641424131
r=18.9674004299 0.288057028228 0.215145436309 0.316929359507
r=17.9911058122 0.279737985815 0.211668656352 0.322119573557
r=17.433328949 0.22643229071 0.235860973387 0.359948107241
r=17.3443169796 0.270046758322 0.25242515179 0.322457952404
r=18.1008495991 0.277924316419 0.228382648664 0.332636912068
r=17.3666942454 0.25792946853 0.24827928759 0.333995600653
r=17.1062258914 0.285235702321 0.243000717875 0.312335486959
r=17.2153197952 0.241568073459 0.249514391665 0.350520925305
r=17.4319930881 0.233399160701 0.245186373735 0.382745001234
r=19.4448106753 0.290731900111 0.186672491081 0.35278271813
r=18.3287034491 0.277666682168 0.215563719791 0.33069339162
r=16.9252969214 0.294790556833 0.175853754276 0.315258229126
r=16.3027262579 0.226788085406 0.26312559061 0.351199754489
r=16.4223852938 0.314371488398 0.173514088825 0.307842849926
r=17.1399710369 0.360880985645 0.128614263421 0.285413449676
r=17.9882431572 0.301430879298 0.191737825987 0.315624278791
r=18.0045453397 0.289859928096 0.203974073167 0.325090524851
r=17.9279031902 0.265967123644 0.214995776753 0.331654863232
r=17.1261067264 0.21417874898 0.269862968575 0.370494154373
r=17.220026448 0.189339506616 0.303474294488 0.383120796122
r=17.5768385782 0.217115689382 0.289864915855 0.354803411063
r=17.6678887563 0.225192965704 0.282684809422 0.357523673112
r=17.4066716801 0.220517641161 0.262037559274 0.369279939838
r=17.3120142811 0.223455951858 0.262398317157 0.373782357666
r=17.1471250632 0.2110702481 0.281495578744 0.373688942164
r=17.7622969054 0.238021211681 0.255673398228 0.359116664245
r=17.6088528889 0.222183790583 0.24644288971 0.381086392579
r=16.4182543129 0.220623718181 0.26152129328 0.391723971529
r=17.6261798397 0.228880229395 0.257995735608 0.364421733696
r=17.3852579685 0.220483766483 0.274932200226 0.367546142275
r=17.1646331946 0.231566707466 0.261982864137 0.359265605875
r=17.6643899637 0.244458895573 0.259307429686 0.348344442638
r=16.9993160123 0.250614250614 0.249098227822 0.349783051911
r=17.0140204759 0.240686320978 0.264148260499 0.361456062186
r=17.8314077152 0.21638497389 0.279274524117 0.369981470043
r=17.1830804085 0.249535747447 0.264856081708 0.351903435469
r=17.1889051435 0.227190086031 0.268162201916 0.363894286657
r=16.6149720367 0.199875915661 0.282413548134 0.394579326839
r=16.5719680661 0.228911009755 0.251563072211 0.37000366215
r=16.6816536128 0.230924802353 0.245047343262 0.383491910278
r=17.3006039163 0.229366192887 0.245531629354 0.389221008967
r=16.6575947811 0.233869172196 0.247695596028 0.375317273011
r=17.1304344399 0.218735788995 0.267192158052 0.372037794957
r=16.5430024714 0.219049196621 0.256438628458 0.383809839324
r=16.0468712358 0.199683519551 0.266114330066 0.411484750576
r=16.0804885177 0.191129595741 0.281630344369 0.406082182665
r=16.753787395 0.207679113339 0.247877908255 0.41892070194
r=16.9871672059 0.198676932217 0.259635995793 0.402949606211
r=18.3889515403 0.191542064493 0.254954062331 0.41406953702
r=17.1305489019 0.199197823465 0.264129245786 0.395787170785
r=16.406931756 0.211008627638 0.265585101879 0.394518580313
r=15.7811838349 0.179127647854 0.300215333767 0.42290550353
r=16.1258162329 0.204019582582 0.251816542128 0.408734862149
r=17.7602675936 0.366821341705 0.138940159735 0.287485696871
r=17.2855530405 0.370140151293 0.137688383276 0.28446607635
r=17.6860372403 0.375364088169 0.134074166643 0.280276594858
r=16.8994413264 0.368519399334 0.129612013318 0.314704083713
r=17.0931291286 0.371431237171 0.134260123157 0.288766560926
r=16.1458407365 0.180837543784 0.288397755804 0.401382474195
r=17.4670389472 0.20733140964 0.273729369914 0.378433258523
r=17.2245552336 0.14889943893 0.278993772736 0.453665454097
r=18.3954752206 0.278329197684 0.209961745244 0.319117038875
r=17.437395375 0.264145638575 0.255710972095 0.328038237155
r=17.5412771711 0.288091523661 0.216068642746 0.329901196048
r=17.4460649899 0.252562402955 0.24246554034 0.347676110024
r=17.3730573722 0.250201244832 0.244787379139 0.348788430169
r=17.4023258992 0.251172861783 0.241645615301 0.345555154577
r=17.8420726312 0.267838584197 0.224634023221 0.339816491968
r=17.9041811577 0.289340931786 0.210142557074 0.327132330154
r=17.5729955738 0.26194134095 0.235989796335 0.347246765674
r=17.4024485144 0.250738331719 0.244426213196 0.349011078868
r=18.1154028169 0.268495181616 0.233802816901 0.3280948851
r=17.9981981577 0.268926688347 0.224742186125 0.342919412235
r=17.5699999972 0.268519626405 0.210637039957 0.338526453593
r=17.118577174 0.272931755814 0.204282693778 0.358405686266
r=18.8765175818 0.31028741328 0.176134786918 0.292051536174
r=17.641854756 0.297716962343 0.202817836462 0.312838859588
r=17.9823781889 0.296519366432 0.210856737211 0.306385598296
r=18.0157817518 0.284616806451 0.229939234306 0.310494212241
r=17.376038973 0.2509202098 0.246111656327 0.346503455044
r=17.3923835464 0.252437798068 0.244534597803 0.344903311997
r=17.8599025598 0.283730256969 0.190028222013 0.322844976977
r=15.7006038193 0.217266554022 0.264641183409 0.365925973157
r=16.4676358928 0.218005023579 0.253685841836 0.393519064497
r=16.7352388973 0.250238616585 0.248161248667 0.339003986301
r=16.4737267175 0.199586088537 0.277017818384 0.397102619757
r=17.5022958854 0.213644614764 0.255067567568 0.40076643808
r=18.4935195877 0.221200199479 0.243863245969 0.382722890231
r=17.5568305352 0.361446309899 0.116518013291 0.310423224904
r=17.8964820296 0.364957716702 0.132135306554 0.285034732709
r=19.2545663728 0.351078955754 0.139390423223 0.303176492611
r=18.8225667657 0.336260528878 0.141668552309 0.314612926272
r=18.8806728569 0.336901969779 0.142297836869 0.313417283841
r=18.8147645599 0.336327663461 0.142427393503 0.313829073971
r=18.9465987773 0.305414847162 0.148864628821 0.345021834061
r=20.5570647933 0.36371124031 0.13690245478 0.291698966408
r=18.8400868937 0.341649725867 0.149665664219 0.305872437179
r=20.7086162845 0.370754403456 0.13260219342 0.268660684613
r=20.2639942061 0.326374984024 0.140842670302 0.326161973331
r=16.6688767101 0.233873259449 0.252912759307 0.391426135672
r=15.7695430667 0.173514083357 0.289551441001 0.40103045331
r=18.7786795027 0.34109021358 0.147191584316 0.297730315588
r=18.2907608341 0.316789532298 0.161898602958 0.320133702626
r=18.2834296319 0.31599532333 0.163255048607 0.319733256626
r=18.0406527275 0.298611486304 0.167125902714 0.338285878942
r=19.6348743211 0.319796141245 0.161856570805 0.320240262104
r=18.3421718249 0.311804793849 0.169705086459 0.322695998707
r=18.7302660434 0.31716401213 0.163041420403 0.326144801022
r=18.2204782261 0.295254847903 0.178054411528 0.335107021743
r=18.1609744628 0.293810574092 0.177175967423 0.335052152048
r=20.6827580267 0.289490696009 0.173279439467 0.342968657681
r=18.162493113 0.303407625643 0.173427982083 0.330485751458
r=18.2196654973 0.305245217314 0.171596903448 0.33127620492
r=18.1671742395 0.305453086516 0.172671785785 0.329625873463
r=18.1730176024 0.305685864519 0.171583174631 0.330616896622
r=19.5294278418 0.312241075989 0.160632200216 0.334544009988
r=18.8938972474 0.313648861565 0.164555593315 0.340742685903
r=18.4481548274 0.32337143014 0.159571937081 0.307714832133
r=16.9401354557 0.163312027534 0.280514412144 0.439109458546
r=16.9299972009 0.146561249294 0.304638200702 0.439168119429
r=16.7876422494 0.161897977759 0.291780442439 0.43725513475
r=16.8083702726 0.153672080498 0.296242328087 0.437727026011
r=16.7701004917 0.169879313315 0.286038272751 0.428221731773
r=16.5470024284 0.171683848797 0.280733104238 0.422817869416
r=17.5269468266 0.176732381276 0.291801462046 0.417862696384
r=17.2382143316 0.176443850267 0.283368983957 0.424385026738
r=16.9540743966 0.162488413701 0.290219367262 0.436363734345
r=16.5410090965 0.163065949969 0.29951416167 0.431879264007
r=16.6573602365 0.149883391638 0.300120772947 0.438759786773
r=17.4586656938 0.160785354205 0.290395330326 0.434797028389
r=17.6699202324 0.157564441678 0.294797987656 0.436440018671
r=16.6798008793 0.171642320238 0.287831513261 0.414444759609
r=17.4088861015 0.169145256585 0.288265615116 0.426954497127
r=16.7421897327 0.157103284527 0.295787315178 0.434723171565
r=16.6295000785 0.15950952366 0.283458465534 0.440308275479
r=16.950456813 0.151659154413 0.302155778997 0.435418408762
r=17.343424836 0.190756464685 0.270551910459 0.420168371285
r=17.4223912751 0.169785916252 0.300480229792 0.414164534805
r=17.0520727183 0.148220939279 0.307060284704 0.435436542057
r=17.0586132942 0.163831867058 0.290566959922 0.430107526882
r=16.9368146483 0.156792232311 0.288351463934 0.44559321526
r=17.2993455191 0.170810412786 0.296725429896 0.419608437649
r=17.3727779034 0.16410281614 0.292770432988 0.420995724185
r=16.5245385839 0.210810960344 0.283213687982 0.348299376184
r=17.0947226802 0.233500167807 0.24839853497 0.36457953335
r=17.7107298369 0.215468258186 0.25798144136 0.362956301353
r=16.9040851045 0.245189406638 0.233702089619 0.338853503185
r=16.8610980231 0.203636418233 0.29024601307 0.367504545182
r=17.1657302022 0.253881278539 0.214872798434 0.344748858447
r=17.3030609659 0.255571503534 0.223693551872 0.334194181217
r=18.0981522442 0.231305370114 0.251459041861 0.383549565436
r=17.4863099005 0.347304959908 0.128679026429 0.341839471605
r=16.6861410138 0.218161344477 0.284329856621 0.341889713576
r=17.0332316588 0.314252526056 0.169825761795 0.353000238682
r=18.5973521146 0.3093745695 0.171304587409 0.357969417275
r=16.8091800726 0.203591639135 0.274639364103 0.405678584279
r=16.4389197516 0.186302789399 0.291367323739 0.407591001539
r=15.5542714691 0.159648390065 0.312013686271 0.410118446888
r=17.5208902229 0.19698738258 0.280862653549 0.384803512868
r=18.0980730468 0.325954001206 0.145835127918 0.343957274528
r=17.9803119542 0.33478533858 0.144790375367 0.313147853846
r=17.3942494155 0.240230460922 0.200734802939 0.380406646627
r=16.6896797252 0.217697811448 0.243615774866 0.358383952134
r=16.4363396877 0.274211961935 0.207062077632 0.339496146007
r=16.4171160297 0.273400827657 0.206880365311 0.338986233261
r=19.7145129031 0.388295519452 0.120772511177 0.259255919021
r=17.3195113114 0.263665164428 0.201329704163 0.366739547544
r=18.0991275941 0.279576506037 0.199846580189 0.327354337565
r=17.3309109511 0.256163199358 0.226057730735 0.340012383858
r=19.0030776794 0.313351594325 0.169511167299 0.312368310156
r=18.2916011461 0.270755597015 0.203491471215 0.355010660981
r=17.8021661253 0.268444398196 0.206357106768 0.344699339416
r=18.6503306067 0.274978376375 0.204744841221 0.339626838008
r=17.6889068553 0.261854100524 0.215316428823 0.345096457665
r=17.655099362 0.264013304946 0.213748401278 0.340980140374
r=17.0602696593 0.203948430741 0.275799501984 0.38625952901
r=15.4756475014 0.215705190044 0.259502218792 0.393305035694
r=17.2650642578 0.206291242232 0.277596258569 0.381766929336
r=17.4071255222 0.431796048111 0.0886579692807 0.220507902295
r=17.8488055029 0.351955061453 0.143829749787 0.305215452759
r=16.5113429583 0.284575396046 0.21311415327 0.334085891297
r=17.2124074941 0.193946320086 0.281079460903 0.390456214572
r=16.5587220232 0.207701887154 0.279126353099 0.376702749305
r=17.4569971095 0.218254759294 0.265698195953 0.382786803548
r=17.166214804 0.193290020993 0.28351370088 0.392148373769
r=16.3760464727 0.209807410509 0.284069499686 0.382823948085
r=16.5673195462 0.197593714769 0.286006200676 0.382275225479
r=19.1946741263 0.284581019582 0.20892655839 0.321781971525
r=17.2806478143 0.276981970857 0.212398122993 0.351321313905
r=17.1827048452 0.231697513592 0.245848045511 0.354781910832
r=17.2396388962 0.230773338297 0.243594926898 0.357590200425
r=17.1825303058 0.276284755486 0.221460304655 0.324117492171
r=17.8372908168 0.270565548469 0.225686286124 0.332773905661
r=17.4242992525 0.258492617194 0.22700651866 0.338227885529
r=17.4114692093 0.260397361873 0.226185752851 0.337053543599
r=17.4167875424 0.259541277449 0.226918573799 0.336684709989
r=18.0235611729 0.286512098196 0.195076069321 0.317927434336
r=17.2816051865 0.261205482969 0.204724363501 0.353055138971
r=16.5700488659 0.206022570673 0.266527617416 0.38889716563
r=17.1750774674 0.233703690556 0.245062889733 0.36454746607
r=17.3779281371 0.231582826608 0.226976229961 0.380725999631
r=16.9303288377 0.229125625095 0.226953578825 0.377531949285
r=17.4707423575 0.224947633648 0.246045960961 0.372666282141
r=17.4180318539 0.306349543427 0.168188575069 0.324952219155
r=16.9587809202 0.229421696919 0.227838750528 0.372836639932
r=17.34234609 0.349301504041 0.126318043141 0.345394208639
r=17.4534865019 0.320793643826 0.16061630306 0.329441201001
r=18.4565085271 0.347552602436 0.13665559247 0.309368770764
r=17.0178213354 0.232665515718 0.233869996387 0.364114505962
r=17.1798240884 0.240336301677 0.212079001045 0.373712750609
r=17.4367665886 0.347161815546 0.125738820118 0.347329095573
r=17.9073764406 0.352117565378 0.121916223097 0.325966211525
r=18.1202812691 0.346332381147 0.134691899612 0.314017547439
r=16.7195740886 0.227174643097 0.232905097389 0.369678608686
@balllist {Second Position} color=red
r=47.2304489102 0.270095980804 0.258798240352 0.20075984803
r=46.2521312957 0.270288412056 0.242812073479 0.205580292216
r=45.2480107562 0.315810000821 0.224135807538 0.159803760571
r=45.4259795721 0.328133688431 0.219087476953 0.161403611461
r=44.9404734037 0.319155478118 0.2171005432 0.163267397766
r=45.0073293051 0.338577590302 0.205989093466 0.151142906002
r=46.3160083636 0.348422043701 0.203440812883 0.160730225108
r=48.6048905445 0.216117076879 0.286914378029 0.220621495771
r=49.0560599698 0.184789859907 0.318879252835 0.228854323935
r=45.8023347598 0.295127407119 0.228039291967 0.188017895351
r=47.0617378769 0.289770227742 0.239078203783 0.191939359074
r=47.5357143776 0.302291408367 0.225742756119 0.204757312761
r=47.2946579485 0.271766769416 0.252586895829 0.194642505008
r=46.826904768 0.262656587684 0.254608396327 0.194359420687
r=47.5984032066 0.25730265345 0.25808932729 0.188868862243
r=47.100977344 0.266190310213 0.254025792959 0.187800627396
r=47.695677519 0.276534874406 0.237855467185 0.200205985009
r=49.9133075702 0.226057552964 0.290221516804 0.206472983231
r=48.4438531324 0.237010641884 0.283045215968 0.20221986806
r=45.5936185121 0.315103259517 0.223463548146 0.169420253794
r=45.8460943285 0.305322344604 0.217874656602 0.178926288223
r=46.2746373626 0.262585034014 0.258907079315 0.21333632354
r=47.7130395537 0.312505256076 0.269237238247 0.172371261178
r=49.8880311888 0.348401666551 0.173324183321 0.150327649193
r=46.2593497006 0.233836942982 0.284706875075 0.205287901314
r=46.7454822477 0.250029771525 0.277589697351 0.20162977833
r=44.9388414913 0.34590079791 0.200503942886 0.158928654752
r=48.3066736133 0.269750132908 0.256353003721 0.199929115719
r=47.5433970021 0.265274803712 0.247787294789 0.205389007852
r=47.4922609379 0.246092044363 0.261680202602 0.199414898262
r=48.0794045446 0.250365432318 0.265547484054 0.209337349398
r=48.9730352502 0.282219743988 0.226992823894 0.210798099302
r=47.4444153874 0.332352412248 0.222309415208 0.158386057842
r=46.322528776 0.371149595103 0.193772702532 0.137875876165
r=46.577443339 0.384896580445 0.172396773248 0.137522557957
r=46.7811685128 0.338934431183 0.194690284361 0.143205493417
r=45.4890750607 0.34219453868 0.214745194001 0.147711473222
r=46.6984101034 0.341233173148 0.192931595798 0.14386354947
r=46.8285148504 0.341343714011 0.194285845749 0.143010161895
r=45.9042625266 0.326640791432 0.233344033618 0.178101380337
r=45.529894569 0.29312483388 0.209621688668 0.152166208913
r=47.5137409819 0.324784001911 0.204735803692 0.155868165205
r=47.7386849685 0.341534058386 0.21100171723 0.155809959931
r=47.4575891219 0.343448768297 0.204833677413 0.148487341477
r=46.3528117384 0.359425837321 0.202424242424 0.152153110048
r=47.5624134453 0.334521677701 0.226223529218 0.163613662127
r=46.3299250087 0.338594349494 0.227270084874 0.146087664225
r=47.4473346757 0.332469212785 0.210479336548 0.150113962434
r=47.4876737238 0.331766931097 0.209206495823 0.149701434323
r=45.7742286862 0.35607916136 0.211046340747 0.160419320074
r=44.9700292849 0.367093991129 0.191870709035 0.140014581688
r=46.2937991138 0.342834053681 0.192568917299 0.160979551811
r=47.4261455915 0.347450932734 0.199580725527 0.164884243787
r=46.5962716875 0.340793944903 0.20355050988 0.161589452164
r=47.4392584045 0.304424859168 0.226876249319 0.166681809922
r=46.6069396861 0.311593201721 0.22958520535 0.163112819096
r=48.319036117 0.279673908136 0.266526850732 0.177391856734
r=46.5696972336 0.259631844792 0.261956590655 0.211129192468
r=46.6189483739 0.239964509993 0.270674853973 0.206265501672
r=46.5807005931 0.240302232041 0.269279871149 0.206260644773
r=46.2546114408 0.248399995337 0.275550529838 0.234014525361
r=46.510316784 0.244813629477 0.267864456214 0.204363563329
r=50.208947375 0.385539138636 0.221251178875 0.121848475322
r=49.372951186 0.4033656251 0.181015928667 0.118063044665
r=47.3003889173 0.389423807485 0.156874663278 0.119371267274
r=51.1233345024 0.389490824826 0.229097513622 0.124506795265
r=48.893696966 0.369641038304 0.196888792864 0.118213525109
r=46.2820853186 0.2517489068 0.261418456023 0.207037354009
r=46.8434224585 0.246231078112 0.269369725281 0.198030872137
r=46.42695092 0.261395918011 0.255364713081 0.192342992002
r=47.4615016404 0.262984888024 0.253411941902 0.189895072036
r=47.4508656292 0.26633694479 0.254518874756 0.189949858593
r=47.5228940658 0.263327875501 0.253539185875 0.187861724432
r=45.1074572057 0.366297356737 0.175384870742 0.122685588614
r=44.3396301772 0.359857670843 0.174464412416 0.1315432759
r=42.8608433696 0.351190011939 0.174113115629 0.132170219404
r=44.3737604137 0.363883684665 0.170568899559 0.128577358448
r=46.5118193568 0.261828731016 0.263409142573 0.198926186121
r=46.0717165879 0.248772807261 0.262619246087 0.200287116792
r=45.7409397977 0.242504270135 0.280370516358 0.201550387597
r=49.7235760252 0.342712933754 0.216277602524 0.157034700315
r=49.7284178638 0.323552385804 0.224995754797 0.158498896247
r=47.3318121354 0.390433469727 0.159655149778 0.136010152951
r=47.0565829835 0.366933943506 0.164583892473 0.139884456477
r=42.8263463892 0.339422531396 0.1775646956 0.142327763779
r=42.5246194741 0.418087258018 0.110324569007 0.0934219397091
r=47.8659129357 0.242866034881 0.27724048097 0.203385917978
r=49.4027263043 0.254519909216 0.278481989841 0.18541277463
r=44.3943367478 0.304452672895 0.22877795496 0.15510329108
r=44.598739508 0.300388660549 0.235230278271 0.157093365453
r=44.6810821163 0.31250532946 0.227174277609 0.152129794382
r=45.4461531048 0.306725870852 0.243460002754 0.158680985819
r=44.4919750828 0.309368054395 0.226022160164 0.154660732442
r=44.51481967 0.309277014771 0.22646700446 0.154507561765
r=44.4654777489 0.309068390609 0.227122150391 0.154947941477
r=44.3946717611 0.308655280823 0.226684250005 0.155122410903
r=47.5469457492 0.293917332081 0.228452325035 0.174495068107
r=47.5494412971 0.286609880211 0.228456967666 0.181897341888
r=45.7257614442 0.253831275108 0.251450676983 0.203838714477
r=46.6715429779 0.263721273179 0.247506325106 0.204206801735
r=46.0544652772 0.304932807596 0.230980928623 0.178659370725
r=45.4485032644 0.315923425916 0.232101361071 0.155969901516
r=48.5538974052 0.363770240734 0.174976920882 0.143035748307
r=48.5538434247 0.342887820363 0.187106110826 0.148219037393
r=46.5348594144 0.411539893559 0.164841542741 0.118914124269
r=48.5330337907 0.384851683234 0.185840986783 0.131003954064
r=49.7970519826 0.342191984692 0.201339428085 0.153236951207
r=48.8282130181 0.375434296836 0.184704101492 0.147379802494
r=49.5261763063 0.368311769981 0.165919809947 0.141256070152
r=45.9648047586 0.393182045386 0.150054983505 0.117364790563
r=49.1904520387 0.372924275262 0.165385547981 0.136792228797
r=48.1700038232 0.35001061997 0.230288155193 0.16073914993
r=46.6746749847 0.272446913697 0.247186779039 0.20248128443
r=47.437111939 0.26862626507 0.265915352876 0.177081569292
r=48.1504960467 0.277807766805 0.266344902042 0.185533293113
r=48.3942905324 0.252880121472 0.272658774328 0.188159621866
r=48.8950718182 0.282401316695 0.265386669015 0.170476751419
r=47.9955337804 0.269815298138 0.265118642641 0.172382688831
r=45.8214252472 0.269763163946 0.262451138193 0.204690733502
r=46.3674215401 0.262871575675 0.2663687585 0.20050514863
r=46.0098690419 0.34185976861 0.214384754468 0.15447416002
r=44.3533769811 0.315316989368 0.212856629473 0.16009781837
r=46.524120423 0.245026492156 0.263118392532 0.216141529569
r=46.2674157357 0.264582838127 0.261540289993 0.199524601854
r=46.3510814055 0.304334444729 0.214003590664 0.175378302129
r=48.0413566211 0.297855403634 0.243959542986 0.190906536805
r=46.5898766016 0.319830475064 0.221893685525 0.179709573559
r=44.6497850142 0.35280984535 0.202570246134 0.138586364626
r=46.0924273512 0.350558837278 0.206451064553 0.146933831966
r=44.3261181723 0.326425063253 0.21390831969 0.149203750558
r=46.3593555675 0.296395911781 0.25048620019 0.185087102247
r=46.4933878899 0.278546932554 0.250694053819 0.186242310972
r=47.4140042813 0.364333572121 0.19761914795 0.136627196494
r=46.5492509752 0.342759505992 0.206505823299 0.140390129396
r=47.6104431987 0.35839460848 0.195286580483 0.150502854885
r=45.9312757689 0.336378844422 0.215201818728 0.141766396431
r=46.097393031 0.300558358962 0.228658445553 0.18843868502
r=45.1900095421 0.285919336905 0.238340240574 0.191731527343
r=45.8133085593 0.296507086263 0.226369824796 0.20008927575
r=46.171110527 0.296391868764 0.228310303535 0.179966381521
r=45.716399935 0.289333224547 0.225432250091 0.18296210139
r=46.0582313755 0.2894606255 0.226097895558 0.181103796851
r=46.1911292293 0.293450681937 0.227296613798 0.183286730768
r=46.1949192375 0.293125734175 0.226774632129 0.18203130866
r=51.0790339663 0.31874832843 0.199144156191 0.174110724793
r=48.0896948126 0.346833578792 0.182089674358 0.151080019637
r=44.4961399774 0.311090413146 0.239505022953 0.170381212162
r=48.9263764437 0.377332375509 0.168409432922 0.128608098986
r=48.3109765118 0.335169282055 0.216674030877 0.174076812361
r=47.9316366801 0.264102813253 0.242069150859 0.196652844198
r=46.1530458063 0.2548294352 0.2498316925 0.207597490544
r=47.995518292 0.242989036353 0.262319676861 0.209117137911
r=45.4777559343 0.24730458221 0.274367446309 0.199134857838
r=46.4899839382 0.224933650433 0.313169958295 0.202943508083
r=45.9439445193 0.359024746932 0.21218837831 0.148413042982
r=44.7549124788 0.326550934378 0.210871892323 0.152361254025
r=45.1235912654 0.353224612689 0.220428672846 0.153846928449
r=45.558671961 0.326924914298 0.208498782776 0.153307141683
r=46.3459084095 0.368132773248 0.211679433325 0.145251626719
r=45.7653313353 0.345917117066 0.184286107231 0.152211033197
r=46.7976676611 0.385504071104 0.184205823855 0.144026974952
r=45.4142485223 0.36081156209 0.175873910434 0.147420265771
r=45.4342464281 0.359805114729 0.176642023448 0.147893620414
r=46.4111194105 0.292766688131 0.23087930171 0.187736996494
r=47.189699866 0.2836980795 0.237338097365 0.191469405985
r=46.1796777276 0.28203256349 0.239116007433 0.188943456331
r=45.9674118058 0.285675291517 0.23079714125 0.189097602951
r=46.0709947393 0.350992155053 0.217212736502 0.140101522843
r=46.3699625591 0.331653294932 0.220805046973 0.146129054378
r=48.8874783764 0.350004150411 0.204158711712 0.158379679588
r=47.8963829215 0.373844343587 0.218748249005 0.131422648064
r=46.7313891273 0.353850524571 0.199531996228 0.138799092906
r=44.8297546875 0.326556847189 0.215451857565 0.147540080436
r=44.6893223779 0.309803823875 0.232596300902 0.15244267004
r=45.8134507612 0.340311235305 0.201074388129 0.139598188476
r=47.622893477 0.36738761876 0.19549216101 0.134664450935
r=47.7079120547 0.360235112967 0.206893488496 0.133339255574
r=47.185248549 0.342204684745 0.207474883161 0.137019002043
r=48.9546092079 0.387409993454 0.184158847916 0.129773074405
r=48.6650580709 0.225116879921 0.273991141732 0.217150590551
r=45.2904559187 0.33046762219 0.216346153846 0.150192049907
r=44.370963528 0.331064742104 0.191671029342 0.146772866652
r=45.4155394962 0.334024434689 0.202725853799 0.145904337144
r=45.1799695988 0.334270112185 0.200664068493 0.14549203738
r=48.1792674984 0.339740647234 0.207118451765 0.140690972237
r=46.7909228495 0.352132727372 0.218036467174 0.142419098724
r=48.0714231288 0.336416115501 0.213165566919 0.140743124317
r=49.0998811725 0.367874512553 0.230513078912 0.128729790124
r=45.3792764507 0.33053548326 0.211605818687 0.163043135275
r=46.3904371417 0.344193477648 0.214748911375 0.153049716488
r=47.3127129923 0.249441575167 0.265406451574 0.197190216336
r=48.5463285252 0.25311005734 0.274379476598 0.202833277118
r=44.704399051 0.219417239491 0.314739339376 0.244418760265
r=44.9032696183 0.338310528415 0.209701194874 0.148310008151
r=48.7653727256 0.226353243843 0.27712193199 0.220440258097
r=47.2177759254 0.352040605785 0.198861057236 0.166425948087
r=48.9399538562 0.387127017773 0.228517854231 0.156346812327
r=46.4276311483 0.244384882028 0.272309060217 0.214798396969
r=47.1108232436 0.24595665793 0.292047561209 0.206865690724
r=47.3596822565 0.230387001253 0.288148807593 0.209130906224
r=48.0522992285 0.254055807917 0.285132309467 0.205025596654
r=46.7000706367 0.225276346395 0.285977636126 0.215318803753
r=46.6717951561 0.241399386102 0.271824003788 0.198944729898
r=48.5490557571 0.244147217559 0.276908359055 0.19775816321
r=47.1754968728 0.252963644941 0.276840199047 0.205994247714
r=46.5462028446 0.22518660336 0.286461537073 0.21573649485
r=46.6861087493 0.225314439204 0.285889310794 0.215213497351
r=44.9682128587 0.240186629677 0.325088721154 0.182216137342
r=50.7956248928 0.421104731736 0.216128819376 0.101432059658
r=49.95487455 0.426153763499 0.251705797024 0.143233224091
r=47.2471273811 0.374523770084 0.182927502623 0.128761526144
r=47.6884153254 0.414147758499 0.158789353851 0.123576980451
r=44.9485229548 0.352134983317 0.225514212105 0.135469020568
r=45.7339992397 0.383840044386 0.190666515972 0.117572718773
r=45.0071177251 0.372402474018 0.174403939042 0.128360329796
r=50.1420177899 0.436236783428 0.205063655326 0.0846100362032
r=47.7381278391 0.408928910352 0.20671039035 0.106265421034
r=46.0346762493 0.402980380842 0.16487305251 0.110461627236
r=46.081817161 0.386082729888 0.190754885428 0.116139271898
r=44.6175011747 0.358122250224 0.199041049079 0.142052169208
r=47.1762190766 0.400846207413 0.169370195941 0.109693431331
r=47.6801996105 0.247195514879 0.273983936197 0.207519051999
r=46.417423631 0.320264256494 0.231212453357 0.185039440821
r=47.0106129762 0.323373293731 0.23669629261 0.177077602011
r=46.7689098749 0.305068517336 0.22824455732 0.177141760943
r=46.8180832306 0.304658192687 0.22854385523 0.175727289438
r=46.312067164 0.287687518537 0.229132137169 0.183059714326
r=48.7115048207 0.225046453739 0.27647863128 0.213687199804
r=45.4254294162 0.322225006264 0.217539463794 0.166424455024
r=44.6682919241 0.309452361046 0.222071781188 0.166869282986
r=47.2333085652 0.258231781836 0.262491707113 0.206868256573
r=47.7703704253 0.343471431338 0.196472270528 0.14070523291
r=47.3744686983 0.356460479266 0.205262315205 0.138976356941
r=44.0721325781 0.406638320314 0.172677317738 0.102659000909
r=45.3974961907 0.285660405823 0.23383872671 0.188127027231
r=44.0941293483 0.341818143411 0.201714665946 0.14105858442
r=47.2360012788 0.244709079284 0.265920716113 0.19793797954
r=44.9030340098 0.324547133398 0.210340392603 0.154388383655
r=45.6024585391 0.289973414356 0.239334092923 0.182997847829
r=46.2808908671 0.310698853114 0.229929497385 0.185256181162
r=45.9189152733 0.299356913183 0.231390675241 0.173191318328
r=44.8260717651 0.341478448466 0.211464799894 0.138290846652
r=44.2220237355 0.308349816332 0.234176320995 0.154987284544
r=45.3832377991 0.328714715575 0.219981372689 0.171077518269
r=45.4777318373 0.314974914366 0.214177870023 0.170257202529
r=46.4543150878 0.275065762663 0.254168209808 0.197105189578
r=45.3340314048 0.287179845069 0.24760974248 0.19628027078
r=46.1721440547 0.300148860045 0.224778668617 0.194928312136
r=45.4835541049 0.289611864046 0.226566380473 0.198360888384
r=45.0959033262 0.286850921273 0.25735821967 0.185929648241
r=46.1161579846 0.274236270528 0.254517629054 0.200364942021
r=47.5902525302 0.29054554431 0.259688965687 0.188471982227
r=47.3817422905 0.332241255577 0.238696995226 0.164654123374
r=46.941296278 0.312404470694 0.212464927374 0.174690353284
r=44.2399567095 0.30073459317 0.214658217911 0.176021981719
r=45.420034007 0.26742355876 0.23135648068 0.206191565712
r=45.6099067095 0.310430396539 0.208698552748 0.171397005233
r=46.1051765975 0.343323365769 0.187788507888 0.150060867505
r=45.1132157858 0.323701823217 0.221993999538 0.162289406877
r=46.37169295 0.315928507919 0.221086813654 0.166939422445
r=46.108983172 0.312780196219 0.223409784939 0.175946982002
r=46.5398648183 0.268663183447 0.237530849808 0.202161893709
r=47.1311426378 0.258717635567 0.234889628263 0.215998781927
r=46.3718039393 0.286431212739 0.235491661007 0.206701381028
r=46.5918446726 0.282883743137 0.2329513806 0.200445611522
r=46.0335077187 0.271997660379 0.239021537047 0.200990161058
r=46.7740011095 0.27578517128 0.238123133318 0.199300590681
r=46.4950174838 0.26910007201 0.235420142321 0.202054419243
r=46.4951199186 0.291980241174 0.234229260497 0.198300159814
r=46.5444844902 0.270481880355 0.246474333779 0.207955349422
r=46.6033265774 0.263059476415 0.263391241404 0.199390758837
r=46.7563424748 0.283802661569 0.233144621719 0.20355120947
r=46.9528666952 0.273471897405 0.232726154792 0.202070775278
r=45.8328890575 0.273684210526 0.247980416157 0.201101591187
r=46.5438987698 0.290630249824 0.240773857909 0.188153687747
r=45.637853939 0.287207904229 0.265356265356 0.187673166397
r=47.3585907669 0.283628779979 0.24542610674 0.193857237653
r=47.4745190409 0.290212813746 0.238609691729 0.187029030266
r=46.6897888579 0.295357474466 0.252274837512 0.18556174559
r=46.5072858591 0.274955841344 0.236986945429 0.194546109401
r=46.4686658449 0.245370126854 0.274040707015 0.200660473434
r=46.7001512002 0.258534474149 0.256703399141 0.20125178946
r=47.5491620702 0.256423515352 0.257204908991 0.190947324876
r=48.1081577503 0.255901909352 0.259775513939 0.192124687367
r=47.2044145701 0.258983835775 0.253395377833 0.188293182527
r=47.1698733768 0.259410843313 0.249153655702 0.210297610025
r=47.1097382011 0.251962895478 0.25842305781 0.199320854729
r=47.6158374518 0.236939164756 0.277552150082 0.197054204798
r=47.5807099784 0.233904508401 0.274969223091 0.204212277491
r=48.1595564938 0.24838369178 0.297884505432 0.203962703963
r=47.4167313161 0.243707801122 0.279987796948 0.207508088536
r=48.8271891551 0.260448567826 0.265762925599 0.20379210953
r=46.7686476874 0.237595714246 0.279050851261 0.216812049477
r=47.1081205373 0.244991673436 0.273629409865 0.194275212555
r=49.1144397817 0.22184385798 0.274275126446 0.210326005308
r=47.1932283432 0.235995877351 0.268616335996 0.200644163875
r=46.159990294 0.34927808732 0.190989172747 0.134271158568
r=46.0877405735 0.344807365273 0.192458804902 0.12883363631
r=45.7724220699 0.346390840839 0.187066819191 0.133330769896
r=46.299654821 0.329890602704 0.211456139159 0.141333152137
r=45.6309128569 0.331545064378 0.196771785781 0.134679977608
r=46.1140561049 0.225163510121 0.270977341062 0.216267319674
r=46.8626711858 0.258919983511 0.257958136765 0.205881005817
r=49.5347666317 0.234621945455 0.285447109357 0.220667118811
r=46.0131205542 0.323252688172 0.208833057623 0.161833126551
r=45.4910409784 0.295424193435 0.239825683559 0.190412595769
r=45.2585614145 0.29994799792 0.241497659906 0.176755070203
r=46.0978318582 0.287958878232 0.22892831718 0.18221859112
r=46.0308752404 0.285709186789 0.22909559813 0.182760684202
r=45.8303474558 0.282401058583 0.239384097197 0.191050162396
r=45.920660035 0.300145499896 0.236749116608 0.182646910354
r=45.9298630557 0.306428841982 0.231396990462 0.174761544024
r=46.4616797098 0.292850462459 0.233039773615 0.18009804558
r=46.0588356514 0.286384709578 0.229589180927 0.182396872168
r=45.0667955523 0.294044971584 0.239683716333 0.186162589573
r=46.2255866238 0.303564840828 0.231337226791 0.179910666145
r=45.3978974711 0.30823555909 0.221951168012 0.168506253563
r=47.9129042242 0.29798911332 0.217058797067 0.16941832741
r=44.7715937364 0.325510406343 0.193815659068 0.155361744301
r=44.7328798731 0.30007745362 0.220447755689 0.179729281157
r=45.4951681086 0.317788056258 0.214483783664 0.174037224367
r=45.1132518195 0.310540421894 0.220061920935 0.189471130519
r=46.0601670901 0.289877229674 0.224728814571 0.184330405986
r=45.9650668613 0.290125902996 0.224321632599 0.184541976909
r=45.4079694014 0.297568945883 0.213199980195 0.168341832945
r=46.0107941467 0.242771065132 0.26288774827 0.192112729939
r=47.7563480411 0.249830810207 0.259196804796 0.197076380811
r=45.5356590871 0.28521700073 0.234742574813 0.177306159115
r=46.5175462117 0.233859976781 0.267881479986 0.209328151027
r=47.5536996773 0.254790237999 0.257059298104 0.206459257765
r=47.3687921538 0.273729705768 0.236604421788 0.206294675015
r=46.3382259531 0.359741168241 0.192418677859 0.131908009794
r=45.6325208396 0.373905164603 0.181629417095 0.126812141347
r=47.0665375988 0.374247103088 0.190876782838 0.131956838912
r=47.0610469512 0.361175166466 0.193039817148 0.130936914444
r=47.0449218279 0.362479252831 0.192305605497 0.131346537535
r=47.0112408949 0.361175416891 0.192744030948 0.131177466243
r=47.6988578166 0.353886462882 0.208034934498 0.140174672489
r=47.4836629845 0.391908914729 0.192813307494 0.130927002584
r=47.1666681059 0.366699708226 0.186837418726 0.131457804808
r=46.653293453 0.408374875374 0.16630109671 0.120505151213
r=47.7875615388 0.37771056107 0.195969837686 0.133855919567
r=46.7554784233 0.258920959688 0.2682174319 0.201964843909
r=46.8090726811 0.245779447356 0.268259365395 0.21176260969
r=46.42568051 0.35282116672 0.195358622888 0.133331208161
r=46.9622033974 0.343972951375 0.200871666661 0.138868117091
r=46.945396091 0.345660625969 0.202105119902 0.137357063101
r=46.5691319898 0.331712500225 0.245376123327 0.14526266501
r=46.4132083 0.356796505278 0.21510738988 0.138012377139
r=47.0154477686 0.343740866689 0.201912794716 0.138879624249
r=46.8497679315 0.351782560953 0.219981136557 0.142183202586
r=47.5581185485 0.340343518229 0.199475673801 0.144834118413
r=47.38920179 0.338682820877 0.203555806217 0.144021565804
r=48.0763203186 0.371527077845 0.241389377394 0.169025392213
r=46.9690002687 0.337754528003 0.209404559611 0.141275244983
r=47.0938632908 0.339078323032 0.209179222328 0.141592154813
r=46.9704324503 0.338833227459 0.20883252163 0.141502004183
r=47.0415283696 0.338471496067 0.209048737314 0.141587968343
r=47.2957168152 0.347710118608 0.217893422621 0.142642301799
r=48.1942619791 0.349362043931 0.214742500541 0.144907164262
r=46.3077035403 0.339018877593 0.19323682549 0.140676042934
r=48.8016738369 0.2274138037 0.280452953107 0.21888636224
r=48.2886193434 0.219510398507 0.303582390061 0.217447884696
r=48.1573453639 0.225929003918 0.295935731529 0.2255332621
r=48.2760869776 0.225648198405 0.300467621394 0.21620809152
r=47.890942187 0.22960182296 0.294665962208 0.214766189539
r=47.6013087743 0.219656357388 0.288705612829 0.221626575029
r=48.4165703051 0.238163327316 0.290407335252 0.214927880749
r=48.7678070588 0.246310160428 0.286016042781 0.20628342246
r=48.4468853485 0.227584732671 0.295389191869 0.218102649221
r=48.2345406244 0.225087864379 0.289745710151 0.230308042175
r=47.8564877561 0.215954522739 0.297538730635 0.235965350658
r=48.7750405943 0.232488723799 0.278721146193 0.220880870257
r=49.1265324413 0.227425963384 0.276956589389 0.226388672787
r=47.2642490427 0.221954332719 0.286626010495 0.219578783151
r=48.3721111664 0.235872037468 0.290593919492 0.220758246639
r=48.0047477066 0.217937187466 0.291830053603 0.223297478145
r=48.4094673662 0.222431648499 0.301647137666 0.210075498173
r=48.5313244274 0.225897901328 0.289979808692 0.22330770329
r=48.116636868 0.245694230027 0.290597259745 0.213189888074
r=48.4726820161 0.232574839549 0.279834836857 0.217988420627
r=47.9392881573 0.221130355266 0.300195171218 0.226262129959
r=47.6386193548 0.229521016618 0.30752688172 0.217008797654
r=49.0300591567 0.227216877941 0.301627258833 0.216218646049
r=47.8082990428 0.236453415342 0.301381729978 0.219235933642
r=48.3738501008 0.231483756819 0.284317098344 0.216051506365
r=44.7242420017 0.265301464791 0.245259139383 0.195803421995
r=46.6370637522 0.281040696911 0.237877748756 0.189330376034
r=45.7361039938 0.279278911008 0.237910313535 0.197645423701
r=44.3496769695 0.280813498715 0.229388758521 0.175081014639
r=46.4237883228 0.25715763727 0.240336370734 0.215741888284
r=45.2894773646 0.296738421396 0.22726679713 0.172080887149
r=44.9296649724 0.300393040508 0.222321682735 0.175254567467
r=48.4038723601 0.283201074862 0.238862997019 0.202250493345
r=49.3899250144 0.344974861826 0.179604472252 0.147073998538
r=44.3470452658 0.273395823318 0.236068941227 0.191449704218
r=50.270660463 0.324421990612 0.182724162622 0.16152120296
r=50.3899428296 0.335204573633 0.181636589062 0.17543738807
r=49.4835737137 0.287461973766 0.227372346341 0.198030813516
r=48.9247603684 0.271833022713 0.232578821601 0.201026981463
r=47.6575290157 0.245868330581 0.238099201684 0.211640762139
r=47.2489838252 0.249013395587 0.252737479851 0.216330387416
r=48.9064940994 0.338444310449 0.220044792833 0.145102937376
r=47.4462018579 0.344638121807 0.200484819492 0.141388819253
r=46.2093115397 0.287533400134 0.230815798263 0.191779392118
r=44.6827660729 0.26701986077 0.240942647193 0.194296569297
r=45.7268611337 0.267415756164 0.240054706775 0.182689213418
r=45.6194095999 0.266570031619 0.238405671927 0.18460047917
r=46.0536837033 0.404705154799 0.163623948362 0.108034751837
r=47.2434122529 0.298157154969 0.232608986658 0.159341394851
r=45.6469005466 0.318829862959 0.21640486244 0.16527874721
r=45.671466338 0.307481600022 0.220151384951 0.166201843171
r=46.8608303132 0.350294985251 0.211335861778 0.146052816407
r=47.8983195629 0.325126599147 0.225646321962 0.157349413646
r=46.8573073981 0.317135076922 0.219574437676 0.159570826965
r=46.3672825405 0.323390584456 0.21759545286 0.163622883974
r=46.4326757114 0.314649376953 0.219375489949 0.163144302096
r=46.1761280102 0.314214930864 0.218012938063 0.163645846583
r=46.4009648585 0.258458191337 0.262112571919 0.204271376002
r=46.3958047463 0.245176538684 0.269969129848 0.200077175381
r=46.8436053559 0.263117432251 0.264655006727 0.199884681914
r=44.0053489023 0.374104596036 0.16141247658 0.120331416876
r=47.2220422751 0.348455604118 0.184262708633 0.151922794873
r=47.1272332764 0.314688954111 0.198232563867 0.170489563389
r=45.8402458206 0.250897548132 0.265408184688 0.210780216574
r=45.2626011687 0.245061787528 0.262285659546 0.212817319667
r=47.2727522177 0.275291537925 0.250473437656 0.195330409648
r=45.968881002 0.250508806317 0.266108487808 0.208836803332
r=45.7431517689 0.27789407578 0.266694578187 0.193165166422
r=45.6735930101 0.253276493799 0.261485343856 0.203600620068
r=46.1584074151 0.32879629243 0.221410379525 0.170765312513
r=46.2599669054 0.309088663868 0.238083477402 0.181094097308
r=44.8631417885 0.268358181313 0.244189276785 0.195840731361
r=45.0641407018 0.26920759104 0.242578841938 0.195260711229
r=45.3495887326 0.303909869634 0.224003764769 0.171958072124
r=45.5485344969 0.302735930394 0.229082341172 0.179596027405
r=45.1603937518 0.293434497232 0.224183881965 0.178318646998
r=45.1801992515 0.294155006479 0.224797457799 0.178201200842
r=45.1431503135 0.29388382694 0.223929135613 0.178213090891
r=44.9926931126 0.306863874715 0.213205728126 0.171385237614
r=46.1714133526 0.289203872391 0.245018002299 0.176142431157
r=46.9100223472 0.249357517971 0.261369138515 0.20162762114
r=45.7517334375 0.274809792576 0.250647829328 0.195117910854
r=46.75514192 0.272489404828 0.247503224618 0.19767827529
r=46.2028274991 0.261807344547 0.257665302824 0.191140071728
r=47.0252983212 0.278437205914 0.233174463435 0.194438541635
r=46.6570485453 0.320152898705 0.212019537057 0.148906349543
r=46.3683199662 0.275010552976 0.244670747151 0.185257492613
r=49.5008017984 0.340684044318 0.211315099288 0.157308783386
r=47.7595866731 0.323866379878 0.206312277775 0.152407708178
r=47.6392097453 0.356411960133 0.194551495017 0.144673311185
r=45.8048624082 0.267434857671 0.247641225358 0.187658088088
r=46.0358821949 0.267250385553 0.245161932242 0.190463161037
r=49.6084119549 0.34024757444 0.210605553697 0.157243225159
r=48.8144300856 0.349548715575 0.200347141865 0.14422587364
r=48.0991635381 0.345694756172 0.202407671904 0.142062844317
r=45.9283498864 0.262629149578 0.255083813253 0.187061463052
@balllist {Third Position} color=blue
r=0.270825834833 0.110277944411 0.401119776045 0.362977404519
r=0.283935112881 0.132615845882 0.344393976685 0.330364934106
r=0.296940307086 0.275720502504 0.185811642992 0.195007800312
r=0.273281863678 0.278556586379 0.182797272381 0.186601890603
r=0.273678179768 0.282617607871 0.168520036897 0.182663728605
r=0.32915632066 0.296452526174 0.182864960383 0.165013585666
r=0.313450961691 0.310602447942 0.160057713706 0.172921022706
r=0.212056029649 0.0353321296208 0.46560866673 0.450061769457
r=0.186592605597 0.0119728942102 0.519118008497 0.455005091113
r=0.335647305972 0.13439019646 0.352937171756 0.311807041432
r=0.320593956211 0.133091942743 0.354438090082 0.308246759839
r=0.361222206916 0.147908343665 0.333057813289 0.344721495155
r=0.313832964889 0.143039511785 0.359767931833 0.302072630279
r=0.310436519035 0.150819650756 0.347711855843 0.296792132396
r=0.254966258287 0.105519164628 0.395784877978 0.318867308503
r=0.29073628442 0.140153363541 0.360404322063 0.294004879749
r=0.229151913944 0.0472621159238 0.492647479545 0.351604966527
r=0.18954330274 0.0310813608447 0.506562694086 0.433593264785
r=0.228273703472 0.0643809890692 0.439495353205 0.416863292724
r=0.318419905449 0.28805673053 0.217566558845 0.173724807166
r=0.304462553596 0.278620760482 0.22385683843 0.170992836787
r=0.512063511998 0.196486506691 0.239919264409 0.261269342902
r=0.422985114793 0.286785524066 0.11421803605 0.214223642531
r=0.495263328948 0.305994615883 0.244661700681 0.234681534759
r=0.272297986901 0.120906497368 0.439124844296 0.322115964158
r=0.308141065991 0.164781136762 0.379833619707 0.285585478301
r=0.360858569362 0.373104381503 0.164294713266 0.0810508142411
r=0.209644798866 0.0441609073188 0.507708665603 0.393088782562
r=0.252162169879 0.0801927194861 0.438900785153 0.377551748751
r=0.23161715134 0.0675923500131 0.454720111781 0.364422321195
r=0.217148476258 0.0459448086464 0.494474220411 0.389606218994
r=0.298944239721 0.0622090768037 0.51330973623 0.338816427463
r=0.32137289715 0.234914251148 0.244461883042 0.267709712754
r=0.364760916655 0.385801406307 0.0995745531697 0.155515812626
r=0.378724908611 0.37858806472 0.104961979239 0.161476408619
r=0.314909241883 0.380410186339 0.105001389848 0.156795430778
r=0.312059321877 0.372559924365 0.113749698756 0.141482676158
r=0.3186644336 0.379274055785 0.105717750438 0.158214567545
r=0.317922464297 0.381002710651 0.103177943451 0.155616784651
r=0.323826888843 0.184579916538 0.291825955 0.277905856947
r=0.344906175246 0.309958359174 0.147337645078 0.181934969434
r=0.290391260185 0.27929633166 0.190949766264 0.234307318962
r=0.348637985117 0.243354321694 0.255237550086 0.258500286205
r=0.319781071977 0.347018921814 0.1450103224 0.165825869643
r=0.380245741627 0.320765550239 0.14322169059 0.184306220096
r=0.312243407975 0.269529645632 0.2148384235 0.210254809509
r=0.365435647018 0.351267294501 0.12518893152 0.13928612952
r=0.333409342116 0.269310523933 0.211564883814 0.234932857633
r=0.335435918944 0.26975355888 0.210469626919 0.235176569081
r=0.418661114921 0.365298324679 0.111565592241 0.142314098168
r=0.348631144055 0.376359438605 0.0986694209855 0.149371164712
r=0.330308575164 0.247003595685 0.206615697527 0.228307848763
r=0.33810828219 0.217111259646 0.291760345142 0.278240262502
r=0.312154048404 0.246168078584 0.22070058872 0.229260914161
r=0.252970016355 0.271988006542 0.121252044339 0.176494639288
r=0.275328059277 0.168259800159 0.296383382287 0.287772103448
r=0.224889839679 0.0931986865398 0.444259683966 0.317595477313
r=0.267340025784 0.0731660925249 0.43413572289 0.381765538813
r=0.22682711637 0.0510883785503 0.478737464994 0.407022964014
r=0.22593297805 0.0509799697537 0.478494304956 0.406934681213
r=0.285693288724 0.0583229386461 0.472167496299 0.381156666395
r=0.22067966101 0.0532333768496 0.48078049888 0.399788676741
r=0.412275888086 0.430116315624 0.0826784030179 0.111285759195
r=0.436166876999 0.399983479342 0.0932086329615 0.111941223171
r=0.446411839736 0.372248085575 0.0963820469961 0.114566209415
r=0.42859347404 0.461451744222 0.108755558339 0.0899668065385
r=0.441179295657 0.403500108028 0.0979351214544 0.120281490169
r=0.276249628504 0.0982794078199 0.411204925467 0.350202885962
r=0.251490062381 0.0685417536834 0.455322179114 0.368867302887
r=0.268594204799 0.127485686814 0.343953498536 0.30225951663
r=0.240570630239 0.117339125838 0.360018082348 0.314049690796
r=0.245649939202 0.119765551351 0.370499911194 0.297583102209
r=0.238511938918 0.117238952182 0.360215838299 0.313444077966
r=0.324987426864 0.433362380182 0.0568322337026 0.0798207394498
r=0.325480011437 0.419595675057 0.0635609823253 0.079334738269
r=0.325992260573 0.421474810864 0.0628993454484 0.0874495287349
r=0.322091477164 0.431913795618 0.0548201083725 0.0719061669116
r=0.247632911529 0.0843030493283 0.419664216668 0.391476602332
r=0.236028526443 0.0872464573493 0.380800222284 0.388209687876
r=0.245277414269 0.0710813296544 0.41434765471 0.413743266325
r=0.368022712934 0.274952681388 0.182776025237 0.19167192429
r=0.490727525896 0.352657497028 0.129631516386 0.107013075225
r=0.460685201637 0.375387847093 0.0957703332531 0.104899236341
r=0.446263328743 0.36207163385 0.0909890549057 0.102561038442
r=0.315726507434 0.391679913313 0.0528758427167 0.106681932256
r=0.319063083887 0.45502263315 0.0279302706347 0.0406915149764
r=0.226142386631 0.0459271289773 0.484705659273 0.38320149386
r=0.222905031728 0.0401735398107 0.500409146351 0.382466920904
r=0.309267673901 0.296578586208 0.156154370539 0.172286938686
r=0.308177785504 0.295595594353 0.164854159165 0.174864962189
r=0.325119760785 0.304916178251 0.159636516608 0.157919719855
r=0.354304832714 0.303008398733 0.178128872367 0.160711827069
r=0.325862385547 0.289556550074 0.180106827008 0.169646111557
r=0.324846013464 0.289648955467 0.180528524091 0.169407794986
r=0.325380638312 0.289483497788 0.181065668595 0.168854712487
r=0.327598038393 0.289456225341 0.181001871163 0.168745887367
r=0.295843588539 0.111437294504 0.424084077031 0.315230155002
r=0.300793476406 0.117990454818 0.403746957868 0.321536711021
r=0.261219858156 0.132123195953 0.31473491048 0.317710658136
r=0.282583644003 0.0678369420429 0.452160947211 0.404068034468
r=0.319330747566 0.191727689708 0.267482095437 0.280502132454
r=0.377836007525 0.268451919885 0.160672789643 0.212515215226
r=0.466802672517 0.395088338442 0.0823219269204 0.128900452751
r=0.425246627142 0.424116521171 0.0750198403436 0.101909341301
r=0.443553034451 0.396460719683 0.0578527782036 0.0825905078955
r=0.435129979993 0.413601348477 0.0759306227256 0.0997337702232
r=0.433501435102 0.421228872117 0.0790900393324 0.106144360583
r=0.458339277734 0.427982411879 0.0737547754631 0.104072659122
r=0.469639799234 0.443061103283 0.0629502393125 0.100787227353
r=0.428209937019 0.414725582325 0.0707287813656 0.0905728281516
r=0.454658567497 0.453985966438 0.0635884821806 0.103460645284
r=0.410607887098 0.287069596205 0.200717437991 0.204989026031
r=0.273317387824 0.0793822684684 0.447596402844 0.353171053251
r=0.231030103625 0.185583914627 0.313063989355 0.248180852923
r=0.229725970851 0.11424761058 0.407931921379 0.308767027593
r=0.222474959962 0.075129988703 0.459027706327 0.335826580572
r=0.219330797558 0.166381346089 0.352199353763 0.243120654824
r=0.237858532933 0.173914986327 0.34219751933 0.24763673378
r=0.309756909634 0.200367900667 0.352908714647 0.259094044608
r=0.242993588498 0.14901884593 0.436435464024 0.281069878894
r=0.29660174596 0.292753269514 0.203458641612 0.193331188783
r=0.283316456451 0.272979866595 0.201023762151 0.203052003261
r=0.28782780929 0.07202503052 0.456512170613 0.383592303157
r=0.272552412646 0.0919182315189 0.423033040171 0.372189208462
r=0.341013388048 0.195691202873 0.268940754039 0.279097204411
r=0.231973403259 0.0825529125304 0.500468252482 0.323515639633
r=0.29839490111 0.2251790525 0.271141336487 0.226657467639
r=0.415682857765 0.376660858201 0.12372032237 0.0836963624483
r=0.431725128554 0.364221665038 0.10802770813 0.101398155624
r=0.397876172049 0.379818425361 0.110619139753 0.103772882869
r=0.282261265362 0.116274258286 0.380291306327 0.347188314644
r=0.273395293136 0.151657563826 0.306799005643 0.320226452069
r=0.33952126754 0.360515781046 0.143487421516 0.158665880072
r=0.295308613585 0.349865975391 0.144063742374 0.159743013131
r=0.353125812524 0.33209222993 0.163960853241 0.182119790746
r=0.316696092309 0.344786170806 0.154034229829 0.170033886673
r=0.344700486698 0.178017974978 0.280209608552 0.298199516288
r=0.317400505408 0.128040028303 0.331021934701 0.348690993632
r=0.369194509541 0.169233344493 0.281832384778 0.305099877246
r=0.301632977199 0.196612140271 0.252383424763 0.275521000927
r=0.291460474977 0.185048640587 0.26327520244 0.28729412107
r=0.279559341891 0.181142972983 0.267456076094 0.290399608985
r=0.295586090841 0.187051948846 0.260095754466 0.290925295959
r=0.292032866212 0.186008341281 0.261298924048 0.290437560464
r=0.494018721583 0.308103771062 0.233270928056 0.236266381385
r=0.429958762887 0.36716576665 0.0896743577156 0.119743086238
r=0.344479542279 0.289934136119 0.210232186814 0.164260528242
r=0.431489227568 0.459351796231 0.0456117589502 0.0800222322684
r=0.280120953877 0.224649252132 0.270286941724 0.273463030934
r=0.271490562817 0.0936102379058 0.438120599505 0.337799592592
r=0.27465731585 0.0983679032738 0.425291270979 0.344221418506
r=0.211588228505 0.064858626659 0.436872475476 0.408886324293
r=0.247157638466 0.0734936092514 0.372989305278 0.388770541692
r=0.225132457864 0.0996105194223 0.468720918209 0.331403164099
r=0.333591024381 0.349793204305 0.137787628819 0.130064209492
r=0.281879227935 0.334438377535 0.14144704086 0.154525010788
r=0.325822579589 0.329238267384 0.148474671849 0.129820303807
r=0.263264376426 0.331308448718 0.143114564264 0.147735046491
r=0.347466600774 0.352812783132 0.158347747303 0.127666584301
r=0.404428424967 0.311952332132 0.126646352572 0.14994802402
r=0.455576387594 0.285822223258 0.20430301759 0.17506526198
r=0.445443334558 0.262766207258 0.216223213694 0.203289921304
r=0.443715172028 0.259435971026 0.221032108842 0.205539779321
r=0.339378121199 0.186735350934 0.27373542248 0.277598912499
r=0.266053059402 0.101697186244 0.381375614113 0.353595355069
r=0.32454101407 0.161667109105 0.310326519777 0.306167595788
r=0.319462363229 0.161801665052 0.307259055095 0.306656547197
r=0.313457498846 0.293354868482 0.156206737425 0.134102445778
r=0.270418706713 0.235548241103 0.215559212782 0.222690804361
r=0.329572175645 0.170664895825 0.374201045904 0.260977836806
r=0.300264918474 0.266011094302 0.191656861097 0.14005154928
r=0.348191417577 0.331452240585 0.113907814688 0.129509621478
r=0.314591298918 0.264723706683 0.184397553854 0.214588727894
r=0.277064896691 0.232986226946 0.211472057466 0.240182528714
r=0.30510175371 0.316559067258 0.166915590673 0.169589516284
r=0.328433209118 0.345142176117 0.127975291234 0.13511347232
r=0.307782653756 0.327026146694 0.134908649433 0.14993633591
r=0.301174779615 0.338877228332 0.123114488008 0.130059049058
r=0.316348679904 0.333024219943 0.127809295221 0.155247654375
r=0.285891978346 0.0545644685039 0.494924950787 0.401697834646
r=0.3516035265 0.30364508146 0.16317797484 0.175944782429
r=0.365084935058 0.334143544487 0.127664348216 0.150549697106
r=0.358015390063 0.332527673632 0.149439775062 0.150693279984
r=0.358972663683 0.333560183961 0.148454151693 0.150912788174
r=0.312423105737 0.356039511348 0.142862710624 0.144889377753
r=0.386852543394 0.371078136122 0.126594754422 0.140885944259
r=0.310638479014 0.350913785483 0.147612992269 0.15006125503
r=0.320810761074 0.367611619857 0.13354948955 0.133067519607
r=0.356955097662 0.274557445331 0.20011990786 0.192846549494
r=0.291773440682 0.326509194574 0.173866733498 0.141333291564
r=0.25601446998 0.0868099341044 0.437760110116 0.347294206345
r=0.199325092756 0.0359318267495 0.52592210472 0.373246562568
r=0.262021290833 0.0942271427702 0.428249893546 0.369487195085
r=0.327713646532 0.307736330056 0.165218597714 0.160900404072
r=0.205606257391 0.0242328679018 0.514201539451 0.428764082242
r=0.38020154335 0.261667973425 0.19077291297 0.225353856312
r=0.344405348117 0.27231778901 0.236038643405 0.131888961357
r=0.239510946742 0.0869682873085 0.444054997874 0.366764171488
r=0.225294892284 0.0699354343796 0.481365466982 0.364316307614
r=0.215065741493 0.0504335222854 0.479626013237 0.415369854425
r=0.236281202682 0.0887591030355 0.439108803807 0.367834739347
r=0.230446016487 0.0906234728426 0.42296112815 0.373174177327
r=0.254878637842 0.136773612761 0.349374062058 0.334026618492
r=0.2122594177 0.0581758452014 0.476056388874 0.387971336257
r=0.244541993213 0.0890615251168 0.424573524265 0.372909469968
r=0.233867498455 0.0926459551851 0.419414269235 0.373275150283
r=0.2303421573 0.0903747145386 0.423732070922 0.372991635474
r=0.246234295905 0.146115184378 0.451333969844 0.267280358848
r=0.331276446908 0.447634131855 0.0943047581337 0.0785323038342
r=0.309011551066 0.502874335142 0.105356471284 0.0711330790308
r=0.40009717851 0.447904588372 0.0437303296339 0.0521230191596
r=0.437840935856 0.401350396483 0.101397503337 0.0913087854283
r=0.371518351142 0.365692444144 0.124931367994 0.102061071926
r=0.375350094698 0.357465040533 0.129282384813 0.107267253691
r=0.418980453497 0.34130651495 0.123888151481 0.108543953472
r=0.328654247285 0.498022009638 0.0879426502673 0.0550001198782
r=0.340074316202 0.406440456357 0.0995381598094 0.0810223749974
r=0.398398892095 0.442152336988 0.0464252740912 0.048473744951
r=0.417560678504 0.415174585855 0.0719149885924 0.0586400158714
r=0.336661626301 0.257368331126 0.233017242607 0.193075192573
r=0.413490394358 0.419334717276 0.0883138228179 0.0588780821059
r=0.234213495444 0.0432119383964 0.442782337011 0.450906736417
r=0.284540324271 0.198407992381 0.383177905953 0.218898052815
r=0.303223664835 0.198711465537 0.333560112964 0.238495309543
r=0.277577270443 0.193181200853 0.366876723119 0.24700703508
r=0.27332876274 0.190764973005 0.369307466589 0.250677419135
r=0.314144621374 0.19736832267 0.263889269665 0.279126280136
r=0.235276794166 0.0377590015076 0.452196473022 0.45573747502
r=0.332674517665 0.305036331746 0.184214482586 0.17464294663
r=0.343050968618 0.306968431997 0.185027438693 0.170228435239
r=0.267800272356 0.0981528684661 0.426009986382 0.333531198715
r=0.331138016498 0.376753448212 0.10599522307 0.151339868194
r=0.354262048354 0.298180071516 0.150611090356 0.170304744623
r=0.295390393317 0.393100817901 0.132041267016 0.0688034731345
r=0.325334389379 0.167798144377 0.28130421664 0.299049558724
r=0.325150238475 0.338663121857 0.131330978509 0.136848871299
r=0.210576086957 0.0484814578005 0.471467391304 0.399808184143
r=0.281362621859 0.307941242344 0.165543916024 0.17685099626
r=0.341620458286 0.17173059881 0.270413976453 0.327763007976
r=0.318624516716 0.181779784918 0.279443776601 0.277981740797
r=0.320729903537 0.171985530547 0.269573954984 0.318810289389
r=0.310710165984 0.31074714921 0.162726192049 0.165235768062
r=0.269581237638 0.282918903645 0.162757841198 0.196595083357
r=0.353487834933 0.241023069208 0.214500644792 0.224695515117
r=0.323393736524 0.253421477673 0.185537461994 0.22089468195
r=0.284124409519 0.180061564311 0.328341838796 0.288302564863
r=0.360717705353 0.225591457883 0.251517900761 0.255495847582
r=0.378140868611 0.191846648037 0.235695071949 0.29325428952
r=0.346501099837 0.184098488611 0.268821400695 0.312034343291
r=0.373168222063 0.252333094042 0.248683895669 0.228164632687
r=0.372802637 0.190064159162 0.290011183707 0.273706515981
r=0.257471735374 0.132436435448 0.388175759072 0.336213280671
r=0.277236481637 0.196116363485 0.278178206288 0.235077537521
r=0.322655592243 0.199854283898 0.292484769567 0.255116340356
r=0.403651208434 0.320641507318 0.13940447485 0.140694218584
r=0.367112622262 0.205603614608 0.263667964109 0.249570810886
r=0.451890975979 0.36439289061 0.112733737212 0.136949085875
r=0.461868411807 0.397450509408 0.088909450395 0.109935292532
r=0.318834064159 0.301177013616 0.159127625202 0.15718901454
r=0.329996933108 0.240312874502 0.225364998776 0.220610027963
r=0.34006549282 0.242414398025 0.217919563381 0.239328178806
r=0.305490409321 0.104705640891 0.402082583732 0.344789359794
r=0.290369314009 0.0579045507232 0.500292723411 0.376448739627
r=0.328449475511 0.13587653762 0.377669609841 0.341634593616
r=0.316669372165 0.0981141083791 0.441553274449 0.344394047903
r=0.301579093815 0.101869607905 0.41282613691 0.342950847068
r=0.292979865355 0.111539366182 0.39983269206 0.336748279213
r=0.297030906302 0.0958441982476 0.422203672975 0.355565035178
r=0.314028301613 0.146229841639 0.360540462008 0.308746186256
r=0.292542787517 0.124172627938 0.380724785787 0.325713387312
r=0.278845940403 0.102062975027 0.421009771987 0.35776330076
r=0.320522608632 0.144217336961 0.360010293361 0.313506359826
r=0.289637822941 0.102912919837 0.419710794163 0.345707478288
r=0.349739045288 0.142656058752 0.347747858017 0.320073439412
r=0.355280984122 0.144041619249 0.344388446323 0.306237468162
r=0.35289706728 0.176120027184 0.31491452768 0.296565424225
r=0.372514930325 0.148829272917 0.342117736278 0.315954118874
r=0.323675355158 0.133786287832 0.352035487675 0.33485316413
r=0.35180538533 0.150371402043 0.338579387187 0.316991643454
r=0.311210264219 0.117243119553 0.375366371269 0.339055446881
r=0.232080062917 0.0538892328635 0.46075088136 0.413526587193
r=0.296801624663 0.134261078004 0.36875187269 0.318260811666
r=0.269302353374 0.108188545689 0.408645890789 0.318831586689
r=0.282298542061 0.0954675776246 0.433264198133 0.310437381809
r=0.267210045865 0.105958053168 0.405129803625 0.322705615176
r=0.30276752059 0.128442221212 0.392147946036 0.317518063766
r=0.28130658274 0.113397382806 0.401040251781 0.330044724201
r=0.189644759722 0.0553780617678 0.415269279135 0.42267588431
r=0.208584102479 0.0433272334054 0.468946930627 0.411073032773
r=0.270002726833 0.0999912037648 0.448410080486 0.346703610855
r=0.258701113529 0.128637834279 0.413595163738 0.322899188336
r=0.228024860386 0.0857052783282 0.482705818771 0.334804539723
r=0.251144532017 0.108770650436 0.434774072308 0.345104198805
r=0.224066758034 0.0634606518869 0.448096494062 0.38982810584
r=0.228828684461 0.0294456407432 0.477690420151 0.440132204918
r=0.213060551404 0.0543416645195 0.470548827622 0.348003091987
r=0.395301029825 0.361767090442 0.107292151823 0.12848090712
r=0.397083445728 0.36263414062 0.106843370668 0.122969565472
r=0.384869415312 0.379407910126 0.0773324873991 0.106917755326
r=0.373993884623 0.349323911123 0.11269280424 0.122171638241
r=0.367414816197 0.362101138272 0.0821981713006 0.113267400634
r=0.202628808778 0.0356777533244 0.513995226434 0.400080592666
r=0.274414693354 0.111284141743 0.371776668346 0.349104566482
r=0.226857389481 0.0360893602154 0.495509382001 0.431284296196
r=0.309786531569 0.230639991729 0.203534256962 0.253127584781
r=0.359164968019 0.181204751529 0.276375904969 0.314472481901
r=0.333042953718 0.198491939678 0.245709828393 0.269162766511
r=0.286538310622 0.166573008515 0.278875205301 0.309567986009
r=0.282881631587 0.163385743057 0.280425180968 0.312891668008
r=0.33617476242 0.186214363046 0.277853963671 0.290797546012
r=0.352248715741 0.205481485881 0.245360334947 0.274608783443
r=0.348094969182 0.213121104645 0.242390069212 0.259004510864
r=0.304405069134 0.175229426176 0.278018604137 0.298988529292
r=0.282545706846 0.162803920892 0.282124960317 0.3131927677
r=0.351005287868 0.187595749938 0.274623177662 0.277489498394
r=0.324958789509 0.171624298355 0.307560459269 0.287156697485
r=0.332735190985 0.232922529016 0.242461588271 0.222154575975
r=0.328094291241 0.227405641279 0.223266903594 0.217598632417
r=0.345014866204 0.266798810704 0.163567888999 0.194093161546
r=0.352592188249 0.247077047911 0.206469221407 0.230369195589
r=0.377235014863 0.253516127601 0.201550645548 0.231604108434
r=0.373674175735 0.236050460941 0.227282179247 0.252755250572
r=0.282627518751 0.179980170393 0.268365722532 0.295749585201
r=0.286855502137 0.18249785178 0.266429163388 0.293477046396
r=0.336514531861 0.242016141011 0.182106253404 0.235678566124
r=0.312691427296 0.141964484968 0.352185417796 0.317307998852
r=0.260355796225 0.0909166979437 0.43671861352 0.34055617566
r=0.330452417046 0.166807029364 0.281623715681 0.321879737241
r=0.241162182626 0.0545151683408 0.461410327596 0.38660340215
r=0.246403993546 0.0653741427995 0.428575030254 0.381807180315
r=0.270989748989 0.106555106112 0.405330525849 0.327866127334
r=0.289038824764 0.438440013991 0.0567943336831 0.0756383350822
r=0.274006040471 0.426797040169 0.057535487768 0.0874735729387
r=0.359734231499 0.384145687964 0.1087158133 0.11885303881
r=0.335110268151 0.385685556146 0.103146777585 0.121471411537
r=0.338182062114 0.384151258888 0.104735903639 0.122024183862
r=0.336357194362 0.384691091899 0.103687061508 0.121636596862
r=0.291654148472 0.37480349345 0.130698689956 0.121397379913
r=0.384213178295 0.384221576227 0.114599483204 0.109366925065
r=0.348788886835 0.382684262697 0.101549593141 0.111750474622
r=0.372638351612 0.393619142572 0.109737454304 0.101163177135
r=0.30959621693 0.379712861586 0.116985472671 0.104077024667
r=0.303541428165 0.10262655787 0.408029878618 0.357122559169
r=0.261447682965 0.064692868491 0.395002152964 0.427682667894
r=0.350638291361 0.338304112209 0.1155753905 0.135141855276
r=0.323137139868 0.330345938694 0.123052309628 0.136886327093
r=0.321900200119 0.331387814059 0.122632668021 0.13719622526
r=0.386695193329 0.274335008194 0.175716318188 0.183604372648
r=0.315833884237 0.280080087368 0.137582817619 0.148117946851
r=0.314206683607 0.279471583153 0.13563891057 0.155041931569
r=0.333750376064 0.29096688915 0.161373657959 0.177746644682
r=0.313461591415 0.277037049566 0.181438852571 0.176997302257
r=0.316044232725 0.278391561674 0.180163757767 0.17640887743
r=0.342380459187 0.356422429673 0.142479303226 0.13788465415
r=0.312853818331 0.296206510581 0.162770331793 0.157069368486
r=0.316490559787 0.29644735825 0.163967797627 0.158151639752
r=0.316626062923 0.29672681073 0.16398080145 0.158191145932
r=0.317720685146 0.296697188497 0.163676347975 0.158589790699
r=0.288863288122 0.284688723682 0.167186879292 0.14292605414
r=0.329129599308 0.294124007538 0.160215020544 0.176357008249
r=0.3171065216 0.296436774247 0.149574956764 0.151281535097
r=0.223430643476 0.0427140310983 0.493577530576 0.399622026919
r=0.217947798758 0.0362658678518 0.524516905247 0.397647752105
r=0.20651074439 0.0362103763505 0.539158652895 0.388816336222
r=0.215023740136 0.049304830696 0.503665817711 0.393900045927
r=0.213533288553 0.0433970313318 0.513308600212 0.397289530506
r=0.256007697595 0.0714776632302 0.476701030928 0.374158075601
r=0.220414734848 0.0373911955531 0.519830559974 0.399310085971
r=0.199787165775 0.035 0.538663101604 0.393475935829
r=0.207907050937 0.0376225992111 0.536276432929 0.392105868236
r=0.218642960513 0.0474467645235 0.528168286128 0.383295431052
r=0.225882725304 0.0482050641346 0.486006996502 0.404006330168
r=0.233933138764 0.039466702043 0.513597771292 0.40819846113
r=0.22123333852 0.0402468751621 0.556765727919 0.37539546704
r=0.239745851652 0.0496383491703 0.516806126791 0.384945397816
r=0.21901554446 0.0402137194999 0.535927216936 0.38106132996
r=0.2173333813 0.0411555203799 0.520775623269 0.39669748534
r=0.221263384957 0.0588068985016 0.468507523639 0.394799945549
r=0.221911362199 0.0503355020293 0.513736207705 0.392323224083
r=0.224284156696 0.0407902354303 0.542165187186 0.377122732536
r=0.234225752884 0.0468560657062 0.508056191374 0.399084421705
r=0.215783373596 0.0435518432079 0.524573830679 0.395938254924
r=0.207957771261 0.0449657869013 0.548191593353 0.364613880743
r=0.20925170068 0.0302376457191 0.579939464773 0.358836045431
r=0.23502871746 0.0554857712132 0.516546108199 0.375384415472
r=0.219972280926 0.0415786110975 0.527252174768 0.390671843515
r=0.295016058758 0.166562927922 0.315960551613 0.286616318796
r=0.268493149086 0.164932658213 0.331630940742 0.25722665655
r=0.269673547807 0.141805992724 0.347913174999 0.279238032948
r=0.26031744329 0.181584534585 0.300435802883 0.243736730361
r=0.325971675193 0.1197375533 0.355655679976 0.336987677508
r=0.275687932159 0.197521200261 0.296020874103 0.221722113503
r=0.31718062372 0.219247838449 0.258793681171 0.233640460536
r=0.258332787505 0.0825880673469 0.478607717177 0.342906327413
r=0.470830178099 0.352716676717 0.13634786572 0.200552310062
r=0.279294123696 0.165328085272 0.302863467269 0.279654676851
r=0.505256386347 0.25932532421 0.267599649932 0.258730209245
r=0.526888552142 0.254167240667 0.282683565229 0.268942003031
r=0.300035981813 0.0541035621995 0.476072094469 0.404795394328
r=0.283119301529 0.034088360619 0.507845426917 0.413715770507
r=0.285865643268 0.0377531804082 0.506167591421 0.410451388321
r=0.243643599578 0.0685342671336 0.461286198655 0.349730420766
r=0.367926608666 0.293780687398 0.191747781893 0.174045998794
r=0.363851591878 0.314677289151 0.184813282398 0.163549531855
r=0.297098363393 0.164453907816 0.216933867735 0.333896960588
r=0.292454135954 0.181562244062 0.234069296569 0.307042838293
r=0.407288873224 0.235629894111 0.197423264937 0.225458571494
r=0.408579479823 0.23425987818 0.197158028345 0.22767317326
r=0.30020337469 0.404992892451 0.0638434020039 0.0608844282395
r=0.254448618982 0.251929855874 0.234750792022 0.208379813484
r=0.33375183309 0.249663098389 0.20264199971 0.217997802365
r=0.292744705557 0.219349521541 0.23961651204 0.25071310099
r=0.327478016575 0.336599241466 0.132146368872 0.131830313246
r=0.296213752665 0.252898454158 0.235107942431 0.209588219616
r=0.295915995823 0.2495126168 0.235678456221 0.221682565911
r=0.311971926356 0.22565179785 0.260126034845 0.227678240455
r=0.302981436735 0.224958416609 0.250853137974 0.242085758315
r=0.30724782315 0.227181180814 0.247325875933 0.240700248189
r=0.255583060671 0.0848708643885 0.424384066901 0.379282211665
r=0.274094539842 0.126567624928 0.359926683388 0.358527879606
r=0.259679928247 0.0975078480364 0.430777115767 0.361201870716
r=0.368512311959 0.46791376438 0.0512549250308 0.0671979355655
r=0.462628236191 0.359100642398 0.120817811153 0.15793611217
r=0.39367196878 0.185692211611 0.294176374176 0.257012716275
r=0.268791643394 0.0825255730246 0.419490031571 0.384691968347
r=0.291121065236 0.089261423508 0.397681770285 0.384270523997
r=0.261077843118 0.08462075152 0.41408352437 0.375037376657
r=0.263072471838 0.0757738589096 0.425054430443 0.391886662175
r=0.274913544065 0.09069499686 0.372566464308 0.41223571279
r=0.288372604284 0.0992636696731 0.378664036077 0.389110062007
r=0.337883512171 0.235188509874 0.211306417269 0.231013318859
r=0.322728081008 0.197703136577 0.279081254631 0.277846381823
r=0.284932458856 0.176454878404 0.291699043524 0.281044541161
r=0.28193926375 0.181273523664 0.279697981714 0.276240851803
r=0.35037276817 0.238020807072 0.209230407234 0.244172170961
r=0.340966927952 0.208620451359 0.247148564245 0.261311956615
r=0.303735936833 0.208317498017 0.236337369765 0.263077292679
r=0.306640744003 0.209350200177 0.237193839872 0.262947336461
r=0.305444566367 0.208894650636 0.237035494218 0.26312033331
r=0.341157382369 0.251792978578 0.188633103675 0.214510781386
r=0.291797930757 0.208219785606 0.226834804834 0.219686404033
r=0.266276732839 0.102089463295 0.399996275466 0.364818056538
r=0.30179342823 0.145208429472 0.357471631583 0.312401642351
r=0.323994250967 0.194472084024 0.282107978625 0.250635710337
r=0.294084558266 0.177653179775 0.301964944183 0.274486033237
r=0.333494429434 0.167602683586 0.314592756747 0.285510458092
r=0.353363856445 0.312805266511 0.133191760459 0.148948821406
r=0.306775854791 0.201298016041 0.255804136767 0.264140987759
r=0.511902799336 0.382968474014 0.101107959107 0.114275009367
r=0.390081559194 0.314867652869 0.13243492384 0.143716254774
r=0.397954551495 0.344673311185 0.127530454042 0.145603543743
r=0.315407556109 0.20114827157 0.293170594612 0.238687919059
r=0.273348788617 0.181831749664 0.265285309189 0.285458434904
r=0.508866733579 0.380785100926 0.100869856139 0.114865618378
r=0.466678824346 0.3886600324 0.0933348761861 0.111594538301
r=0.445049377678 0.35275964089 0.11224750051 0.128060599878
r=0.277930405705 0.189705188848 0.289552281464 0.266730497163
@balllist {Total Position} color=green
{Achromobacter denitrificans} r=64.2796406719 0.19684396454 0.307271878958 0.320485902819
{Acidithiobacillus ferrooxidans} r=63.7629252008 0.209659976581 0.280991057511 0.303522550138
{Acinetobacter baumannii} r=63.195534034 0.286832525933 0.207064072037 0.227953854996
{Acinetobacter calcoaceticus} r=64.1854185958 0.290185060532 0.204805525476 0.22695035461
{Acinetobacter sp. ADP1} r=63.1572020088 0.291354924669 0.199523419084 0.223907621878
{Actinobacillus actinomycetemcomitans} r=63.6985762222 0.316260996789 0.182535610912 0.209095745692
{Actinobacillus pleuropneumoniae} r=65.6955537459 0.318252774619 0.175696660675 0.221843170341
{Actinoplanes teichomyceticus} r=65.6257767557 0.133498051886 0.350400709557 0.372035857962
{Actinosynnema pretiosum subsp. auranticum} r=64.9397466381 0.101471156209 0.383483725993 0.390400617956
{Aeromonas hydrophila} r=63.9412078195 0.227335797186 0.276661479608 0.280645788757
{Aeromonas salmonicida} r=65.0118083314 0.225418203558 0.276944942642 0.289251350772
{Aeromonas salmonicida subsp. salmonicida} r=65.7114280204 0.228574489905 0.274081217186 0.306500742373
{Agrobacterium rhizogenes} r=64.6297282644 0.215801254441 0.287037325335 0.288919333133
{Agrobacterium tumefaciens} r=63.7871166482 0.217212068267 0.282803686934 0.285649402226
{Agrobacterium tumefaciens str. C58} r=64.3883280406 0.197446221426 0.300473658062 0.297087118285
{Agrobacterium vitis} r=64.774436389 0.214743813175 0.283861972813 0.284175670965
{Allochromatium vinosum} r=66.2757800538 0.182430241651 0.328450725716 0.309721348057
{Amycolatopsis mediterranei} r=66.5358783797 0.137027580337 0.35835116049 0.366806983645
{Amycolatopsis orientalis} r=65.9449636442 0.159218953147 0.331174459479 0.348694242468
{Anabaena sp.} r=63.6937504852 0.29222028697 0.215650659368 0.22484034171
{Anabaena variabilis} r=63.7089176102 0.283909728106 0.212799643979 0.231696149666
{Anaplasma marginale} r=62.361040293 0.241738307044 0.216032493584 0.29816351449
{Anaplasma phagocytophilum} r=65.114613349 0.294891561312 0.182397518198 0.257879441968
{Aquifex aeolicus VF5} r=67.610114272 0.326311309497 0.192789681392 0.243015648694
{Arthrobacter aurescens} r=62.298193595 0.188887103039 0.328444569454 0.307878276476
{Arthrobacter nicotinovorans} r=63.5507313588 0.211094287837 0.301786858565 0.292662595056
{Aster yellows phytoplasma} r=60.4951003686 0.364985301666 0.174000279968 0.175633428211
{Azoarcus evansii} r=66.2280423888 0.176100183118 0.338366117313 0.333026168114
{Azoarcus sp. EbN1} r=65.4441080657 0.186033785391 0.318189388532 0.323019271949
{Azorhizobium caulinodans} r=64.2312825081 0.173245422525 0.326317934387 0.319986609612
{Azospirillum brasilense} r=65.66033354 0.16530090952 0.344698647531 0.333709839357
{Azotobacter vinelandii} r=67.5882437452 0.187382822601 0.335410201707 0.314019265581
{Bacillus amyloliquefaciens} r=66.2626153972 0.282129252702 0.224647277127 0.255987705789
{Bacillus anthracis} r=65.0657070749 0.369020509573 0.149184097397 0.196357227227
{Bacillus anthracis str. A2012} r=65.9531892092 0.371708851974 0.14292618471 0.19576964406
{Bacillus anthracis str. Ames} r=64.4848941832 0.344943122885 0.150959255544 0.209457504431
{Bacillus cereus} r=63.649175463 0.346328531969 0.16154088575 0.201805609625
{Bacillus cereus ATCC 10987} r=64.463084851 0.345788132389 0.150866343378 0.209197284446
{Bacillus cereus ATCC 14579} r=64.6211895899 0.346600815315 0.150096467403 0.208651075802
{Bacillus circulans} r=66.2107201681 0.265960447856 0.237254501415 0.265678349432
{Bacillus firmus} r=62.1616741384 0.301334869023 0.174921000561 0.221346091374
{Bacillus halodurans} r=65.3150562417 0.292658269658 0.197579827298 0.245631869402
{Bacillus licheniformis} r=66.6839857127 0.292764739554 0.220133562297 0.250799465751
{Bacillus megaterium} r=65.5767419089 0.330487558791 0.173592247075 0.217732797293
{Bacillus pumilus} r=65.8499786922 0.331483253589 0.169463051568 0.218777246146
{Bacillus sp.} r=67.4176786213 0.298893251628 0.203069980888 0.243577737984
{Bacillus sphaericus} r=65.1546500407 0.341927295276 0.16719955044 0.201798240515
{Bacillus subtilis} r=65.4235609956 0.300211456952 0.203156454555 0.240521712503
{Bacillus subtilis subsp. subtilis str. 168} r=65.379095918 0.300305882263 0.201937780186 0.240601994572
{Bacillus thuringiensis} r=66.0850168708 0.347135952451 0.160874889782 0.203226543875
{Bacillus thuringiensis serovar israelensis} r=64.0861246734 0.361220811309 0.151639427264 0.189774591409
{Bacteroides fragilis} r=65.9711229434 0.300209445635 0.192992651243 0.232533081514
{Bacteroides thetaiotaomicron} r=67.205749043 0.291659071115 0.227248789775 0.254592777136
{Bacteroides thetaiotaomicron VPI-5482} r=66.4689722805 0.296922031785 0.202327020234 0.236516778484
{Bartonella henselae} r=64.8447072506 0.284087467442 0.179477860561 0.234008722515
{Bdellovibrio bacteriovorus HD100} r=64.1832063091 0.250367580586 0.245951212135 0.264147730439
{Bifidobacterium longum NCC2705} r=66.5536805751 0.202385382332 0.313531265781 0.295038610269
{Bordetella bronchiseptica} r=64.6346579876 0.178385499222 0.321526442223 0.329677142112
{Bordetella bronchiseptica RB50} r=63.4555200808 0.159345732431 0.345858103928 0.33899352507
{Bordetella parapertussis} r=63.440390198 0.159213277159 0.345742717216 0.338437523193
{Bordetella pertussis} r=63.4160938203 0.169089503115 0.33580862895 0.346825054499
{Bordetella pertussis Tohama I} r=63.4435204359 0.161790367909 0.346516586402 0.334458935321
{Borrelia afzelii} r=67.3995314681 0.401508959447 0.134402179608 0.188787593
{Borrelia burgdorferi} r=68.2368083374 0.400624419674 0.12916553852 0.174429081253
{Borrelia burgdorferi B31} r=66.4608654538 0.38699787107 0.121682852367 0.165925301726
{Borrelia garinii} r=68.4591056554 0.418206300495 0.144308052024 0.184307216968
{Borrelia hermsii} r=67.0836482607 0.390248670226 0.132576108316 0.180437667829
{Bradyrhizobium japonicum} r=63.2947318627 0.189070698555 0.313000739444 0.310169277431
{Bradyrhizobium japonicum USDA 110} r=63.437780822 0.177812718484 0.328178050334 0.3184434908
{Brucella melitensis} r=63.5989981207 0.207930888801 0.280698687412 0.289191905948
{Brucella melitensis 16M} r=64.4608279282 0.203351247864 0.287548142679 0.295288730208
{Brucella melitensis biovar Abortus} r=64.7026376293 0.207688349068 0.289116900979 0.289686172175
{Brucella suis 1330} r=64.4726667768 0.203603599737 0.287392408106 0.294631725097
{Buchnera aphidicola} r=62.5021120544 0.397335989045 0.116793227935 0.151746268863
{Buchnera aphidicola str. APS} r=62.0494702475 0.388808875804 0.122245284817 0.152056042106
{Buchnera aphidicola str. Bp} r=60.3794294662 0.389381185792 0.120125110742 0.150314876699
{Buchnera aphidicola str. Sg} r=61.8893276642 0.396758173748 0.115683348853 0.147379875921
{Burkholderia cepacia} r=63.9649492861 0.187300418917 0.316352929715 0.324168389604
{Burkholderia mallei} r=63.6269806428 0.177070791269 0.301611558766 0.325676885555
{Burkholderia pseudomallei} r=62.373414006 0.176039066264 0.319252835808 0.334209258529
{Butyrivibrio fibrisolvens} r=69.4862485804 0.310010515247 0.183806519453 0.237287066246
{Campylobacter fetus} r=68.0792209204 0.355917812871 0.148785871965 0.209554536707
{Campylobacter jejuni} r=67.0775794315 0.38157297798 0.126043923182 0.175064002976
{Campylobacter jejuni subsp. jejuni NCTC 11168} r=65.6497687602 0.362900303062 0.127783535146 0.180518633303
{Candidatus Blochmannia floridanus} r=61.2732410106 0.363953106019 0.122714208072 0.166289286317
{Candidatus Carsonella ruddii} r=60.8711218338 0.465167421105 0.0617676329898 0.0940800667758
{Caulobacter crescentus CB15} r=64.5683694484 0.161904918938 0.343195942724 0.333570218432
{Caulobacter vibrioides} r=65.6928332381 0.1715017987 0.344671061773 0.328397844648
{Chlamydia muridarum} r=61.0496647057 0.289768592344 0.193947183758 0.212183912879
{Chlamydia trachomatis} r=61.1739071735 0.287061618633 0.199324500515 0.216524902835
{Chlamydophila caviae GPIC} r=61.8849855209 0.300116348036 0.192891400288 0.204997091299
{Chlamydophila pneumoniae} r=62.3340133554 0.302159346459 0.197932442976 0.214225067695
{Chlamydophila pneumoniae AR39} r=61.4608001666 0.29169875405 0.203614432517 0.209288304114
{Chlamydophila pneumoniae CWL029} r=61.4939578879 0.291474842819 0.204104249254 0.209317263319
{Chlamydophila pneumoniae J138} r=61.4568102348 0.291603946921 0.204364296246 0.209174095497
{Chlamydophila pneumoniae TW-183} r=61.3687725332 0.291719132351 0.203994703335 0.208817484409
{Chlorobium tepidum} r=64.6107177078 0.223383435103 0.295346015344 0.281979019884
{Chlorobium tepidum TLS} r=64.8390485098 0.22052161362 0.289886427089 0.286723137057
{Chloroflexus aurantiacus} r=62.9824167039 0.200350476946 0.280199705732 0.296731637157
{Chromobacterium violaceum ATCC 12472} r=64.0077978904 0.178673434364 0.326491237078 0.330617174434
{Citrobacter freundii} r=64.3953507041 0.255390145114 0.24297095035 0.265663474692
{Citrobacter rodentium} r=63.0673763417 0.30050532994 0.190992586035 0.226421009922
{Clostridium acetobutylicum} r=67.6891770228 0.381281479113 0.122028640184 0.193885307889
{Clostridium beijerinckii} r=66.644871668 0.379627468372 0.12224763861 0.193719558689
{Clostridium botulinum} r=69.1941129679 0.408736503209 0.105357103747 0.14751016594
{Clostridium difficile} r=68.8614782211 0.39172534749 0.12198259792 0.177717565389
{Clostridium pasteurianum} r=68.1186446263 0.370397930619 0.132472272421 0.206087665214
{Clostridium perfringens} r=69.0540044114 0.390403421514 0.119536750042 0.191479852952
{Clostridium perfringens str. 13} r=68.4087345716 0.396363537554 0.105942634883 0.188128316506
{Clostridium tetani} r=66.47226672 0.411543203706 0.10548502116 0.148038921657
{Clostridium tetani E88} r=68.0685257461 0.406512499136 0.108090587381 0.182718354702
{Clostridium thermocellum} r=69.5399895216 0.319456572188 0.191442663961 0.237100669451
{Comamonas testosteroni} r=64.3641217571 0.191094998195 0.316438313166 0.313605474206
{Corynebacterium diphtheriae} r=64.5409101891 0.227042368363 0.269493613609 0.271430811482
{Corynebacterium efficiens} r=65.8814474328 0.204818001884 0.306650155061 0.295430730639
{Corynebacterium efficiens YS-314} r=65.6374963807 0.180199383565 0.329829553623 0.308023253679
{Corynebacterium glutamicum} r=66.609708973 0.225177568482 0.281015998136 0.271652712564
{Corynebacterium glutamicum ATCC 13032} r=65.0516557906 0.224484440867 0.277471243226 0.270024176942
{Corynebacterium jeikeium} r=63.3492574845 0.23850693646 0.287207787231 0.272951636392
{Corynebacterium striatum} r=64.0544241953 0.21436435464 0.321093193446 0.283962610366
{Coxiella burnetii} r=64.1428615101 0.309758072567 0.202985361597 0.222951862246
{Coxiella burnetii RSA 493} r=61.7185282508 0.289601977404 0.204573038008 0.224134958965
{Deinococcus radiodurans R1} r=63.1397905334 0.16955498991 0.339981632659 0.332525696284
{Delftia acidovorans} r=63.3597882577 0.189778939862 0.318849536487 0.317597654702
{Desulfitobacterium hafniense} r=63.4742485766 0.261383260665 0.22617765239 0.26697443789
{Desulfovibrio vulgaris} r=66.6688737591 0.205953049884 0.324826746582 0.300337141787
{Dichelobacter nodosus} r=65.3329702346 0.271886019668 0.232264493944 0.251812427448
{Ehrlichia canis} r=64.2357462426 0.362720540187 0.149822115734 0.169843171422
{Ehrlichia chaffeensis} r=65.7382474183 0.340564928534 0.149816554049 0.188318955137
{Ehrlichia ruminantium} r=62.5875441286 0.353140348266 0.151399017711 0.181500223248
{Enterobacter aerogenes} r=64.4764052634 0.217121143157 0.293106301982 0.300919987311
{Enterobacter cloacae} r=63.8220255847 0.224976260033 0.267000538308 0.291067119087
{Enterococcus faecalis} r=66.1539975728 0.352618937255 0.164405208377 0.203545292374
{Enterococcus faecalis V583} r=64.4668471289 0.332923770455 0.16927918663 0.210175977131
{Enterococcus faecium} r=66.8811492756 0.337413720779 0.175241720488 0.217550172818
{Enterococcus hirae} r=63.1755508086 0.333976751169 0.175181229357 0.212013325898
{Erwinia amylovora} r=64.0702222687 0.24746946941 0.252092601993 0.275078876912
{Erwinia chrysanthemi} r=63.323475791 0.222861282388 0.272064422656 0.294966137673
{Erwinia pyrifoliae} r=63.4093949336 0.244745750102 0.251590224305 0.281702190976
{Escherichia coli} r=64.0400621755 0.252847354246 0.236503253293 0.266476362309
{Escherichia coli CFT073} r=63.3864366781 0.243309824191 0.243016776855 0.270885367683
{Escherichia coli K12} r=63.7427608726 0.241068567352 0.245052717808 0.272925603074
{Escherichia coli O157:H7} r=64.0630226845 0.246035417158 0.241643553417 0.273564875541
{Escherichia coli O157:H7 EDL933} r=64.0434832898 0.245398446874 0.24193956408 0.273025244135
{Eubacterium acidaminophilum} r=68.9487942231 0.318159935812 0.195524650085 0.262637068735
{Francisella tularensis subsp. tularensis} r=67.304139748 0.350515463918 0.140729831451 0.199012709322
{Fremyella diplosiphon} r=62.9128470494 0.287539085889 0.221342558712 0.220588561418
{Fusobacterium nucleatum subsp. nucleatum ATCC 25586} r=67.8398786019 0.407091515613 0.100743965601 0.173194428102
{Geobacillus stearothermophilus} r=68.2364137491 0.275638754121 0.227246412317 0.269481982475
{Geobacter sulfurreducens PCA} r=65.0995816983 0.196425825402 0.310402100478 0.305736251429
{Gloeobacter violaceus PCC 7421} r=63.1327954598 0.183456494821 0.317759519364 0.310872892496
{Gluconacetobacter diazotrophicus} r=65.4132950952 0.168282361993 0.328101557992 0.339372956338
{Gluconacetobacter xylinus} r=63.1057801061 0.17634698432 0.311856939976 0.319138915457
{Gordonia westfalica} r=63.3867841313 0.172164202254 0.350291248751 0.31492779099
{Haemophilus ducreyi} r=64.8383117245 0.344804210558 0.170075177661 0.198714286802
{Haemophilus ducreyi 35000HP} r=62.5106905932 0.316454785851 0.177921106206 0.209461197597
{Haemophilus influenzae} r=64.372971598 0.335169399788 0.174404495174 0.200498792459
{Haemophilus influenzae Rd KW20} r=63.36156942 0.313759024081 0.177494926642 0.210080345689
{Haemophilus influenzae biotype aegyptius} r=65.2548157483 0.352249951953 0.17598770008 0.193202097576
{Helicobacter hepaticus ATCC 51449} r=64.2656286093 0.329333028503 0.163242086612 0.200020004501
{Helicobacter pylori} r=66.1519475496 0.345395145752 0.175306757205 0.207235922059
{Helicobacter pylori 26695} r=63.8687305905 0.320982079242 0.179396914662 0.216182404113
{Helicobacter pylori J99} r=63.8760733766 0.319198634565 0.181364129619 0.217666287902
{IncN plasmid R46} r=64.3104614724 0.250172903103 0.244568457704 0.267916338747
{Klebsiella aerogenes} r=65.2110824475 0.203602798869 0.298064612178 0.303960101236
{Klebsiella oxytoca} r=63.3453536855 0.235613367549 0.262933958647 0.283123912338
{Klebsiella pneumoniae} r=63.766027023 0.234152544348 0.261883441907 0.279771157958
{Lactobacillus acidophilus} r=65.4445836641 0.322458083372 0.175757575758 0.199784648516
{Lactobacillus casei} r=65.046807927 0.285972250794 0.208941918672 0.235559669935
{Lactobacillus delbrueckii} r=69.1200635843 0.266843750865 0.255734484381 0.258722780222
{Lactobacillus helveticus} r=68.497454138 0.322939429596 0.185857567098 0.202685792197
{Lactobacillus johnsonii NCC 533} r=65.7338197614 0.339850756556 0.15419301009 0.195322651954
{Lactobacillus plantarum} r=63.0406417277 0.299744733991 0.192735019191 0.226782730061
{Lactobacillus plantarum WCFS1} r=62.8395312309 0.276178118217 0.213273660207 0.241965357237
{Lactobacillus sakei} r=64.124286375 0.325729106443 0.178093081519 0.206703282585
{Lactococcus lactis} r=66.9016647531 0.346114356375 0.159861404863 0.194960609214
{Lactococcus lactis subsp. cremoris} r=66.7499240176 0.337700986053 0.166790046687 0.20163749963
{Lactococcus lactis subsp. lactis} r=65.2513331206 0.331989104376 0.163222138266 0.197778897191
{Lactococcus lactis subsp. lactis bv. diacetylactis} r=68.9465797513 0.347025238199 0.158138773729 0.202032875118
{Lechevalieria aerocolonigenes} r=65.8028635581 0.151451771654 0.349030101706 0.349071112205
{Legionella pneumophila} r=63.2647949062 0.313352839073 0.18591891799 0.213257028941
{Leptospira interrogans} r=62.0694090694 0.33042072811 0.15461321766 0.19320419814
{Leptospira interrogans serovar Copenhageni str. Fiocruz L1-130} r=62.8542627564 0.328189461613 0.170987132241 0.195783964313
{Leptospira interrogans serovar Lai str. 56601} r=62.5261365478 0.32928783047 0.169857263627 0.194318234982
{Listeria innocua} r=66.2832881548 0.33768474933 0.169290219022 0.208730835798
{Listeria ivanovii} r=64.7245190823 0.355801346986 0.166475022359 0.200660716567
{Listeria monocytogenes} r=66.0330306624 0.335014938991 0.173576595926 0.210794519096
{Listeria seeligeri} r=68.6063758489 0.356015130935 0.166454891995 0.204311440214
{Listonella anguillarum} r=64.2763404121 0.300384967341 0.202549619766 0.222029387944
{Mannheimia haemolytica} r=64.8527081232 0.323465221432 0.185144575671 0.211355116277
{Mesorhizobium loti} r=64.1103920183 0.185184640806 0.318329029777 0.312147269392
{Methylobacterium extorquens} r=65.7184362215 0.163482206041 0.354007526306 0.330701110428
{Micrococcus sp. 28} r=60.556698826 0.162621408439 0.351846219356 0.337632053856
{Microcystis aeruginosa} r=62.9374579887 0.307071547902 0.196446016799 0.202579354757
{Micromonospora echinospora} r=66.5842024938 0.135915682898 0.362040706239 0.361079413819
{Microscilla sp. PRE1} r=67.305592209 0.305520020908 0.190814179012 0.240429717053
{Moraxella catarrhalis} r=69.7745876406 0.333326539486 0.20891081037 0.216180227186
{Mycobacterium avium} r=64.1198505728 0.174039663415 0.331177059306 0.325889463036
{Mycobacterium avium subsp. paratuberculosis} r=64.2114398773 0.171184129216 0.346118604701 0.329923927635
{Mycobacterium avium subsp. paratuberculosis str. k10} r=64.4695101476 0.153312452247 0.348550153283 0.347975199639
{Mycobacterium bovis} r=65.2954192804 0.181279592376 0.328238036869 0.329620015863
{Mycobacterium bovis AF2122/97} r=63.3172075912 0.167834517194 0.322268295838 0.336762298009
{Mycobacterium leprae} r=63.4915587658 0.19544714522 0.288481475197 0.310522321107
{Mycobacterium smegmatis} r=66.084708471 0.164241921024 0.340745955247 0.333844756112
{Mycobacterium tuberculosis} r=64.7165326191 0.184217734695 0.316794241626 0.327530321245
{Mycobacterium tuberculosis CDC1551} r=63.1661093617 0.16854385461 0.321896248081 0.335790547034
{Mycobacterium tuberculosis H37Rv} r=63.2993101 0.167928877758 0.322414857055 0.336519890835
{Mycobacterium ulcerans} r=61.9392409432 0.199263809575 0.351840175821 0.277602637315
{Mycoplasma agalactiae} r=69.2168499967 0.420598781319 0.13706856728 0.167183616006
{Mycoplasma bovis} r=67.1445845377 0.432188971866 0.170239438385 0.186213936496
{Mycoplasma capricolum} r=64.7695305615 0.402665047025 0.110356505255 0.162442714372
{Mycoplasma fermentans} r=67.4673246447 0.404517023894 0.119101829316 0.166234853838
{Mycoplasma gallisepticum} r=62.8104889133 0.361729385761 0.161654770452 0.177922315609
{Mycoplasma gallisepticum R} r=65.1718275641 0.370451045331 0.152046423112 0.166572482456
{Mycoplasma genitalium} r=62.9522293148 0.361627755411 0.148804573518 0.168523648754
{Mycoplasma hominis} r=68.7174656789 0.443893004707 0.130067851063 0.146666986342
{Mycoplasma hyopneumoniae} r=66.4124669858 0.390546686631 0.154832451127 0.160498253162
{Mycoplasma mycoides subsp. mycoides SC} r=65.4035798846 0.418141950375 0.103427582227 0.137898634353
{Mycoplasma penetrans} r=65.4614888404 0.400402572496 0.116846873657 0.14805161525
{Mycoplasma pneumoniae} r=62.6137253285 0.31294287111 0.204285497321 0.209865732633
{Mycoplasma pulmonis} r=65.717996297 0.40398703186 0.126672585278 0.144685846048
{Myxococcus xanthus} r=63.9895763082 0.157691800403 0.335863322353 0.355354686646
{Neisseria gonorrhoeae} r=65.1779378171 0.260513060093 0.269728895517 0.25702318134
{Neisseria meningitidis} r=65.4878664983 0.267473636868 0.25318119312 0.26015580826
{Neisseria meningitidis MC58} r=64.6661327226 0.252626837428 0.269195945548 0.261449547971
{Neisseria meningitidis Z2491} r=64.6865692091 0.250996838711 0.270389521676 0.262459632855
{Nitrosomonas europaea ATCC 19718} r=64.0076757746 0.245796020706 0.246928380526 0.26876556164
{Nonomuraea sp. ATCC 39727} r=65.7206002174 0.140938891421 0.340134861924 0.368053851278
{Nostoc punctiforme} r=63.3655983964 0.298321222751 0.204576964838 0.222283471143
{Nostoc sp. PCC 7120} r=62.151485904 0.298011518651 0.20410525608 0.219499635984
{Novosphingobium aromaticivorans} r=64.9806940186 0.19026502322 0.315234470477 0.3097698942
{Oceanobacillus iheyensis HTE831} r=66.1522803717 0.344202707188 0.153414044278 0.207570514488
{Oenococcus oeni} r=65.9482623686 0.327765028197 0.171176460123 0.209442991585
{Onion yellows phytoplasma} r=62.7300580582 0.391107469719 0.153312018634 0.136877098313
{Pantoea agglomerans} r=63.1710959493 0.233951874481 0.254607628674 0.276118277137
{Parachlamydia sp. UWE25} r=61.7407403361 0.327082135677 0.174418423354 0.186540586513
{Paracoccus denitrificans} r=64.3336199488 0.166895780051 0.33185741688 0.332017263427
{Pasteurella multocida} r=62.8050673583 0.303783734488 0.187975682602 0.219285293107
{Pectobacterium atrosepticum} r=62.9098842892 0.237751614128 0.257606448074 0.283263704266
{Pectobacterium carotovorum} r=65.1010238149 0.259397641249 0.240304536643 0.268397283862
{Pectobacterium carotovorum subsp. carotovorum} r=63.8615437299 0.245109860665 0.250375133976 0.274383708467
{Pediococcus pentosaceus} r=63.5476009334 0.324087526967 0.184930803211 0.1995479828
{Photobacterium damselae subsp. piscicida (causative agent of fish} r=61.5632122068 0.288240557596 0.204318545729 0.224074597344
{Photorhabdus luminescens} r=64.7041260639 0.285931604337 0.216542484597 0.237567464298
{Photorhabdus luminescens subsp. laumondii TTO1} r=63.792231386 0.282711459284 0.20379466279 0.237757152679
{Pirellula sp. 1} r=64.1717684463 0.227186539228 0.272790340664 0.281785287227
{Plasmid ColIb-P9} r=63.0390660897 0.260939353758 0.250517598344 0.258078023589
{Plasmid F} r=64.6511345225 0.256639941501 0.22961879641 0.273606504575
{Plasmid R100} r=63.1967494501 0.243879940396 0.247889022919 0.281463610776
{Plasmid R64} r=62.5752974396 0.274806572545 0.249680944405 0.242143255962
{Plasmid Ti} r=63.7042804167 0.23528950105 0.264681068142 0.274864127769
{Plasmid pSB102} r=65.2797173537 0.218793713486 0.297683699498 0.302476754711
{Porphyromonas gingivalis} r=67.1037894474 0.273029839725 0.234515897532 0.250838126341
{Porphyromonas gingivalis W83} r=65.5926553194 0.26330847892 0.240171138911 0.25350002842
{Prochlorococcus marinus} r=61.5689048393 0.305388885774 0.176638815679 0.210658143143
{Prochlorococcus marinus str. MIT 9313} r=62.0898728871 0.233271752925 0.252716678466 0.268987377029
{Prochlorococcus marinus subsp. marinus str. CCMP1375} r=62.4841829793 0.329731591849 0.164982126261 0.205396313678
{Prochlorococcus marinus subsp. pastoris str. CCMP1986} r=63.7070160461 0.367218286941 0.135104073902 0.181803203238
{Proteus mirabilis} r=63.4202930072 0.308769905377 0.190953150242 0.211700900069
{Proteus vulgaris} r=64.7062352229 0.282033770172 0.216808628532 0.23754665842
{Providencia rettgeri} r=64.376951855 0.273720572629 0.218775041691 0.24897667468
{Pseudomonas aeruginosa} r=63.971461954 0.195849191106 0.303158800705 0.305815135959
{Pseudomonas aeruginosa PAO1} r=64.6415383998 0.168653897635 0.346218882054 0.325189439226
{Pseudomonas alcaligenes} r=64.2770919931 0.21314114658 0.301008728901 0.301046461902
{Pseudomonas chlororaphis} r=64.576402801 0.20206360574 0.319063154823 0.300787777513
{Pseudomonas fluorescens} r=63.7417584926 0.198128303148 0.304628411077 0.304406982655
{Pseudomonas putida} r=64.3789952559 0.20359349644 0.300118047512 0.303277075854
{Pseudomonas putida KT2440} r=63.9391734532 0.192004839453 0.313039798013 0.310436132195
{Pseudomonas resinovorans} r=64.5714451257 0.225410431498 0.283481040244 0.288721003438
{Pseudomonas sp.} r=64.4458801667 0.205612766292 0.291214003092 0.304918376438
{Pseudomonas sp. ADP} r=63.3004268307 0.195248723207 0.315307435557 0.316292677042
{Pseudomonas sp. ND6} r=64.7030449232 0.218966742641 0.283716883562 0.293826434331
{Pseudomonas stutzeri} r=64.6277624867 0.198956194575 0.309123049727 0.305108131947
{Pseudomonas syringae} r=63.3472612974 0.215968992248 0.28590371277 0.293480212158
{Pseudomonas syringae pv. glycinea} r=64.5635697177 0.226376921548 0.281489911306 0.280911866183
{Pseudomonas syringae pv. maculicola} r=62.9900670187 0.237980727342 0.276456340286 0.278007214177
{Pseudomonas syringae pv. phaseolicola} r=64.7451261731 0.224381457958 0.283897367839 0.290422472904
{Pseudomonas syringae pv. syringae} r=65.6296021113 0.213461358489 0.289973234507 0.297287888146
{Pseudomonas syringae pv. tomato} r=64.2246746518 0.231754874652 0.285236768802 0.284818941504
{Pseudomonas syringae pv. tomato str. DC3000} r=64.0074012669 0.206463015643 0.293505172871 0.29916528098
{Ralstonia solanacearum} r=63.3157179445 0.166378425126 0.339068378836 0.336255462489
{Rhizobium etli} r=63.5689208909 0.207235520636 0.292339448014 0.296505421092
{Rhizobium leguminosarum} r=64.5001180364 0.198512287798 0.303632714347 0.297756940614
{Rhizobium leguminosarum bv. trifolii} r=65.6910602086 0.193578559954 0.312857113809 0.297261026048
{Rhizobium leguminosarum bv. viciae} r=64.1292193971 0.199603687046 0.302073592495 0.295438690238
{Rhizobium sp.} r=64.6030753373 0.202196284506 0.302831253263 0.299951156249
{Rhizobium sp. NGR234} r=63.9340472553 0.194803158302 0.305300646016 0.304391806085
{Rhodobacter capsulatus} r=63.8523534473 0.164000248692 0.319645253094 0.343738279895
{Rhodobacter sphaeroides} r=63.8697825986 0.156120445849 0.341848832696 0.340455830977
{Rhodococcus equi} r=65.1833466156 0.185351336295 0.331390831391 0.323195672252
{Rhodococcus erythropolis} r=64.6625996355 0.190340855873 0.317739652159 0.311118961028
{Rhodococcus rhodochrous} r=67.4441655558 0.179231970216 0.3344742689 0.317555395424
{Rhodococcus sp. DK17} r=64.1503411214 0.181854729382 0.325984723118 0.319234473022
{Rhodopseudomonas palustris CGA009} r=63.7391190514 0.173153650987 0.329103668602 0.326207299569
{Rhodospirillum centenum} r=65.1244523011 0.143472382192 0.350726960122 0.357787904585
{Rhodospirillum rubrum} r=63.5321051275 0.164785708151 0.330327235249 0.31912737267
{Rickettsia conorii} r=64.3155589174 0.359288839822 0.145740494768 0.18341258752
{Rickettsia montanensis} r=63.7703770598 0.359193885729 0.145663519615 0.178756426044
{Rickettsia prowazekii} r=63.8433287256 0.367054279712 0.132824491078 0.17350837336
{Rickettsia rickettsii} r=63.5730900319 0.349244637721 0.151253652239 0.192736291364
{Rickettsia typhi} r=63.0914568016 0.355025813274 0.13774336008 0.178904646389
{Rubrivivax gelatinosus} r=62.4625256502 0.147226269076 0.357790107767 0.339243462178
{Ruegeria sp. PR1b} r=64.6041248263 0.192511844965 0.301154725009 0.311139610274
{Saccharopolyspora erythraea} r=66.9861792548 0.1398702482 0.353316754698 0.368538956368
{Salmonella enterica} r=64.7183823063 0.277407292528 0.207443019943 0.244692583402
{Salmonella enterica subsp. enterica serovar Choleraesuis} r=63.2876013214 0.246924861179 0.257304186875 0.277641104941
{Salmonella enterica subsp. enterica serovar Dublin} r=63.1328815393 0.262177153753 0.234425377015 0.258606344254
{Salmonella enterica subsp. enterica serovar Typhi} r=63.8304351587 0.235698096567 0.250089687607 0.279820895718
{Salmonella enterica subsp. enterica serovar Typhi Ty2} r=63.6868142442 0.233098724892 0.251436052746 0.281480260793
{Salmonella enterica subsp. enterica serovar Typhimurium} r=63.5688481174 0.239929427804 0.25296122539 0.275800954329
{Salmonella enteritidis} r=64.114981382 0.257821856658 0.235581158258 0.265690728588
{Salmonella typhi} r=64.1821391825 0.269630292804 0.227976538916 0.253632795014
{Salmonella typhimurium} r=64.3390803527 0.243340409862 0.249016058029 0.275444446849
{Salmonella typhimurium LT2} r=63.7438298727 0.233308987396 0.252046784813 0.281533572912
{Serratia entomophila} r=63.533203657 0.250045301046 0.249369903632 0.263915657689
{Serratia marcescens} r=64.548743571 0.248038609177 0.254546624062 0.269995591955
{Shewanella oneidensis MR-1} r=63.3006326593 0.269892571504 0.225016598747 0.24306242771
{Shewanella violacea} r=65.3595756894 0.266108836805 0.214869464813 0.248474215364
{Shigella boydii} r=63.9931261843 0.300865543442 0.177839444995 0.213835480674
{Shigella dysenteriae} r=62.7273268174 0.281623821291 0.209911604519 0.240979112111
{Shigella flexneri} r=63.8547813124 0.289274516764 0.208963722141 0.237342310366
{Shigella flexneri 2a} r=63.502707747 0.277069229762 0.225761111496 0.250906864444
{Shigella flexneri 2a str. 2457T} r=63.7188335818 0.240259203289 0.246402064477 0.27552781541
{Shigella flexneri 2a str. 301} r=63.6443059098 0.241687184281 0.245095131263 0.274307445101
{Shigella sonnei} r=63.604386493 0.274438447954 0.195111485204 0.242288458682
{Sinorhizobium fredii} r=62.0240893933 0.200667368041 0.293238116492 0.291782233983
{Sinorhizobium meliloti} r=64.4843397302 0.18625084391 0.316533753384 0.310383873656
{Sodalis glossinidius} r=62.6013504014 0.234087548893 0.254842513054 0.279396627552
{Sphingomonas elodea} r=63.2324351118 0.162653744553 0.335436541988 0.331011390978
{Sphingomonas paucimobilis} r=65.3023995563 0.177936331854 0.313567298642 0.329677625387
{Sphingomonas sp.} r=66.1333014906 0.200495003786 0.295266064535 0.305627897527
{Spiroplasma citri} r=64.184095313 0.386542497377 0.121910341611 0.17265652326
{Spiroplasma kunkelii} r=63.8030089097 0.388553307158 0.123766737139 0.166440148998
{Staphylococcus aureus} r=66.6808382031 0.369823915602 0.14632767312 0.184662123444
{Staphylococcus aureus subsp. aureus MW2} r=66.2187239851 0.361040417164 0.145951715681 0.189007084084
{Staphylococcus aureus subsp. aureus Mu50} r=66.2637767469 0.361177493832 0.146446448668 0.188929335079
{Staphylococcus aureus subsp. aureus N315} r=66.1623626492 0.360731390751 0.146286161986 0.188881045692
{Staphylococcus carnosus} r=66.9371107424 0.344701601164 0.162532751092 0.202197962154
{Staphylococcus epidermidis} r=68.4249409561 0.379947243755 0.148105081826 0.177330964686
{Staphylococcus epidermidis ATCC 12228} r=66.3555438865 0.36367789893 0.146017558695 0.183026905537
{Staphylococcus warneri} r=67.7345480891 0.390916140467 0.136213581478 0.16344300432
{Staphylococcus xylosus} r=68.3611519618 0.36126613556 0.151265993553 0.188031639188
{Stenotrophomonas maltophilia} r=63.7278965615 0.198473592335 0.309720023275 0.31683784625
{Stigmatella aurantiaca} r=62.8400634308 0.161328799735 0.317604319787 0.346825243631
{Streptococcus agalactiae} r=65.5549983041 0.344071830836 0.152708532568 0.188734459675
{Streptococcus agalactiae 2603V/R} r=65.5761013714 0.330369474122 0.161940859749 0.19862938227
{Streptococcus agalactiae NEM316} r=65.550725923 0.331014587786 0.162664278843 0.198095514996
{Streptococcus gordonii} r=64.9964799107 0.301552998241 0.19607278141 0.222384305533
{Streptococcus mutans} r=66.3639165053 0.318890911297 0.171515592768 0.202123528698
{Streptococcus mutans UA159} r=65.6718262771 0.311672414564 0.169085597248 0.205539184842
{Streptococcus pneumoniae} r=65.9137843509 0.319971154078 0.181465404973 0.215358216097
{Streptococcus pneumoniae R6} r=66.092058366 0.304211805233 0.1863229793 0.218979480804
{Streptococcus pneumoniae TIGR4} r=65.8662204855 0.303628318881 0.186965177136 0.218494198427
{Streptococcus pyogenes} r=69.1014588046 0.339146734509 0.185716040029 0.216626234682
{Streptococcus pyogenes M1 GAS} r=65.4443472001 0.312456221409 0.181867624496 0.209610121642
{Streptococcus pyogenes MGAS315} r=65.6300193479 0.313590299532 0.181581307801 0.210339999828
{Streptococcus pyogenes MGAS8232} r=65.4542327527 0.313671041568 0.181828369622 0.209773007859
{Streptococcus pyogenes SSI-1} r=65.5322666572 0.313618183028 0.18143608664 0.210264885221
{Streptococcus salivarius} r=67.1140079451 0.31487997276 0.181904167376 0.206704121976
{Streptococcus suis} r=67.4172888257 0.319044971011 0.1798377048 0.220668952805
{Streptococcus thermophilus} r=65.0729648893 0.319609027327 0.167461239778 0.199890803388
{Streptomyces antibioticus} r=65.9652399361 0.144479954111 0.351514965276 0.352539282568
{Streptomyces atroolivaceus} r=65.4365643431 0.134112505218 0.377579165337 0.351421252077
{Streptomyces aureofaciens} r=65.1514983577 0.141345786009 0.375624942288 0.350534911024
{Streptomyces avermitilis} r=65.2994809904 0.142875036533 0.366791922397 0.34927838782
{Streptomyces avermitilis MA-4680} r=64.8745759673 0.147626055869 0.364670945057 0.346759150606
{Streptomyces carzinostaticus subsp. neocarzinostaticus} r=64.4043189003 0.154272623139 0.348713249332 0.339534173349
{Streptomyces clavuligerus} r=66.1639318665 0.150762301382 0.367346452424 0.344033554368
{Streptomyces coelicolor} r=66.2058085561 0.152584670232 0.369349376114 0.341381461676
{Streptomyces coelicolor A3(2)} r=65.608866796 0.142565248528 0.37396166402 0.348857417267
{Streptomyces collinus} r=64.9941926814 0.145200192957 0.37247605265 0.348494245745
{Streptomyces fradiae} r=64.739730718 0.13801432617 0.361222166694 0.359577155867
{Streptomyces galilaeus} r=66.4676394269 0.144246926683 0.36090474927 0.354625453259
{Streptomyces glaucescens} r=67.0176860121 0.141745760075 0.376173434988 0.346074719499
{Streptomyces globisporus} r=64.1837957736 0.147745000709 0.363754550182 0.339656313525
{Streptomyces griseus} r=66.0000128124 0.148410337851 0.371595583848 0.342924691242
{Streptomyces griseus subsp. griseus} r=64.9642708206 0.138731997458 0.369464330683 0.351572711684
{Streptomyces hygroscopicus} r=65.2602308296 0.146916023553 0.351204375613 0.348394573067
{Streptomyces lavendulae} r=65.7036926026 0.14263085259 0.368623931798 0.350349778711
{Streptomyces lividans} r=65.6843458607 0.159080310048 0.367771452464 0.336826997298
{Streptomyces peucetius} r=66.129299044 0.149738940502 0.362790419341 0.343745792379
{Streptomyces rochei} r=65.2071442493 0.137634379251 0.377276428867 0.352545642313
{Streptomyces sp.} r=64.9051904203 0.146106223526 0.382095144998 0.33724340176
{Streptomyces venezuelae} r=66.1761255057 0.13808225199 0.38997272918 0.340215968913
{Streptomyces violaceoruber} r=65.3426732793 0.154249866447 0.371551089358 0.338076262254
{Streptomyces viridochromogenes} r=65.9666002851 0.145721728019 0.368113235366 0.342573024688
{Synechococcus elongatus PCC 7942} r=61.5437966444 0.214225117686 0.281477792993 0.276906372325
{Synechococcus sp.} r=64.0002795815 0.22649117431 0.272635741489 0.270378855311
{Synechococcus sp. PCC 6301} r=63.7165073785 0.212184387306 0.281268309965 0.279946586001
{Synechococcus sp. PCC 7002} r=61.5140795173 0.235862479979 0.254508883674 0.252557082728
{Synechococcus sp. WH 8102} r=63.6108580211 0.193510536268 0.295412687927 0.306744703658
{Synechocystis sp.} r=62.730895499 0.249380300065 0.246053489889 0.246183953033
{Synechocystis sp. PCC 6803} r=62.549906562 0.258404127497 0.234936305259 0.247696403073
{Thauera aromatica} r=66.7603573918 0.199031504108 0.322976585352 0.309568795398
{Thermoanaerobacter tengcongensis} r=67.347065093 0.348332166151 0.1482104548 0.229821926735
{Thermosynechococcus elongatus BP-1} r=61.3124804033 0.218961751022 0.274420755039 0.270998031548
{Thermotoga maritima} r=67.8091485082 0.299333280293 0.206716524783 0.257750550296
{Thermotoga neapolitana} r=69.5141834963 0.299582127933 0.2118749139 0.267449602792
{Thermus aquaticus} r=66.5927897681 0.181719058367 0.326027934971 0.336168264041
{Thermus thermophilus} r=65.6467994215 0.164074724244 0.343930524085 0.340777917836
{Thermus thermophilus HB27} r=63.4976661281 0.147756633685 0.352093493125 0.344070199116
{Thiocapsa roseopersicina} r=65.0135176477 0.171511681767 0.331628777352 0.316954773683
{Treponema denticola} r=67.3724937548 0.319392999684 0.185875900881 0.221035403566
{Treponema denticola ATCC 35405} r=65.7903654039 0.331366916513 0.176696159086 0.206028734985
{Treponema pallidum} r=63.9006593186 0.23073925629 0.216161489646 0.302027666444
{Treponema pallidum subsp. pallidum str. Nichols} r=61.664899934 0.222093305427 0.239542572876 0.286574453241
{Tropheryma whipplei TW08/27} r=62.5704896946 0.259085870737 0.214846683114 0.24921464364
{Tropheryma whipplei str. Twist} r=62.4451051094 0.258076912485 0.214148021861 0.250419961897
{Ureaplasma urealyticum} r=66.0683999811 0.3993311889 0.116079953847 0.142725033033
{Vibrio alginolyticus} r=64.8173721833 0.27125072509 0.222896494281 0.24482025196
{Vibrio cholerae} r=64.0797799739 0.282689822461 0.206297814113 0.23687696238
{Vibrio cholerae O1 biovar eltor str. N16961} r=63.2951219947 0.260998106973 0.228608542575 0.25230910934
{Vibrio fischeri} r=66.1913860093 0.333415273681 0.170997799316 0.196750479936
{Vibrio harveyi} r=66.4861344616 0.28292688344 0.221415245203 0.240649431414
{Vibrio parahaemolyticus} r=64.9553895192 0.278364030639 0.220536666888 0.241984244097
{Vibrio vulnificus} r=65.3295850735 0.274673586227 0.227488776309 0.243642654146
{Vibrio vulnificus CMCP6} r=64.4245640034 0.267153964696 0.228515018915 0.250108839359
{Vibrio vulnificus YJ016} r=64.1384751954 0.268469805541 0.226362405091 0.248442078382
{Wautersia eutropha} r=63.7168175784 0.182425828822 0.320765380268 0.323271038892
{Wautersia metallidurans} r=62.1455467876 0.195816451219 0.296466010676 0.31730336356
{Wautersia oxalatica} r=64.3683495419 0.188972174173 0.324342793687 0.314284493989
{Wigglesworthia glossinidia endosymbiont of Glossina brevipalpis} r=61.7809867364 0.424604802842 0.100441790297 0.136012418246
{Wolbachia endosymbiont of Drosophila melanogaster} r=65.5334760142 0.35317043599 0.149636756524 0.205024786601
{Wolinella succinogenes} r=64.0322482034 0.261652187256 0.235174363771 0.253862723654
{Xanthomonas axonopodis pv. citri str. 306} r=63.3214449581 0.175789813747 0.321992559054 0.328642799831
{Xanthomonas campestris} r=62.1124442571 0.18067503273 0.313031260976 0.324596864323
{Xanthomonas campestris pv. campestris} r=64.9908271703 0.19272234958 0.31008505266 0.317718196618
{Xanthomonas campestris pv. campestris str. ATCC 33913} r=63.3981682778 0.173190895406 0.324892206377 0.330957279759
{Xanthomonas citri} r=62.3941117856 0.192798827716 0.307776847394 0.329408275766
{Xanthomonas oryzae pv. oryzae} r=62.5292851607 0.183377959414 0.30871852687 0.324995302518
{Xenorhabdus nematophila} r=65.6909650537 0.282855273962 0.213881118394 0.241186867633
{Xylella fastidiosa} r=63.8633428007 0.261257923767 0.243187618342 0.270087264345
{Xylella fastidiosa 9a5c} r=62.3307790925 0.225503524436 0.260578788607 0.277222394451
{Xylella fastidiosa Temecula1} r=62.5857188618 0.227084817667 0.255290583517 0.276363921152
{Yersinia enterocolitica} r=62.8824918066 0.272738477397 0.218231492219 0.246749245085
{Yersinia pestis} r=63.7267922417 0.260640643408 0.23397239718 0.257893963227
{Yersinia pestis CO92} r=62.8884289411 0.253414870815 0.229175923463 0.259874608402
{Yersinia pestis KIM} r=62.8983092048 0.25463418951 0.229392350174 0.259400693634
{Yersinia pestis biovar Mediaevails str. 91001} r=62.8653824222 0.254106585008 0.22929440121 0.259339378063
{Yersinia pseudotuberculosis} r=63.3574116679 0.28172298383 0.198971633707 0.234607817779
{Zymomonas mobilis} r=63.7448164699 0.252876380322 0.225525723545 0.249627991387
{uncultured Acidobacteria bacterium} r=63.7463479459 0.18582318398 0.309297677133 0.318447614436
{uncultured bacterium} r=63.2286043331 0.217907304202 0.284394116881 0.290689006425
{uncultured bacterium 442} r=64.4570643081 0.232848105153 0.252195811068 0.276346661753
{uncultured bacterium 443} r=63.4272408951 0.222862049806 0.262194608611 0.28105268475
{uncultured bacterium 463} r=64.8295351082 0.223662507716 0.264604393714 0.284205093956
{uncultured bacterium 560} r=64.4284442557 0.313102569548 0.171133290861 0.207602463368
{uncultured bacterium 561} r=63.6338767412 0.235243421978 0.242771211482 0.274078373435
{uncultured bacterium 562} r=67.3550506878 0.357651340791 0.146247033845 0.205659333797
{uncultured bacterium 578} r=65.6031547342 0.319842558858 0.166454501558 0.208521721317
{uncultured bacterium 580} r=66.4936728239 0.349545957918 0.152912513843 0.199881875231
{uncultured bacterium 581} r=63.1380912996 0.23374954832 0.258227272119 0.263486837703
{uncultured bacterium 582} r=63.4890550719 0.229806145631 0.240842080825 0.28321144885
{uncultured marine gamma proteobacterium EB000-45B06} r=67.5540452771 0.356064830304 0.145738076651 0.206479313037
{uncultured marine gamma proteobacterium EBAC20E09} r=67.1884853506 0.363442104451 0.138532747049 0.193928874489
{uncultured marine gamma proteobacterium EBAC31A08} r=66.6644941849 0.348262259403 0.149782357342 0.194713663878
{uncultured proteobacterium} r=62.9258543807 0.226502993841 0.259180397369 0.274490189634
@group {Rekeyed Data} recessiveon
@balllist {First Position} color=gold
r=9.83875272378 0.397720455909 0.130223955209 0.261897620476
r=10.8505159769 0.374622424093 0.143534781733 0.255767122368
r=12.1150078871 0.329050004105 0.190738155842 0.21124476558
r=12.1897869263 0.332845561767 0.190757704352 0.212531827095
r=12.4870249272 0.325791739264 0.188966895562 0.212949677155
r=11.9303421966 0.311130745407 0.216363601816 0.158752778886
r=12.2285462412 0.331878263209 0.20879644914 0.163591455437
r=8.62879506618 0.445424308657 0.106851658272 0.298679083911
r=8.47238842291 0.487342438819 0.0925529300235 0.312453916646
r=10.4526167929 0.342112429488 0.15638980743 0.249007975102
r=10.665887879 0.367567933403 0.141721092349 0.23731853406
r=10.5520151811 0.370023419204 0.131009780962 0.263443082151
r=10.9344668367 0.370042864111 0.148602505423 0.248757148343
r=11.1661668526 0.365796653595 0.149952571412 0.246090808633
r=10.25317165 0.383525184109 0.139411200774 0.247546768918
r=10.8399985226 0.370721505751 0.154234925061 0.237155803416
r=8.9747162276 0.377353092636 0.144303942324 0.254849230417
r=8.24294392109 0.460354702919 0.107432199296 0.278269270582
r=8.96159580118 0.42699956662 0.125752395628 0.270982809265
r=12.5912248142 0.33137596417 0.189201293854 0.205921871112
r=12.8010479297 0.345169323988 0.190377159876 0.196667436905
r=12.9410043489 0.419884877028 0.164700605517 0.149271137026
r=13.3089151937 0.387043422196 0.163835393715 0.163737280296
r=10.0967772215 0.34403776213 0.171041431638 0.160383160175
r=10.5990129069 0.396230963957 0.130349178286 0.26150198899
r=11.4521745317 0.390772528538 0.1428182576 0.247937258638
r=13.9517438175 0.286920815641 0.179926275022 0.157202183753
r=8.41165470194 0.406060606061 0.128513202197 0.251036682616
r=9.31753917493 0.386117059243 0.133369022127 0.267880085653
r=9.37209330983 0.396122609379 0.135272028644 0.262553488778
r=8.90516320244 0.402185949681 0.124147324592 0.274074238129
r=9.0016045218 0.392443269977 0.123909038014 0.265928044996
r=10.7130160334 0.341867346772 0.17184102539 0.207170533131
r=11.9485395998 0.295679992891 0.200004443309 0.154205036491
r=11.4787716393 0.288309965604 0.208628321997 0.151419801644
r=11.8793468563 0.328371589097 0.202957567347 0.153186092424
r=12.678841358 0.316222679495 0.20341842315 0.156127764492
r=11.8844353908 0.325513736324 0.203679411541 0.153949683899
r=11.9008622927 0.32732628086 0.202392084846 0.152825613009
r=11.1035750096 0.341027811014 0.185718037762 0.186593515627
r=11.9956252459 0.329937095774 0.201337822273 0.167803667937
r=11.0526681418 0.346720124039 0.182331488621 0.197053911936
r=10.5195461185 0.338088151116 0.174344590727 0.194161419576
r=11.8944675871 0.338885180758 0.189187091567 0.170932741412
r=11.9270052429 0.319872408293 0.20312599681 0.162743221691
r=11.8001097235 0.356864742315 0.182358836189 0.168147989946
r=12.8048804005 0.320020927799 0.194919195442 0.149139634926
r=10.8746820674 0.336518317442 0.177201905115 0.187425143304
r=10.8400894765 0.336927980312 0.17753764506 0.186137217815
r=13.2971426661 0.306946213383 0.213010678946 0.160012736357
r=12.1360118626 0.279938027827 0.21547481621 0.164378151771
r=11.2911926411 0.308311843969 0.20110412959 0.179793338902
r=10.2839284964 0.32065382512 0.178525855259 0.190405298657
r=11.3169546061 0.318699969127 0.194765996904 0.182729962102
r=13.0354338974 0.358849718335 0.174995457023 0.190305288025
r=10.3715077008 0.341558268772 0.175306942582 0.211885048766
r=9.66295832044 0.390128496761 0.145780688274 0.229807262644
r=9.57256050255 0.396136695057 0.133017731471 0.268487013124
r=8.7953550084 0.403692109523 0.121161588911 0.288161992818
r=8.78607996861 0.402117243593 0.122071151183 0.289453975543
r=9.7980711921 0.425303971742 0.114442592182 0.259707860715
r=8.82159236089 0.399224565892 0.122546532596 0.290904804111
r=12.0635162212 0.333228544483 0.178623074505 0.0992769569318
r=11.2927678597 0.293282975921 0.19492081557 0.113272053931
r=10.9686805739 0.263838428491 0.225048004531 0.111791846828
r=12.5422052987 0.338448049101 0.162804534352 0.095071084111
r=11.4386838324 0.30281798821 0.196672736813 0.10290441063
r=10.246098535 0.373267592321 0.143169789791 0.266378836844
r=9.41814728132 0.388432297376 0.133060132361 0.259842246606
r=11.01967784 0.372973209213 0.149337878589 0.242777850618
r=10.5841787877 0.381921427792 0.139134438692 0.249214403786
r=10.756704875 0.381525555723 0.139179976227 0.242331916987
r=10.5280533532 0.382589372893 0.138744455436 0.248422200143
r=12.1280612236 0.252732478526 0.236756711897 0.11816257936
r=12.6476828077 0.245290112148 0.239026146629 0.12871045971
r=12.6789446003 0.231324881959 0.24983351232 0.123362871148
r=12.5587464242 0.241656102404 0.24220581801 0.121661038626
r=9.35185216728 0.38210238036 0.136142713328 0.265985429904
r=9.68930312439 0.388533851996 0.154857830879 0.261415207928
r=9.33345383355 0.387334121666 0.135093942977 0.263040336355
r=11.842852072 0.363154574132 0.172113564669 0.152365930599
r=13.8444350921 0.363151638648 0.153574460859 0.0917303447105
r=11.9168341043 0.284282619636 0.214113476729 0.122706286515
r=12.1478595545 0.29911040499 0.213416605121 0.127777658059
r=12.9474903104 0.249858162916 0.251682877836 0.1377020859
r=10.1973706819 0.148126745642 0.282432822884 0.0470480593277
r=9.07773604321 0.414123243457 0.121313475657 0.26764168793
r=8.63127131404 0.41731383841 0.107752165388 0.255122049128
r=12.4516300666 0.30916150887 0.225654747426 0.196909225775
r=12.5156019252 0.317616380863 0.219293954031 0.19788906411
r=12.5258240453 0.30494175966 0.220267297296 0.191863406648
r=12.9128071779 0.323282390197 0.207765386204 0.172208453807
r=12.364290371 0.303558068344 0.215555963594 0.204714310379
r=12.3603525071 0.304036433207 0.215147789362 0.205317219211
r=12.3999895085 0.303719632528 0.215115345356 0.204905069752
r=12.4102775556 0.302584154957 0.216071965317 0.204297988838
r=9.39783849163 0.356211836543 0.14549084077 0.233501643964
r=9.66589221315 0.35673535826 0.148844780176 0.237455355732
r=11.4063121027 0.368645538858 0.141843971631 0.274413529733
r=8.79690138076 0.383576687099 0.132154786116 0.279806438915
r=11.3372122694 0.337828920898 0.162211314074 0.23044982699
r=12.2588105296 0.310777913024 0.191877835565 0.180203607392
r=12.3271172891 0.309719722609 0.196507346478 0.10878707275
r=13.0320741004 0.331030297372 0.192474674385 0.104616964661
r=11.7231520021 0.241025865656 0.247388247662 0.0933769902976
r=12.1392703928 0.30241497188 0.21668583311 0.10417618425
r=13.2601184304 0.358881683852 0.176358031253 0.116987349846
r=12.8600647394 0.322987097239 0.209067973762 0.100151373171
r=12.3152173591 0.322341652013 0.2109827532 0.0889578553877
r=11.2868562936 0.236179146256 0.241427571728 0.0956712986104
r=12.2012252592 0.307902190026 0.204172822286 0.0952977319825
r=12.0109659616 0.345573832393 0.18981426852 0.143322398697
r=9.50998235652 0.385164084938 0.138848345026 0.254531757616
r=11.4958579658 0.389030012231 0.154551563781 0.229501498595
r=10.2521418186 0.391991871209 0.139935858762 0.245673641762
r=9.61487101458 0.400083558599 0.129526220667 0.257802180214
r=10.9890282285 0.401360731448 0.146427254262 0.225461971629
r=11.1194375164 0.390053108215 0.155126285943 0.225097567705
r=12.2020815428 0.355070131065 0.153276615314 0.246263508853
r=10.9764642404 0.370312803575 0.138009196296 0.260475357814
r=11.7125848288 0.321050237934 0.193175893778 0.191112688711
r=11.8408381398 0.309255055264 0.210397146088 0.199838722401
r=9.49801009071 0.397843256127 0.110228961989 0.300314334831
r=9.59722553184 0.381079153791 0.134109816972 0.271975279296
r=10.9015127488 0.34644780713 0.173839446012 0.195588612465
r=9.14505885796 0.386589248923 0.14590747331 0.230052444278
r=11.8073886173 0.349070241146 0.176522767593 0.20375845982
r=12.8040691938 0.287246787192 0.230886517099 0.123175778697
r=12.7685680242 0.316624877821 0.241489949428 0.134970889465
r=13.4295715295 0.291524036315 0.225628813812 0.12966959369
r=9.8230809036 0.370484545041 0.142280796127 0.248541399429
r=10.862487421 0.366732594219 0.145034566602 0.243508555461
r=11.4703744324 0.315342800556 0.19954068518 0.152109055666
r=11.6027921286 0.330394788866 0.206191386934 0.157267994218
r=11.6868037269 0.320027872825 0.191740075506 0.166477727741
r=11.7513317286 0.324239694591 0.198687427615 0.156307639514
r=11.3475042584 0.338598429429 0.150159744409 0.247409751874
r=10.3756587321 0.344475892045 0.154068533306 0.246831092692
r=11.6399578451 0.339917419931 0.145017297177 0.246568463341
r=11.4998670537 0.34394170448 0.161704210238 0.228816031579
r=11.3256085243 0.342399880588 0.161709633942 0.240342878033
r=11.1637942787 0.347273403386 0.15852031127 0.241604181772
r=11.3249714685 0.346482599895 0.158375487427 0.237538291989
r=11.2653096474 0.346606863282 0.158586735489 0.237745136062
r=11.4436630374 0.377534100027 0.140679326023 0.154158866007
r=12.7765977807 0.326215022091 0.185812469318 0.150425462281
r=13.0349184439 0.327123943849 0.196992881378 0.21429046637
r=12.0351335015 0.310952953052 0.216245966918 0.0882107049301
r=10.8073257395 0.360906104128 0.177217903344 0.19477826435
r=9.62829322896 0.382756317498 0.134662706385 0.251016551071
r=10.0144527737 0.380799768438 0.143872490958 0.278155594613
r=9.11759922842 0.400115406809 0.117772648586 0.285112521639
r=10.0038328754 0.369511346839 0.13403182332 0.288214068342
r=10.4491157974 0.410436700789 0.128631992555 0.268982869748
r=12.6680491191 0.317665607934 0.196490185773 0.160249525855
r=12.365084578 0.321497327978 0.208683240947 0.181444385435
r=12.9802844059 0.317829145121 0.204815394763 0.154310140827
r=12.3785227685 0.329198848892 0.206886008996 0.180871432885
r=12.4858635979 0.306688081707 0.199571699201 0.157935919611
r=12.4281062949 0.297900956287 0.193175607369 0.178793800034
r=11.1838065043 0.302615529244 0.195113897694 0.13741143017
r=10.7050527162 0.297837025262 0.216700886505 0.146093619857
r=10.6718280109 0.299565463973 0.215661461518 0.146418256568
r=11.6742113711 0.338413107248 0.161479573585 0.229090648923
r=9.76601947063 0.366815542653 0.132291201429 0.275480125056
r=11.0679050904 0.354260684895 0.143239536324 0.23935934873
r=10.9999107791 0.343559323726 0.153865870424 0.247594129376
r=12.1022888911 0.325149976927 0.197969543147 0.153853253346
r=10.9426159797 0.337859151066 0.180964136323 0.190461496263
r=9.52695025425 0.356810824272 0.174483273844 0.188843695526
r=11.3945357557 0.336583179246 0.187286378663 0.147167591192
r=12.1211361159 0.317659241478 0.198952034656 0.149139219355
r=11.3361727946 0.318219381852 0.195471323894 0.178355646154
r=11.221316256 0.333270872958 0.185232200959 0.195752622253
r=11.4154892615 0.310922142995 0.202471574484 0.166289265754
r=11.6554983541 0.315103904388 0.202966059019 0.156116762346
r=11.567619182 0.321636907406 0.193953391964 0.158568002132
r=11.985522805 0.326258640472 0.199778915848 0.159077043629
r=10.9558174546 0.321077896574 0.195832424176 0.162448178049
r=8.89972142149 0.428364911417 0.118786909449 0.278174212598
r=12.0763889329 0.313634254485 0.202187306661 0.178232625284
r=12.1211600889 0.282290030663 0.247151796176 0.144504275422
r=12.1116332924 0.290754275811 0.230433679807 0.160795767863
r=12.0848999258 0.286549879394 0.232963354648 0.160453570694
r=11.8527957978 0.340612157404 0.184224258513 0.157889494676
r=12.5064972226 0.318677106719 0.182335870339 0.15479384548
r=11.8771008469 0.341579177942 0.180754677481 0.15995122859
r=11.781010204 0.35113701091 0.181001621172 0.135302107523
r=12.1591065944 0.310198479063 0.197816414755 0.195923132751
r=12.3544408985 0.339682340779 0.193806585007 0.16681808214
r=9.7821948445 0.391957385495 0.136919673716 0.251820527641
r=8.81382458379 0.416023491597 0.12085077677 0.261720997599
r=11.3281665634 0.398990206217 0.114240525579 0.312549425148
r=12.0271434502 0.298527652047 0.21188630491 0.214418257808
r=8.40929136519 0.434033901118 0.114006514658 0.294798647275
r=11.6800672445 0.329509346759 0.184830602897 0.18280856683
r=12.6156504436 0.360304907875 0.136984346975 0.162175933475
r=9.92442295317 0.396105820651 0.135961238612 0.277167119828
r=9.6352730865 0.418589784568 0.118807134181 0.264942785911
r=8.88330812428 0.419424838269 0.123582689507 0.27787563902
r=9.81646602058 0.415999711587 0.122503424904 0.260472997332
r=10.0943186906 0.421793912946 0.132736231473 0.257866123237
r=10.7718652554 0.398595614929 0.14898958853 0.244246359745
r=8.94764031787 0.415804768867 0.124519413007 0.269273117814
r=9.82457945024 0.403687246055 0.136715718351 0.248969001567
r=10.1553003531 0.418359995969 0.134028060814 0.259812937933
r=10.0887221053 0.421354539681 0.132924791337 0.25762318945
r=11.3069709301 0.383311415755 0.126101133109 0.279097836465
r=11.1572748127 0.321586484525 0.184583910777 0.100772124332
r=14.1597547124 0.344275506367 0.134529629829 0.153656046849
r=12.7315057439 0.306443597813 0.203577936061 0.104411683507
r=11.304563542 0.283818795635 0.221009656905 0.0971186307608
r=12.9128915517 0.296236854331 0.201883684588 0.134518731258
r=11.2778316604 0.274877474904 0.218884105473 0.136190368551
r=11.6686441576 0.268666662995 0.212037429709 0.148121630032
r=10.2904242111 0.300390802944 0.204991728404 0.0971972475964
r=11.2396835406 0.294206963453 0.191273540142 0.158248803222
r=11.5483624961 0.254760530871 0.236961915753 0.0989844200808
r=12.0429776307 0.26937555798 0.242803293324 0.0878707469497
r=10.9158036189 0.294469836117 0.201393931628 0.180798200276
r=11.2252392596 0.265486024706 0.220400067327 0.122333737075
r=8.52495190091 0.407638271522 0.118870086691 0.290823693852
r=11.2324665094 0.367132050384 0.175204690972 0.194796327242
r=11.2411763219 0.364894513227 0.165482161651 0.189287173785
r=10.7392172783 0.36019984789 0.167702801809 0.212466556206
r=10.6210853958 0.360974189991 0.168141216359 0.21331724321
r=11.4938749052 0.344110690457 0.155793353887 0.247763734744
r=8.44258074861 0.43473687901 0.113522420503 0.291729481471
r=12.5936666558 0.325783011776 0.194537709847 0.211976948133
r=12.79834381 0.321401189729 0.195768499002 0.20521654836
r=10.2922038279 0.388910227312 0.139477635392 0.257201717937
r=11.8218524959 0.330666442361 0.199175676389 0.157774639236
r=11.526344372 0.319047873192 0.194641618189 0.157655974809
r=10.6367050064 0.239168820895 0.232030437014 0.155217471147
r=11.3186859368 0.341178245455 0.161744738629 0.248679942672
r=12.1463821678 0.281714303821 0.227310928808 0.190209625607
r=8.74353551113 0.398305626598 0.13601342711 0.258184143223
r=11.9782894672 0.326616499405 0.206477933692 0.188042739181
r=10.9645380617 0.339030256995 0.146347638942 0.263071274845
r=11.5006041397 0.341953929627 0.160791448715 0.211540335943
r=10.6682357151 0.331149517685 0.154702572347 0.250160771704
r=11.6968575722 0.295117333686 0.204244265399 0.18060141769
r=12.2565055484 0.320641424131 0.189884148064 0.216021474993
r=12.1352717057 0.316929359507 0.179868175956 0.215145436309
r=12.2121352462 0.322119573557 0.186473784277 0.211668656352
r=11.4661698484 0.359948107241 0.177758628662 0.235860973387
r=12.9125752321 0.322457952404 0.155070137483 0.25242515179
r=12.0202178694 0.332636912068 0.161056122849 0.228382648664
r=11.5793229178 0.333995600653 0.159795643227 0.24827928759
r=13.1496813962 0.312335486959 0.159428092845 0.243000717875
r=12.286549807 0.350520925305 0.158396609571 0.249514391665
r=10.0747266312 0.382745001234 0.13866946433 0.245186373735
r=11.3436098205 0.35278271813 0.169812890678 0.186672491081
r=11.0643400754 0.33069339162 0.176076206421 0.215563719791
r=13.8777720203 0.315258229126 0.214097459766 0.175853754276
r=12.7637959435 0.351199754489 0.158886569495 0.26312559061
r=13.9643860571 0.307842849926 0.20427157285 0.173514088825
r=13.1356966378 0.285413449676 0.225091301257 0.128614263421
r=13.0510979929 0.315624278791 0.191207015924 0.191737825987
r=11.89239289 0.325090524851 0.181075473886 0.203974073167
r=12.0035364364 0.331654863232 0.187382236372 0.214995776753
r=9.95933289282 0.370494154373 0.145464128072 0.269862968575
r=8.85039052853 0.383120796122 0.124065402773 0.303474294488
r=10.4307546593 0.354803411063 0.138215983699 0.289864915855
r=9.57947558562 0.357523673112 0.134598551763 0.282684809422
r=9.87834149435 0.369279939838 0.148164859727 0.262037559274
r=10.018820292 0.373782357666 0.140363373319 0.262398317157
r=9.59884328115 0.373688942164 0.133745230992 0.281495578744
r=10.7555249107 0.359116664245 0.147188725846 0.255673398228
r=10.6456010498 0.381086392579 0.150286927128 0.24644288971
r=9.81410241238 0.391723971529 0.12613101701 0.26152129328
r=10.8019005304 0.364421733696 0.148702301301 0.257995735608
r=9.75140929847 0.367546142275 0.137037891015 0.274932200226
r=10.9854483509 0.359265605875 0.147184822521 0.261982864137
r=10.7682468171 0.348344442638 0.147889232103 0.259307429686
r=11.4726041057 0.349783051911 0.150504469653 0.249098227822
r=10.8597816964 0.361456062186 0.133709356337 0.264148260499
r=10.1290031045 0.369981470043 0.13435903195 0.279274524117
r=10.7601054855 0.351903435469 0.133704735376 0.264856081708
r=10.1068785603 0.363894286657 0.140753425396 0.268162201916
r=8.81862835417 0.394579326839 0.123131209366 0.282413548134
r=10.8826011881 0.37000366215 0.149522255884 0.251563072211
r=10.195369927 0.383491910278 0.140535944107 0.245047343262
r=10.1588555181 0.389221008967 0.135881168792 0.245531629354
r=10.0810310711 0.375317273011 0.143117958766 0.247695596028
r=10.8438710982 0.372037794957 0.142034257996 0.267192158052
r=10.3349684536 0.383809839324 0.140702335597 0.256438628458
r=8.97344709943 0.411484750576 0.122717399806 0.266114330066
r=8.82914766195 0.406082182665 0.121157877225 0.281630344369
r=10.1867889466 0.41892070194 0.125522276466 0.247877908255
r=10.7305753288 0.402949606211 0.138737465779 0.259635995793
r=9.61117802741 0.41406953702 0.139434336156 0.254954062331
r=10.4773384147 0.395787170785 0.140885759964 0.264129245786
r=9.12430138175 0.394518580313 0.12888769017 0.265585101879
r=8.3996464862 0.42290550353 0.097751514848 0.300215333767
r=9.54398596462 0.408734862149 0.135429013141 0.251816542128
r=12.0650909755 0.287485696871 0.206752801688 0.138940159735
r=11.8899947969 0.28446607635 0.207705389081 0.137688383276
r=12.435345714 0.280276594858 0.21028515033 0.134074166643
r=12.7545618864 0.314704083713 0.187164503635 0.129612013318
r=12.5424068832 0.288766560926 0.205542078746 0.134260123157
r=8.78397804957 0.401382474195 0.129382226217 0.288397755804
r=10.5116455292 0.378433258523 0.140505961923 0.273729369914
r=8.57608722386 0.453665454097 0.118441334238 0.278993772736
r=11.2079323954 0.319117038875 0.192592018197 0.209961745244
r=11.4371776971 0.328038237155 0.152105152175 0.255710972095
r=11.8184158132 0.329901196048 0.165938637546 0.216068642746
r=10.8916080187 0.347676110024 0.157295946681 0.24246554034
r=10.8503442622 0.348788430169 0.15622294586 0.244787379139
r=11.6235357853 0.345555154577 0.161626368339 0.241645615301
r=11.7991326777 0.339816491968 0.167710900615 0.224634023221
r=11.7481428959 0.327132330154 0.173384180986 0.210142557074
r=11.042188395 0.347246765674 0.154822097041 0.235989796335
r=10.8261254839 0.349011078868 0.155824376217 0.244426213196
r=11.7709393244 0.3280948851 0.169607116383 0.233802816901
r=10.9371318278 0.342919412235 0.163411713292 0.224742186125
r=11.6870848438 0.338526453593 0.182316880046 0.210637039957
r=11.7994117412 0.358405686266 0.164379864141 0.204282693778
r=11.8287612946 0.292051536174 0.221526263627 0.176134786918
r=12.5466369214 0.312838859588 0.186626341607 0.202817836462
r=12.266227619 0.306385598296 0.186238298061 0.210856737211
r=12.5047267109 0.310494212241 0.174949747002 0.229939234306
r=11.1950799291 0.346503455044 0.156464678828 0.246111656327
r=11.2509593606 0.344903311997 0.158124292132 0.244534597803
r=11.8861789725 0.322844976977 0.203396544041 0.190028222013
r=10.8503300229 0.365925973157 0.152166289412 0.264641183409
r=9.79445990262 0.393519064497 0.134790070088 0.253685841836
r=10.6427744105 0.339003986301 0.162596148448 0.248161248667
r=9.30455738807 0.397102619757 0.126293473323 0.277017818384
r=9.43695726289 0.40076643808 0.130521379589 0.255067567568
r=10.1923823 0.382722890231 0.152213664321 0.243863245969
r=12.6281132912 0.310423224904 0.211612451906 0.116518013291
r=12.1614859254 0.285034732709 0.217872244035 0.132135306554
r=11.8591665698 0.303176492611 0.206354128412 0.139390423223
r=11.7267513024 0.314612926272 0.20745799254 0.141668552309
r=11.7309727548 0.313417283841 0.207382909512 0.142297836869
r=11.7358700219 0.313829073971 0.207415869064 0.142427393503
r=12.033098322 0.345021834061 0.200698689956 0.148864628821
r=12.0062809836 0.291698966408 0.207687338501 0.13690245478
r=11.8571330922 0.305872437179 0.202812172735 0.149665664219
r=11.1408585723 0.268660684613 0.227982718511 0.13260219342
r=11.923741014 0.326161973331 0.206620372343 0.140842670302
r=10.0878779262 0.391426135672 0.121787845573 0.252912759307
r=9.32427131011 0.40103045331 0.135904022331 0.289551441001
r=11.7876088809 0.297730315588 0.213987886516 0.147191584316
r=11.9392851715 0.320133702626 0.201178162118 0.161898602958
r=11.8794745081 0.319733256626 0.201016371436 0.163255048607
r=11.960874093 0.338285878942 0.19597673204 0.167125902714
r=11.9261426607 0.320240262104 0.198107025846 0.161856570805
r=11.666546586 0.322695998707 0.195794120984 0.169705086459
r=11.6970461899 0.326144801022 0.193649766444 0.163041420403
r=11.2805038396 0.335107021743 0.191583718826 0.178054411528
r=11.3105606792 0.335052152048 0.193961306437 0.177175967423
r=13.7607725027 0.342968657681 0.194261206843 0.173279439467
r=11.6612112285 0.330485751458 0.192678640816 0.173427982083
r=11.6551640253 0.33127620492 0.191881674317 0.171596903448
r=11.6554431725 0.329625873463 0.192249254236 0.172671785785
r=11.654953011 0.330616896622 0.192114064228 0.171583174631
r=11.9952609548 0.334544009988 0.192582713807 0.160632200216
r=11.7059019966 0.340742685903 0.181052859217 0.164555593315
r=11.6577041204 0.307714832133 0.209341800646 0.159571937081
r=9.01650406615 0.439109458546 0.117064101776 0.280514412144
r=9.03120806474 0.439168119429 0.109632430574 0.304638200702
r=9.09274840298 0.43725513475 0.109066445051 0.291780442439
r=9.21248857299 0.437727026011 0.112358565404 0.296242328087
r=9.01565114123 0.428221731773 0.115860682161 0.286038272751
r=9.77479902192 0.422817869416 0.124765177549 0.280733104238
r=8.91131733546 0.417862696384 0.113603460294 0.291801462046
r=8.59545202756 0.424385026738 0.115802139037 0.283368983957
r=8.93124817111 0.436363734345 0.110928484692 0.290219367262
r=9.31253501675 0.431879264007 0.105540624354 0.29951416167
r=9.58068867398 0.438759786773 0.111236048642 0.300120772947
r=8.74003453037 0.434797028389 0.114022287079 0.290395330326
r=8.90049828295 0.436440018671 0.111197551994 0.294797987656
r=9.20523768575 0.414444759609 0.126081406893 0.287831513261
r=9.11585485345 0.426954497127 0.115634631172 0.288265615116
r=9.0603556424 0.434723171565 0.11238622873 0.295787315178
r=9.38111049065 0.440308275479 0.116723735327 0.283458465534
r=9.16257810039 0.435418408762 0.110766657829 0.302155778997
r=9.00969876368 0.420168371285 0.11852325357 0.270551910459
r=8.95888715357 0.414164534805 0.115569319151 0.300480229792
r=9.19201966151 0.435436542057 0.10928223396 0.307060284704
r=9.39494170681 0.430107526882 0.115493646139 0.290566959922
r=9.05553105167 0.44559321526 0.109263088495 0.288351463934
r=9.51928314177 0.419608437649 0.112855719669 0.296725429896
r=8.90092605619 0.420995724185 0.122131026687 0.292770432988
r=11.5540023316 0.348299376184 0.15767597549 0.283213687982
r=11.4328326002 0.36457953335 0.153521763873 0.24839853497
r=11.227505627 0.362956301353 0.163593999101 0.25798144136
r=11.3114231071 0.338853503185 0.182255000559 0.233702089619
r=10.9813190494 0.367504545182 0.138613023515 0.29024601307
r=11.4402210275 0.344748858447 0.186497064579 0.214872798434
r=11.6904304669 0.334194181217 0.186540763377 0.223693551872
r=9.2717758993 0.383549565436 0.133686022589 0.251459041861
r=11.1855112983 0.341839471605 0.182176542058 0.128679026429
r=11.5406803742 0.341889713576 0.155619085326 0.284329856621
r=10.2079284038 0.353000238682 0.162921473466 0.169825761795
r=10.4187253621 0.357969417275 0.161351425816 0.171304587409
r=8.11093607193 0.405678584279 0.116090412482 0.274639364103
r=7.8405410646 0.407591001539 0.114738885323 0.291367323739
r=8.18246475881 0.410118446888 0.118219476777 0.312013686271
r=9.84909441843 0.384803512868 0.137346451003 0.280862653549
r=11.6445720356 0.343957274528 0.184253596348 0.145835127918
r=11.4520730794 0.313147853846 0.207276432207 0.144790375367
r=11.1222999938 0.380406646627 0.178628089512 0.200734802939
r=11.7131636108 0.358383952134 0.180302461552 0.243615774866
r=12.9102082265 0.339496146007 0.179229814426 0.207062077632
r=12.9370536956 0.338986233261 0.180732573772 0.206880365311
r=11.0960646497 0.259255919021 0.23167605035 0.120772511177
r=11.5434168756 0.366739547544 0.168265583865 0.201329704163
r=11.8617688308 0.327354337565 0.193222576209 0.199846580189
r=11.2071031502 0.340012383858 0.177766686049 0.226057730735
r=12.5200501331 0.312368310156 0.20476892822 0.169511167299
r=11.4068598382 0.355010660981 0.170742270789 0.203491471215
r=11.2912501807 0.344699339416 0.18049915562 0.206357106768
r=11.2242181255 0.339626838008 0.180649944396 0.204744841221
r=11.0724661668 0.345096457665 0.177733012987 0.215316428823
r=11.1338182934 0.340980140374 0.181258153402 0.213748401278
r=9.58091947998 0.38625952901 0.133992538265 0.275799501984
r=10.4176659049 0.393305035694 0.13148755547 0.259502218792
r=9.73143492398 0.381766929336 0.134345569864 0.277596258569
r=12.1146146767 0.220507902295 0.259038080313 0.0886579692807
r=12.3157687275 0.305215452759 0.198999736001 0.143829749787
r=10.668686747 0.334085891297 0.168224559387 0.21311415327
r=9.72527669089 0.390456214572 0.134518004439 0.281079460903
r=10.0153412263 0.376702749305 0.136469010442 0.279126353099
r=9.37739821988 0.382786803548 0.133260241204 0.265698195953
r=9.52832876237 0.392148373769 0.131047904358 0.28351370088
r=9.3626669914 0.382823948085 0.123299141721 0.284069499686
r=9.83911531526 0.382275225479 0.134124859076 0.286006200676
r=12.0213761929 0.321781971525 0.184710450503 0.20892655839
r=11.4021721724 0.351321313905 0.159298592245 0.212398122993
r=11.7802882784 0.354781910832 0.167672530065 0.245848045511
r=11.8855685776 0.357590200425 0.16804153438 0.243594926898
r=11.9635107463 0.324117492171 0.178137447688 0.221460304655
r=11.7786756472 0.332773905661 0.170974259746 0.225686286124
r=11.64835743 0.338227885529 0.176272978617 0.22700651866
r=11.6576859912 0.337053543599 0.176363341677 0.226185752851
r=11.6443311721 0.336684709989 0.176855438764 0.226918573799
r=12.2954809967 0.317927434336 0.200484398147 0.195076069321
r=12.3963715954 0.353055138971 0.181015014559 0.204724363501
r=9.91302728274 0.38889716563 0.138552646281 0.266527617416
r=10.8042788208 0.36454746607 0.15668595364 0.245062889733
r=12.2481447941 0.380725999631 0.1607149438 0.226976229961
r=11.6549947664 0.377531949285 0.166388846795 0.226953578825
r=11.2259810014 0.372666282141 0.156340123251 0.246045960961
r=12.3935582369 0.324952219155 0.200509662349 0.168188575069
r=11.7791129255 0.372836639932 0.169902912621 0.227838750528
r=13.5115804261 0.345394208639 0.178986244179 0.126318043141
r=12.6024770767 0.329441201001 0.189148852114 0.16061630306
r=12.1345432942 0.309368770764 0.20642303433 0.13665559247
r=12.0375406487 0.364114505962 0.169349981933 0.233869996387
r=11.6157058481 0.373712750609 0.173871946669 0.212079001045
r=13.4631262052 0.347329095573 0.179770268763 0.125738820118
r=12.7498328627 0.325966211525 0.2 0.121916223097
r=12.4137550918 0.314017547439 0.204958171802 0.134691899612
r=11.713705929 0.369678608686 0.170241650828 0.232905097389
@balllist {Second Position} color=orange
r=37.6318115189 0.20075984803 0.270345930814 0.258798240352
r=37.1625621455 0.205580292216 0.28131922225 0.242812073479
r=34.0232985526 0.159803760571 0.30025043107 0.224135807538
r=34.4626085727 0.161403611461 0.291375223155 0.219087476953
r=34.1972686137 0.163267397766 0.300476580916 0.2171005432
r=31.1174342157 0.151142906002 0.30429041023 0.205989093466
r=32.1817824747 0.160730225108 0.287406918308 0.203440812883
r=40.0594237131 0.220621495771 0.276347049321 0.286914378029
r=41.2950188343 0.228854323935 0.267476563323 0.318879252835
r=36.040573795 0.188017895351 0.288815405563 0.228039291967
r=35.7827311526 0.191939359074 0.279212209401 0.239078203783
r=37.8614575559 0.204757312761 0.267208522753 0.225742756119
r=36.398980766 0.194642505008 0.281003829747 0.252586895829
r=35.9976180151 0.194359420687 0.288375595302 0.254608396327
r=35.9969287442 0.188868862243 0.295739157017 0.25808932729
r=35.5344430619 0.187800627396 0.291983269432 0.254025792959
r=36.8266533775 0.200205985009 0.285403673399 0.237855467185
r=38.9743141181 0.206472983231 0.277247947002 0.290221516804
r=38.1862904783 0.20221986806 0.277724274089 0.283045215968
r=33.9488845549 0.169420253794 0.292012938542 0.223463548146
r=33.8378072951 0.178926288223 0.29787671057 0.217874656602
r=32.4729828845 0.21333632354 0.265171563131 0.258907079315
r=32.4568607537 0.172371261178 0.245886244499 0.269237238247
r=31.355911208 0.150327649193 0.327946500935 0.173324183321
r=36.9476043614 0.205287901314 0.276168280628 0.284706875075
r=36.5752282689 0.20162977833 0.270750752794 0.277589697351
r=30.1105749006 0.158928654752 0.294666604451 0.200503942886
r=36.9327172331 0.199929115719 0.273967747652 0.256353003721
r=37.6666123582 0.205389007852 0.281548893647 0.247787294789
r=37.0908714518 0.199414898262 0.292812854773 0.261680202602
r=38.0085364568 0.209337349398 0.274749734231 0.265547484054
r=37.9070581123 0.210798099302 0.279989332816 0.226992823894
r=33.9153904049 0.158386057842 0.286952114702 0.222309415208
r=30.4723103967 0.137875876165 0.2972018262 0.193772702532
r=30.4979917291 0.137522557957 0.30518408835 0.172396773248
r=30.8793651358 0.143205493417 0.323169791039 0.194690284361
r=30.8882539475 0.147711473222 0.295348794097 0.214745194001
r=30.9199594267 0.14386354947 0.321971681585 0.192931595798
r=30.8582581229 0.143010161895 0.321360278346 0.194285845749
r=33.2563598143 0.178101380337 0.261913794613 0.233344033618
r=31.1685455901 0.152166208913 0.345087268539 0.209621688668
r=33.5260278146 0.155868165205 0.314612029192 0.204735803692
r=33.1879937064 0.155809959931 0.291654264453 0.21100171723
r=32.0904771387 0.148487341477 0.303230212812 0.204833677413
r=31.7220712109 0.152153110048 0.285996810207 0.202424242424
r=32.3922600149 0.163613662127 0.275641130953 0.226223529218
r=30.2998450503 0.146087664225 0.288047901407 0.227270084874
r=32.5715015943 0.150113962434 0.306937488233 0.210479336548
r=32.494012686 0.149701434323 0.309325138757 0.209206495823
r=31.5623096593 0.160419320074 0.272455177819 0.211046340747
r=30.9563809506 0.140014581688 0.301020718148 0.191870709035
r=32.2746136811 0.160979551811 0.303617477209 0.192568917299
r=32.8473989281 0.164884243787 0.288084097952 0.199580725527
r=32.5604740295 0.161589452164 0.294066093053 0.20355050988
r=33.3083040063 0.166681809922 0.302017081592 0.226876249319
r=33.9273912817 0.163112819096 0.295708773833 0.22958520535
r=35.2887590101 0.177391856734 0.276407384399 0.266526850732
r=38.0612069625 0.211129192468 0.267282372086 0.261956590655
r=38.532390147 0.206265501672 0.283095134362 0.270674853973
r=38.5867707654 0.206260644773 0.284157252036 0.269279871149
r=38.4106233572 0.234014525361 0.242034949464 0.275550529838
r=38.6295364126 0.204363563329 0.28295835098 0.267864456214
r=27.597275753 0.121848475322 0.271361207168 0.221251178875
r=28.0190766384 0.118063044665 0.297555401567 0.181015928667
r=27.6640915635 0.119371267274 0.334330261964 0.156874663278
r=27.2307412596 0.124506795265 0.256904866287 0.229097513622
r=27.2177029224 0.118213525109 0.315256643724 0.196888792864
r=37.2761304041 0.207037354009 0.279795283167 0.261418456023
r=36.6338682554 0.198030872137 0.28636832447 0.269369725281
r=35.9032495764 0.192342992002 0.290896376907 0.255364713081
r=36.2554748161 0.189895072036 0.293708098039 0.253411941902
r=35.8961045062 0.189949858593 0.289194321861 0.254518874756
r=36.1653527442 0.187861724432 0.295271214192 0.253539185875
r=27.7221740909 0.122685588614 0.335632183908 0.175384870742
r=28.2659057637 0.1315432759 0.334134640841 0.174464412416
r=27.7141920915 0.132170219404 0.342526653028 0.174113115629
r=27.8433268412 0.128577358448 0.336970057327 0.170568899559
r=37.2618160356 0.198926186121 0.275835940291 0.263409142573
r=37.3994312933 0.200287116792 0.28832082986 0.262619246087
r=36.9118006279 0.201550387597 0.27557482591 0.280370516358
r=31.4357201472 0.157034700315 0.283974763407 0.216277602524
r=27.182162505 0.158498896247 0.292952963152 0.224995754797
r=28.8699968797 0.136010152951 0.313901227544 0.159655149778
r=29.2550186264 0.139884456477 0.328597707544 0.164583892473
r=29.0103351214 0.142327763779 0.340685009226 0.1775646956
r=22.5965014496 0.0934219397091 0.378166233266 0.110324569007
r=37.615382673 0.203385917978 0.27650756617 0.27724048097
r=36.384810118 0.18541277463 0.281585326314 0.278481989841
r=33.0280673029 0.15510329108 0.311666081065 0.22877795496
r=33.149770715 0.157093365453 0.307287695727 0.235230278271
r=32.5987970286 0.152129794382 0.308190598548 0.227174277609
r=31.6995499077 0.158680985819 0.291133140576 0.243460002754
r=33.2190646048 0.154660732442 0.309949053 0.226022160164
r=33.2528344591 0.154507561765 0.309748419004 0.22646700446
r=33.2278523205 0.154947941477 0.308861517523 0.227122150391
r=33.1791548579 0.155122410903 0.309538058269 0.226684250005
r=34.7860350366 0.174495068107 0.303135274777 0.228452325035
r=35.1910038537 0.181897341888 0.303035810234 0.228456967666
r=37.7997474494 0.203838714477 0.290879333433 0.251450676983
r=38.1503037408 0.204206801735 0.284565599979 0.247506325106
r=35.024984296 0.178659370725 0.285426893055 0.230980928623
r=31.6757190851 0.155969901516 0.296005311497 0.232101361071
r=28.0918471655 0.143035748307 0.318217090077 0.174976920882
r=28.0550103432 0.148219037393 0.321787031418 0.187106110826
r=26.7092065643 0.118914124269 0.304704439431 0.164841542741
r=28.0497688748 0.131003954064 0.29830337592 0.185840986783
r=29.2328220399 0.153236951207 0.303231636016 0.201339428085
r=28.3100473482 0.147379802494 0.292481799178 0.184704101492
r=27.4983980056 0.141256070152 0.32451234992 0.165919809947
r=26.4221450511 0.117364790563 0.339398180546 0.150054983505
r=27.4176945526 0.136792228797 0.32489794796 0.165385547981
r=30.9373998437 0.16073914993 0.258962074906 0.230288155193
r=37.0081007481 0.20248128443 0.277885022835 0.247186779039
r=35.404453027 0.177081569292 0.288376812763 0.265915352876
r=36.406655204 0.185533293113 0.27031403804 0.266344902042
r=36.6228797169 0.188159621866 0.286301482334 0.272658774328
r=35.3500566828 0.170476751419 0.281735262871 0.265386669015
r=35.0277273101 0.172382688831 0.292683370389 0.265118642641
r=36.236370353 0.204690733502 0.26309496436 0.262451138193
r=36.7710178705 0.20050514863 0.270254517194 0.2663687585
r=32.9581743077 0.15447416002 0.289281316902 0.214384754468
r=33.1818380265 0.16009781837 0.311728562789 0.212856629473
r=39.3799740134 0.216141529569 0.275713585742 0.263118392532
r=37.6276919872 0.199524601854 0.274352270026 0.261540289993
r=33.3087117861 0.175378302129 0.306283662478 0.214003590664
r=35.8202339485 0.190906536805 0.267278516576 0.243959542986
r=34.3039477258 0.179709573559 0.278566265852 0.221893685525
r=28.7104094625 0.138586364626 0.30603354389 0.202570246134
r=30.4207583587 0.146933831966 0.296056266202 0.206451064553
r=28.9177870875 0.149203750558 0.310462866498 0.21390831969
r=36.3910832626 0.185087102247 0.268030785782 0.25048620019
r=35.8963635367 0.186242310972 0.284516702655 0.250694053819
r=30.6584991664 0.136627196494 0.301420083435 0.19761914795
r=31.1826837613 0.140390129396 0.310344541312 0.206505823299
r=31.6769409061 0.150502854885 0.295815956152 0.195286580483
r=30.7618710356 0.141766396431 0.30665294042 0.215201818728
r=36.0023336811 0.18843868502 0.282344510465 0.228658445553
r=35.8775671339 0.191731527343 0.284008895178 0.238340240574
r=36.1490132278 0.20008927575 0.27703381319 0.226369824796
r=34.9978521084 0.179966381521 0.29533144618 0.228310303535
r=35.5760504888 0.18296210139 0.302272423972 0.225432250091
r=35.660300644 0.181103796851 0.303337682091 0.226097895558
r=35.543253788 0.183286730768 0.295965973497 0.227296613798
r=35.5189300399 0.18203130866 0.298068325036 0.226774632129
r=31.334251263 0.174110724793 0.307996790586 0.199144156191
r=30.6885552775 0.151080019637 0.319996727213 0.182089674358
r=34.4522421763 0.170381212162 0.27902335174 0.239505022953
r=27.1921322617 0.128608098986 0.325650092583 0.168409432922
r=34.2159100307 0.174076812361 0.274079874706 0.216674030877
r=36.3529241252 0.196652844198 0.297175191689 0.242069150859
r=38.251306182 0.207597490544 0.287741381756 0.2498316925
r=38.4355794771 0.209117137911 0.285574148875 0.262319676861
r=38.0010691208 0.199134857838 0.279193113642 0.274367446309
r=37.436877438 0.202943508083 0.25895288319 0.313169958295
r=31.2990357107 0.148413042982 0.280373831776 0.21218837831
r=32.4481695171 0.152361254025 0.310215919275 0.210871892323
r=31.1089239637 0.153846928449 0.272499786016 0.220428672846
r=32.5988221022 0.153307141683 0.311269161243 0.208498782776
r=30.9957989456 0.145251626719 0.274936166708 0.211679433325
r=31.7950623335 0.152211033197 0.317585742506 0.184286107231
r=29.8228033693 0.144026974952 0.286263130089 0.184205823855
r=30.3095065193 0.147420265771 0.315894261704 0.175873910434
r=30.3430491603 0.147893620414 0.315659241409 0.176642023448
r=34.9743820465 0.187736996494 0.288617013665 0.23087930171
r=37.6258634675 0.191469405985 0.287494417151 0.237338097365
r=35.4271447142 0.188943456331 0.289907972746 0.239116007433
r=35.9038361964 0.189097602951 0.294429964282 0.23079714125
r=30.8069849742 0.140101522843 0.291693585602 0.217212736502
r=32.7271386225 0.146129054378 0.301412603717 0.220805046973
r=33.4572252852 0.158379679588 0.287457458288 0.204158711712
r=30.642197709 0.131422648064 0.275984759343 0.218748249005
r=30.4332649855 0.138799092906 0.307818386295 0.199531996228
r=31.7817713812 0.147540080436 0.310451214809 0.215451857565
r=32.7779615399 0.15244267004 0.305157205183 0.232596300902
r=31.101875945 0.139598188476 0.31901618809 0.201074388129
r=30.9628987068 0.134664450935 0.302455769295 0.19549216101
r=30.9494492653 0.133339255574 0.299532142963 0.206893488496
r=31.001749665 0.137019002043 0.313301430051 0.207474883161
r=31.566551634 0.129773074405 0.298658084224 0.184158847916
r=38.6210595083 0.217150590551 0.283741387795 0.273991141732
r=31.934133783 0.150192049907 0.302994174057 0.216346153846
r=29.9651387434 0.146772866652 0.330491361903 0.191671029342
r=30.8383905998 0.145904337144 0.317345374368 0.202725853799
r=30.7584540436 0.14549203738 0.319573781943 0.200664068493
r=31.0363002003 0.140690972237 0.312449928764 0.207118451765
r=30.5109170423 0.142419098724 0.287411706729 0.218036467174
r=31.0586625397 0.140743124317 0.309675193263 0.213165566919
r=30.0508711224 0.128729790124 0.272882618411 0.230513078912
r=33.0836334411 0.163043135275 0.294815562778 0.211605818687
r=32.0297158242 0.153049716488 0.28800789449 0.214748911375
r=36.4269090081 0.197190216336 0.287961756923 0.265406451574
r=37.4248746481 0.202833277118 0.269677188945 0.274379476598
r=40.8138590997 0.244418760265 0.221424660867 0.314739339376
r=33.9521046242 0.148310008151 0.30367826856 0.209701194874
r=39.7400320967 0.220440258097 0.27608456607 0.27712193199
r=33.0040533104 0.166425948087 0.282672388891 0.198861057236
r=31.8588316294 0.156346812327 0.228008315669 0.228517854231
r=38.4394357729 0.214798396969 0.268507660786 0.272309060217
r=37.7298764716 0.206865690724 0.255130090136 0.292047561209
r=38.3270966947 0.209130906224 0.27233328493 0.288148807593
r=37.6546128613 0.205025596654 0.255786285961 0.285132309467
r=37.6285166368 0.215318803753 0.273427213725 0.285977636126
r=36.4627117616 0.198944729898 0.287831880212 0.271824003788
r=37.6867260619 0.19775816321 0.281186260176 0.276908359055
r=36.9286730347 0.205994247714 0.264201908298 0.276840199047
r=37.6913857481 0.21573649485 0.272615364717 0.286461537073
r=37.60114151 0.215213497351 0.273582752651 0.285889310794
r=36.9578722974 0.182216137342 0.252508511826 0.325088721154
r=27.6303166436 0.101432059658 0.26133438923 0.216128819376
r=31.1384029853 0.143233224091 0.178907215387 0.251705797024
r=27.7542744839 0.128761526144 0.313787201148 0.182927502623
r=27.5731833952 0.123576980451 0.303485907199 0.158789353851
r=28.9765849556 0.135469020568 0.28688178401 0.225514212105
r=29.0355405005 0.117572718773 0.307920720869 0.190666515972
r=29.5318438579 0.128360329796 0.324833257145 0.174403939042
r=27.2538182621 0.0846100362032 0.274089525043 0.205063655326
r=30.3649969828 0.106265421034 0.278095278264 0.20671039035
r=26.9577825699 0.110461627236 0.321684939411 0.16487305251
r=26.5618664799 0.116139271898 0.307023112786 0.190754885428
r=31.7764760967 0.142052169208 0.300784531488 0.199041049079
r=28.1973797538 0.109693431331 0.320090165314 0.169370195941
r=38.9974312085 0.207519051999 0.271301496924 0.273983936197
r=34.2099603708 0.185039440821 0.263483849328 0.231212453357
r=33.5516415378 0.177077602011 0.262852811649 0.23669629261
r=34.4811072155 0.177141760943 0.289545164401 0.22824455732
r=34.5106949578 0.175727289438 0.291070662645 0.22854385523
r=35.9343455413 0.183059714326 0.300120629968 0.229132137169
r=39.4467383198 0.213687199804 0.284787715177 0.27647863128
r=34.358174948 0.166424455024 0.293811074919 0.217539463794
r=33.6576304371 0.166869282986 0.30160657478 0.222071781188
r=37.2026180136 0.206868256573 0.272408254478 0.262491707113
r=31.1497024831 0.14070523291 0.319351065224 0.196472270528
r=30.9030786054 0.138976356941 0.299300848588 0.205262315205
r=29.5887897958 0.102659000909 0.318025361039 0.172677317738
r=36.0793904341 0.188127027231 0.292373840235 0.23383872671
r=32.3256068707 0.14105858442 0.315408606223 0.201714665946
r=36.7844258611 0.19793797954 0.291432225064 0.265920716113
r=32.9124017468 0.154388383655 0.310724090344 0.210340392603
r=36.5102133671 0.182997847829 0.287694644892 0.239334092923
r=34.2335165339 0.185256181162 0.274115468339 0.229929497385
r=35.5798886592 0.173191318328 0.296061093248 0.231390675241
r=31.5609892741 0.138290846652 0.308765904988 0.211464799894
r=33.8471444043 0.154987284544 0.302486578129 0.234176320995
r=34.2155498161 0.171077518269 0.280226393466 0.219981372689
r=34.0573463828 0.170257202529 0.300590013083 0.214177870023
r=36.1015749792 0.197105189578 0.273660837951 0.254168209808
r=36.0529372942 0.19628027078 0.268930141671 0.24760974248
r=35.1561211293 0.194928312136 0.280144159202 0.224778668617
r=36.2117462696 0.198360888384 0.285460867097 0.226566380473
r=35.0118468931 0.185929648241 0.269861210816 0.25735821967
r=36.4795375074 0.200364942021 0.270881158397 0.254517629054
r=36.448004007 0.188471982227 0.261293507776 0.259688965687
r=33.0662670454 0.164654123374 0.264407625823 0.238696995226
r=34.2123473658 0.174690353284 0.300440248647 0.212464927374
r=32.2107203008 0.176021981719 0.3085852072 0.214658217911
r=37.4831520593 0.206191565712 0.295028394848 0.23135648068
r=31.8038411103 0.171397005233 0.309474045481 0.208698552748
r=29.0034773344 0.150060867505 0.318827258838 0.187788507888
r=32.7825009189 0.162289406877 0.292014770367 0.221993999538
r=33.4438301776 0.166939422445 0.296045255982 0.221086813654
r=34.5729894973 0.175946982002 0.28786303684 0.223409784939
r=37.6500526616 0.202161893709 0.291644073036 0.237530849808
r=39.5642158335 0.215998781927 0.290393954243 0.234889628263
r=38.8256718084 0.206701381028 0.271375745227 0.235491661007
r=37.9676867908 0.200445611522 0.283719264741 0.2329513806
r=37.2090881693 0.200990161058 0.287990641516 0.239021537047
r=37.2652278726 0.199300590681 0.286791104721 0.238123133318
r=38.1556569779 0.202054419243 0.293425366425 0.235420142321
r=36.9689256385 0.198300159814 0.275490338515 0.234229260497
r=36.9093056605 0.207955349422 0.275088436444 0.246474333779
r=37.1413466357 0.199390758837 0.274158523344 0.263391241404
r=37.287690446 0.20355120947 0.279501507242 0.233144621719
r=37.7579338607 0.202070775278 0.291731172524 0.232726154792
r=37.1091103189 0.201101591187 0.27723378213 0.247980416157
r=36.6057127961 0.188153687747 0.28044220452 0.240773857909
r=36.0700284686 0.187673166397 0.259762664018 0.265356265356
r=37.0262382413 0.193857237653 0.277087875628 0.24542610674
r=38.0462588624 0.187029030266 0.28414846426 0.238609691729
r=36.7699073316 0.18556174559 0.266805942433 0.252274837512
r=37.2275185029 0.194546109401 0.293511103826 0.236986945429
r=37.942570725 0.200660473434 0.279928692697 0.274040707015
r=36.4974493659 0.20125178946 0.283510337251 0.256703399141
r=35.8916588414 0.190947324876 0.295424250781 0.257204908991
r=35.9729400949 0.192124687367 0.292197889343 0.259775513939
r=35.8464729887 0.188293182527 0.299327603865 0.253395377833
r=37.5952054802 0.210297610025 0.281137890961 0.249153655702
r=36.741658394 0.199320854729 0.290293191983 0.25842305781
r=37.2813915451 0.197054204798 0.288454480364 0.277552150082
r=38.0511933356 0.204212277491 0.286913991016 0.274969223091
r=36.8989960859 0.203962703963 0.249769098826 0.297884505432
r=37.498753856 0.207508088536 0.268796313394 0.279987796948
r=37.6149012895 0.20379210953 0.269996397046 0.265762925599
r=37.7126889859 0.216812049477 0.266541385017 0.279050851261
r=36.9198967422 0.194275212555 0.287103704145 0.273629409865
r=39.0624337653 0.210326005308 0.293555010266 0.274275126446
r=36.6384517018 0.200644163875 0.294743622778 0.268616335996
r=29.1227313586 0.134271158568 0.325461581365 0.190989172747
r=28.8335650252 0.12883363631 0.333900193514 0.192458804902
r=28.7080652668 0.133330769896 0.333211570073 0.187066819191
r=28.7039532931 0.141333152137 0.317320106 0.211456139159
r=28.635270277 0.134679977608 0.337003172234 0.196771785781
r=38.5753318091 0.216267319674 0.287591829144 0.270977341062
r=38.0063889105 0.205881005817 0.277240873906 0.257958136765
r=39.7104527061 0.220667118811 0.259263826376 0.285447109357
r=33.8650143383 0.161833126551 0.306081127654 0.208833057623
r=36.2006299823 0.190412595769 0.274337527237 0.239825683559
r=33.9232235455 0.176755070203 0.281799271971 0.241497659906
r=35.667485211 0.18221859112 0.300894213468 0.22892831718
r=35.7840947457 0.182760684202 0.302434530879 0.22909559813
r=35.8122075738 0.191050162396 0.287164681824 0.239384097197
r=34.8978132449 0.182646910354 0.280458473142 0.236749116608
r=33.7110470812 0.174761544024 0.287412623532 0.231396990462
r=35.2626673165 0.18009804558 0.294011718346 0.233039773615
r=35.7595749637 0.182396872168 0.301629237327 0.229589180927
r=35.1041801238 0.186162589573 0.280108722511 0.239683716333
r=34.7816011645 0.179910666145 0.285187266236 0.231337226791
r=34.0909105473 0.168506253563 0.301307019334 0.221951168012
r=33.7805801575 0.16941832741 0.315533762203 0.217058797067
r=31.6659321246 0.155361744301 0.325312190287 0.193815659068
r=33.2414093609 0.179729281157 0.299745509534 0.220447755689
r=33.7115615354 0.174037224367 0.293690935711 0.214483783664
r=34.9965669828 0.189471130519 0.279926526651 0.220061920935
r=35.967714397 0.184330405986 0.301063549769 0.224728814571
r=35.8776158666 0.184541976909 0.301010487495 0.224321632599
r=32.7360149387 0.168341832945 0.320889240976 0.213199980195
r=36.662338896 0.192112729939 0.302228456658 0.26288774827
r=36.5488134146 0.197076380811 0.293896004185 0.259196804796
r=35.6560981898 0.177306159115 0.302734265342 0.234742574813
r=37.8233279783 0.209328151027 0.288930392206 0.267881479986
r=37.118278021 0.206459257765 0.281691206132 0.257059298104
r=36.7965382729 0.206294675015 0.283371197429 0.236604421788
r=28.5405355526 0.131908009794 0.315932144106 0.192418677859
r=29.1060103845 0.126812141347 0.317653276956 0.181629417095
r=29.8170679986 0.131956838912 0.302919275161 0.190876782838
r=30.0319017408 0.130936914444 0.314848101942 0.193039817148
r=30.0668104077 0.131346537535 0.313868604138 0.192305605497
r=30.0619544874 0.131177466243 0.314903085918 0.192744030948
r=31.1093597171 0.140174672489 0.297903930131 0.208034934498
r=29.6369662785 0.130927002584 0.284350775194 0.192813307494
r=30.3121104717 0.131457804808 0.315005068239 0.186837418726
r=29.275451635 0.120505151213 0.304818876703 0.16630109671
r=30.5304761505 0.133855919567 0.292463681677 0.195969837686
r=36.5634688621 0.201964843909 0.270896764503 0.2682174319
r=39.3088504971 0.21176260969 0.274198577559 0.268259365395
r=29.985446389 0.133331208161 0.318489002231 0.195358622888
r=31.1225406377 0.138868117091 0.316287264873 0.200871666661
r=31.1803963854 0.137357063101 0.314877191029 0.202105119902
r=31.6525416335 0.14526266501 0.277648711438 0.245376123327
r=31.221066953 0.138012377139 0.290083727703 0.21510738988
r=31.5308425493 0.138879624249 0.315466714346 0.201912794716
r=31.3501482996 0.142183202586 0.286053099904 0.219981136557
r=32.2917313733 0.144834118413 0.315346689557 0.199475673801
r=32.2326084831 0.144021565804 0.313739807103 0.203555806217
r=33.3508641939 0.169025392213 0.218058152548 0.241389377394
r=31.8107112722 0.141275244983 0.311565667403 0.209404559611
r=31.7372207864 0.141592154813 0.310150299827 0.209179222328
r=31.7605492052 0.141502004183 0.310832246728 0.20883252163
r=31.715204001 0.141587968343 0.310891798276 0.209048737314
r=31.3351966819 0.142642301799 0.291754156972 0.217893422621
r=31.6033655779 0.144907164262 0.290988291266 0.214742500541
r=30.7826786311 0.140676042934 0.327068253983 0.19323682549
r=39.1503608572 0.21888636224 0.273246880954 0.280452953107
r=40.1569602389 0.217447884696 0.259459326737 0.303582390061
r=39.7048871624 0.2255332621 0.252602002454 0.295935731529
r=39.8172748396 0.21620809152 0.257676088681 0.300467621394
r=39.0144978151 0.214766189539 0.260966025293 0.294665962208
r=38.8351887653 0.221626575029 0.270011454754 0.288705612829
r=39.1718118015 0.214927880749 0.256501456684 0.290407335252
r=38.7600191036 0.20628342246 0.261390374332 0.286016042781
r=39.4162718391 0.218102649221 0.258923426239 0.295389191869
r=40.1129909056 0.230308042175 0.254858383295 0.289745710151
r=40.5619454161 0.235965350658 0.250541395969 0.297538730635
r=39.6692621237 0.220880870257 0.267909259751 0.278721146193
r=39.9151908127 0.226388672787 0.269228774441 0.276956589389
r=38.9143099938 0.219578783151 0.271840873635 0.286626010495
r=39.3883930451 0.220758246639 0.252775796401 0.290593919492
r=39.7255463359 0.223297478145 0.266935280786 0.291830053603
r=39.0310914607 0.210075498173 0.265845715662 0.301647137666
r=40.2855464366 0.22330770329 0.26081458669 0.289979808692
r=38.1495425904 0.213189888074 0.250518622154 0.290597259745
r=39.6230832881 0.217988420627 0.269601902967 0.279834836857
r=40.5249550516 0.226262129959 0.252412343556 0.300195171218
r=39.3519031249 0.217008797654 0.245943304008 0.30752688172
r=39.3943649758 0.216218646049 0.254937217178 0.301627258833
r=39.644707023 0.219235933642 0.242928921038 0.301381729978
r=39.3702797285 0.216051506365 0.268147638473 0.284317098344
r=38.0606063207 0.195803421995 0.29363597383 0.245259139383
r=36.4253206276 0.189330376034 0.291751178299 0.237877748756
r=37.3138091681 0.197645423701 0.285165351756 0.237910313535
r=35.0435951913 0.175081014639 0.314716728126 0.229388758521
r=39.0031587964 0.215741888284 0.286764103712 0.240336370734
r=34.3903654006 0.172080887149 0.303913894325 0.22726679713
r=34.8444497667 0.175254567467 0.302030709291 0.222321682735
r=36.8220119434 0.202250493345 0.275685434773 0.238862997019
r=29.594542621 0.147073998538 0.328346667384 0.179604472252
r=37.968519994 0.191449704218 0.299085531238 0.236068941227
r=31.8191309985 0.16152120296 0.331332643806 0.182724162622
r=32.4770140546 0.17543738807 0.307721449235 0.181636589062
r=38.4025640097 0.198030813516 0.287134866377 0.227372346341
r=39.1017187169 0.201026981463 0.294561174223 0.232578821601
r=40.2616623258 0.211640762139 0.304391705597 0.238099201684
r=38.4737817212 0.216330387416 0.281918737146 0.252737479851
r=30.4498994558 0.145102937376 0.296407959342 0.220044792833
r=30.0865441158 0.141388819253 0.313488239447 0.200484819492
r=34.7964558314 0.191779392118 0.289871409486 0.230815798263
r=36.4958011401 0.194296569297 0.297740922741 0.240942647193
r=33.5761769673 0.182689213418 0.309840323643 0.240054706775
r=33.6147909352 0.18460047917 0.310423817285 0.238405671927
r=28.2044356277 0.108034751837 0.323636145003 0.163623948362
r=33.5948285456 0.159341394851 0.309892463522 0.232608986658
r=33.5169255349 0.16527874721 0.299486527391 0.21640486244
r=34.8714519246 0.166201843171 0.306165171856 0.220151384951
r=31.6908050327 0.146052816407 0.292316336564 0.211335861778
r=33.8888823985 0.157349413646 0.291877665245 0.225646321962
r=33.8911797625 0.159570826965 0.303719658437 0.219574437676
r=33.8505180848 0.163622883974 0.29539107871 0.21759545286
r=34.4024221388 0.163144302096 0.302830831001 0.219375489949
r=34.2796117363 0.163645846583 0.30412628449 0.218012938063
r=38.0171143549 0.204271376002 0.275157860743 0.262112571919
r=36.9666305499 0.200077175381 0.284777156087 0.269969129848
r=37.9592100181 0.199884681914 0.272342879108 0.264655006727
r=25.7645788618 0.120331416876 0.344151510508 0.16141247658
r=30.0241123426 0.151922794873 0.315358892376 0.184262708633
r=33.9495148539 0.170489563389 0.316588918633 0.198232563867
r=38.524739863 0.210780216574 0.272914050606 0.265408184688
r=38.0512700702 0.212817319667 0.27983523326 0.262285659546
r=37.3869830947 0.195330409648 0.278904614771 0.250473437656
r=38.5600259077 0.208836803332 0.274545902543 0.266108487808
r=38.3214198253 0.193165166422 0.262246179611 0.266694578187
r=38.4826961351 0.203600620068 0.281637542277 0.261485343856
r=34.0515258655 0.170765312513 0.279028015532 0.221410379525
r=34.3714672453 0.181094097308 0.271733761423 0.238083477402
r=36.2868879553 0.195840731361 0.291611810541 0.244189276785
r=36.2583737449 0.195260711229 0.292952855794 0.242578841938
r=34.3433305667 0.171958072124 0.300128293473 0.224003764769
r=34.8043831184 0.179596027405 0.288585701029 0.229082341172
r=34.9415084024 0.178318646998 0.304062973804 0.224183881965
r=34.8715747882 0.178201200842 0.302846334879 0.224797457799
r=34.9103177384 0.178213090891 0.303973946556 0.223929135613
r=33.0955042608 0.171385237614 0.308545159546 0.213205728126
r=33.9744047578 0.176142431157 0.289635694153 0.245018002299
r=37.4323902996 0.20162762114 0.287645722373 0.261369138515
r=36.2479531938 0.195117910854 0.279424467242 0.250647829328
r=35.8770692546 0.19767827529 0.282329095264 0.247503224618
r=35.4594381207 0.191140071728 0.289387280901 0.257665302824
r=36.6720043153 0.194438541635 0.293949789017 0.233174463435
r=31.4307622639 0.148906349543 0.318921214695 0.212019537057
r=35.6088411472 0.185257492613 0.29506120726 0.244670747151
r=29.553145355 0.157308783386 0.290692073008 0.211315099288
r=31.0422841649 0.152407708178 0.317413634169 0.206312277775
r=29.7828845454 0.144673311185 0.304363233666 0.194551495017
r=35.6106772369 0.187658088088 0.297265828883 0.247641225358
r=34.7400051963 0.190463161037 0.297124521168 0.245161932242
r=29.5726710538 0.157243225159 0.291903646705 0.210605553697
r=29.0891100178 0.14422587364 0.305878268919 0.200347141865
r=29.5441183026 0.142062844317 0.309834727607 0.202407671904
r=35.5978814774 0.187061463052 0.295225574117 0.255083813253
@balllist {Third Position} color=cyan
r=0.714868394105 0.362977404519 0.125624875025 0.401119776045
r=0.636448388258 0.330364934106 0.192625243327 0.344393976685
r=0.512379578436 0.195007800312 0.343460054192 0.185811642992
r=0.508922348744 0.186601890603 0.352044250637 0.182797272381
r=0.493573942101 0.182663728605 0.366198626627 0.168520036897
r=0.448105968163 0.165013585666 0.355668927777 0.182864960383
r=0.472203169033 0.172921022706 0.356418815646 0.160057713706
r=0.873546379192 0.450061769457 0.0489974341918 0.46560866673
r=1.04550025999 0.455005091113 0.0139040061796 0.519118008497
r=0.553812666608 0.311807041432 0.200865590352 0.352937171756
r=0.61582245884 0.308246759839 0.204223207336 0.354438090082
r=0.594832464816 0.344721495155 0.17431234789 0.333057813289
r=0.649785169532 0.302072630279 0.195119926104 0.359767931833
r=0.645221989071 0.296792132396 0.204676361005 0.347711855843
r=0.683412343543 0.318867308503 0.179828648891 0.395784877978
r=0.651122483195 0.294004879749 0.205437434646 0.360404322063
r=0.636467244553 0.351604966527 0.108485438004 0.492647479545
r=0.909373631925 0.433593264785 0.0287626802843 0.506562694086
r=0.825466474977 0.416863292724 0.0792603650022 0.439495353205
r=0.516840308621 0.173724807166 0.320651903459 0.217566558845
r=0.524784665475 0.170992836787 0.326529564302 0.22385683843
r=0.732328822208 0.261269342902 0.302324885998 0.239919264409
r=0.698021304007 0.214223642531 0.384772797354 0.11421803605
r=0.42793546389 0.234681534759 0.214662148678 0.244661700681
r=0.772184945469 0.322115964158 0.117852694178 0.439124844296
r=0.742784672393 0.285585478301 0.16979976523 0.379833619707
r=0.406201994397 0.0810508142411 0.38155009099 0.164294713266
r=0.727116322773 0.393088782562 0.0550416445153 0.507708665603
r=0.671690265192 0.377551748751 0.10335474661 0.438900785153
r=0.717658759907 0.364422321195 0.113265217012 0.454720111781
r=0.743275979938 0.389606218994 0.069974751949 0.494474220411
r=0.638842860117 0.338816427463 0.0856647595035 0.51330973623
r=0.531887197091 0.267709712754 0.252914153056 0.244461883042
r=0.401652100135 0.155515812626 0.359108227897 0.0995745531697
r=0.355244467933 0.161476408619 0.354973547422 0.104961979239
r=0.442954679798 0.156795430778 0.357792993035 0.105001389848
r=0.468247791178 0.141482676158 0.372207700721 0.113749698756
r=0.436167618243 0.158214567545 0.356793626232 0.105717750438
r=0.440877947502 0.155616784651 0.360202561247 0.103177943451
r=0.556927359583 0.277905856947 0.245688271515 0.291825955
r=0.47551639161 0.181934969434 0.360769026313 0.147337645078
r=0.496244811401 0.234307318962 0.295446583113 0.190949766264
r=0.502969720456 0.258500286205 0.242907842015 0.255237550086
r=0.482141756023 0.165825869643 0.342144886143 0.1450103224
r=0.453261978908 0.184306220096 0.351706539075 0.14322169059
r=0.558343512814 0.210254809509 0.305377121359 0.2148384235
r=0.497978887772 0.13928612952 0.38425764446 0.12518893152
r=0.494928838328 0.234932857633 0.284191734619 0.211564883814
r=0.492556925738 0.235176569081 0.284600245119 0.210469626919
r=0.451191821067 0.142314098168 0.380821984912 0.111565592241
r=0.378879409625 0.149371164712 0.375599975697 0.0986694209855
r=0.423432402315 0.228307848763 0.318072858025 0.206615697527
r=0.459664900622 0.278240262502 0.212888132709 0.291760345142
r=0.45915781872 0.229260914161 0.303870418535 0.22070058872
r=0.556474751245 0.176494639288 0.430265309831 0.121252044339
r=0.548180195964 0.287772103448 0.247584714106 0.296383382287
r=0.71728631256 0.317595477313 0.144946152181 0.444259683966
r=0.722483483872 0.381765538813 0.110932645772 0.43413572289
r=0.75699074968 0.407022964014 0.063151192441 0.478737464994
r=0.750954051293 0.406934681213 0.063591044077 0.478494304956
r=0.810754902061 0.381156666395 0.0883528986605 0.472167496299
r=0.743081436249 0.399788676741 0.0661974475294 0.48078049888
r=0.501252212726 0.111285759195 0.375919522163 0.0826784030179
r=0.372999294976 0.111941223171 0.394866664525 0.0932086329615
r=0.297240331141 0.114566209415 0.416803658014 0.0963820469961
r=0.527238154253 0.0899668065385 0.3398258909 0.108755558339
r=0.411169238211 0.120281490169 0.378283280348 0.0979351214544
r=0.678979252468 0.350202885962 0.140312780751 0.411204925467
r=0.722603611105 0.368867302887 0.107268764315 0.455322179114
r=0.657778428481 0.30225951663 0.22630129802 0.343953498536
r=0.669184943717 0.314049690796 0.208593101018 0.360018082348
r=0.671444044831 0.297583102209 0.212151435247 0.370499911194
r=0.670215868057 0.313444077966 0.209101131552 0.360215838299
r=0.311846969524 0.0798207394498 0.429984646666 0.0568322337026
r=0.303321283313 0.079334738269 0.437508604348 0.0635609823253
r=0.286045860046 0.0874495287349 0.428176314953 0.0628993454484
r=0.292438046251 0.0719061669116 0.441359929098 0.0548201083725
r=0.699245757184 0.391476602332 0.104556131672 0.419664216668
r=0.704228855374 0.388209687876 0.143743632491 0.380800222284
r=0.745612773348 0.413743266325 0.10082774931 0.41434765471
r=0.542279503851 0.19167192429 0.350599369085 0.182776025237
r=0.552005887794 0.107013075225 0.41069791136 0.129631516386
r=0.325841748999 0.104899236341 0.423942583313 0.0957703332531
r=0.349299452051 0.102561038442 0.444378272803 0.0909890549057
r=0.313355403651 0.106681932256 0.448762311714 0.0528758427167
r=0.126707218456 0.0406915149764 0.476355581239 0.0279302706347
r=0.79010573244 0.38320149386 0.0861657178896 0.484705659273
r=0.797610091964 0.382466920904 0.0769503929349 0.500409146351
r=0.487949959879 0.172286938686 0.374980104567 0.156154370539
r=0.513502340332 0.174864962189 0.364685284293 0.164854159165
r=0.478755968384 0.157919719855 0.377527585286 0.159636516608
r=0.538047703988 0.160711827069 0.358150901831 0.178128872367
r=0.476575177041 0.169646111557 0.360690511361 0.180106827008
r=0.478144340786 0.169407794986 0.360414725455 0.180528524091
r=0.478950854329 0.168854712487 0.36059612113 0.181065668595
r=0.476399660842 0.168745887367 0.360796016128 0.181001871163
r=0.575551740938 0.315230155002 0.149248473462 0.424084077031
r=0.575845514356 0.321536711021 0.156725876292 0.403746957868
r=0.644627705646 0.317710658136 0.235431235431 0.31473491048
r=0.668420043001 0.404068034468 0.0759340762778 0.452160947211
r=0.547257042735 0.280502132454 0.260288082401 0.267482095437
r=0.497087265865 0.212515215226 0.358360075246 0.160672789643
r=0.379225167987 0.128900452751 0.393689281886 0.0823219269204
r=0.42642450765 0.101909341301 0.398954297185 0.0750198403436
r=0.283779819196 0.0825905078955 0.463095994218 0.0578527782036
r=0.390971914585 0.0997337702232 0.410734258574 0.0759306227256
r=0.493508075627 0.106144360583 0.393536727969 0.0790900393324
r=0.414061749197 0.104072659122 0.394190153536 0.0737547754631
r=0.373233912367 0.100787227353 0.393201430052 0.0629502393125
r=0.256214346572 0.0905728281516 0.423972808158 0.0707287813656
r=0.356966240502 0.103460645284 0.378964906097 0.0635884821806
r=0.548955497118 0.204989026031 0.307223939773 0.200717437991
r=0.668333837569 0.353171053251 0.119850275437 0.447596402844
r=0.705184720576 0.248180852923 0.253171243095 0.313063989355
r=0.720620854195 0.308767027593 0.169053440447 0.407931921379
r=0.750298070763 0.335826580572 0.130015724398 0.459027706327
r=0.727683479346 0.243120654824 0.238298645324 0.352199353763
r=0.70551182037 0.24763673378 0.236250760563 0.34219751933
r=0.647644425614 0.259094044608 0.187629340078 0.352908714647
r=0.68616555233 0.281069878894 0.133475811152 0.436435464024
r=0.48256441386 0.193331188783 0.31045690009 0.203458641612
r=0.461813878376 0.203052003261 0.322944367993 0.201023762151
r=0.731220226199 0.383592303157 0.0878704957106 0.456512170613
r=0.694338906873 0.372189208462 0.112859519848 0.423033040171
r=0.520283722745 0.279097204411 0.256270838677 0.268940754039
r=0.665529929739 0.323515639633 0.0934631953549 0.500468252482
r=0.544118816851 0.226657467639 0.277022143373 0.271141336487
r=0.404056820115 0.0836963624483 0.415922456981 0.12372032237
r=0.45108721388 0.101398155624 0.426352471208 0.10802770813
r=0.429057058208 0.103772882869 0.405789552017 0.110619139753
r=0.648840650594 0.347188314644 0.156246120743 0.380291306327
r=0.636596921585 0.320226452069 0.221316978462 0.306799005643
r=0.43563462159 0.158665880072 0.337330917365 0.143487421516
r=0.47205046723 0.159743013131 0.346327269105 0.144063742374
r=0.440454318039 0.182119790746 0.321827126083 0.163960853241
r=0.481316693375 0.170033886673 0.331145712692 0.154034229829
r=0.546913937064 0.298199516288 0.243572900182 0.280209608552
r=0.577577151078 0.348690993632 0.192247043364 0.331021934701
r=0.545587073985 0.305099877246 0.243834393483 0.281832384778
r=0.549075262553 0.275521000927 0.275483434039 0.252383424763
r=0.541971553301 0.28729412107 0.264382035903 0.26327520244
r=0.550578396742 0.290399608985 0.261001341938 0.267456076094
r=0.552100439729 0.290925295959 0.261927000729 0.260095754466
r=0.550994365827 0.290437560464 0.262255174207 0.261298924048
r=0.525091467023 0.236266381385 0.222358919497 0.233270928056
r=0.415276630435 0.119743086238 0.423416789396 0.0896743577156
r=0.543127542536 0.164260528242 0.335573148826 0.210232186814
r=0.364192889732 0.0800222322684 0.41501421255 0.0456117589502
r=0.550175088076 0.273463030934 0.231600775211 0.270286941724
r=0.649093288563 0.337799592592 0.130469569998 0.438120599505
r=0.666946073362 0.344221418506 0.132119407241 0.425291270979
r=0.728946826537 0.408886324293 0.0893825735718 0.436872475476
r=0.700678678472 0.388770541692 0.164746543779 0.372989305278
r=0.870373876717 0.331403164099 0.10026539827 0.468720918209
r=0.468371324275 0.130064209492 0.382354957384 0.137787628819
r=0.470334893249 0.154525010788 0.369589570817 0.14144704086
r=0.485058475117 0.129820303807 0.39246675696 0.148474671849
r=0.476224554685 0.147735046491 0.377841940526 0.143114564264
r=0.453574476639 0.127666584301 0.361172885265 0.158347747303
r=0.389753146902 0.14994802402 0.411453291276 0.126646352572
r=0.399186054065 0.17506526198 0.334809497172 0.20430301759
r=0.377157968069 0.203289921304 0.317720657743 0.216223213694
r=0.380853647499 0.205539779321 0.313992140811 0.221032108842
r=0.548115948657 0.277598912499 0.261930314087 0.27373542248
r=0.614946901704 0.353595355069 0.163331844573 0.381375614113
r=0.591639920059 0.306167595788 0.22183877533 0.310326519777
r=0.558472262125 0.306656547197 0.224282732656 0.307259055095
r=0.487661089855 0.134102445778 0.416335948316 0.156206737425
r=0.518076431068 0.222690804361 0.326201741754 0.215559212782
r=0.521924496926 0.260977836806 0.194156221466 0.374201045904
r=0.510068462571 0.14005154928 0.402280495321 0.191656861097
r=0.439794859127 0.129509621478 0.425130323249 0.113907814688
r=0.476388605751 0.214588727894 0.33629001157 0.184397553854
r=0.534518466665 0.240182528714 0.315359186874 0.211472057466
r=0.436872645942 0.169589516284 0.346935825785 0.166915590673
r=0.430502263959 0.13511347232 0.391769060328 0.127975291234
r=0.46141295294 0.14993633591 0.388128867964 0.134908649433
r=0.466892718291 0.130059049058 0.407949234601 0.123114488008
r=0.417357946406 0.155247654375 0.38391883046 0.127809295221
r=0.807893149432 0.401697834646 0.048812746063 0.494924950787
r=0.471206655871 0.175944782429 0.35723216127 0.16317797484
r=0.379345657103 0.150549697106 0.387642410191 0.127664348216
r=0.412196183206 0.150693279984 0.367339271322 0.149439775062
r=0.402871574117 0.150912788174 0.367072876172 0.148454151693
r=0.486840073603 0.144889377753 0.356208400275 0.142862710624
r=0.479095847195 0.140885944259 0.361441165197 0.126594754422
r=0.501040051507 0.15006125503 0.351411967217 0.147612992269
r=0.551325431508 0.133067519607 0.365771370985 0.13354948955
r=0.462288855023 0.192846549494 0.332476097315 0.20011990786
r=0.505874687607 0.141333291564 0.358290780364 0.173866733498
r=0.717867850159 0.347294206345 0.128135749435 0.437760110116
r=0.789380952317 0.373246562568 0.0648995059622 0.52592210472
r=0.861786657459 0.369487195085 0.108035768599 0.428249893546
r=0.440706284849 0.160900404072 0.366144668158 0.165218597714
r=0.830016280345 0.428764082242 0.0328015104048 0.514201539451
r=0.464327839253 0.225353856312 0.322205257294 0.19077291297
r=0.574490694255 0.131888961357 0.359754606229 0.236038643405
r=0.747199017944 0.366764171488 0.10221254333 0.444054997874
r=0.837046885225 0.364316307614 0.0843827910247 0.481365466982
r=0.827509521265 0.415369854425 0.0545706100525 0.479626013237
r=0.81301452622 0.367834739347 0.104297353811 0.439108803807
r=0.821585085535 0.373174177327 0.11324122168 0.42296112815
r=0.739148417322 0.334026618492 0.179825706689 0.349374062058
r=0.791239477824 0.387971336257 0.0777964296673 0.476056388874
r=0.767795139008 0.372909469968 0.113455480651 0.424573524265
r=0.81665123493 0.373275150283 0.114664625297 0.419414269235
r=0.820545629085 0.372991635474 0.112901579065 0.423732070922
r=0.842994861213 0.267280358848 0.135270486931 0.451333969844
r=0.476263743706 0.0785323038342 0.379528806177 0.0943047581337
r=0.592767374481 0.0711330790308 0.320636114544 0.105356471284
r=0.387433968536 0.0521230191596 0.456242062835 0.0437303296339
r=0.323174424527 0.0913087854283 0.405943314752 0.101397503337
r=0.458696793308 0.102061071926 0.407315115935 0.124931367994
r=0.368823305913 0.107267253691 0.405985320963 0.129282384813
r=0.334665254838 0.108543953472 0.426261380097 0.123888151481
r=0.424660679217 0.0550001198782 0.359035220216 0.0879426502673
r=0.422627965308 0.0810223749974 0.412999008836 0.0995381598094
r=0.297172026911 0.048473744951 0.46294864397 0.0464252740912
r=0.356414556013 0.0586400158714 0.454270409682 0.0719149885924
r=0.41782064345 0.193075192573 0.316539233694 0.233017242607
r=0.319430712751 0.0588780821059 0.4334733778 0.0883138228179
r=0.772520299591 0.450906736417 0.0630989881757 0.442782337011
r=0.597729873077 0.218898052815 0.19951604885 0.383177905953
r=0.602880097244 0.238495309543 0.229233111957 0.333560112964
r=0.578068343207 0.24700703508 0.192935040947 0.366876723119
r=0.579839123132 0.250677419135 0.189250141271 0.369307466589
r=0.552852424029 0.279126280136 0.259616127529 0.263889269665
r=0.824880889331 0.45573747502 0.0543070504505 0.452196473022
r=0.495889907557 0.17464294663 0.336106239038 0.184214482586
r=0.496981254514 0.170228435239 0.33777569407 0.185027438693
r=0.708712912145 0.333531198715 0.142305946437 0.426009986382
r=0.449969816674 0.151339868194 0.365911460524 0.10599522307
r=0.455903651156 0.170304744623 0.380904093505 0.150611090356
r=0.297970432685 0.0688034731345 0.406054441949 0.132041267016
r=0.56000606463 0.299049558724 0.251848080259 0.28130421664
r=0.399629744162 0.136848871299 0.393157028335 0.131330978509
r=0.731749974124 0.399808184143 0.0802429667519 0.471467391304
r=0.478155748715 0.17685099626 0.349663845373 0.165543916024
r=0.568800477406 0.327763007976 0.230092416762 0.270413976453
r=0.551845752442 0.277981740797 0.260794697683 0.279443776601
r=0.53843983002 0.318810289389 0.23963022508 0.269573954984
r=0.435729147948 0.165235768062 0.361290890679 0.162726192049
r=0.517868032756 0.196595083357 0.3577281718 0.162757841198
r=0.4914850325 0.224695515117 0.319780770884 0.214500644792
r=0.484103779329 0.22089468195 0.340146378383 0.185537461994
r=0.634826912475 0.288302564863 0.20329403203 0.328341838796
r=0.559515208075 0.255495847582 0.267394793775 0.251517900761
r=0.527079519763 0.29325428952 0.279203990494 0.235695071949
r=0.53574171503 0.312034343291 0.235045767402 0.268821400695
r=0.559267202179 0.228164632687 0.270818377602 0.248683895669
r=0.62007631751 0.273706515981 0.24621814115 0.290011183707
r=0.690418534419 0.336213280671 0.143174524809 0.388175759072
r=0.584562564695 0.235077537521 0.290627892706 0.278178206288
r=0.498694265982 0.255116340356 0.252544606179 0.292484769567
r=0.46944297562 0.140694218584 0.399259799249 0.13940447485
r=0.571286140062 0.249570810886 0.281157610397 0.263667964109
r=0.446628319781 0.136949085875 0.385924286304 0.112733737212
r=0.374717228336 0.109935292532 0.403704747665 0.088909450395
r=0.486855841868 0.15718901454 0.382506346642 0.159127625202
r=0.503051837324 0.220610027963 0.313712098759 0.225364998776
r=0.518922694798 0.239328178806 0.300337859788 0.217919563381
r=0.621250350864 0.344789359794 0.148422415584 0.402082583732
r=0.64400387551 0.376448739627 0.0653539862388 0.500292723411
r=0.596767574683 0.341634593616 0.144819258924 0.377669609841
r=0.595960492338 0.344394047903 0.115938569269 0.441553274449
r=0.622758424187 0.342950847068 0.142353408118 0.41282613691
r=0.627378159756 0.336748279213 0.151879662544 0.39983269206
r=0.623568200869 0.355565035178 0.1263870936 0.422203672975
r=0.595360673794 0.308746186256 0.184483510097 0.360540462008
r=0.656481757499 0.325713387312 0.169389198962 0.380724785787
r=0.715432159397 0.35776330076 0.119163952226 0.421009771987
r=0.601060399337 0.313506359826 0.182266009852 0.360010293361
r=0.607831795923 0.345707478288 0.131668807712 0.419710794163
r=0.624125168329 0.320073439412 0.189522643819 0.347747858017
r=0.590509281876 0.306237468162 0.205332466266 0.344388446323
r=0.642951355281 0.296565424225 0.212400020911 0.31491452768
r=0.621950902422 0.315954118874 0.193098871931 0.342117736278
r=0.621690924175 0.33485316413 0.179325060363 0.352035487675
r=0.62156531847 0.316991643454 0.194057567317 0.338579387187
r=0.607861996964 0.339055446881 0.168335062297 0.375366371269
r=0.747695915364 0.413526587193 0.0718332985838 0.46075088136
r=0.659118085723 0.318260811666 0.17872623764 0.36875187269
r=0.681845958319 0.318831586689 0.164333976834 0.408645890789
r=0.698880487065 0.310437381809 0.160830842433 0.433264198133
r=0.659428218105 0.322705615176 0.166206528031 0.405129803625
r=0.64959404752 0.317518063766 0.161891768986 0.392147946036
r=0.686810694459 0.330044724201 0.155517641213 0.401040251781
r=0.7806990319 0.42267588431 0.106676774787 0.415269279135
r=0.76934517861 0.411073032773 0.0766528031941 0.468946930627
r=0.849252359037 0.346703610855 0.104895104895 0.448410080486
r=0.77342292792 0.322899188336 0.134867813647 0.413595163738
r=0.762380465946 0.334804539723 0.0967843631778 0.482705818771
r=0.760416129888 0.345104198805 0.111351078451 0.434774072308
r=0.743003166129 0.38982810584 0.0986147482116 0.448096494062
r=0.798786303442 0.440132204918 0.052731734188 0.477690420151
r=0.754570882079 0.348003091987 0.127106415872 0.470548827622
r=0.383429251023 0.12848090712 0.402459850615 0.107292151823
r=0.381190225535 0.122969565472 0.407552923239 0.106843370668
r=0.365506394436 0.106917755326 0.436341847149 0.0773324873991
r=0.456066173432 0.122171638241 0.415811646395 0.11269280424
r=0.392505303814 0.113267400634 0.442433289793 0.0821981713006
r=0.754522485224 0.400080592666 0.0502464275751 0.513995226434
r=0.679472941099 0.349104566482 0.167834623429 0.371776668346
r=0.887495563646 0.431284296196 0.0371169615883 0.495509382001
r=0.469762349333 0.253127584781 0.312698166529 0.203534256962
r=0.554208705844 0.314472481901 0.227946861601 0.276375904969
r=0.55355597689 0.269162766511 0.286635465419 0.245709828393
r=0.5579495325 0.309567986009 0.244983800176 0.278875205301
r=0.560080868081 0.312891668008 0.243297407967 0.280425180968
r=0.577733704778 0.290797546012 0.245134127271 0.277853963671
r=0.560810882765 0.274608783443 0.27454939573 0.245360334947
r=0.528482857838 0.259004510864 0.285484315278 0.242390069212
r=0.565711319611 0.298988529292 0.247763440395 0.278018604137
r=0.56154739694 0.3131927677 0.241878351092 0.282124960317
r=0.55085104954 0.277489498394 0.260291574005 0.274623177662
r=0.557216629335 0.287156697485 0.233658544891 0.307560459269
r=0.525009753161 0.222154575975 0.302461306738 0.242461588271
r=0.540356903627 0.217598632417 0.331728822709 0.223266903594
r=0.40021009095 0.194093161546 0.375540138751 0.163567888999
r=0.483470226445 0.230369195589 0.316084535094 0.206469221407
r=0.464312409073 0.231604108434 0.313329118417 0.201550645548
r=0.485482611971 0.252755250572 0.28391210924 0.227282179247
r=0.547590878629 0.295749585201 0.255904521874 0.268365722532
r=0.544200057706 0.293477046396 0.257595938437 0.266429163388
r=0.479186269974 0.235678566124 0.340199039461 0.182106253404
r=0.663015525474 0.317307998852 0.188542098384 0.352185417796
r=0.705624013602 0.34055617566 0.131808512877 0.43671861352
r=0.55671622233 0.321879737241 0.229689517714 0.281623715681
r=0.736105552117 0.38660340215 0.0974711019131 0.461410327596
r=0.714900746066 0.381807180315 0.124243646632 0.428575030254
r=0.636953621521 0.327866127334 0.160248240705 0.405330525849
r=0.411091948514 0.0756383350822 0.429127317244 0.0567943336831
r=0.361820692939 0.0874735729387 0.428193899124 0.057535487768
r=0.404671131941 0.11885303881 0.388285459926 0.1087158133
r=0.421793330752 0.121471411537 0.389696254732 0.103146777585
r=0.419145097388 0.122024183862 0.38908865361 0.104735903639
r=0.420333797392 0.121636596862 0.38998524973 0.103687061508
r=0.494590014315 0.121397379913 0.373100436681 0.130698689956
r=0.395264765017 0.109366925065 0.391812015504 0.114599483204
r=0.399929060165 0.111750474622 0.40401566954 0.101549593141
r=0.321295039933 0.101163177135 0.395480225989 0.109737454304
r=0.444724999046 0.104077024667 0.399224641077 0.116985472671
r=0.724867455496 0.357122559169 0.132221004344 0.408029878618
r=0.744812558551 0.427682667894 0.11262231065 0.395002152964
r=0.40536807629 0.135141855276 0.410978642015 0.1155753905
r=0.446138345487 0.136886327093 0.409715424584 0.123052309628
r=0.448087091573 0.13719622526 0.40878329266 0.122632668021
r=0.566039075734 0.183604372648 0.366344300971 0.175716318188
r=0.476393764244 0.148117946851 0.434219148162 0.137582817619
r=0.452822471095 0.155041931569 0.429847574708 0.13563891057
r=0.496071030815 0.177746644682 0.369912808209 0.161373657959
r=0.467713380908 0.176997302257 0.364526795606 0.181438852571
r=0.475679473695 0.17640887743 0.365035803128 0.180163757767
r=0.570446080572 0.13788465415 0.363213612951 0.142479303226
r=0.479851183262 0.157069368486 0.38395378914 0.162770331793
r=0.480589411317 0.158151639752 0.381433204372 0.163967797627
r=0.477666510094 0.158191145932 0.381101241888 0.16398080145
r=0.479347275894 0.158589790699 0.381036672828 0.163676347975
r=0.503458290897 0.14292605414 0.405198342886 0.167186879292
r=0.506134081706 0.176357008249 0.369303963669 0.160215020544
r=0.416323932073 0.151281535097 0.402706733893 0.149574956764
r=0.845342516662 0.399622026919 0.0640864114068 0.493577530576
r=0.910261294601 0.397647752105 0.0415694747956 0.524516905247
r=0.888052690994 0.388816336222 0.0358146345324 0.539158652895
r=0.898142870939 0.393900045927 0.0531293056657 0.503665817711
r=0.864324396843 0.397289530506 0.0460048379495 0.513308600212
r=0.835650302915 0.374158075601 0.0776632302405 0.476701030928
r=0.836304266317 0.399310085971 0.0434681585015 0.519830559974
r=0.836975925402 0.393475935829 0.0328609625668 0.538663101604
r=0.883471779493 0.392105868236 0.0339950996242 0.536276432929
r=0.862467822141 0.383295431052 0.0410895182965 0.528168286128
r=0.893948360429 0.404006330168 0.0617816091954 0.486006996502
r=0.836365174274 0.40819846113 0.0387370655346 0.513597771292
r=0.837021740932 0.37539546704 0.0275919298792 0.556765727919
r=0.817425523608 0.384945397816 0.0486101262232 0.516806126791
r=0.854836453946 0.38106132996 0.0427977336043 0.535927216936
r=0.869823841897 0.39669748534 0.0413713710113 0.520775623269
r=0.901501260455 0.394799945549 0.0778856323103 0.468507523639
r=0.868131714958 0.392323224083 0.0436050661826 0.513736207705
r=0.840975291155 0.377122732536 0.0399218448475 0.542165187186
r=0.802316881434 0.399084421705 0.0460033212154 0.508056191374
r=0.896295766682 0.395938254924 0.0359360711897 0.524573830679
r=0.904410823178 0.364613880743 0.0422287390029 0.548191593353
r=0.919457391963 0.358836045431 0.0309868440768 0.579939464773
r=0.868782173398 0.375384415472 0.0525837051154 0.516546108199
r=0.825706419518 0.390671843515 0.0404973706197 0.527252174768
r=0.599129146046 0.286616318796 0.230860201668 0.315960551613
r=0.606526908982 0.25722665655 0.246209744495 0.331630940742
r=0.607106876791 0.279238032948 0.23104279933 0.347913174999
r=0.54367194426 0.243736730361 0.274242932171 0.300435802883
r=0.623903090915 0.336987677508 0.187619089217 0.355655679976
r=0.547515669899 0.221722113503 0.284735812133 0.296020874103
r=0.521610266951 0.233640460536 0.288318019844 0.258793681171
r=0.648972958482 0.342906327413 0.0958978880631 0.478607717177
r=0.429386540199 0.200552310062 0.310383147502 0.13634786572
r=0.569234158048 0.279654676851 0.252153770609 0.302863467269
r=0.459492397635 0.258730209245 0.214344816612 0.267599649932
r=0.467265081589 0.268942003031 0.194207191073 0.282683565229
r=0.657559205795 0.404795394328 0.065028949004 0.476072094469
r=0.674662938081 0.413715770507 0.0443504419578 0.507845426917
r=0.691876793126 0.410451388321 0.0456278398492 0.506167591421
r=0.683014008328 0.349730420766 0.120449113446 0.461286198655
r=0.521274760509 0.174045998794 0.340425531915 0.191747781893
r=0.438733712557 0.163549531855 0.336959896596 0.184813282398
r=0.605581110662 0.333896960588 0.284715263861 0.216933867735
r=0.597986864035 0.307042838293 0.277325621076 0.234069296569
r=0.559651897864 0.225458571494 0.341488269458 0.197423264937
r=0.555584179008 0.22767317326 0.340908920216 0.197158028345
r=0.301920020639 0.0608844282395 0.470279277306 0.0638434020039
r=0.586210872396 0.208379813484 0.304939538619 0.234750792022
r=0.495399267246 0.217997802365 0.329697099536 0.20264199971
r=0.52418043709 0.25071310099 0.290320865429 0.23961651204
r=0.458638420724 0.131830313246 0.399424076415 0.132146368872
r=0.556294872208 0.209588219616 0.302405383795 0.235107942431
r=0.527857992346 0.221682565911 0.293126361069 0.235678456221
r=0.518908247663 0.227678240455 0.28654392685 0.260126034845
r=0.529839701828 0.242085758315 0.282102687101 0.250853137974
r=0.520772448013 0.240700248189 0.284792695063 0.247325875933
r=0.704882232802 0.379282211665 0.111462857046 0.424384066901
r=0.728282033233 0.358527879606 0.154977812078 0.359926683388
r=0.70356974558 0.361201870716 0.110513165481 0.430777115767
r=0.253968566652 0.0671979355655 0.413633375024 0.0512549250308
r=0.395855578734 0.15793611217 0.362145434279 0.120817811153
r=0.473545591591 0.257012716275 0.263118697938 0.294176374176
r=0.720305524655 0.384691968347 0.113292427057 0.419490031571
r=0.687717575442 0.384270523997 0.128786282211 0.397681770285
r=0.6709856616 0.375037376657 0.126258347453 0.41408352437
r=0.72501352147 0.391886662175 0.107285048472 0.425054430443
r=0.709236769822 0.41223571279 0.124502826041 0.372566464308
r=0.694659505886 0.389110062007 0.132962232244 0.378664036077
r=0.500592026645 0.231013318859 0.322491753998 0.211306417269
r=0.582863119384 0.277846381823 0.24536922697 0.279081254631
r=0.602658540196 0.281044541161 0.250801536911 0.291699043524
r=0.60275339014 0.276240851803 0.26278764282 0.279697981714
r=0.507770566939 0.244172170961 0.308576614733 0.209230407234
r=0.534155533001 0.261311956615 0.282919027781 0.247148564245
r=0.530385502376 0.263077292679 0.292267839538 0.236337369765
r=0.529981736148 0.262947336461 0.29050862349 0.237193839872
r=0.52766615437 0.26312033331 0.290949521835 0.237035494218
r=0.474412686493 0.214510781386 0.34506313636 0.188633103675
r=0.593998491877 0.219686404033 0.345259005526 0.226834804834
r=0.703488167491 0.364818056538 0.1330962047 0.399996275466
r=0.636488996066 0.312401642351 0.184918296593 0.357471631583
r=0.649778712196 0.250635710337 0.272784227013 0.282107978625
r=0.666918448569 0.274486033237 0.245895842804 0.301964944183
r=0.607789594207 0.285510458092 0.232294101576 0.314592756747
r=0.47494908534 0.148948821406 0.405054151625 0.133191760459
r=0.627830436339 0.264140987759 0.278756859434 0.255804136767
r=0.499497472292 0.114275009367 0.401648557512 0.101107959107
r=0.469685461191 0.143716254774 0.408981168518 0.13243492384
r=0.42025692903 0.145603543743 0.38219269103 0.127530454042
r=0.622409441053 0.238687919059 0.266993214759 0.293170594612
r=0.629220745872 0.285458434904 0.267424506243 0.265285309189
r=0.500512158901 0.114865618378 0.403479424557 0.100869856139
r=0.449423173767 0.111594538301 0.406410553113 0.0933348761861
r=0.439232616383 0.128060599878 0.406932258723 0.11224750051
r=0.647400125939 0.266730497163 0.254012032525 0.289552281464
@balllist {Total Position} color=gray
r=48.1854326368 0.320485902819 0.175398253683 0.307271878958
r=48.6495265106 0.303522550138 0.20582641577 0.280991057511
r=46.6506860181 0.227953854996 0.278149547035 0.207064072037
r=47.1613178477 0.22695035461 0.278059059381 0.204805525476
r=47.177867483 0.223907621878 0.285214034368 0.199523419084
r=43.4958823805 0.209095745692 0.292107646608 0.182535610912
r=44.8825318849 0.221843170341 0.284207394365 0.175696660675
r=49.5617651584 0.372035857962 0.144065380595 0.350400709557
r=50.8129075172 0.390400617956 0.124644499842 0.383483725993
r=47.0470032545 0.280645788757 0.215356934449 0.276661479608
r=47.0644414905 0.289251350772 0.208385503029 0.276944942642
r=49.0083052018 0.306500742373 0.190843550535 0.274081217186
r=47.9832327722 0.288919333133 0.208242087091 0.287037325335
r=47.8090068568 0.285649402226 0.214334842573 0.282803686934
r=46.9335127378 0.297087118285 0.204993002227 0.300473658062
r=47.0255640677 0.284175670965 0.217218543046 0.283861972813
r=46.4378368496 0.309721348057 0.179397684576 0.328450725716
r=48.1266316711 0.366806983645 0.137814275527 0.35835116049
r=47.9733527545 0.348694242468 0.160912344906 0.331174459479
r=47.0569496777 0.22484034171 0.267288711952 0.215650659368
r=47.1636398902 0.231696149666 0.271594478249 0.212799643979
r=46.1463160556 0.29816351449 0.244065684882 0.216032493584
r=46.4637972513 0.257879441968 0.264831478523 0.182397518198
r=41.8806238934 0.243015648694 0.237883360417 0.192789681392
r=48.3188022137 0.307878276476 0.174790051031 0.328444569454
r=48.770187473 0.292662595056 0.194456258542 0.301786858565
r=44.4685207125 0.175633428211 0.285380990154 0.174000279968
r=46.0714882578 0.333026168114 0.152507531455 0.338366117313
r=47.6558417983 0.323019271949 0.172757554128 0.318189388532
r=47.1806235215 0.319986609612 0.180450033476 0.326317934387
r=47.6569756392 0.333709839357 0.156290603591 0.344698647531
r=47.5475054942 0.314019265581 0.163187710111 0.335410201707
r=45.1602936354 0.255987705789 0.237235764383 0.224647277127
r=42.8225020967 0.196357227227 0.285438165802 0.149184097397
r=42.3320078363 0.19576964406 0.289595319256 0.14292618471
r=43.2016666719 0.209457504431 0.294640117141 0.150959255544
r=44.0353430966 0.201805609625 0.290324972656 0.16154088575
r=43.2405624358 0.209197284446 0.294148239786 0.150866343378
r=43.199998363 0.208651075802 0.29465164148 0.150096467403
r=44.9168621835 0.265678349432 0.231106701297 0.237254501415
r=43.6396872276 0.221346091374 0.302398039042 0.174921000561
r=45.0749407678 0.245631869402 0.264130033642 0.197579827298
r=44.2105095454 0.250799465751 0.236302232398 0.220133562297
r=44.4670864818 0.217732797293 0.278187396841 0.173592247075
r=44.1023384327 0.218777246146 0.280276448698 0.169463051568
r=44.7507132512 0.243577737984 0.254459029501 0.203069980888
r=43.6027043386 0.201798240515 0.28907491377 0.16719955044
r=43.9411125 0.240521712503 0.256110375989 0.203156454555
r=43.8266590882 0.240601994572 0.257154342979 0.201937780186
r=45.3106441464 0.203226543875 0.288762613892 0.160874889782
r=43.4712722228 0.189774591409 0.297365170018 0.151639427264
r=43.9892387245 0.232533081514 0.274264821608 0.192992651243
r=43.5909923252 0.254592777136 0.226499361974 0.227248789775
r=44.3365864543 0.236516778484 0.264234169498 0.202327020234
r=46.9002126549 0.234008722515 0.302425949482 0.179477860561
r=44.8470791784 0.264147730439 0.23953347684 0.245951212135
r=45.6690036431 0.295038610269 0.189044741618 0.313531265781
r=48.3562509489 0.329677142112 0.170410916443 0.321526442223
r=48.084735905 0.33899352507 0.155802638571 0.345858103928
r=48.1238047853 0.338437523193 0.156606482432 0.345742717216
r=49.0194494513 0.346825054499 0.148276813436 0.33580862895
r=48.1942102097 0.334458935321 0.157234110368 0.346516586402
r=40.162044187 0.188787593 0.275301267945 0.134402179608
r=39.6848437931 0.174429081253 0.295780960554 0.12916553852
r=38.9300124685 0.165925301726 0.325393974837 0.121682852367
r=40.3001847125 0.184307216968 0.253178430513 0.144308052024
r=39.067555993 0.180437667829 0.296737553628 0.132576108316
r=48.2012081915 0.310169277431 0.18775928457 0.313000739444
r=46.7746191478 0.3184434908 0.175565740382 0.328178050334
r=47.5807058449 0.289191905948 0.222178517839 0.280698687412
r=47.5088385476 0.295288730208 0.21381187925 0.287548142679
r=47.324253426 0.289686172175 0.213508577778 0.289116900979
r=47.3636219655 0.294631725097 0.21437226706 0.287392408106
r=40.162082284 0.151746268863 0.334124514157 0.116793227935
r=41.2169098547 0.152056042106 0.336889797273 0.122245284817
r=40.6791825519 0.150314876699 0.340178826767 0.120125110742
r=40.6945113116 0.147379875921 0.340178601479 0.115683348853
r=47.31291396 0.324168389604 0.172178261764 0.316352929715
r=47.792963273 0.325676885555 0.19564076441 0.301611558766
r=46.9908672348 0.334209258529 0.170498839399 0.319252835808
r=43.8208517231 0.237287066246 0.268895899054 0.183806519453
r=41.5786034849 0.209554536707 0.285741778457 0.148785871965
r=41.112672733 0.175064002976 0.317319095862 0.126043923182
r=41.752177633 0.180518633303 0.328797528489 0.127783535146
r=42.2711808354 0.166289286317 0.347043399592 0.122714208072
r=32.92057935 0.0940800667758 0.378984879129 0.0617676329898
r=47.4832244486 0.333570218432 0.161328919906 0.343195942724
r=45.813691524 0.328397844648 0.155429294879 0.344671061773
r=45.9676473294 0.212183912879 0.304100311019 0.193947183758
r=46.1788749806 0.216524902835 0.297088978017 0.199324500515
r=45.6033770423 0.204997091299 0.301995160376 0.192891400288
r=45.1504047896 0.214225067695 0.28568314287 0.197932442976
r=46.0599301529 0.209288304114 0.295398509318 0.203614432517
r=46.091331307 0.209317263319 0.295103644607 0.204104249254
r=46.1067926833 0.209174095497 0.294857661336 0.204364296246
r=46.0658320744 0.208817484409 0.295468679905 0.203994703335
r=44.7594252692 0.281979019884 0.19929152967 0.295346015344
r=45.4327415813 0.286723137057 0.202868822234 0.289886427089
r=49.8506872577 0.296731637157 0.222718180165 0.280199705732
r=47.6156251645 0.330617174434 0.164218154124 0.326491237078
r=46.9094536081 0.265663474692 0.235975429844 0.24297095035
r=44.4316168806 0.226421009922 0.282081074103 0.190992586035
r=40.7981896226 0.193885307889 0.302804572813 0.122028640184
r=41.5135089512 0.193719558689 0.304405334329 0.12224763861
r=38.7161383856 0.14751016594 0.338396227104 0.105357103747
r=40.5800111822 0.177717565389 0.308574489201 0.12198259792
r=42.9864485459 0.206087665214 0.291042131746 0.132472272421
r=41.5841738368 0.191479852952 0.298579975492 0.119536750042
r=40.186849277 0.188128316506 0.309565511057 0.105942634883
r=37.9652156913 0.148038921657 0.334932853477 0.10548502116
r=39.9758860523 0.182718354702 0.302678558781 0.108090587381
r=43.4973213024 0.237100669451 0.2520000944 0.191442663961
r=47.1864169422 0.313605474206 0.178861214433 0.316438313166
r=47.6054957133 0.271430811482 0.232033206546 0.269493613609
r=47.3794178768 0.295430730639 0.193101112417 0.306650155061
r=46.9880488023 0.308023253679 0.181947809133 0.329829553623
r=47.0667683907 0.271652712564 0.222153720819 0.281015998136
r=46.8526766469 0.270024176942 0.228020138965 0.277471243226
r=49.0860963215 0.272951636392 0.201333639917 0.287207787231
r=48.4336476632 0.283962610366 0.180579841547 0.321093193446
r=45.1533235504 0.222951862246 0.26430470359 0.202985361597
r=45.4844900446 0.224134958965 0.281690025623 0.204573038008
r=49.6092043303 0.332525696284 0.157937681147 0.339981632659
r=47.9192564259 0.317597654702 0.173773868949 0.318849536487
r=44.7305082577 0.26697443789 0.245464649055 0.22617765239
r=45.6308227362 0.300337141787 0.168883061747 0.324826746582
r=46.6554551599 0.251812427448 0.244037058939 0.232264493944
r=41.9185354764 0.169843171422 0.317614172657 0.149822115734
r=43.6404135967 0.188318955137 0.32129956228 0.149816554049
r=42.7764156753 0.181500223248 0.313960410775 0.151399017711
r=46.8630048168 0.300919987311 0.188852567551 0.293106301982
r=47.3954478793 0.291067119087 0.216956082573 0.267000538308
r=42.5645082204 0.203545292374 0.279430561993 0.164405208377
r=43.2575263572 0.210175977131 0.287621065784 0.16927918663
r=43.804198951 0.217550172818 0.269794385914 0.175241720488
r=42.9945194576 0.212013325898 0.278828693576 0.175181229357
r=47.8967518765 0.275078876912 0.225359051686 0.252092601993
r=46.8308030171 0.294966137673 0.210108157283 0.272064422656
r=48.3345581469 0.281702190976 0.221961834617 0.251590224305
r=47.0467944247 0.266476362309 0.244173030152 0.236503253293
r=47.4436305664 0.270885367683 0.242788031272 0.243016776855
r=47.3746733195 0.272925603074 0.240953111766 0.245052717808
r=47.4203256962 0.273564875541 0.238756153884 0.241643553417
r=47.3352340532 0.273025244135 0.23963674491 0.24193956408
r=43.3030057675 0.262637068735 0.223678345369 0.195524650085
r=43.8804296887 0.199012709322 0.309741995309 0.140729831451
r=48.0302881628 0.220588561418 0.270529793981 0.221342558712
r=39.591458653 0.173194428102 0.318970090684 0.100743965601
r=45.5734108583 0.269481982475 0.227632851087 0.227246412317
r=46.6303106427 0.305736251429 0.187435822691 0.310402100478
r=48.932705029 0.310872892496 0.187911093318 0.317759519364
r=48.2821255321 0.339372956338 0.164243123678 0.328101557992
r=48.7055806747 0.319138915457 0.192657160247 0.311856939976
r=48.7563671122 0.31492779099 0.162616758005 0.350291248751
r=44.4354561541 0.198714286802 0.286406324978 0.170075177661
r=45.2835889884 0.209461197597 0.296162910346 0.177921106206
r=44.5742668447 0.200498792459 0.289927312579 0.174404495174
r=45.4535694253 0.210080345689 0.298665703588 0.177494926642
r=43.9352370201 0.193202097576 0.278560250391 0.17598770008
r=44.6129217753 0.200020004501 0.307404880384 0.163242086612
r=41.4057959276 0.207235922059 0.272062174985 0.175306757205
r=41.3917172035 0.216182404113 0.283438601984 0.179396914662
r=41.3957308187 0.217666287902 0.281770947913 0.181364129619
r=47.1967093662 0.267916338747 0.237342300446 0.244568457704
r=48.0068298398 0.303960101236 0.194372487718 0.298064612178
r=47.0866897247 0.283123912338 0.218328761467 0.262933958647
r=47.4622192377 0.279771157958 0.224192855788 0.261883441907
r=43.3969349551 0.199784648516 0.301999692355 0.175757575758
r=44.1878310333 0.235559669935 0.269526160598 0.208941918672
r=43.5061000364 0.258722780222 0.218698984533 0.255734484381
r=42.5468019273 0.202685792197 0.288517211109 0.185857567098
r=42.9941959605 0.195322651954 0.3106335814 0.15419301009
r=43.5943327816 0.226782730061 0.280737516758 0.192735019191
r=44.5337962626 0.241965357237 0.268582864339 0.213273660207
r=42.9542378525 0.206703282585 0.289474529453 0.178093081519
r=43.0488993249 0.194960609214 0.299063629548 0.159861404863
r=42.9784814003 0.20163749963 0.29387146763 0.166790046687
r=43.4541651883 0.197778897191 0.307009860167 0.163222138266
r=42.9397270351 0.202032875118 0.292803112954 0.158138773729
r=48.3286740792 0.349071112205 0.150447014436 0.349030101706
r=44.4817293718 0.213257028941 0.287471213996 0.18591891799
r=42.4656444895 0.19320419814 0.32176185609 0.15461321766
r=43.3622200754 0.195783964313 0.305039441832 0.170987132241
r=43.2462255436 0.194318234982 0.306536670921 0.169857263627
r=43.3759360717 0.208730835798 0.284294195851 0.169290219022
r=43.4965101121 0.200660716567 0.277062914089 0.166475022359
r=43.4368034381 0.210794519096 0.280613945987 0.173576595926
r=42.3832067579 0.204311440214 0.273218536856 0.166454891995
r=45.7050288905 0.222029387944 0.275036024949 0.202549619766
r=44.8900314103 0.211355116277 0.28003508662 0.185144575671
r=46.9269717028 0.312147269392 0.184339060025 0.318329029777
r=47.0280801843 0.330701110428 0.151809157226 0.354007526306
r=53.0038123206 0.337632053856 0.147900318349 0.351846219356
r=46.4199543592 0.202579354757 0.293903080543 0.196446016799
r=48.9793397423 0.361079413819 0.140964197044 0.362040706239
r=45.1484483941 0.240429717053 0.263236083027 0.190814179012
r=45.0489727673 0.216180227186 0.241582422958 0.20891081037
r=49.111057744 0.325889463036 0.168893814243 0.331177059306
r=48.2021964433 0.329923927635 0.152773338447 0.346118604701
r=48.0379143402 0.347975199639 0.15016219483 0.348550153283
r=48.2840934081 0.329620015863 0.160862354892 0.328238036869
r=48.5444204129 0.336762298009 0.17313488896 0.322268295838
r=47.9737254344 0.310522321107 0.205549058477 0.288481475197
r=47.4256058576 0.333844756112 0.161167367617 0.340745955247
r=47.521047624 0.327530321245 0.171457702433 0.316794241626
r=48.6633373361 0.335790547034 0.173769350276 0.321896248081
r=48.5104092444 0.336519890835 0.173136374351 0.322414857055
r=49.1078380888 0.277602637315 0.171293377289 0.351840175821
r=39.2638552 0.167183616006 0.275149035395 0.13706856728
r=45.8909250722 0.186213936496 0.211357653253 0.170239438385
r=40.8732141964 0.162442714372 0.324535733348 0.110356505255
r=39.2009213618 0.166234853838 0.310146292952 0.119101829316
r=42.3481733006 0.177922315609 0.298693528178 0.161654770452
r=40.6821954668 0.166572482456 0.310930049101 0.152046423112
r=41.5351532703 0.168523648754 0.321044022317 0.148804573518
r=37.9689031524 0.146666986342 0.279372157888 0.130067851063
r=42.0273084887 0.160498253162 0.294122609081 0.154832451127
r=38.8033170929 0.137898634353 0.340531833045 0.103427582227
r=38.9612586666 0.14805161525 0.334698938597 0.116846873657
r=43.110100359 0.209865732633 0.272905898936 0.204285497321
r=39.7420497262 0.144685846048 0.324654536814 0.126672585278
r=48.2949034091 0.355354686646 0.151090190597 0.335863322353
r=46.0401567533 0.25702318134 0.21273486305 0.269728895517
r=45.3956979569 0.26015580826 0.219189361752 0.25318119312
r=45.7983928371 0.261449547971 0.216727669052 0.269195945548
r=45.7116194768 0.262459632855 0.216154006758 0.270389521676
r=47.9810728705 0.26876556164 0.238510037128 0.246928380526
r=48.7141999578 0.368053851278 0.150872395377 0.340134861924
r=47.4477315114 0.222283471143 0.274818341268 0.204576964838
r=46.9529555017 0.219499635984 0.278383589284 0.20410525608
r=48.2035347537 0.3097698942 0.184730612102 0.315234470477
r=43.4215247957 0.207570514488 0.294812734046 0.153414044278
r=42.8853266286 0.209442991585 0.291615520094 0.171176460123
r=40.5234652349 0.136877098313 0.318703413334 0.153312018634
r=47.9580824355 0.276118277137 0.235322219708 0.254607628674
r=44.8716187827 0.186540586513 0.311958854455 0.174418423354
r=46.2597113463 0.332017263427 0.169229539642 0.33185741688
r=45.3688469627 0.219285293107 0.288955289803 0.187975682602
r=48.0435519062 0.283263704266 0.221378233532 0.257606448074
r=46.285966426 0.268397283862 0.231900538246 0.240304536643
r=46.7865642044 0.274383708467 0.230131296892 0.250375133976
r=43.6935759942 0.1995479828 0.291433687022 0.184930803211
r=46.6215179855 0.224074597344 0.283366299331 0.204318545729
r=46.8423065542 0.237567464298 0.259958446769 0.216542484597
r=46.7535854083 0.237757152679 0.275736725247 0.20379466279
r=48.2025717401 0.281785287227 0.218237832881 0.272790340664
r=49.5250277344 0.258078023589 0.23046502431 0.250517598344
r=47.7034185185 0.273606504575 0.240134757515 0.22961879641
r=48.3268109024 0.281463610776 0.226767425909 0.247889022919
r=48.7207954915 0.242143255962 0.233369227088 0.249680944405
r=49.386163632 0.274864127769 0.225165303039 0.264681068142
r=47.2131491726 0.302476754711 0.181045832305 0.297683699498
r=44.9944394306 0.250838126341 0.241616136402 0.234515897532
r=45.7753817072 0.25350002842 0.243020353749 0.240171138911
r=46.5579352967 0.210658143143 0.307314155405 0.176638815679
r=50.8182341428 0.268987377029 0.24502419158 0.252716678466
r=46.2148554871 0.205396313678 0.299889968212 0.164982126261
r=42.5138912005 0.181803203238 0.31587443592 0.135104073902
r=46.3204547537 0.211700900069 0.288576044311 0.190953150242
r=45.8392749048 0.23754665842 0.263610942876 0.216808628532
r=47.0954486285 0.24897667468 0.258527711 0.218775041691
r=48.2306359052 0.305815135959 0.195176872231 0.303158800705
r=49.0586102375 0.325189439226 0.159937781085 0.346218882054
r=49.8531940424 0.301046461902 0.184803662617 0.301008728901
r=48.1431228687 0.300787777513 0.178085461924 0.319063154823
r=47.7101880879 0.304406982655 0.19283630312 0.304628411077
r=47.9114263244 0.303277075854 0.193011380194 0.300118047512
r=48.3780684599 0.310436132195 0.184519230339 0.313039798013
r=48.319811223 0.288721003438 0.20238752482 0.283481040244
r=48.2113884678 0.304918376438 0.198254854178 0.291214003092
r=47.6708812075 0.316292677042 0.173151164194 0.315307435557
r=48.6906513757 0.293826434331 0.203489939465 0.283716883562
r=48.1171749551 0.305108131947 0.186812623751 0.309123049727
r=48.7186838381 0.293480212158 0.204647082823 0.28590371277
r=47.964468895 0.280911866183 0.211221300963 0.281489911306
r=48.1855839295 0.278007214177 0.207555718194 0.276456340286
r=48.5079708401 0.290422472904 0.201298701299 0.283897367839
r=48.7969528911 0.297287888146 0.199277518858 0.289973234507
r=48.1515781356 0.284818941504 0.198189415042 0.285236768802
r=47.9422590601 0.29916528098 0.200866530506 0.293505172871
r=47.5088949945 0.336255462489 0.158297733549 0.339068378836
r=48.0391686398 0.296505421092 0.203919610258 0.292339448014
r=46.7688747268 0.297756940614 0.200098057241 0.303632714347
r=46.8306761 0.297261026048 0.196303300189 0.312857113809
r=46.5869322779 0.295438690238 0.202884030221 0.302073592495
r=49.0886706259 0.299951156249 0.195021305981 0.302831253263
r=47.763437542 0.304391806085 0.195504389597 0.305300646016
r=47.0355376764 0.343738279895 0.172616218319 0.319645253094
r=47.6496861762 0.340455830977 0.161574890479 0.341848832696
r=47.9350373915 0.323195672252 0.160062160062 0.331390831391
r=49.0027521127 0.311118961028 0.18080053094 0.317739652159
r=47.9884597828 0.317555395424 0.16873836546 0.3344742689
r=48.9504435305 0.319234473022 0.172926074477 0.325984723118
r=46.7872012901 0.326207299569 0.171535380842 0.329103668602
r=48.2608665549 0.357787904585 0.148012753101 0.350726960122
r=46.9370085485 0.31912737267 0.18575968393 0.330327235249
r=41.5712515851 0.18341258752 0.31155807789 0.145740494768
r=41.1047500476 0.178756426044 0.316386168612 0.145663519615
r=41.5089173752 0.17350837336 0.32661285585 0.132824491078
r=41.9145813529 0.192736291364 0.306765418677 0.151253652239
r=41.570182464 0.178904646389 0.328326180258 0.13774336008
r=48.1138323439 0.339243462178 0.155740160979 0.357790107767
r=49.1975073808 0.311139610274 0.195193819753 0.301154725009
r=49.1740354936 0.368538956368 0.138274040734 0.353316754698
r=45.542709083 0.244692583402 0.270457104126 0.207443019943
r=48.1920163852 0.277641104941 0.218129847005 0.257304186875
r=46.2951953356 0.258606344254 0.244791124978 0.234425377015
r=47.1170427622 0.279820895718 0.234391320108 0.250089687607
r=47.194519876 0.281480260793 0.233984961569 0.251436052746
r=48.0134770639 0.275800954329 0.231308392478 0.25296122539
r=47.2577568054 0.265690728588 0.240906256496 0.235581158258
r=45.9876728349 0.253632795014 0.248760373265 0.227976538916
r=46.8705670311 0.275444446849 0.232199085261 0.249016058029
r=47.1472478446 0.281533572912 0.233110654879 0.252046784813
r=47.4259704977 0.263915657689 0.236669137633 0.249369903632
r=46.2759496217 0.269995591955 0.227419174806 0.254546624062
r=46.3030051443 0.24306242771 0.262028402039 0.225016598747
r=46.1203488024 0.248474215364 0.270547483018 0.214869464813
r=43.8949035101 0.213835480674 0.307459530889 0.177839444995
r=46.2715165087 0.240979112111 0.267485462078 0.209911604519
r=46.4421015635 0.237342310366 0.26441945073 0.208963722141
r=47.9867763057 0.250906864444 0.246262794298 0.225761111496
r=47.7103852048 0.27552781541 0.237810916824 0.246402064477
r=47.6727752849 0.274307445101 0.238910239355 0.245095131263
r=45.1013801812 0.242288458682 0.28816160816 0.195111485204
r=48.1756844444 0.291782233983 0.214312281485 0.293238116492
r=47.0488973308 0.310383873656 0.18683152905 0.316533753384
r=46.8555888227 0.279396627552 0.231673310501 0.254842513054
r=47.8639909185 0.331011390978 0.170898322481 0.335436541988
r=47.27013603 0.329677625387 0.178818744117 0.313567298642
r=47.6258741944 0.305627897527 0.198611034152 0.295266064535
r=41.5797407924 0.17265652326 0.318890637752 0.121910341611
r=41.6293170028 0.166440148998 0.321239806705 0.123766737139
r=42.0809057004 0.184662123444 0.299186287833 0.14632767312
r=42.180446374 0.189007084084 0.304000783071 0.145951715681
r=42.2169282598 0.188929335079 0.30344672242 0.146446448668
r=42.2181583067 0.188881045692 0.304101401571 0.146286161986
r=43.6370480534 0.202197962154 0.29056768559 0.162532751092
r=42.0385120271 0.177330964686 0.294616709733 0.148105081826
r=42.5691726241 0.183026905537 0.307277636838 0.146017558695
r=40.7376052472 0.16344300432 0.309427273734 0.136213581478
r=42.8989421636 0.188031639188 0.299436231699 0.151265993553
r=47.3762142438 0.31683784625 0.17496853814 0.309720023275
r=49.3779343657 0.346825243631 0.174241636847 0.317604319787
r=42.1784233462 0.188734459675 0.314485176921 0.152708532568
r=43.5079641547 0.19862938227 0.309060283859 0.161940859749
r=43.5079579851 0.198095514996 0.308225618375 0.162664278843
r=44.1794548022 0.222384305533 0.279989914816 0.19607278141
r=43.6236033779 0.202123528698 0.307469967237 0.171515592768
r=43.6502116064 0.205539184842 0.313702803346 0.169085597248
r=43.5432655203 0.215358216097 0.283205224852 0.181465404973
r=44.0399485938 0.218979480804 0.290485734663 0.1863229793
r=44.018848636 0.218494198427 0.290912305556 0.186965177136
r=47.6820827772 0.216626234682 0.258510990781 0.185716040029
r=43.951773684 0.209610121642 0.296066032453 0.181867624496
r=43.872974223 0.210339999828 0.294488392839 0.181581307801
r=43.8936588878 0.209773007859 0.294727580951 0.181828369622
r=43.8495042879 0.210264885221 0.294680845111 0.18143608664
r=43.8339159276 0.206704121976 0.296511737889 0.181904167376
r=43.8154016562 0.220668952805 0.280448371384 0.1798377048
r=42.8567066836 0.199890803388 0.313038929507 0.167461239778
r=49.01220744 0.352539282568 0.151465798046 0.351514965276
r=50.0984295983 0.351421252077 0.136887077369 0.377579165337
r=49.6856882563 0.350534911024 0.132494360679 0.375624942288
r=49.9279062835 0.34927838782 0.14105465325 0.366791922397
r=48.8944733531 0.346759150606 0.140943848468 0.364670945057
r=49.4456380902 0.339534173349 0.157479954181 0.348713249332
r=48.9194334033 0.344033554368 0.137857691826 0.367346452424
r=48.1924470566 0.341381461676 0.136684491979 0.369349376114
r=49.2309917896 0.348857417267 0.134615670185 0.37396166402
r=50.2879937445 0.348494245745 0.133829508649 0.37247605265
r=51.0365824505 0.359577155867 0.141186351269 0.361222166694
r=49.2456618284 0.354625453259 0.140222870788 0.36090474927
r=49.6527108366 0.346074719499 0.136006085438 0.376173434988
r=48.9369732032 0.339656313525 0.148844135584 0.363754550182
r=49.3590843525 0.342924691242 0.137069387059 0.371595583848
r=49.6557258202 0.351572711684 0.140230960176 0.369464330683
r=49.3137032118 0.348394573067 0.153485027766 0.351204375613
r=50.316256252 0.350349778711 0.1383954369 0.368623931798
r=48.0002166453 0.336826997298 0.13632124019 0.367771452464
r=49.3842873231 0.343745792379 0.143724847778 0.362790419341
r=50.6132704798 0.352545642313 0.132543549568 0.377276428867
r=49.6512556549 0.33724340176 0.134555229717 0.382095144998
r=49.3693534194 0.340215968913 0.131729049917 0.38997272918
r=50.0327723382 0.338076262254 0.136122781941 0.371551089358
r=49.0969122043 0.342573024688 0.143592011926 0.368113235366
r=50.2137377983 0.276906372325 0.227390716996 0.281477792993
r=48.4646801368 0.270378855311 0.230494228889 0.272635741489
r=49.1484216718 0.279946586001 0.226600716729 0.281268309965
r=46.8986902426 0.252557082728 0.257071553619 0.254508883674
r=50.6083809367 0.306744703658 0.204332072148 0.295412687927
r=46.3781020979 0.246183953033 0.258382257012 0.246053489889
r=47.0564905006 0.247696403073 0.25896316417 0.234936305259
r=46.7427608012 0.309568795398 0.168423115142 0.322976585352
r=41.2094404595 0.229821926735 0.273635452314 0.1482104548
r=50.0784345263 0.270998031548 0.235619462391 0.274420755039
r=42.4865517999 0.257750550296 0.236199644628 0.206716524783
r=43.3630044983 0.267449602792 0.221093355375 0.2118749139
r=47.1710592874 0.336168264041 0.156084742621 0.326027934971
r=47.6169227196 0.340777917836 0.151216833835 0.343930524085
r=49.1360038777 0.344070199116 0.156079674074 0.352093493125
r=49.005890148 0.316954773683 0.179904767198 0.331628777352
r=42.615746252 0.221035403566 0.273695695868 0.185875900881
r=41.9773509077 0.206028734985 0.285908189417 0.176696159086
r=46.5243369359 0.302027666444 0.25107158762 0.216161489646
r=48.806951615 0.286574453241 0.251789668456 0.239542572876
r=47.0460370917 0.24921464364 0.276852802509 0.214846683114
r=47.1074288098 0.250419961897 0.277355103758 0.214148021861
r=39.6024202981 0.142725033033 0.341863824219 0.116079953847
r=45.7244562936 0.24482025196 0.261032528669 0.222896494281
r=45.8740936329 0.23687696238 0.274135401045 0.206297814113
r=46.6027355119 0.25230910934 0.258084241111 0.228608542575
r=44.6694935865 0.196750479936 0.298836447067 0.170997799316
r=45.8520371089 0.240649431414 0.255008439943 0.221415245203
r=45.7102879355 0.241984244097 0.259115058375 0.220536666888
r=45.5936444579 0.243642654146 0.254194983319 0.227488776309
r=46.0047280074 0.250108839359 0.25422217703 0.228515018915
r=45.9342024778 0.248442078382 0.256725710985 0.226362405091
r=48.3029160677 0.323271038892 0.173537752018 0.320765380268
r=48.1125784881 0.31730336356 0.190414174545 0.296466010676
r=48.3942146877 0.314284493989 0.172400538151 0.324342793687
r=38.1331621052 0.136012418246 0.338940988615 0.100441790297
r=42.7357366488 0.205024786601 0.292168020885 0.149636756524
r=45.0917471925 0.253862723654 0.249310725319 0.235174363771
r=48.9703220785 0.328642799831 0.173574827368 0.321992559054
r=48.754328872 0.324596864323 0.181696841971 0.313031260976
r=47.4353669761 0.317718196618 0.179474401143 0.31008505266
r=48.8133681916 0.330957279759 0.170959618458 0.324892206377
r=48.3933235866 0.329408275766 0.170016049124 0.307776847394
r=49.0164709563 0.324995302518 0.182908211199 0.30871852687
r=46.5734940851 0.241186867633 0.262076740011 0.213881118394
r=46.3565025371 0.270087264345 0.225467193546 0.243187618342
r=48.6698347739 0.277222394451 0.236695292506 0.260578788607
r=48.7466957127 0.276363921152 0.241260677665 0.255290583517
r=46.8146118799 0.246749245085 0.262280785298 0.218231492219
r=47.1172142987 0.257893963227 0.247492996185 0.23397239718
r=47.1202513348 0.259874608402 0.25753459732 0.229175923463
r=47.0592425155 0.259400693634 0.256572766682 0.229392350174
r=47.0823150649 0.259339378063 0.257259635718 0.22929440121
r=45.865397944 0.234607817779 0.284697564684 0.198971633707
r=46.9647748451 0.249627991387 0.271969904746 0.225525723545
r=48.0489057499 0.318447614436 0.186431524452 0.309297677133
r=47.6887210107 0.290689006425 0.207009572492 0.284394116881
r=48.7749927609 0.276346661753 0.238609422026 0.252195811068
r=47.7813513357 0.28105268475 0.233890656834 0.262194608611
r=48.505774911 0.284205093956 0.227528004614 0.264604393714
r=44.2992695861 0.207602463368 0.308161676223 0.171133290861
r=48.0157845091 0.274078373435 0.247906993105 0.242771211482
r=43.5642232535 0.205659333797 0.290442291566 0.146247033845
r=44.1144467028 0.208521721317 0.305181218267 0.166454501558
r=42.3376847686 0.199881875231 0.297659653008 0.152912513843
r=48.2706273266 0.263486837703 0.244536341858 0.258227272119
r=46.9849317903 0.28321144885 0.246140324694 0.240842080825
r=43.5363094179 0.206479313037 0.291717780008 0.145738076651
r=42.2883660542 0.193928874489 0.304096274011 0.138532747049
r=42.3971060107 0.194713663878 0.307241719377 0.149782357342
r=47.9589875324 0.274490189634 0.239826419157 0.259180397369
@group {Shuffled Data} recessiveon
@balllist {First Position} color=pinktint
r=10.4520541328 0.261897620476 0.210157968406 0.397720455909
r=12.9365086073 0.226075671805 0.374622424093 0.255767122368
r=15.1632039903 0.190738155842 0.21124476558 0.268967074472
r=17.2069525232 0.263864906787 0.190757704352 0.332845561767
r=19.1944967515 0.325791739264 0.188966895562 0.212949677155
r=15.6408043875 0.158752778886 0.311130745407 0.216363601816
r=10.8225955014 0.163591455437 0.331878263209 0.20879644914
r=18.6567447457 0.106851658272 0.298679083911 0.445424308657
r=16.0989891782 0.312453916646 0.107650714511 0.487342438819
r=20.7862657881 0.15638980743 0.252489787979 0.249007975102
r=14.3922199658 0.253392440188 0.141721092349 0.367567933403
r=12.7337893171 0.263443082151 0.235523717684 0.131009780962
r=17.0250593739 0.148602505423 0.248757148343 0.232597482123
r=17.5266046951 0.149952571412 0.365796653595 0.23815996636
r=19.9895981119 0.229516846198 0.247546768918 0.139411200774
r=18.3278731917 0.237887765772 0.154234925061 0.237155803416
r=10.5741754449 0.223493734623 0.144303942324 0.254849230417
r=15.2018153385 0.278269270582 0.153943827203 0.107432199296
r=9.25413434862 0.270982809265 0.42699956662 0.176265228488
r=17.881274964 0.273500870863 0.189201293854 0.33137596417
r=14.3752243429 0.345169323988 0.190377159876 0.196667436905
r=14.5898058276 0.149271137026 0.419884877028 0.266143380429
r=11.76818855 0.163737280296 0.387043422196 0.163835393715
r=18.0848025903 0.160383160175 0.324537646057 0.34403776213
r=15.7894915285 0.396230963957 0.211917868767 0.26150198899
r=18.2579103409 0.218471955224 0.1428182576 0.247937258638
r=17.9126258012 0.375950725584 0.286920815641 0.157202183753
r=15.9291266661 0.251036682616 0.406060606061 0.214389509126
r=9.73673617039 0.267880085653 0.212633832976 0.133369022127
r=14.1343072217 0.396122609379 0.262553488778 0.206051873199
r=9.50161112906 0.199592487597 0.402185949681 0.124147324592
r=16.1483979308 0.265928044996 0.392443269977 0.123909038014
r=11.955134915 0.207170533131 0.17184102539 0.279121094708
r=26.1661080947 0.154205036491 0.295679992891 0.200004443309
r=11.3030605721 0.151419801644 0.351641910755 0.288309965604
r=13.4229621005 0.153186092424 0.328371589097 0.202957567347
r=14.595113178 0.20341842315 0.156127764492 0.316222679495
r=13.5319147905 0.316857168236 0.153949683899 0.203679411541
r=23.9886132454 0.317456021285 0.152825613009 0.32732628086
r=12.1430504873 0.286660635597 0.185718037762 0.186593515627
r=15.5313739267 0.201337822273 0.329937095774 0.300921414016
r=20.2989311826 0.182331488621 0.346720124039 0.197053911936
r=14.1162771691 0.338088151116 0.29340583858 0.174344590727
r=12.8107873456 0.170932741412 0.300994986263 0.189187091567
r=23.6349412296 0.162743221691 0.20312599681 0.314258373206
r=10.9518923574 0.29262843155 0.168147989946 0.356864742315
r=12.4616249289 0.149139634926 0.320020927799 0.194919195442
r=21.5320449832 0.177201905115 0.187425143304 0.298854634139
r=19.9419569742 0.17753764506 0.186137217815 0.299397156813
r=10.0060430157 0.320030371314 0.213010678946 0.160012736357
r=16.0301101901 0.279938027827 0.164378151771 0.340209004192
r=11.4165943804 0.20110412959 0.308311843969 0.179793338902
r=14.0031859109 0.310415020964 0.190405298657 0.178525855259
r=20.8830452791 0.182729962102 0.194765996904 0.318699969127
r=10.4755016473 0.275849536616 0.358849718335 0.190305288025
r=16.0849651969 0.175306942582 0.341558268772 0.271249739879
r=16.382837356 0.234283552321 0.390128496761 0.145780688274
r=20.2962992372 0.133017731471 0.396136695057 0.202358560348
r=11.1290670072 0.121161588911 0.288161992818 0.403692109523
r=14.1986524639 0.186357629682 0.402117243593 0.122071151183
r=17.6899769606 0.200545575361 0.114442592182 0.425303971742
r=17.6842123617 0.399224565892 0.187324097401 0.122546532596
r=14.507814967 0.0992769569318 0.178623074505 0.333228544483
r=15.5407891207 0.293282975921 0.19492081557 0.113272053931
r=24.9397704025 0.399321720151 0.111791846828 0.263838428491
r=18.1762859948 0.095071084111 0.162804534352 0.403676332436
r=19.7477674176 0.30281798821 0.397604864348 0.10290441063
r=16.1133426573 0.373267592321 0.143169789791 0.217183781045
r=17.2785802573 0.259842246606 0.218665323657 0.133060132361
r=12.6841558915 0.372973209213 0.242777850618 0.234911061579
r=11.520087056 0.381921427792 0.249214403786 0.139134438692
r=15.540695151 0.381525555723 0.139179976227 0.242331916987
r=11.3757687812 0.382589372893 0.230243971528 0.248422200143
r=9.53186794538 0.252732478526 0.392348230217 0.11816257936
r=17.5131159711 0.12871045971 0.386973281513 0.245290112148
r=27.3311237968 0.231324881959 0.123362871148 0.395478734574
r=9.28666034278 0.394477040959 0.24220581801 0.121661038626
r=14.92303282 0.265985429904 0.38210238036 0.136142713328
r=13.5898120239 0.388533851996 0.195193109197 0.261415207928
r=15.6156547771 0.214531599001 0.263040336355 0.387334121666
r=22.9077565544 0.172113564669 0.312365930599 0.152365930599
r=15.0961375056 0.0917303447105 0.391543555782 0.363151638648
r=11.9747890695 0.37889761712 0.284282619636 0.122706286515
r=22.8068092104 0.127777658059 0.29911040499 0.35969533183
r=11.5349213023 0.1377020859 0.360756873348 0.249858162916
r=11.4802676813 0.522392372147 0.282432822884 0.148126745642
r=9.14504858482 0.196921592956 0.414123243457 0.26764168793
r=15.3486183732 0.107752165388 0.219811947073 0.41731383841
r=11.5706189473 0.26827451793 0.30916150887 0.196909225775
r=12.5109067646 0.317616380863 0.219293954031 0.19788906411
r=15.1929148272 0.30494175966 0.191863406648 0.220267297296
r=12.244402426 0.172208453807 0.207765386204 0.296743769792
r=13.1667835754 0.204714310379 0.215555963594 0.276171657682
r=19.3801133416 0.215147789362 0.27549855822 0.304036433207
r=13.1756439596 0.204905069752 0.215115345356 0.303719632528
r=14.0638349814 0.216071965317 0.302584154957 0.204297988838
r=16.8746273275 0.264795678722 0.233501643964 0.14549084077
r=14.763405898 0.256964505831 0.148844780176 0.35673535826
r=17.6303105859 0.141843971631 0.274413529733 0.368645538858
r=11.9489476097 0.383576687099 0.279806438915 0.20446208787
r=12.0450342316 0.337828920898 0.269509938038 0.162211314074
r=11.9692658682 0.180203607392 0.310777913024 0.191877835565
r=11.7338536673 0.309719722609 0.196507346478 0.384985858163
r=15.8137238127 0.331030297372 0.104616964661 0.192474674385
r=13.3480362565 0.241025865656 0.247388247662 0.0933769902976
r=15.9563378876 0.30241497188 0.21668583311 0.10417618425
r=12.8972872124 0.358881683852 0.116987349846 0.347772935048
r=18.6629321869 0.367793555828 0.209067973762 0.322987097239
r=17.318369813 0.3777177394 0.322341652013 0.2109827532
r=16.9997756928 0.241427571728 0.426721983405 0.0956712986104
r=23.5332518192 0.204172822286 0.307902190026 0.0952977319825
r=13.7558386402 0.345573832393 0.143322398697 0.18981426852
r=15.0106594577 0.385164084938 0.254531757616 0.221455812421
r=17.4273353702 0.229501498595 0.226916925393 0.154551563781
r=13.4329790659 0.391991871209 0.222398628267 0.245673641762
r=11.6467825317 0.129526220667 0.257802180214 0.400083558599
r=13.3870352409 0.22675004266 0.401360731448 0.146427254262
r=18.1677403635 0.225097567705 0.155126285943 0.229723038137
r=15.0918069642 0.355070131065 0.246263508853 0.153276615314
r=13.4858931531 0.138009196296 0.370312803575 0.260475357814
r=12.7413997582 0.191112688711 0.321050237934 0.193175893778
r=21.0610195097 0.199838722401 0.280509076247 0.309255055264
r=18.7288233792 0.191613447053 0.397843256127 0.110228961989
r=12.4648342108 0.134109816972 0.212835749941 0.381079153791
r=13.3385347989 0.173839446012 0.34644780713 0.284124134393
r=22.367546903 0.386589248923 0.14590747331 0.230052444278
r=14.2971877994 0.20375845982 0.176522767593 0.270648531441
r=18.9495419422 0.358690917012 0.287246787192 0.123175778697
r=13.8676672785 0.241489949428 0.316624877821 0.134970889465
r=12.8169520957 0.353177556184 0.225628813812 0.291524036315
r=17.2806475869 0.248541399429 0.238693259403 0.370484545041
r=17.5250933838 0.243508555461 0.244724283718 0.366732594219
r=18.024328157 0.19954068518 0.333007458598 0.152109055666
r=17.0682258334 0.206191386934 0.306145829982 0.330394788866
r=11.4454261382 0.191740075506 0.166477727741 0.321754323928
r=9.62825964642 0.324239694591 0.198687427615 0.320765238279
r=19.2016941974 0.150159744409 0.263832074289 0.247409751874
r=13.0904656578 0.254624481957 0.154068533306 0.344475892045
r=15.6960231187 0.145017297177 0.268496819551 0.246568463341
r=13.8544594233 0.161704210238 0.34394170448 0.265538053704
r=12.882122429 0.255547607437 0.161709633942 0.342399880588
r=15.9729486521 0.15852031127 0.252602103572 0.241604181772
r=14.8462060063 0.346482599895 0.25760362069 0.237538291989
r=13.3367541984 0.257061265167 0.158586735489 0.237745136062
r=15.0889208348 0.140679326023 0.327627707943 0.154158866007
r=15.4703074666 0.33754704631 0.150425462281 0.185812469318
r=11.0476133117 0.327123943849 0.21429046637 0.196992881378
r=13.6800106587 0.216245966918 0.310952953052 0.3845903751
r=17.977366698 0.19477826435 0.360906104128 0.177217903344
r=13.5911776769 0.382756317498 0.231564425046 0.251016551071
r=13.8083919962 0.278155594613 0.197172145991 0.380799768438
r=16.5701175843 0.196999422966 0.117772648586 0.285112521639
r=15.1250937311 0.288214068342 0.208242761499 0.369511346839
r=14.2773251059 0.128631992555 0.191948436908 0.410436700789
r=10.3878211154 0.317665607934 0.325594680438 0.160249525855
r=10.4519663181 0.181444385435 0.321497327978 0.28837504564
r=23.7917846333 0.323045319289 0.204815394763 0.317829145121
r=20.4715113169 0.206886008996 0.283043709227 0.180871432885
r=16.8224852247 0.306688081707 0.335804299481 0.157935919611
r=22.1393186328 0.178793800034 0.193175607369 0.330129636311
r=13.1820319655 0.195113897694 0.302615529244 0.13741143017
r=24.343420271 0.216700886505 0.146093619857 0.339368468376
r=9.35795467137 0.299565463973 0.146418256568 0.215661461518
r=15.7108316978 0.338413107248 0.161479573585 0.229090648923
r=18.8551364151 0.225413130862 0.366815542653 0.275480125056
r=14.5014323442 0.354260684895 0.23935934873 0.143239536324
r=12.4292793432 0.153865870424 0.343559323726 0.254980676473
r=20.3973806016 0.325149976927 0.153853253346 0.197969543147
r=18.8482776785 0.337859151066 0.180964136323 0.190461496263
r=12.2331577775 0.279862206358 0.174483273844 0.356810824272
r=11.4483213703 0.336583179246 0.147167591192 0.187286378663
r=8.72443262143 0.334249504511 0.149139219355 0.198952034656
r=10.6368409454 0.318219381852 0.3079536481 0.195471323894
r=17.3179121376 0.28574430383 0.195752622253 0.185232200959
r=11.4581625501 0.320317016766 0.310922142995 0.202471574484
r=26.9295508336 0.156116762346 0.202966059019 0.325813274247
r=11.6146386853 0.158568002132 0.193953391964 0.321636907406
r=12.0272345271 0.199778915848 0.31488540005 0.326258640472
r=14.0428753485 0.195832424176 0.3206415012 0.162448178049
r=8.98399278213 0.428364911417 0.278174212598 0.118786909449
r=19.5567348459 0.30594581357 0.178232625284 0.313634254485
r=10.3234973935 0.247151796176 0.326053897739 0.144504275422
r=21.9165128415 0.160795767863 0.230433679807 0.318016276519
r=20.6446869119 0.232963354648 0.160453570694 0.320033195265
r=11.1229527054 0.317274089407 0.157889494676 0.184224258513
r=11.8071587594 0.15479384548 0.318677106719 0.344193177463
r=17.4501760426 0.341579177942 0.15995122859 0.317714915988
r=14.5615974363 0.332559260395 0.135302107523 0.181001621172
r=15.627826783 0.310198479063 0.195923132751 0.197816414755
r=17.6410565601 0.193806585007 0.299692992074 0.339682340779
r=13.0546056984 0.219302413147 0.136919673716 0.251820527641
r=9.54888616137 0.12085077677 0.201404734033 0.416023491597
r=11.2351338123 0.312549425148 0.398990206217 0.174219843056
r=17.4343178804 0.214418257808 0.275167785235 0.298527652047
r=11.5989693412 0.434033901118 0.157160936949 0.294798647275
r=11.8682767787 0.18280856683 0.302851483514 0.329509346759
r=17.1735164666 0.360304907875 0.162175933475 0.136984346975
r=14.0913567582 0.190765820909 0.277167119828 0.135961238612
r=16.6979693331 0.19766029534 0.118807134181 0.418589784568
r=15.364219752 0.27787563902 0.419424838269 0.179116833204
r=10.7861753492 0.122503424904 0.415999711587 0.201023866176
r=12.1411582558 0.421793912946 0.257866123237 0.187603732344
r=15.5140927576 0.244246359745 0.14898958853 0.398595614929
r=23.3677044807 0.124519413007 0.190402700312 0.415804768867
r=15.5347486225 0.403687246055 0.248969001567 0.136715718351
r=11.1134452462 0.418359995969 0.134028060814 0.259812937933
r=13.1841260338 0.25762318945 0.421354539681 0.188097479532
r=18.1356502394 0.383311415755 0.279097836465 0.126101133109
r=17.3381858936 0.100772124332 0.184583910777 0.321586484525
r=12.084532576 0.344275506367 0.367538816956 0.153656046849
r=11.1418602693 0.203577936061 0.385566782618 0.104411683507
r=8.2401171347 0.398052916699 0.221009656905 0.0971186307608
r=12.6204243259 0.134518731258 0.367360729822 0.296236854331
r=24.7775516218 0.136190368551 0.218884105473 0.274877474904
r=16.9447120491 0.148121630032 0.268666662995 0.371174277264
r=30.2442611384 0.204991728404 0.397420221055 0.300390802944
r=10.8352585012 0.191273540142 0.158248803222 0.356270693182
r=8.99067501381 0.254760530871 0.236961915753 0.0989844200808
r=30.7117908814 0.242803293324 0.26937555798 0.0878707469497
r=18.8947602375 0.180798200276 0.201393931628 0.323338031979
r=7.72639110867 0.122333737075 0.391780170892 0.265486024706
r=9.81519578973 0.182667947934 0.290823693852 0.118870086691
r=17.0540302303 0.262866931402 0.194796327242 0.367132050384
r=12.5483545412 0.364894513227 0.189287173785 0.280336151337
r=13.786091043 0.36019984789 0.167702801809 0.212466556206
r=15.8028102469 0.25756735044 0.360974189991 0.21331724321
r=13.2224498036 0.344110690457 0.252332220912 0.247763734744
r=8.90426457227 0.291729481471 0.113522420503 0.160011219016
r=17.1209789951 0.267702330243 0.325783011776 0.211976948133
r=16.2064507424 0.321401189729 0.27761376291 0.20521654836
r=18.8993603673 0.257201717937 0.388910227312 0.139477635392
r=16.2228815083 0.199175676389 0.157774639236 0.312383242014
r=22.6563767685 0.194641618189 0.32865453381 0.319047873192
r=9.58991226192 0.373583270943 0.232030437014 0.155217471147
r=12.0102247474 0.341178245455 0.248397073244 0.161744738629
r=14.0770228303 0.227310928808 0.300765141765 0.190209625607
r=21.9020642574 0.13601342711 0.398305626598 0.207496803069
r=21.0773333742 0.278862827722 0.188042739181 0.326616499405
r=13.5294238378 0.339030256995 0.251550829219 0.146347638942
r=12.31207605 0.160791448715 0.341953929627 0.211540335943
r=16.4439880532 0.250160771704 0.263987138264 0.154702572347
r=17.4223115333 0.295117333686 0.320036983225 0.204244265399
r=13.3271994065 0.216021474993 0.320641424131 0.273452952812
r=14.1283818381 0.288057028228 0.179868175956 0.215145436309
r=16.7466715085 0.279737985815 0.211668656352 0.322119573557
r=13.2497992985 0.235860973387 0.359948107241 0.177758628662
r=14.7610932572 0.322457952404 0.270046758322 0.155070137483
r=12.0676334933 0.277924316419 0.161056122849 0.228382648664
r=17.2917719735 0.159795643227 0.25792946853 0.333995600653
r=17.5271544999 0.312335486959 0.159428092845 0.285235702321
r=15.7397565759 0.350520925305 0.158396609571 0.249514391665
r=17.8898192348 0.13866946433 0.245186373735 0.233399160701
r=17.3644712413 0.290731900111 0.169812890678 0.186672491081
r=11.9950114455 0.33069339162 0.176076206421 0.277666682168
r=17.0672075332 0.294790556833 0.175853754276 0.214097459766
r=14.0039601212 0.158886569495 0.26312559061 0.226788085406
r=13.1759677292 0.173514088825 0.314371488398 0.307842849926
r=17.0642628231 0.285413449676 0.360880985645 0.225091301257
r=13.842242888 0.191737825987 0.315624278791 0.191207015924
r=17.4981260827 0.203974073167 0.289859928096 0.325090524851
r=14.7327393309 0.187382236372 0.331654863232 0.214995776753
r=12.957185028 0.145464128072 0.269862968575 0.370494154373
r=19.0935831187 0.303474294488 0.124065402773 0.189339506616
r=14.7956502898 0.354803411063 0.217115689382 0.289864915855
r=9.86411068951 0.282684809422 0.225192965704 0.357523673112
r=10.7942418537 0.369279939838 0.262037559274 0.148164859727
r=14.485602035 0.140363373319 0.223455951858 0.373782357666
r=13.7731143438 0.281495578744 0.2110702481 0.373688942164
r=15.0508491007 0.147188725846 0.359116664245 0.255673398228
r=16.6279481036 0.150286927128 0.222183790583 0.381086392579
r=11.7785491634 0.220623718181 0.391723971529 0.12613101701
r=16.9498400476 0.228880229395 0.364421733696 0.257995735608
r=11.6334333396 0.367546142275 0.274932200226 0.220483766483
r=15.4746869081 0.147184822521 0.359265605875 0.261982864137
r=12.1760715901 0.147889232103 0.348344442638 0.259307429686
r=14.2059161114 0.250614250614 0.150504469653 0.249098227822
r=12.9832214089 0.264148260499 0.240686320978 0.133709356337
r=18.398446784 0.279274524117 0.21638497389 0.13435903195
r=13.4187810193 0.351903435469 0.133704735376 0.264856081708
r=11.5869843629 0.268162201916 0.363894286657 0.140753425396
r=15.8666970914 0.282413548134 0.123131209366 0.394579326839
r=13.9488737631 0.251563072211 0.149522255884 0.228911009755
r=14.8555684245 0.383491910278 0.230924802353 0.140535944107
r=16.9311895464 0.245531629354 0.135881168792 0.389221008967
r=20.4168962702 0.247695596028 0.143117958766 0.233869172196
r=19.1026434335 0.142034257996 0.218735788995 0.267192158052
r=13.7108208903 0.140702335597 0.383809839324 0.219049196621
r=18.4719688551 0.266114330066 0.199683519551 0.122717399806
r=12.4712273434 0.191129595741 0.281630344369 0.406082182665
r=11.3094568404 0.247877908255 0.207679113339 0.125522276466
r=13.7022086066 0.402949606211 0.198676932217 0.138737465779
r=11.0179096515 0.139434336156 0.41406953702 0.254954062331
r=17.392178187 0.264129245786 0.199197823465 0.395787170785
r=15.7947946074 0.265585101879 0.12888769017 0.394518580313
r=15.5405272157 0.097751514848 0.42290550353 0.179127647854
r=18.0482481137 0.251816542128 0.408734862149 0.135429013141
r=17.6532980454 0.366821341705 0.287485696871 0.206752801688
r=11.2499388424 0.137688383276 0.28446607635 0.370140151293
r=11.9714727991 0.375364088169 0.280276594858 0.21028515033
r=19.2885421273 0.314704083713 0.187164503635 0.368519399334
r=11.314216891 0.371431237171 0.205542078746 0.288766560926
r=15.3253766244 0.401382474195 0.129382226217 0.288397755804
r=16.1187875199 0.140505961923 0.378433258523 0.273729369914
r=13.724953855 0.453665454097 0.278993772736 0.118441334238
r=12.2513280887 0.209961745244 0.192592018197 0.319117038875
r=18.2121136761 0.152105152175 0.255710972095 0.328038237155
r=12.7447584575 0.288091523661 0.165938637546 0.329901196048
r=13.8083561003 0.24246554034 0.347676110024 0.157295946681
r=17.3408582209 0.348788430169 0.15622294586 0.250201244832
r=15.8250003641 0.345555154577 0.161626368339 0.241645615301
r=17.2462427026 0.339816491968 0.167710900615 0.224634023221
r=17.9727443212 0.173384180986 0.289340931786 0.327132330154
r=18.0200338433 0.235989796335 0.154822097041 0.347246765674
r=19.3883748155 0.250738331719 0.155824376217 0.244426213196
r=15.810611816 0.268495181616 0.233802816901 0.3280948851
r=15.4002132952 0.342919412235 0.163411713292 0.268926688347
r=13.1771249123 0.182316880046 0.268519626405 0.338526453593
r=10.9788560046 0.204282693778 0.272931755814 0.164379864141
r=14.4363344243 0.31028741328 0.292051536174 0.176134786918
r=15.6215867017 0.297716962343 0.186626341607 0.202817836462
r=16.4946436813 0.296519366432 0.306385598296 0.210856737211
r=15.1495312073 0.284616806451 0.229939234306 0.174949747002
r=17.4422724669 0.2509202098 0.156464678828 0.246111656327
r=16.9484814246 0.252437798068 0.158124292132 0.344903311997
r=19.2870548249 0.203396544041 0.190028222013 0.322844976977
r=21.3552220466 0.152166289412 0.217266554022 0.365925973157
r=21.2311515281 0.134790070088 0.253685841836 0.393519064497
r=15.2925356644 0.339003986301 0.250238616585 0.248161248667
r=20.4868379657 0.397102619757 0.126293473323 0.199586088537
r=13.7789686321 0.255067567568 0.40076643808 0.213644614764
r=16.3514595414 0.243863245969 0.382722890231 0.152213664321
r=9.87252843621 0.361446309899 0.310423224904 0.116518013291
r=17.1629814509 0.285034732709 0.132135306554 0.217872244035
r=16.6989225763 0.303176492611 0.351078955754 0.206354128412
r=10.5524798779 0.314612926272 0.336260528878 0.20745799254
r=15.0878652063 0.313417283841 0.336901969779 0.142297836869
r=16.7994300474 0.336327663461 0.313829073971 0.207415869064
r=22.6115622209 0.305414847162 0.200698689956 0.345021834061
r=19.2331395939 0.36371124031 0.207687338501 0.13690245478
r=19.6287065556 0.305872437179 0.149665664219 0.341649725867
r=19.9201354194 0.268660684613 0.370754403456 0.227982718511
r=19.0146005525 0.326161973331 0.206620372343 0.326374984024
r=13.3341411437 0.233873259449 0.121787845573 0.391426135672
r=12.9577499082 0.40103045331 0.289551441001 0.135904022331
r=10.7344558785 0.34109021358 0.297730315588 0.213987886516
r=11.6511470378 0.201178162118 0.161898602958 0.316789532298
r=17.523451592 0.201016371436 0.163255048607 0.319733256626
r=10.0565770749 0.338285878942 0.167125902714 0.298611486304
r=13.788595362 0.198107025846 0.319796141245 0.161856570805
r=10.2172467939 0.169705086459 0.195794120984 0.311804793849
r=12.8484212663 0.326144801022 0.163041420403 0.193649766444
r=14.400819353 0.295254847903 0.191583718826 0.335107021743
r=12.0294357083 0.293810574092 0.177175967423 0.335052152048
r=14.2901858939 0.289490696009 0.194261206843 0.342968657681
r=9.76801823169 0.303407625643 0.173427982083 0.330485751458
r=21.4347506787 0.33127620492 0.191881674317 0.171596903448
r=13.302452929 0.192249254236 0.329625873463 0.172671785785
r=17.9019569278 0.330616896622 0.305685864519 0.192114064228
r=11.6224220422 0.160632200216 0.192582713807 0.312241075989
r=9.82269506588 0.164555593315 0.340742685903 0.313648861565
r=20.6802800172 0.32337143014 0.159571937081 0.307714832133
r=17.0338957201 0.439109458546 0.280514412144 0.117064101776
r=13.028572888 0.304638200702 0.439168119429 0.146561249294
r=18.9538043013 0.109066445051 0.291780442439 0.161897977759
r=13.917037278 0.112358565404 0.153672080498 0.296242328087
r=11.921309921 0.286038272751 0.428221731773 0.169879313315
r=12.5354219448 0.422817869416 0.171683848797 0.280733104238
r=17.2143549115 0.113603460294 0.417862696384 0.291801462046
r=15.1324243732 0.424385026738 0.115802139037 0.283368983957
r=14.8119536506 0.290219367262 0.436363734345 0.162488413701
r=12.283639996 0.163065949969 0.431879264007 0.29951416167
r=16.2405493289 0.149883391638 0.300120772947 0.438759786773
r=18.2512202428 0.160785354205 0.114022287079 0.434797028389
r=19.1729245888 0.436440018671 0.157564441678 0.111197551994
r=9.84930535753 0.171642320238 0.287831513261 0.414444759609
r=13.2896203939 0.115634631172 0.169145256585 0.288265615116
r=23.8128890875 0.295787315178 0.11238622873 0.434723171565
r=19.5808208984 0.116723735327 0.15950952366 0.440308275479
r=16.7697925328 0.151659154413 0.302155778997 0.110766657829
r=9.15614816622 0.270551910459 0.420168371285 0.11852325357
r=21.3271108234 0.414164534805 0.115569319151 0.169785916252
r=8.49628188272 0.307060284704 0.148220939279 0.435436542057
r=23.3321471655 0.115493646139 0.163831867058 0.290566959922
r=12.4780493041 0.44559321526 0.156792232311 0.288351463934
r=16.5675392237 0.112855719669 0.296725429896 0.419608437649
r=12.1258479917 0.420995724185 0.292770432988 0.16410281614
r=15.8962855323 0.210810960344 0.283213687982 0.15767597549
r=15.3608021764 0.233500167807 0.153521763873 0.24839853497
r=16.5898467916 0.25798144136 0.163593999101 0.362956301353
r=14.025978128 0.233702089619 0.182255000559 0.245189406638
r=13.5966058567 0.29024601307 0.203636418233 0.367504545182
r=16.6103055123 0.214872798434 0.344748858447 0.253881278539
r=15.6207077364 0.223693551872 0.334194181217 0.186540763377
r=19.4039027137 0.383549565436 0.251459041861 0.133686022589
r=12.8235148571 0.347304959908 0.182176542058 0.128679026429
r=14.711310768 0.284329856621 0.341889713576 0.155619085326
r=15.1046816578 0.169825761795 0.162921473466 0.314252526056
r=12.3478008338 0.161351425816 0.171304587409 0.357969417275
r=12.0117889255 0.274639364103 0.405678584279 0.116090412482
r=14.9775012676 0.114738885323 0.186302789399 0.291367323739
r=16.1131051776 0.159648390065 0.410118446888 0.312013686271
r=15.5167143721 0.384803512868 0.137346451003 0.280862653549
r=14.1086007953 0.325954001206 0.145835127918 0.184253596348
r=19.8796900384 0.144790375367 0.207276432207 0.313147853846
r=13.4717832839 0.178628089512 0.380406646627 0.240230460922
r=13.6718994158 0.180302461552 0.217697811448 0.358383952134
r=13.3794222403 0.179229814426 0.339496146007 0.274211961935
r=16.9663543403 0.206880365311 0.273400827657 0.180732573772
r=8.02282222128 0.388295519452 0.23167605035 0.120772511177
r=14.6327729309 0.366739547544 0.263665164428 0.168265583865
r=11.9318925947 0.327354337565 0.199846580189 0.193222576209
r=16.2128260276 0.177766686049 0.226057730735 0.256163199358
r=15.845607609 0.20476892822 0.312368310156 0.169511167299
r=18.5052919803 0.170742270789 0.270755597015 0.355010660981
r=18.7792123009 0.268444398196 0.18049915562 0.206357106768
r=15.0691178637 0.204744841221 0.339626838008 0.274978376375
r=11.7092841159 0.177733012987 0.215316428823 0.345096457665
r=13.240972434 0.264013304946 0.213748401278 0.340980140374
r=17.036740798 0.203948430741 0.133992538265 0.38625952901
r=16.8336306547 0.393305035694 0.259502218792 0.13148755547
r=14.1163412214 0.206291242232 0.277596258569 0.134345569864
r=24.6957387326 0.431796048111 0.0886579692807 0.220507902295
r=22.2840297211 0.351955061453 0.305215452759 0.143829749787
r=16.1693543298 0.334085891297 0.168224559387 0.21311415327
r=18.5349034831 0.281079460903 0.390456214572 0.134518004439
r=12.2422952509 0.207701887154 0.279126353099 0.376702749305
r=9.47268491076 0.382786803548 0.265698195953 0.218254759294
r=17.4617915827 0.131047904358 0.392148373769 0.193290020993
r=15.1974765235 0.382823948085 0.209807410509 0.284069499686
r=14.4743767007 0.134124859076 0.382275225479 0.197593714769
r=12.6574116449 0.184710450503 0.284581019582 0.20892655839
r=13.6077180429 0.351321313905 0.212398122993 0.276981970857
r=16.6489087944 0.245848045511 0.354781910832 0.231697513592
r=13.3679123475 0.16804153438 0.357590200425 0.243594926898
r=11.6840536091 0.276284755486 0.324117492171 0.178137447688
r=11.918263976 0.170974259746 0.332773905661 0.270565548469
r=14.8564181602 0.258492617194 0.338227885529 0.176272978617
r=16.985500962 0.337053543599 0.260397361873 0.176363341677
r=17.3678372699 0.176855438764 0.336684709989 0.259541277449
r=11.4393358855 0.195076069321 0.286512098196 0.200484398147
r=12.7301701277 0.353055138971 0.204724363501 0.261205482969
r=17.360604997 0.206022570673 0.266527617416 0.138552646281
r=15.7319625623 0.36454746607 0.245062889733 0.233703690556
r=17.7092677971 0.1607149438 0.231582826608 0.380725999631
r=15.8632446284 0.226953578825 0.229125625095 0.166388846795
r=18.2518667228 0.246045960961 0.156340123251 0.224947633648
r=16.0271124424 0.200509662349 0.324952219155 0.168188575069
r=12.1423939143 0.372836639932 0.227838750528 0.169902912621
r=20.8912137027 0.126318043141 0.178986244179 0.345394208639
r=11.2089467154 0.320793643826 0.329441201001 0.189148852114
r=12.2479608429 0.347552602436 0.309368770764 0.20642303433
r=17.671071413 0.233869996387 0.169349981933 0.364114505962
r=18.0715754141 0.173871946669 0.212079001045 0.373712750609
r=11.774877519 0.347161815546 0.125738820118 0.179770268763
r=11.3264107995 0.352117565378 0.325966211525 0.2
r=12.1254172143 0.134691899612 0.204958171802 0.314017547439
r=15.6932937032 0.227174643097 0.369678608686 0.170241650828
@balllist {Second Position} color=greentint
r=43.4169995799 0.20075984803 0.258798240352 0.270345930814
r=37.2969356098 0.205580292216 0.28131922225 0.270288412056
r=36.4775121746 0.315810000821 0.30025043107 0.159803760571
r=43.1234981409 0.328133688431 0.161403611461 0.291375223155
r=38.1987265332 0.319155478118 0.2171005432 0.163267397766
r=30.4901733694 0.205989093466 0.30429041023 0.338577590302
r=29.9661205598 0.160730225108 0.348422043701 0.287406918308
r=47.2442525251 0.286914378029 0.276347049321 0.220621495771
r=48.6706385109 0.228854323935 0.318879252835 0.267476563323
r=34.2789220933 0.295127407119 0.228039291967 0.288815405563
r=43.6912321566 0.279212209401 0.191939359074 0.239078203783
r=28.4293852643 0.225742756119 0.204757312761 0.302291408367
r=33.2918648978 0.252586895829 0.271766769416 0.194642505008
r=35.6140409726 0.262656587684 0.194359420687 0.288375595302
r=29.6669440274 0.25730265345 0.188868862243 0.25808932729
r=34.4364323239 0.254025792959 0.187800627396 0.266190310213
r=33.2644146873 0.285403673399 0.276534874406 0.237855467185
r=25.9899936393 0.290221516804 0.226057552964 0.277247947002
r=34.0548155479 0.20221986806 0.277724274089 0.283045215968
r=42.4087162395 0.292012938542 0.169420253794 0.315103259517
r=34.3882177764 0.29787671057 0.305322344604 0.217874656602
r=37.3535867073 0.21333632354 0.262585034014 0.258907079315
r=30.8126446565 0.245886244499 0.312505256076 0.172371261178
r=46.3473108828 0.327946500935 0.173324183321 0.150327649193
r=41.1640806103 0.276168280628 0.284706875075 0.205287901314
r=34.1667470233 0.270750752794 0.20162977833 0.277589697351
r=37.5290758518 0.34590079791 0.158928654752 0.200503942886
r=36.4579333518 0.273967747652 0.269750132908 0.256353003721
r=27.8255996896 0.205389007852 0.281548893647 0.247787294789
r=39.529678116 0.292812854773 0.199414898262 0.261680202602
r=29.9334739957 0.265547484054 0.209337349398 0.250365432318
r=31.3389836033 0.279989332816 0.226992823894 0.282219743988
r=33.8751581903 0.158386057842 0.332352412248 0.222309415208
r=32.9575113592 0.371149595103 0.2972018262 0.193772702532
r=33.5554838516 0.137522557957 0.384896580445 0.30518408835
r=29.1789906041 0.143205493417 0.338934431183 0.323169791039
r=34.0535062049 0.147711473222 0.295348794097 0.34219453868
r=33.7217846955 0.192931595798 0.14386354947 0.321971681585
r=44.3251174392 0.321360278346 0.143010161895 0.341343714011
r=31.7751377475 0.178101380337 0.233344033618 0.261913794613
r=39.8661717494 0.209621688668 0.152166208913 0.345087268539
r=33.082100719 0.324784001911 0.204735803692 0.314612029192
r=32.2112137579 0.21100171723 0.291654264453 0.341534058386
r=31.8237258229 0.204833677413 0.303230212812 0.148487341477
r=37.6898736924 0.285996810207 0.202424242424 0.359425837321
r=40.381453931 0.163613662127 0.334521677701 0.226223529218
r=31.4279759023 0.227270084874 0.338594349494 0.146087664225
r=36.8672228589 0.306937488233 0.210479336548 0.332469212785
r=37.6255292312 0.331766931097 0.309325138757 0.209206495823
r=30.4727452175 0.160419320074 0.35607916136 0.211046340747
r=40.5612244494 0.191870709035 0.140014581688 0.367093991129
r=31.2404561464 0.192568917299 0.342834053681 0.160979551811
r=32.7916273855 0.199580725527 0.164884243787 0.288084097952
r=42.1079371904 0.340793944903 0.161589452164 0.20355050988
r=34.6367604386 0.166681809922 0.226876249319 0.304424859168
r=39.9209068871 0.311593201721 0.22958520535 0.163112819096
r=32.7102089304 0.279673908136 0.266526850732 0.177391856734
r=33.9604758829 0.259631844792 0.261956590655 0.211129192468
r=43.2376545683 0.283095134362 0.206265501672 0.270674853973
r=28.7090272535 0.269279871149 0.240302232041 0.284157252036
r=43.5621911267 0.234014525361 0.248399995337 0.275550529838
r=30.5392468897 0.204363563329 0.244813629477 0.28295835098
r=37.9326499316 0.221251178875 0.271361207168 0.121848475322
r=26.7390924617 0.297555401567 0.4033656251 0.181015928667
r=46.4992909058 0.389423807485 0.156874663278 0.119371267274
r=42.4786166514 0.229097513622 0.124506795265 0.256904866287
r=31.37499898 0.315256643724 0.118213525109 0.369641038304
r=36.2077285231 0.261418456023 0.279795283167 0.207037354009
r=27.7634503795 0.246231078112 0.28636832447 0.269369725281
r=39.7171889119 0.255364713081 0.192342992002 0.261395918011
r=31.7453651998 0.189895072036 0.293708098039 0.262984888024
r=39.1657051131 0.289194321861 0.254518874756 0.189949858593
r=37.916778005 0.187861724432 0.295271214192 0.263327875501
r=29.6912612789 0.122685588614 0.366297356737 0.175384870742
r=39.1310935089 0.334134640841 0.174464412416 0.1315432759
r=50.8740599522 0.342526653028 0.132170219404 0.174113115629
r=28.3226125956 0.170568899559 0.336970057327 0.363883684665
r=31.6085113851 0.275835940291 0.261828731016 0.263409142573
r=39.2807070712 0.248772807261 0.262619246087 0.28832082986
r=46.7577916297 0.27557482591 0.242504270135 0.201550387597
r=30.3138060957 0.342712933754 0.157034700315 0.283974763407
r=39.6363543142 0.224995754797 0.323552385804 0.292952963152
r=32.5554074605 0.136010152951 0.159655149778 0.313901227544
r=43.7931898169 0.366933943506 0.164583892473 0.328597707544
r=34.5206450287 0.142327763779 0.1775646956 0.340685009226
r=29.866368641 0.110324569007 0.418087258018 0.378166233266
r=37.7091745628 0.203385917978 0.27650756617 0.242866034881
r=41.3368624263 0.18541277463 0.278481989841 0.254519909216
r=35.168692721 0.22877795496 0.304452672895 0.15510329108
r=33.2690880536 0.157093365453 0.300388660549 0.235230278271
r=32.8668060325 0.227174277609 0.31250532946 0.308190598548
r=36.6948000251 0.243460002754 0.306725870852 0.158680985819
r=35.0190120219 0.154660732442 0.309368054395 0.226022160164
r=41.5537194539 0.309748419004 0.309277014771 0.154507561765
r=36.1545848629 0.154947941477 0.227122150391 0.309068390609
r=31.2768066459 0.155122410903 0.308655280823 0.309538058269
r=31.4282544072 0.293917332081 0.174495068107 0.228452325035
r=39.0891528115 0.181897341888 0.303035810234 0.286609880211
r=43.2803334402 0.253831275108 0.251450676983 0.203838714477
r=38.2461817807 0.247506325106 0.284565599979 0.204206801735
r=33.6780955888 0.230980928623 0.304932807596 0.178659370725
r=30.7407848796 0.155969901516 0.232101361071 0.315923425916
r=50.466310574 0.318217090077 0.174976920882 0.143035748307
r=29.2657979052 0.187106110826 0.342887820363 0.321787031418
r=23.4451508386 0.118914124269 0.411539893559 0.304704439431
r=25.0545570217 0.131003954064 0.29830337592 0.384851683234
r=38.4680588933 0.153236951207 0.303231636016 0.342191984692
r=49.4349888147 0.375434296836 0.184704101492 0.147379802494
r=43.6493900924 0.368311769981 0.141256070152 0.165919809947
r=28.763408422 0.393182045386 0.339398180546 0.150054983505
r=26.012825424 0.32489794796 0.372924275262 0.165385547981
r=35.2857707133 0.258962074906 0.230288155193 0.16073914993
r=38.9384951847 0.272446913697 0.277885022835 0.20248128443
r=28.5071380953 0.265915352876 0.288376812763 0.26862626507
r=40.5806926182 0.27031403804 0.266344902042 0.185533293113
r=40.9403667401 0.188159621866 0.286301482334 0.252880121472
r=30.7857531566 0.170476751419 0.281735262871 0.282401316695
r=31.9402228649 0.265118642641 0.269815298138 0.292683370389
r=33.5291520076 0.262451138193 0.269763163946 0.204690733502
r=36.6738950258 0.262871575675 0.270254517194 0.20050514863
r=32.2794420603 0.214384754468 0.34185976861 0.15447416002
r=41.4504316385 0.311728562789 0.16009781837 0.315316989368
r=28.2034077533 0.216141529569 0.263118392532 0.275713585742
r=41.0819106393 0.274352270026 0.199524601854 0.264582838127
r=35.7345305572 0.175378302129 0.306283662478 0.304334444729
r=38.1956889497 0.297855403634 0.243959542986 0.267278516576
r=32.8553318773 0.179709573559 0.278566265852 0.319830475064
r=32.2426857091 0.30603354389 0.35280984535 0.138586364626
r=32.3453093367 0.296056266202 0.206451064553 0.146933831966
r=38.5265407745 0.21390831969 0.310462866498 0.326425063253
r=46.0783187019 0.268030785782 0.185087102247 0.25048620019
r=43.8802184796 0.278546932554 0.284516702655 0.250694053819
r=32.948158185 0.364333572121 0.136627196494 0.19761914795
r=45.8797215289 0.310344541312 0.140390129396 0.206505823299
r=36.7445495304 0.150502854885 0.295815956152 0.195286580483
r=39.9102981609 0.141766396431 0.215201818728 0.30665294042
r=35.8543663545 0.300558358962 0.228658445553 0.18843868502
r=39.0614448631 0.238340240574 0.285919336905 0.284008895178
r=33.885383486 0.27703381319 0.296507086263 0.20008927575
r=37.0526516601 0.228310303535 0.296391868764 0.179966381521
r=39.563564165 0.18296210139 0.225432250091 0.289333224547
r=33.7999047693 0.226097895558 0.181103796851 0.2894606255
r=40.7647216788 0.295965973497 0.227296613798 0.183286730768
r=31.9953447183 0.18203130866 0.293125734175 0.298068325036
r=26.7383900222 0.199144156191 0.307996790586 0.31874832843
r=33.0667084251 0.319996727213 0.346833578792 0.182089674358
r=33.733143981 0.170381212162 0.27902335174 0.239505022953
r=39.5878045134 0.168409432922 0.377332375509 0.325650092583
r=32.5896225618 0.335169282055 0.274079874706 0.216674030877
r=38.030859359 0.196652844198 0.264102813253 0.297175191689
r=45.9137716686 0.2498316925 0.2548294352 0.207597490544
r=33.6217504144 0.209117137911 0.262319676861 0.285574148875
r=44.682001837 0.274367446309 0.279193113642 0.24730458221
r=40.5312904668 0.224933650433 0.25895288319 0.313169958295
r=33.5077978904 0.148413042982 0.280373831776 0.21218837831
r=36.6967836211 0.152361254025 0.210871892323 0.310215919275
r=46.4098546154 0.353224612689 0.153846928449 0.272499786016
r=31.360471774 0.326924914298 0.208498782776 0.311269161243
r=36.6824719618 0.368132773248 0.211679433325 0.145251626719
r=41.0555564081 0.345917117066 0.152211033197 0.317585742506
r=30.8539954493 0.286263130089 0.184205823855 0.144026974952
r=42.5702418503 0.36081156209 0.147420265771 0.315894261704
r=32.9896052009 0.147893620414 0.315659241409 0.176642023448
r=36.2353995376 0.23087930171 0.187736996494 0.288617013665
r=40.9186699337 0.2836980795 0.287494417151 0.191469405985
r=32.6024798935 0.28203256349 0.289907972746 0.188943456331
r=33.7923515295 0.189097602951 0.294429964282 0.285675291517
r=33.2597950555 0.291693585602 0.350992155053 0.217212736502
r=34.1799352095 0.331653294932 0.301412603717 0.220805046973
r=40.505601319 0.158379679588 0.350004150411 0.204158711712
r=32.9331637955 0.275984759343 0.373844343587 0.131422648064
r=32.029853649 0.138799092906 0.353850524571 0.199531996228
r=34.4532401718 0.147540080436 0.326556847189 0.215451857565
r=33.5512136546 0.309803823875 0.305157205183 0.15244267004
r=37.1544099234 0.201074388129 0.139598188476 0.31901618809
r=43.8293139477 0.36738761876 0.134664450935 0.19549216101
r=34.6368538109 0.133339255574 0.206893488496 0.360235112967
r=40.8100102129 0.207474883161 0.137019002043 0.342204684745
r=27.4857809295 0.129773074405 0.298658084224 0.387409993454
r=33.2212431247 0.273991141732 0.283741387795 0.217150590551
r=43.5186194513 0.33046762219 0.150192049907 0.302994174057
r=30.277660078 0.146772866652 0.330491361903 0.191671029342
r=40.4155933164 0.317345374368 0.334024434689 0.145904337144
r=40.1725455237 0.334270112185 0.200664068493 0.319573781943
r=29.2275985629 0.140690972237 0.339740647234 0.312449928764
r=38.6481994448 0.142419098724 0.218036467174 0.352132727372
r=45.8056525475 0.309675193263 0.140743124317 0.213165566919
r=32.3599502586 0.367874512553 0.272882618411 0.230513078912
r=33.5866496662 0.211605818687 0.163043135275 0.33053548326
r=42.1614575065 0.214748911375 0.153049716488 0.344193477648
r=32.4564658662 0.197190216336 0.249441575167 0.287961756923
r=42.2810635818 0.269677188945 0.25311005734 0.202833277118
r=36.8824317078 0.221424660867 0.244418760265 0.219417239491
r=39.103522923 0.30367826856 0.338310528415 0.209701194874
r=43.1072877013 0.226353243843 0.220440258097 0.27712193199
r=39.6189995375 0.198861057236 0.352040605785 0.166425948087
r=31.4361561345 0.387127017773 0.228008315669 0.228517854231
r=28.0004152586 0.244384882028 0.214798396969 0.268507660786
r=43.1714459775 0.24595665793 0.292047561209 0.255130090136
r=36.8166739221 0.27233328493 0.230387001253 0.209130906224
r=31.4909239236 0.205025596654 0.255786285961 0.285132309467
r=37.5193140854 0.215318803753 0.225276346395 0.273427213725
r=45.083154072 0.271824003788 0.287831880212 0.198944729898
r=44.9451942032 0.244147217559 0.19775816321 0.281186260176
r=33.7330493272 0.252963644941 0.205994247714 0.264201908298
r=39.6753028278 0.286461537073 0.272615364717 0.22518660336
r=35.2273412194 0.215213497351 0.285889310794 0.225314439204
r=34.2185025288 0.325088721154 0.182216137342 0.240186629677
r=37.4326298555 0.216128819376 0.101432059658 0.26133438923
r=36.6398991986 0.178907215387 0.251705797024 0.143233224091
r=28.0716381076 0.182927502623 0.374523770084 0.128761526144
r=26.5197641455 0.123576980451 0.414147758499 0.303485907199
r=34.7984096084 0.135469020568 0.352134983317 0.28688178401
r=35.9316751694 0.383840044386 0.190666515972 0.307920720869
r=42.6395622861 0.174403939042 0.128360329796 0.324833257145
r=48.3313437809 0.436236783428 0.0846100362032 0.274089525043
r=34.2515966221 0.106265421034 0.278095278264 0.408928910352
r=28.6774603717 0.402980380842 0.16487305251 0.110461627236
r=27.1939878325 0.386082729888 0.116139271898 0.307023112786
r=42.6561022857 0.358122250224 0.142052169208 0.199041049079
r=33.8882844446 0.109693431331 0.400846207413 0.169370195941
r=26.707021537 0.273983936197 0.207519051999 0.247195514879
r=43.613134524 0.231212453357 0.185039440821 0.320264256494
r=39.7196165863 0.177077602011 0.23669629261 0.262852811649
r=36.1198094768 0.22824455732 0.289545164401 0.177141760943
r=36.9760844771 0.291070662645 0.304658192687 0.175727289438
r=39.3749510542 0.229132137169 0.287687518537 0.183059714326
r=28.2267695063 0.213687199804 0.225046453739 0.284787715177
r=36.0378907976 0.322225006264 0.293811074919 0.217539463794
r=36.9992156892 0.309452361046 0.30160657478 0.166869282986
r=32.9612970742 0.272408254478 0.206868256573 0.258231781836
r=36.7983515317 0.196472270528 0.14070523291 0.343471431338
r=46.3790535208 0.356460479266 0.138976356941 0.205262315205
r=31.6006681009 0.102659000909 0.172677317738 0.406638320314
r=31.592989679 0.188127027231 0.292373840235 0.285660405823
r=30.1167271493 0.201714665946 0.341818143411 0.315408606223
r=33.5930465738 0.265920716113 0.291432225064 0.244709079284
r=45.8229647916 0.324547133398 0.154388383655 0.210340392603
r=32.6428694106 0.287694644892 0.289973414356 0.182997847829
r=32.7338117676 0.185256181162 0.274115468339 0.229929497385
r=31.0125738101 0.231390675241 0.173191318328 0.299356913183
r=39.4361452109 0.341478448466 0.138290846652 0.211464799894
r=35.6479810702 0.154987284544 0.308349816332 0.302486578129
r=34.3925096911 0.219981372689 0.171077518269 0.280226393466
r=42.9175973231 0.314974914366 0.170257202529 0.300590013083
r=32.3487284412 0.197105189578 0.275065762663 0.273660837951
r=31.6979141385 0.24760974248 0.268930141671 0.287179845069
r=33.2496466054 0.194928312136 0.300148860045 0.224778668617
r=40.3953892442 0.285460867097 0.198360888384 0.289611864046
r=39.0994357552 0.286850921273 0.25735821967 0.269861210816
r=38.3641804999 0.270881158397 0.200364942021 0.274236270528
r=31.6225210674 0.259688965687 0.29054554431 0.261293507776
r=30.8919646169 0.264407625823 0.238696995226 0.332241255577
r=36.0243987194 0.174690353284 0.312404470694 0.300440248647
r=35.203436279 0.3085852072 0.30073459317 0.176021981719
r=32.3171331568 0.206191565712 0.23135648068 0.26742355876
r=39.0755651327 0.208698552748 0.310430396539 0.171397005233
r=38.8315254477 0.343323365769 0.318827258838 0.150060867505
r=32.3667277017 0.221993999538 0.323701823217 0.162289406877
r=41.42244233 0.315928507919 0.296045255982 0.221086813654
r=32.0724528071 0.223409784939 0.312780196219 0.28786303684
r=39.8254267878 0.202161893709 0.291644073036 0.268663183447
r=32.8620639481 0.290393954243 0.234889628263 0.215998781927
r=42.2039461522 0.271375745227 0.206701381028 0.286431212739
r=41.1155718824 0.200445611522 0.282883743137 0.283719264741
r=34.3022312357 0.271997660379 0.239021537047 0.200990161058
r=41.3909467913 0.238123133318 0.27578517128 0.199300590681
r=45.3850632532 0.235420142321 0.26910007201 0.202054419243
r=35.6503131837 0.198300159814 0.234229260497 0.275490338515
r=43.2010673661 0.270481880355 0.207955349422 0.246474333779
r=29.6672608755 0.199390758837 0.263059476415 0.274158523344
r=38.6333905951 0.279501507242 0.233144621719 0.283802661569
r=37.9641873851 0.202070775278 0.273471897405 0.232726154792
r=36.9976123068 0.273684210526 0.27723378213 0.201101591187
r=35.9459579655 0.240773857909 0.290630249824 0.188153687747
r=33.103816334 0.187673166397 0.265356265356 0.287207904229
r=28.643630095 0.193857237653 0.283628779979 0.24542610674
r=28.2235667959 0.238609691729 0.28414846426 0.290212813746
r=36.7838700084 0.252274837512 0.266805942433 0.295357474466
r=30.5678285212 0.236986945429 0.293511103826 0.274955841344
r=45.8004445335 0.274040707015 0.200660473434 0.279928692697
r=32.2961976609 0.258534474149 0.256703399141 0.283510337251
r=33.8914424339 0.257204908991 0.190947324876 0.256423515352
r=42.2186029503 0.192124687367 0.255901909352 0.292197889343
r=34.9926027091 0.258983835775 0.188293182527 0.253395377833
r=34.4369673018 0.281137890961 0.259410843313 0.249153655702
r=32.9501978533 0.199320854729 0.290293191983 0.25842305781
r=27.897981515 0.288454480364 0.197054204798 0.277552150082
r=43.5752733169 0.204212277491 0.274969223091 0.286913991016
r=26.4194489105 0.24838369178 0.297884505432 0.249769098826
r=31.8305029763 0.207508088536 0.279987796948 0.243707801122
r=36.9167296528 0.265762925599 0.20379210953 0.260448567826
r=45.8046683362 0.216812049477 0.266541385017 0.237595714246
r=44.3414852714 0.273629409865 0.287103704145 0.244991673436
r=30.931304359 0.293555010266 0.274275126446 0.210326005308
r=33.0930768288 0.294743622778 0.200644163875 0.235995877351
r=37.875623806 0.325461581365 0.190989172747 0.34927808732
r=36.5615762681 0.12883363631 0.344807365273 0.333900193514
r=36.286470839 0.133330769896 0.187066819191 0.346390840839
r=48.0761939294 0.329890602704 0.141333152137 0.317320106
r=39.3956365179 0.134679977608 0.337003172234 0.196771785781
r=40.1360283217 0.216267319674 0.225163510121 0.287591829144
r=38.1158031616 0.257958136765 0.205881005817 0.258919983511
r=35.0047842893 0.285447109357 0.220667118811 0.259263826376
r=37.5253493052 0.161833126551 0.306081127654 0.208833057623
r=39.7483919359 0.274337527237 0.190412595769 0.295424193435
r=39.3352450671 0.176755070203 0.29994799792 0.241497659906
r=32.1530202688 0.287958878232 0.300894213468 0.18221859112
r=38.7646623989 0.302434530879 0.182760684202 0.285709186789
r=37.4231054999 0.239384097197 0.191050162396 0.282401058583
r=36.979455089 0.300145499896 0.182646910354 0.280458473142
r=41.7473966828 0.306428841982 0.174761544024 0.287412623532
r=41.0071936792 0.294011718346 0.233039773615 0.292850462459
r=34.7426224367 0.286384709578 0.301629237327 0.229589180927
r=41.6526873364 0.280108722511 0.294044971584 0.239683716333
r=39.1944483032 0.231337226791 0.179910666145 0.285187266236
r=37.4769412755 0.168506253563 0.301307019334 0.30823555909
r=29.2754635327 0.16941832741 0.315533762203 0.217058797067
r=33.742098588 0.325312190287 0.325510406343 0.193815659068
r=35.5356369399 0.299745509534 0.220447755689 0.179729281157
r=36.6334320114 0.317788056258 0.214483783664 0.293690935711
r=30.590074706 0.220061920935 0.279926526651 0.310540421894
r=34.4269632179 0.289877229674 0.224728814571 0.301063549769
r=43.6646159615 0.301010487495 0.184541976909 0.224321632599
r=42.2757398752 0.320889240976 0.168341832945 0.213199980195
r=43.4620192229 0.302228456658 0.26288774827 0.192112729939
r=43.1546904239 0.249830810207 0.293896004185 0.259196804796
r=39.0283899941 0.302734265342 0.28521700073 0.234742574813
r=36.793997685 0.267881479986 0.209328151027 0.233859976781
r=36.4532982109 0.206459257765 0.257059298104 0.254790237999
r=32.1596661127 0.283371197429 0.273729705768 0.236604421788
r=28.9266123447 0.131908009794 0.315932144106 0.359741168241
r=29.6111162646 0.181629417095 0.317653276956 0.373905164603
r=37.8068089019 0.302919275161 0.131956838912 0.374247103088
r=37.372652619 0.193039817148 0.314848101942 0.130936914444
r=36.4133586022 0.313868604138 0.131346537535 0.192305605497
r=38.7611520702 0.361175416891 0.314903085918 0.131177466243
r=44.1254178538 0.297903930131 0.208034934498 0.353886462882
r=34.7752056831 0.284350775194 0.130927002584 0.192813307494
r=48.0300228701 0.366699708226 0.186837418726 0.131457804808
r=38.1016982934 0.304818876703 0.120505151213 0.408374875374
r=42.14003498 0.292463681677 0.195969837686 0.37771056107
r=41.5223176143 0.201964843909 0.258920959688 0.270896764503
r=35.1566000512 0.274198577559 0.21176260969 0.245779447356
r=33.4957893709 0.195358622888 0.35282116672 0.318489002231
r=36.1403253118 0.138868117091 0.316287264873 0.200871666661
r=42.3667804219 0.345660625969 0.202105119902 0.137357063101
r=36.9457091106 0.14526266501 0.331712500225 0.277648711438
r=31.3313310396 0.356796505278 0.290083727703 0.138012377139
r=32.5344742851 0.138879624249 0.315466714346 0.343740866689
r=32.4911718611 0.142183202586 0.219981136557 0.286053099904
r=42.0579053293 0.199475673801 0.144834118413 0.340343518229
r=37.3144548344 0.144021565804 0.313739807103 0.338682820877
r=39.8010914798 0.218058152548 0.371527077845 0.241389377394
r=41.7403419468 0.209404559611 0.311565667403 0.141275244983
r=33.2237024072 0.339078323032 0.310150299827 0.209179222328
r=30.2831876724 0.141502004183 0.20883252163 0.338833227459
r=35.7707801479 0.310891798276 0.209048737314 0.338471496067
r=35.6457310268 0.142642301799 0.291754156972 0.217893422621
r=38.4834783773 0.144907164262 0.290988291266 0.214742500541
r=45.9691261151 0.327068253983 0.19323682549 0.140676042934
r=33.4989371417 0.2274138037 0.21888636224 0.280452953107
r=36.3363027932 0.303582390061 0.217447884696 0.219510398507
r=27.663051233 0.252602002454 0.295935731529 0.225929003918
r=32.7042719459 0.21620809152 0.225648198405 0.300467621394
r=36.9350895813 0.260966025293 0.22960182296 0.214766189539
r=42.1318156798 0.221626575029 0.270011454754 0.219656357388
r=40.1773291311 0.290407335252 0.214927880749 0.238163327316
r=40.1728601875 0.261390374332 0.286016042781 0.246310160428
r=34.0043674303 0.227584732671 0.295389191869 0.258923426239
r=39.6634639056 0.225087864379 0.254858383295 0.289745710151
r=49.2358666051 0.297538730635 0.235965350658 0.215954522739
r=45.6815260931 0.278721146193 0.232488723799 0.220880870257
r=30.0597389916 0.226388672787 0.276956589389 0.269228774441
r=44.4605349255 0.271840873635 0.286626010495 0.221954332719
r=33.1373850757 0.235872037468 0.290593919492 0.220758246639
r=49.5417235086 0.266935280786 0.223297478145 0.291830053603
r=45.506521901 0.301647137666 0.265845715662 0.222431648499
r=26.1683164301 0.26081458669 0.225897901328 0.22330770329
r=31.3859360287 0.290597259745 0.245694230027 0.250518622154
r=34.8834694743 0.269601902967 0.232574839549 0.217988420627
r=47.122224434 0.226262129959 0.221130355266 0.252412343556
r=35.4811950436 0.30752688172 0.229521016618 0.245943304008
r=41.3443615626 0.227216877941 0.301627258833 0.216218646049
r=44.5926483718 0.236453415342 0.219235933642 0.301381729978
r=36.9709353522 0.231483756819 0.268147638473 0.216051506365
r=30.4551577598 0.29363597383 0.195803421995 0.265301464791
r=34.9925126062 0.291751178299 0.281040696911 0.189330376034
r=44.5777605348 0.285165351756 0.237910313535 0.197645423701
r=32.2993127513 0.175081014639 0.314716728126 0.280813498715
r=44.7026252081 0.286764103712 0.25715763727 0.240336370734
r=37.5235713069 0.303913894325 0.22726679713 0.296738421396
r=31.4237610795 0.222321682735 0.300393040508 0.302030709291
r=32.5294908271 0.275685434773 0.283201074862 0.238862997019
r=26.9424491805 0.147073998538 0.328346667384 0.344974861826
r=34.3481712774 0.299085531238 0.191449704218 0.236068941227
r=33.5187745101 0.182724162622 0.324421990612 0.331332643806
r=38.7467291766 0.17543738807 0.307721449235 0.181636589062
r=30.1660893119 0.198030813516 0.287461973766 0.287134866377
r=33.3363827342 0.201026981463 0.232578821601 0.294561174223
r=39.9087902645 0.238099201684 0.304391705597 0.245868330581
r=41.6679061648 0.281918737146 0.252737479851 0.216330387416
r=30.0604403333 0.220044792833 0.338444310449 0.296407959342
r=38.1854805864 0.344638121807 0.313488239447 0.200484819492
r=35.5982614508 0.191779392118 0.287533400134 0.230815798263
r=41.4270382338 0.240942647193 0.26701986077 0.194296569297
r=36.3312635166 0.182689213418 0.309840323643 0.240054706775
r=31.2070561309 0.310423817285 0.266570031619 0.238405671927
r=31.3700042718 0.163623948362 0.404705154799 0.108034751837
r=35.3431097655 0.232608986658 0.159341394851 0.309892463522
r=32.8991674098 0.16527874721 0.318829862959 0.21640486244
r=32.4660260051 0.220151384951 0.307481600022 0.306165171856
r=32.0334346907 0.211335861778 0.146052816407 0.292316336564
r=42.7291109035 0.291877665245 0.157349413646 0.325126599147
r=33.9104203733 0.317135076922 0.159570826965 0.303719658437
r=36.0509246442 0.21759545286 0.29539107871 0.323390584456
r=38.1019847266 0.163144302096 0.314649376953 0.219375489949
r=42.4195744987 0.218012938063 0.30412628449 0.163645846583
r=42.9016503539 0.258458191337 0.204271376002 0.275157860743
r=33.5102440943 0.245176538684 0.200077175381 0.269969129848
r=28.6740498351 0.272342879108 0.264655006727 0.199884681914
r=38.4076532152 0.344151510508 0.374104596036 0.16141247658
r=34.7425133601 0.348455604118 0.151922794873 0.315358892376
r=37.8473398035 0.316588918633 0.198232563867 0.170489563389
r=32.948926372 0.272914050606 0.265408184688 0.210780216574
r=44.7219814177 0.27983523326 0.212817319667 0.245061787528
r=37.2406302143 0.195330409648 0.250473437656 0.278904614771
r=31.757701227 0.266108487808 0.250508806317 0.274545902543
r=42.4350060969 0.266694578187 0.27789407578 0.193165166422
r=32.8404249978 0.253276493799 0.261485343856 0.203600620068
r=32.4210677468 0.221410379525 0.32879629243 0.170765312513
r=40.442212497 0.238083477402 0.309088663868 0.181094097308
r=37.3579194104 0.291611810541 0.268358181313 0.244189276785
r=34.794083706 0.195260711229 0.242578841938 0.292952855794
r=34.1672186246 0.224003764769 0.300128293473 0.171958072124
r=36.1314683632 0.179596027405 0.288585701029 0.229082341172
r=35.3264139304 0.304062973804 0.224183881965 0.178318646998
r=36.4604348827 0.302846334879 0.178201200842 0.224797457799
r=36.8751521257 0.303973946556 0.29388382694 0.223929135613
r=32.3612138983 0.213205728126 0.308545159546 0.171385237614
r=36.9379587118 0.176142431157 0.289203872391 0.289635694153
r=28.0717040479 0.20162762114 0.287645722373 0.249357517971
r=38.1039245725 0.274809792576 0.279424467242 0.250647829328
r=43.6568737498 0.282329095264 0.272489404828 0.19767827529
r=29.1875506641 0.261807344547 0.257665302824 0.289387280901
r=33.8881215565 0.293949789017 0.194438541635 0.278437205914
r=33.3233814045 0.320152898705 0.212019537057 0.148906349543
r=32.6379115729 0.185257492613 0.275010552976 0.29506120726
r=39.5031882617 0.340684044318 0.211315099288 0.290692073008
r=35.3103709621 0.152407708178 0.206312277775 0.317413634169
r=37.6137183361 0.194551495017 0.144673311185 0.356411960133
r=44.2048802854 0.297265828883 0.187658088088 0.247641225358
r=43.7832773798 0.297124521168 0.267250385553 0.190463161037
r=30.8144232823 0.157243225159 0.210605553697 0.34024757444
r=36.5113382373 0.14422587364 0.305878268919 0.200347141865
r=36.2686145267 0.202407671904 0.345694756172 0.142062844317
r=33.9759122943 0.295225574117 0.187061463052 0.255083813253
@balllist {Third Position} color=bluetint
r=0.518768375031 0.362977404519 0.125624875025 0.401119776045
r=0.432805485989 0.344393976685 0.192625243327 0.132615845882
r=0.264640719191 0.343460054192 0.185811642992 0.275720502504
r=0.57154707946 0.278556586379 0.182797272381 0.352044250637
r=0.407267975576 0.182663728605 0.282617607871 0.168520036897
r=0.376322273064 0.296452526174 0.355668927777 0.165013585666
r=0.331879360584 0.356418815646 0.172921022706 0.310602447942
r=0.242812420253 0.0353321296208 0.0489974341918 0.46560866673
r=0.609503463455 0.0119728942102 0.519118008497 0.455005091113
r=0.346999524383 0.13439019646 0.352937171756 0.311807041432
r=0.47098668208 0.308246759839 0.133091942743 0.354438090082
r=0.54681488492 0.344721495155 0.17431234789 0.333057813289
r=0.240448216075 0.143039511785 0.359767931833 0.302072630279
r=0.332611462179 0.150819650756 0.204676361005 0.347711855843
r=0.419785208837 0.105519164628 0.318867308503 0.179828648891
r=0.461588217299 0.140153363541 0.205437434646 0.294004879749
r=0.398299426784 0.492647479545 0.108485438004 0.351604966527
r=0.518130537513 0.506562694086 0.0287626802843 0.0310813608447
r=0.53139131938 0.416863292724 0.0643809890692 0.439495353205
r=0.620681738844 0.217566558845 0.28805673053 0.320651903459
r=0.529786299034 0.326529564302 0.22385683843 0.278620760482
r=0.296838073487 0.196486506691 0.239919264409 0.261269342902
r=0.228988270916 0.286785524066 0.11421803605 0.384772797354
r=0.24767643652 0.234681534759 0.305994615883 0.244661700681
r=0.585474733916 0.117852694178 0.439124844296 0.322115964158
r=0.440606060202 0.285585478301 0.379833619707 0.16979976523
r=0.552711732728 0.0810508142411 0.373104381503 0.38155009099
r=0.467087944784 0.0441609073188 0.0550416445153 0.507708665603
r=0.466436645833 0.377551748751 0.0801927194861 0.438900785153
r=0.709582062853 0.454720111781 0.364422321195 0.0675923500131
r=0.364918646139 0.494474220411 0.0459448086464 0.389606218994
r=0.511693525538 0.338816427463 0.0622090768037 0.0856647595035
r=0.338453188308 0.234914251148 0.252914153056 0.267709712754
r=0.250330927727 0.0995745531697 0.359108227897 0.155515812626
r=0.32283939228 0.354973547422 0.161476408619 0.104961979239
r=0.345209534142 0.156795430778 0.105001389848 0.380410186339
r=0.482998987398 0.113749698756 0.141482676158 0.372207700721
r=0.68948387665 0.356793626232 0.158214567545 0.105717750438
r=0.75544393575 0.155616784651 0.360202561247 0.103177943451
r=0.522430017609 0.291825955 0.277905856947 0.245688271515
r=0.496909507665 0.181934969434 0.147337645078 0.309958359174
r=0.418232655756 0.190949766264 0.27929633166 0.295446583113
r=0.759743672429 0.255237550086 0.258500286205 0.242907842015
r=0.212593172589 0.1450103224 0.342144886143 0.347018921814
r=0.433947224196 0.14322169059 0.351706539075 0.184306220096
r=0.473211446614 0.305377121359 0.2148384235 0.210254809509
r=0.184323529241 0.38425764446 0.12518893152 0.13928612952
r=0.438320248862 0.234932857633 0.269310523933 0.211564883814
r=0.307601808433 0.26975355888 0.284600245119 0.210469626919
r=0.463687892375 0.380821984912 0.111565592241 0.142314098168
r=0.71215778418 0.0986694209855 0.149371164712 0.375599975697
r=0.252504205317 0.228307848763 0.206615697527 0.318072858025
r=0.619676772289 0.212888132709 0.278240262502 0.291760345142
r=0.323063343952 0.229260914161 0.246168078584 0.22070058872
r=0.567673889521 0.430265309831 0.176494639288 0.121252044339
r=0.258827838304 0.247584714106 0.168259800159 0.296383382287
r=0.317808224321 0.0931986865398 0.444259683966 0.317595477313
r=0.228078886922 0.0731660925249 0.43413572289 0.110932645772
r=0.29382626096 0.478737464994 0.063151192441 0.407022964014
r=0.370072138195 0.478494304956 0.0509799697537 0.063591044077
r=0.426765648918 0.0883528986605 0.472167496299 0.381156666395
r=0.744650251599 0.0532333768496 0.48078049888 0.0661974475294
r=0.143421788202 0.111285759195 0.0826784030179 0.375919522163
r=0.36657346045 0.399983479342 0.394866664525 0.0932086329615
r=0.39787614611 0.114566209415 0.372248085575 0.0963820469961
r=0.230960985341 0.108755558339 0.0899668065385 0.3398258909
r=0.748833806693 0.0979351214544 0.403500108028 0.378283280348
r=0.553110597676 0.0982794078199 0.411204925467 0.350202885962
r=0.483322028908 0.107268764315 0.0685417536834 0.368867302887
r=0.685874489888 0.30225951663 0.127485686814 0.343953498536
r=0.672800397154 0.314049690796 0.360018082348 0.208593101018
r=0.532117169789 0.212151435247 0.119765551351 0.297583102209
r=0.68493688985 0.313444077966 0.360215838299 0.209101131552
r=0.323977938431 0.0568322337026 0.0798207394498 0.429984646666
r=0.188965749151 0.079334738269 0.419595675057 0.437508604348
r=0.357179579812 0.0874495287349 0.421474810864 0.0628993454484
r=0.925876855091 0.441359929098 0.0548201083725 0.431913795618
r=0.481281134713 0.391476602332 0.419664216668 0.0843030493283
r=0.758516262259 0.388209687876 0.0872464573493 0.143743632491
r=0.354907588382 0.41434765471 0.413743266325 0.0710813296544
r=0.36075970023 0.19167192429 0.274952681388 0.182776025237
r=0.229308901551 0.352657497028 0.107013075225 0.129631516386
r=0.806030972083 0.0957703332531 0.423942583313 0.375387847093
r=0.356567903521 0.36207163385 0.444378272803 0.0909890549057
r=0.332342705034 0.391679913313 0.0528758427167 0.106681932256
r=1.23925145204 0.0279302706347 0.45502263315 0.0406915149764
r=0.361589196203 0.38320149386 0.0459271289773 0.484705659273
r=0.236283904285 0.0769503929349 0.500409146351 0.382466920904
r=0.318486580683 0.374980104567 0.156154370539 0.172286938686
r=0.514153327558 0.174864962189 0.295595594353 0.164854159165
r=0.631024970007 0.304916178251 0.157919719855 0.159636516608
r=0.240601089763 0.303008398733 0.160711827069 0.358150901831
r=0.337447869837 0.169646111557 0.289556550074 0.180106827008
r=0.287014536615 0.169407794986 0.360414725455 0.180528524091
r=0.451286840667 0.168854712487 0.289483497788 0.36059612113
r=0.454498683684 0.181001871163 0.289456225341 0.168745887367
r=0.434031269532 0.315230155002 0.111437294504 0.149248473462
r=0.520556029086 0.117990454818 0.403746957868 0.321536711021
r=0.255712951916 0.235431235431 0.317710658136 0.132123195953
r=0.547978666046 0.452160947211 0.0678369420429 0.0759340762778
r=0.437020990317 0.267482095437 0.260288082401 0.280502132454
r=0.394481392375 0.358360075246 0.212515215226 0.160672789643
r=0.400107075905 0.395088338442 0.0823219269204 0.393689281886
r=0.707490781687 0.0750198403436 0.101909341301 0.424116521171
r=0.485985990887 0.0825905078955 0.0578527782036 0.396460719683
r=0.748468224219 0.0997337702232 0.410734258574 0.0759306227256
r=0.822200055657 0.106144360583 0.0790900393324 0.421228872117
r=0.460092891646 0.0737547754631 0.394190153536 0.427982411879
r=0.493935643536 0.100787227353 0.0629502393125 0.393201430052
r=0.27269412905 0.423972808158 0.0707287813656 0.0905728281516
r=0.247863275258 0.103460645284 0.453985966438 0.0635884821806
r=0.417877615635 0.307223939773 0.204989026031 0.200717437991
r=0.561100125841 0.119850275437 0.447596402844 0.353171053251
r=0.431988971372 0.185583914627 0.248180852923 0.313063989355
r=0.53946296327 0.169053440447 0.11424761058 0.407931921379
r=0.264651670223 0.459027706327 0.075129988703 0.130015724398
r=0.439377527175 0.166381346089 0.352199353763 0.243120654824
r=0.468550072692 0.173914986327 0.24763673378 0.34219751933
r=0.513154978201 0.187629340078 0.200367900667 0.259094044608
r=0.234915594657 0.436435464024 0.133475811152 0.14901884593
r=0.237296895418 0.193331188783 0.292753269514 0.31045690009
r=0.471684325044 0.203052003261 0.322944367993 0.201023762151
r=0.365016850206 0.07202503052 0.456512170613 0.0878704957106
r=0.305745282348 0.423033040171 0.112859519848 0.372189208462
r=0.376209610032 0.268940754039 0.256270838677 0.195691202873
r=0.704707884259 0.0825529125304 0.500468252482 0.0934631953549
r=0.45449830912 0.271141336487 0.277022143373 0.2251790525
r=0.360194487823 0.0836963624483 0.376660858201 0.12372032237
r=0.279416845562 0.426352471208 0.364221665038 0.10802770813
r=0.768173186996 0.405789552017 0.379818425361 0.110619139753
r=0.479091559115 0.116274258286 0.380291306327 0.347188314644
r=0.462872423852 0.151657563826 0.306799005643 0.320226452069
r=0.310799504365 0.360515781046 0.143487421516 0.158665880072
r=0.356022889142 0.346327269105 0.349865975391 0.144063742374
r=0.292284776991 0.182119790746 0.33209222993 0.321827126083
r=0.685677055913 0.331145712692 0.170033886673 0.344786170806
r=0.245969774753 0.178017974978 0.280209608552 0.243572900182
r=0.520694231239 0.348690993632 0.128040028303 0.331021934701
r=0.242807692305 0.305099877246 0.281832384778 0.243834393483
r=0.241258288612 0.275483434039 0.275521000927 0.196612140271
r=0.52706581622 0.264382035903 0.26327520244 0.28729412107
r=0.341892890335 0.290399608985 0.261001341938 0.181142972983
r=0.477720962601 0.261927000729 0.187051948846 0.260095754466
r=0.527367601593 0.261298924048 0.262255174207 0.290437560464
r=0.317083597448 0.236266381385 0.222358919497 0.308103771062
r=0.437599976439 0.423416789396 0.0896743577156 0.119743086238
r=0.540008585952 0.335573148826 0.210232186814 0.164260528242
r=0.490192103787 0.0800222322684 0.0456117589502 0.41501421255
r=0.322516766364 0.270286941724 0.224649252132 0.231600775211
r=0.770335716202 0.130469569998 0.438120599505 0.337799592592
r=0.441291091871 0.425291270979 0.344221418506 0.0983679032738
r=0.413332214229 0.0893825735718 0.408886324293 0.436872475476
r=0.524661628458 0.372989305278 0.388770541692 0.164746543779
r=0.318566369598 0.468720918209 0.0996105194223 0.10026539827
r=0.480758672287 0.130064209492 0.137787628819 0.382354957384
r=0.404862156901 0.334438377535 0.154525010788 0.369589570817
r=0.639770376017 0.129820303807 0.329238267384 0.148474671849
r=0.460675311014 0.143114564264 0.331308448718 0.377841940526
r=0.348502916444 0.361172885265 0.158347747303 0.127666584301
r=0.439609268908 0.311952332132 0.411453291276 0.14994802402
r=0.239036328802 0.285822223258 0.20430301759 0.334809497172
r=0.518021352405 0.216223213694 0.317720657743 0.203289921304
r=0.388416533926 0.313992140811 0.221032108842 0.259435971026
r=0.675627270635 0.186735350934 0.261930314087 0.27373542248
r=0.340169248084 0.101697186244 0.381375614113 0.163331844573
r=0.477551366532 0.22183877533 0.161667109105 0.306167595788
r=0.323100587626 0.306656547197 0.161801665052 0.307259055095
r=0.492016752411 0.134102445778 0.293354868482 0.156206737425
r=0.524232408927 0.215559212782 0.326201741754 0.235548241103
r=0.41518841045 0.170664895825 0.260977836806 0.194156221466
r=0.337244930147 0.402280495321 0.14005154928 0.266011094302
r=0.462447276295 0.425130323249 0.331452240585 0.129509621478
r=0.475634693943 0.214588727894 0.264723706683 0.184397553854
r=0.334303430701 0.232986226946 0.315359186874 0.211472057466
r=0.702443637886 0.346935825785 0.166915590673 0.316559067258
r=0.285443368838 0.127975291234 0.345142176117 0.13511347232
r=0.399802431344 0.388128867964 0.134908649433 0.14993633591
r=0.496720871162 0.338877228332 0.123114488008 0.407949234601
r=0.50562358266 0.155247654375 0.333024219943 0.38391883046
r=0.646484434843 0.401697834646 0.0545644685039 0.494924950787
r=0.662226965734 0.30364508146 0.175944782429 0.16317797484
r=0.345406949951 0.150549697106 0.127664348216 0.387642410191
r=0.225165234257 0.149439775062 0.367339271322 0.150693279984
r=0.542686925748 0.333560183961 0.150912788174 0.148454151693
r=0.651856331145 0.356039511348 0.356208400275 0.142862710624
r=0.384905159163 0.361441165197 0.371078136122 0.126594754422
r=0.558615143388 0.147612992269 0.15006125503 0.351411967217
r=0.53990985728 0.365771370985 0.13354948955 0.367611619857
r=0.697736901616 0.192846549494 0.332476097315 0.274557445331
r=0.479484571348 0.173866733498 0.326509194574 0.141333291564
r=0.442504218345 0.437760110116 0.347294206345 0.0868099341044
r=0.240826558353 0.52592210472 0.0648995059622 0.373246562568
r=0.482036248732 0.428249893546 0.369487195085 0.0942271427702
r=0.351904720611 0.307736330056 0.366144668158 0.165218597714
r=0.815066020626 0.514201539451 0.0242328679018 0.0328015104048
r=0.250835679867 0.322205257294 0.225353856312 0.19077291297
r=0.573282397254 0.27231778901 0.131888961357 0.359754606229
r=0.36161113856 0.444054997874 0.10221254333 0.0869682873085
r=0.389582847997 0.364316307614 0.481365466982 0.0843827910247
r=0.432187394961 0.0545706100525 0.479626013237 0.415369854425
r=0.266365611099 0.367834739347 0.104297353811 0.439108803807
r=0.773432557891 0.373174177327 0.42296112815 0.0906234728426
r=0.389282095222 0.349374062058 0.334026618492 0.179825706689
r=0.29426681147 0.0777964296673 0.476056388874 0.0581758452014
r=0.730128914937 0.0890615251168 0.113455480651 0.372909469968
r=0.669578378199 0.373275150283 0.0926459551851 0.419414269235
r=0.421069992167 0.0903747145386 0.112901579065 0.423732070922
r=0.637046266218 0.146115184378 0.451333969844 0.267280358848
r=0.233786915639 0.0943047581337 0.447634131855 0.379528806177
r=0.363358927388 0.105356471284 0.320636114544 0.0711330790308
r=0.210425030105 0.0521230191596 0.456242062835 0.447904588372
r=0.783559618739 0.405943314752 0.101397503337 0.401350396483
r=0.281994522163 0.102061071926 0.124931367994 0.365692444144
r=0.344523342409 0.107267253691 0.357465040533 0.405985320963
r=0.358437365188 0.123888151481 0.426261380097 0.108543953472
r=0.453680214365 0.0879426502673 0.498022009638 0.0550001198782
r=0.520794885466 0.406440456357 0.412999008836 0.0810223749974
r=0.24814575417 0.46294864397 0.0464252740912 0.442152336988
r=0.508963208582 0.0586400158714 0.454270409682 0.0719149885924
r=0.323208444837 0.257368331126 0.193075192573 0.316539233694
r=0.162243130161 0.4334733778 0.0588780821059 0.0883138228179
r=0.334282974679 0.442782337011 0.0432119383964 0.450906736417
r=0.598095216804 0.19951604885 0.218898052815 0.198407992381
r=0.663555997535 0.198711465537 0.238495309543 0.229233111957
r=0.465614897613 0.193181200853 0.366876723119 0.24700703508
r=0.346760402245 0.250677419135 0.189250141271 0.190764973005
r=0.464457781924 0.19736832267 0.259616127529 0.263889269665
r=0.577774739345 0.45573747502 0.0377590015076 0.452196473022
r=0.42983600753 0.184214482586 0.17464294663 0.336106239038
r=0.405374751501 0.170228435239 0.185027438693 0.306968431997
r=0.463156217115 0.142305946437 0.333531198715 0.0981528684661
r=0.49346924029 0.151339868194 0.10599522307 0.365911460524
r=0.345023458362 0.170304744623 0.298180071516 0.150611090356
r=0.984226490463 0.393100817901 0.406054441949 0.132041267016
r=0.653575585491 0.299049558724 0.167798144377 0.251848080259
r=0.483516934917 0.338663121857 0.136848871299 0.131330978509
r=0.25869284508 0.0802429667519 0.471467391304 0.0484814578005
r=0.459660051405 0.17685099626 0.349663845373 0.165543916024
r=0.448587802518 0.270413976453 0.230092416762 0.327763007976
r=0.279480467811 0.260794697683 0.277981740797 0.279443776601
r=0.516691133656 0.23963022508 0.318810289389 0.171985530547
r=0.474914048 0.162726192049 0.31074714921 0.361290890679
r=0.450243085882 0.196595083357 0.282918903645 0.162757841198
r=0.569972143887 0.241023069208 0.214500644792 0.319780770884
r=0.60904344511 0.340146378383 0.22089468195 0.253421477673
r=0.451354917465 0.20329403203 0.288302564863 0.328341838796
r=0.625309406305 0.267394793775 0.225591457883 0.251517900761
r=0.446773675392 0.29325428952 0.235695071949 0.279203990494
r=0.365727469222 0.312034343291 0.184098488611 0.235045767402
r=0.595670996575 0.248683895669 0.252333094042 0.228164632687
r=0.670647103015 0.273706515981 0.190064159162 0.24621814115
r=0.283505565091 0.132436435448 0.336213280671 0.388175759072
r=0.652714780537 0.235077537521 0.196116363485 0.290627892706
r=0.670798489469 0.292484769567 0.199854283898 0.255116340356
r=0.387088139288 0.320641507318 0.399259799249 0.140694218584
r=0.317407232338 0.281157610397 0.249570810886 0.263667964109
r=0.251563442516 0.136949085875 0.112733737212 0.36439289061
r=0.34584422194 0.088909450395 0.109935292532 0.403704747665
r=0.24806816051 0.159127625202 0.15718901454 0.301177013616
r=0.363662217344 0.225364998776 0.240312874502 0.313712098759
r=0.384635702596 0.242414398025 0.239328178806 0.300337859788
r=0.304098844561 0.402082583732 0.104705640891 0.148422415584
r=0.477526618682 0.0579045507232 0.0653539862388 0.376448739627
r=0.705281027315 0.377669609841 0.13587653762 0.144819258924
r=0.568531805439 0.441553274449 0.115938569269 0.344394047903
r=0.535673346262 0.342950847068 0.142353408118 0.41282613691
r=0.245552613293 0.39983269206 0.336748279213 0.111539366182
r=0.43295693566 0.355565035178 0.422203672975 0.1263870936
r=0.307015447839 0.146229841639 0.360540462008 0.308746186256
r=0.311215858311 0.380724785787 0.325713387312 0.124172627938
r=0.415149860921 0.421009771987 0.102062975027 0.119163952226
r=0.472724324993 0.182266009852 0.360010293361 0.313506359826
r=0.590837944673 0.345707478288 0.102912919837 0.131668807712
r=0.249459327118 0.320073439412 0.347747858017 0.189522643819
r=0.235665543792 0.344388446323 0.205332466266 0.306237468162
r=0.50356717181 0.212400020911 0.176120027184 0.296565424225
r=0.4459324401 0.315954118874 0.342117736278 0.148829272917
r=0.544095547748 0.179325060363 0.352035487675 0.133786287832
r=0.711848058695 0.338579387187 0.150371402043 0.316991643454
r=0.505976921095 0.375366371269 0.168335062297 0.339055446881
r=0.575484352865 0.46075088136 0.0718332985838 0.0538892328635
r=0.505167318742 0.318260811666 0.17872623764 0.36875187269
r=0.667608941751 0.318831586689 0.164333976834 0.108188545689
r=0.509367334551 0.160830842433 0.310437381809 0.0954675776246
r=0.452596100532 0.166206528031 0.322705615176 0.105958053168
r=0.286671409041 0.161891768986 0.128442221212 0.317518063766
r=0.271013275514 0.330044724201 0.155517641213 0.113397382806
r=0.516440934646 0.106676774787 0.415269279135 0.42267588431
r=0.406291964075 0.468946930627 0.0433272334054 0.0766528031941
r=0.434094415827 0.346703610855 0.104895104895 0.448410080486
r=0.669248768418 0.128637834279 0.413595163738 0.322899188336
r=0.292549804197 0.482705818771 0.0857052783282 0.334804539723
r=0.463475861814 0.108770650436 0.434774072308 0.111351078451
r=0.485031243981 0.448096494062 0.38982810584 0.0634606518869
r=0.178859102781 0.477690420151 0.052731734188 0.0294456407432
r=0.430493627667 0.0543416645195 0.470548827622 0.348003091987
r=0.854556080584 0.361767090442 0.12848090712 0.107292151823
r=0.325674514778 0.36263414062 0.106843370668 0.122969565472
r=0.873655685561 0.0773324873991 0.379407910126 0.436341847149
r=0.714702476717 0.349323911123 0.415811646395 0.11269280424
r=0.509157039383 0.0821981713006 0.442433289793 0.113267400634
r=0.796693800538 0.0502464275751 0.0356777533244 0.400080592666
r=0.294992716883 0.167834623429 0.349104566482 0.371776668346
r=0.780744318044 0.431284296196 0.495509382001 0.0360893602154
r=0.329284829907 0.230639991729 0.253127584781 0.203534256962
r=0.355316077918 0.227946861601 0.314472481901 0.276375904969
r=0.497035186982 0.198491939678 0.245709828393 0.269162766511
r=0.332137116452 0.309567986009 0.166573008515 0.278875205301
r=0.696183676043 0.243297407967 0.163385743057 0.280425180968
r=0.678005343619 0.186214363046 0.245134127271 0.277853963671
r=0.665122408165 0.245360334947 0.274608783443 0.27454939573
r=0.393186012201 0.285484315278 0.242390069212 0.259004510864
r=0.511431962839 0.247763440395 0.278018604137 0.298988529292
r=0.421589241564 0.162803920892 0.282124960317 0.241878351092
r=0.477609043711 0.274623177662 0.277489498394 0.260291574005
r=0.684326589754 0.171624298355 0.287156697485 0.307560459269
r=0.402895533705 0.222154575975 0.232922529016 0.302461306738
r=0.319502035953 0.331728822709 0.217598632417 0.227405641279
r=0.436714158533 0.266798810704 0.194093161546 0.375540138751
r=0.409048332723 0.230369195589 0.206469221407 0.316084535094
r=0.606914308196 0.313329118417 0.201550645548 0.253516127601
r=0.59539017339 0.252755250572 0.227282179247 0.236050460941
r=0.534440065871 0.295749585201 0.268365722532 0.255904521874
r=0.445931292829 0.257595938437 0.18249785178 0.293477046396
r=0.359868144912 0.242016141011 0.340199039461 0.235678566124
r=0.267128153005 0.188542098384 0.352185417796 0.141964484968
r=0.291212113615 0.0909166979437 0.34055617566 0.131808512877
r=0.565062186388 0.321879737241 0.166807029364 0.229689517714
r=0.638895311994 0.0974711019131 0.38660340215 0.0545151683408
r=0.465912850994 0.0653741427995 0.124243646632 0.428575030254
r=0.414045992811 0.160248240705 0.106555106112 0.327866127334
r=0.833487478378 0.429127317244 0.438440013991 0.0567943336831
r=0.70618799648 0.057535487768 0.0874735729387 0.428193899124
r=0.76513316079 0.388285459926 0.384145687964 0.11885303881
r=0.329712043363 0.121471411537 0.385685556146 0.389696254732
r=0.442740380093 0.384151258888 0.122024183862 0.104735903639
r=0.355882753309 0.121636596862 0.103687061508 0.38998524973
r=0.747562518019 0.130698689956 0.373100436681 0.121397379913
r=0.503203885536 0.114599483204 0.391812015504 0.109366925065
r=0.368993590493 0.101549593141 0.40401566954 0.382684262697
r=0.749232377564 0.109737454304 0.395480225989 0.393619142572
r=0.842515711429 0.116985472671 0.379712861586 0.399224641077
r=0.460662198973 0.408029878618 0.357122559169 0.10262655787
r=0.669750594154 0.427682667894 0.064692868491 0.11262231065
r=0.72068423064 0.338304112209 0.135141855276 0.410978642015
r=0.307951053425 0.123052309628 0.409715424584 0.330345938694
r=0.26464321055 0.40878329266 0.122632668021 0.13719622526
r=0.634295247289 0.366344300971 0.183604372648 0.175716318188
r=0.236621900724 0.280080087368 0.137582817619 0.434219148162
r=0.405464948366 0.429847574708 0.155041931569 0.279471583153
r=0.631651061125 0.177746644682 0.369912808209 0.161373657959
r=0.693662415724 0.277037049566 0.176997302257 0.181438852571
r=0.664853136477 0.278391561674 0.180163757767 0.17640887743
r=0.500753374684 0.142479303226 0.13788465415 0.363213612951
r=0.348437130662 0.38395378914 0.162770331793 0.296206510581
r=0.486513932087 0.163967797627 0.29644735825 0.158151639752
r=0.450648368219 0.158191145932 0.16398080145 0.381101241888
r=0.751275963929 0.296697188497 0.158589790699 0.163676347975
r=0.266067223787 0.284688723682 0.167186879292 0.14292605414
r=0.269210631014 0.369303963669 0.294124007538 0.160215020544
r=0.380000109583 0.151281535097 0.402706733893 0.149574956764
r=0.810172528879 0.0640864114068 0.493577530576 0.0427140310983
r=0.472958962785 0.524516905247 0.0415694747956 0.0362658678518
r=0.201515473839 0.0362103763505 0.0358146345324 0.388816336222
r=0.26290800698 0.503665817711 0.0531293056657 0.049304830696
r=0.438596450954 0.513308600212 0.397289530506 0.0433970313318
r=0.645905478776 0.374158075601 0.0776632302405 0.0714776632302
r=0.23872407298 0.399310085971 0.519830559974 0.0373911955531
r=0.734377944234 0.0328609625668 0.393475935829 0.538663101604
r=0.520867874541 0.0376225992111 0.0339950996242 0.392105868236
r=0.351460643017 0.528168286128 0.0474467645235 0.0410895182965
r=0.297346749629 0.486006996502 0.0617816091954 0.0482050641346
r=0.308991256034 0.40819846113 0.513597771292 0.0387370655346
r=0.769323029766 0.0275919298792 0.37539546704 0.0402468751621
r=0.327108689553 0.516806126791 0.0486101262232 0.384945397816
r=0.214133570576 0.535927216936 0.38106132996 0.0402137194999
r=0.621506566278 0.0413713710113 0.520775623269 0.0411555203799
r=0.254084033703 0.394799945549 0.468507523639 0.0588068985016
r=0.262505108201 0.0436050661826 0.392323224083 0.513736207705
r=0.47641575026 0.542165187186 0.0407902354303 0.377122732536
r=0.618026154376 0.0460033212154 0.399084421705 0.0468560657062
r=0.579280789844 0.524573830679 0.0435518432079 0.395938254924
r=0.251751486254 0.0422287390029 0.0449657869013 0.364613880743
r=0.691083587233 0.0309868440768 0.0302376457191 0.579939464773
r=0.285118009824 0.375384415472 0.516546108199 0.0525837051154
r=0.620337424935 0.390671843515 0.527252174768 0.0415786110975
r=0.405683009163 0.286616318796 0.166562927922 0.315960551613
r=0.344117006834 0.331630940742 0.164932658213 0.246209744495
r=0.409119998723 0.23104279933 0.347913174999 0.279238032948
r=0.458119663376 0.181584534585 0.274242932171 0.300435802883
r=0.525117836374 0.336987677508 0.187619089217 0.355655679976
r=0.465581144587 0.296020874103 0.221722113503 0.284735812133
r=0.465326383602 0.219247838449 0.288318019844 0.233640460536
r=0.616173215026 0.0958978880631 0.478607717177 0.0825880673469
r=0.781904122997 0.200552310062 0.310383147502 0.352716676717
r=0.482194512099 0.302863467269 0.252153770609 0.279654676851
r=0.39882519834 0.267599649932 0.25932532421 0.214344816612
r=0.242325631132 0.282683565229 0.254167240667 0.194207191073
r=0.525708269763 0.404795394328 0.0541035621995 0.065028949004
r=0.260470023107 0.413715770507 0.0443504419578 0.034088360619
r=0.311331649477 0.0456278398492 0.0377531804082 0.410451388321
r=0.593751235793 0.349730420766 0.0685342671336 0.120449113446
r=0.641809877366 0.340425531915 0.293780687398 0.174045998794
r=0.260829829936 0.336959896596 0.314677289151 0.163549531855
r=0.309765845287 0.164453907816 0.216933867735 0.284715263861
r=0.295102784205 0.307042838293 0.234069296569 0.277325621076
r=0.319816060985 0.197423264937 0.225458571494 0.235629894111
r=0.365914564281 0.23425987818 0.22767317326 0.340908920216
r=0.308903601242 0.470279277306 0.404992892451 0.0608844282395
r=0.766954066649 0.251929855874 0.234750792022 0.208379813484
r=0.493506011733 0.20264199971 0.249663098389 0.217997802365
r=0.389799590155 0.23961651204 0.219349521541 0.25071310099
r=0.429758800918 0.132146368872 0.131830313246 0.336599241466
r=0.42971348334 0.235107942431 0.252898454158 0.302405383795
r=0.572495497024 0.293126361069 0.235678456221 0.221682565911
r=0.465775018552 0.22565179785 0.260126034845 0.28654392685
r=0.298637711274 0.282102687101 0.242085758315 0.224958416609
r=0.344327616815 0.240700248189 0.284792695063 0.227181180814
r=0.427177159866 0.379282211665 0.111462857046 0.0848708643885
r=0.714673511142 0.126567624928 0.359926683388 0.154977812078
r=0.303409336604 0.430777115767 0.361201870716 0.110513165481
r=0.494746266633 0.0512549250308 0.413633375024 0.0671979355655
r=0.745558040484 0.15793611217 0.362145434279 0.120817811153
r=0.436608908102 0.263118697938 0.185692211611 0.257012716275
r=0.418787926889 0.0825255730246 0.419490031571 0.113292427057
r=0.408537997344 0.397681770285 0.128786282211 0.384270523997
r=0.733340089847 0.375037376657 0.126258347453 0.41408352437
r=0.279767929944 0.107285048472 0.0757738589096 0.425054430443
r=0.546472558477 0.09069499686 0.41223571279 0.372566464308
r=0.221708825718 0.389110062007 0.378664036077 0.0992636696731
r=0.248917876846 0.322491753998 0.231013318859 0.211306417269
r=0.471333413575 0.197703136577 0.24536922697 0.279081254631
r=0.437501838045 0.281044541161 0.250801536911 0.176454878404
r=0.357990132004 0.279697981714 0.276240851803 0.26278764282
r=0.354585130539 0.308576614733 0.238020807072 0.244172170961
r=0.296911825799 0.282919027781 0.261311956615 0.247148564245
r=0.356490367281 0.263077292679 0.236337369765 0.292267839538
r=0.542595718462 0.209350200177 0.29050862349 0.237193839872
r=0.3150479631 0.26312033331 0.290949521835 0.237035494218
r=0.262203427098 0.34506313636 0.188633103675 0.251792978578
r=0.69104422066 0.219686404033 0.345259005526 0.226834804834
r=0.358765193593 0.1330962047 0.399996275466 0.102089463295
r=0.637528028638 0.145208429472 0.312401642351 0.357471631583
r=0.283903982732 0.194472084024 0.272784227013 0.282107978625
r=0.458923863518 0.274486033237 0.177653179775 0.301964944183
r=0.489549238128 0.314592756747 0.285510458092 0.167602683586
r=0.256864660996 0.148948821406 0.312805266511 0.405054151625
r=0.735587234607 0.264140987759 0.201298016041 0.278756859434
r=0.313048356408 0.401648557512 0.382968474014 0.101107959107
r=0.680353086777 0.314867652869 0.408981168518 0.13243492384
r=0.824247911504 0.38219269103 0.145603543743 0.127530454042
r=0.452868058161 0.238687919059 0.20114827157 0.293170594612
r=0.293197821862 0.285458434904 0.267424506243 0.181831749664
r=0.779642697294 0.380785100926 0.100869856139 0.114865618378
r=0.489209273989 0.0933348761861 0.3886600324 0.111594538301
r=0.175775371615 0.406932258723 0.35275964089 0.11224750051
r=0.422223695213 0.289552281464 0.254012032525 0.266730497163
@balllist {Total Position} color=lilactint
r=54.3878220877 0.275211624342 0.198193694594 0.356395387589
r=50.6662497031 0.258683313569 0.28285562989 0.219557126769
r=51.9053568841 0.283336070285 0.232435613214 0.234830445849
r=60.9019977436 0.290185060532 0.178319529398 0.32542167852
r=57.8004912603 0.275870315329 0.229561682211 0.181579037272
r=46.50730003 0.220398132842 0.323696694471 0.239984925928
r=41.1205954218 0.22691349873 0.284407109872 0.268935271797
r=66.1438096911 0.143032721974 0.208007855808 0.377218157053
r=65.3791311526 0.184427044931 0.315215991948 0.403274697752
r=55.4121874058 0.195302470337 0.277822083901 0.283210140699
r=58.5544388044 0.280283803143 0.155584131389 0.320361409089
r=41.7099894663 0.277969111142 0.204864459445 0.255453000872
r=50.5573724878 0.181409637679 0.293430616531 0.243104205803
r=53.4732571299 0.187809603284 0.254944145096 0.291415805835
r=50.0763273482 0.197446221426 0.251760979888 0.192443058985
r=53.2258937329 0.210688974091 0.182490995701 0.265783664459
r=44.236889559 0.333848295856 0.176441418245 0.28143655471
r=41.7099395154 0.35835116049 0.136254686817 0.138587169047
r=43.8403412159 0.296688656683 0.256368276593 0.299601932553
r=60.9106729423 0.261026789417 0.21555942606 0.322377042382
r=49.2932284184 0.323191866287 0.239852114303 0.231054284663
r=52.2402306084 0.186364655752 0.307463058483 0.262106600882
r=42.8098214774 0.23213634962 0.271255571441 0.240326484082
r=64.6797899096 0.241003731956 0.26795214842 0.246342370668
r=57.5390468727 0.263417312921 0.311916529379 0.262968618154
r=52.8652634245 0.25826939544 0.241427218546 0.23177557374
r=55.9944133857 0.267634112578 0.272984617299 0.24641873921
r=52.8541479627 0.189721779195 0.243617461161 0.326150392817
r=38.0287725058 0.283606947419 0.191458482037 0.273352367357
r=54.3735674006 0.381218525311 0.275463569412 0.178441475271
r=39.8000037709 0.319871397354 0.219156035908 0.254706325301
r=47.9990750596 0.294911268425 0.227215056892 0.163931180502
r=46.1687462936 0.200156947374 0.252369196898 0.256380074223
r=59.3739503816 0.208309728255 0.317330015663 0.183097652822
r=45.181383816 0.214638635674 0.29933829994 0.232818677731
r=42.9471622387 0.151062338873 0.257435803376 0.302179181575
r=49.1316183703 0.154959865043 0.197653078249 0.343541639632
r=47.9431833627 0.288860796755 0.152009266971 0.210456281188
r=69.0691746204 0.264811028094 0.218679445383 0.257282646107
r=44.4406182525 0.252195990311 0.232322642776 0.231398527252
r=55.8944551837 0.197631493459 0.209813649922 0.318655680576
r=53.7992645574 0.232688418932 0.276917419797 0.26903750808
r=47.0872345994 0.268109139477 0.281186796413 0.252928830376
r=44.8471063411 0.173592247075 0.315456695073 0.228231118286
r=61.7587621461 0.197320574163 0.252418926103 0.285996810207
r=51.806557735 0.253873071679 0.239169363716 0.264447693681
r=44.0739243605 0.253555788087 0.261268069604 0.160097663062
r=58.837588091 0.239690750327 0.222405001262 0.280962910246
r=57.8750880139 0.259686045013 0.26002086723 0.239691093185
r=40.9424761256 0.287090558767 0.226885144182 0.171124391757
r=57.3034924237 0.190159385949 0.151254632724 0.360967657006
r=42.9095547321 0.207326965217 0.285920531726 0.219615249579
r=47.4144900686 0.240961293067 0.211176601649 0.252790099451
r=63.3140458135 0.250928273722 0.200841175884 0.247650355909
r=45.6799359754 0.29093221879 0.254073535647 0.205327397177
r=56.2646999223 0.244828286136 0.246467758094 0.243581980421
r=49.4108545107 0.202385382332 0.366971677153 0.213589340774
r=54.484854007 0.155271889596 0.364076336201 0.174806799529
r=54.6605478365 0.294331396089 0.18585956231 0.36046330917
r=43.2777518555 0.311377268596 0.231133148462 0.156606482432
r=61.6789337362 0.174304333127 0.278336694606 0.360670389325
r=48.968109503 0.218940502024 0.304306075253 0.157234110368
r=52.5838866868 0.143937965001 0.17755422823 0.276998847323
r=42.6464550429 0.330273952277 0.331051035065 0.12916553852
r=71.8369374545 0.30110391235 0.21363819856 0.159863914253
r=60.8858636315 0.144308052024 0.125759378719 0.333469029874
r=51.8716002043 0.238669917796 0.306439499161 0.283609576427
r=52.8741817781 0.244321818721 0.278056666142 0.258141340339
r=45.5253526657 0.204447363011 0.191191800603 0.25709905351
r=53.0872192932 0.310199146308 0.187535509812 0.280086826042
r=43.938252653 0.295288730208 0.300980194724 0.203570809245
r=55.2385174339 0.29429043761 0.171154800778 0.243288292596
r=49.977483676 0.294631725097 0.295243674673 0.240283735732
r=39.5471071627 0.144083433614 0.279488775468 0.241177365589
r=56.8331752291 0.18072661294 0.327011122995 0.271447330799
r=78.5623633288 0.220433687907 0.225669300472 0.210830398551
r=38.5351497935 0.335468623205 0.21133199457 0.305819506303
r=47.0128253398 0.311099324176 0.354531776015 0.16128496841
r=53.6290353574 0.341838782378 0.181686270878 0.231159890093
r=62.7283539952 0.301484693207 0.306429290939 0.219988612972
r=53.5823223504 0.235499474238 0.248117770768 0.206372239748
r=54.9618007214 0.223127865512 0.274036338937 0.261912039395
r=45.3362275021 0.203559367775 0.289293450909 0.270665120384
r=66.9565669308 0.285594411805 0.302690856755 0.259760698093
r=46.3879090361 0.223903254331 0.197065803888 0.232408368132
r=42.5858877744 0.220215737263 0.385180904684 0.188994831295
r=47.2158123439 0.261169668265 0.245519312868 0.331737794028
r=56.9217647038 0.123371777651 0.332901027755 0.351433556177
r=47.057798249 0.290677525819 0.256589517434 0.17476648518
r=46.2941481458 0.216524902835 0.271759402978 0.199324500515
r=48.6907458297 0.279010738507 0.220762818654 0.229364804151
r=49.1798035409 0.239558951765 0.225067694708 0.271191885814
r=48.5232434671 0.176340384793 0.271493522688 0.227433548285
r=61.2208473321 0.231434667784 0.315063432815 0.213024173021
r=49.7815156632 0.176235907905 0.243906997845 0.324461381422
r=45.795140311 0.184065415794 0.300231887041 0.227527311491
r=48.7369130043 0.291314388602 0.173144668859 0.174397213089
r=54.3731147386 0.185617434179 0.28520918276 0.321627316498
r=61.166356978 0.21036882739 0.281191621617 0.234869149763
r=50.7431080565 0.361081319806 0.210736326979 0.161534321961
r=46.1601508107 0.278763981653 0.278243609345 0.207124272418
r=43.1045321402 0.231511194718 0.251798163107 0.222824683708
r=62.6002713173 0.341008383709 0.151268731427 0.307236962785
r=45.7870124996 0.197718749514 0.183138042108 0.312792742325
r=37.279173086 0.14751016594 0.238926973141 0.264847383137
r=41.7593631334 0.177717565389 0.308574489201 0.188319496736
r=52.1875461613 0.206087665214 0.166436341731 0.370397930619
r=68.5580138933 0.272327542709 0.262654076263 0.299449770537
r=61.4616955489 0.282272245578 0.175515987159 0.256701331066
r=46.0358782439 0.352860808424 0.278949648439 0.112099703422
r=49.7939405184 0.210843805177 0.378270810575 0.108090587381
r=49.4594869692 0.303919949024 0.19286652664 0.183756952147
r=54.5102547682 0.259153758024 0.326671061098 0.259036050034
r=46.3664624369 0.227000255366 0.254491530359 0.245413939402
r=54.5531346474 0.277119783232 0.200997046963 0.279712952085
r=52.8518009421 0.258904516287 0.206411217084 0.260993134823
r=44.6121659247 0.187869380056 0.345098449361 0.22398307526
r=50.5765133011 0.221377065558 0.22419277262 0.288201309286
r=49.13411395 0.268383536445 0.238798191155 0.205687131141
r=50.3947037736 0.279105411998 0.258014377307 0.203333117458
r=45.258138714 0.199609543987 0.318554425353 0.219368984629
r=62.9831354732 0.238206429483 0.254517087537 0.275198602261
r=47.2972479826 0.159926669047 0.372491273091 0.157937681147
r=53.8524901324 0.27716504239 0.175073290548 0.33928373346
r=49.4492749661 0.20605283406 0.303000769428 0.261383260665
r=61.2679437369 0.255665855029 0.296778422926 0.196931385403
r=47.6070179858 0.218203123289 0.244037058939 0.271886019668
r=51.5524221391 0.249473607783 0.338905830248 0.128494155231
r=46.4923934607 0.32129956228 0.295765869137 0.12997747652
r=52.1116660573 0.324291809297 0.305303368557 0.242856079774
r=63.8380578479 0.210948814499 0.268023889326 0.322719686625
r=61.8681842872 0.22457101728 0.278679997339 0.312551033369
r=51.2832858464 0.308130012782 0.204374025536 0.169464694563
r=63.3039702515 0.287621065784 0.26546731159 0.22698811818
r=48.4822604456 0.174787573712 0.264795304608 0.279622676831
r=50.2242348632 0.265717267905 0.194641044339 0.324068116502
r=55.3020303266 0.209578692783 0.257566709464 0.226473779025
r=52.6726047521 0.280551905388 0.189342632838 0.319835573975
r=49.8242142971 0.242383662538 0.282278763531 0.230164044191
r=51.148369372 0.221832649271 0.305284858057 0.214038858499
r=52.9727524102 0.234297248243 0.216805695491 0.306342408735
r=50.1147463117 0.225005938604 0.231569080787 0.237402593418
r=56.0886486476 0.301458524707 0.223984061111 0.226973592408
r=45.8594665183 0.233463832625 0.237989214623 0.275417007187
r=42.1443944544 0.192029954533 0.285994472675 0.2603369885
r=48.9746158681 0.36032018764 0.195644466263 0.162548409971
r=45.3207658786 0.277692768279 0.234515334974 0.200252810858
r=53.7580072759 0.154892544036 0.244632362504 0.375084893411
r=50.8895060261 0.266744829376 0.286545076989 0.208497569811
r=52.3923727521 0.236626243898 0.311262612601 0.295330445117
r=60.1634547567 0.317759519364 0.265407666566 0.228921720752
r=50.6052002129 0.16516637815 0.262992883247 0.335853048663
r=60.3317571966 0.311856939976 0.292068805611 0.260520824276
r=55.1271819423 0.274095520399 0.183503946507 0.274624019118
r=44.376377678 0.198714286802 0.247918713677 0.251597620517
r=47.5536120961 0.222748005665 0.228964743696 0.322726845244
r=70.8414096247 0.268696745262 0.229300196865 0.246267867662
r=52.2926584018 0.225641829186 0.274283646907 0.289994178218
r=53.8534601029 0.34533124674 0.235277160036 0.143618043544
r=63.6344843098 0.278887749744 0.252279977281 0.265887800946
r=44.2750637436 0.25573308368 0.230374790229 0.205415967431
r=67.4316834738 0.264578554096 0.20374484779 0.286184217128
r=42.7359764062 0.253817075066 0.227703202273 0.217246485331
r=52.621858506 0.252009253297 0.203715628056 0.263814361689
r=60.113975597 0.203602798869 0.345228524639 0.210093791871
r=47.5814636043 0.286044007905 0.23031147686 0.212783529481
r=46.5447314604 0.216540006857 0.266596984354 0.282638341028
r=54.1491924095 0.250315336102 0.26606675896 0.190463005691
r=53.552445297 0.29502388626 0.269526160598 0.215604928113
r=53.1539475069 0.202968927257 0.261821753687 0.251708585817
r=44.7187300959 0.338282811303 0.220354494686 0.19490670701
r=41.2167335468 0.299392973555 0.27814732817 0.175997884121
r=45.5657158111 0.226782730061 0.299744733991 0.198440245104
r=51.2034292229 0.276178118217 0.272089671437 0.183048976155
r=49.3150161114 0.289442410227 0.205811974048 0.279348943277
r=71.0443081502 0.21715989078 0.227590895357 0.218806302526
r=46.6512949276 0.226678708557 0.178585176631 0.277269452094
r=53.3339656112 0.248710342447 0.191672963367 0.358804186606
r=42.0342798607 0.160284384319 0.317441268456 0.311259000655
r=42.8517203417 0.368017962598 0.205493356299 0.276954150262
r=63.7375812629 0.313352839073 0.16812315254 0.259935467794
r=40.9465644215 0.181491453311 0.261403202619 0.241272571652
r=62.5572713922 0.209193639097 0.310599128606 0.204871297883
r=61.3599193613 0.300264550265 0.17067680912 0.262687042967
r=41.0024075995 0.271334857664 0.284612847395 0.213178965967
r=50.8402633634 0.219551369801 0.302597236672 0.274306886419
r=63.8144437334 0.266289121158 0.150251869312 0.294097483375
r=47.4614575523 0.355401714645 0.180578071828 0.259708773313
r=49.9122133508 0.238216949081 0.230480788447 0.267636447782
r=60.281998638 0.194140743293 0.259750634379 0.27506970333
r=45.9535757829 0.2847509132 0.244551818409 0.208864072889
r=52.0707763015 0.305483356812 0.173138099112 0.330701110428
r=48.5996017688 0.32074132652 0.337632053856 0.162621408439
r=56.8897455241 0.275277618808 0.326540993936 0.224482481545
r=55.5213230632 0.391529561471 0.133944687649 0.20157402989
r=51.7381119961 0.234624960453 0.293415315204 0.228902735939
r=49.1829549983 0.339916571553 0.1740244035 0.241752269145
r=42.4533831553 0.293068566937 0.198059353376 0.163812395569
r=60.2589981586 0.269311086961 0.297406720791 0.252700888576
r=52.613081069 0.201593178001 0.376479284253 0.267872531284
r=42.5434648839 0.231787920302 0.258694450453 0.308421659817
r=50.4339048992 0.336762298009 0.302034532594 0.183884806304
r=60.9865289248 0.288481475197 0.256949362411 0.259122017172
r=68.6071654954 0.148821020078 0.288072417465 0.251722291415
r=49.9979268646 0.248570805371 0.189472909977 0.257942365539
r=51.4583264522 0.359365561108 0.166429793572 0.301471270176
r=48.8325372454 0.18773713378 0.273381809847 0.279047996553
r=52.9911990344 0.284838440429 0.304215981217 0.211189373878
r=55.0046026647 0.13706856728 0.244550034097 0.320816559977
r=49.087790702 0.209513064346 0.313293576174 0.122674116657
r=39.423923407 0.146209485948 0.405444205179 0.227025932674
r=35.5434408989 0.309191070634 0.245518306247 0.267318311481
r=47.7008284565 0.124016274584 0.281475693711 0.316270360828
r=61.0537501336 0.20909922221 0.255671887326 0.329594505579
r=59.9427117004 0.148804573518 0.274429457629 0.268183829294
r=79.0292851337 0.243057054033 0.326684088966 0.209826815955
r=45.6076500088 0.234659805844 0.283114363441 0.282073992844
r=37.9162811396 0.373563185228 0.149420080785 0.217199461435
r=58.4147419225 0.229175346361 0.279928413187 0.155602949443
r=61.874070968 0.265429593876 0.178840431136 0.279639438251
r=41.7769186834 0.221833515402 0.283834820137 0.174390014488
r=36.8565003014 0.299811407047 0.180518228083 0.272324112662
r=61.2652599711 0.23119847787 0.199577940293 0.295268099753
r=52.9315271251 0.246894526925 0.221492925313 0.257474024981
r=50.3715154174 0.260541868688 0.274708229776 0.21220511741
r=53.1256551262 0.266438477407 0.284960841316 0.193269835218
r=53.0618586397 0.256870383432 0.266545288993 0.231570906245
r=37.7088088179 0.320384718765 0.12544262525 0.298998469072
r=53.5887058002 0.258047273031 0.264745677775 0.255207550322
r=53.6110411831 0.267027328671 0.254749258794 0.226351421114
r=52.3238136586 0.223971972951 0.3097698942 0.165287428565
r=53.5147022803 0.182329271704 0.134825031739 0.340588711292
r=69.3804537476 0.240468947359 0.255270320756 0.224973759584
r=42.1748068532 0.289781029917 0.270254065567 0.231299019492
r=44.2567900119 0.276118277137 0.236189685952 0.233084408237
r=44.6772669145 0.25589623887 0.259810718825 0.212316403446
r=55.7538036763 0.160725703325 0.387068414322 0.166895780051
r=67.3599582173 0.260086985793 0.230698322736 0.234166936011
r=46.6208810509 0.29904629278 0.257205553446 0.219036164915
r=45.3253682854 0.202280775854 0.298017046254 0.240304536643
r=47.973252997 0.240393890675 0.25199624866 0.208681672026
r=57.3333707922 0.266440658067 0.256358326362 0.258999985324
r=49.4254235625 0.189201280964 0.303970048036 0.24623245738
r=49.0908636731 0.249687156708 0.188482113006 0.271717533553
r=60.2733122767 0.311619759521 0.200940180277 0.292043688104
r=46.0498826572 0.212086731665 0.307772144922 0.259920435136
r=47.084316802 0.279154162886 0.254856119292 0.231255961105
r=45.7640537741 0.255368972692 0.232300018281 0.244121769258
r=58.0528886869 0.252430284538 0.213462948509 0.286217744034
r=57.2222612517 0.282623434633 0.223039802186 0.261087181941
r=54.7745841788 0.298369533227 0.182941903585 0.256656267781
r=49.7958458673 0.176931621822 0.290648399572 0.29428947585
r=48.9091506388 0.263405687818 0.20154208313 0.269847213122
r=48.6902086544 0.26595617149 0.229444987004 0.27774109039
r=52.6577319516 0.308005757117 0.291949382231 0.176937886689
r=46.6385005103 0.215411915201 0.248017627392 0.252626536092
r=52.5030963044 0.173053909149 0.245845207383 0.281210915256
r=56.2416324928 0.239215421947 0.263214512338 0.259618972143
r=46.4570387502 0.190953150242 0.265505038849 0.218224478806
r=59.28423063 0.248422526621 0.275406019527 0.286629812421
r=47.1898278405 0.217735473112 0.294587746085 0.26773222446
r=53.0867106604 0.249902868504 0.222070894167 0.262526584468
r=52.4331736854 0.217257599818 0.141436339092 0.260595676057
r=57.7048774693 0.334616255377 0.18656453601 0.240371795839
r=51.5482143773 0.308227898464 0.208005092703 0.328545661919
r=45.6321464357 0.328076149095 0.214470834813 0.253993719232
r=56.1221014396 0.259439732899 0.278663134117 0.228207438177
r=59.5911345327 0.290826918748 0.300791331028 0.234043485002
r=51.0081777322 0.163906242433 0.317962128917 0.279969974333
r=60.140231328 0.26716453109 0.251950842439 0.250577784765
r=41.8609598998 0.280341416335 0.25228214099 0.173151164194
r=56.0559549677 0.230215915496 0.319192216259 0.285101585668
r=50.1884586693 0.305108131947 0.21710567249 0.194959576329
r=52.721758542 0.246980824153 0.328082415341 0.217535699714
r=48.3576950994 0.244350512112 0.281435719576 0.251232861865
r=47.8132996172 0.21689581264 0.197326920731 0.277623852092
r=42.072783944 0.257986539008 0.288810945745 0.175988245331
r=47.1661091277 0.23240309207 0.284189641941 0.186119377843
r=50.9144990864 0.314252553389 0.18362735995 0.29240173321
r=42.6607898052 0.293505172871 0.275246817593 0.251588237874
r=62.2426259778 0.339068378836 0.131874993795 0.242799084133
r=46.7502387427 0.276119452675 0.194983964222 0.293724406565
r=49.4146198001 0.319842801986 0.195402034688 0.168382668383
r=59.6591598312 0.199495719718 0.234073486651 0.258962158645
r=55.8620950798 0.224295319945 0.218038918823 0.197740867732
r=53.8262821444 0.195021305981 0.202196284506 0.27795462584
r=46.9320320191 0.223355971509 0.276540224173 0.196956545746
r=46.8863913048 0.220415195073 0.270669001161 0.274315144733
r=56.4527926243 0.288096267953 0.199975600288 0.256549658959
r=38.1630001667 0.28098840363 0.203486241222 0.274567151926
r=46.2019603514 0.246365176342 0.297419964301 0.235114818413
r=48.2271891085 0.295967693509 0.234522308293 0.28340238996
r=63.660322385 0.196570648566 0.300171093597 0.248244654494
r=60.6213111229 0.329103668602 0.268606500052 0.234323635212
r=46.6506906775 0.289665648422 0.249970788055 0.139633097969
r=51.5718185701 0.200300609808 0.359975951215 0.239809327493
r=56.383477932 0.351350004504 0.202318592246 0.221107680277
r=48.1371896253 0.209718720069 0.245372270764 0.275669970093
r=49.1315993237 0.195342448488 0.282250441392 0.331005946106
r=68.0794385334 0.33130619918 0.248103100723 0.266177436525
r=51.2190104483 0.196103128693 0.328326180258 0.19960191578
r=56.2580987466 0.222632073815 0.130074496554 0.325356725871
r=54.5295833984 0.188766240706 0.311139610274 0.30147534059
r=49.5104824623 0.39013228655 0.331723424516 0.137931506943
r=50.1059622239 0.200811621175 0.250600243544 0.24382811782
r=58.3158216899 0.218129847005 0.253532016588 0.299946111853
r=52.5770387115 0.221112844514 0.237198821286 0.280187207488
r=46.2935134855 0.279997468194 0.271714444002 0.206129914367
r=56.8017042958 0.298173456338 0.167456457706 0.272111870863
r=53.9261112077 0.25705120494 0.199270219335 0.267300212519
r=54.8908201997 0.29510744227 0.208322198137 0.259880630698
r=60.1133270162 0.255099112749 0.235497515008 0.29118315485
r=59.5386594853 0.259254985025 0.221960158264 0.313028585808
r=54.5525864938 0.233308987396 0.246526191287 0.238631248405
r=57.9409081961 0.274409027263 0.268445762293 0.276023391813
r=55.2789881881 0.248626979127 0.210159692307 0.287224804618
r=51.0569617215 0.190992569861 0.267583058252 0.31640777314
r=40.5738215732 0.235143281299 0.268688050145 0.202948100829
r=48.6151471709 0.300799471424 0.270551701354 0.248496861579
r=51.5662719743 0.275943889155 0.204514439568 0.232877217571
r=53.7349900009 0.309212180369 0.240806675836 0.252687933508
r=46.3349960866 0.252477992653 0.245715980068 0.240513543279
r=52.4036757507 0.278849008225 0.216519738644 0.267693242656
r=61.0590286789 0.270348074667 0.17505470694 0.287567330331
r=61.922662845 0.255433975343 0.232856364807 0.257241174432
r=65.0843694224 0.214312281485 0.277446573363 0.233334396021
r=64.6770540656 0.15851252608 0.296046007227 0.26150812739
r=54.8859878448 0.321205996294 0.234087548893 0.237531113731
r=57.9197309627 0.254151733885 0.2407416755 0.162653744553
r=50.6981796939 0.175633656044 0.260689794272 0.299003294339
r=48.9251716469 0.229160894701 0.254335900704 0.238894737814
r=39.6326282593 0.307493878979 0.354931794334 0.177684505072
r=47.4802857119 0.174733212524 0.179087385483 0.339990435921
r=55.270864639 0.331460409233 0.28906049421 0.233151423437
r=48.2548445402 0.209708051652 0.345598062322 0.242697053906
r=51.9439641886 0.337145715622 0.196757563725 0.146446448668
r=55.9164648709 0.273046559072 0.244139740466 0.242859528346
r=67.4845425926 0.244672489083 0.260611353712 0.273435225619
r=54.5115491625 0.254220499569 0.243475452196 0.14636089578
r=68.0277230162 0.258040579515 0.246839584162 0.285263931124
r=58.7710660904 0.227739005207 0.295579926886 0.343325578819
r=61.997151244 0.245203709226 0.260767690538 0.367770062057
r=55.317120957 0.281289327325 0.245943788143 0.254983152681
r=48.7841005536 0.367637232921 0.188668973061 0.164768593446
r=44.95092948 0.291584316226 0.261897779195 0.314485176921
r=48.099423403 0.154366196279 0.295967097472 0.282669045884
r=60.1548752245 0.318486763355 0.162664278843 0.198095514996
r=47.6365814329 0.283297614974 0.227480925196 0.250658838643
r=45.3565483023 0.278327872831 0.249154228856 0.244696032035
r=43.1571860274 0.246144095139 0.2221009223 0.311672414564
r=45.9712441886 0.215358216097 0.250978455056 0.213692174769
r=57.152387098 0.25725585709 0.171138379832 0.285629797514
r=50.0087436792 0.238741233857 0.223693177431 0.283381283452
r=54.5920307484 0.216676050594 0.234557646279 0.315857216009
r=51.8567973092 0.298921991464 0.215921327093 0.255989169007
r=55.1449670179 0.27810744186 0.266159777464 0.179642588509
r=44.0362889696 0.16398080145 0.234146398848 0.297535418377
r=54.4240130396 0.312735294465 0.224441464177 0.23142063609
r=47.5342202928 0.195987741899 0.217174583357 0.224353517583
r=48.5753840742 0.226255573749 0.308618328236 0.229535460883
r=67.0294062419 0.267240406407 0.251838498821 0.199321943944
r=51.3430053906 0.243536557884 0.33099276832 0.146743695327
r=49.837834644 0.377579165337 0.232728492974 0.134112505218
r=46.8183710082 0.132626274618 0.207843602834 0.258881105966
r=46.8842172309 0.277410824879 0.144149861523 0.215338260059
r=49.2949959532 0.353437632752 0.351704361746 0.142680844728
r=55.3131431034 0.339534173349 0.173119511264 0.190622374952
r=57.6304081156 0.267773627172 0.384207045702 0.189118661638
r=56.0396625049 0.239545454545 0.265098039216 0.356114081996
r=49.3371889555 0.185142233048 0.255249341946 0.271172569392
r=52.2985645446 0.305440700159 0.244728137275 0.210116463373
r=65.7737626837 0.311143039591 0.199289244267 0.234306457882
r=64.2417375919 0.282568320509 0.28670292739 0.231471654727
r=50.0019866101 0.230140207112 0.269972166036 0.140224400532
r=54.6369489726 0.320096440221 0.20768921666 0.340448163381
r=46.6411390402 0.295811295192 0.280266835345 0.183079193752
r=73.9761191624 0.201364655658 0.285486443381 0.255902915183
r=65.3414268331 0.271056939514 0.29795425432 0.240515607493
r=43.2006140712 0.152026269095 0.306792301469 0.282603522941
r=41.0184999452 0.367771452464 0.235550945581 0.248721536086
r=56.8286064521 0.243256586329 0.249076193468 0.144876800862
r=56.1977871065 0.352632081781 0.137634379251 0.361262380179
r=59.0650936954 0.155083088954 0.146106223526 0.300374714891
r=54.5134944539 0.234598979092 0.162885712288 0.361503191585
r=61.4453056053 0.241564516828 0.344169157246 0.257857957581
r=49.7171207688 0.347717108173 0.362723415409 0.140577644534
r=46.7571263012 0.26368775099 0.215193345966 0.246312663965
r=50.6974317894 0.285627428949 0.199831706332 0.227979551833
r=61.576727325 0.258063197482 0.249805829211 0.279946586001
r=46.7834105427 0.196789212947 0.257071553619 0.275479569412
r=58.8243489013 0.30466593143 0.216137714907 0.321165531964
r=54.5994579637 0.271602522287 0.26457925636 0.278451837356
r=47.5097951996 0.221754357685 0.307635080523 0.240737311068
r=52.5495667559 0.251710962758 0.337755944633 0.151712362318
r=40.5478681606 0.231643756169 0.273635452314 0.275456854991
r=49.5416765575 0.295426285042 0.261831062801 0.223780901134
r=49.0222813662 0.206716524783 0.248889596096 0.286643328825
r=51.3368556416 0.206490793039 0.244397759104 0.244604399137
r=42.7035865072 0.292488523982 0.249081373415 0.156084742621
r=48.5743540249 0.243160545764 0.154410684319 0.206672286194
r=56.3332270916 0.147791810533 0.250754444297 0.322777801724
r=57.7783717727 0.338817556927 0.152872732663 0.205880718137
r=44.810851006 0.295474775318 0.259353375255 0.218235851495
r=58.3260004547 0.275462797924 0.278480653602 0.225727401731
r=49.3798105801 0.178287129815 0.294957971499 0.251920507682
r=55.3940404339 0.242762649013 0.239595656262 0.276668714169
r=50.0305018179 0.186447430927 0.291598347048 0.24996552094
r=48.5393250355 0.250521353592 0.255881344178 0.253349055305
r=39.7017300943 0.34073291504 0.3471246992 0.0965638970844
r=50.742836763 0.283759463359 0.219252450434 0.228845953624
r=45.3245660162 0.231758361495 0.256113180512 0.209208413671
r=49.0686516229 0.21251152768 0.250962950766 0.271013824068
r=48.3088011006 0.18275038629 0.196750479936 0.266142248443
r=61.6641163672 0.232575959488 0.22700115494 0.327514214641
r=53.2621281713 0.292901945396 0.191916146269 0.243919777039
r=51.5858175264 0.215997363977 0.298381317188 0.29497096256
r=50.1099065537 0.207660000728 0.257350521364 0.263143454741
r=56.0048745496 0.240908830399 0.267555793611 0.24393572259
r=60.3655683118 0.280562944581 0.149908923771 0.24876275138
r=51.0585482601 0.255016399768 0.27316869252 0.185478165798
r=43.0938003931 0.303137079036 0.301151045337 0.148247805753
r=63.5981382144 0.275734161216 0.292131980114 0.149706104814
r=57.7721011217 0.286115592581 0.273094560637 0.193335484439
r=54.4533030414 0.304597835956 0.184049778289 0.213538810978
r=51.902617782 0.212173028178 0.358451476944 0.152863549357
r=57.3728146659 0.295072963566 0.206909984992 0.335345020277
r=47.4466552149 0.317718196618 0.214143327021 0.303747632812
r=49.4992607396 0.16814714688 0.239477012998 0.297630117993
r=58.1789551789 0.246737841044 0.29997906636 0.283267043472
r=47.5365105242 0.258837138294 0.340808201804 0.166819334837
r=45.3273972685 0.242870861342 0.281463543624 0.196999429391
r=54.5212639535 0.262369309294 0.255618671277 0.245719107599
r=54.4443300428 0.272834799071 0.291313876352 0.217447222927
r=48.5199861855 0.214333409107 0.292136631388 0.266445141837
r=46.2058573643 0.269621711663 0.287422197572 0.198089230258
r=48.346644165 0.211163104977 0.294223854435 0.248932151296
r=50.5393224579 0.275210961226 0.26624971242 0.215619821718
r=53.9885315631 0.283083359552 0.243035728735 0.212784879783
r=54.5580373587 0.247983239543 0.307172686255 0.24016863576
r=44.0627532109 0.251114977936 0.261230120472 0.207887538113
r=50.3591730602 0.249627991387 0.279729080473 0.259225327319
r=45.7910742384 0.180248798838 0.318056538419 0.163333209182
r=54.4734151635 0.26152189604 0.278962999775 0.280607717156
r=61.6500455296 0.212505374363 0.258952152816 0.286837417849
r=45.509719156 0.254415652203 0.221481369231 0.252580357293
r=52.6295375174 0.284862835575 0.212096374326 0.223662507716
r=49.6073585079 0.223203794153 0.283259007574 0.240716358746
r=45.5158927218 0.274078373435 0.234715773181 0.247906993105
r=60.7074503208 0.28955021499 0.257756605827 0.245731413585
r=47.1996707643 0.262689668291 0.314911549098 0.212999136707
r=50.6859270905 0.308098929494 0.199881875231 0.230121816168
r=62.3288197566 0.256607914776 0.186052113864 0.301642108644
r=62.1480506158 0.252151634247 0.24891796428 0.248669220437
r=43.3689434987 0.295063380543 0.145738076651 0.211627820527
r=48.3269583107 0.196559438402 0.340168170948 0.170647226722
r=48.5698071126 0.24801061008 0.301137522954 0.189442630756
r=50.0914296927 0.270650832893 0.270250701421 0.230685320415
@group {Random Data} recessiveon
@balllist {First Position} color=white
r=3.26555946912 0.181378312317 0.375698960223 0.0730684318738
r=6.37266476451 0.414303261705 0.405439306677 0.137287809826
r=17.274852653 0.285729832374 0.4444237393 0.212502198002
r=28.1862288933 0.142924804745 0.248123457752 0.363009855174
r=12.2158713328 0.456496243633 0.261366722101 0.125810501355
r=20.0492338147 0.0327631372341 0.404113373499 0.443052321315
r=10.0163959701 0.046424865442 0.0356246611849 0.423733567938
r=11.4744527873 0.337082772793 0.216272103304 0.0310386774525
r=7.02993915701 0.060608802466 0.433623126339 0.124788340918
r=34.1917570618 0.319859620432 0.0692839392365 0.419789173819
r=5.05029587816 0.228115521837 0.163909751757 0.263801568848
r=20.2027940184 0.457267782584 0.0576961501384 0.365100572263
r=17.9234592143 0.385590117989 0.0514908632299 0.544045393648
r=13.0512945056 0.0128445184962 0.304637934746 0.201071793958
r=17.810260681 0.442224144135 0.251689376488 0.0322027707172
r=18.1137736266 0.0242232906721 0.300775025368 0.164915844578
r=29.4054409237 0.0624854028278 0.127182940838 0.244170473374
r=17.2826124293 0.252371349997 0.420468756635 0.123213122923
r=10.1091336337 0.0683528071988 0.440835704842 0.462136653111
r=12.7304333194 0.127374507868 0.219264863275 0.361811230513
r=10.5315277305 0.314471080257 0.158122646163 0.36081424423
r=8.59467727843 0.121577225188 0.492479318399 0.247030056837
r=7.82983156997 0.247938927558 0.127950995081 0.40570646023
r=6.43385371764 0.62289485726 0.143002508817 0.073498302466
r=14.8114245268 0.0810189740625 0.283647025814 0.355704339241
r=9.19503363525 0.0422874209989 0.370454587287 0.183832454983
r=19.6019999199 0.117720981057 0.279332568627 0.586436207486
r=21.4187188188 0.202477578427 0.469701378554 0.0355441135793
r=9.73084513825 0.385449925412 0.264054997223 0.342497388616
r=24.5585646428 0.398170409151 0.23440547695 0.25838898777
r=15.5509945276 0.450566748676 0.208326704312 0.0354131318409
r=20.9605402869 0.424308092684 0.091658525824 0.440026007196
r=16.1562853308 0.471371299522 0.075434263729 0.226496565664
r=13.2851566781 0.207020464372 0.303432811905 0.323936660441
r=11.0543968326 0.148974363068 0.3708780431 0.126430378714
r=11.5708729439 0.368380800751 0.219977887418 0.0837351761373
r=27.8672045883 0.0473408299141 0.17556965225 0.47035252336
r=13.0963549635 0.0816584482451 0.381020852469 0.266925791015
r=12.8417858942 0.257911970277 0.0900557196181 0.206486496646
r=11.7443016655 0.100359515038 0.221023608783 0.469199913805
r=13.6298898232 0.15924204259 0.263353938274 0.341987594128
r=20.1304812514 0.371002095268 0.160955832679 0.408593278031
r=13.3197657811 0.319864625102 0.399969026115 0.131630776226
r=15.8761676178 0.52168179567 0.0999314714655 0.0709449134729
r=20.9681127585 0.0694173028709 0.170641805168 0.430025449929
r=17.5906912026 0.293033691066 0.266333357918 0.193093771029
r=11.408224166 0.225859446202 0.219208334791 0.190200214632
r=13.0759430445 0.259840119814 0.329491956628 0.28816166052
r=18.6941166334 0.108858985719 0.292622946044 0.354774260149
r=22.9767607329 0.269074068975 0.115109800415 0.166563138526
r=14.0266169567 0.108019430667 0.273633220216 0.00293612320441
r=17.1075807734 0.678948635832 0.0934882396154 0.0490840546334
r=13.448648642 0.325603144217 0.137948627338 0.413672935738
r=14.4301559116 0.241254513351 0.285706083104 0.255736725558
r=23.0186680745 0.111363234858 0.107464676754 0.193633646714
r=10.911635116 0.311214327893 0.218557166891 0.185441225929
r=22.2865212728 0.0113568451285 0.199437154837 0.196487342425
r=18.9579399705 0.312889810809 0.0948499210129 0.263935681566
r=9.98150464357 0.253787562858 0.114008061468 0.350031184585
r=18.2700626867 0.371956012927 0.125797790647 0.166727162833
r=45.5863338259 0.385743704716 0.00324533441207 0.417164514937
r=19.2538262031 0.279962919772 0.282340250075 0.102483528231
r=11.1725323123 0.347403005917 0.150348232531 0.310766447369
r=15.8250137387 0.311738595225 0.18454521799 0.301872204407
r=10.0301199977 0.285353477098 0.340559489788 0.110968234624
r=14.9711029987 0.1774100185 0.284434521207 0.295138211206
r=9.57951364888 0.334009811463 0.20650304797 0.0782654273198
r=9.15983920246 0.307207394323 0.0402132432285 0.330999013481
r=10.3876396716 0.210516060045 0.308176886289 0.00955668541274
r=12.2813598185 0.209930684811 0.329440396991 0.274699570823
r=20.2345619177 0.328621103215 0.07498370343 0.310453841451
r=22.7774909917 0.480437899765 0.259324885303 0.19816679101
r=22.6175938327 0.25717353462 0.270043791878 0.196187005975
r=9.19555474622 0.609136449697 0.0462678041921 0.269115964234
r=16.474959306 0.305301017957 0.132299413146 0.281892050882
r=12.7431126132 0.403819354829 0.426851235923 0.0891733093501
r=11.4024421033 0.212327393525 0.0378948089278 0.588879720895
r=10.2643203743 0.295039476859 0.22232725102 0.146189885066
r=31.7469987815 0.386288946954 0.256905042275 0.355158077719
r=24.6525364445 0.0516808923207 0.486240521087 0.00366261427038
r=10.8232583016 0.216942785899 0.409267428222 0.207153411858
r=15.7166087635 0.136826263858 0.409739683637 0.335049748146
r=7.48243056861 0.244983250162 0.185408167437 0.141937296752
r=16.6534708 0.315164520906 0.517079489547 0.104124836486
r=9.91888663274 0.280959859093 0.159541756753 0.45061659233
r=11.762887059 0.133180552136 0.53398657205 0.170372269565
r=16.086581106 0.375105766241 0.146991263273 0.339192149439
r=12.2845090907 0.241709922684 0.272842109889 0.207311861643
r=13.8494714031 0.18643151737 0.0163817426597 0.294191231951
r=18.6528135647 0.170508410449 0.415957827101 0.350771161406
r=19.9470251281 0.0770120006947 0.238164925125 0.572596965589
r=19.9225982033 0.51034596716 0.281894173972 0.0544295109875
r=19.5645877618 0.0686750296952 0.228190029668 0.0848350528703
r=12.0069830729 0.034902459308 0.178742127297 0.429721197186
r=7.49287834661 0.121096321575 0.327872288849 0.414385445275
r=7.31985453675 0.255228742394 0.388690970608 0.17221080721
r=30.3756731849 0.183647330718 0.264927660209 0.116466663392
r=16.4586422326 0.339088683732 0.138929097882 0.245504889251
r=15.1304915085 0.203622755131 0.0169743623452 0.425984483244
r=11.6612150716 0.334251315737 0.0286554088622 0.364229167535
r=18.489450877 0.42441311984 0.334420536291 0.176852901753
r=13.5970175826 0.132656038936 0.326184701338 0.114132525352
r=13.3935657217 0.629282377115 0.288666091505 0.000278333950586
r=20.3703530694 0.395024590517 0.149060863496 0.135833620052
r=21.7454689098 0.311479193105 0.204999485873 0.217279973917
r=14.3862195007 0.331466503184 0.331301309442 0.0671150382554
r=21.1390147968 0.128092393346 0.224171034547 0.363014358594
r=14.2838848204 0.204617907243 0.296450487316 0.0372199432726
r=24.1797252093 0.416805229422 0.124305838723 0.371212815247
r=11.902208622 0.461019394679 0.311416819011 0.0986773326662
r=12.4111621981 0.298295654425 0.14649003545 0.265627891718
r=18.0301602814 0.211767270633 0.117270212371 0.416429600209
r=7.78503735471 0.400659604852 0.105876257078 0.457080728499
r=12.6275626778 0.0322134406606 0.106730199665 0.146725609061
r=8.54846049094 0.226760987976 0.256813204939 0.265497139753
r=18.9571021324 0.134597622022 0.313518223798 0.196681111943
r=13.2304607031 0.097120129068 0.270837302078 0.267120449435
r=8.12131730879 0.336881612359 0.357542000599 0.202207807711
r=12.768966681 0.594130148417 0.0466771206306 0.157848493422
r=22.4983215496 0.228764075915 0.308316253996 0.345293647562
r=20.0960070804 0.234935070384 0.070923724615 0.322127622604
r=13.1960572166 0.381931311212 0.235466974813 0.0753612666192
r=3.67613054136 0.246699288066 0.21486486171 0.246437890178
r=10.1060749086 0.218317894246 0.415429321205 0.211167036677
r=10.3672806452 0.379360344086 0.384580362647 0.212556340546
r=9.80618750006 0.0184592181935 0.411807542908 0.40488843073
r=17.4860990197 0.407425431516 0.0243619571053 0.190820922546
r=20.0689772582 0.137296771385 0.175824104043 0.392809120418
r=21.5988684122 0.132767675712 0.37424056469 0.0948853692113
r=13.9023008018 0.441714974284 0.379924208644 0.0155268896396
r=14.636538293 0.311993879429 0.259564056365 0.302116378333
r=27.8156777926 0.356502281884 0.0437152888194 0.155538048232
r=11.466124554 0.41439698023 0.304017374356 0.229544377713
r=13.2514200838 0.283061333462 0.0328962849766 0.389360986546
r=10.6772039674 0.365400021428 0.0458503913363 0.186192397425
r=11.346659524 0.265501295083 0.205990438113 0.520159638152
r=15.859295146 0.136136600055 0.361812195157 0.362546328798
r=14.735650284 0.379199298245 0.0312341649884 0.107656967498
r=3.64075952343 0.040629890055 0.348328050608 0.291979356782
r=23.0267735377 0.156650219966 0.084556304023 0.520097528889
r=23.4138606679 0.129935629732 0.33682022098 0.389841989923
r=7.49164316095 0.104610640874 0.312738187872 0.430937150744
r=14.9754705345 0.551034682004 0.178781615452 0.0807952137491
r=14.113425313 0.654647004202 0.263302819766 0.056971687518
r=15.6186156184 0.386740424181 0.466284834201 0.0353141069712
r=36.459967548 0.297430270731 0.278427689113 0.214291864446
r=13.3427042434 0.319408151741 0.033680872649 0.333136039692
r=15.8179059485 0.140239353222 0.366340329616 0.180156419958
r=33.1564548089 0.215077996002 0.00834760114933 0.437601558037
r=14.0973958493 0.178769247125 0.421967961802 0.119372528432
r=11.8799289885 0.239602081594 0.0642990284454 0.309206190179
r=17.2297973439 0.27566898666 0.277179161491 0.232934179284
r=11.7082576866 0.43573172045 0.0867546818604 0.0903154499587
r=20.1030734138 0.232446179025 0.146436518861 0.388644973007
r=13.7925370846 0.167850480149 0.442591878999 0.194735191525
r=9.47541577431 0.323671838658 0.277105279165 0.231347478421
r=20.6924987244 0.303018753347 0.0615303850353 0.33645653972
r=11.1629788443 0.17268267775 0.470307898619 0.205364351555
r=7.76960902106 0.265595061352 0.393833080171 0.304208802739
r=17.5399529702 0.210484918653 0.280101657879 0.270326383245
r=17.3035272431 0.2389667417 0.319822829849 0.149003448416
r=17.2867750853 0.193856693214 0.421395661403 0.0293247478398
r=9.40642963653 0.243613980358 0.330057325599 0.342789896177
r=15.0280202372 0.330320361199 0.344592502604 0.00597212730014
r=16.90267707 0.252149377332 0.308505818055 0.36890040273
r=17.3514110125 0.152369041149 0.272048229521 0.302980828461
r=16.2991311941 0.208298293496 0.393491082405 0.373939617315
r=10.5216111859 0.0829779959534 0.439533739153 0.0332071480281
r=21.7421640567 0.0312546774867 0.155997939484 0.324316965609
r=25.6263560303 0.0276394386137 0.286353397612 0.374764273405
r=4.72449636768 0.431309983164 0.295377269991 0.033415563187
r=19.8898140948 0.384133079516 0.206299898012 0.199826750424
r=5.9787552129 0.228414560541 0.178480405039 0.364251701389
r=20.9715592694 0.103600023988 0.223028513272 0.35670663795
r=22.6454967595 0.440740755834 0.219522832455 0.00759767154493
r=15.4908100944 0.349831663709 0.100828968309 0.289499133297
r=18.0541519018 0.260798029286 0.260438757195 0.235378163951
r=10.4783680548 0.150433904244 0.376052557348 0.00203650196256
r=12.088806081 0.21059313014 0.266485220668 0.410743093373
r=18.377344693 0.0719325610694 0.322110215233 0.193850031838
r=11.9839477966 0.320175852961 0.26445288214 0.0873041798988
r=11.2503743372 0.003478422627 0.149938158873 0.390733182548
r=11.5888567956 0.278864839405 0.292481102286 0.274642786904
r=7.42788042213 0.212125176204 0.295150139969 0.193686712068
r=15.9469102666 0.245453265994 0.281559146051 0.194338798687
r=11.7276183848 0.148816295469 0.404878751306 0.150949258929
r=10.9185502101 0.37466003523 0.0302844271006 0.355530144574
r=10.4933509644 0.247633552934 0.478120386936 0.254121544758
r=11.80252113 0.339993816878 0.178358222309 0.0917348291057
r=12.8281383521 0.025586051303 0.0899112667738 0.597427160428
r=16.3316609299 0.272030454665 0.197850107989 0.210199269883
r=13.2595657588 0.129075371636 0.299729791063 0.291168774608
r=12.7961458373 0.443730690073 0.00745409454405 0.270401864427
r=12.4503552175 0.368169755343 0.58404891922 0.0287005806615
r=20.729404892 0.395551665444 0.334887477067 0.263160121982
r=17.3815652653 0.463015355557 0.425342839404 0.0252183244818
r=18.5939755633 0.247619401828 0.221445357559 0.283476365937
r=15.1908592298 0.0467051743273 0.275197767103 0.279654784391
r=14.203870701 0.187748385722 0.418328136786 0.350839881727
r=16.9113452406 0.0680845713809 0.493706867259 0.13794065974
r=19.8691451287 0.205081810377 0.124750124199 0.173912856317
r=7.79059642562 0.0202540067369 0.0667520298236 0.621875874724
r=12.6643163469 0.0295093932335 0.368593867903 0.0141087213262
r=9.66722126222 0.414949363106 0.00957581899409 0.535429485483
r=15.5592184777 0.404090613314 0.16000924675 0.326886579696
r=6.63085590679 0.281820290423 0.363885575358 0.226222506682
r=10.916909982 0.367358719696 0.180909420861 0.314282608971
r=13.0699757817 0.194851101587 0.35904068376 0.0914268961532
r=7.47941670267 0.262870552951 0.152967329217 0.196910817101
r=12.2800696107 0.26665342596 0.0416243269032 0.177297443223
r=20.4241680982 0.100572795128 0.290366260361 0.13852075507
r=13.790898706 0.0556356799999 0.475374694088 0.443564796671
r=13.3180922085 0.445691330496 0.0826816898814 0.00689816148949
r=25.9039170214 0.0321015786412 0.356480158263 0.335626628087
r=14.091052205 0.254605092916 0.130643766852 0.329437241149
r=9.58426636508 0.199399012682 0.277858386411 0.323493106859
r=3.96689891663 0.159227678494 0.388571616251 0.380973487396
r=10.8677032716 0.0672984428918 0.223128140708 0.432996164748
r=6.22613664807 0.0203569773152 0.541431147278 0.173789048519
r=17.421451061 0.527479968155 0.123657276398 0.0834224821039
r=15.1221216587 0.0871841555057 0.36832363421 0.175013128333
r=12.5586405152 0.153009291657 0.213377709026 0.280092069049
r=6.94070081922 0.531488314468 0.104288792458 0.0717300680681
r=10.9764960188 0.276855239454 0.212444283399 0.280112360934
r=24.6963645215 0.088978275378 0.431337861418 0.313582658192
r=7.41095248153 0.463329046709 0.346285423607 0.154733833979
r=15.2090427524 0.234169608104 0.322043881957 0.34681437863
r=25.8542389435 0.108827860623 0.0505301864919 0.317511498485
r=22.6230886583 0.241582512484 0.314565609035 0.181674936399
r=16.4189155932 0.280157000814 0.0285439111809 0.305361191685
r=7.37268275572 0.208494701418 0.0169064284109 0.240050790948
r=19.916223877 0.213015821006 0.339667709735 0.125785684883
r=15.0839398598 0.316175157629 0.251270117302 0.215430425587
r=11.1558911332 0.351513504027 0.00849620213949 0.399908108303
r=9.27637736258 0.242355329565 0.187930046568 0.334514838357
r=8.2129909086 0.0954650208363 0.183367696155 0.33050448244
r=15.3685083478 0.36314770465 0.185873837572 0.252792622106
r=16.6718966571 0.106053130739 0.336907369385 0.500641382922
r=16.4558702058 0.151660739263 0.165366224463 0.391033967633
r=26.3104340581 0.160617369223 0.187424656225 0.457851345592
r=7.8012771013 0.316589821162 0.23220239144 0.408071231314
r=15.4202214443 0.271546835775 0.245085949658 0.259144168168
r=3.95053981893 0.127048706075 0.727539045681 0.027344496623
r=6.86399172812 0.0143323080096 0.41796949336 0.102815253478
r=16.7676945384 0.392948190605 0.123196079685 0.400122934537
r=15.7406349711 0.333207727277 0.26436344484 0.12870068528
r=15.4152571251 0.279161434657 0.0385346182868 0.37024178823
r=18.8348287861 0.570016289625 0.146993584313 0.0459019822634
r=10.4689100079 0.476976297841 0.00685433156958 0.184808122964
r=10.7379469808 0.277846271464 0.236779342081 0.19505630182
r=7.23074799342 0.313615511881 0.0459539650228 0.252554989247
r=3.10743624682 0.301409067119 0.181465420007 0.513763138083
r=3.80526733227 0.381088854681 0.179546175816 0.379147617805
r=10.102296186 0.363701757001 0.0895243269846 0.333283220907
r=13.3005614979 0.255523735533 0.070915017078 0.333630816055
r=13.1250255357 0.258131820062 0.356071176962 0.218788259215
r=10.3347081559 0.164576259794 0.171004423803 0.0137735513589
r=10.9578071974 0.34630828 0.0149818445177 0.343721264798
r=6.36118527911 0.368499161971 0.0509814983409 0.281129569366
r=12.9968856528 0.277949444198 0.175378796912 0.291494579959
r=20.0495329236 0.147785893499 0.223126064916 0.392088290477
r=13.3567001708 0.431859952201 0.296639111737 0.0739039983512
r=16.4149630218 0.432145885473 0.239764531449 0.291399761876
r=24.6098553352 0.0813765506009 0.336685602972 0.316304360894
r=21.7346915331 0.0651009981223 0.0603741090113 0.343999292747
r=25.5247772748 0.00616974747424 0.322178450999 0.277840538428
r=13.3418878616 0.427977852498 0.121320761019 0.142047820319
r=12.204428194 0.010665378927 0.443272890577 0.230999157342
r=14.8008834711 0.173323908184 0.187153971158 0.446931405052
r=17.7138583517 0.149083817693 0.0969457650056 0.201722132633
r=11.0381070388 0.340829556879 0.268311685068 0.327703948204
r=8.64724045466 0.121218519591 0.332357829039 0.31393802393
r=24.3189005499 0.368867860493 0.000520649921616 0.250807527462
r=13.4783569882 0.143007661244 0.138506003015 0.32270485097
r=7.64551027776 0.264127120594 0.151527525906 0.387653243093
r=20.1416839353 0.050881588823 0.0594839513609 0.44405043349
r=31.3340652448 0.326493201584 0.251574745927 0.183035394914
r=21.2347109459 0.0294551524949 0.295629291061 0.334522993702
r=19.6884110469 0.134116423028 0.320290900076 0.223050749494
r=13.623942387 0.395567950232 0.0182659689695 0.254103067243
r=24.0873177557 0.456391322923 0.0207113336474 0.109386938393
r=2.96553729926 0.0324015899047 0.435504370249 0.416740822722
r=19.9600056583 0.335680446859 0.194079046699 0.186388150626
r=19.5845883171 0.153974065706 0.336959619007 0.327228987877
r=16.9273243313 0.392679720097 0.190764952757 0.253183641992
r=9.15077601576 0.0649869492696 0.469908230926 0.0922554050931
r=5.60234780764 0.315761335389 0.227928307158 0.390546072092
r=13.7749233351 0.153007082447 0.452024536581 0.315410138769
r=8.88715408885 0.287554933162 0.104569614742 0.285291099902
r=8.99658130424 0.0345913597239 0.485226093746 0.0329753627271
r=9.64168024466 0.464972592374 0.37319951011 0.0506170607618
r=11.133793997 0.0733783509775 0.294616718198 0.319379470089
r=16.3098604131 0.46288034474 0.316718677479 0.153250260579
r=25.865068185 0.269959720214 0.245559605519 0.107915045318
r=17.9774711898 0.266609537333 0.380918204302 0.261540632416
r=10.9014952265 0.259197953035 0.000338460698092 0.375688053161
r=16.2039977199 0.225728600132 0.382254124793 0.0663245684564
r=21.8676561298 0.203208402093 0.318637906475 0.456385244143
r=14.7200264271 0.321067617089 0.11263875005 0.292971389716
r=16.4478436261 0.187186996873 0.191400464639 0.370610571984
r=9.89005948913 0.157248348884 0.243429740207 0.29205448031
r=19.5047828399 0.040318282057 0.0703608750225 0.390878673836
r=14.9509707396 0.287790066846 0.00342144078761 0.431911173234
r=16.8726999605 0.506272410562 0.00582648943438 0.199903241685
r=15.7157677679 0.329206575616 0.35094747531 0.224567030303
r=13.8758539822 0.253120219208 0.120401595986 0.351408069523
r=10.6525965879 0.250169923371 0.367187879326 0.0671504583034
r=26.5621298428 0.329701660768 0.296139385066 0.177995582455
r=21.3982808213 0.38730964651 0.212006731377 0.27270153046
r=24.3939458652 0.130704709286 0.303517769245 0.470901691945
r=17.9151263835 0.204504555019 0.24495076349 0.146614739514
r=15.0059159007 0.318996577595 0.108640379737 0.362674245633
r=8.70660921245 0.092345535317 0.269899886601 0.380684155846
r=10.4543493196 0.534206074461 0.0117216682781 0.453697188626
r=15.719712051 0.230385242504 0.058339552513 0.363167869746
r=14.5040584361 0.239421393719 0.128180106487 0.267626956937
r=14.9412566867 0.231052427763 0.594404543126 0.136564535259
r=12.67395755 0.41414170561 0.251274865129 0.296963734266
r=10.8175638495 0.65954556443 0.0375653828444 0.203578592962
r=22.6344652283 0.577199302796 0.09992027795 0.131202597393
r=13.5770973789 0.286197417641 0.212906047378 0.163935597435
r=10.8212156108 0.324683613005 0.160857048499 0.387240030651
r=8.68576267841 0.299312660621 0.363620048406 0.332080235844
r=24.7617414079 0.0148592842434 0.477559607385 0.107046956894
r=26.0393882615 0.0775196275805 0.121439461727 0.411547193907
r=10.7404940367 0.0815731440769 0.391707199287 0.514370172785
r=19.2696085787 0.368920690998 0.130660502812 0.0836165632075
r=7.96092936963 0.209716807793 0.333421116466 0.361061059097
r=7.04104064569 0.477717772243 0.167669056693 0.20781724891
r=12.6206970768 0.635254800137 0.0678830535541 0.0113696026337
r=23.4575961311 0.368054413817 0.188476363061 0.173509846059
r=17.272275794 0.330060382781 0.0531122591963 0.40532533028
r=14.6214224375 0.183335995624 0.459989326576 0.300712337926
r=13.0730567926 0.299778894607 0.259949310023 0.163867294734
r=14.76030487 0.211238347147 0.532196571939 0.192947738578
r=23.9023189248 0.253410267418 0.351299989148 0.164944377862
r=16.6256939305 0.518178840939 0.18708940287 0.227537037898
r=17.9945709513 0.0311163907724 0.646339198335 0.248997282145
r=14.7109275314 0.608319200326 0.0277892674678 0.0765886104376
r=32.8860159984 0.288313288977 0.0132635852154 0.34773952762
r=22.8365879361 0.000527234581312 0.0379798940541 0.58264170655
r=15.9530128504 0.35453719658 0.16794410623 0.21219894721
r=17.3033817139 0.12192771435 0.389636592941 0.362489501798
r=26.4088588592 0.30809022734 0.00678162073746 0.399049935433
r=11.5012125372 0.175100156216 0.161048276499 0.185357248962
r=11.5114850214 0.232046026028 0.330545556716 0.0415884653855
r=2.10040708733 0.030424813919 0.195497366304 0.371412667774
r=6.41660256558 0.397947106015 0.166706427182 0.112745235631
r=18.8038835837 0.235634833735 0.162124180279 0.264172713255
r=8.77475075739 0.140893017192 0.139870678214 0.337520890956
r=16.0252697792 0.496899091893 0.306256859653 0.0187622854999
r=31.7538069616 0.416891853471 0.027301626039 0.194204785337
r=18.6934115324 0.0789815979158 0.116387619062 0.348052296586
r=10.1099901029 0.192420456289 0.255563217029 0.334191459751
r=19.8254597174 0.349333409994 0.215886454477 0.226588537929
r=16.4397082545 0.151788028536 0.447471652527 0.376841575657
r=3.50518037264 0.218181991043 0.329868027869 0.227727901832
r=17.2270231496 0.257814156767 0.0797968642136 0.139482520708
r=20.9683018016 0.380623262438 0.210245542598 0.251519849398
r=11.5685475429 0.436797133982 0.0890151776966 0.0539131750698
r=23.73901467 0.217230650183 0.458838424237 0.234147895232
r=8.66428446595 0.129364608519 0.0309897827856 0.333288397198
r=14.7015373871 0.215266435894 0.205082312017 0.211239133614
r=17.5736255629 0.452791891538 0.326901151319 0.011622749651
r=20.0392474866 0.38208898375 0.0933413683009 0.412727686609
r=16.7416131251 0.328136771245 0.0614909138183 0.216134664905
r=2.55317870389 0.192554393615 0.267685119672 0.377626692751
r=10.0215772248 0.398827549934 0.282400432067 0.287286536385
r=9.10829242875 0.461455203541 0.0669002518168 0.0515444786918
r=6.86996732843 0.201324522919 0.325893183708 0.135131205459
r=9.72080544403 0.357861562184 0.369804434844 0.100878910533
r=26.7454384929 0.00478445438289 0.429901653568 0.148477020127
r=27.0897328576 0.152497327539 0.0994055074796 0.275742707339
r=24.9157176828 0.301551295697 0.27612823642 0.0686474966488
r=17.5672009392 0.165319755303 0.159126604843 0.323344953139
r=23.0088599369 0.0827224396037 0.267073045588 0.307478305658
r=18.7469881336 0.0630900737947 0.204335293141 0.540771462507
r=5.57986601423 0.13064521203 0.386741842769 0.0382430364416
r=10.5290565057 0.19587221603 0.18691123141 0.366243184052
r=14.2092015686 0.0066502188874 0.315610481729 0.402011455498
r=15.6120933204 0.25734739006 0.218049798592 0.300079326244
r=15.935956852 0.451799999577 0.267404745944 0.239232223049
r=26.9284582871 0.00538082680023 0.412590295003 0.224165975784
r=18.3789398748 0.279290049965 0.0317219959609 0.309883782037
r=11.3657718745 0.212652042729 0.121915029883 0.137606168109
r=6.58528012222 0.226636319822 0.59523379934 0.168198734032
r=16.3605926491 0.193198838819 0.49207626681 0.264068114948
r=11.9755575145 0.123049640657 0.57168552423 0.28967969694
r=29.029659804 0.0420426505166 0.188150834554 0.408376856171
r=15.9808613426 0.0748718226109 0.349858785512 0.187655843704
r=19.748031425 0.306819571874 0.267192059013 0.155028436737
r=22.3994999097 0.201813283547 0.111110129691 0.353704824375
r=14.0791039593 0.154701288461 0.117931633244 0.309250106466
r=15.4171848121 0.285963320088 0.171326560212 0.276196310367
r=19.8967287934 0.0131989293191 0.476689582211 0.334029694136
r=6.33973391417 0.198076665044 0.312297831177 0.188177884131
r=18.4745899609 0.10857103582 0.254954526672 0.0628782026265
r=11.1447705646 0.338189451672 0.236568037713 0.0530693917733
r=30.3030550966 0.136510541656 0.305436036907 0.191271529782
r=7.89881009022 0.0511005326904 0.17963995007 0.415109848708
r=10.9577192588 0.300610021475 0.196434603092 0.238178103526
r=8.54300811505 0.255576665688 0.25036693773 0.412814309268
r=16.6962140192 0.23876957096 0.0715359270398 0.441251492761
r=11.2220539184 0.219556540982 0.287833993776 0.209058379907
r=18.0332531353 0.0323186365058 0.120308141462 0.319295208216
r=22.9498277097 0.219769344438 0.163403925155 0.305776900661
r=7.25619724588 0.12266034643 0.235011005837 0.580254622288
r=15.4829327256 0.572881372893 0.0251078922839 0.26856827543
r=12.8367407356 0.26795241076 0.0296511301457 0.137800787251
r=20.0208716724 0.262928025139 0.0870561503791 0.294658742146
r=15.9255775038 0.0255301578079 0.322951521939 0.424316268498
r=17.2057711762 0.0974718901811 0.153189355314 0.372786678914
r=15.4436616075 0.38376855223 0.0163424431099 0.197422744485
r=12.1348205801 0.277621306861 0.524855612641 0.0386511909707
r=11.2307965517 0.325554800866 0.360124563439 0.310719361285
r=22.8573215388 0.325773915771 0.276777417868 0.129422484747
r=5.47683377043 0.454354236809 0.157389684857 0.158155714338
r=16.3073787209 0.203127901076 0.0388125509565 0.333458568244
r=21.7282178468 0.146429547754 0.325573906996 0.399585884267
r=15.3189679519 0.232667533634 0.261989204068 0.423769260514
r=13.9993066608 0.233193293421 0.276662281015 0.327721175039
r=19.9173152193 0.234571634882 0.136296869882 0.420510524238
r=10.5700023797 0.201797014363 0.184026973342 0.30783968378
r=18.4898986867 0.376921062323 0.207051049158 0.185233036913
r=15.711878903 0.171382443335 0.60734372254 0.119251460846
r=12.7246613085 0.124960393355 0.286393932562 0.0248805855112
r=7.68538856942 0.372481331165 0.0376554803429 0.254426961528
r=12.1334676411 0.269482132255 0.217642471433 0.236863910428
r=11.8852105849 0.0362650989578 0.623156090078 0.317986454155
r=10.3025057655 0.442790052356 0.177825668235 0.0852092552956
r=8.58064668753 0.215115994364 0.256733668094 0.310030879705
r=12.9699950301 0.330265367786 0.202125199407 0.275217981498
r=20.8510664749 0.268638334994 0.154822948741 0.0688341040481
r=17.6795940071 0.306619006299 0.139463542534 0.211829475522
r=17.6838215204 0.307425299421 0.082147818743 0.356280448311
r=8.34445401416 0.291279542291 0.103157952351 0.259074009741
r=10.2088596035 0.0959002195117 0.0881350521163 0.321614774578
r=22.737056714 0.34123882013 0.29135389498 0.0336812921296
r=8.58335986558 0.481026136659 0.260108209632 0.0208027077174
r=19.7389109894 0.171075495887 0.00147594835345 0.393016689803
r=21.1548288697 0.380874537707 0.276891540478 0.205623569977
r=4.85215308413 0.315401185805 0.259172119296 0.142019684828
r=5.23682455219 0.545077540334 0.177824026257 0.115695501124
r=21.4193942925 0.491689857946 0.0287735445908 0.443987495276
r=19.0020351219 0.410330864125 0.141725113894 0.136246906009
r=20.9712532212 0.274237277163 0.293946210324 0.285492046595
r=16.819975258 0.0145016494018 0.5079857221 0.336088875333
r=14.0143787385 0.515219206632 0.207992167097 0.0431473658156
r=7.53284814154 0.187775600506 0.195584170091 0.271518180966
r=17.366510159 0.337258288857 0.017580841106 0.358558159602
r=9.74557315681 0.280326394528 0.247353334149 0.277501080972
r=5.24948765274 0.354425787524 0.347577812058 0.296636337614
r=6.9814831008 0.22876356448 0.121463238793 0.439880221019
r=17.1167904917 0.39059055092 0.0160596459257 0.00655138063355
r=9.50975351665 0.186883903648 0.241324355116 0.474134904183
r=20.0478288447 0.227464860603 0.249428620688 0.184934041805
r=18.4184701232 0.362607473884 0.251795098628 0.228579518157
@balllist {Second Position} color=gray
r=25.2753432037 0.0064268932961 0.476631461867 0.113556397503
r=35.1747596595 0.077850811492 0.311161358742 0.247654196652
r=38.497740375 0.405471364668 0.10963011395 0.455338627335
r=42.6453057962 0.334174063602 0.198515924282 0.370129281181
r=31.8549815077 0.236224633417 0.35555812017 0.268535648983
r=55.6639580532 0.342983011465 0.120838103174 0.0278070191119
r=32.2435829724 0.0623845604262 0.267724519238 0.336183453111
r=21.5688309191 0.250726634934 0.266566593458 0.387949436934
r=21.4779388977 0.0102078773506 0.456759710958 0.441262904755
r=63.1577443236 0.613771842489 0.140296952717 0.0506639653522
r=26.749065483 0.0314715772067 0.734618614651 0.147731563299
r=57.644691756 0.441829295478 0.186090578234 0.0144177617523
r=63.6472202194 0.298123607986 0.0141301571697 0.288521573686
r=23.3455968451 0.127531326217 0.386518820676 0.403324804523
r=26.7305107738 0.343148441388 0.198741659929 0.334637716687
r=23.9682810363 0.194210094076 0.202067535618 0.418094130783
r=27.4562268087 0.305766064859 0.151025880948 0.490322167533
r=33.3059864847 0.406366449748 0.350066190913 0.00241017903398
r=45.3638674437 0.0932877354834 0.19628353406 0.347846633332
r=34.0700441359 0.118513658208 0.486950180543 0.253295058777
r=40.1936415791 0.103789316883 0.172330832721 0.36368246641
r=34.2511772749 0.120057254045 0.380031396902 0.216959231049
r=40.2346843093 0.109942660384 0.321974244169 0.207894689383
r=31.2802544788 0.0932400169299 0.336832352002 0.288336895673
r=34.3244450085 0.136919633864 0.0141054313791 0.674592382225
r=28.625768652 0.150608355954 0.367382116132 0.108839311928
r=58.410370365 0.340194305009 0.328529744897 0.178541343031
r=23.2008178095 0.466322824043 0.289702191627 0.187859986647
r=40.4218399153 0.157332953061 0.449545081506 0.228814539521
r=47.2557905373 0.451721995002 0.00827700111857 0.334311565792
r=26.0901935142 0.293767801042 0.32955542645 0.236834741207
r=59.4794741834 0.534427163831 0.10896161276 0.337049323956
r=40.4399953837 0.380949785484 0.131498647758 0.29657889558
r=41.739895412 0.195011747534 0.206854638683 0.223896165016
r=29.6347909211 0.21100528279 0.306732255176 0.0663649719997
r=24.8994718495 0.234804233478 0.341490347091 0.366097322216
r=45.1288320797 0.316620484958 0.164554960838 0.419723318089
r=30.3868975336 0.166666988825 0.470793141027 0.288154514779
r=31.3244628092 0.13162183624 0.0454806220086 0.317767032326
r=46.8551467612 0.180890861105 0.152530114631 0.207760894504
r=40.4213242027 0.146934990878 0.0900644725231 0.348967688098
r=53.2021703603 0.344441673532 0.081573405406 0.35578158136
r=33.408391026 0.414669662254 0.326858162224 0.144645948812
r=32.670714439 0.329015664543 0.329942699789 0.0229723899125
r=41.979670203 0.287891494045 0.148755776778 0.377906549649
r=39.7514955515 0.347313883117 0.214563221095 0.0336182872171
r=34.023569649 0.121694205211 0.0617701893611 0.203076506087
r=39.9282235282 0.237728250341 0.390851639983 0.144359557848
r=42.2710577257 0.252832061182 0.166595327852 0.263517002391
r=29.2591290733 0.35602007193 0.435375665332 0.167422370508
r=17.3414732988 0.258923310024 0.386770461336 0.0765644322395
r=39.53837341 0.481388645834 0.0955237799006 0.0428248491294
r=51.1831355484 0.329515775137 0.2724201973 0.0928602637965
r=35.14748708 0.333267422749 0.38314567097 0.239124467867
r=27.1756656369 0.27981688023 0.195906429871 0.264249551418
r=31.1034666136 0.140251261093 0.421604096873 0.187609915407
r=25.2340265905 0.357300462554 0.169921246442 0.320494402306
r=36.295088608 0.386510501726 0.432750466036 0.177810985058
r=37.214070844 0.0926693691188 0.0224952227083 0.463072436982
r=31.5185824938 0.254628333422 0.139032290984 0.377656456763
r=70.1902972559 0.636275523271 0.0191518305591 0.0324178540288
r=26.0669086902 0.337634316508 0.303913510409 0.330358423952
r=39.6796100974 0.159497443926 0.1808555233 0.341610664637
r=49.8402491477 0.345762851701 0.0874701412802 0.00757739314964
r=26.9396824201 0.186767475851 0.411017688854 0.271065870972
r=36.150592266 0.231385575635 0.32461454036 0.260986015289
r=23.7853391735 0.039938837343 0.272849394598 0.449969749155
r=32.8413046251 0.0101458830948 0.109449773253 0.493231944402
r=21.8902579942 0.214673460539 0.345151080173 0.0894560472192
r=31.3471443431 0.0936987503663 0.392474338923 0.406852332936
r=43.9347512787 0.304119272544 0.0735543004131 0.265261774211
r=46.3861887029 0.507135759128 0.230772787767 0.0626013525027
r=34.2681795137 0.403010923729 0.328590603346 0.201426809231
r=40.0009492636 0.116066286185 0.362918917828 0.182866431719
r=40.7037104899 0.393366799076 0.2429119166 0.171489365699
r=35.4430713677 0.297956374603 0.266815620033 0.096080861358
r=45.1662726072 0.128197627429 0.337662433609 0.348114422123
r=26.5662932262 0.0703600794691 0.253246220892 0.454802399048
r=55.4252485464 0.517736882412 0.00180323612051 0.453766122286
r=17.1156083943 0.412785088984 0.100379458826 0.375736405785
r=34.9848068365 0.254820341681 0.254134180037 0.2818249273
r=42.2774792185 0.219468545012 0.174569840776 0.321478054915
r=28.3832332676 0.0633325306538 0.249271144805 0.200112525465
r=31.0915287085 0.0829347178786 0.0143205955087 0.757171746
r=43.7209949428 0.181577454767 0.447330487299 0.192493410377
r=36.1422921377 0.387569760574 0.0343599834233 0.311218611702
r=50.0748283833 0.366426858582 0.234074867131 0.0763634552589
r=29.5529287723 0.137441044942 0.335445788438 0.377614863987
r=31.8184439289 0.172011403107 0.16455545934 0.317824520121
r=52.0241085031 0.322218658746 0.167836091699 0.0330190250826
r=59.9261165603 0.365035520607 0.0182999021549 0.279451111001
r=35.597404347 0.482158243211 0.0252744113312 0.263932731551
r=18.3989825819 0.0749323673644 0.320038601457 0.492234065022
r=38.9339972462 0.0855410924373 0.0517650422301 0.363199562583
r=38.5439706465 0.0485780442617 0.368299728803 0.26649377352
r=32.445545336 0.0593758024854 0.26788445096 0.305369414758
r=31.5250421319 0.562679459987 0.0892439630459 0.0229271592372
r=35.1089405543 0.172690326844 0.116117386836 0.408571852179
r=43.6868461777 0.175733488311 0.220496806061 0.16345216669
r=36.0930911391 0.0646062329363 0.00972118379971 0.564779309991
r=43.7600496251 0.534403330465 0.0175024019921 0.329318102735
r=24.4303398654 0.312782328741 0.255073710209 0.285472063733
r=37.2407951561 0.534768345709 0.0677540409538 0.0453314791489
r=31.3932386626 0.313753646803 0.142838870242 0.373252048347
r=38.1441696011 0.439048741738 0.206235589922 0.220352651014
r=26.0848578083 0.394713517587 0.510352620328 0.059920487265
r=41.4665608359 0.390855246772 0.161217840805 0.37970639672
r=23.9908980776 0.258880465533 0.156894260457 0.172104768331
r=55.4678269446 0.385972944774 0.172421816537 0.146912145104
r=35.2954395997 0.246906405301 0.248211035753 0.181896845506
r=35.904413906 0.127518332576 0.177805268084 0.287540113958
r=39.0019458327 0.212828444335 0.493713530088 0.270439195682
r=50.6395375602 0.116940884831 0.277905560272 0.117559257789
r=19.6736731139 0.164540199721 0.149790247495 0.335035169865
r=32.9145084331 0.0533070556284 0.245092007597 0.371823931619
r=28.4993665945 0.302472345734 0.251849350542 0.408890410786
r=32.0410288487 0.215626666501 0.518003394248 0.0955619011327
r=36.4028828999 0.142319234583 0.267993221952 0.273695441599
r=43.4672393735 0.27642397715 0.00687124748336 0.122072932814
r=47.5843393075 0.354342074837 0.184477472215 0.239339933843
r=42.1937257301 0.477284600527 0.201539193553 0.183923430149
r=23.9971918896 0.148451064856 0.428808032074 0.354400046062
r=33.9604979417 0.0536144703904 0.467697010396 0.00712185201899
r=38.280179155 0.221734653669 0.166612257734 0.221347131649
r=44.999140999 0.314761945838 0.205761054239 0.0761583184105
r=35.2118890944 0.146630565915 0.493219347166 0.291603017073
r=32.3958721795 0.262364844215 0.289839021328 0.260238842242
r=47.8036048372 0.371841362964 0.0619828230948 0.203209569442
r=25.2538752479 0.327269384811 0.315470641735 0.187659657192
r=30.1779469404 0.239923393046 0.0824614830922 0.381246709367
r=37.4029815471 0.250906880634 0.416233346122 0.289451494434
r=31.2380906581 0.36655447609 0.0316725175621 0.385928608989
r=40.9849006774 0.198279141683 0.0842194505784 0.420040471152
r=40.5543331967 0.29630173801 0.474108068025 0.164362833465
r=32.7363196945 0.152657033629 0.38193614415 0.0456042953416
r=42.9901493642 0.0786399701774 0.281037849559 0.501061109895
r=41.0839245052 0.29852228795 0.181826222088 0.428182376567
r=22.7355300651 0.142203711061 0.325498118761 0.425675102409
r=33.9153673801 0.0702398897778 0.393208971712 0.0251464665898
r=57.469731954 0.377834824937 0.179633119284 0.101551941169
r=51.3431350208 0.550995142187 0.270299079294 0.0915877498704
r=43.5201054522 0.0892003753179 0.322962997385 0.110561781319
r=33.7719316326 0.265187759533 0.110295839626 0.320546084768
r=33.8707021126 0.323004464734 0.248901756554 0.332271591148
r=27.6680588185 0.465126480799 0.396942093431 0.117480718541
r=46.5843256165 0.631835991646 0.0579605127668 0.105955068731
r=36.6704409518 0.184716863067 0.259860290462 0.338989790742
r=32.6342936021 0.26383285186 0.316387983218 0.0930800787634
r=48.9916174902 0.400455558279 0.0426434360319 0.407633815506
r=24.8067254244 0.132238789784 0.453441289764 0.343636322532
r=34.0038080864 0.198614595266 0.374395015996 0.227740028366
r=35.1312301982 0.248389868212 0.336314034552 0.246404067543
r=25.5598228198 0.0947038080928 0.172499451811 0.454384344825
r=42.6269551313 0.235707445377 0.0613365838515 0.489399904782
r=34.7870863363 0.252893373389 0.258688415528 0.2081104903
r=34.234617884 0.143942137112 0.408304659188 0.213781293143
r=43.0824257963 0.349884991692 0.313916291884 0.154360177567
r=32.1338433991 0.162695567613 0.226413768286 0.44540283802
r=38.8454091675 0.0691980237842 0.319440756128 0.267050571041
r=44.5726936313 0.43131236295 0.122694708874 0.058896446576
r=37.5510337356 0.357117749761 0.093088165423 0.0288207006561
r=25.5035219618 0.346505433252 0.163517629219 0.127094171253
r=40.6062533026 0.139965611444 0.376757299231 0.174960093185
r=23.7100327589 0.444581815141 0.312974224282 0.10396032199
r=45.9528735919 0.309680887698 0.344687681431 0.174955866995
r=38.1887184016 0.304179043988 0.223827068861 0.285387256027
r=44.219351821 0.268914101014 0.288969459232 0.311815075028
r=22.6761876667 0.0713926967286 0.223156990555 0.304850831578
r=28.5831878 0.218589279561 0.0874531431946 0.663963806451
r=44.838803408 0.345997933968 0.00754694405767 0.295785675257
r=29.2952777619 0.0126377463201 0.3137285228 0.220860073404
r=39.9897777944 0.415292730638 0.310337545171 0.0834026514697
r=42.262832369 0.165632247522 0.147149552172 0.217869908333
r=40.4708536805 0.261751175328 0.312413723521 0.184611068715
r=24.7573291619 0.38101857871 0.0597085234176 0.406810995233
r=35.4705727245 0.210007626702 0.446235977666 0.235949216783
r=35.788855865 0.275642698006 0.0951862171336 0.427809025953
r=21.4358864364 0.0893558107303 0.282481064498 0.231781475578
r=41.3024694959 0.189107250783 0.392914280612 0.257076234975
r=28.5576488877 0.208849183946 0.405210446669 0.199341597151
r=29.408227772 0.0756421783023 0.0469610072239 0.356127163828
r=30.0706200108 0.00946158980929 0.0852746265377 0.526120217497
r=39.3841562964 0.266190482996 0.072357784252 0.441966861438
r=31.7831856179 0.1013498 0.266844600811 0.228047464184
r=29.407813965 0.231942596952 0.447519473815 0.28591720793
r=26.0911274441 0.0111182838161 0.319000703037 0.462240406507
r=41.6766379347 0.137635139059 0.10215947141 0.332670623454
r=40.2036020837 0.096342557298 0.0187762841062 0.544815691014
r=24.9125886334 0.203665792248 0.452675331112 0.22202753757
r=48.4985107197 0.157678248589 0.43807576914 0.0564147435448
r=33.5333800688 0.239165658188 0.267214332504 0.231039972737
r=35.1804903101 0.199494222834 0.309638915359 0.244155197646
r=38.5625501374 0.199513736592 0.283397841743 0.206953637763
r=31.9916010725 0.244325948011 0.195294642778 0.298990135164
r=41.4401065299 0.354063370326 0.373801088256 0.251990542151
r=28.0380783644 0.330721604228 0.143391469588 0.521173644137
r=39.1987014825 0.259957975936 0.284315346155 0.200211082369
r=34.3543195434 0.279752008273 0.33555344552 0.106633359927
r=47.199348835 0.398814191049 0.277033635462 0.130040330189
r=32.3175232383 0.442626870931 0.11993100151 0.0606676459862
r=29.0318905666 0.265427831635 0.232968650359 0.221502898406
r=41.9766073389 0.0508126263269 0.43211660976 0.205292589055
r=19.7933786457 0.12356025747 0.0318981423781 0.278835759958
r=44.4751572247 0.141194110029 0.520215912294 0.257136996142
r=47.1052676394 0.262630831338 0.115028053261 0.28830630089
r=40.9029640921 0.157349362941 0.210253064228 0.0942561260542
r=35.4979218723 0.0454752601242 0.0512131947862 0.655055622477
r=25.9158597671 0.183316723669 0.308725358461 0.254145004755
r=30.6260345301 0.0129878655643 0.0865021963602 0.342723283247
r=22.4335941106 0.0213674155054 0.320854640465 0.491854915508
r=29.3817298845 0.376327863889 0.0664964239712 0.125082493174
r=47.6849965621 0.21605375299 0.295721935708 0.17991120194
r=26.5181315221 0.246973836165 0.11031570171 0.0832358573813
r=46.0321710395 0.570708898376 0.0346084824714 0.19726731167
r=33.9421404759 0.161433653827 0.301507269516 0.426131145542
r=36.8769323795 0.223668815101 0.562535763003 0.0584454321701
r=38.7242671391 0.0793194806123 0.583833397899 0.00527688581037
r=43.1974603424 0.146548305121 0.401447427481 0.0151820388579
r=29.1929966135 0.0203571910012 0.347308396869 0.255748795796
r=34.4706650203 0.381689456928 0.179414766149 0.142761261948
r=28.5791316287 0.219682525009 0.289926964366 0.257518771314
r=33.6811537111 0.238173980366 0.321733805826 0.223470213311
r=23.7402611153 0.000396385261926 0.375720193063 0.471206483008
r=38.396004844 0.289570667674 0.225815423828 0.26421541303
r=42.9172442524 0.49463241074 0.0404037318548 0.453384072961
r=37.9725879766 0.136272254295 0.257682056955 0.254434098088
r=36.9526394078 0.160249638247 0.140157726014 0.664298173212
r=29.8101789942 0.275169032463 0.0435107978975 0.646222920714
r=38.4761456935 0.341180894711 0.0104700703403 0.222522012435
r=32.4808148157 0.131496281578 0.179854833578 0.474184960752
r=31.0147753086 0.0632431372248 0.106909711537 0.152660177825
r=33.6919699212 0.618383455337 0.00231245512442 0.146542473018
r=27.6765906426 0.0642779986559 0.0515669554625 0.850805584764
r=36.4423653788 0.133598428511 0.349225294913 0.412700603686
r=37.0583837541 0.202986985294 0.441299651062 0.171444470115
r=30.2148874745 0.00197154879954 0.343012836475 0.332281571146
r=40.8656086555 0.244847649694 0.182258354348 0.209076956071
r=45.7536425591 0.243062397189 0.387650508918 0.337928208526
r=42.3150217245 0.295230634584 0.443826703178 0.0794628131956
r=56.5845265805 0.438292694908 0.0469682847942 0.229212784498
r=47.6336116901 0.0652277605011 0.124177619283 0.246162899988
r=42.9322879115 0.402076705335 0.277017123109 0.00325416763153
r=32.0583425764 0.0800104600684 0.26026936096 0.0882271842913
r=25.0193573543 0.112461801803 0.28001853272 0.119234606634
r=57.2961544512 0.347107855518 0.13022464253 0.0770316282455
r=34.5554998801 0.416652823568 0.168927645784 0.134619666147
r=41.9824548354 0.27349508705 0.233897807952 0.242949739336
r=32.3619819373 0.355413870395 0.226635251755 0.137355729704
r=32.8006326415 0.144828177607 0.159507931049 0.3525179808
r=24.9756397619 0.0521957828086 0.492754313905 0.437865884592
r=32.6333956222 0.115920293557 0.415085991795 0.129089755604
r=45.2076250979 0.0173595302973 0.417177088767 0.11595724212
r=43.067080272 0.0749253352703 0.490534088197 0.007606925012
r=46.1227431045 0.327955675167 0.108024243029 0.20325323603
r=31.2205100093 0.159964189165 0.174517662108 0.596085713684
r=45.5216368942 0.351315749148 0.0501738677499 0.0137028189073
r=18.8441723781 0.154250406592 0.431971458192 0.0762697409331
r=40.563693264 0.174476083894 0.200044165493 0.239154623837
r=36.128129265 0.0610458793068 0.0298670226219 0.417935504308
r=36.1987857853 0.266603468906 0.311357135888 0.297377499604
r=41.9416055121 0.251003452316 0.224614725462 0.336621098079
r=29.5197237789 0.235099897242 0.29425362667 0.275632960632
r=44.8891246345 0.330740450164 0.329939247004 0.180183061895
r=40.3452311932 0.40813989958 0.184035191056 0.292497799539
r=37.3256345608 0.382069990583 0.411688386472 0.0783407094625
r=31.2171473025 0.291766255284 0.336657894156 0.37115409652
r=31.9943741994 0.241007112039 0.108986570091 0.387807314023
r=27.713488403 0.210875740304 0.373040992785 0.357236228284
r=46.5918289348 0.308949837839 0.286052596746 0.231207243533
r=22.2446853997 0.174237677816 0.0377478204034 0.706484962417
r=40.2087951127 0.181964669262 0.249290522852 0.365706662626
r=36.2004445276 0.0176420951555 0.0297942964185 0.479775349526
r=40.2652382076 0.471337762996 0.19026697354 0.196680086707
r=34.2080388837 0.150984332913 0.16854137735 0.348505005892
r=37.3654758252 0.0722437057531 0.384596339438 0.261255288434
r=41.2797020546 0.274518680348 0.234491239632 0.244563752227
r=41.5028168578 0.692486874703 0.153149063368 0.106211665071
r=39.3046827667 0.370437433237 0.344487666002 0.109283305313
r=32.4939086735 0.359940279661 0.37940415221 0.179426323585
r=36.3034325301 0.25179224626 0.387188922403 0.163867212533
r=28.1556168106 0.334272884576 0.135749603729 0.404655499337
r=46.1995179476 0.0428119900898 0.180675921013 0.0185498379325
r=40.2618891112 0.474971023266 0.155916063119 0.0379884788304
r=41.8834576489 0.356535665267 0.458504938885 0.0495390025268
r=36.446155076 0.29517207832 0.479471084629 0.220157761944
r=25.9579600019 0.0153778032745 0.199608670904 0.360585075656
r=43.4318684197 0.0685586453478 0.372989488815 0.102739529867
r=41.2334068377 0.221333942335 0.133454652931 0.388488825502
r=32.7289127444 0.108163334807 0.446556105615 0.204971671379
r=21.1670122708 0.0205682985755 0.349095370507 0.329887181684
r=30.2708647728 0.0966208780923 0.0754387872927 0.605466559501
r=30.407407318 0.10255677351 0.279311928638 0.483891177225
r=39.0422105559 0.191141309122 0.0149140854458 0.406220547134
r=27.1323184682 0.42540544211 0.222899980571 0.31895571263
r=40.3856723711 0.313349730189 0.111496108136 0.437778956284
r=36.0268192098 0.12447933329 0.283781007601 0.30698651694
r=25.7324695511 0.224031064816 0.175220922328 0.37214573936
r=56.6824490506 0.355353020848 0.138782594854 0.222865005955
r=40.8816913064 0.373698998822 0.0274434716979 0.404021588268
r=41.524190396 0.325936374708 0.0669381640436 0.448492172508
r=26.6921969624 0.0242615337587 0.552883050137 0.403274824283
r=35.1153780518 0.170393714775 0.381063815638 0.260237529727
r=44.8910899822 0.245285279501 0.396282563093 0.126184418129
r=36.1303491775 0.262598543781 0.227826900629 0.264246088072
r=41.7966284373 0.405414462853 0.334956489923 0.0488811833145
r=36.8964121421 0.116426850672 0.25924450773 0.342718312164
r=27.8177193725 0.115426699182 0.155164150699 0.321093217605
r=34.7846709583 0.39703627771 0.135813357191 0.434328461894
r=45.9543696784 0.407147099013 0.248491311602 0.130307000067
r=54.4765665045 0.42159395311 0.245283953614 0.198703385495
r=28.0220856272 0.307360064105 0.279512038543 0.249571165764
r=45.6345422523 0.334504247814 0.393537497003 0.0646442161314
r=34.0113629722 0.167549539336 0.510582803812 0.227983720692
r=46.3091840965 0.0875358442058 0.0195249861396 0.562390214062
r=39.5825163634 0.183440579829 0.155671042952 0.297728433376
r=37.2156106739 0.285626873012 0.37921887771 0.03678614118
r=36.9398331778 0.338674025163 0.217760770446 0.163023348566
r=48.3107183946 0.283492835563 0.19089967481 0.17831650889
r=36.0575613528 0.132219868967 0.316549814258 0.30291037268
r=39.3550606127 0.349061968831 0.0787514284749 0.251932456476
r=32.9237634019 0.218234487958 0.212866825027 0.169404008385
r=34.9608334605 0.0647376358885 0.422285702359 0.408285676228
r=37.6184195332 0.051813704014 0.212203460561 0.542903454312
r=25.606384084 0.306305045175 0.0750769196527 0.368735668338
r=40.4957484591 0.310451304087 0.327705028938 0.298052348093
r=54.2714387161 0.14975259446 0.0540132710511 0.261425963013
r=28.2019170074 0.600389328173 0.101930306784 0.226054486254
r=53.7453709403 0.264736037628 0.00308978703556 0.0171494083572
r=29.9795230268 0.0537825190813 0.510337053808 0.304332953693
r=28.4891427841 0.25587533326 0.116692248065 0.382980176379
r=38.7447027659 0.49924558426 0.117512876975 0.17157443225
r=50.3756424448 0.324167414943 0.282234129261 0.0777156909578
r=33.9283424839 0.0928249512516 0.125400538178 0.774994246259
r=30.9663953813 0.194574398364 0.319196127471 0.262972868433
r=38.4452740307 0.28872075271 0.218270289152 0.212474863621
r=34.0419107558 0.417667124978 0.108857014985 0.350771637643
r=38.2149732286 0.308578072334 0.35464114408 0.334740014302
r=39.8202118167 0.324536773601 0.132716697061 0.290588959567
r=28.7866317446 0.258567995301 0.259550828472 0.352426931767
r=46.5891188901 0.491452435946 0.12305690652 0.317357505817
r=57.4556400237 0.448379616656 0.151656924508 0.103869444644
r=40.5242055219 0.323228293745 0.283909434031 0.00742674597094
r=43.9379435348 0.255933037487 0.186920885074 0.289163216494
r=48.1845906652 0.407700732328 0.467364806189 0.0841181548711
r=25.7690660319 0.155633240066 0.316174913733 0.329977099982
r=26.2279169825 0.078343471453 0.0272600406595 0.355226907354
r=28.5234420204 0.0111560083611 0.786047713338 0.015715919531
r=29.4381389126 0.150215132387 0.485054350522 0.0555170680544
r=37.7802881774 0.33959837048 0.186522861658 0.240676114552
r=32.6230402639 0.0424050266932 0.303316481163 0.2802076852
r=26.9911621597 0.298049498069 0.189884005779 0.432603341923
r=36.1442548869 0.414268775419 0.148477753743 0.326639079008
r=39.6823675412 0.435254604524 0.0310183933914 0.276426119562
r=43.2459034056 0.220492550826 0.158938006329 0.150440768812
r=38.2274098258 0.35937250143 0.0793816474013 0.409763105234
r=48.641022459 0.286122269755 0.0631184013647 0.371984573082
r=34.7656325083 0.0435343420477 0.441207531735 0.0131496083173
r=27.3383566989 0.486980962524 0.338763878346 0.123944098097
r=47.6536762425 0.505799919082 0.103410505931 0.145860475278
r=26.9296684047 0.196142553757 0.289778888118 0.163726694267
r=37.8184046308 0.380918983067 0.222279766925 0.37996830729
r=29.928638984 0.0713033201105 0.259650302028 0.326073265336
r=34.4966005783 0.438990847212 0.199206857948 0.173640804096
r=31.4271911218 0.390978531408 0.0537820747425 0.199960849551
r=60.3987272368 0.433446590946 0.0973302791499 0.0893267928709
r=34.8908372388 0.327219789727 0.0453658698558 0.328034661229
r=37.0247206397 0.0183992610004 0.535877579249 0.0459976936002
r=37.5629588279 0.175115429904 0.0387656387673 0.764018492693
r=22.2429905669 0.0440288352424 0.281283716221 0.466080210867
r=29.7543009933 0.122455099095 0.35265769373 0.0910711739345
r=28.4715594087 0.111936080289 0.418156281502 0.258444307209
r=25.3561505714 0.350564711168 0.277020669461 0.322469947508
r=34.6759223039 0.360831557755 0.428345677263 0.160763375045
r=27.0819185168 0.631863718269 0.240966882695 0.124421022234
r=41.6113941647 0.317042164168 0.342561273838 0.000764388701832
[truncated: 61,213 more chars]
