# Supplementary material for: Do universal codon-usage patterns minimize the effects of mutation and translation error?
Source: Genome Biol. 2005 Oct 19;6(11):R91. doi: 10.1186/gb-2005-6-11-r91 (PMC1297647; doi:10.1186/gb-2005-6-11-r91)
Supplement: Additional data file 1 — A tar archive containing the used CUTG records, separated for archaea, bacteria, and eukaryotes, the data used to produce the histograms in Figure 1, the kinemages used to produce Figures 2 and 4, and the data used to produce the scatterplots in Figures 3 and 5. [file gb-2005-6-11-r91-S1.tgz › CodeError/data/kinemages_uns/bac_mp_CGUA.kin]

@kinemage 1

@viewid {oblique}
@zoom 1.05
@zslab 467
@center 0.500 0.289 0.204
@matrix
-0.55836 -0.72046 -0.41133  0.82346 -0.42101 -0.38036  0.10085 -0.55108
0.82833

@2viewid {top}
@2zoom 0.82
@2zslab 470
@2center 0.500 0.289 0.204
@2matrix
-0.38337  0.43731 -0.81351  0.87217 -0.11840 -0.47466 -0.30389 -0.89148
-0.33602

@3viewid {side}
@3zoom 0.82
@3zslab 470
@3center 0.500 0.289 0.204
@3matrix
-0.49808 -0.81559 -0.29450  0.86714 -0.46911 -0.16738 -0.00164 -0.33875
0.94088

@4viewid {End-O-Line}
@4zoom 1.43
@4zslab 469
@4center 0.500 0.289 0.204
@4matrix
 0.00348 -0.99984 -0.01766  0.57533 -0.01244  0.81784 -0.81792 -0.01301
0.57519

@perspective
@fontsizelabel 24
@onewidth
@zclipoff
@localrotation  1 0 0 .5 .866 0 .5 .289 .816

@group {Tetrahedron}
@vectorlist  {Edges}  color=white     nobutton
P   {0 0 0} 0 0 0
     0.5 0 0
  {1 0 0} 1 0 0
     0.5  0.5  0
  {0 1 0} 0 1 0
P    0 0 0
    0  0.5  0
  {0 1 0} 0 1 0
   0  0.5  0.5
  {0 0 1} 0 0 1
P    0 0 0
   0 0 0.5
  {0 0 1} 0 0 1
   0.5  0 0.5
  {1 0 0} 1 0 0

@labellist {labels} color=white    nobutton
  {U}  0  0  0
   {A}  1.1    0  0
   {C}  0    1.05   0
   {G}   0  0   1.08


@group  {Lines}
@vectorlist {A=U&C=G} color= green    off
 P   0   0.5   0.5
     .1  .4  .4
     .25 .25 .25
     .4  .1  .1
 L   0.500, 0.000, 0.000

@vectorlist {A=G&C=U} color= red    off
 P   0.5   0   0.5
     .25 .25 .25
 L   0, 0.500, 0.000

@vectorlist {A=C&G=U} color= red    off
 P   0.5   0.5   0
     .25 .25 .25
 L   0.000, 0.000, 0.500

@group {Original Data} recessiveon
@balllist {First Position} color=yellow
r=16.7783659268 0.210157968406 0.261897620476 0.397720455909
r=17.2268587922 0.226075671805 0.255767122368 0.374622424093
r=17.6505829707 0.268967074472 0.21124476558 0.329050004105
r=18.48615716 0.263864906787 0.212531827095 0.332845561767
r=17.9430504253 0.272291688019 0.212949677155 0.325791739264
r=18.3620905964 0.313752873891 0.158752778886 0.311130745407
r=19.0660944206 0.295733832215 0.163591455437 0.331878263209
r=16.8088301815 0.149044949159 0.298679083911 0.445424308657
r=15.6970940627 0.107650714511 0.312453916646 0.487342438819
r=17.8032257537 0.252489787979 0.249007975102 0.342112429488
r=17.6294764983 0.253392440188 0.23731853406 0.367567933403
r=17.8144914359 0.235523717684 0.263443082151 0.370023419204
r=17.0212373509 0.232597482123 0.248757148343 0.370042864111
r=16.6497753613 0.23815996636 0.246090808633 0.365796653595
r=16.5349585757 0.229516846198 0.247546768918 0.383525184109
r=17.3827227605 0.237887765772 0.237155803416 0.370721505751
r=18.3509506208 0.223493734623 0.254849230417 0.377353092636
r=16.4330275067 0.153943827203 0.278269270582 0.460354702919
r=17.2728368084 0.176265228488 0.270982809265 0.42699956662
r=17.7817120677 0.273500870863 0.205921871112 0.33137596417
r=17.5583607281 0.267786079232 0.196667436905 0.345169323988
r=15.5743394184 0.266143380429 0.149271137026 0.419884877028
r=16.9785886805 0.285383903793 0.163737280296 0.387043422196
r=17.2268197543 0.324537646057 0.160383160175 0.34403776213
r=15.7665459075 0.211917868767 0.26150198899 0.396230963957
r=16.4971080451 0.218471955224 0.247937258638 0.390772528538
r=15.195400308 0.375950725584 0.157202183753 0.286920815641
r=17.7117239766 0.214389509126 0.251036682616 0.406060606061
r=17.6485488936 0.212633832976 0.267880085653 0.386117059243
r=16.5074044188 0.206051873199 0.262553488778 0.396122609379
r=17.3637805191 0.199592487597 0.274074238129 0.402185949681
r=18.3162642552 0.217719647013 0.265928044996 0.392443269977
r=18.4968271127 0.279121094708 0.207170533131 0.341867346772
r=18.3784173822 0.35011052731 0.154205036491 0.295679992891
r=18.9970209615 0.351641910755 0.151419801644 0.288309965604
r=17.3888164285 0.315484751132 0.153186092424 0.328371589097
r=17.8480410804 0.324231132862 0.156127764492 0.316222679495
r=17.446010314 0.316857168236 0.153949683899 0.325513736324
r=17.4747522752 0.317456021285 0.152825613009 0.32732628086
r=19.9826307526 0.286660635597 0.186593515627 0.341027811014
r=16.2868733942 0.300921414016 0.167803667937 0.329937095774
r=17.5109239996 0.273894475403 0.197053911936 0.346720124039
r=18.596662759 0.29340583858 0.194161419576 0.338088151116
r=17.7993717151 0.300994986263 0.170932741412 0.338885180758
r=19.1169212121 0.314258373206 0.162743221691 0.319872408293
r=19.5430217681 0.29262843155 0.168147989946 0.356864742315
r=18.459289385 0.335920241832 0.149139634926 0.320020927799
r=17.6428169778 0.298854634139 0.187425143304 0.336518317442
r=17.5559862753 0.299397156813 0.186137217815 0.336927980312
r=19.8921270697 0.320030371314 0.160012736357 0.306946213383
r=18.7674642445 0.340209004192 0.164378151771 0.279938027827
r=19.3470152544 0.310790687539 0.179793338902 0.308311843969
r=19.4414951692 0.310415020964 0.190405298657 0.32065382512
r=19.5605465446 0.303804071866 0.182729962102 0.318699969127
r=17.1524788297 0.275849536616 0.190305288025 0.358849718335
r=17.3009385637 0.271249739879 0.211885048766 0.341558268772
r=18.0097546184 0.234283552321 0.229807262644 0.390128496761
r=17.7976207283 0.202358560348 0.268487013124 0.396136695057
r=16.6097445905 0.186984308748 0.288161992818 0.403692109523
r=16.6337566269 0.186357629682 0.289453975543 0.402117243593
r=16.8757890908 0.200545575361 0.259707860715 0.425303971742
r=16.7125239909 0.187324097401 0.290904804111 0.399224565892
r=16.778308205 0.38887142408 0.0992769569318 0.333228544483
r=18.4276902744 0.398524154578 0.113272053931 0.293282975921
r=18.7140646968 0.399321720151 0.111791846828 0.263838428491
r=16.907177679 0.403676332436 0.095071084111 0.338448049101
r=17.7487719991 0.397604864348 0.10290441063 0.30281798821
r=16.7363969156 0.217183781045 0.266378836844 0.373267592321
r=16.3428683011 0.218665323657 0.259842246606 0.388432297376
r=16.9034529959 0.234911061579 0.242777850618 0.372973209213
r=16.7587556576 0.22972972973 0.249214403786 0.381921427792
r=17.0061220609 0.236962551064 0.242331916987 0.381525555723
r=16.7112607721 0.230243971528 0.248422200143 0.382589372893
r=17.0696674219 0.392348230217 0.11816257936 0.252732478526
r=17.3843600589 0.386973281513 0.12871045971 0.245290112148
r=17.1925938361 0.395478734574 0.123362871148 0.231324881959
r=17.1934757732 0.394477040959 0.121661038626 0.241656102404
r=17.2054970178 0.215769476407 0.265985429904 0.38210238036
r=17.3192355284 0.195193109197 0.261415207928 0.388533851996
r=16.3871967941 0.214531599001 0.263040336355 0.387334121666
r=19.3946498423 0.312365930599 0.152365930599 0.363154574132
r=17.8600755307 0.391543555782 0.0917303447105 0.363151638648
r=19.2850820945 0.37889761712 0.122706286515 0.284282619636
r=18.1469224479 0.35969533183 0.127777658059 0.29911040499
r=18.131168114 0.360756873348 0.1377020859 0.249858162916
r=18.0274392757 0.522392372147 0.0470480593277 0.148126745642
r=16.4763141261 0.196921592956 0.26764168793 0.414123243457
r=16.0672019021 0.219811947073 0.255122049128 0.41731383841
r=16.3460602839 0.26827451793 0.196909225775 0.30916150887
r=16.2669898799 0.265200600996 0.19788906411 0.317616380863
r=16.8787836438 0.282927536397 0.191863406648 0.30494175966
r=16.5335554179 0.296743769792 0.172208453807 0.323282390197
r=16.6429626982 0.276171657682 0.204714310379 0.303558068344
r=16.6542922045 0.27549855822 0.205317219211 0.304036433207
r=16.6659518476 0.276259952365 0.204905069752 0.303719632528
r=16.6465027336 0.277045890888 0.204297988838 0.302584154957
r=16.7679283701 0.264795678722 0.233501643964 0.356211836543
r=16.9888137362 0.256964505831 0.237455355732 0.35673535826
r=16.9954354015 0.215096959778 0.274413529733 0.368645538858
r=17.0536712685 0.20446208787 0.279806438915 0.383576687099
r=18.0215546793 0.269509938038 0.23044982699 0.337828920898
r=17.2410370698 0.317140644019 0.180203607392 0.310777913024
r=18.668476945 0.384985858163 0.10878707275 0.309719722609
r=17.6657816162 0.371878063582 0.104616964661 0.331030297372
r=22.2157005191 0.418208896384 0.0933769902976 0.241025865656
r=19.8933144504 0.376723010759 0.10417618425 0.30241497188
r=17.8880912087 0.347772935048 0.116987349846 0.358881683852
r=19.7674521156 0.367793555828 0.100151373171 0.322987097239
r=18.4129184661 0.3777177394 0.0889578553877 0.322341652013
r=20.0792520244 0.426721983405 0.0956712986104 0.236179146256
r=18.4234151399 0.392627255706 0.0952977319825 0.307902190026
r=20.9593778113 0.321289500389 0.143322398697 0.345573832393
r=17.4161293846 0.221455812421 0.254531757616 0.385164084938
r=16.8727681464 0.226916925393 0.229501498595 0.389030012231
r=17.5012254152 0.222398628267 0.245673641762 0.391991871209
r=17.0207308883 0.21258804052 0.257802180214 0.400083558599
r=17.4953063572 0.22675004266 0.225461971629 0.401360731448
r=16.8182634772 0.229723038137 0.225097567705 0.390053108215
r=17.2180753277 0.245389744769 0.246263508853 0.355070131065
r=17.4440090668 0.231202642316 0.260475357814 0.370312803575
r=17.8363907222 0.294661179576 0.191112688711 0.321050237934
r=17.0818348132 0.280509076247 0.199838722401 0.309255055264
r=16.3278423011 0.191613447053 0.300314334831 0.397843256127
r=16.8198201093 0.212835749941 0.271975279296 0.381079153791
r=16.782153783 0.284124134393 0.195588612465 0.34644780713
r=18.3955437348 0.237450833489 0.230052444278 0.386589248923
r=18.4446987318 0.270648531441 0.20375845982 0.349070241146
r=19.1702783707 0.358690917012 0.123175778697 0.287246787192
r=19.2140949386 0.306914283286 0.134970889465 0.316624877821
r=17.8635497842 0.353177556184 0.12966959369 0.291524036315
r=17.8347884305 0.238693259403 0.248541399429 0.370484545041
r=17.0552424017 0.244724283718 0.243508555461 0.366732594219
r=18.4004720239 0.333007458598 0.152109055666 0.315342800556
r=17.6222875401 0.306145829982 0.157267994218 0.330394788866
r=18.9175802644 0.321754323928 0.166477727741 0.320027872825
r=16.9275789474 0.320765238279 0.156307639514 0.324239694591
r=17.628128751 0.263832074289 0.247409751874 0.338598429429
r=17.8160657435 0.254624481957 0.246831092692 0.344475892045
r=17.2268918647 0.268496819551 0.246568463341 0.339917419931
r=17.5673186714 0.265538053704 0.228816031579 0.34394170448
r=17.3785762681 0.255547607437 0.240342878033 0.342399880588
r=17.4049701552 0.252602103572 0.241604181772 0.347273403386
r=17.5763073644 0.25760362069 0.237538291989 0.346482599895
r=17.5565311861 0.257061265167 0.237745136062 0.346606863282
r=17.3757415352 0.327627707943 0.154158866007 0.377534100027
r=18.7844861725 0.33754704631 0.150425462281 0.326215022091
r=18.0722275298 0.261592708403 0.21429046637 0.327123943849
r=18.4820129306 0.3845903751 0.0882107049301 0.310952953052
r=19.6453162834 0.267097728178 0.19477826435 0.360906104128
r=16.8964544554 0.231564425046 0.251016551071 0.382756317498
r=16.7050923376 0.197172145991 0.278155594613 0.380799768438
r=17.2061885747 0.196999422966 0.285112521639 0.400115406809
r=17.3808665333 0.208242761499 0.288214068342 0.369511346839
r=16.6716677352 0.191948436908 0.268982869748 0.410436700789
r=18.5607761808 0.325594680438 0.160249525855 0.317665607934
r=17.4738988864 0.28837504564 0.181444385435 0.321497327978
r=18.923557753 0.323045319289 0.154310140827 0.317829145121
r=17.5396330825 0.283043709227 0.180871432885 0.329198848892
r=18.561440738 0.335804299481 0.157935919611 0.306688081707
r=18.0958688491 0.330129636311 0.178793800034 0.297900956287
r=18.8987035008 0.364859142893 0.13741143017 0.302615529244
r=18.0090387336 0.339368468376 0.146093619857 0.297837025262
r=17.9981117765 0.338354817941 0.146418256568 0.299565463973
r=17.5599639408 0.271016670244 0.229090648923 0.338413107248
r=17.7553295221 0.225413130862 0.275480125056 0.366815542653
r=16.8411349438 0.26314043005 0.23935934873 0.354260684895
r=17.4791528539 0.254980676473 0.247594129376 0.343559323726
r=19.0601314259 0.323027226581 0.153853253346 0.325149976927
r=18.4064266612 0.290715216348 0.190461496263 0.337859151066
r=19.9030130323 0.279862206358 0.188843695526 0.356810824272
r=20.300806298 0.328962850899 0.147167591192 0.336583179246
r=18.6542392165 0.334249504511 0.149139219355 0.317659241478
r=17.8962957413 0.3079536481 0.178355646154 0.318219381852
r=17.8731439564 0.28574430383 0.195752622253 0.333270872958
r=18.0057338601 0.320317016766 0.166289265754 0.310922142995
r=18.9503380669 0.325813274247 0.156116762346 0.315103904388
r=18.7342293092 0.325841698499 0.158568002132 0.321636907406
r=17.7649097921 0.31488540005 0.159077043629 0.326258640472
r=19.6756218634 0.3206415012 0.162448178049 0.321077896574
r=16.8519135089 0.174673966535 0.278174212598 0.428364911417
r=17.6227354609 0.30594581357 0.178232625284 0.313634254485
r=17.3333606063 0.326053897739 0.144504275422 0.282290030663
r=17.0807078702 0.318016276519 0.160795767863 0.290754275811
r=16.9871942853 0.320033195265 0.160453570694 0.286549879394
r=17.7915975507 0.317274089407 0.157889494676 0.340612157404
r=17.5467436894 0.344193177463 0.15479384548 0.318677106719
r=17.6509690546 0.317714915988 0.15995122859 0.341579177942
r=19.1856839153 0.332559260395 0.135302107523 0.35113701091
r=18.5401088637 0.296061973431 0.195923132751 0.310198479063
r=18.1704975408 0.299692992074 0.16681808214 0.339682340779
r=16.541664556 0.219302413147 0.251820527641 0.391957385495
r=16.9727826035 0.201404734033 0.261720997599 0.416023491597
r=15.5902784841 0.174219843056 0.312549425148 0.398990206217
r=17.7064747238 0.275167785235 0.214418257808 0.298527652047
r=17.6132235109 0.157160936949 0.294798647275 0.434033901118
r=19.7076147402 0.302851483514 0.18280856683 0.329509346759
r=20.4902284363 0.340534811675 0.162175933475 0.360304907875
r=17.4527084778 0.190765820909 0.277167119828 0.396105820651
r=16.8753217414 0.19766029534 0.264942785911 0.418589784568
r=16.8947621497 0.179116833204 0.27787563902 0.419424838269
r=17.0068388492 0.201023866176 0.260472997332 0.415999711587
r=16.386690938 0.187603732344 0.257866123237 0.421793912946
r=16.5648849719 0.208168436796 0.244246359745 0.398595614929
r=17.3233932961 0.190402700312 0.269273117814 0.415804768867
r=17.2964937531 0.210628034027 0.248969001567 0.403687246055
r=16.3860390186 0.187799005283 0.259812937933 0.418359995969
r=16.3828591934 0.188097479532 0.25762318945 0.421354539681
r=16.7247937886 0.211489614671 0.279097836465 0.383311415755
r=18.089948657 0.393057480367 0.100772124332 0.321586484525
r=16.8806984366 0.367538816956 0.153656046849 0.344275506367
r=17.1223060019 0.385566782618 0.104411683507 0.306443597813
r=19.3410683834 0.398052916699 0.0971186307608 0.283818795635
r=17.4904476074 0.367360729822 0.134518731258 0.296236854331
r=19.0624782297 0.370048051072 0.136190368551 0.274877474904
r=17.5261311362 0.371174277264 0.148121630032 0.268666662995
r=18.2467936417 0.397420221055 0.0971972475964 0.300390802944
r=18.3342648306 0.356270693182 0.158248803222 0.294206963453
r=18.9705047432 0.409293133295 0.0989844200808 0.254760530871
r=18.9621110009 0.399950401746 0.0878707469497 0.26937555798
r=17.6595625276 0.323338031979 0.180798200276 0.294469836117
r=18.128286826 0.391780170892 0.122333737075 0.265486024706
r=16.0751632023 0.182667947934 0.290823693852 0.407638271522
r=18.4759738618 0.262866931402 0.194796327242 0.367132050384
r=18.1740298573 0.280336151337 0.189287173785 0.364894513227
r=17.6196455773 0.259630794095 0.212466556206 0.36019984789
r=17.5951572157 0.25756735044 0.21331724321 0.360974189991
r=17.3814639892 0.252332220912 0.247763734744 0.344110690457
r=16.7738186025 0.160011219016 0.291729481471 0.43473687901
r=17.6074944625 0.267702330243 0.211976948133 0.325783011776
r=17.1401430113 0.27761376291 0.20521654836 0.321401189729
r=17.479585181 0.214410419358 0.257201717937 0.388910227312
r=18.05077193 0.312383242014 0.157774639236 0.330666442361
r=18.2195316219 0.32865453381 0.157655974809 0.319047873192
r=18.3625350869 0.373583270943 0.155217471147 0.239168820895
r=17.4482653692 0.248397073244 0.248679942672 0.341178245455
r=17.3214607493 0.300765141765 0.190209625607 0.281714303821
r=16.8870425831 0.207496803069 0.258184143223 0.398305626598
r=17.6206707267 0.278862827722 0.188042739181 0.326616499405
r=16.9658052918 0.251550829219 0.263071274845 0.339030256995
r=18.5015084311 0.285714285714 0.211540335943 0.341953929627
r=17.6218985531 0.263987138264 0.250160771704 0.331149517685
r=18.4108190023 0.320036983225 0.18060141769 0.295117333686
r=17.0716072337 0.273452952812 0.216021474993 0.320641424131
r=18.9674004299 0.288057028228 0.215145436309 0.316929359507
r=17.9911058122 0.279737985815 0.211668656352 0.322119573557
r=17.433328949 0.22643229071 0.235860973387 0.359948107241
r=17.3443169796 0.270046758322 0.25242515179 0.322457952404
r=18.1008495991 0.277924316419 0.228382648664 0.332636912068
r=17.3666942454 0.25792946853 0.24827928759 0.333995600653
r=17.1062258914 0.285235702321 0.243000717875 0.312335486959
r=17.2153197952 0.241568073459 0.249514391665 0.350520925305
r=17.4319930881 0.233399160701 0.245186373735 0.382745001234
r=19.4448106753 0.290731900111 0.186672491081 0.35278271813
r=18.3287034491 0.277666682168 0.215563719791 0.33069339162
r=16.9252969214 0.294790556833 0.175853754276 0.315258229126
r=16.3027262579 0.226788085406 0.26312559061 0.351199754489
r=16.4223852938 0.314371488398 0.173514088825 0.307842849926
r=17.1399710369 0.360880985645 0.128614263421 0.285413449676
r=17.9882431572 0.301430879298 0.191737825987 0.315624278791
r=18.0045453397 0.289859928096 0.203974073167 0.325090524851
r=17.9279031902 0.265967123644 0.214995776753 0.331654863232
r=17.1261067264 0.21417874898 0.269862968575 0.370494154373
r=17.220026448 0.189339506616 0.303474294488 0.383120796122
r=17.5768385782 0.217115689382 0.289864915855 0.354803411063
r=17.6678887563 0.225192965704 0.282684809422 0.357523673112
r=17.4066716801 0.220517641161 0.262037559274 0.369279939838
r=17.3120142811 0.223455951858 0.262398317157 0.373782357666
r=17.1471250632 0.2110702481 0.281495578744 0.373688942164
r=17.7622969054 0.238021211681 0.255673398228 0.359116664245
r=17.6088528889 0.222183790583 0.24644288971 0.381086392579
r=16.4182543129 0.220623718181 0.26152129328 0.391723971529
r=17.6261798397 0.228880229395 0.257995735608 0.364421733696
r=17.3852579685 0.220483766483 0.274932200226 0.367546142275
r=17.1646331946 0.231566707466 0.261982864137 0.359265605875
r=17.6643899637 0.244458895573 0.259307429686 0.348344442638
r=16.9993160123 0.250614250614 0.249098227822 0.349783051911
r=17.0140204759 0.240686320978 0.264148260499 0.361456062186
r=17.8314077152 0.21638497389 0.279274524117 0.369981470043
r=17.1830804085 0.249535747447 0.264856081708 0.351903435469
r=17.1889051435 0.227190086031 0.268162201916 0.363894286657
r=16.6149720367 0.199875915661 0.282413548134 0.394579326839
r=16.5719680661 0.228911009755 0.251563072211 0.37000366215
r=16.6816536128 0.230924802353 0.245047343262 0.383491910278
r=17.3006039163 0.229366192887 0.245531629354 0.389221008967
r=16.6575947811 0.233869172196 0.247695596028 0.375317273011
r=17.1304344399 0.218735788995 0.267192158052 0.372037794957
r=16.5430024714 0.219049196621 0.256438628458 0.383809839324
r=16.0468712358 0.199683519551 0.266114330066 0.411484750576
r=16.0804885177 0.191129595741 0.281630344369 0.406082182665
r=16.753787395 0.207679113339 0.247877908255 0.41892070194
r=16.9871672059 0.198676932217 0.259635995793 0.402949606211
r=18.3889515403 0.191542064493 0.254954062331 0.41406953702
r=17.1305489019 0.199197823465 0.264129245786 0.395787170785
r=16.406931756 0.211008627638 0.265585101879 0.394518580313
r=15.7811838349 0.179127647854 0.300215333767 0.42290550353
r=16.1258162329 0.204019582582 0.251816542128 0.408734862149
r=17.7602675936 0.366821341705 0.138940159735 0.287485696871
r=17.2855530405 0.370140151293 0.137688383276 0.28446607635
r=17.6860372403 0.375364088169 0.134074166643 0.280276594858
r=16.8994413264 0.368519399334 0.129612013318 0.314704083713
r=17.0931291286 0.371431237171 0.134260123157 0.288766560926
r=16.1458407365 0.180837543784 0.288397755804 0.401382474195
r=17.4670389472 0.20733140964 0.273729369914 0.378433258523
r=17.2245552336 0.14889943893 0.278993772736 0.453665454097
r=18.3954752206 0.278329197684 0.209961745244 0.319117038875
r=17.437395375 0.264145638575 0.255710972095 0.328038237155
r=17.5412771711 0.288091523661 0.216068642746 0.329901196048
r=17.4460649899 0.252562402955 0.24246554034 0.347676110024
r=17.3730573722 0.250201244832 0.244787379139 0.348788430169
r=17.4023258992 0.251172861783 0.241645615301 0.345555154577
r=17.8420726312 0.267838584197 0.224634023221 0.339816491968
r=17.9041811577 0.289340931786 0.210142557074 0.327132330154
r=17.5729955738 0.26194134095 0.235989796335 0.347246765674
r=17.4024485144 0.250738331719 0.244426213196 0.349011078868
r=18.1154028169 0.268495181616 0.233802816901 0.3280948851
r=17.9981981577 0.268926688347 0.224742186125 0.342919412235
r=17.5699999972 0.268519626405 0.210637039957 0.338526453593
r=17.118577174 0.272931755814 0.204282693778 0.358405686266
r=18.8765175818 0.31028741328 0.176134786918 0.292051536174
r=17.641854756 0.297716962343 0.202817836462 0.312838859588
r=17.9823781889 0.296519366432 0.210856737211 0.306385598296
r=18.0157817518 0.284616806451 0.229939234306 0.310494212241
r=17.376038973 0.2509202098 0.246111656327 0.346503455044
r=17.3923835464 0.252437798068 0.244534597803 0.344903311997
r=17.8599025598 0.283730256969 0.190028222013 0.322844976977
r=15.7006038193 0.217266554022 0.264641183409 0.365925973157
r=16.4676358928 0.218005023579 0.253685841836 0.393519064497
r=16.7352388973 0.250238616585 0.248161248667 0.339003986301
r=16.4737267175 0.199586088537 0.277017818384 0.397102619757
r=17.5022958854 0.213644614764 0.255067567568 0.40076643808
r=18.4935195877 0.221200199479 0.243863245969 0.382722890231
r=17.5568305352 0.361446309899 0.116518013291 0.310423224904
r=17.8964820296 0.364957716702 0.132135306554 0.285034732709
r=19.2545663728 0.351078955754 0.139390423223 0.303176492611
r=18.8225667657 0.336260528878 0.141668552309 0.314612926272
r=18.8806728569 0.336901969779 0.142297836869 0.313417283841
r=18.8147645599 0.336327663461 0.142427393503 0.313829073971
r=18.9465987773 0.305414847162 0.148864628821 0.345021834061
r=20.5570647933 0.36371124031 0.13690245478 0.291698966408
r=18.8400868937 0.341649725867 0.149665664219 0.305872437179
r=20.7086162845 0.370754403456 0.13260219342 0.268660684613
r=20.2639942061 0.326374984024 0.140842670302 0.326161973331
r=16.6688767101 0.233873259449 0.252912759307 0.391426135672
r=15.7695430667 0.173514083357 0.289551441001 0.40103045331
r=18.7786795027 0.34109021358 0.147191584316 0.297730315588
r=18.2907608341 0.316789532298 0.161898602958 0.320133702626
r=18.2834296319 0.31599532333 0.163255048607 0.319733256626
r=18.0406527275 0.298611486304 0.167125902714 0.338285878942
r=19.6348743211 0.319796141245 0.161856570805 0.320240262104
r=18.3421718249 0.311804793849 0.169705086459 0.322695998707
r=18.7302660434 0.31716401213 0.163041420403 0.326144801022
r=18.2204782261 0.295254847903 0.178054411528 0.335107021743
r=18.1609744628 0.293810574092 0.177175967423 0.335052152048
r=20.6827580267 0.289490696009 0.173279439467 0.342968657681
r=18.162493113 0.303407625643 0.173427982083 0.330485751458
r=18.2196654973 0.305245217314 0.171596903448 0.33127620492
r=18.1671742395 0.305453086516 0.172671785785 0.329625873463
r=18.1730176024 0.305685864519 0.171583174631 0.330616896622
r=19.5294278418 0.312241075989 0.160632200216 0.334544009988
r=18.8938972474 0.313648861565 0.164555593315 0.340742685903
r=18.4481548274 0.32337143014 0.159571937081 0.307714832133
r=16.9401354557 0.163312027534 0.280514412144 0.439109458546
r=16.9299972009 0.146561249294 0.304638200702 0.439168119429
r=16.7876422494 0.161897977759 0.291780442439 0.43725513475
r=16.8083702726 0.153672080498 0.296242328087 0.437727026011
r=16.7701004917 0.169879313315 0.286038272751 0.428221731773
r=16.5470024284 0.171683848797 0.280733104238 0.422817869416
r=17.5269468266 0.176732381276 0.291801462046 0.417862696384
r=17.2382143316 0.176443850267 0.283368983957 0.424385026738
r=16.9540743966 0.162488413701 0.290219367262 0.436363734345
r=16.5410090965 0.163065949969 0.29951416167 0.431879264007
r=16.6573602365 0.149883391638 0.300120772947 0.438759786773
r=17.4586656938 0.160785354205 0.290395330326 0.434797028389
r=17.6699202324 0.157564441678 0.294797987656 0.436440018671
r=16.6798008793 0.171642320238 0.287831513261 0.414444759609
r=17.4088861015 0.169145256585 0.288265615116 0.426954497127
r=16.7421897327 0.157103284527 0.295787315178 0.434723171565
r=16.6295000785 0.15950952366 0.283458465534 0.440308275479
r=16.950456813 0.151659154413 0.302155778997 0.435418408762
r=17.343424836 0.190756464685 0.270551910459 0.420168371285
r=17.4223912751 0.169785916252 0.300480229792 0.414164534805
r=17.0520727183 0.148220939279 0.307060284704 0.435436542057
r=17.0586132942 0.163831867058 0.290566959922 0.430107526882
r=16.9368146483 0.156792232311 0.288351463934 0.44559321526
r=17.2993455191 0.170810412786 0.296725429896 0.419608437649
r=17.3727779034 0.16410281614 0.292770432988 0.420995724185
r=16.5245385839 0.210810960344 0.283213687982 0.348299376184
r=17.0947226802 0.233500167807 0.24839853497 0.36457953335
r=17.7107298369 0.215468258186 0.25798144136 0.362956301353
r=16.9040851045 0.245189406638 0.233702089619 0.338853503185
r=16.8610980231 0.203636418233 0.29024601307 0.367504545182
r=17.1657302022 0.253881278539 0.214872798434 0.344748858447
r=17.3030609659 0.255571503534 0.223693551872 0.334194181217
r=18.0981522442 0.231305370114 0.251459041861 0.383549565436
r=17.4863099005 0.347304959908 0.128679026429 0.341839471605
r=16.6861410138 0.218161344477 0.284329856621 0.341889713576
r=17.0332316588 0.314252526056 0.169825761795 0.353000238682
r=18.5973521146 0.3093745695 0.171304587409 0.357969417275
r=16.8091800726 0.203591639135 0.274639364103 0.405678584279
r=16.4389197516 0.186302789399 0.291367323739 0.407591001539
r=15.5542714691 0.159648390065 0.312013686271 0.410118446888
r=17.5208902229 0.19698738258 0.280862653549 0.384803512868
r=18.0980730468 0.325954001206 0.145835127918 0.343957274528
r=17.9803119542 0.33478533858 0.144790375367 0.313147853846
r=17.3942494155 0.240230460922 0.200734802939 0.380406646627
r=16.6896797252 0.217697811448 0.243615774866 0.358383952134
r=16.4363396877 0.274211961935 0.207062077632 0.339496146007
r=16.4171160297 0.273400827657 0.206880365311 0.338986233261
r=19.7145129031 0.388295519452 0.120772511177 0.259255919021
r=17.3195113114 0.263665164428 0.201329704163 0.366739547544
r=18.0991275941 0.279576506037 0.199846580189 0.327354337565
r=17.3309109511 0.256163199358 0.226057730735 0.340012383858
r=19.0030776794 0.313351594325 0.169511167299 0.312368310156
r=18.2916011461 0.270755597015 0.203491471215 0.355010660981
r=17.8021661253 0.268444398196 0.206357106768 0.344699339416
r=18.6503306067 0.274978376375 0.204744841221 0.339626838008
r=17.6889068553 0.261854100524 0.215316428823 0.345096457665
r=17.655099362 0.264013304946 0.213748401278 0.340980140374
r=17.0602696593 0.203948430741 0.275799501984 0.38625952901
r=15.4756475014 0.215705190044 0.259502218792 0.393305035694
r=17.2650642578 0.206291242232 0.277596258569 0.381766929336
r=17.4071255222 0.431796048111 0.0886579692807 0.220507902295
r=17.8488055029 0.351955061453 0.143829749787 0.305215452759
r=16.5113429583 0.284575396046 0.21311415327 0.334085891297
r=17.2124074941 0.193946320086 0.281079460903 0.390456214572
r=16.5587220232 0.207701887154 0.279126353099 0.376702749305
r=17.4569971095 0.218254759294 0.265698195953 0.382786803548
r=17.166214804 0.193290020993 0.28351370088 0.392148373769
r=16.3760464727 0.209807410509 0.284069499686 0.382823948085
r=16.5673195462 0.197593714769 0.286006200676 0.382275225479
r=19.1946741263 0.284581019582 0.20892655839 0.321781971525
r=17.2806478143 0.276981970857 0.212398122993 0.351321313905
r=17.1827048452 0.231697513592 0.245848045511 0.354781910832
r=17.2396388962 0.230773338297 0.243594926898 0.357590200425
r=17.1825303058 0.276284755486 0.221460304655 0.324117492171
r=17.8372908168 0.270565548469 0.225686286124 0.332773905661
r=17.4242992525 0.258492617194 0.22700651866 0.338227885529
r=17.4114692093 0.260397361873 0.226185752851 0.337053543599
r=17.4167875424 0.259541277449 0.226918573799 0.336684709989
r=18.0235611729 0.286512098196 0.195076069321 0.317927434336
r=17.2816051865 0.261205482969 0.204724363501 0.353055138971
r=16.5700488659 0.206022570673 0.266527617416 0.38889716563
r=17.1750774674 0.233703690556 0.245062889733 0.36454746607
r=17.3779281371 0.231582826608 0.226976229961 0.380725999631
r=16.9303288377 0.229125625095 0.226953578825 0.377531949285
r=17.4707423575 0.224947633648 0.246045960961 0.372666282141
r=17.4180318539 0.306349543427 0.168188575069 0.324952219155
r=16.9587809202 0.229421696919 0.227838750528 0.372836639932
r=17.34234609 0.349301504041 0.126318043141 0.345394208639
r=17.4534865019 0.320793643826 0.16061630306 0.329441201001
r=18.4565085271 0.347552602436 0.13665559247 0.309368770764
r=17.0178213354 0.232665515718 0.233869996387 0.364114505962
r=17.1798240884 0.240336301677 0.212079001045 0.373712750609
r=17.4367665886 0.347161815546 0.125738820118 0.347329095573
r=17.9073764406 0.352117565378 0.121916223097 0.325966211525
r=18.1202812691 0.346332381147 0.134691899612 0.314017547439
r=16.7195740886 0.227174643097 0.232905097389 0.369678608686
@balllist {Second Position} color=red
r=47.2304489102 0.270095980804 0.258798240352 0.20075984803
r=46.2521312957 0.270288412056 0.242812073479 0.205580292216
r=45.2480107562 0.315810000821 0.224135807538 0.159803760571
r=45.4259795721 0.328133688431 0.219087476953 0.161403611461
r=44.9404734037 0.319155478118 0.2171005432 0.163267397766
r=45.0073293051 0.338577590302 0.205989093466 0.151142906002
r=46.3160083636 0.348422043701 0.203440812883 0.160730225108
r=48.6048905445 0.216117076879 0.286914378029 0.220621495771
r=49.0560599698 0.184789859907 0.318879252835 0.228854323935
r=45.8023347598 0.295127407119 0.228039291967 0.188017895351
r=47.0617378769 0.289770227742 0.239078203783 0.191939359074
r=47.5357143776 0.302291408367 0.225742756119 0.204757312761
r=47.2946579485 0.271766769416 0.252586895829 0.194642505008
r=46.826904768 0.262656587684 0.254608396327 0.194359420687
r=47.5984032066 0.25730265345 0.25808932729 0.188868862243
r=47.100977344 0.266190310213 0.254025792959 0.187800627396
r=47.695677519 0.276534874406 0.237855467185 0.200205985009
r=49.9133075702 0.226057552964 0.290221516804 0.206472983231
r=48.4438531324 0.237010641884 0.283045215968 0.20221986806
r=45.5936185121 0.315103259517 0.223463548146 0.169420253794
r=45.8460943285 0.305322344604 0.217874656602 0.178926288223
r=46.2746373626 0.262585034014 0.258907079315 0.21333632354
r=47.7130395537 0.312505256076 0.269237238247 0.172371261178
r=49.8880311888 0.348401666551 0.173324183321 0.150327649193
r=46.2593497006 0.233836942982 0.284706875075 0.205287901314
r=46.7454822477 0.250029771525 0.277589697351 0.20162977833
r=44.9388414913 0.34590079791 0.200503942886 0.158928654752
r=48.3066736133 0.269750132908 0.256353003721 0.199929115719
r=47.5433970021 0.265274803712 0.247787294789 0.205389007852
r=47.4922609379 0.246092044363 0.261680202602 0.199414898262
r=48.0794045446 0.250365432318 0.265547484054 0.209337349398
r=48.9730352502 0.282219743988 0.226992823894 0.210798099302
r=47.4444153874 0.332352412248 0.222309415208 0.158386057842
r=46.322528776 0.371149595103 0.193772702532 0.137875876165
r=46.577443339 0.384896580445 0.172396773248 0.137522557957
r=46.7811685128 0.338934431183 0.194690284361 0.143205493417
r=45.4890750607 0.34219453868 0.214745194001 0.147711473222
r=46.6984101034 0.341233173148 0.192931595798 0.14386354947
r=46.8285148504 0.341343714011 0.194285845749 0.143010161895
r=45.9042625266 0.326640791432 0.233344033618 0.178101380337
r=45.529894569 0.29312483388 0.209621688668 0.152166208913
r=47.5137409819 0.324784001911 0.204735803692 0.155868165205
r=47.7386849685 0.341534058386 0.21100171723 0.155809959931
r=47.4575891219 0.343448768297 0.204833677413 0.148487341477
r=46.3528117384 0.359425837321 0.202424242424 0.152153110048
r=47.5624134453 0.334521677701 0.226223529218 0.163613662127
r=46.3299250087 0.338594349494 0.227270084874 0.146087664225
r=47.4473346757 0.332469212785 0.210479336548 0.150113962434
r=47.4876737238 0.331766931097 0.209206495823 0.149701434323
r=45.7742286862 0.35607916136 0.211046340747 0.160419320074
r=44.9700292849 0.367093991129 0.191870709035 0.140014581688
r=46.2937991138 0.342834053681 0.192568917299 0.160979551811
r=47.4261455915 0.347450932734 0.199580725527 0.164884243787
r=46.5962716875 0.340793944903 0.20355050988 0.161589452164
r=47.4392584045 0.304424859168 0.226876249319 0.166681809922
r=46.6069396861 0.311593201721 0.22958520535 0.163112819096
r=48.319036117 0.279673908136 0.266526850732 0.177391856734
r=46.5696972336 0.259631844792 0.261956590655 0.211129192468
r=46.6189483739 0.239964509993 0.270674853973 0.206265501672
r=46.5807005931 0.240302232041 0.269279871149 0.206260644773
r=46.2546114408 0.248399995337 0.275550529838 0.234014525361
r=46.510316784 0.244813629477 0.267864456214 0.204363563329
r=50.208947375 0.385539138636 0.221251178875 0.121848475322
r=49.372951186 0.4033656251 0.181015928667 0.118063044665
r=47.3003889173 0.389423807485 0.156874663278 0.119371267274
r=51.1233345024 0.389490824826 0.229097513622 0.124506795265
r=48.893696966 0.369641038304 0.196888792864 0.118213525109
r=46.2820853186 0.2517489068 0.261418456023 0.207037354009
r=46.8434224585 0.246231078112 0.269369725281 0.198030872137
r=46.42695092 0.261395918011 0.255364713081 0.192342992002
r=47.4615016404 0.262984888024 0.253411941902 0.189895072036
r=47.4508656292 0.26633694479 0.254518874756 0.189949858593
r=47.5228940658 0.263327875501 0.253539185875 0.187861724432
r=45.1074572057 0.366297356737 0.175384870742 0.122685588614
r=44.3396301772 0.359857670843 0.174464412416 0.1315432759
r=42.8608433696 0.351190011939 0.174113115629 0.132170219404
r=44.3737604137 0.363883684665 0.170568899559 0.128577358448
r=46.5118193568 0.261828731016 0.263409142573 0.198926186121
r=46.0717165879 0.248772807261 0.262619246087 0.200287116792
r=45.7409397977 0.242504270135 0.280370516358 0.201550387597
r=49.7235760252 0.342712933754 0.216277602524 0.157034700315
r=49.7284178638 0.323552385804 0.224995754797 0.158498896247
r=47.3318121354 0.390433469727 0.159655149778 0.136010152951
r=47.0565829835 0.366933943506 0.164583892473 0.139884456477
r=42.8263463892 0.339422531396 0.1775646956 0.142327763779
r=42.5246194741 0.418087258018 0.110324569007 0.0934219397091
r=47.8659129357 0.242866034881 0.27724048097 0.203385917978
r=49.4027263043 0.254519909216 0.278481989841 0.18541277463
r=44.3943367478 0.304452672895 0.22877795496 0.15510329108
r=44.598739508 0.300388660549 0.235230278271 0.157093365453
r=44.6810821163 0.31250532946 0.227174277609 0.152129794382
r=45.4461531048 0.306725870852 0.243460002754 0.158680985819
r=44.4919750828 0.309368054395 0.226022160164 0.154660732442
r=44.51481967 0.309277014771 0.22646700446 0.154507561765
r=44.4654777489 0.309068390609 0.227122150391 0.154947941477
r=44.3946717611 0.308655280823 0.226684250005 0.155122410903
r=47.5469457492 0.293917332081 0.228452325035 0.174495068107
r=47.5494412971 0.286609880211 0.228456967666 0.181897341888
r=45.7257614442 0.253831275108 0.251450676983 0.203838714477
r=46.6715429779 0.263721273179 0.247506325106 0.204206801735
r=46.0544652772 0.304932807596 0.230980928623 0.178659370725
r=45.4485032644 0.315923425916 0.232101361071 0.155969901516
r=48.5538974052 0.363770240734 0.174976920882 0.143035748307
r=48.5538434247 0.342887820363 0.187106110826 0.148219037393
r=46.5348594144 0.411539893559 0.164841542741 0.118914124269
r=48.5330337907 0.384851683234 0.185840986783 0.131003954064
r=49.7970519826 0.342191984692 0.201339428085 0.153236951207
r=48.8282130181 0.375434296836 0.184704101492 0.147379802494
r=49.5261763063 0.368311769981 0.165919809947 0.141256070152
r=45.9648047586 0.393182045386 0.150054983505 0.117364790563
r=49.1904520387 0.372924275262 0.165385547981 0.136792228797
r=48.1700038232 0.35001061997 0.230288155193 0.16073914993
r=46.6746749847 0.272446913697 0.247186779039 0.20248128443
r=47.437111939 0.26862626507 0.265915352876 0.177081569292
r=48.1504960467 0.277807766805 0.266344902042 0.185533293113
r=48.3942905324 0.252880121472 0.272658774328 0.188159621866
r=48.8950718182 0.282401316695 0.265386669015 0.170476751419
r=47.9955337804 0.269815298138 0.265118642641 0.172382688831
r=45.8214252472 0.269763163946 0.262451138193 0.204690733502
r=46.3674215401 0.262871575675 0.2663687585 0.20050514863
r=46.0098690419 0.34185976861 0.214384754468 0.15447416002
r=44.3533769811 0.315316989368 0.212856629473 0.16009781837
r=46.524120423 0.245026492156 0.263118392532 0.216141529569
r=46.2674157357 0.264582838127 0.261540289993 0.199524601854
r=46.3510814055 0.304334444729 0.214003590664 0.175378302129
r=48.0413566211 0.297855403634 0.243959542986 0.190906536805
r=46.5898766016 0.319830475064 0.221893685525 0.179709573559
r=44.6497850142 0.35280984535 0.202570246134 0.138586364626
r=46.0924273512 0.350558837278 0.206451064553 0.146933831966
r=44.3261181723 0.326425063253 0.21390831969 0.149203750558
r=46.3593555675 0.296395911781 0.25048620019 0.185087102247
r=46.4933878899 0.278546932554 0.250694053819 0.186242310972
r=47.4140042813 0.364333572121 0.19761914795 0.136627196494
r=46.5492509752 0.342759505992 0.206505823299 0.140390129396
r=47.6104431987 0.35839460848 0.195286580483 0.150502854885
r=45.9312757689 0.336378844422 0.215201818728 0.141766396431
r=46.097393031 0.300558358962 0.228658445553 0.18843868502
r=45.1900095421 0.285919336905 0.238340240574 0.191731527343
r=45.8133085593 0.296507086263 0.226369824796 0.20008927575
r=46.171110527 0.296391868764 0.228310303535 0.179966381521
r=45.716399935 0.289333224547 0.225432250091 0.18296210139
r=46.0582313755 0.2894606255 0.226097895558 0.181103796851
r=46.1911292293 0.293450681937 0.227296613798 0.183286730768
r=46.1949192375 0.293125734175 0.226774632129 0.18203130866
r=51.0790339663 0.31874832843 0.199144156191 0.174110724793
r=48.0896948126 0.346833578792 0.182089674358 0.151080019637
r=44.4961399774 0.311090413146 0.239505022953 0.170381212162
r=48.9263764437 0.377332375509 0.168409432922 0.128608098986
r=48.3109765118 0.335169282055 0.216674030877 0.174076812361
r=47.9316366801 0.264102813253 0.242069150859 0.196652844198
r=46.1530458063 0.2548294352 0.2498316925 0.207597490544
r=47.995518292 0.242989036353 0.262319676861 0.209117137911
r=45.4777559343 0.24730458221 0.274367446309 0.199134857838
r=46.4899839382 0.224933650433 0.313169958295 0.202943508083
r=45.9439445193 0.359024746932 0.21218837831 0.148413042982
r=44.7549124788 0.326550934378 0.210871892323 0.152361254025
r=45.1235912654 0.353224612689 0.220428672846 0.153846928449
r=45.558671961 0.326924914298 0.208498782776 0.153307141683
r=46.3459084095 0.368132773248 0.211679433325 0.145251626719
r=45.7653313353 0.345917117066 0.184286107231 0.152211033197
r=46.7976676611 0.385504071104 0.184205823855 0.144026974952
r=45.4142485223 0.36081156209 0.175873910434 0.147420265771
r=45.4342464281 0.359805114729 0.176642023448 0.147893620414
r=46.4111194105 0.292766688131 0.23087930171 0.187736996494
r=47.189699866 0.2836980795 0.237338097365 0.191469405985
r=46.1796777276 0.28203256349 0.239116007433 0.188943456331
r=45.9674118058 0.285675291517 0.23079714125 0.189097602951
r=46.0709947393 0.350992155053 0.217212736502 0.140101522843
r=46.3699625591 0.331653294932 0.220805046973 0.146129054378
r=48.8874783764 0.350004150411 0.204158711712 0.158379679588
r=47.8963829215 0.373844343587 0.218748249005 0.131422648064
r=46.7313891273 0.353850524571 0.199531996228 0.138799092906
r=44.8297546875 0.326556847189 0.215451857565 0.147540080436
r=44.6893223779 0.309803823875 0.232596300902 0.15244267004
r=45.8134507612 0.340311235305 0.201074388129 0.139598188476
r=47.622893477 0.36738761876 0.19549216101 0.134664450935
r=47.7079120547 0.360235112967 0.206893488496 0.133339255574
r=47.185248549 0.342204684745 0.207474883161 0.137019002043
r=48.9546092079 0.387409993454 0.184158847916 0.129773074405
r=48.6650580709 0.225116879921 0.273991141732 0.217150590551
r=45.2904559187 0.33046762219 0.216346153846 0.150192049907
r=44.370963528 0.331064742104 0.191671029342 0.146772866652
r=45.4155394962 0.334024434689 0.202725853799 0.145904337144
r=45.1799695988 0.334270112185 0.200664068493 0.14549203738
r=48.1792674984 0.339740647234 0.207118451765 0.140690972237
r=46.7909228495 0.352132727372 0.218036467174 0.142419098724
r=48.0714231288 0.336416115501 0.213165566919 0.140743124317
r=49.0998811725 0.367874512553 0.230513078912 0.128729790124
r=45.3792764507 0.33053548326 0.211605818687 0.163043135275
r=46.3904371417 0.344193477648 0.214748911375 0.153049716488
r=47.3127129923 0.249441575167 0.265406451574 0.197190216336
r=48.5463285252 0.25311005734 0.274379476598 0.202833277118
r=44.704399051 0.219417239491 0.314739339376 0.244418760265
r=44.9032696183 0.338310528415 0.209701194874 0.148310008151
r=48.7653727256 0.226353243843 0.27712193199 0.220440258097
r=47.2177759254 0.352040605785 0.198861057236 0.166425948087
r=48.9399538562 0.387127017773 0.228517854231 0.156346812327
r=46.4276311483 0.244384882028 0.272309060217 0.214798396969
r=47.1108232436 0.24595665793 0.292047561209 0.206865690724
r=47.3596822565 0.230387001253 0.288148807593 0.209130906224
r=48.0522992285 0.254055807917 0.285132309467 0.205025596654
r=46.7000706367 0.225276346395 0.285977636126 0.215318803753
r=46.6717951561 0.241399386102 0.271824003788 0.198944729898
r=48.5490557571 0.244147217559 0.276908359055 0.19775816321
r=47.1754968728 0.252963644941 0.276840199047 0.205994247714
r=46.5462028446 0.22518660336 0.286461537073 0.21573649485
r=46.6861087493 0.225314439204 0.285889310794 0.215213497351
r=44.9682128587 0.240186629677 0.325088721154 0.182216137342
r=50.7956248928 0.421104731736 0.216128819376 0.101432059658
r=49.95487455 0.426153763499 0.251705797024 0.143233224091
r=47.2471273811 0.374523770084 0.182927502623 0.128761526144
r=47.6884153254 0.414147758499 0.158789353851 0.123576980451
r=44.9485229548 0.352134983317 0.225514212105 0.135469020568
r=45.7339992397 0.383840044386 0.190666515972 0.117572718773
r=45.0071177251 0.372402474018 0.174403939042 0.128360329796
r=50.1420177899 0.436236783428 0.205063655326 0.0846100362032
r=47.7381278391 0.408928910352 0.20671039035 0.106265421034
r=46.0346762493 0.402980380842 0.16487305251 0.110461627236
r=46.081817161 0.386082729888 0.190754885428 0.116139271898
r=44.6175011747 0.358122250224 0.199041049079 0.142052169208
r=47.1762190766 0.400846207413 0.169370195941 0.109693431331
r=47.6801996105 0.247195514879 0.273983936197 0.207519051999
r=46.417423631 0.320264256494 0.231212453357 0.185039440821
r=47.0106129762 0.323373293731 0.23669629261 0.177077602011
r=46.7689098749 0.305068517336 0.22824455732 0.177141760943
r=46.8180832306 0.304658192687 0.22854385523 0.175727289438
r=46.312067164 0.287687518537 0.229132137169 0.183059714326
r=48.7115048207 0.225046453739 0.27647863128 0.213687199804
r=45.4254294162 0.322225006264 0.217539463794 0.166424455024
r=44.6682919241 0.309452361046 0.222071781188 0.166869282986
r=47.2333085652 0.258231781836 0.262491707113 0.206868256573
r=47.7703704253 0.343471431338 0.196472270528 0.14070523291
r=47.3744686983 0.356460479266 0.205262315205 0.138976356941
r=44.0721325781 0.406638320314 0.172677317738 0.102659000909
r=45.3974961907 0.285660405823 0.23383872671 0.188127027231
r=44.0941293483 0.341818143411 0.201714665946 0.14105858442
r=47.2360012788 0.244709079284 0.265920716113 0.19793797954
r=44.9030340098 0.324547133398 0.210340392603 0.154388383655
r=45.6024585391 0.289973414356 0.239334092923 0.182997847829
r=46.2808908671 0.310698853114 0.229929497385 0.185256181162
r=45.9189152733 0.299356913183 0.231390675241 0.173191318328
r=44.8260717651 0.341478448466 0.211464799894 0.138290846652
r=44.2220237355 0.308349816332 0.234176320995 0.154987284544
r=45.3832377991 0.328714715575 0.219981372689 0.171077518269
r=45.4777318373 0.314974914366 0.214177870023 0.170257202529
r=46.4543150878 0.275065762663 0.254168209808 0.197105189578
r=45.3340314048 0.287179845069 0.24760974248 0.19628027078
r=46.1721440547 0.300148860045 0.224778668617 0.194928312136
r=45.4835541049 0.289611864046 0.226566380473 0.198360888384
r=45.0959033262 0.286850921273 0.25735821967 0.185929648241
r=46.1161579846 0.274236270528 0.254517629054 0.200364942021
r=47.5902525302 0.29054554431 0.259688965687 0.188471982227
r=47.3817422905 0.332241255577 0.238696995226 0.164654123374
r=46.941296278 0.312404470694 0.212464927374 0.174690353284
r=44.2399567095 0.30073459317 0.214658217911 0.176021981719
r=45.420034007 0.26742355876 0.23135648068 0.206191565712
r=45.6099067095 0.310430396539 0.208698552748 0.171397005233
r=46.1051765975 0.343323365769 0.187788507888 0.150060867505
r=45.1132157858 0.323701823217 0.221993999538 0.162289406877
r=46.37169295 0.315928507919 0.221086813654 0.166939422445
r=46.108983172 0.312780196219 0.223409784939 0.175946982002
r=46.5398648183 0.268663183447 0.237530849808 0.202161893709
r=47.1311426378 0.258717635567 0.234889628263 0.215998781927
r=46.3718039393 0.286431212739 0.235491661007 0.206701381028
r=46.5918446726 0.282883743137 0.2329513806 0.200445611522
r=46.0335077187 0.271997660379 0.239021537047 0.200990161058
r=46.7740011095 0.27578517128 0.238123133318 0.199300590681
r=46.4950174838 0.26910007201 0.235420142321 0.202054419243
r=46.4951199186 0.291980241174 0.234229260497 0.198300159814
r=46.5444844902 0.270481880355 0.246474333779 0.207955349422
r=46.6033265774 0.263059476415 0.263391241404 0.199390758837
r=46.7563424748 0.283802661569 0.233144621719 0.20355120947
r=46.9528666952 0.273471897405 0.232726154792 0.202070775278
r=45.8328890575 0.273684210526 0.247980416157 0.201101591187
r=46.5438987698 0.290630249824 0.240773857909 0.188153687747
r=45.637853939 0.287207904229 0.265356265356 0.187673166397
r=47.3585907669 0.283628779979 0.24542610674 0.193857237653
r=47.4745190409 0.290212813746 0.238609691729 0.187029030266
r=46.6897888579 0.295357474466 0.252274837512 0.18556174559
r=46.5072858591 0.274955841344 0.236986945429 0.194546109401
r=46.4686658449 0.245370126854 0.274040707015 0.200660473434
r=46.7001512002 0.258534474149 0.256703399141 0.20125178946
r=47.5491620702 0.256423515352 0.257204908991 0.190947324876
r=48.1081577503 0.255901909352 0.259775513939 0.192124687367
r=47.2044145701 0.258983835775 0.253395377833 0.188293182527
r=47.1698733768 0.259410843313 0.249153655702 0.210297610025
r=47.1097382011 0.251962895478 0.25842305781 0.199320854729
r=47.6158374518 0.236939164756 0.277552150082 0.197054204798
r=47.5807099784 0.233904508401 0.274969223091 0.204212277491
r=48.1595564938 0.24838369178 0.297884505432 0.203962703963
r=47.4167313161 0.243707801122 0.279987796948 0.207508088536
r=48.8271891551 0.260448567826 0.265762925599 0.20379210953
r=46.7686476874 0.237595714246 0.279050851261 0.216812049477
r=47.1081205373 0.244991673436 0.273629409865 0.194275212555
r=49.1144397817 0.22184385798 0.274275126446 0.210326005308
r=47.1932283432 0.235995877351 0.268616335996 0.200644163875
r=46.159990294 0.34927808732 0.190989172747 0.134271158568
r=46.0877405735 0.344807365273 0.192458804902 0.12883363631
r=45.7724220699 0.346390840839 0.187066819191 0.133330769896
r=46.299654821 0.329890602704 0.211456139159 0.141333152137
r=45.6309128569 0.331545064378 0.196771785781 0.134679977608
r=46.1140561049 0.225163510121 0.270977341062 0.216267319674
r=46.8626711858 0.258919983511 0.257958136765 0.205881005817
r=49.5347666317 0.234621945455 0.285447109357 0.220667118811
r=46.0131205542 0.323252688172 0.208833057623 0.161833126551
r=45.4910409784 0.295424193435 0.239825683559 0.190412595769
r=45.2585614145 0.29994799792 0.241497659906 0.176755070203
r=46.0978318582 0.287958878232 0.22892831718 0.18221859112
r=46.0308752404 0.285709186789 0.22909559813 0.182760684202
r=45.8303474558 0.282401058583 0.239384097197 0.191050162396
r=45.920660035 0.300145499896 0.236749116608 0.182646910354
r=45.9298630557 0.306428841982 0.231396990462 0.174761544024
r=46.4616797098 0.292850462459 0.233039773615 0.18009804558
r=46.0588356514 0.286384709578 0.229589180927 0.182396872168
r=45.0667955523 0.294044971584 0.239683716333 0.186162589573
r=46.2255866238 0.303564840828 0.231337226791 0.179910666145
r=45.3978974711 0.30823555909 0.221951168012 0.168506253563
r=47.9129042242 0.29798911332 0.217058797067 0.16941832741
r=44.7715937364 0.325510406343 0.193815659068 0.155361744301
r=44.7328798731 0.30007745362 0.220447755689 0.179729281157
r=45.4951681086 0.317788056258 0.214483783664 0.174037224367
r=45.1132518195 0.310540421894 0.220061920935 0.189471130519
r=46.0601670901 0.289877229674 0.224728814571 0.184330405986
r=45.9650668613 0.290125902996 0.224321632599 0.184541976909
r=45.4079694014 0.297568945883 0.213199980195 0.168341832945
r=46.0107941467 0.242771065132 0.26288774827 0.192112729939
r=47.7563480411 0.249830810207 0.259196804796 0.197076380811
r=45.5356590871 0.28521700073 0.234742574813 0.177306159115
r=46.5175462117 0.233859976781 0.267881479986 0.209328151027
r=47.5536996773 0.254790237999 0.257059298104 0.206459257765
r=47.3687921538 0.273729705768 0.236604421788 0.206294675015
r=46.3382259531 0.359741168241 0.192418677859 0.131908009794
r=45.6325208396 0.373905164603 0.181629417095 0.126812141347
r=47.0665375988 0.374247103088 0.190876782838 0.131956838912
r=47.0610469512 0.361175166466 0.193039817148 0.130936914444
r=47.0449218279 0.362479252831 0.192305605497 0.131346537535
r=47.0112408949 0.361175416891 0.192744030948 0.131177466243
r=47.6988578166 0.353886462882 0.208034934498 0.140174672489
r=47.4836629845 0.391908914729 0.192813307494 0.130927002584
r=47.1666681059 0.366699708226 0.186837418726 0.131457804808
r=46.653293453 0.408374875374 0.16630109671 0.120505151213
r=47.7875615388 0.37771056107 0.195969837686 0.133855919567
r=46.7554784233 0.258920959688 0.2682174319 0.201964843909
r=46.8090726811 0.245779447356 0.268259365395 0.21176260969
r=46.42568051 0.35282116672 0.195358622888 0.133331208161
r=46.9622033974 0.343972951375 0.200871666661 0.138868117091
r=46.945396091 0.345660625969 0.202105119902 0.137357063101
r=46.5691319898 0.331712500225 0.245376123327 0.14526266501
r=46.4132083 0.356796505278 0.21510738988 0.138012377139
r=47.0154477686 0.343740866689 0.201912794716 0.138879624249
r=46.8497679315 0.351782560953 0.219981136557 0.142183202586
r=47.5581185485 0.340343518229 0.199475673801 0.144834118413
r=47.38920179 0.338682820877 0.203555806217 0.144021565804
r=48.0763203186 0.371527077845 0.241389377394 0.169025392213
r=46.9690002687 0.337754528003 0.209404559611 0.141275244983
r=47.0938632908 0.339078323032 0.209179222328 0.141592154813
r=46.9704324503 0.338833227459 0.20883252163 0.141502004183
r=47.0415283696 0.338471496067 0.209048737314 0.141587968343
r=47.2957168152 0.347710118608 0.217893422621 0.142642301799
r=48.1942619791 0.349362043931 0.214742500541 0.144907164262
r=46.3077035403 0.339018877593 0.19323682549 0.140676042934
r=48.8016738369 0.2274138037 0.280452953107 0.21888636224
r=48.2886193434 0.219510398507 0.303582390061 0.217447884696
r=48.1573453639 0.225929003918 0.295935731529 0.2255332621
r=48.2760869776 0.225648198405 0.300467621394 0.21620809152
r=47.890942187 0.22960182296 0.294665962208 0.214766189539
r=47.6013087743 0.219656357388 0.288705612829 0.221626575029
r=48.4165703051 0.238163327316 0.290407335252 0.214927880749
r=48.7678070588 0.246310160428 0.286016042781 0.20628342246
r=48.4468853485 0.227584732671 0.295389191869 0.218102649221
r=48.2345406244 0.225087864379 0.289745710151 0.230308042175
r=47.8564877561 0.215954522739 0.297538730635 0.235965350658
r=48.7750405943 0.232488723799 0.278721146193 0.220880870257
r=49.1265324413 0.227425963384 0.276956589389 0.226388672787
r=47.2642490427 0.221954332719 0.286626010495 0.219578783151
r=48.3721111664 0.235872037468 0.290593919492 0.220758246639
r=48.0047477066 0.217937187466 0.291830053603 0.223297478145
r=48.4094673662 0.222431648499 0.301647137666 0.210075498173
r=48.5313244274 0.225897901328 0.289979808692 0.22330770329
r=48.116636868 0.245694230027 0.290597259745 0.213189888074
r=48.4726820161 0.232574839549 0.279834836857 0.217988420627
r=47.9392881573 0.221130355266 0.300195171218 0.226262129959
r=47.6386193548 0.229521016618 0.30752688172 0.217008797654
r=49.0300591567 0.227216877941 0.301627258833 0.216218646049
r=47.8082990428 0.236453415342 0.301381729978 0.219235933642
r=48.3738501008 0.231483756819 0.284317098344 0.216051506365
r=44.7242420017 0.265301464791 0.245259139383 0.195803421995
r=46.6370637522 0.281040696911 0.237877748756 0.189330376034
r=45.7361039938 0.279278911008 0.237910313535 0.197645423701
r=44.3496769695 0.280813498715 0.229388758521 0.175081014639
r=46.4237883228 0.25715763727 0.240336370734 0.215741888284
r=45.2894773646 0.296738421396 0.22726679713 0.172080887149
r=44.9296649724 0.300393040508 0.222321682735 0.175254567467
r=48.4038723601 0.283201074862 0.238862997019 0.202250493345
r=49.3899250144 0.344974861826 0.179604472252 0.147073998538
r=44.3470452658 0.273395823318 0.236068941227 0.191449704218
r=50.270660463 0.324421990612 0.182724162622 0.16152120296
r=50.3899428296 0.335204573633 0.181636589062 0.17543738807
r=49.4835737137 0.287461973766 0.227372346341 0.198030813516
r=48.9247603684 0.271833022713 0.232578821601 0.201026981463
r=47.6575290157 0.245868330581 0.238099201684 0.211640762139
r=47.2489838252 0.249013395587 0.252737479851 0.216330387416
r=48.9064940994 0.338444310449 0.220044792833 0.145102937376
r=47.4462018579 0.344638121807 0.200484819492 0.141388819253
r=46.2093115397 0.287533400134 0.230815798263 0.191779392118
r=44.6827660729 0.26701986077 0.240942647193 0.194296569297
r=45.7268611337 0.267415756164 0.240054706775 0.182689213418
r=45.6194095999 0.266570031619 0.238405671927 0.18460047917
r=46.0536837033 0.404705154799 0.163623948362 0.108034751837
r=47.2434122529 0.298157154969 0.232608986658 0.159341394851
r=45.6469005466 0.318829862959 0.21640486244 0.16527874721
r=45.671466338 0.307481600022 0.220151384951 0.166201843171
r=46.8608303132 0.350294985251 0.211335861778 0.146052816407
r=47.8983195629 0.325126599147 0.225646321962 0.157349413646
r=46.8573073981 0.317135076922 0.219574437676 0.159570826965
r=46.3672825405 0.323390584456 0.21759545286 0.163622883974
r=46.4326757114 0.314649376953 0.219375489949 0.163144302096
r=46.1761280102 0.314214930864 0.218012938063 0.163645846583
r=46.4009648585 0.258458191337 0.262112571919 0.204271376002
r=46.3958047463 0.245176538684 0.269969129848 0.200077175381
r=46.8436053559 0.263117432251 0.264655006727 0.199884681914
r=44.0053489023 0.374104596036 0.16141247658 0.120331416876
r=47.2220422751 0.348455604118 0.184262708633 0.151922794873
r=47.1272332764 0.314688954111 0.198232563867 0.170489563389
r=45.8402458206 0.250897548132 0.265408184688 0.210780216574
r=45.2626011687 0.245061787528 0.262285659546 0.212817319667
r=47.2727522177 0.275291537925 0.250473437656 0.195330409648
r=45.968881002 0.250508806317 0.266108487808 0.208836803332
r=45.7431517689 0.27789407578 0.266694578187 0.193165166422
r=45.6735930101 0.253276493799 0.261485343856 0.203600620068
r=46.1584074151 0.32879629243 0.221410379525 0.170765312513
r=46.2599669054 0.309088663868 0.238083477402 0.181094097308
r=44.8631417885 0.268358181313 0.244189276785 0.195840731361
r=45.0641407018 0.26920759104 0.242578841938 0.195260711229
r=45.3495887326 0.303909869634 0.224003764769 0.171958072124
r=45.5485344969 0.302735930394 0.229082341172 0.179596027405
r=45.1603937518 0.293434497232 0.224183881965 0.178318646998
r=45.1801992515 0.294155006479 0.224797457799 0.178201200842
r=45.1431503135 0.29388382694 0.223929135613 0.178213090891
r=44.9926931126 0.306863874715 0.213205728126 0.171385237614
r=46.1714133526 0.289203872391 0.245018002299 0.176142431157
r=46.9100223472 0.249357517971 0.261369138515 0.20162762114
r=45.7517334375 0.274809792576 0.250647829328 0.195117910854
r=46.75514192 0.272489404828 0.247503224618 0.19767827529
r=46.2028274991 0.261807344547 0.257665302824 0.191140071728
r=47.0252983212 0.278437205914 0.233174463435 0.194438541635
r=46.6570485453 0.320152898705 0.212019537057 0.148906349543
r=46.3683199662 0.275010552976 0.244670747151 0.185257492613
r=49.5008017984 0.340684044318 0.211315099288 0.157308783386
r=47.7595866731 0.323866379878 0.206312277775 0.152407708178
r=47.6392097453 0.356411960133 0.194551495017 0.144673311185
r=45.8048624082 0.267434857671 0.247641225358 0.187658088088
r=46.0358821949 0.267250385553 0.245161932242 0.190463161037
r=49.6084119549 0.34024757444 0.210605553697 0.157243225159
r=48.8144300856 0.349548715575 0.200347141865 0.14422587364
r=48.0991635381 0.345694756172 0.202407671904 0.142062844317
r=45.9283498864 0.262629149578 0.255083813253 0.187061463052
@balllist {Third Position} color=blue
r=0.270825834833 0.110277944411 0.401119776045 0.362977404519
r=0.283935112881 0.132615845882 0.344393976685 0.330364934106
r=0.296940307086 0.275720502504 0.185811642992 0.195007800312
r=0.273281863678 0.278556586379 0.182797272381 0.186601890603
r=0.273678179768 0.282617607871 0.168520036897 0.182663728605
r=0.32915632066 0.296452526174 0.182864960383 0.165013585666
r=0.313450961691 0.310602447942 0.160057713706 0.172921022706
r=0.212056029649 0.0353321296208 0.46560866673 0.450061769457
r=0.186592605597 0.0119728942102 0.519118008497 0.455005091113
r=0.335647305972 0.13439019646 0.352937171756 0.311807041432
r=0.320593956211 0.133091942743 0.354438090082 0.308246759839
r=0.361222206916 0.147908343665 0.333057813289 0.344721495155
r=0.313832964889 0.143039511785 0.359767931833 0.302072630279
r=0.310436519035 0.150819650756 0.347711855843 0.296792132396
r=0.254966258287 0.105519164628 0.395784877978 0.318867308503
r=0.29073628442 0.140153363541 0.360404322063 0.294004879749
r=0.229151913944 0.0472621159238 0.492647479545 0.351604966527
r=0.18954330274 0.0310813608447 0.506562694086 0.433593264785
r=0.228273703472 0.0643809890692 0.439495353205 0.416863292724
r=0.318419905449 0.28805673053 0.217566558845 0.173724807166
r=0.304462553596 0.278620760482 0.22385683843 0.170992836787
r=0.512063511998 0.196486506691 0.239919264409 0.261269342902
r=0.422985114793 0.286785524066 0.11421803605 0.214223642531
r=0.495263328948 0.305994615883 0.244661700681 0.234681534759
r=0.272297986901 0.120906497368 0.439124844296 0.322115964158
r=0.308141065991 0.164781136762 0.379833619707 0.285585478301
r=0.360858569362 0.373104381503 0.164294713266 0.0810508142411
r=0.209644798866 0.0441609073188 0.507708665603 0.393088782562
r=0.252162169879 0.0801927194861 0.438900785153 0.377551748751
r=0.23161715134 0.0675923500131 0.454720111781 0.364422321195
r=0.217148476258 0.0459448086464 0.494474220411 0.389606218994
r=0.298944239721 0.0622090768037 0.51330973623 0.338816427463
r=0.32137289715 0.234914251148 0.244461883042 0.267709712754
r=0.364760916655 0.385801406307 0.0995745531697 0.155515812626
r=0.378724908611 0.37858806472 0.104961979239 0.161476408619
r=0.314909241883 0.380410186339 0.105001389848 0.156795430778
r=0.312059321877 0.372559924365 0.113749698756 0.141482676158
r=0.3186644336 0.379274055785 0.105717750438 0.158214567545
r=0.317922464297 0.381002710651 0.103177943451 0.155616784651
r=0.323826888843 0.184579916538 0.291825955 0.277905856947
r=0.344906175246 0.309958359174 0.147337645078 0.181934969434
r=0.290391260185 0.27929633166 0.190949766264 0.234307318962
r=0.348637985117 0.243354321694 0.255237550086 0.258500286205
r=0.319781071977 0.347018921814 0.1450103224 0.165825869643
r=0.380245741627 0.320765550239 0.14322169059 0.184306220096
r=0.312243407975 0.269529645632 0.2148384235 0.210254809509
r=0.365435647018 0.351267294501 0.12518893152 0.13928612952
r=0.333409342116 0.269310523933 0.211564883814 0.234932857633
r=0.335435918944 0.26975355888 0.210469626919 0.235176569081
r=0.418661114921 0.365298324679 0.111565592241 0.142314098168
r=0.348631144055 0.376359438605 0.0986694209855 0.149371164712
r=0.330308575164 0.247003595685 0.206615697527 0.228307848763
r=0.33810828219 0.217111259646 0.291760345142 0.278240262502
r=0.312154048404 0.246168078584 0.22070058872 0.229260914161
r=0.252970016355 0.271988006542 0.121252044339 0.176494639288
r=0.275328059277 0.168259800159 0.296383382287 0.287772103448
r=0.224889839679 0.0931986865398 0.444259683966 0.317595477313
r=0.267340025784 0.0731660925249 0.43413572289 0.381765538813
r=0.22682711637 0.0510883785503 0.478737464994 0.407022964014
r=0.22593297805 0.0509799697537 0.478494304956 0.406934681213
r=0.285693288724 0.0583229386461 0.472167496299 0.381156666395
r=0.22067966101 0.0532333768496 0.48078049888 0.399788676741
r=0.412275888086 0.430116315624 0.0826784030179 0.111285759195
r=0.436166876999 0.399983479342 0.0932086329615 0.111941223171
r=0.446411839736 0.372248085575 0.0963820469961 0.114566209415
r=0.42859347404 0.461451744222 0.108755558339 0.0899668065385
r=0.441179295657 0.403500108028 0.0979351214544 0.120281490169
r=0.276249628504 0.0982794078199 0.411204925467 0.350202885962
r=0.251490062381 0.0685417536834 0.455322179114 0.368867302887
r=0.268594204799 0.127485686814 0.343953498536 0.30225951663
r=0.240570630239 0.117339125838 0.360018082348 0.314049690796
r=0.245649939202 0.119765551351 0.370499911194 0.297583102209
r=0.238511938918 0.117238952182 0.360215838299 0.313444077966
r=0.324987426864 0.433362380182 0.0568322337026 0.0798207394498
r=0.325480011437 0.419595675057 0.0635609823253 0.079334738269
r=0.325992260573 0.421474810864 0.0628993454484 0.0874495287349
r=0.322091477164 0.431913795618 0.0548201083725 0.0719061669116
r=0.247632911529 0.0843030493283 0.419664216668 0.391476602332
r=0.236028526443 0.0872464573493 0.380800222284 0.388209687876
r=0.245277414269 0.0710813296544 0.41434765471 0.413743266325
r=0.368022712934 0.274952681388 0.182776025237 0.19167192429
r=0.490727525896 0.352657497028 0.129631516386 0.107013075225
r=0.460685201637 0.375387847093 0.0957703332531 0.104899236341
r=0.446263328743 0.36207163385 0.0909890549057 0.102561038442
r=0.315726507434 0.391679913313 0.0528758427167 0.106681932256
r=0.319063083887 0.45502263315 0.0279302706347 0.0406915149764
r=0.226142386631 0.0459271289773 0.484705659273 0.38320149386
r=0.222905031728 0.0401735398107 0.500409146351 0.382466920904
r=0.309267673901 0.296578586208 0.156154370539 0.172286938686
r=0.308177785504 0.295595594353 0.164854159165 0.174864962189
r=0.325119760785 0.304916178251 0.159636516608 0.157919719855
r=0.354304832714 0.303008398733 0.178128872367 0.160711827069
r=0.325862385547 0.289556550074 0.180106827008 0.169646111557
r=0.324846013464 0.289648955467 0.180528524091 0.169407794986
r=0.325380638312 0.289483497788 0.181065668595 0.168854712487
r=0.327598038393 0.289456225341 0.181001871163 0.168745887367
r=0.295843588539 0.111437294504 0.424084077031 0.315230155002
r=0.300793476406 0.117990454818 0.403746957868 0.321536711021
r=0.261219858156 0.132123195953 0.31473491048 0.317710658136
r=0.282583644003 0.0678369420429 0.452160947211 0.404068034468
r=0.319330747566 0.191727689708 0.267482095437 0.280502132454
r=0.377836007525 0.268451919885 0.160672789643 0.212515215226
r=0.466802672517 0.395088338442 0.0823219269204 0.128900452751
r=0.425246627142 0.424116521171 0.0750198403436 0.101909341301
r=0.443553034451 0.396460719683 0.0578527782036 0.0825905078955
r=0.435129979993 0.413601348477 0.0759306227256 0.0997337702232
r=0.433501435102 0.421228872117 0.0790900393324 0.106144360583
r=0.458339277734 0.427982411879 0.0737547754631 0.104072659122
r=0.469639799234 0.443061103283 0.0629502393125 0.100787227353
r=0.428209937019 0.414725582325 0.0707287813656 0.0905728281516
r=0.454658567497 0.453985966438 0.0635884821806 0.103460645284
r=0.410607887098 0.287069596205 0.200717437991 0.204989026031
r=0.273317387824 0.0793822684684 0.447596402844 0.353171053251
r=0.231030103625 0.185583914627 0.313063989355 0.248180852923
r=0.229725970851 0.11424761058 0.407931921379 0.308767027593
r=0.222474959962 0.075129988703 0.459027706327 0.335826580572
r=0.219330797558 0.166381346089 0.352199353763 0.243120654824
r=0.237858532933 0.173914986327 0.34219751933 0.24763673378
r=0.309756909634 0.200367900667 0.352908714647 0.259094044608
r=0.242993588498 0.14901884593 0.436435464024 0.281069878894
r=0.29660174596 0.292753269514 0.203458641612 0.193331188783
r=0.283316456451 0.272979866595 0.201023762151 0.203052003261
r=0.28782780929 0.07202503052 0.456512170613 0.383592303157
r=0.272552412646 0.0919182315189 0.423033040171 0.372189208462
r=0.341013388048 0.195691202873 0.268940754039 0.279097204411
r=0.231973403259 0.0825529125304 0.500468252482 0.323515639633
r=0.29839490111 0.2251790525 0.271141336487 0.226657467639
r=0.415682857765 0.376660858201 0.12372032237 0.0836963624483
r=0.431725128554 0.364221665038 0.10802770813 0.101398155624
r=0.397876172049 0.379818425361 0.110619139753 0.103772882869
r=0.282261265362 0.116274258286 0.380291306327 0.347188314644
r=0.273395293136 0.151657563826 0.306799005643 0.320226452069
r=0.33952126754 0.360515781046 0.143487421516 0.158665880072
r=0.295308613585 0.349865975391 0.144063742374 0.159743013131
r=0.353125812524 0.33209222993 0.163960853241 0.182119790746
r=0.316696092309 0.344786170806 0.154034229829 0.170033886673
r=0.344700486698 0.178017974978 0.280209608552 0.298199516288
r=0.317400505408 0.128040028303 0.331021934701 0.348690993632
r=0.369194509541 0.169233344493 0.281832384778 0.305099877246
r=0.301632977199 0.196612140271 0.252383424763 0.275521000927
r=0.291460474977 0.185048640587 0.26327520244 0.28729412107
r=0.279559341891 0.181142972983 0.267456076094 0.290399608985
r=0.295586090841 0.187051948846 0.260095754466 0.290925295959
r=0.292032866212 0.186008341281 0.261298924048 0.290437560464
r=0.494018721583 0.308103771062 0.233270928056 0.236266381385
r=0.429958762887 0.36716576665 0.0896743577156 0.119743086238
r=0.344479542279 0.289934136119 0.210232186814 0.164260528242
r=0.431489227568 0.459351796231 0.0456117589502 0.0800222322684
r=0.280120953877 0.224649252132 0.270286941724 0.273463030934
r=0.271490562817 0.0936102379058 0.438120599505 0.337799592592
r=0.27465731585 0.0983679032738 0.425291270979 0.344221418506
r=0.211588228505 0.064858626659 0.436872475476 0.408886324293
r=0.247157638466 0.0734936092514 0.372989305278 0.388770541692
r=0.225132457864 0.0996105194223 0.468720918209 0.331403164099
r=0.333591024381 0.349793204305 0.137787628819 0.130064209492
r=0.281879227935 0.334438377535 0.14144704086 0.154525010788
r=0.325822579589 0.329238267384 0.148474671849 0.129820303807
r=0.263264376426 0.331308448718 0.143114564264 0.147735046491
r=0.347466600774 0.352812783132 0.158347747303 0.127666584301
r=0.404428424967 0.311952332132 0.126646352572 0.14994802402
r=0.455576387594 0.285822223258 0.20430301759 0.17506526198
r=0.445443334558 0.262766207258 0.216223213694 0.203289921304
r=0.443715172028 0.259435971026 0.221032108842 0.205539779321
r=0.339378121199 0.186735350934 0.27373542248 0.277598912499
r=0.266053059402 0.101697186244 0.381375614113 0.353595355069
r=0.32454101407 0.161667109105 0.310326519777 0.306167595788
r=0.319462363229 0.161801665052 0.307259055095 0.306656547197
r=0.313457498846 0.293354868482 0.156206737425 0.134102445778
r=0.270418706713 0.235548241103 0.215559212782 0.222690804361
r=0.329572175645 0.170664895825 0.374201045904 0.260977836806
r=0.300264918474 0.266011094302 0.191656861097 0.14005154928
r=0.348191417577 0.331452240585 0.113907814688 0.129509621478
r=0.314591298918 0.264723706683 0.184397553854 0.214588727894
r=0.277064896691 0.232986226946 0.211472057466 0.240182528714
r=0.30510175371 0.316559067258 0.166915590673 0.169589516284
r=0.328433209118 0.345142176117 0.127975291234 0.13511347232
r=0.307782653756 0.327026146694 0.134908649433 0.14993633591
r=0.301174779615 0.338877228332 0.123114488008 0.130059049058
r=0.316348679904 0.333024219943 0.127809295221 0.155247654375
r=0.285891978346 0.0545644685039 0.494924950787 0.401697834646
r=0.3516035265 0.30364508146 0.16317797484 0.175944782429
r=0.365084935058 0.334143544487 0.127664348216 0.150549697106
r=0.358015390063 0.332527673632 0.149439775062 0.150693279984
r=0.358972663683 0.333560183961 0.148454151693 0.150912788174
r=0.312423105737 0.356039511348 0.142862710624 0.144889377753
r=0.386852543394 0.371078136122 0.126594754422 0.140885944259
r=0.310638479014 0.350913785483 0.147612992269 0.15006125503
r=0.320810761074 0.367611619857 0.13354948955 0.133067519607
r=0.356955097662 0.274557445331 0.20011990786 0.192846549494
r=0.291773440682 0.326509194574 0.173866733498 0.141333291564
r=0.25601446998 0.0868099341044 0.437760110116 0.347294206345
r=0.199325092756 0.0359318267495 0.52592210472 0.373246562568
r=0.262021290833 0.0942271427702 0.428249893546 0.369487195085
r=0.327713646532 0.307736330056 0.165218597714 0.160900404072
r=0.205606257391 0.0242328679018 0.514201539451 0.428764082242
r=0.38020154335 0.261667973425 0.19077291297 0.225353856312
r=0.344405348117 0.27231778901 0.236038643405 0.131888961357
r=0.239510946742 0.0869682873085 0.444054997874 0.366764171488
r=0.225294892284 0.0699354343796 0.481365466982 0.364316307614
r=0.215065741493 0.0504335222854 0.479626013237 0.415369854425
r=0.236281202682 0.0887591030355 0.439108803807 0.367834739347
r=0.230446016487 0.0906234728426 0.42296112815 0.373174177327
r=0.254878637842 0.136773612761 0.349374062058 0.334026618492
r=0.2122594177 0.0581758452014 0.476056388874 0.387971336257
r=0.244541993213 0.0890615251168 0.424573524265 0.372909469968
r=0.233867498455 0.0926459551851 0.419414269235 0.373275150283
r=0.2303421573 0.0903747145386 0.423732070922 0.372991635474
r=0.246234295905 0.146115184378 0.451333969844 0.267280358848
r=0.331276446908 0.447634131855 0.0943047581337 0.0785323038342
r=0.309011551066 0.502874335142 0.105356471284 0.0711330790308
r=0.40009717851 0.447904588372 0.0437303296339 0.0521230191596
r=0.437840935856 0.401350396483 0.101397503337 0.0913087854283
r=0.371518351142 0.365692444144 0.124931367994 0.102061071926
r=0.375350094698 0.357465040533 0.129282384813 0.107267253691
r=0.418980453497 0.34130651495 0.123888151481 0.108543953472
r=0.328654247285 0.498022009638 0.0879426502673 0.0550001198782
r=0.340074316202 0.406440456357 0.0995381598094 0.0810223749974
r=0.398398892095 0.442152336988 0.0464252740912 0.048473744951
r=0.417560678504 0.415174585855 0.0719149885924 0.0586400158714
r=0.336661626301 0.257368331126 0.233017242607 0.193075192573
r=0.413490394358 0.419334717276 0.0883138228179 0.0588780821059
r=0.234213495444 0.0432119383964 0.442782337011 0.450906736417
r=0.284540324271 0.198407992381 0.383177905953 0.218898052815
r=0.303223664835 0.198711465537 0.333560112964 0.238495309543
r=0.277577270443 0.193181200853 0.366876723119 0.24700703508
r=0.27332876274 0.190764973005 0.369307466589 0.250677419135
r=0.314144621374 0.19736832267 0.263889269665 0.279126280136
r=0.235276794166 0.0377590015076 0.452196473022 0.45573747502
r=0.332674517665 0.305036331746 0.184214482586 0.17464294663
r=0.343050968618 0.306968431997 0.185027438693 0.170228435239
r=0.267800272356 0.0981528684661 0.426009986382 0.333531198715
r=0.331138016498 0.376753448212 0.10599522307 0.151339868194
r=0.354262048354 0.298180071516 0.150611090356 0.170304744623
r=0.295390393317 0.393100817901 0.132041267016 0.0688034731345
r=0.325334389379 0.167798144377 0.28130421664 0.299049558724
r=0.325150238475 0.338663121857 0.131330978509 0.136848871299
r=0.210576086957 0.0484814578005 0.471467391304 0.399808184143
r=0.281362621859 0.307941242344 0.165543916024 0.17685099626
r=0.341620458286 0.17173059881 0.270413976453 0.327763007976
r=0.318624516716 0.181779784918 0.279443776601 0.277981740797
r=0.320729903537 0.171985530547 0.269573954984 0.318810289389
r=0.310710165984 0.31074714921 0.162726192049 0.165235768062
r=0.269581237638 0.282918903645 0.162757841198 0.196595083357
r=0.353487834933 0.241023069208 0.214500644792 0.224695515117
r=0.323393736524 0.253421477673 0.185537461994 0.22089468195
r=0.284124409519 0.180061564311 0.328341838796 0.288302564863
r=0.360717705353 0.225591457883 0.251517900761 0.255495847582
r=0.378140868611 0.191846648037 0.235695071949 0.29325428952
r=0.346501099837 0.184098488611 0.268821400695 0.312034343291
r=0.373168222063 0.252333094042 0.248683895669 0.228164632687
r=0.372802637 0.190064159162 0.290011183707 0.273706515981
r=0.257471735374 0.132436435448 0.388175759072 0.336213280671
r=0.277236481637 0.196116363485 0.278178206288 0.235077537521
r=0.322655592243 0.199854283898 0.292484769567 0.255116340356
r=0.403651208434 0.320641507318 0.13940447485 0.140694218584
r=0.367112622262 0.205603614608 0.263667964109 0.249570810886
r=0.451890975979 0.36439289061 0.112733737212 0.136949085875
r=0.461868411807 0.397450509408 0.088909450395 0.109935292532
r=0.318834064159 0.301177013616 0.159127625202 0.15718901454
r=0.329996933108 0.240312874502 0.225364998776 0.220610027963
r=0.34006549282 0.242414398025 0.217919563381 0.239328178806
r=0.305490409321 0.104705640891 0.402082583732 0.344789359794
r=0.290369314009 0.0579045507232 0.500292723411 0.376448739627
r=0.328449475511 0.13587653762 0.377669609841 0.341634593616
r=0.316669372165 0.0981141083791 0.441553274449 0.344394047903
r=0.301579093815 0.101869607905 0.41282613691 0.342950847068
r=0.292979865355 0.111539366182 0.39983269206 0.336748279213
r=0.297030906302 0.0958441982476 0.422203672975 0.355565035178
r=0.314028301613 0.146229841639 0.360540462008 0.308746186256
r=0.292542787517 0.124172627938 0.380724785787 0.325713387312
r=0.278845940403 0.102062975027 0.421009771987 0.35776330076
r=0.320522608632 0.144217336961 0.360010293361 0.313506359826
r=0.289637822941 0.102912919837 0.419710794163 0.345707478288
r=0.349739045288 0.142656058752 0.347747858017 0.320073439412
r=0.355280984122 0.144041619249 0.344388446323 0.306237468162
r=0.35289706728 0.176120027184 0.31491452768 0.296565424225
r=0.372514930325 0.148829272917 0.342117736278 0.315954118874
r=0.323675355158 0.133786287832 0.352035487675 0.33485316413
r=0.35180538533 0.150371402043 0.338579387187 0.316991643454
r=0.311210264219 0.117243119553 0.375366371269 0.339055446881
r=0.232080062917 0.0538892328635 0.46075088136 0.413526587193
r=0.296801624663 0.134261078004 0.36875187269 0.318260811666
r=0.269302353374 0.108188545689 0.408645890789 0.318831586689
r=0.282298542061 0.0954675776246 0.433264198133 0.310437381809
r=0.267210045865 0.105958053168 0.405129803625 0.322705615176
r=0.30276752059 0.128442221212 0.392147946036 0.317518063766
r=0.28130658274 0.113397382806 0.401040251781 0.330044724201
r=0.189644759722 0.0553780617678 0.415269279135 0.42267588431
r=0.208584102479 0.0433272334054 0.468946930627 0.411073032773
r=0.270002726833 0.0999912037648 0.448410080486 0.346703610855
r=0.258701113529 0.128637834279 0.413595163738 0.322899188336
r=0.228024860386 0.0857052783282 0.482705818771 0.334804539723
r=0.251144532017 0.108770650436 0.434774072308 0.345104198805
r=0.224066758034 0.0634606518869 0.448096494062 0.38982810584
r=0.228828684461 0.0294456407432 0.477690420151 0.440132204918
r=0.213060551404 0.0543416645195 0.470548827622 0.348003091987
r=0.395301029825 0.361767090442 0.107292151823 0.12848090712
r=0.397083445728 0.36263414062 0.106843370668 0.122969565472
r=0.384869415312 0.379407910126 0.0773324873991 0.106917755326
r=0.373993884623 0.349323911123 0.11269280424 0.122171638241
r=0.367414816197 0.362101138272 0.0821981713006 0.113267400634
r=0.202628808778 0.0356777533244 0.513995226434 0.400080592666
r=0.274414693354 0.111284141743 0.371776668346 0.349104566482
r=0.226857389481 0.0360893602154 0.495509382001 0.431284296196
r=0.309786531569 0.230639991729 0.203534256962 0.253127584781
r=0.359164968019 0.181204751529 0.276375904969 0.314472481901
r=0.333042953718 0.198491939678 0.245709828393 0.269162766511
r=0.286538310622 0.166573008515 0.278875205301 0.309567986009
r=0.282881631587 0.163385743057 0.280425180968 0.312891668008
r=0.33617476242 0.186214363046 0.277853963671 0.290797546012
r=0.352248715741 0.205481485881 0.245360334947 0.274608783443
r=0.348094969182 0.213121104645 0.242390069212 0.259004510864
r=0.304405069134 0.175229426176 0.278018604137 0.298988529292
r=0.282545706846 0.162803920892 0.282124960317 0.3131927677
r=0.351005287868 0.187595749938 0.274623177662 0.277489498394
r=0.324958789509 0.171624298355 0.307560459269 0.287156697485
r=0.332735190985 0.232922529016 0.242461588271 0.222154575975
r=0.328094291241 0.227405641279 0.223266903594 0.217598632417
r=0.345014866204 0.266798810704 0.163567888999 0.194093161546
r=0.352592188249 0.247077047911 0.206469221407 0.230369195589
r=0.377235014863 0.253516127601 0.201550645548 0.231604108434
r=0.373674175735 0.236050460941 0.227282179247 0.252755250572
r=0.282627518751 0.179980170393 0.268365722532 0.295749585201
r=0.286855502137 0.18249785178 0.266429163388 0.293477046396
r=0.336514531861 0.242016141011 0.182106253404 0.235678566124
r=0.312691427296 0.141964484968 0.352185417796 0.317307998852
r=0.260355796225 0.0909166979437 0.43671861352 0.34055617566
r=0.330452417046 0.166807029364 0.281623715681 0.321879737241
r=0.241162182626 0.0545151683408 0.461410327596 0.38660340215
r=0.246403993546 0.0653741427995 0.428575030254 0.381807180315
r=0.270989748989 0.106555106112 0.405330525849 0.327866127334
r=0.289038824764 0.438440013991 0.0567943336831 0.0756383350822
r=0.274006040471 0.426797040169 0.057535487768 0.0874735729387
r=0.359734231499 0.384145687964 0.1087158133 0.11885303881
r=0.335110268151 0.385685556146 0.103146777585 0.121471411537
r=0.338182062114 0.384151258888 0.104735903639 0.122024183862
r=0.336357194362 0.384691091899 0.103687061508 0.121636596862
r=0.291654148472 0.37480349345 0.130698689956 0.121397379913
r=0.384213178295 0.384221576227 0.114599483204 0.109366925065
r=0.348788886835 0.382684262697 0.101549593141 0.111750474622
r=0.372638351612 0.393619142572 0.109737454304 0.101163177135
r=0.30959621693 0.379712861586 0.116985472671 0.104077024667
r=0.303541428165 0.10262655787 0.408029878618 0.357122559169
r=0.261447682965 0.064692868491 0.395002152964 0.427682667894
r=0.350638291361 0.338304112209 0.1155753905 0.135141855276
r=0.323137139868 0.330345938694 0.123052309628 0.136886327093
r=0.321900200119 0.331387814059 0.122632668021 0.13719622526
r=0.386695193329 0.274335008194 0.175716318188 0.183604372648
r=0.315833884237 0.280080087368 0.137582817619 0.148117946851
r=0.314206683607 0.279471583153 0.13563891057 0.155041931569
r=0.333750376064 0.29096688915 0.161373657959 0.177746644682
r=0.313461591415 0.277037049566 0.181438852571 0.176997302257
r=0.316044232725 0.278391561674 0.180163757767 0.17640887743
r=0.342380459187 0.356422429673 0.142479303226 0.13788465415
r=0.312853818331 0.296206510581 0.162770331793 0.157069368486
r=0.316490559787 0.29644735825 0.163967797627 0.158151639752
r=0.316626062923 0.29672681073 0.16398080145 0.158191145932
r=0.317720685146 0.296697188497 0.163676347975 0.158589790699
r=0.288863288122 0.284688723682 0.167186879292 0.14292605414
r=0.329129599308 0.294124007538 0.160215020544 0.176357008249
r=0.3171065216 0.296436774247 0.149574956764 0.151281535097
r=0.223430643476 0.0427140310983 0.493577530576 0.399622026919
r=0.217947798758 0.0362658678518 0.524516905247 0.397647752105
r=0.20651074439 0.0362103763505 0.539158652895 0.388816336222
r=0.215023740136 0.049304830696 0.503665817711 0.393900045927
r=0.213533288553 0.0433970313318 0.513308600212 0.397289530506
r=0.256007697595 0.0714776632302 0.476701030928 0.374158075601
r=0.220414734848 0.0373911955531 0.519830559974 0.399310085971
r=0.199787165775 0.035 0.538663101604 0.393475935829
r=0.207907050937 0.0376225992111 0.536276432929 0.392105868236
r=0.218642960513 0.0474467645235 0.528168286128 0.383295431052
r=0.225882725304 0.0482050641346 0.486006996502 0.404006330168
r=0.233933138764 0.039466702043 0.513597771292 0.40819846113
r=0.22123333852 0.0402468751621 0.556765727919 0.37539546704
r=0.239745851652 0.0496383491703 0.516806126791 0.384945397816
r=0.21901554446 0.0402137194999 0.535927216936 0.38106132996
r=0.2173333813 0.0411555203799 0.520775623269 0.39669748534
r=0.221263384957 0.0588068985016 0.468507523639 0.394799945549
r=0.221911362199 0.0503355020293 0.513736207705 0.392323224083
r=0.224284156696 0.0407902354303 0.542165187186 0.377122732536
r=0.234225752884 0.0468560657062 0.508056191374 0.399084421705
r=0.215783373596 0.0435518432079 0.524573830679 0.395938254924
r=0.207957771261 0.0449657869013 0.548191593353 0.364613880743
r=0.20925170068 0.0302376457191 0.579939464773 0.358836045431
r=0.23502871746 0.0554857712132 0.516546108199 0.375384415472
r=0.219972280926 0.0415786110975 0.527252174768 0.390671843515
r=0.295016058758 0.166562927922 0.315960551613 0.286616318796
r=0.268493149086 0.164932658213 0.331630940742 0.25722665655
r=0.269673547807 0.141805992724 0.347913174999 0.279238032948
r=0.26031744329 0.181584534585 0.300435802883 0.243736730361
r=0.325971675193 0.1197375533 0.355655679976 0.336987677508
r=0.275687932159 0.197521200261 0.296020874103 0.221722113503
r=0.31718062372 0.219247838449 0.258793681171 0.233640460536
r=0.258332787505 0.0825880673469 0.478607717177 0.342906327413
r=0.470830178099 0.352716676717 0.13634786572 0.200552310062
r=0.279294123696 0.165328085272 0.302863467269 0.279654676851
r=0.505256386347 0.25932532421 0.267599649932 0.258730209245
r=0.526888552142 0.254167240667 0.282683565229 0.268942003031
r=0.300035981813 0.0541035621995 0.476072094469 0.404795394328
r=0.283119301529 0.034088360619 0.507845426917 0.413715770507
r=0.285865643268 0.0377531804082 0.506167591421 0.410451388321
r=0.243643599578 0.0685342671336 0.461286198655 0.349730420766
r=0.367926608666 0.293780687398 0.191747781893 0.174045998794
r=0.363851591878 0.314677289151 0.184813282398 0.163549531855
r=0.297098363393 0.164453907816 0.216933867735 0.333896960588
r=0.292454135954 0.181562244062 0.234069296569 0.307042838293
r=0.407288873224 0.235629894111 0.197423264937 0.225458571494
r=0.408579479823 0.23425987818 0.197158028345 0.22767317326
r=0.30020337469 0.404992892451 0.0638434020039 0.0608844282395
r=0.254448618982 0.251929855874 0.234750792022 0.208379813484
r=0.33375183309 0.249663098389 0.20264199971 0.217997802365
r=0.292744705557 0.219349521541 0.23961651204 0.25071310099
r=0.327478016575 0.336599241466 0.132146368872 0.131830313246
r=0.296213752665 0.252898454158 0.235107942431 0.209588219616
r=0.295915995823 0.2495126168 0.235678456221 0.221682565911
r=0.311971926356 0.22565179785 0.260126034845 0.227678240455
r=0.302981436735 0.224958416609 0.250853137974 0.242085758315
r=0.30724782315 0.227181180814 0.247325875933 0.240700248189
r=0.255583060671 0.0848708643885 0.424384066901 0.379282211665
r=0.274094539842 0.126567624928 0.359926683388 0.358527879606
r=0.259679928247 0.0975078480364 0.430777115767 0.361201870716
r=0.368512311959 0.46791376438 0.0512549250308 0.0671979355655
r=0.462628236191 0.359100642398 0.120817811153 0.15793611217
r=0.39367196878 0.185692211611 0.294176374176 0.257012716275
r=0.268791643394 0.0825255730246 0.419490031571 0.384691968347
r=0.291121065236 0.089261423508 0.397681770285 0.384270523997
r=0.261077843118 0.08462075152 0.41408352437 0.375037376657
r=0.263072471838 0.0757738589096 0.425054430443 0.391886662175
r=0.274913544065 0.09069499686 0.372566464308 0.41223571279
r=0.288372604284 0.0992636696731 0.378664036077 0.389110062007
r=0.337883512171 0.235188509874 0.211306417269 0.231013318859
r=0.322728081008 0.197703136577 0.279081254631 0.277846381823
r=0.284932458856 0.176454878404 0.291699043524 0.281044541161
r=0.28193926375 0.181273523664 0.279697981714 0.276240851803
r=0.35037276817 0.238020807072 0.209230407234 0.244172170961
r=0.340966927952 0.208620451359 0.247148564245 0.261311956615
r=0.303735936833 0.208317498017 0.236337369765 0.263077292679
r=0.306640744003 0.209350200177 0.237193839872 0.262947336461
r=0.305444566367 0.208894650636 0.237035494218 0.26312033331
r=0.341157382369 0.251792978578 0.188633103675 0.214510781386
r=0.291797930757 0.208219785606 0.226834804834 0.219686404033
r=0.266276732839 0.102089463295 0.399996275466 0.364818056538
r=0.30179342823 0.145208429472 0.357471631583 0.312401642351
r=0.323994250967 0.194472084024 0.282107978625 0.250635710337
r=0.294084558266 0.177653179775 0.301964944183 0.274486033237
r=0.333494429434 0.167602683586 0.314592756747 0.285510458092
r=0.353363856445 0.312805266511 0.133191760459 0.148948821406
r=0.306775854791 0.201298016041 0.255804136767 0.264140987759
r=0.511902799336 0.382968474014 0.101107959107 0.114275009367
r=0.390081559194 0.314867652869 0.13243492384 0.143716254774
r=0.397954551495 0.344673311185 0.127530454042 0.145603543743
r=0.315407556109 0.20114827157 0.293170594612 0.238687919059
r=0.273348788617 0.181831749664 0.265285309189 0.285458434904
r=0.508866733579 0.380785100926 0.100869856139 0.114865618378
r=0.466678824346 0.3886600324 0.0933348761861 0.111594538301
r=0.445049377678 0.35275964089 0.11224750051 0.128060599878
r=0.277930405705 0.189705188848 0.289552281464 0.266730497163
@balllist {Total Position} color=green
{Achromobacter denitrificans} r=64.2796406719 0.19684396454 0.307271878958 0.320485902819
{Acidithiobacillus ferrooxidans} r=63.7629252008 0.209659976581 0.280991057511 0.303522550138
{Acinetobacter baumannii} r=63.195534034 0.286832525933 0.207064072037 0.227953854996
{Acinetobacter calcoaceticus} r=64.1854185958 0.290185060532 0.204805525476 0.22695035461
{Acinetobacter sp. ADP1} r=63.1572020088 0.291354924669 0.199523419084 0.223907621878
{Actinobacillus actinomycetemcomitans} r=63.6985762222 0.316260996789 0.182535610912 0.209095745692
{Actinobacillus pleuropneumoniae} r=65.6955537459 0.318252774619 0.175696660675 0.221843170341
{Actinoplanes teichomyceticus} r=65.6257767557 0.133498051886 0.350400709557 0.372035857962
{Actinosynnema pretiosum subsp. auranticum} r=64.9397466381 0.101471156209 0.383483725993 0.390400617956
{Aeromonas hydrophila} r=63.9412078195 0.227335797186 0.276661479608 0.280645788757
{Aeromonas salmonicida} r=65.0118083314 0.225418203558 0.276944942642 0.289251350772
{Aeromonas salmonicida subsp. salmonicida} r=65.7114280204 0.228574489905 0.274081217186 0.306500742373
{Agrobacterium rhizogenes} r=64.6297282644 0.215801254441 0.287037325335 0.288919333133
{Agrobacterium tumefaciens} r=63.7871166482 0.217212068267 0.282803686934 0.285649402226
{Agrobacterium tumefaciens str. C58} r=64.3883280406 0.197446221426 0.300473658062 0.297087118285
{Agrobacterium vitis} r=64.774436389 0.214743813175 0.283861972813 0.284175670965
{Allochromatium vinosum} r=66.2757800538 0.182430241651 0.328450725716 0.309721348057
{Amycolatopsis mediterranei} r=66.5358783797 0.137027580337 0.35835116049 0.366806983645
{Amycolatopsis orientalis} r=65.9449636442 0.159218953147 0.331174459479 0.348694242468
{Anabaena sp.} r=63.6937504852 0.29222028697 0.215650659368 0.22484034171
{Anabaena variabilis} r=63.7089176102 0.283909728106 0.212799643979 0.231696149666
{Anaplasma marginale} r=62.361040293 0.241738307044 0.216032493584 0.29816351449
{Anaplasma phagocytophilum} r=65.114613349 0.294891561312 0.182397518198 0.257879441968
{Aquifex aeolicus VF5} r=67.610114272 0.326311309497 0.192789681392 0.243015648694
{Arthrobacter aurescens} r=62.298193595 0.188887103039 0.328444569454 0.307878276476
{Arthrobacter nicotinovorans} r=63.5507313588 0.211094287837 0.301786858565 0.292662595056
{Aster yellows phytoplasma} r=60.4951003686 0.364985301666 0.174000279968 0.175633428211
{Azoarcus evansii} r=66.2280423888 0.176100183118 0.338366117313 0.333026168114
{Azoarcus sp. EbN1} r=65.4441080657 0.186033785391 0.318189388532 0.323019271949
{Azorhizobium caulinodans} r=64.2312825081 0.173245422525 0.326317934387 0.319986609612
{Azospirillum brasilense} r=65.66033354 0.16530090952 0.344698647531 0.333709839357
{Azotobacter vinelandii} r=67.5882437452 0.187382822601 0.335410201707 0.314019265581
{Bacillus amyloliquefaciens} r=66.2626153972 0.282129252702 0.224647277127 0.255987705789
{Bacillus anthracis} r=65.0657070749 0.369020509573 0.149184097397 0.196357227227
{Bacillus anthracis str. A2012} r=65.9531892092 0.371708851974 0.14292618471 0.19576964406
{Bacillus anthracis str. Ames} r=64.4848941832 0.344943122885 0.150959255544 0.209457504431
{Bacillus cereus} r=63.649175463 0.346328531969 0.16154088575 0.201805609625
{Bacillus cereus ATCC 10987} r=64.463084851 0.345788132389 0.150866343378 0.209197284446
{Bacillus cereus ATCC 14579} r=64.6211895899 0.346600815315 0.150096467403 0.208651075802
{Bacillus circulans} r=66.2107201681 0.265960447856 0.237254501415 0.265678349432
{Bacillus firmus} r=62.1616741384 0.301334869023 0.174921000561 0.221346091374
{Bacillus halodurans} r=65.3150562417 0.292658269658 0.197579827298 0.245631869402
{Bacillus licheniformis} r=66.6839857127 0.292764739554 0.220133562297 0.250799465751
{Bacillus megaterium} r=65.5767419089 0.330487558791 0.173592247075 0.217732797293
{Bacillus pumilus} r=65.8499786922 0.331483253589 0.169463051568 0.218777246146
{Bacillus sp.} r=67.4176786213 0.298893251628 0.203069980888 0.243577737984
{Bacillus sphaericus} r=65.1546500407 0.341927295276 0.16719955044 0.201798240515
{Bacillus subtilis} r=65.4235609956 0.300211456952 0.203156454555 0.240521712503
{Bacillus subtilis subsp. subtilis str. 168} r=65.379095918 0.300305882263 0.201937780186 0.240601994572
{Bacillus thuringiensis} r=66.0850168708 0.347135952451 0.160874889782 0.203226543875
{Bacillus thuringiensis serovar israelensis} r=64.0861246734 0.361220811309 0.151639427264 0.189774591409
{Bacteroides fragilis} r=65.9711229434 0.300209445635 0.192992651243 0.232533081514
{Bacteroides thetaiotaomicron} r=67.205749043 0.291659071115 0.227248789775 0.254592777136
{Bacteroides thetaiotaomicron VPI-5482} r=66.4689722805 0.296922031785 0.202327020234 0.236516778484
{Bartonella henselae} r=64.8447072506 0.284087467442 0.179477860561 0.234008722515
{Bdellovibrio bacteriovorus HD100} r=64.1832063091 0.250367580586 0.245951212135 0.264147730439
{Bifidobacterium longum NCC2705} r=66.5536805751 0.202385382332 0.313531265781 0.295038610269
{Bordetella bronchiseptica} r=64.6346579876 0.178385499222 0.321526442223 0.329677142112
{Bordetella bronchiseptica RB50} r=63.4555200808 0.159345732431 0.345858103928 0.33899352507
{Bordetella parapertussis} r=63.440390198 0.159213277159 0.345742717216 0.338437523193
{Bordetella pertussis} r=63.4160938203 0.169089503115 0.33580862895 0.346825054499
{Bordetella pertussis Tohama I} r=63.4435204359 0.161790367909 0.346516586402 0.334458935321
{Borrelia afzelii} r=67.3995314681 0.401508959447 0.134402179608 0.188787593
{Borrelia burgdorferi} r=68.2368083374 0.400624419674 0.12916553852 0.174429081253
{Borrelia burgdorferi B31} r=66.4608654538 0.38699787107 0.121682852367 0.165925301726
{Borrelia garinii} r=68.4591056554 0.418206300495 0.144308052024 0.184307216968
{Borrelia hermsii} r=67.0836482607 0.390248670226 0.132576108316 0.180437667829
{Bradyrhizobium japonicum} r=63.2947318627 0.189070698555 0.313000739444 0.310169277431
{Bradyrhizobium japonicum USDA 110} r=63.437780822 0.177812718484 0.328178050334 0.3184434908
{Brucella melitensis} r=63.5989981207 0.207930888801 0.280698687412 0.289191905948
{Brucella melitensis 16M} r=64.4608279282 0.203351247864 0.287548142679 0.295288730208
{Brucella melitensis biovar Abortus} r=64.7026376293 0.207688349068 0.289116900979 0.289686172175
{Brucella suis 1330} r=64.4726667768 0.203603599737 0.287392408106 0.294631725097
{Buchnera aphidicola} r=62.5021120544 0.397335989045 0.116793227935 0.151746268863
{Buchnera aphidicola str. APS} r=62.0494702475 0.388808875804 0.122245284817 0.152056042106
{Buchnera aphidicola str. Bp} r=60.3794294662 0.389381185792 0.120125110742 0.150314876699
{Buchnera aphidicola str. Sg} r=61.8893276642 0.396758173748 0.115683348853 0.147379875921
{Burkholderia cepacia} r=63.9649492861 0.187300418917 0.316352929715 0.324168389604
{Burkholderia mallei} r=63.6269806428 0.177070791269 0.301611558766 0.325676885555
{Burkholderia pseudomallei} r=62.373414006 0.176039066264 0.319252835808 0.334209258529
{Butyrivibrio fibrisolvens} r=69.4862485804 0.310010515247 0.183806519453 0.237287066246
{Campylobacter fetus} r=68.0792209204 0.355917812871 0.148785871965 0.209554536707
{Campylobacter jejuni} r=67.0775794315 0.38157297798 0.126043923182 0.175064002976
{Campylobacter jejuni subsp. jejuni NCTC 11168} r=65.6497687602 0.362900303062 0.127783535146 0.180518633303
{Candidatus Blochmannia floridanus} r=61.2732410106 0.363953106019 0.122714208072 0.166289286317
{Candidatus Carsonella ruddii} r=60.8711218338 0.465167421105 0.0617676329898 0.0940800667758
{Caulobacter crescentus CB15} r=64.5683694484 0.161904918938 0.343195942724 0.333570218432
{Caulobacter vibrioides} r=65.6928332381 0.1715017987 0.344671061773 0.328397844648
{Chlamydia muridarum} r=61.0496647057 0.289768592344 0.193947183758 0.212183912879
{Chlamydia trachomatis} r=61.1739071735 0.287061618633 0.199324500515 0.216524902835
{Chlamydophila caviae GPIC} r=61.8849855209 0.300116348036 0.192891400288 0.204997091299
{Chlamydophila pneumoniae} r=62.3340133554 0.302159346459 0.197932442976 0.214225067695
{Chlamydophila pneumoniae AR39} r=61.4608001666 0.29169875405 0.203614432517 0.209288304114
{Chlamydophila pneumoniae CWL029} r=61.4939578879 0.291474842819 0.204104249254 0.209317263319
{Chlamydophila pneumoniae J138} r=61.4568102348 0.291603946921 0.204364296246 0.209174095497
{Chlamydophila pneumoniae TW-183} r=61.3687725332 0.291719132351 0.203994703335 0.208817484409
{Chlorobium tepidum} r=64.6107177078 0.223383435103 0.295346015344 0.281979019884
{Chlorobium tepidum TLS} r=64.8390485098 0.22052161362 0.289886427089 0.286723137057
{Chloroflexus aurantiacus} r=62.9824167039 0.200350476946 0.280199705732 0.296731637157
{Chromobacterium violaceum ATCC 12472} r=64.0077978904 0.178673434364 0.326491237078 0.330617174434
{Citrobacter freundii} r=64.3953507041 0.255390145114 0.24297095035 0.265663474692
{Citrobacter rodentium} r=63.0673763417 0.30050532994 0.190992586035 0.226421009922
{Clostridium acetobutylicum} r=67.6891770228 0.381281479113 0.122028640184 0.193885307889
{Clostridium beijerinckii} r=66.644871668 0.379627468372 0.12224763861 0.193719558689
{Clostridium botulinum} r=69.1941129679 0.408736503209 0.105357103747 0.14751016594
{Clostridium difficile} r=68.8614782211 0.39172534749 0.12198259792 0.177717565389
{Clostridium pasteurianum} r=68.1186446263 0.370397930619 0.132472272421 0.206087665214
{Clostridium perfringens} r=69.0540044114 0.390403421514 0.119536750042 0.191479852952
{Clostridium perfringens str. 13} r=68.4087345716 0.396363537554 0.105942634883 0.188128316506
{Clostridium tetani} r=66.47226672 0.411543203706 0.10548502116 0.148038921657
{Clostridium tetani E88} r=68.0685257461 0.406512499136 0.108090587381 0.182718354702
{Clostridium thermocellum} r=69.5399895216 0.319456572188 0.191442663961 0.237100669451
{Comamonas testosteroni} r=64.3641217571 0.191094998195 0.316438313166 0.313605474206
{Corynebacterium diphtheriae} r=64.5409101891 0.227042368363 0.269493613609 0.271430811482
{Corynebacterium efficiens} r=65.8814474328 0.204818001884 0.306650155061 0.295430730639
{Corynebacterium efficiens YS-314} r=65.6374963807 0.180199383565 0.329829553623 0.308023253679
{Corynebacterium glutamicum} r=66.609708973 0.225177568482 0.281015998136 0.271652712564
{Corynebacterium glutamicum ATCC 13032} r=65.0516557906 0.224484440867 0.277471243226 0.270024176942
{Corynebacterium jeikeium} r=63.3492574845 0.23850693646 0.287207787231 0.272951636392
{Corynebacterium striatum} r=64.0544241953 0.21436435464 0.321093193446 0.283962610366
{Coxiella burnetii} r=64.1428615101 0.309758072567 0.202985361597 0.222951862246
{Coxiella burnetii RSA 493} r=61.7185282508 0.289601977404 0.204573038008 0.224134958965
{Deinococcus radiodurans R1} r=63.1397905334 0.16955498991 0.339981632659 0.332525696284
{Delftia acidovorans} r=63.3597882577 0.189778939862 0.318849536487 0.317597654702
{Desulfitobacterium hafniense} r=63.4742485766 0.261383260665 0.22617765239 0.26697443789
{Desulfovibrio vulgaris} r=66.6688737591 0.205953049884 0.324826746582 0.300337141787
{Dichelobacter nodosus} r=65.3329702346 0.271886019668 0.232264493944 0.251812427448
{Ehrlichia canis} r=64.2357462426 0.362720540187 0.149822115734 0.169843171422
{Ehrlichia chaffeensis} r=65.7382474183 0.340564928534 0.149816554049 0.188318955137
{Ehrlichia ruminantium} r=62.5875441286 0.353140348266 0.151399017711 0.181500223248
{Enterobacter aerogenes} r=64.4764052634 0.217121143157 0.293106301982 0.300919987311
{Enterobacter cloacae} r=63.8220255847 0.224976260033 0.267000538308 0.291067119087
{Enterococcus faecalis} r=66.1539975728 0.352618937255 0.164405208377 0.203545292374
{Enterococcus faecalis V583} r=64.4668471289 0.332923770455 0.16927918663 0.210175977131
{Enterococcus faecium} r=66.8811492756 0.337413720779 0.175241720488 0.217550172818
{Enterococcus hirae} r=63.1755508086 0.333976751169 0.175181229357 0.212013325898
{Erwinia amylovora} r=64.0702222687 0.24746946941 0.252092601993 0.275078876912
{Erwinia chrysanthemi} r=63.323475791 0.222861282388 0.272064422656 0.294966137673
{Erwinia pyrifoliae} r=63.4093949336 0.244745750102 0.251590224305 0.281702190976
{Escherichia coli} r=64.0400621755 0.252847354246 0.236503253293 0.266476362309
{Escherichia coli CFT073} r=63.3864366781 0.243309824191 0.243016776855 0.270885367683
{Escherichia coli K12} r=63.7427608726 0.241068567352 0.245052717808 0.272925603074
{Escherichia coli O157:H7} r=64.0630226845 0.246035417158 0.241643553417 0.273564875541
{Escherichia coli O157:H7 EDL933} r=64.0434832898 0.245398446874 0.24193956408 0.273025244135
{Eubacterium acidaminophilum} r=68.9487942231 0.318159935812 0.195524650085 0.262637068735
{Francisella tularensis subsp. tularensis} r=67.304139748 0.350515463918 0.140729831451 0.199012709322
{Fremyella diplosiphon} r=62.9128470494 0.287539085889 0.221342558712 0.220588561418
{Fusobacterium nucleatum subsp. nucleatum ATCC 25586} r=67.8398786019 0.407091515613 0.100743965601 0.173194428102
{Geobacillus stearothermophilus} r=68.2364137491 0.275638754121 0.227246412317 0.269481982475
{Geobacter sulfurreducens PCA} r=65.0995816983 0.196425825402 0.310402100478 0.305736251429
{Gloeobacter violaceus PCC 7421} r=63.1327954598 0.183456494821 0.317759519364 0.310872892496
{Gluconacetobacter diazotrophicus} r=65.4132950952 0.168282361993 0.328101557992 0.339372956338
{Gluconacetobacter xylinus} r=63.1057801061 0.17634698432 0.311856939976 0.319138915457
{Gordonia westfalica} r=63.3867841313 0.172164202254 0.350291248751 0.31492779099
{Haemophilus ducreyi} r=64.8383117245 0.344804210558 0.170075177661 0.198714286802
{Haemophilus ducreyi 35000HP} r=62.5106905932 0.316454785851 0.177921106206 0.209461197597
{Haemophilus influenzae} r=64.372971598 0.335169399788 0.174404495174 0.200498792459
{Haemophilus influenzae Rd KW20} r=63.36156942 0.313759024081 0.177494926642 0.210080345689
{Haemophilus influenzae biotype aegyptius} r=65.2548157483 0.352249951953 0.17598770008 0.193202097576
{Helicobacter hepaticus ATCC 51449} r=64.2656286093 0.329333028503 0.163242086612 0.200020004501
{Helicobacter pylori} r=66.1519475496 0.345395145752 0.175306757205 0.207235922059
{Helicobacter pylori 26695} r=63.8687305905 0.320982079242 0.179396914662 0.216182404113
{Helicobacter pylori J99} r=63.8760733766 0.319198634565 0.181364129619 0.217666287902
{IncN plasmid R46} r=64.3104614724 0.250172903103 0.244568457704 0.267916338747
{Klebsiella aerogenes} r=65.2110824475 0.203602798869 0.298064612178 0.303960101236
{Klebsiella oxytoca} r=63.3453536855 0.235613367549 0.262933958647 0.283123912338
{Klebsiella pneumoniae} r=63.766027023 0.234152544348 0.261883441907 0.279771157958
{Lactobacillus acidophilus} r=65.4445836641 0.322458083372 0.175757575758 0.199784648516
{Lactobacillus casei} r=65.046807927 0.285972250794 0.208941918672 0.235559669935
{Lactobacillus delbrueckii} r=69.1200635843 0.266843750865 0.255734484381 0.258722780222
{Lactobacillus helveticus} r=68.497454138 0.322939429596 0.185857567098 0.202685792197
{Lactobacillus johnsonii NCC 533} r=65.7338197614 0.339850756556 0.15419301009 0.195322651954
{Lactobacillus plantarum} r=63.0406417277 0.299744733991 0.192735019191 0.226782730061
{Lactobacillus plantarum WCFS1} r=62.8395312309 0.276178118217 0.213273660207 0.241965357237
{Lactobacillus sakei} r=64.124286375 0.325729106443 0.178093081519 0.206703282585
{Lactococcus lactis} r=66.9016647531 0.346114356375 0.159861404863 0.194960609214
{Lactococcus lactis subsp. cremoris} r=66.7499240176 0.337700986053 0.166790046687 0.20163749963
{Lactococcus lactis subsp. lactis} r=65.2513331206 0.331989104376 0.163222138266 0.197778897191
{Lactococcus lactis subsp. lactis bv. diacetylactis} r=68.9465797513 0.347025238199 0.158138773729 0.202032875118
{Lechevalieria aerocolonigenes} r=65.8028635581 0.151451771654 0.349030101706 0.349071112205
{Legionella pneumophila} r=63.2647949062 0.313352839073 0.18591891799 0.213257028941
{Leptospira interrogans} r=62.0694090694 0.33042072811 0.15461321766 0.19320419814
{Leptospira interrogans serovar Copenhageni str. Fiocruz L1-130} r=62.8542627564 0.328189461613 0.170987132241 0.195783964313
{Leptospira interrogans serovar Lai str. 56601} r=62.5261365478 0.32928783047 0.169857263627 0.194318234982
{Listeria innocua} r=66.2832881548 0.33768474933 0.169290219022 0.208730835798
{Listeria ivanovii} r=64.7245190823 0.355801346986 0.166475022359 0.200660716567
{Listeria monocytogenes} r=66.0330306624 0.335014938991 0.173576595926 0.210794519096
{Listeria seeligeri} r=68.6063758489 0.356015130935 0.166454891995 0.204311440214
{Listonella anguillarum} r=64.2763404121 0.300384967341 0.202549619766 0.222029387944
{Mannheimia haemolytica} r=64.8527081232 0.323465221432 0.185144575671 0.211355116277
{Mesorhizobium loti} r=64.1103920183 0.185184640806 0.318329029777 0.312147269392
{Methylobacterium extorquens} r=65.7184362215 0.163482206041 0.354007526306 0.330701110428
{Micrococcus sp. 28} r=60.556698826 0.162621408439 0.351846219356 0.337632053856
{Microcystis aeruginosa} r=62.9374579887 0.307071547902 0.196446016799 0.202579354757
{Micromonospora echinospora} r=66.5842024938 0.135915682898 0.362040706239 0.361079413819
{Microscilla sp. PRE1} r=67.305592209 0.305520020908 0.190814179012 0.240429717053
{Moraxella catarrhalis} r=69.7745876406 0.333326539486 0.20891081037 0.216180227186
{Mycobacterium avium} r=64.1198505728 0.174039663415 0.331177059306 0.325889463036
{Mycobacterium avium subsp. paratuberculosis} r=64.2114398773 0.171184129216 0.346118604701 0.329923927635
{Mycobacterium avium subsp. paratuberculosis str. k10} r=64.4695101476 0.153312452247 0.348550153283 0.347975199639
{Mycobacterium bovis} r=65.2954192804 0.181279592376 0.328238036869 0.329620015863
{Mycobacterium bovis AF2122/97} r=63.3172075912 0.167834517194 0.322268295838 0.336762298009
{Mycobacterium leprae} r=63.4915587658 0.19544714522 0.288481475197 0.310522321107
{Mycobacterium smegmatis} r=66.084708471 0.164241921024 0.340745955247 0.333844756112
{Mycobacterium tuberculosis} r=64.7165326191 0.184217734695 0.316794241626 0.327530321245
{Mycobacterium tuberculosis CDC1551} r=63.1661093617 0.16854385461 0.321896248081 0.335790547034
{Mycobacterium tuberculosis H37Rv} r=63.2993101 0.167928877758 0.322414857055 0.336519890835
{Mycobacterium ulcerans} r=61.9392409432 0.199263809575 0.351840175821 0.277602637315
{Mycoplasma agalactiae} r=69.2168499967 0.420598781319 0.13706856728 0.167183616006
{Mycoplasma bovis} r=67.1445845377 0.432188971866 0.170239438385 0.186213936496
{Mycoplasma capricolum} r=64.7695305615 0.402665047025 0.110356505255 0.162442714372
{Mycoplasma fermentans} r=67.4673246447 0.404517023894 0.119101829316 0.166234853838
{Mycoplasma gallisepticum} r=62.8104889133 0.361729385761 0.161654770452 0.177922315609
{Mycoplasma gallisepticum R} r=65.1718275641 0.370451045331 0.152046423112 0.166572482456
{Mycoplasma genitalium} r=62.9522293148 0.361627755411 0.148804573518 0.168523648754
{Mycoplasma hominis} r=68.7174656789 0.443893004707 0.130067851063 0.146666986342
{Mycoplasma hyopneumoniae} r=66.4124669858 0.390546686631 0.154832451127 0.160498253162
{Mycoplasma mycoides subsp. mycoides SC} r=65.4035798846 0.418141950375 0.103427582227 0.137898634353
{Mycoplasma penetrans} r=65.4614888404 0.400402572496 0.116846873657 0.14805161525
{Mycoplasma pneumoniae} r=62.6137253285 0.31294287111 0.204285497321 0.209865732633
{Mycoplasma pulmonis} r=65.717996297 0.40398703186 0.126672585278 0.144685846048
{Myxococcus xanthus} r=63.9895763082 0.157691800403 0.335863322353 0.355354686646
{Neisseria gonorrhoeae} r=65.1779378171 0.260513060093 0.269728895517 0.25702318134
{Neisseria meningitidis} r=65.4878664983 0.267473636868 0.25318119312 0.26015580826
{Neisseria meningitidis MC58} r=64.6661327226 0.252626837428 0.269195945548 0.261449547971
{Neisseria meningitidis Z2491} r=64.6865692091 0.250996838711 0.270389521676 0.262459632855
{Nitrosomonas europaea ATCC 19718} r=64.0076757746 0.245796020706 0.246928380526 0.26876556164
{Nonomuraea sp. ATCC 39727} r=65.7206002174 0.140938891421 0.340134861924 0.368053851278
{Nostoc punctiforme} r=63.3655983964 0.298321222751 0.204576964838 0.222283471143
{Nostoc sp. PCC 7120} r=62.151485904 0.298011518651 0.20410525608 0.219499635984
{Novosphingobium aromaticivorans} r=64.9806940186 0.19026502322 0.315234470477 0.3097698942
{Oceanobacillus iheyensis HTE831} r=66.1522803717 0.344202707188 0.153414044278 0.207570514488
{Oenococcus oeni} r=65.9482623686 0.327765028197 0.171176460123 0.209442991585
{Onion yellows phytoplasma} r=62.7300580582 0.391107469719 0.153312018634 0.136877098313
{Pantoea agglomerans} r=63.1710959493 0.233951874481 0.254607628674 0.276118277137
{Parachlamydia sp. UWE25} r=61.7407403361 0.327082135677 0.174418423354 0.186540586513
{Paracoccus denitrificans} r=64.3336199488 0.166895780051 0.33185741688 0.332017263427
{Pasteurella multocida} r=62.8050673583 0.303783734488 0.187975682602 0.219285293107
{Pectobacterium atrosepticum} r=62.9098842892 0.237751614128 0.257606448074 0.283263704266
{Pectobacterium carotovorum} r=65.1010238149 0.259397641249 0.240304536643 0.268397283862
{Pectobacterium carotovorum subsp. carotovorum} r=63.8615437299 0.245109860665 0.250375133976 0.274383708467
{Pediococcus pentosaceus} r=63.5476009334 0.324087526967 0.184930803211 0.1995479828
{Photobacterium damselae subsp. piscicida (causative agent of fish} r=61.5632122068 0.288240557596 0.204318545729 0.224074597344
{Photorhabdus luminescens} r=64.7041260639 0.285931604337 0.216542484597 0.237567464298
{Photorhabdus luminescens subsp. laumondii TTO1} r=63.792231386 0.282711459284 0.20379466279 0.237757152679
{Pirellula sp. 1} r=64.1717684463 0.227186539228 0.272790340664 0.281785287227
{Plasmid ColIb-P9} r=63.0390660897 0.260939353758 0.250517598344 0.258078023589
{Plasmid F} r=64.6511345225 0.256639941501 0.22961879641 0.273606504575
{Plasmid R100} r=63.1967494501 0.243879940396 0.247889022919 0.281463610776
{Plasmid R64} r=62.5752974396 0.274806572545 0.249680944405 0.242143255962
{Plasmid Ti} r=63.7042804167 0.23528950105 0.264681068142 0.274864127769
{Plasmid pSB102} r=65.2797173537 0.218793713486 0.297683699498 0.302476754711
{Porphyromonas gingivalis} r=67.1037894474 0.273029839725 0.234515897532 0.250838126341
{Porphyromonas gingivalis W83} r=65.5926553194 0.26330847892 0.240171138911 0.25350002842
{Prochlorococcus marinus} r=61.5689048393 0.305388885774 0.176638815679 0.210658143143
{Prochlorococcus marinus str. MIT 9313} r=62.0898728871 0.233271752925 0.252716678466 0.268987377029
{Prochlorococcus marinus subsp. marinus str. CCMP1375} r=62.4841829793 0.329731591849 0.164982126261 0.205396313678
{Prochlorococcus marinus subsp. pastoris str. CCMP1986} r=63.7070160461 0.367218286941 0.135104073902 0.181803203238
{Proteus mirabilis} r=63.4202930072 0.308769905377 0.190953150242 0.211700900069
{Proteus vulgaris} r=64.7062352229 0.282033770172 0.216808628532 0.23754665842
{Providencia rettgeri} r=64.376951855 0.273720572629 0.218775041691 0.24897667468
{Pseudomonas aeruginosa} r=63.971461954 0.195849191106 0.303158800705 0.305815135959
{Pseudomonas aeruginosa PAO1} r=64.6415383998 0.168653897635 0.346218882054 0.325189439226
{Pseudomonas alcaligenes} r=64.2770919931 0.21314114658 0.301008728901 0.301046461902
{Pseudomonas chlororaphis} r=64.576402801 0.20206360574 0.319063154823 0.300787777513
{Pseudomonas fluorescens} r=63.7417584926 0.198128303148 0.304628411077 0.304406982655
{Pseudomonas putida} r=64.3789952559 0.20359349644 0.300118047512 0.303277075854
{Pseudomonas putida KT2440} r=63.9391734532 0.192004839453 0.313039798013 0.310436132195
{Pseudomonas resinovorans} r=64.5714451257 0.225410431498 0.283481040244 0.288721003438
{Pseudomonas sp.} r=64.4458801667 0.205612766292 0.291214003092 0.304918376438
{Pseudomonas sp. ADP} r=63.3004268307 0.195248723207 0.315307435557 0.316292677042
{Pseudomonas sp. ND6} r=64.7030449232 0.218966742641 0.283716883562 0.293826434331
{Pseudomonas stutzeri} r=64.6277624867 0.198956194575 0.309123049727 0.305108131947
{Pseudomonas syringae} r=63.3472612974 0.215968992248 0.28590371277 0.293480212158
{Pseudomonas syringae pv. glycinea} r=64.5635697177 0.226376921548 0.281489911306 0.280911866183
{Pseudomonas syringae pv. maculicola} r=62.9900670187 0.237980727342 0.276456340286 0.278007214177
{Pseudomonas syringae pv. phaseolicola} r=64.7451261731 0.224381457958 0.283897367839 0.290422472904
{Pseudomonas syringae pv. syringae} r=65.6296021113 0.213461358489 0.289973234507 0.297287888146
{Pseudomonas syringae pv. tomato} r=64.2246746518 0.231754874652 0.285236768802 0.284818941504
{Pseudomonas syringae pv. tomato str. DC3000} r=64.0074012669 0.206463015643 0.293505172871 0.29916528098
{Ralstonia solanacearum} r=63.3157179445 0.166378425126 0.339068378836 0.336255462489
{Rhizobium etli} r=63.5689208909 0.207235520636 0.292339448014 0.296505421092
{Rhizobium leguminosarum} r=64.5001180364 0.198512287798 0.303632714347 0.297756940614
{Rhizobium leguminosarum bv. trifolii} r=65.6910602086 0.193578559954 0.312857113809 0.297261026048
{Rhizobium leguminosarum bv. viciae} r=64.1292193971 0.199603687046 0.302073592495 0.295438690238
{Rhizobium sp.} r=64.6030753373 0.202196284506 0.302831253263 0.299951156249
{Rhizobium sp. NGR234} r=63.9340472553 0.194803158302 0.305300646016 0.304391806085
{Rhodobacter capsulatus} r=63.8523534473 0.164000248692 0.319645253094 0.343738279895
{Rhodobacter sphaeroides} r=63.8697825986 0.156120445849 0.341848832696 0.340455830977
{Rhodococcus equi} r=65.1833466156 0.185351336295 0.331390831391 0.323195672252
{Rhodococcus erythropolis} r=64.6625996355 0.190340855873 0.317739652159 0.311118961028
{Rhodococcus rhodochrous} r=67.4441655558 0.179231970216 0.3344742689 0.317555395424
{Rhodococcus sp. DK17} r=64.1503411214 0.181854729382 0.325984723118 0.319234473022
{Rhodopseudomonas palustris CGA009} r=63.7391190514 0.173153650987 0.329103668602 0.326207299569
{Rhodospirillum centenum} r=65.1244523011 0.143472382192 0.350726960122 0.357787904585
{Rhodospirillum rubrum} r=63.5321051275 0.164785708151 0.330327235249 0.31912737267
{Rickettsia conorii} r=64.3155589174 0.359288839822 0.145740494768 0.18341258752
{Rickettsia montanensis} r=63.7703770598 0.359193885729 0.145663519615 0.178756426044
{Rickettsia prowazekii} r=63.8433287256 0.367054279712 0.132824491078 0.17350837336
{Rickettsia rickettsii} r=63.5730900319 0.349244637721 0.151253652239 0.192736291364
{Rickettsia typhi} r=63.0914568016 0.355025813274 0.13774336008 0.178904646389
{Rubrivivax gelatinosus} r=62.4625256502 0.147226269076 0.357790107767 0.339243462178
{Ruegeria sp. PR1b} r=64.6041248263 0.192511844965 0.301154725009 0.311139610274
{Saccharopolyspora erythraea} r=66.9861792548 0.1398702482 0.353316754698 0.368538956368
{Salmonella enterica} r=64.7183823063 0.277407292528 0.207443019943 0.244692583402
{Salmonella enterica subsp. enterica serovar Choleraesuis} r=63.2876013214 0.246924861179 0.257304186875 0.277641104941
{Salmonella enterica subsp. enterica serovar Dublin} r=63.1328815393 0.262177153753 0.234425377015 0.258606344254
{Salmonella enterica subsp. enterica serovar Typhi} r=63.8304351587 0.235698096567 0.250089687607 0.279820895718
{Salmonella enterica subsp. enterica serovar Typhi Ty2} r=63.6868142442 0.233098724892 0.251436052746 0.281480260793
{Salmonella enterica subsp. enterica serovar Typhimurium} r=63.5688481174 0.239929427804 0.25296122539 0.275800954329
{Salmonella enteritidis} r=64.114981382 0.257821856658 0.235581158258 0.265690728588
{Salmonella typhi} r=64.1821391825 0.269630292804 0.227976538916 0.253632795014
{Salmonella typhimurium} r=64.3390803527 0.243340409862 0.249016058029 0.275444446849
{Salmonella typhimurium LT2} r=63.7438298727 0.233308987396 0.252046784813 0.281533572912
{Serratia entomophila} r=63.533203657 0.250045301046 0.249369903632 0.263915657689
{Serratia marcescens} r=64.548743571 0.248038609177 0.254546624062 0.269995591955
{Shewanella oneidensis MR-1} r=63.3006326593 0.269892571504 0.225016598747 0.24306242771
{Shewanella violacea} r=65.3595756894 0.266108836805 0.214869464813 0.248474215364
{Shigella boydii} r=63.9931261843 0.300865543442 0.177839444995 0.213835480674
{Shigella dysenteriae} r=62.7273268174 0.281623821291 0.209911604519 0.240979112111
{Shigella flexneri} r=63.8547813124 0.289274516764 0.208963722141 0.237342310366
{Shigella flexneri 2a} r=63.502707747 0.277069229762 0.225761111496 0.250906864444
{Shigella flexneri 2a str. 2457T} r=63.7188335818 0.240259203289 0.246402064477 0.27552781541
{Shigella flexneri 2a str. 301} r=63.6443059098 0.241687184281 0.245095131263 0.274307445101
{Shigella sonnei} r=63.604386493 0.274438447954 0.195111485204 0.242288458682
{Sinorhizobium fredii} r=62.0240893933 0.200667368041 0.293238116492 0.291782233983
{Sinorhizobium meliloti} r=64.4843397302 0.18625084391 0.316533753384 0.310383873656
{Sodalis glossinidius} r=62.6013504014 0.234087548893 0.254842513054 0.279396627552
{Sphingomonas elodea} r=63.2324351118 0.162653744553 0.335436541988 0.331011390978
{Sphingomonas paucimobilis} r=65.3023995563 0.177936331854 0.313567298642 0.329677625387
{Sphingomonas sp.} r=66.1333014906 0.200495003786 0.295266064535 0.305627897527
{Spiroplasma citri} r=64.184095313 0.386542497377 0.121910341611 0.17265652326
{Spiroplasma kunkelii} r=63.8030089097 0.388553307158 0.123766737139 0.166440148998
{Staphylococcus aureus} r=66.6808382031 0.369823915602 0.14632767312 0.184662123444
{Staphylococcus aureus subsp. aureus MW2} r=66.2187239851 0.361040417164 0.145951715681 0.189007084084
{Staphylococcus aureus subsp. aureus Mu50} r=66.2637767469 0.361177493832 0.146446448668 0.188929335079
{Staphylococcus aureus subsp. aureus N315} r=66.1623626492 0.360731390751 0.146286161986 0.188881045692
{Staphylococcus carnosus} r=66.9371107424 0.344701601164 0.162532751092 0.202197962154
{Staphylococcus epidermidis} r=68.4249409561 0.379947243755 0.148105081826 0.177330964686
{Staphylococcus epidermidis ATCC 12228} r=66.3555438865 0.36367789893 0.146017558695 0.183026905537
{Staphylococcus warneri} r=67.7345480891 0.390916140467 0.136213581478 0.16344300432
{Staphylococcus xylosus} r=68.3611519618 0.36126613556 0.151265993553 0.188031639188
{Stenotrophomonas maltophilia} r=63.7278965615 0.198473592335 0.309720023275 0.31683784625
{Stigmatella aurantiaca} r=62.8400634308 0.161328799735 0.317604319787 0.346825243631
{Streptococcus agalactiae} r=65.5549983041 0.344071830836 0.152708532568 0.188734459675
{Streptococcus agalactiae 2603V/R} r=65.5761013714 0.330369474122 0.161940859749 0.19862938227
{Streptococcus agalactiae NEM316} r=65.550725923 0.331014587786 0.162664278843 0.198095514996
{Streptococcus gordonii} r=64.9964799107 0.301552998241 0.19607278141 0.222384305533
{Streptococcus mutans} r=66.3639165053 0.318890911297 0.171515592768 0.202123528698
{Streptococcus mutans UA159} r=65.6718262771 0.311672414564 0.169085597248 0.205539184842
{Streptococcus pneumoniae} r=65.9137843509 0.319971154078 0.181465404973 0.215358216097
{Streptococcus pneumoniae R6} r=66.092058366 0.304211805233 0.1863229793 0.218979480804
{Streptococcus pneumoniae TIGR4} r=65.8662204855 0.303628318881 0.186965177136 0.218494198427
{Streptococcus pyogenes} r=69.1014588046 0.339146734509 0.185716040029 0.216626234682
{Streptococcus pyogenes M1 GAS} r=65.4443472001 0.312456221409 0.181867624496 0.209610121642
{Streptococcus pyogenes MGAS315} r=65.6300193479 0.313590299532 0.181581307801 0.210339999828
{Streptococcus pyogenes MGAS8232} r=65.4542327527 0.313671041568 0.181828369622 0.209773007859
{Streptococcus pyogenes SSI-1} r=65.5322666572 0.313618183028 0.18143608664 0.210264885221
{Streptococcus salivarius} r=67.1140079451 0.31487997276 0.181904167376 0.206704121976
{Streptococcus suis} r=67.4172888257 0.319044971011 0.1798377048 0.220668952805
{Streptococcus thermophilus} r=65.0729648893 0.319609027327 0.167461239778 0.199890803388
{Streptomyces antibioticus} r=65.9652399361 0.144479954111 0.351514965276 0.352539282568
{Streptomyces atroolivaceus} r=65.4365643431 0.134112505218 0.377579165337 0.351421252077
{Streptomyces aureofaciens} r=65.1514983577 0.141345786009 0.375624942288 0.350534911024
{Streptomyces avermitilis} r=65.2994809904 0.142875036533 0.366791922397 0.34927838782
{Streptomyces avermitilis MA-4680} r=64.8745759673 0.147626055869 0.364670945057 0.346759150606
{Streptomyces carzinostaticus subsp. neocarzinostaticus} r=64.4043189003 0.154272623139 0.348713249332 0.339534173349
{Streptomyces clavuligerus} r=66.1639318665 0.150762301382 0.367346452424 0.344033554368
{Streptomyces coelicolor} r=66.2058085561 0.152584670232 0.369349376114 0.341381461676
{Streptomyces coelicolor A3(2)} r=65.608866796 0.142565248528 0.37396166402 0.348857417267
{Streptomyces collinus} r=64.9941926814 0.145200192957 0.37247605265 0.348494245745
{Streptomyces fradiae} r=64.739730718 0.13801432617 0.361222166694 0.359577155867
{Streptomyces galilaeus} r=66.4676394269 0.144246926683 0.36090474927 0.354625453259
{Streptomyces glaucescens} r=67.0176860121 0.141745760075 0.376173434988 0.346074719499
{Streptomyces globisporus} r=64.1837957736 0.147745000709 0.363754550182 0.339656313525
{Streptomyces griseus} r=66.0000128124 0.148410337851 0.371595583848 0.342924691242
{Streptomyces griseus subsp. griseus} r=64.9642708206 0.138731997458 0.369464330683 0.351572711684
{Streptomyces hygroscopicus} r=65.2602308296 0.146916023553 0.351204375613 0.348394573067
{Streptomyces lavendulae} r=65.7036926026 0.14263085259 0.368623931798 0.350349778711
{Streptomyces lividans} r=65.6843458607 0.159080310048 0.367771452464 0.336826997298
{Streptomyces peucetius} r=66.129299044 0.149738940502 0.362790419341 0.343745792379
{Streptomyces rochei} r=65.2071442493 0.137634379251 0.377276428867 0.352545642313
{Streptomyces sp.} r=64.9051904203 0.146106223526 0.382095144998 0.33724340176
{Streptomyces venezuelae} r=66.1761255057 0.13808225199 0.38997272918 0.340215968913
{Streptomyces violaceoruber} r=65.3426732793 0.154249866447 0.371551089358 0.338076262254
{Streptomyces viridochromogenes} r=65.9666002851 0.145721728019 0.368113235366 0.342573024688
{Synechococcus elongatus PCC 7942} r=61.5437966444 0.214225117686 0.281477792993 0.276906372325
{Synechococcus sp.} r=64.0002795815 0.22649117431 0.272635741489 0.270378855311
{Synechococcus sp. PCC 6301} r=63.7165073785 0.212184387306 0.281268309965 0.279946586001
{Synechococcus sp. PCC 7002} r=61.5140795173 0.235862479979 0.254508883674 0.252557082728
{Synechococcus sp. WH 8102} r=63.6108580211 0.193510536268 0.295412687927 0.306744703658
{Synechocystis sp.} r=62.730895499 0.249380300065 0.246053489889 0.246183953033
{Synechocystis sp. PCC 6803} r=62.549906562 0.258404127497 0.234936305259 0.247696403073
{Thauera aromatica} r=66.7603573918 0.199031504108 0.322976585352 0.309568795398
{Thermoanaerobacter tengcongensis} r=67.347065093 0.348332166151 0.1482104548 0.229821926735
{Thermosynechococcus elongatus BP-1} r=61.3124804033 0.218961751022 0.274420755039 0.270998031548
{Thermotoga maritima} r=67.8091485082 0.299333280293 0.206716524783 0.257750550296
{Thermotoga neapolitana} r=69.5141834963 0.299582127933 0.2118749139 0.267449602792
{Thermus aquaticus} r=66.5927897681 0.181719058367 0.326027934971 0.336168264041
{Thermus thermophilus} r=65.6467994215 0.164074724244 0.343930524085 0.340777917836
{Thermus thermophilus HB27} r=63.4976661281 0.147756633685 0.352093493125 0.344070199116
{Thiocapsa roseopersicina} r=65.0135176477 0.171511681767 0.331628777352 0.316954773683
{Treponema denticola} r=67.3724937548 0.319392999684 0.185875900881 0.221035403566
{Treponema denticola ATCC 35405} r=65.7903654039 0.331366916513 0.176696159086 0.206028734985
{Treponema pallidum} r=63.9006593186 0.23073925629 0.216161489646 0.302027666444
{Treponema pallidum subsp. pallidum str. Nichols} r=61.664899934 0.222093305427 0.239542572876 0.286574453241
{Tropheryma whipplei TW08/27} r=62.5704896946 0.259085870737 0.214846683114 0.24921464364
{Tropheryma whipplei str. Twist} r=62.4451051094 0.258076912485 0.214148021861 0.250419961897
{Ureaplasma urealyticum} r=66.0683999811 0.3993311889 0.116079953847 0.142725033033
{Vibrio alginolyticus} r=64.8173721833 0.27125072509 0.222896494281 0.24482025196
{Vibrio cholerae} r=64.0797799739 0.282689822461 0.206297814113 0.23687696238
{Vibrio cholerae O1 biovar eltor str. N16961} r=63.2951219947 0.260998106973 0.228608542575 0.25230910934
{Vibrio fischeri} r=66.1913860093 0.333415273681 0.170997799316 0.196750479936
{Vibrio harveyi} r=66.4861344616 0.28292688344 0.221415245203 0.240649431414
{Vibrio parahaemolyticus} r=64.9553895192 0.278364030639 0.220536666888 0.241984244097
{Vibrio vulnificus} r=65.3295850735 0.274673586227 0.227488776309 0.243642654146
{Vibrio vulnificus CMCP6} r=64.4245640034 0.267153964696 0.228515018915 0.250108839359
{Vibrio vulnificus YJ016} r=64.1384751954 0.268469805541 0.226362405091 0.248442078382
{Wautersia eutropha} r=63.7168175784 0.182425828822 0.320765380268 0.323271038892
{Wautersia metallidurans} r=62.1455467876 0.195816451219 0.296466010676 0.31730336356
{Wautersia oxalatica} r=64.3683495419 0.188972174173 0.324342793687 0.314284493989
{Wigglesworthia glossinidia endosymbiont of Glossina brevipalpis} r=61.7809867364 0.424604802842 0.100441790297 0.136012418246
{Wolbachia endosymbiont of Drosophila melanogaster} r=65.5334760142 0.35317043599 0.149636756524 0.205024786601
{Wolinella succinogenes} r=64.0322482034 0.261652187256 0.235174363771 0.253862723654
{Xanthomonas axonopodis pv. citri str. 306} r=63.3214449581 0.175789813747 0.321992559054 0.328642799831
{Xanthomonas campestris} r=62.1124442571 0.18067503273 0.313031260976 0.324596864323
{Xanthomonas campestris pv. campestris} r=64.9908271703 0.19272234958 0.31008505266 0.317718196618
{Xanthomonas campestris pv. campestris str. ATCC 33913} r=63.3981682778 0.173190895406 0.324892206377 0.330957279759
{Xanthomonas citri} r=62.3941117856 0.192798827716 0.307776847394 0.329408275766
{Xanthomonas oryzae pv. oryzae} r=62.5292851607 0.183377959414 0.30871852687 0.324995302518
{Xenorhabdus nematophila} r=65.6909650537 0.282855273962 0.213881118394 0.241186867633
{Xylella fastidiosa} r=63.8633428007 0.261257923767 0.243187618342 0.270087264345
{Xylella fastidiosa 9a5c} r=62.3307790925 0.225503524436 0.260578788607 0.277222394451
{Xylella fastidiosa Temecula1} r=62.5857188618 0.227084817667 0.255290583517 0.276363921152
{Yersinia enterocolitica} r=62.8824918066 0.272738477397 0.218231492219 0.246749245085
{Yersinia pestis} r=63.7267922417 0.260640643408 0.23397239718 0.257893963227
{Yersinia pestis CO92} r=62.8884289411 0.253414870815 0.229175923463 0.259874608402
{Yersinia pestis KIM} r=62.8983092048 0.25463418951 0.229392350174 0.259400693634
{Yersinia pestis biovar Mediaevails str. 91001} r=62.8653824222 0.254106585008 0.22929440121 0.259339378063
{Yersinia pseudotuberculosis} r=63.3574116679 0.28172298383 0.198971633707 0.234607817779
{Zymomonas mobilis} r=63.7448164699 0.252876380322 0.225525723545 0.249627991387
{uncultured Acidobacteria bacterium} r=63.7463479459 0.18582318398 0.309297677133 0.318447614436
{uncultured bacterium} r=63.2286043331 0.217907304202 0.284394116881 0.290689006425
{uncultured bacterium 442} r=64.4570643081 0.232848105153 0.252195811068 0.276346661753
{uncultured bacterium 443} r=63.4272408951 0.222862049806 0.262194608611 0.28105268475
{uncultured bacterium 463} r=64.8295351082 0.223662507716 0.264604393714 0.284205093956
{uncultured bacterium 560} r=64.4284442557 0.313102569548 0.171133290861 0.207602463368
{uncultured bacterium 561} r=63.6338767412 0.235243421978 0.242771211482 0.274078373435
{uncultured bacterium 562} r=67.3550506878 0.357651340791 0.146247033845 0.205659333797
{uncultured bacterium 578} r=65.6031547342 0.319842558858 0.166454501558 0.208521721317
{uncultured bacterium 580} r=66.4936728239 0.349545957918 0.152912513843 0.199881875231
{uncultured bacterium 581} r=63.1380912996 0.23374954832 0.258227272119 0.263486837703
{uncultured bacterium 582} r=63.4890550719 0.229806145631 0.240842080825 0.28321144885
{uncultured marine gamma proteobacterium EB000-45B06} r=67.5540452771 0.356064830304 0.145738076651 0.206479313037
{uncultured marine gamma proteobacterium EBAC20E09} r=67.1884853506 0.363442104451 0.138532747049 0.193928874489
{uncultured marine gamma proteobacterium EBAC31A08} r=66.6644941849 0.348262259403 0.149782357342 0.194713663878
{uncultured proteobacterium} r=62.9258543807 0.226502993841 0.259180397369 0.274490189634
@group {Rekeyed Data} recessiveon
@balllist {First Position} color=gold
r=21.0364418079 0.130223955209 0.397720455909 0.210157968406
r=20.0250287821 0.143534781733 0.374622424093 0.226075671805
r=16.2010629519 0.190738155842 0.329050004105 0.268967074472
r=15.8208275935 0.190757704352 0.332845561767 0.263864906787
r=15.7115389895 0.188966895562 0.325791739264 0.272291688019
r=15.9587676045 0.216363601816 0.311130745407 0.313752873891
r=15.2860285274 0.20879644914 0.331878263209 0.295733832215
r=22.6756870103 0.106851658272 0.445424308657 0.149044949159
r=22.0862673924 0.0925529300235 0.487342438819 0.107650714511
r=20.7376142473 0.15638980743 0.342112429488 0.252489787979
r=20.0517882275 0.141721092349 0.367567933403 0.253392440188
r=20.2603704881 0.131009780962 0.370023419204 0.235523717684
r=19.7993782104 0.148602505423 0.370042864111 0.232597482123
r=19.7312213808 0.149952571412 0.365796653595 0.23815996636
r=21.1255612763 0.139411200774 0.383525184109 0.229516846198
r=19.9787036919 0.154234925061 0.370721505751 0.237887765772
r=23.1712662224 0.144303942324 0.377353092636 0.223493734623
r=23.1058961583 0.107432199296 0.460354702919 0.153943827203
r=22.0677940548 0.125752395628 0.42699956662 0.176265228488
r=16.2106485639 0.189201293854 0.33137596417 0.273500870863
r=16.2017729844 0.190377159876 0.345169323988 0.267786079232
r=15.6055373495 0.164700605517 0.419884877028 0.266143380429
r=13.3142154436 0.163835393715 0.387043422196 0.285383903793
r=20.2154495436 0.171041431638 0.34403776213 0.324537646057
r=20.6976754452 0.130349178286 0.396230963957 0.211917868767
r=19.0076648505 0.1428182576 0.390772528538 0.218471955224
r=14.5431355136 0.179926275022 0.286920815641 0.375950725584
r=23.3621186562 0.128513202197 0.406060606061 0.214389509126
r=22.5136463069 0.133369022127 0.386117059243 0.212633832976
r=22.6076244982 0.135272028644 0.396122609379 0.206051873199
r=22.9167195551 0.124147324592 0.402185949681 0.199592487597
r=23.425219905 0.123909038014 0.392443269977 0.217719647013
r=18.4994492257 0.17184102539 0.341867346772 0.279121094708
r=15.0577384204 0.200004443309 0.295679992891 0.35011052731
r=15.6293212273 0.208628321997 0.288309965604 0.351641910755
r=15.3833018815 0.202957567347 0.328371589097 0.315484751132
r=14.4340137724 0.20341842315 0.316222679495 0.324231132862
r=15.4215129845 0.203679411541 0.325513736324 0.316857168236
r=15.3091859599 0.202392084846 0.32732628086 0.317456021285
r=17.8857183107 0.185718037762 0.341027811014 0.286660635597
r=16.4769271839 0.201337822273 0.329937095774 0.300921414016
r=17.8205729959 0.182331488621 0.346720124039 0.273894475403
r=18.9116814862 0.174344590727 0.338088151116 0.29340583858
r=15.6957952007 0.189187091567 0.338885180758 0.300994986263
r=15.4481255161 0.20312599681 0.319872408293 0.314258373206
r=16.3177353918 0.182358836189 0.356864742315 0.29262843155
r=14.2550442725 0.194919195442 0.320020927799 0.335920241832
r=18.1369435862 0.177201905115 0.336518317442 0.298854634139
r=18.1987666819 0.17753764506 0.336927980312 0.299397156813
r=13.8108718472 0.213010678946 0.306946213383 0.320030371314
r=14.8342549296 0.21547481621 0.279938027827 0.340209004192
r=17.6522674534 0.20110412959 0.308311843969 0.310790687539
r=19.8927050833 0.178525855259 0.32065382512 0.310415020964
r=17.5643751378 0.194765996904 0.318699969127 0.303804071866
r=14.3524675446 0.174995457023 0.358849718335 0.275849536616
r=19.5533377836 0.175306942582 0.341558268772 0.271249739879
r=21.1275730434 0.145780688274 0.390128496761 0.234283552321
r=21.4196269288 0.133017731471 0.396136695057 0.202358560348
r=23.3601788359 0.121161588911 0.403692109523 0.186984308748
r=23.4337851691 0.122071151183 0.402117243593 0.186357629682
r=20.274570193 0.114442592182 0.425303971742 0.200545575361
r=23.4003150655 0.122546532596 0.399224565892 0.187324097401
r=13.5774505054 0.178623074505 0.333228544483 0.38887142408
r=14.5415184395 0.19492081557 0.293282975921 0.398524154578
r=15.2395227423 0.225048004531 0.263838428491 0.399321720151
r=13.6018531072 0.162804534352 0.338448049101 0.403676332436
r=14.9242337565 0.196672736813 0.30281798821 0.397604864348
r=21.1637719002 0.143169789791 0.373267592321 0.217183781045
r=22.4637086784 0.133060132361 0.388432297376 0.218665323657
r=19.6522992394 0.149337878589 0.372973209213 0.234911061579
r=20.3834112527 0.139134438692 0.381921427792 0.22972972973
r=20.0982282255 0.139179976227 0.381525555723 0.236962551064
r=20.45602891 0.138744455436 0.382589372893 0.230243971528
r=13.6989276412 0.236756711897 0.252732478526 0.392348230217
r=13.6186705711 0.239026146629 0.245290112148 0.386973281513
r=13.889309481 0.24983351232 0.231324881959 0.395478734574
r=13.4543410858 0.24220581801 0.241656102404 0.394477040959
r=22.0275549843 0.136142713328 0.38210238036 0.215769476407
r=21.2982226355 0.154857830879 0.388533851996 0.195193109197
r=21.8425784325 0.135093942977 0.387334121666 0.214531599001
r=15.8331831734 0.172113564669 0.363154574132 0.312365930599
r=13.8899208244 0.153574460859 0.363151638648 0.391543555782
r=14.4694827966 0.214113476729 0.284282619636 0.37889761712
r=14.311879069 0.213416605121 0.29911040499 0.35969533183
r=13.6190531124 0.251682877836 0.249858162916 0.360756873348
r=13.8823072752 0.282432822884 0.148126745642 0.522392372147
r=22.436967655 0.121313475657 0.414123243457 0.196921592956
r=23.3664962696 0.107752165388 0.41731383841 0.219811947073
r=15.2510853716 0.225654747426 0.30916150887 0.26827451793
r=15.2969287561 0.219293954031 0.317616380863 0.265200600996
r=15.1495804157 0.220267297296 0.30494175966 0.282927536397
r=14.9696157933 0.207765386204 0.323282390197 0.296743769792
r=15.7864321728 0.215555963594 0.303558068344 0.276171657682
r=15.7837077647 0.215147789362 0.304036433207 0.27549855822
r=15.7517931089 0.215115345356 0.303719632528 0.276259952365
r=15.7629292805 0.216071965317 0.302584154957 0.277045890888
r=22.8862151481 0.14549084077 0.356211836543 0.264795678722
r=22.4540376701 0.148844780176 0.35673535826 0.256964505831
r=19.4552189836 0.141843971631 0.368645538858 0.215096959778
r=23.4770678216 0.132154786116 0.383576687099 0.20446208787
r=18.6216428837 0.162211314074 0.337828920898 0.269509938038
r=15.9364593023 0.191877835565 0.310777913024 0.317140644019
r=14.7151694989 0.196507346478 0.309719722609 0.384985858163
r=14.0016160728 0.192474674385 0.331030297372 0.371878063582
r=13.2181413286 0.247388247662 0.241025865656 0.418208896384
r=13.6691784572 0.21668583311 0.30241497188 0.376723010759
r=13.6594651499 0.176358031253 0.358881683852 0.347772935048
r=13.5529853025 0.209067973762 0.322987097239 0.367793555828
r=14.1396661463 0.2109827532 0.322341652013 0.3777177394
r=14.5732710984 0.241427571728 0.236179146256 0.426721983405
r=14.4265161941 0.204172822286 0.307902190026 0.392627255706
r=15.6067354633 0.18981426852 0.345573832393 0.321289500389
r=21.9982353818 0.138848345026 0.385164084938 0.221455812421
r=18.0924583168 0.154551563781 0.389030012231 0.226916925393
r=20.1420649679 0.139935858762 0.391991871209 0.222398628267
r=21.9459506204 0.129526220667 0.400083558599 0.21258804052
r=18.551627701 0.146427254262 0.401360731448 0.22675004266
r=18.77628552 0.155126285943 0.390053108215 0.229723038137
r=18.3615356242 0.153276615314 0.355070131065 0.245389744769
r=20.3986834287 0.138009196296 0.370312803575 0.231202642316
r=16.6451709369 0.193175893778 0.321050237934 0.294661179576
r=17.0076752068 0.210397146088 0.309255055264 0.280509076247
r=22.5262908303 0.110228961989 0.397843256127 0.191613447053
r=21.7889209758 0.134109816972 0.381079153791 0.212835749941
r=19.3236229528 0.173839446012 0.34644780713 0.284124134393
r=22.1191146539 0.14590747331 0.386589248923 0.237450833489
r=17.4910998094 0.176522767593 0.349070241146 0.270648531441
r=13.8322586589 0.230886517099 0.287246787192 0.358690917012
r=13.304903042 0.241489949428 0.316624877821 0.306914283286
r=13.8300569823 0.225628813812 0.291524036315 0.353177556184
r=20.7498528657 0.142280796127 0.370484545041 0.238693259403
r=19.5050038518 0.145034566602 0.366732594219 0.244724283718
r=15.8383498457 0.19954068518 0.315342800556 0.333007458598
r=15.6734546307 0.206191386934 0.330394788866 0.306145829982
r=16.3442587045 0.191740075506 0.320027872825 0.321754323928
r=15.9522828937 0.198687427615 0.324239694591 0.320765238279
r=19.1176413779 0.150159744409 0.338598429429 0.263832074289
r=20.6113174105 0.154068533306 0.344475892045 0.254624481957
r=18.9732438892 0.145017297177 0.339917419931 0.268496819551
r=18.50291035 0.161704210238 0.34394170448 0.265538053704
r=19.1273703715 0.161709633942 0.342399880588 0.255547607437
r=19.3065899685 0.15852031127 0.347273403386 0.252602103572
r=18.9379506627 0.158375487427 0.346482599895 0.25760362069
r=19.0311125936 0.158586735489 0.346606863282 0.257061265167
r=18.8460172402 0.140679326023 0.377534100027 0.327627707943
r=14.3076832049 0.185812469318 0.326215022091 0.33754704631
r=15.3112146746 0.196992881378 0.327123943849 0.261592708403
r=13.5680282337 0.216245966918 0.310952953052 0.3845903751
r=18.3402281467 0.177217903344 0.360906104128 0.267097728178
r=22.6109034516 0.134662706385 0.382756317498 0.231564425046
r=21.7604301737 0.143872490958 0.380799768438 0.197172145991
r=22.9474038562 0.117772648586 0.400115406809 0.196999422966
r=21.110154801 0.13403182332 0.369511346839 0.208242761499
r=20.0506134932 0.128631992555 0.410436700789 0.191948436908
r=14.3323224313 0.196490185773 0.317665607934 0.325594680438
r=15.1862245545 0.208683240947 0.321497327978 0.28837504564
r=14.0045904077 0.204815394763 0.317829145121 0.323045319289
r=15.0735405192 0.206886008996 0.329198848892 0.283043709227
r=14.677989937 0.199571699201 0.306688081707 0.335804299481
r=15.3272325899 0.193175607369 0.297900956287 0.330129636311
r=16.7085536215 0.195113897694 0.302615529244 0.364859142893
r=18.0187419011 0.216700886505 0.297837025262 0.339368468376
r=18.1262138771 0.215661461518 0.299565463973 0.338354817941
r=18.6203019254 0.161479573585 0.338413107248 0.271016670244
r=21.8878460124 0.132291201429 0.366815542653 0.225413130862
r=19.8071849227 0.143239536324 0.354260684895 0.26314043005
r=19.99978126 0.153865870424 0.343559323726 0.254980676473
r=14.5811571557 0.197969543147 0.325149976927 0.323027226581
r=17.4291558055 0.180964136323 0.337859151066 0.290715216348
r=20.6677317934 0.174483273844 0.356810824272 0.279862206358
r=15.0024648769 0.187286378663 0.336583179246 0.328962850899
r=14.4406300782 0.198952034656 0.317659241478 0.334249504511
r=17.0449152086 0.195471323894 0.318219381852 0.3079536481
r=17.52607756 0.185232200959 0.333270872958 0.28574430383
r=16.520021618 0.202471574484 0.310922142995 0.320317016766
r=14.9371129326 0.202966059019 0.315103904388 0.325813274247
r=15.1262505878 0.193953391964 0.321636907406 0.325841698499
r=14.6718027436 0.199778915848 0.326258640472 0.31488540005
r=15.4391994222 0.195832424176 0.321077896574 0.3206415012
r=23.0302604878 0.118786909449 0.428364911417 0.174673966535
r=15.7932216129 0.202187306661 0.313634254485 0.30594581357
r=15.3695636093 0.247151796176 0.282290030663 0.326053897739
r=15.5485480124 0.230433679807 0.290754275811 0.318016276519
r=15.6113105216 0.232963354648 0.286549879394 0.320033195265
r=15.5519950576 0.184224258513 0.340612157404 0.317274089407
r=14.7126350833 0.182335870339 0.318677106719 0.344193177463
r=15.6184363514 0.180754677481 0.341579177942 0.317714915988
r=14.3128161754 0.181001621172 0.35113701091 0.332559260395
r=16.4940635887 0.197816414755 0.310198479063 0.296061973431
r=15.1030533418 0.193806585007 0.339682340779 0.299692992074
r=21.8251463157 0.136919673716 0.391957385495 0.219302413147
r=22.7268925875 0.12085077677 0.416023491597 0.201404734033
r=18.1699326948 0.114240525579 0.398990206217 0.174219843056
r=15.6478634562 0.21188630491 0.298527652047 0.275167785235
r=23.351483285 0.114006514658 0.434033901118 0.157160936949
r=16.7334804195 0.184830602897 0.329509346759 0.302851483514
r=14.5459993652 0.136984346975 0.360304907875 0.340534811675
r=21.1725925661 0.135961238612 0.396105820651 0.190765820909
r=20.9407289823 0.118807134181 0.418589784568 0.19766029534
r=22.4124223981 0.123582689507 0.419424838269 0.179116833204
r=20.5076703388 0.122503424904 0.415999711587 0.201023866176
r=20.5443284432 0.132736231473 0.421793912946 0.187603732344
r=19.7140353924 0.14898958853 0.398595614929 0.208168436796
r=22.6734347256 0.124519413007 0.415804768867 0.190402700312
r=20.6791512566 0.136715718351 0.403687246055 0.210628034027
r=20.4687757929 0.134028060814 0.418359995969 0.187799005283
r=20.5646688837 0.132924791337 0.421354539681 0.188097479532
r=19.091171583 0.126101133109 0.383311415755 0.211489614671
r=13.4414686235 0.184583910777 0.321586484525 0.393057480367
r=12.1623531927 0.134529629829 0.344275506367 0.367538816956
r=12.5964665662 0.203577936061 0.306443597813 0.385566782618
r=14.4268041963 0.221009656905 0.283818795635 0.398052916699
r=13.7653542932 0.201883684588 0.296236854331 0.367360729822
r=14.8454217252 0.218884105473 0.274877474904 0.370048051072
r=15.0753745032 0.212037429709 0.268666662995 0.371174277264
r=13.6897906264 0.204991728404 0.300390802944 0.397420221055
r=13.6354805844 0.191273540142 0.294206963453 0.356270693182
r=12.9279870637 0.236961915753 0.254760530871 0.409293133295
r=12.9153245607 0.242803293324 0.26937555798 0.399950401746
r=17.7109584438 0.201393931628 0.294469836117 0.323338031979
r=13.9059137095 0.220400067327 0.265486024706 0.391780170892
r=22.8841917789 0.118870086691 0.407638271522 0.182667947934
r=18.5419380663 0.175204690972 0.367132050384 0.262866931402
r=18.1018738442 0.165482161651 0.364894513227 0.280336151337
r=19.9067632047 0.167702801809 0.36019984789 0.259630794095
r=20.0695966639 0.168141216359 0.360974189991 0.25756735044
r=18.9954427303 0.155793353887 0.344110690457 0.252332220912
r=23.253118447 0.113522420503 0.43473687901 0.160011219016
r=15.8047584866 0.194537709847 0.325783011776 0.267702330243
r=15.8414401044 0.195768499002 0.321401189729 0.27761376291
r=20.7056222952 0.139477635392 0.388910227312 0.214410419358
r=15.2240659551 0.199175676389 0.330666442361 0.312383242014
r=15.6222398165 0.194641618189 0.319047873192 0.32865453381
r=14.8938132595 0.232030437014 0.239168820895 0.373583270943
r=19.1512007654 0.161744738629 0.341178245455 0.248397073244
r=14.9783665552 0.227310928808 0.281714303821 0.300765141765
r=23.3784728212 0.13601342711 0.398305626598 0.207496803069
r=15.9660125203 0.206477933692 0.326616499405 0.278862827722
r=19.6372587512 0.146347638942 0.339030256995 0.251550829219
r=18.2782057326 0.160791448715 0.341953929627 0.285714285714
r=19.9149050358 0.154702572347 0.331149517685 0.263987138264
r=16.0161653135 0.204244265399 0.295117333686 0.320036983225
r=15.821808074 0.189884148064 0.320641424131 0.273452952812
r=16.7836450475 0.179868175956 0.316929359507 0.288057028228
r=16.6745469612 0.186473784277 0.322119573557 0.279737985815
r=18.5472419034 0.177758628662 0.359948107241 0.22643229071
r=17.2431125368 0.155070137483 0.322457952404 0.270046758322
r=17.9783069088 0.161056122849 0.332636912068 0.277924316419
r=19.1078275782 0.159795643227 0.333995600653 0.25792946853
r=16.8593706048 0.159428092845 0.312335486959 0.285235702321
r=17.7703677611 0.158396609571 0.350520925305 0.241568073459
r=20.2715656009 0.13866946433 0.382745001234 0.233399160701
r=17.1746412734 0.169812890678 0.35278271813 0.290731900111
r=19.3271560337 0.176076206421 0.33069339162 0.277666682168
r=14.3676255569 0.214097459766 0.315258229126 0.294790556833
r=17.8009357236 0.158886569495 0.351199754489 0.226788085406
r=14.2896363283 0.20427157285 0.307842849926 0.314371488398
r=14.0849111332 0.225091301257 0.285413449676 0.360880985645
r=14.9292384723 0.191207015924 0.315624278791 0.301430879298
r=17.2929185079 0.181075473886 0.325090524851 0.289859928096
r=17.0732624415 0.187382236372 0.331654863232 0.265967123644
r=21.8724280449 0.145464128072 0.370494154373 0.21417874898
r=24.3243542215 0.124065402773 0.383120796122 0.189339506616
r=21.0674877134 0.138215983699 0.354803411063 0.217115689382
r=22.8073992374 0.134598551763 0.357523673112 0.225192965704
r=21.8497272096 0.148164859727 0.369279939838 0.220517641161
r=21.5923722866 0.140363373319 0.373782357666 0.223455951858
r=22.7457956889 0.133745230992 0.373688942164 0.2110702481
r=20.1753777242 0.147188725846 0.359116664245 0.238021211681
r=20.1081879417 0.150286927128 0.381086392579 0.222183790583
r=21.4680221582 0.12613101701 0.391723971529 0.220623718181
r=20.2508897064 0.148702301301 0.364421733696 0.228880229395
r=22.5188770785 0.137037891015 0.367546142275 0.220483766483
r=19.9061205826 0.147184822521 0.359265605875 0.231566707466
r=20.0905366706 0.147889232103 0.348344442638 0.244458895573
r=18.3893188755 0.150504469653 0.349783051911 0.250614250614
r=20.0752174306 0.133709356337 0.361456062186 0.240686320978
r=20.9884578606 0.13435903195 0.369981470043 0.21638497389
r=19.7906871874 0.133704735376 0.351903435469 0.249535747447
r=21.6221604877 0.140753425396 0.363894286657 0.227190086031
r=23.1216987142 0.123131209366 0.394579326839 0.199875915661
r=20.141628183 0.149522255884 0.37000366215 0.228911009755
r=21.3542351949 0.140535944107 0.383491910278 0.230924802353
r=21.4292691375 0.135881168792 0.389221008967 0.229366192887
r=21.6557926398 0.143117958766 0.375317273011 0.233869172196
r=20.5707008875 0.142034257996 0.372037794957 0.218735788995
r=21.1268502471 0.140702335597 0.383809839324 0.219049196621
r=22.5034458642 0.122717399806 0.411484750576 0.199683519551
r=23.256449 0.121157877225 0.406082182665 0.191129595741
r=19.8077380266 0.125522276466 0.41892070194 0.207679113339
r=19.8719587448 0.138737465779 0.402949606211 0.198676932217
r=21.3715571567 0.139434336156 0.41406953702 0.191542064493
r=20.3819702577 0.140885759964 0.395787170785 0.199197823465
r=22.7333043595 0.12888769017 0.394518580313 0.211008627638
r=24.3409171757 0.097751514848 0.42290550353 0.179127647854
r=22.254185269 0.135429013141 0.408734862149 0.204019582582
r=15.0271644849 0.206752801688 0.287485696871 0.366821341705
r=15.1027239701 0.207705389081 0.28446607635 0.370140151293
r=14.1915059854 0.21028515033 0.280276594858 0.375364088169
r=14.5167614987 0.187164503635 0.314704083713 0.368519399334
r=14.2704274673 0.205542078746 0.288766560926 0.371431237171
r=23.703252437 0.129382226217 0.401382474195 0.180837543784
r=20.4328978926 0.140505961923 0.378433258523 0.20733140964
r=21.8835436409 0.118441334238 0.453665454097 0.14889943893
r=17.8668559055 0.192592018197 0.319117038875 0.278329197684
r=19.0109277774 0.152105152175 0.328038237155 0.264145638575
r=17.7492923105 0.165938637546 0.329901196048 0.288091523661
r=19.7408860738 0.157295946681 0.347676110024 0.252562402955
r=19.867114804 0.15622294586 0.348788430169 0.250201244832
r=18.7027158352 0.161626368339 0.345555154577 0.251172861783
r=17.7675792432 0.167710900615 0.339816491968 0.267838584197
r=17.841614948 0.173384180986 0.327132330154 0.289340931786
r=19.3414432794 0.154822097041 0.347246765674 0.26194134095
r=19.8816604204 0.155824376217 0.349011078868 0.250738331719
r=18.2626828766 0.169607116383 0.3280948851 0.268495181616
r=19.3499757468 0.163411713292 0.342919412235 0.268926688347
r=17.6320671935 0.182316880046 0.338526453593 0.268519626405
r=17.564732558 0.164379864141 0.358405686266 0.272931755814
r=16.5735477876 0.221526263627 0.292051536174 0.31028741328
r=17.0964304093 0.186626341607 0.312838859588 0.297716962343
r=17.1208217243 0.186238298061 0.306385598296 0.296519366432
r=17.4302835474 0.174949747002 0.310494212241 0.284616806451
r=19.3757992951 0.156464678828 0.346503455044 0.2509202098
r=19.2952887917 0.158124292132 0.344903311997 0.252437798068
r=17.1815187804 0.203396544041 0.322844976977 0.283730256969
r=20.5277434356 0.152166289412 0.365925973157 0.217266554022
r=22.0542739021 0.134790070088 0.393519064497 0.218005023579
r=20.1213605265 0.162596148448 0.339003986301 0.250238616585
r=22.8245523219 0.126293473323 0.397102619757 0.199586088537
r=21.9465674616 0.130521379589 0.40076643808 0.213644614764
r=20.9608687389 0.152213664321 0.382722890231 0.221200199479
r=13.1125893157 0.211612451906 0.310423224904 0.361446309899
r=13.503596379 0.217872244035 0.285034732709 0.364957716702
r=14.5959151862 0.206354128412 0.303176492611 0.351078955754
r=14.6798300266 0.20745799254 0.314612926272 0.336260528878
r=14.7071709404 0.207382909512 0.313417283841 0.336901969779
r=14.6918533333 0.207415869064 0.313829073971 0.336327663461
r=14.5345322825 0.200698689956 0.345021834061 0.305414847162
r=14.2187005832 0.207687338501 0.291698966408 0.36371124031
r=14.5440301711 0.202812172735 0.305872437179 0.341649725867
r=14.7236939439 0.227982718511 0.268660684613 0.370754403456
r=14.0983367219 0.206620372343 0.326161973331 0.326374984024
r=20.9889439497 0.121787845573 0.391426135672 0.233873259449
r=21.5870845452 0.135904022331 0.40103045331 0.173514083357
r=14.9110102723 0.213987886516 0.297730315588 0.34109021358
r=14.8785961125 0.201178162118 0.320133702626 0.316789532298
r=14.8630371204 0.201016371436 0.319733256626 0.31599532333
r=15.0657222653 0.19597673204 0.338285878942 0.298611486304
r=14.418342031 0.198107025846 0.320240262104 0.319796141245
r=15.1712953655 0.195794120984 0.322695998707 0.311804793849
r=15.4121624948 0.193649766444 0.326144801022 0.31716401213
r=16.5560708859 0.191583718826 0.335107021743 0.295254847903
r=16.4239854545 0.193961306437 0.335052152048 0.293810574092
r=12.8335509737 0.194261206843 0.342968657681 0.289490696009
r=15.7136494564 0.192678640816 0.330485751458 0.303407625643
r=15.7393721409 0.191881674317 0.33127620492 0.305245217314
r=15.7662795107 0.192249254236 0.329625873463 0.305453086516
r=15.7623955364 0.192114064228 0.330616896622 0.305685864519
r=14.8863085382 0.192582713807 0.334544009988 0.312241075989
r=15.5684024473 0.181052859217 0.340742685903 0.313648861565
r=15.7976098752 0.209341800646 0.307714832133 0.32337143014
r=22.2036051827 0.117064101776 0.439109458546 0.163312027534
r=21.8792298818 0.109632430574 0.439168119429 0.146561249294
r=21.6941991406 0.109066445051 0.43725513475 0.161897977759
r=21.480603321 0.112358565404 0.437727026011 0.153672080498
r=21.99278961 0.115860682161 0.428221731773 0.169879313315
r=21.308357869 0.124765177549 0.422817869416 0.171683848797
r=22.1918757818 0.113603460294 0.417862696384 0.176732381276
r=22.7518695771 0.115802139037 0.424385026738 0.176443850267
r=22.1116326234 0.110928484692 0.436363734345 0.162488413701
r=21.7338814826 0.105540624354 0.431879264007 0.163065949969
r=20.732157592 0.111236048642 0.438759786773 0.149883391638
r=22.6391699496 0.114022287079 0.434797028389 0.160785354205
r=22.8584236756 0.111197551994 0.436440018671 0.157564441678
r=22.3885359448 0.126081406893 0.414444759609 0.171642320238
r=21.7449917437 0.115634631172 0.426954497127 0.169145256585
r=22.2410760292 0.11238622873 0.434723171565 0.157103284527
r=21.1924043673 0.116723735327 0.440308275479 0.15950952366
r=21.9173382816 0.110766657829 0.435418408762 0.151659154413
r=21.8175386378 0.11852325357 0.420168371285 0.190756464685
r=22.7728565645 0.115569319151 0.414164534805 0.169785916252
r=21.5568441812 0.10928223396 0.435436542057 0.148220939279
r=21.1116869924 0.115493646139 0.430107526882 0.163831867058
r=21.9050367163 0.109263088495 0.44559321526 0.156792232311
r=20.9435650781 0.112855719669 0.419608437649 0.170810412786
r=22.6134962675 0.122131026687 0.420995724185 0.16410281614
r=19.3670688362 0.15767597549 0.348299376184 0.210810960344
r=19.1116643344 0.153521763873 0.36457953335 0.233500167807
r=19.2991258477 0.163593999101 0.362956301353 0.215468258186
r=19.1428906625 0.182255000559 0.338853503185 0.245189406638
r=20.5574025178 0.138613023515 0.367504545182 0.203636418233
r=18.3478615508 0.186497064579 0.344748858447 0.253881278539
r=18.0293532958 0.186540763377 0.334194181217 0.255571503534
r=22.5964869931 0.133686022589 0.383549565436 0.231305370114
r=17.2109116243 0.182176542058 0.341839471605 0.347304959908
r=19.3998747895 0.155619085326 0.341889713576 0.218161344477
r=20.765136681 0.162921473466 0.353000238682 0.314252526056
r=20.3829579208 0.161351425816 0.357969417275 0.3093745695
r=24.5032766156 0.116090412482 0.405678584279 0.203591639135
r=25.4335632961 0.114738885323 0.407591001539 0.186302789399
r=25.4114997276 0.118219476777 0.410118446888 0.159648390065
r=22.0332740758 0.137346451003 0.384803512868 0.19698738258
r=16.1619692867 0.184253596348 0.343957274528 0.325954001206
r=16.571771988 0.207276432207 0.313147853846 0.33478533858
r=17.8665034593 0.178628089512 0.380406646627 0.240230460922
r=17.9963132454 0.180302461552 0.358383952134 0.217697811448
r=16.5609453462 0.179229814426 0.339496146007 0.274211961935
r=16.5918255922 0.180732573772 0.338986233261 0.273400827657
r=13.3674827982 0.23167605035 0.259255919021 0.388295519452
r=17.4567791173 0.168265583865 0.366739547544 0.263665164428
r=16.8544015304 0.193222576209 0.327354337565 0.279576506037
r=18.319225866 0.177766686049 0.340012383858 0.256163199358
r=14.361273456 0.20476892822 0.312368310156 0.313351594325
r=17.2432680111 0.170742270789 0.355010660981 0.270755597015
r=17.7970846105 0.18049915562 0.344699339416 0.268444398196
r=18.0536742935 0.180649944396 0.339626838008 0.274978376375
r=18.340431247 0.177733012987 0.345096457665 0.261854100524
r=18.2862434215 0.181258153402 0.340980140374 0.264013304946
r=21.7987313575 0.133992538265 0.38625952901 0.203948430741
r=20.5803564829 0.13148755547 0.393305035694 0.215705190044
r=21.6254786441 0.134345569864 0.381766929336 0.206291242232
r=13.7967463786 0.259038080313 0.220507902295 0.431796048111
r=15.6210495675 0.198999736001 0.305215452759 0.351955061453
r=20.1355628524 0.168224559387 0.334085891297 0.284575396046
r=21.4843908109 0.134518004439 0.390456214572 0.193946320086
r=21.4896675271 0.136469010442 0.376702749305 0.207701887154
r=22.0503951004 0.133260241204 0.382786803548 0.218254759294
r=21.8167109717 0.131047904358 0.392148373769 0.193290020993
r=21.3053394233 0.123299141721 0.382823948085 0.209807410509
r=21.5095278168 0.134124859076 0.382275225479 0.197593714769
r=16.6745384361 0.184710450503 0.321781971525 0.284581019582
r=18.19945448 0.159298592245 0.351321313905 0.276981970857
r=18.5520890323 0.167672530065 0.354781910832 0.231697513592
r=18.2836927764 0.16804153438 0.357590200425 0.230773338297
r=17.471468456 0.178137447688 0.324117492171 0.276284755486
r=17.9552828683 0.170974259746 0.332773905661 0.270565548469
r=18.1761865189 0.176272978617 0.338227885529 0.258492617194
r=18.1662458852 0.176363341677 0.337053543599 0.260397361873
r=18.2039259753 0.176855438764 0.336684709989 0.259541277449
r=16.6613292061 0.200484398147 0.317927434336 0.286512098196
r=16.2750155736 0.181015014559 0.353055138971 0.261205482969
r=21.5423434484 0.138552646281 0.38889716563 0.206022570673
r=19.88234851 0.15668595364 0.36454746607 0.233703690556
r=17.3905596855 0.1607149438 0.380725999631 0.231582826608
r=18.2336184996 0.166388846795 0.377531949285 0.229125625095
r=19.3166776724 0.156340123251 0.372666282141 0.224947633648
r=14.99750231 0.200509662349 0.324952219155 0.306349543427
r=17.7062597213 0.169902912621 0.372836639932 0.229421696919
r=13.6475041683 0.178986244179 0.345394208639 0.349301504041
r=14.9748566309 0.189148852114 0.329441201001 0.320793643826
r=15.0702333295 0.20642303433 0.309368770764 0.347552602436
r=18.0033614574 0.169349981933 0.364114505962 0.232665515718
r=18.1090310372 0.173871946669 0.373712750609 0.240336301677
r=13.6582290633 0.179770268763 0.347329095573 0.347161815546
r=13.9262004755 0.2 0.325966211525 0.352117565378
r=14.4714417249 0.204958171802 0.314017547439 0.346332381147
r=18.2012848043 0.170241650828 0.369678608686 0.227174643097
@balllist {Second Position} color=orange
r=34.571217636 0.270345930814 0.20075984803 0.270095980804
r=35.4173186218 0.28131922225 0.205580292216 0.270288412056
r=38.4235445711 0.30025043107 0.159803760571 0.315810000821
r=37.7913578181 0.291375223155 0.161403611461 0.328133688431
r=38.3259844731 0.300476580916 0.163267397766 0.319155478118
r=41.7218399302 0.30429041023 0.151142906002 0.338577590302
r=40.0371303253 0.287406918308 0.160730225108 0.348422043701
r=31.1163535958 0.276347049321 0.220621495771 0.216117076879
r=28.7781145041 0.267476563323 0.228854323935 0.184789859907
r=37.0175512237 0.288815405563 0.188017895351 0.295127407119
r=37.0696212515 0.279212209401 0.191939359074 0.289770227742
r=35.0726960285 0.267208522753 0.204757312761 0.302291408367
r=36.0776271484 0.281003829747 0.194642505008 0.271766769416
r=36.5954757534 0.288375595302 0.194359420687 0.262656587684
r=36.4189785822 0.295739157017 0.188868862243 0.25730265345
r=36.9139496402 0.291983269432 0.187800627396 0.266190310213
r=35.7596200101 0.285403673399 0.200205985009 0.276534874406
r=31.8941615962 0.277247947002 0.206472983231 0.226057552964
r=33.2145621305 0.277724274089 0.20221986806 0.237010641884
r=38.5148431296 0.292012938542 0.169420253794 0.315103259517
r=38.4805943877 0.29787671057 0.178926288223 0.305322344604
r=39.1255817935 0.265171563131 0.21333632354 0.262585034014
r=39.1098815283 0.245886244499 0.172371261178 0.312505256076
r=42.3673296057 0.327946500935 0.150327649193 0.348401666551
r=35.1653859181 0.276168280628 0.205287901314 0.233836942982
r=35.4515669682 0.270750752794 0.20162977833 0.250029771525
r=43.5542639853 0.294666604451 0.158928654752 0.34590079791
r=35.34436086 0.273967747652 0.199929115719 0.269750132908
r=34.8087183215 0.281548893647 0.205389007852 0.265274803712
r=35.0233011919 0.292812854773 0.199414898262 0.246092044363
r=34.1665130574 0.274749734231 0.209337349398 0.250365432318
r=34.7694940466 0.279989332816 0.210798099302 0.282219743988
r=38.8269370108 0.286952114702 0.158386057842 0.332352412248
r=42.6390894719 0.2972018262 0.137875876165 0.371149595103
r=42.7658519022 0.30518408835 0.137522557957 0.384896580445
r=41.8562031033 0.323169791039 0.143205493417 0.338934431183
r=41.7175067179 0.295348794097 0.147711473222 0.34219453868
r=41.8533751722 0.321971681585 0.14386354947 0.341233173148
r=41.8849296702 0.321360278346 0.143010161895 0.341343714011
r=39.3496112278 0.261913794613 0.178101380337 0.326640791432
r=41.9327849147 0.345087268539 0.152166208913 0.29312483388
r=39.0605239083 0.314612029192 0.155868165205 0.324784001911
r=39.7832759771 0.291654264453 0.155809959931 0.341534058386
r=40.3754581785 0.303230212812 0.148487341477 0.343448768297
r=40.8242898688 0.285996810207 0.152153110048 0.359425837321
r=39.872810509 0.275641130953 0.163613662127 0.334521677701
r=42.3857198388 0.288047901407 0.146087664225 0.338594349494
r=40.4589587443 0.306937488233 0.150113962434 0.332469212785
r=40.5623326094 0.309325138757 0.149701434323 0.331766931097
r=40.7246192204 0.272455177819 0.160419320074 0.35607916136
r=42.16777085 0.301020718148 0.140014581688 0.367093991129
r=40.9889669468 0.303617477209 0.160979551811 0.342834053681
r=40.6169215782 0.288084097952 0.164884243787 0.347450932734
r=40.4653145493 0.294066093053 0.161589452164 0.340793944903
r=38.8829542877 0.302017081592 0.166681809922 0.304424859168
r=38.9405543133 0.295708773833 0.163112819096 0.311593201721
r=36.9086359663 0.276407384399 0.177391856734 0.279673908136
r=34.1395894445 0.267282372086 0.211129192468 0.259631844792
r=33.4287066633 0.283095134362 0.206265501672 0.239964509993
r=33.3782103528 0.284157252036 0.206260644773 0.240302232041
r=33.7670136739 0.242034949464 0.234014525361 0.248399995337
r=33.3611531835 0.28295835098 0.204363563329 0.244813629477
r=44.8588318344 0.271361207168 0.121848475322 0.385539138636
r=45.3800273001 0.297555401567 0.118063044665 0.4033656251
r=46.6999998166 0.334330261964 0.119371267274 0.389423807485
r=45.0745283403 0.256904866287 0.124506795265 0.389490824826
r=46.6026543121 0.315256643724 0.118213525109 0.369641038304
r=35.2072421639 0.279795283167 0.207037354009 0.2517489068
r=35.7477031781 0.28636832447 0.198030872137 0.246231078112
r=36.5633521395 0.290896376907 0.192342992002 0.261395918011
r=36.1688168242 0.293708098039 0.189895072036 0.262984888024
r=36.5878679839 0.289194321861 0.189949858593 0.26633694479
r=36.2485988454 0.295271214192 0.187861724432 0.263327875501
r=46.3922750983 0.335632183908 0.122685588614 0.366297356737
r=45.8616427428 0.334134640841 0.1315432759 0.359857670843
r=46.8522352541 0.342526653028 0.132170219404 0.351190011939
r=46.376824821 0.336970057327 0.128577358448 0.363883684665
r=35.150419809 0.275835940291 0.198926186121 0.261828731016
r=34.445615248 0.28832082986 0.200287116792 0.248772807261
r=35.4122826576 0.27557482591 0.201550387597 0.242504270135
r=40.9923744104 0.283974763407 0.157034700315 0.342712933754
r=45.8026337051 0.292952963152 0.158498896247 0.323552385804
r=44.5625121196 0.313901227544 0.136010152951 0.390433469727
r=44.0949953314 0.328597707544 0.139884456477 0.366933943506
r=44.8663072449 0.340685009226 0.142327763779 0.339422531396
r=55.1517671667 0.378166233266 0.0934219397091 0.418087258018
r=34.2897527155 0.27650756617 0.203385917978 0.242866034881
r=35.8630211346 0.281585326314 0.18541277463 0.254519909216
r=39.3063262944 0.311666081065 0.15510329108 0.304452672895
r=39.0846279886 0.307287695727 0.157093365453 0.300388660549
r=39.9371964704 0.308190598548 0.152129794382 0.31250532946
r=40.7526710108 0.291133140576 0.158680985819 0.306725870852
r=39.3966929645 0.309949053 0.154660732442 0.309368054395
r=39.3488077116 0.309748419004 0.154507561765 0.309277014771
r=39.3818515312 0.308861517523 0.154947941477 0.309068390609
r=39.4545738189 0.309538058269 0.155122410903 0.308655280823
r=38.5030647203 0.303135274777 0.174495068107 0.293917332081
r=37.9676313803 0.303035810234 0.181897341888 0.286609880211
r=34.7046195592 0.290879333433 0.203838714477 0.253831275108
r=34.2893663018 0.284565599979 0.204206801735 0.263721273179
r=37.9538053633 0.285426893055 0.178659370725 0.304932807596
r=41.4894153474 0.296005311497 0.155969901516 0.315923425916
r=45.4363403028 0.318217090077 0.143035748307 0.363770240734
r=45.0361204146 0.321787031418 0.148219037393 0.342887820363
r=46.9336398987 0.304704439431 0.118914124269 0.411539893559
r=44.7441275297 0.29830337592 0.131003954064 0.384851683234
r=43.1193319313 0.303231636016 0.153236951207 0.342191984692
r=44.0616441526 0.292481799178 0.147379802494 0.375434296836
r=45.495394481 0.32451234992 0.141256070152 0.368311769981
r=48.3964105197 0.339398180546 0.117364790563 0.393182045386
r=46.0340413191 0.32489794796 0.136792228797 0.372924275262
r=41.3315628702 0.258962074906 0.16073914993 0.35001061997
r=35.461336461 0.277885022835 0.20248128443 0.272446913697
r=36.3865823067 0.288376812763 0.177081569292 0.26862626507
r=35.6498320598 0.27031403804 0.185533293113 0.277807766805
r=35.4134093592 0.286301482334 0.188159621866 0.252880121472
r=36.3233536711 0.281735262871 0.170476751419 0.282401316695
r=36.7922984617 0.292683370389 0.172382688831 0.269815298138
r=36.4051600088 0.26309496436 0.204690733502 0.269763163946
r=35.7769038507 0.270254517194 0.20050514863 0.262871575675
r=39.7137387588 0.289281316902 0.15447416002 0.34185976861
r=39.6302461095 0.311728562789 0.16009781837 0.315316989368
r=32.9999806393 0.275713585742 0.216141529569 0.245026492156
r=34.7630291284 0.274352270026 0.199524601854 0.264582838127
r=39.8114011801 0.306283662478 0.175378302129 0.304334444729
r=36.6183920967 0.267278516576 0.190906536805 0.297855403634
r=38.1934708807 0.278566265852 0.179709573559 0.319830475064
r=44.3379033219 0.30603354389 0.138586364626 0.35280984535
r=41.4896770738 0.296056266202 0.146933831966 0.350558837278
r=44.2378397889 0.310462866498 0.149203750558 0.326425063253
r=36.1916857112 0.268030785782 0.185087102247 0.296395911781
r=36.7585839757 0.284516702655 0.186242310972 0.278546932554
r=42.2491643652 0.301420083435 0.136627196494 0.364333572121
r=41.330078936 0.310344541312 0.140390129396 0.342759505992
r=41.2242092666 0.295815956152 0.150502854885 0.35839460848
r=42.1055994137 0.30665294042 0.141766396431 0.336378844422
r=37.1664034923 0.282344510465 0.18843868502 0.300558358962
r=37.228919455 0.284008895178 0.191731527343 0.285919336905
r=37.20014803 0.27703381319 0.20008927575 0.296507086263
r=37.9321199738 0.29533144618 0.179966381521 0.296391868764
r=37.3757245631 0.302272423972 0.18296210139 0.289333224547
r=37.2252223923 0.303337682091 0.181103796851 0.2894606255
r=37.3755025657 0.295965973497 0.183286730768 0.293450681937
r=37.3947580691 0.298068325036 0.18203130866 0.293125734175
r=42.0738885087 0.307996790586 0.174110724793 0.31874832843
r=42.2990400577 0.319996727213 0.151080019637 0.346833578792
r=37.7290114827 0.27902335174 0.170381212162 0.311090413146
r=45.8753446113 0.325650092583 0.128608098986 0.377332375509
r=38.1304114014 0.274079874706 0.174076812361 0.335169282055
r=36.3490541142 0.297175191689 0.196652844198 0.264102813253
r=33.9199419547 0.287741381756 0.207597490544 0.2548294352
r=33.8424345226 0.285574148875 0.209117137911 0.242989036353
r=34.4248115173 0.279193113642 0.199134857838 0.24730458221
r=34.1099323942 0.25895288319 0.202943508083 0.224933650433
r=41.1647983769 0.280373831776 0.148413042982 0.359024746932
r=39.9907892065 0.310215919275 0.152361254025 0.326550934378
r=41.1919047626 0.272499786016 0.153846928449 0.353224612689
r=39.6914616864 0.311269161243 0.153307141683 0.326924914298
r=41.5959891723 0.274936166708 0.145251626719 0.368132773248
r=41.6374516852 0.317585742506 0.152211033197 0.345917117066
r=43.5745838091 0.286263130089 0.144026974952 0.385504071104
r=43.3588524601 0.315894261704 0.147420265771 0.36081156209
r=43.3212477504 0.315659241409 0.147893620414 0.359805114729
r=38.1266339298 0.288617013665 0.187736996494 0.292766688131
r=35.1401473625 0.287494417151 0.191469405985 0.2836980795
r=37.6987287142 0.289907972746 0.188943456331 0.28203256349
r=37.188623019 0.294429964282 0.189097602951 0.285675291517
r=41.7657745931 0.291693585602 0.140101522843 0.350992155053
r=40.0396007834 0.301412603717 0.146129054378 0.331653294932
r=39.3322584203 0.287457458288 0.158379679588 0.350004150411
r=41.7938254915 0.275984759343 0.131422648064 0.373844343587
r=42.4217677867 0.307818386295 0.138799092906 0.353850524571
r=41.3505744886 0.310451214809 0.147540080436 0.326556847189
r=40.0567679262 0.305157205183 0.15244267004 0.309803823875
r=42.0979383312 0.31901618809 0.139598188476 0.340311235305
r=41.73071124 0.302455769295 0.134664450935 0.36738761876
r=41.7924539831 0.299532142963 0.133339255574 0.360235112967
r=41.6210940755 0.313301430051 0.137019002043 0.342204684745
r=41.0344817315 0.298658084224 0.129773074405 0.387409993454
r=32.9495023535 0.283741387795 0.217150590551 0.225116879921
r=40.900327039 0.302994174057 0.150192049907 0.33046762219
r=43.2983226106 0.330491361903 0.146772866652 0.331064742104
r=42.2272520205 0.317345374368 0.145904337144 0.334024434689
r=42.3922599415 0.319573781943 0.14549203738 0.334270112185
r=41.6599257926 0.312449928764 0.140690972237 0.339740647234
r=42.3452262941 0.287411706729 0.142419098724 0.352132727372
r=41.6629741323 0.309675193263 0.140743124317 0.336416115501
r=42.0359211494 0.272882618411 0.128729790124 0.367874512553
r=39.8170191846 0.294815562778 0.163043135275 0.33053548326
r=40.1969123972 0.28800789449 0.153049716488 0.344193477648
r=35.8495828802 0.287961756923 0.197190216336 0.249441575167
r=34.5339450199 0.269677188945 0.202833277118 0.25311005734
r=31.5461315901 0.221424660867 0.244418760265 0.219417239491
r=38.5795542348 0.30367826856 0.148310008151 0.338310528415
r=31.6224254816 0.27608456607 0.220440258097 0.226353243843
r=39.7759584222 0.282672388891 0.166425948087 0.352040605785
r=40.2441274074 0.228008315669 0.156346812327 0.387127017773
r=33.5463499433 0.268507660786 0.214798396969 0.244384882028
r=34.1026442788 0.255130090136 0.206865690724 0.24595665793
r=33.2637254962 0.27233328493 0.209130906224 0.230387001253
r=34.2301580246 0.255786285961 0.205025596654 0.254055807917
r=33.9584777414 0.273427213725 0.215318803753 0.225276346395
r=35.358899795 0.287831880212 0.198944729898 0.241399386102
r=34.0185282669 0.281186260176 0.19775816321 0.244147217559
r=35.1015593568 0.264201908298 0.205994247714 0.252963644941
r=33.9302158537 0.272615364717 0.21573649485 0.22518660336
r=33.9945313577 0.273582752651 0.215213497351 0.225314439204
r=34.8269711695 0.252508511826 0.182216137342 0.240186629677
r=44.5888977368 0.26133438923 0.101432059658 0.421104731736
r=39.7070128693 0.178907215387 0.143233224091 0.426153763499
r=45.1912375731 0.313787201148 0.128761526144 0.374523770084
r=45.6792534513 0.303485907199 0.123576980451 0.414147758499
r=44.0667601059 0.28688178401 0.135469020568 0.352134983317
r=44.481811584 0.307920720869 0.117572718773 0.383840044386
r=44.4575272644 0.324833257145 0.128360329796 0.372402474018
r=45.1966897384 0.274089525043 0.0846100362032 0.436236783428
r=42.1688659802 0.278095278264 0.106265421034 0.408928910352
r=46.7524581835 0.321684939411 0.110461627236 0.402980380842
r=46.744817172 0.307023112786 0.116139271898 0.386082729888
r=41.6400144161 0.300784531488 0.142052169208 0.358122250224
r=45.4952975583 0.320090165314 0.109693431331 0.400846207413
r=32.9642738225 0.271301496924 0.207519051999 0.247195514879
r=37.990475926 0.263483849328 0.185039440821 0.320264256494
r=38.896293538 0.262852811649 0.177077602011 0.323373293731
r=38.1012767278 0.289545164401 0.177141760943 0.305068517336
r=38.0459608453 0.291070662645 0.175727289438 0.304658192687
r=36.9825350221 0.300120629968 0.183059714326 0.287687518537
r=31.9076887885 0.284787715177 0.213687199804 0.225046453739
r=38.0154239564 0.293811074919 0.166424455024 0.322225006264
r=38.9319754063 0.30160657478 0.166869282986 0.309452361046
r=35.0450131131 0.272408254478 0.206868256573 0.258231781836
r=41.4781725313 0.319351065224 0.14070523291 0.343471431338
r=42.0345718895 0.299300848588 0.138976356941 0.356460479266
r=44.2431413942 0.318025361039 0.102659000909 0.406638320314
r=36.8043222078 0.292373840235 0.188127027231 0.285660405823
r=40.5377685827 0.315408606223 0.14105858442 0.341818143411
r=35.3517107522 0.291432225064 0.19793797954 0.244709079284
r=39.4992553239 0.310724090344 0.154388383655 0.324547133398
r=36.5654392563 0.287694644892 0.182997847829 0.289973414356
r=38.8202581512 0.274115468339 0.185256181162 0.310698853114
r=37.6242221566 0.296061093248 0.173191318328 0.299356913183
r=41.6455925242 0.308765904988 0.138290846652 0.341478448466
r=38.7189529533 0.302486578129 0.154987284544 0.308349816332
r=38.7121973813 0.280226393466 0.171077518269 0.328714715575
r=38.8055525774 0.300590013083 0.170257202529 0.314974914366
r=36.0226379069 0.273660837951 0.197105189578 0.275065762663
r=37.1584805246 0.268930141671 0.19628027078 0.287179845069
r=38.0738757157 0.280144159202 0.194928312136 0.300148860045
r=36.9757599015 0.285460867097 0.198360888384 0.289611864046
r=38.2425578564 0.269861210816 0.185929648241 0.286850921273
r=36.1463560638 0.270881158397 0.200364942021 0.274236270528
r=35.9205483423 0.261293507776 0.188471982227 0.29054554431
r=39.4487107346 0.264407625823 0.164654123374 0.332241255577
r=38.9090191351 0.300440248647 0.174690353284 0.312404470694
r=40.4074121292 0.3085852072 0.176021981719 0.30073459317
r=35.1762377058 0.295028394848 0.206191565712 0.26742355876
r=41.1243371864 0.309474045481 0.171397005233 0.310430396539
r=44.3383769954 0.318827258838 0.150060867505 0.343323365769
r=39.9626701494 0.292014770367 0.162289406877 0.323701823217
r=39.5404968649 0.296045255982 0.166939422445 0.315928507919
r=38.0076996273 0.28786303684 0.175946982002 0.312780196219
r=34.8701012996 0.291644073036 0.202161893709 0.268663183447
r=32.9113053234 0.290393954243 0.215998781927 0.258717635567
r=34.0428082524 0.271375745227 0.206701381028 0.286431212739
r=34.9894742288 0.283719264741 0.200445611522 0.282883743137
r=35.3528507025 0.287990641516 0.200990161058 0.271997660379
r=35.3436907444 0.286791104721 0.199300590681 0.27578517128
r=34.455805882 0.293425366425 0.202054419243 0.26910007201
r=35.8088858041 0.275490338515 0.198300159814 0.291980241174
r=35.4420019153 0.275088436444 0.207955349422 0.270481880355
r=35.2851921466 0.274158523344 0.199390758837 0.263059476415
r=35.3810547876 0.279501507242 0.20355120947 0.283802661569
r=35.0168239809 0.291731172524 0.202070775278 0.273471897405
r=35.6014096571 0.27723378213 0.201101591187 0.273684210526
r=36.2706155119 0.28044220452 0.188153687747 0.290630249824
r=36.5846881406 0.259762664018 0.187673166397 0.287207904229
r=35.8502507785 0.277087875628 0.193857237653 0.283628779979
r=34.43462184 0.28414846426 0.187029030266 0.290212813746
r=36.1592186441 0.266805942433 0.18556174559 0.295357474466
r=35.5264602227 0.293511103826 0.194546109401 0.274955841344
r=34.2430275546 0.279928692697 0.200660473434 0.245370126854
r=36.0111720814 0.283510337251 0.20125178946 0.258534474149
r=36.5621684879 0.295424250781 0.190947324876 0.256423515352
r=36.4265486942 0.292197889343 0.192124687367 0.255901909352
r=36.7390594448 0.299327603865 0.188293182527 0.258983835775
r=34.9729958192 0.281137890961 0.210297610025 0.259410843313
r=35.5935866097 0.290293191983 0.199320854729 0.251962895478
r=34.6705150075 0.288454480364 0.197054204798 0.236939164756
r=33.9030416409 0.286913991016 0.204212277491 0.233904508401
r=34.8849000648 0.249769098826 0.203962703963 0.24838369178
r=34.2953268291 0.268796313394 0.207508088536 0.243707801122
r=33.9962170406 0.269996397046 0.20379210953 0.260448567826
r=34.2720972806 0.266541385017 0.216812049477 0.237595714246
r=35.2954692833 0.287103704145 0.194275212555 0.244991673436
r=32.8343383691 0.293555010266 0.210326005308 0.22184385798
r=35.2476874801 0.294743622778 0.200644163875 0.235995877351
r=44.7120229592 0.325461581365 0.134271158568 0.34927808732
r=45.2305382181 0.333900193514 0.12883363631 0.344807365273
r=45.2649149847 0.333211570073 0.133330769896 0.346390840839
r=44.8808507168 0.317320106 0.141333152137 0.329890602704
r=45.3859279732 0.337003172234 0.134679977608 0.331545064378
r=33.2862221831 0.287591829144 0.216267319674 0.225163510121
r=34.3159937855 0.277240873906 0.205881005817 0.258919983511
r=31.3192186253 0.259263826376 0.220667118811 0.234621945455
r=39.0649560393 0.306081127654 0.161833126551 0.323252688172
r=37.0454346994 0.274337527237 0.190412595769 0.295424193435
r=39.2010784153 0.281799271971 0.176755070203 0.29994799792
r=37.2664140694 0.300894213468 0.18221859112 0.287958878232
r=37.1389169108 0.302434530879 0.182760684202 0.285709186789
r=37.0046499069 0.287164681824 0.191050162396 0.282401058583
r=37.9122332657 0.280458473142 0.182646910354 0.300145499896
r=39.4031053901 0.287412623532 0.174761544024 0.306428841982
r=37.7243365711 0.294011718346 0.18009804558 0.292850462459
r=37.1649594727 0.301629237327 0.182396872168 0.286384709578
r=37.9090752984 0.280108722511 0.186162589573 0.294044971584
r=38.1840360982 0.285187266236 0.179910666145 0.303564840828
r=38.5458769166 0.301307019334 0.168506253563 0.30823555909
r=38.9363869118 0.315533762203 0.16941832741 0.29798911332
r=41.7043357647 0.325312190287 0.155361744301 0.325510406343
r=40.0558971861 0.299745509534 0.179729281157 0.30007745362
r=39.5440828785 0.293690935711 0.174037224367 0.317788056258
r=38.2797970611 0.279926526651 0.189471130519 0.310540421894
r=36.959920502 0.301063549769 0.184330405986 0.289877229674
r=37.0670734923 0.301010487495 0.184541976909 0.290125902996
r=40.2256673317 0.320889240976 0.168341832945 0.297568945883
r=35.6489230019 0.302228456658 0.192112729939 0.242771065132
r=35.7380664005 0.293896004185 0.197076380811 0.249830810207
r=37.2784045211 0.302734265342 0.177306159115 0.28521700073
r=34.36756242 0.288930392206 0.209328151027 0.233859976781
r=35.1951870349 0.281691206132 0.206459257765 0.254790237999
r=35.5565298797 0.283371197429 0.206294675015 0.273729705768
r=44.2651188906 0.315932144106 0.131908009794 0.359741168241
r=44.0703557751 0.317653276956 0.126812141347 0.373905164603
r=43.1258210612 0.302919275161 0.131956838912 0.374247103088
r=42.7978615937 0.314848101942 0.130936914444 0.361175166466
r=42.7764282848 0.313868604138 0.131346537535 0.362479252831
r=42.7826262232 0.314903085918 0.131177466243 0.361175416891
r=40.9186458413 0.297903930131 0.140174672489 0.353886462882
r=43.178365212 0.284350775194 0.130927002584 0.391908914729
r=42.6862624222 0.315005068239 0.131457804808 0.366699708226
r=43.9711701166 0.304818876703 0.120505151213 0.408374875374
r=41.6760968854 0.292463681677 0.133855919567 0.37771056107
r=36.0720341763 0.270896764503 0.201964843909 0.258920959688
r=32.4637022181 0.274198577559 0.21176260969 0.245779447356
r=43.2568345693 0.318489002231 0.133331208161 0.35282116672
r=41.657897365 0.316287264873 0.138868117091 0.343972951375
r=41.5711630566 0.314877191029 0.137357063101 0.345660625969
r=40.5859104334 0.277648711438 0.14526266501 0.331712500225
r=41.3503460552 0.290083727703 0.138012377139 0.356796505278
r=41.3066106731 0.315466714346 0.138879624249 0.343740866689
r=41.2660629732 0.286053099904 0.142183202586 0.351782560953
r=40.4037430972 0.315346689557 0.144834118413 0.340343518229
r=40.397082549 0.313739807103 0.144021565804 0.338682820877
r=37.975083796 0.218058152548 0.169025392213 0.371527077845
r=40.8734075169 0.311565667403 0.141275244983 0.337754528003
r=40.9563740521 0.310150299827 0.141592154813 0.339078323032
r=40.9615487583 0.310832246728 0.141502004183 0.338833227459
r=41.0007478114 0.310891798276 0.141587968343 0.338471496067
r=41.1214336345 0.291754156972 0.142642301799 0.347710118608
r=40.978142926 0.290988291266 0.144907164262 0.349362043931
r=42.4667002102 0.327068253983 0.140676042934 0.339018877593
r=32.161317183 0.273246880954 0.21888636224 0.2274138037
r=30.9029870473 0.259459326737 0.217447884696 0.219510398507
r=31.7488846151 0.252602002454 0.2255332621 0.225929003918
r=31.3601686991 0.257676088681 0.21620809152 0.225648198405
r=32.4524656075 0.260966025293 0.214766189539 0.22960182296
r=32.6706691894 0.270011454754 0.221626575029 0.219656357388
r=32.5819844837 0.256501456684 0.214927880749 0.238163327316
r=32.804085821 0.261390374332 0.20628342246 0.246310160428
r=31.9331024423 0.258923426239 0.218102649221 0.227584732671
r=31.5572657673 0.254858383295 0.230308042175 0.225087864379
r=30.8803364614 0.250541395969 0.235965350658 0.215954522739
r=31.7594766919 0.267909259751 0.220880870257 0.232488723799
r=31.4824826755 0.269228774441 0.226388672787 0.227425963384
r=32.6564604125 0.271840873635 0.219578783151 0.221954332719
r=32.1781320963 0.252775796401 0.220758246639 0.235872037468
r=31.5962660105 0.266935280786 0.223297478145 0.217937187466
r=32.042778412 0.265845715662 0.210075498173 0.222431648499
r=31.0359986969 0.26081458669 0.22330770329 0.225897901328
r=33.6580042263 0.250518622154 0.213189888074 0.245694230027
r=32.1133097514 0.269601902967 0.217988420627 0.232574839549
r=30.7842444678 0.252412343556 0.226262129959 0.221130355266
r=31.9750090769 0.245943304008 0.217008797654 0.229521016618
r=31.6870495663 0.254937217178 0.216218646049 0.227216877941
r=32.0351433841 0.242928921038 0.219235933642 0.236453415342
r=32.057950334 0.268147638473 0.216051506365 0.231483756819
r=34.3726980001 0.29363597383 0.195803421995 0.265301464791
r=36.0179012315 0.291751178299 0.189330376034 0.281040696911
r=34.9232598279 0.285165351756 0.197645423701 0.279278911008
r=37.5485462187 0.314716728126 0.175081014639 0.280813498715
r=33.6401431346 0.286764103712 0.215741888284 0.25715763727
r=38.0524734537 0.303913894325 0.172080887149 0.296738421396
r=37.7506181555 0.302030709291 0.175254567467 0.300393040508
r=35.8779927099 0.275685434773 0.202250493345 0.283201074862
r=43.9151051302 0.328346667384 0.147073998538 0.344974861826
r=34.648828868 0.299085531238 0.191449704218 0.273395823318
r=41.9657942668 0.331332643806 0.16152120296 0.324421990612
r=40.968850833 0.307721449235 0.17543738807 0.335204573633
r=34.0161296675 0.287134866377 0.198030813516 0.287461973766
r=33.0366902093 0.294561174223 0.201026981463 0.271833022713
r=31.3834782222 0.304391705597 0.211640762139 0.245868330581
r=33.8026007231 0.281918737146 0.216330387416 0.249013395587
r=42.3605106004 0.296407959342 0.145102937376 0.338444310449
r=43.1816445957 0.313488239447 0.141388819253 0.344638121807
r=37.2945355427 0.289871409486 0.191779392118 0.287533400134
r=35.6151903209 0.297740922741 0.194296569297 0.26701986077
r=39.2640725684 0.309840323643 0.182689213418 0.267415756164
r=39.2311197933 0.310423817285 0.18460047917 0.266570031619
r=45.4224355982 0.323636145003 0.108034751837 0.404705154799
r=38.7000054717 0.309892463522 0.159341394851 0.298157154969
r=39.1715067534 0.299486527391 0.16527874721 0.318829862959
r=37.7255102419 0.306165171856 0.166201843171 0.307481600022
r=40.8246699165 0.292316336564 0.146052816407 0.350294985251
r=38.4683815304 0.291877665245 0.157349413646 0.325126599147
r=38.6289768382 0.303719658437 0.159570826965 0.317135076922
r=38.8237426405 0.29539107871 0.163622883974 0.323390584456
r=38.1512635997 0.302830831001 0.163144302096 0.314649376953
r=38.3257755709 0.30412628449 0.163645846583 0.314214930864
r=34.2487769621 0.275157860743 0.204271376002 0.258458191337
r=35.2867944137 0.284777156087 0.200077175381 0.245176538684
r=34.305757223 0.272342879108 0.199884681914 0.263117432251
r=49.1667467173 0.344151510508 0.120331416876 0.374104596036
r=43.4292505451 0.315358892376 0.151922794873 0.348455604118
r=39.4789730997 0.316588918633 0.170489563389 0.314688954111
r=33.6100767029 0.272914050606 0.210780216574 0.250897548132
r=34.4480888926 0.27983523326 0.212817319667 0.245061787528
r=35.0884788098 0.278904614771 0.195330409648 0.275291537925
r=33.5708114384 0.274545902543 0.208836803332 0.250508806317
r=34.0870249537 0.262246179611 0.193165166422 0.27789407578
r=33.7575075733 0.281637542277 0.203600620068 0.253276493799
r=38.7194940662 0.279028015532 0.170765312513 0.32879629243
r=38.4301163553 0.271733761423 0.181094097308 0.309088663868
r=36.1597537645 0.291611810541 0.195840731361 0.268358181313
r=36.1227641588 0.292952855794 0.195260711229 0.26920759104
r=38.6422264831 0.300128293473 0.171958072124 0.303909869634
r=38.1215468949 0.288585701029 0.179596027405 0.302735930394
r=37.8291901385 0.304062973804 0.178318646998 0.293434497232
r=37.9265989085 0.302846334879 0.178201200842 0.294155006479
r=37.8872714147 0.303973946556 0.178213090891 0.29388382694
r=39.8290455083 0.308545159546 0.171385237614 0.306863874715
r=38.3139925026 0.289635694153 0.176142431157 0.289203872391
r=34.7370251 0.287645722373 0.20162762114 0.249357517971
r=36.2355830151 0.279424467242 0.195117910854 0.274809792576
r=36.1866725563 0.282329095264 0.19767827529 0.272489404828
r=36.5651009719 0.289387280901 0.191140071728 0.261807344547
r=35.6346002702 0.293949789017 0.194438541635 0.278437205914
r=41.3314420951 0.318921214695 0.148906349543 0.320152898705
r=36.3944684168 0.29506120726 0.185257492613 0.275010552976
r=42.9142418491 0.290692073008 0.157308783386 0.340684044318
r=41.9114452642 0.317413634169 0.152407708178 0.323866379878
r=43.2792591887 0.304363233666 0.144673311185 0.356411960133
r=36.5598124655 0.297265828883 0.187658088088 0.267434857671
r=37.4384629657 0.297124521168 0.190463161037 0.267250385553
r=42.8630375122 0.291903646705 0.157243225159 0.34024757444
r=43.6493350773 0.305878268919 0.14422587364 0.349548715575
r=43.4677334048 0.309834727607 0.142062844317 0.345694756172
r=36.4369801864 0.295225574117 0.187061463052 0.262629149578
@balllist {Third Position} color=cyan
r=0.274735664174 0.125624875025 0.362977404519 0.110277944411
r=0.30140886788 0.192625243327 0.330364934106 0.132615845882
r=0.447960117879 0.343460054192 0.195007800312 0.275720502504
r=0.459752494492 0.352044250637 0.186601890603 0.278556586379
r=0.448526009237 0.366198626627 0.182663728605 0.282617607871
r=0.536738957533 0.355668927777 0.165013585666 0.296452526174
r=0.527011069625 0.356418815646 0.172921022706 0.310602447942
r=0.190698812511 0.0489974341918 0.450061769457 0.0353321296208
r=0.146472720419 0.0139040061796 0.455005091113 0.0119728942102
r=0.352007825121 0.200865590352 0.311807041432 0.13439019646
r=0.31896146603 0.204223207336 0.308246759839 0.133091942743
r=0.304530865097 0.17431234789 0.344721495155 0.147908343665
r=0.312992619325 0.195119926104 0.302072630279 0.143039511785
r=0.309209490622 0.204676361005 0.296792132396 0.150819650756
r=0.286381803663 0.179828648891 0.318867308503 0.105519164628
r=0.320170795756 0.205437434646 0.294004879749 0.140153363541
r=0.306961426122 0.108485438004 0.351604966527 0.0472621159238
r=0.199230858672 0.0287626802843 0.433593264785 0.0310813608447
r=0.237633256876 0.0792603650022 0.416863292724 0.0643809890692
r=0.443386563195 0.320651903459 0.173724807166 0.28805673053
r=0.434001093398 0.326529564302 0.170992836787 0.278620760482
r=0.335172157549 0.302324885998 0.261269342902 0.196486506691
r=0.385271715502 0.384772797354 0.214223642531 0.286785524066
r=0.455921428946 0.214662148678 0.234681534759 0.305994615883
r=0.247902199502 0.117852694178 0.322115964158 0.120906497368
r=0.281552629209 0.16979976523 0.285585478301 0.164781136762
r=0.475420991608 0.38155009099 0.0810508142411 0.373104381503
r=0.271609720209 0.0550416445153 0.393088782562 0.0441609073188
r=0.277304746976 0.10335474661 0.377551748751 0.0801927194861
r=0.265549898726 0.113265217012 0.364422321195 0.0675923500131
r=0.247415629044 0.069974751949 0.389606218994 0.0459448086464
r=0.27411469918 0.0856647595035 0.338816427463 0.0622090768037
r=0.42587677572 0.252914153056 0.267709712754 0.234914251148
r=0.54694145979 0.359108227897 0.155515812626 0.385801406307
r=0.585042452274 0.354973547422 0.161476408619 0.37858806472
r=0.514066125955 0.357792993035 0.156795430778 0.380410186339
r=0.515629155872 0.372207700721 0.141482676158 0.372559924365
r=0.518278350457 0.356793626232 0.158214567545 0.379274055785
r=0.515766494043 0.360202561247 0.155616784651 0.381002710651
r=0.443881619119 0.245688271515 0.277905856947 0.184579916538
r=0.455529070803 0.360769026313 0.181934969434 0.309958359174
r=0.443923167097 0.295446583113 0.234307318962 0.27929633166
r=0.443685677158 0.242907842015 0.258500286205 0.243354321694
r=0.483202680891 0.342144886143 0.165825869643 0.347018921814
r=0.530908656774 0.351706539075 0.184306220096 0.320765550239
r=0.451072654804 0.305377121359 0.210254809509 0.269529645632
r=0.493472194832 0.38425764446 0.13928612952 0.351267294501
r=0.444460455529 0.284191734619 0.234932857633 0.269310523933
r=0.444929439689 0.284600245119 0.235176569081 0.26975355888
r=0.548338862999 0.380821984912 0.142314098168 0.365298324679
r=0.576637877105 0.375599975697 0.149371164712 0.376359438605
r=0.506757482278 0.318072858025 0.228307848763 0.247003595685
r=0.459756801425 0.212888132709 0.278240262502 0.217111259646
r=0.488247366012 0.303870418535 0.229260914161 0.246168078584
r=0.405899444251 0.430265309831 0.176494639288 0.271988006542
r=0.410163915793 0.247584714106 0.287772103448 0.168259800159
r=0.314509312657 0.144946152181 0.317595477313 0.0931986865398
r=0.268644221557 0.110932645772 0.381765538813 0.0731660925249
r=0.234519548306 0.063151192441 0.407022964014 0.0510883785503
r=0.236165810858 0.063591044077 0.406934681213 0.0509799697537
r=0.226107096789 0.0883528986605 0.381156666395 0.0583229386461
r=0.240274982661 0.0661974475294 0.399788676741 0.0532333768496
r=0.514890772423 0.375919522163 0.111285759195 0.430116315624
r=0.580672760702 0.394866664525 0.111941223171 0.399983479342
r=0.64485661144 0.416803658014 0.114566209415 0.372248085575
r=0.479370555827 0.3398258909 0.0899668065385 0.461451744222
r=0.550249882139 0.378283280348 0.120281490169 0.403500108028
r=0.28281978315 0.140312780751 0.350202885962 0.0982794078199
r=0.263323928586 0.107268764315 0.368867302887 0.0685417536834
r=0.306583725605 0.22630129802 0.30225951663 0.127485686814
r=0.29051229346 0.208593101018 0.314049690796 0.117339125838
r=0.293900732474 0.212151435247 0.297583102209 0.119765551351
r=0.290527095505 0.209101131552 0.313444077966 0.117238952182
r=0.641648267942 0.429984646666 0.0798207394498 0.433362380182
r=0.635579955209 0.437508604348 0.079334738269 0.419595675057
r=0.650344735251 0.428176314953 0.0874495287349 0.421474810864
r=0.650728076896 0.441359929098 0.0719061669116 0.431913795618
r=0.279175483389 0.104556131672 0.391476602332 0.0843030493283
r=0.296651677627 0.143743632491 0.388209687876 0.0872464573493
r=0.261358457577 0.10082774931 0.413743266325 0.0710813296544
r=0.442378093599 0.350599369085 0.19167192429 0.274952681388
r=0.4002456618 0.41069791136 0.107013075225 0.352657497028
r=0.611059939951 0.423942583313 0.104899236341 0.375387847093
r=0.579181568314 0.444378272803 0.102561038442 0.36207163385
r=0.629242971064 0.448762311714 0.106681932256 0.391679913313
r=0.866297721499 0.476355581239 0.0406915149764 0.45502263315
r=0.237598583207 0.0861657178896 0.38320149386 0.0459271289773
r=0.228802734758 0.0769503929349 0.382466920904 0.0401735398107
r=0.504948627711 0.374980104567 0.172286938686 0.296578586208
r=0.486321584551 0.364685284293 0.174864962189 0.295595594353
r=0.507256198387 0.377527585286 0.157919719855 0.304916178251
r=0.47500058651 0.358150901831 0.160711827069 0.303008398733
r=0.492448186804 0.360690511361 0.169646111557 0.289556550074
r=0.491414383654 0.360414725455 0.169407794986 0.289648955467
r=0.491066741502 0.36059612113 0.168854712487 0.289483497788
r=0.49261359347 0.360796016128 0.168745887367 0.289456225341
r=0.335125818748 0.149248473462 0.315230155002 0.111437294504
r=0.333397148482 0.156725876292 0.321536711021 0.117990454818
r=0.284186699748 0.235431235431 0.317710658136 0.132123195953
r=0.273030365737 0.0759340762778 0.404068034468 0.0678369420429
r=0.375882823808 0.260288082401 0.280502132454 0.191727689708
r=0.457379873482 0.358360075246 0.212515215226 0.268451919885
r=0.539575724311 0.393689281886 0.128900452751 0.395088338442
r=0.505910433162 0.398954297185 0.101909341301 0.424116521171
r=0.729211577039 0.463095994218 0.0825905078955 0.396460719683
r=0.608644557393 0.410734258574 0.0997337702232 0.413601348477
r=0.462736594471 0.393536727969 0.106144360583 0.421228872117
r=0.575432912914 0.394190153536 0.104072659122 0.427982411879
r=0.579219953092 0.393201430052 0.100787227353 0.443061103283
r=0.696581158533 0.423972808158 0.0905728281516 0.414725582325
r=0.57192633339 0.378964906097 0.103460645284 0.453985966438
r=0.485906212003 0.307223939773 0.204989026031 0.287069596205
r=0.293322234789 0.119850275437 0.353171053251 0.0793822684684
r=0.322377672711 0.253171243095 0.248180852923 0.185583914627
r=0.300134063251 0.169053440447 0.308767027593 0.11424761058
r=0.262556984642 0.130015724398 0.335826580572 0.075129988703
r=0.319460438988 0.238298645324 0.243120654824 0.166381346089
r=0.325439108893 0.236250760563 0.24763673378 0.173914986327
r=0.319315198755 0.187629340078 0.259094044608 0.200367900667
r=0.28571844667 0.133475811152 0.281069878894 0.14901884593
r=0.48541481953 0.31045690009 0.193331188783 0.292753269514
r=0.489793945516 0.322944367993 0.203052003261 0.272979866595
r=0.220941503208 0.0878704957106 0.383592303157 0.07202503052
r=0.277484595339 0.112859519848 0.372189208462 0.0919182315189
r=0.403431603437 0.256270838677 0.279097204411 0.195691202873
r=0.328912632353 0.0934631953549 0.323515639633 0.0825529125304
r=0.418842641777 0.277022143373 0.226657467639 0.2251790525
r=0.597202262229 0.415922456981 0.0836963624483 0.376660858201
r=0.607228819684 0.426352471208 0.101398155624 0.364221665038
r=0.55004740032 0.405789552017 0.103772882869 0.379818425361
r=0.32188026634 0.156246120743 0.347188314644 0.116274258286
r=0.315455497279 0.221316978462 0.320226452069 0.151657563826
r=0.535692912206 0.337330917365 0.158665880072 0.360515781046
r=0.521776140993 0.346327269105 0.159743013131 0.349865975391
r=0.506969664103 0.321827126083 0.182119790746 0.33209222993
r=0.499741005166 0.331145712692 0.170033886673 0.344786170806
r=0.346738761038 0.243572900182 0.298199516288 0.178017974978
r=0.338672535603 0.192247043364 0.348690993632 0.128040028303
r=0.332708816435 0.243834393483 0.305099877246 0.169233344493
r=0.36766260159 0.275483434039 0.275521000927 0.196612140271
r=0.359932897637 0.264382035903 0.28729412107 0.185048640587
r=0.353949454125 0.261001341938 0.290399608985 0.181142972983
r=0.357182341826 0.261927000729 0.290925295959 0.187051948846
r=0.357524131208 0.262255174207 0.290437560464 0.186008341281
r=0.361194918387 0.222358919497 0.236266381385 0.308103771062
r=0.488212215711 0.423416789396 0.119743086238 0.36716576665
r=0.450882075262 0.335573148826 0.164260528242 0.289934136119
r=0.605364878195 0.41501421255 0.0800222322684 0.459351796231
r=0.435457656986 0.231600775211 0.273463030934 0.224649252132
r=0.284100438105 0.130469569998 0.337799592592 0.0936102379058
r=0.284554828306 0.132119407241 0.344221418506 0.0983679032738
r=0.233401750935 0.0893825735718 0.408886324293 0.064858626659
r=0.263005176325 0.164746543779 0.388770541692 0.0734936092514
r=0.23330906095 0.10026539827 0.331403164099 0.0996105194223
r=0.517119508018 0.382354957384 0.130064209492 0.349793204305
r=0.503235996163 0.369589570817 0.154525010788 0.334438377535
r=0.52669322495 0.39246675696 0.129820303807 0.329238267384
r=0.49913987326 0.377841940526 0.147735046491 0.331308448718
r=0.535533907118 0.361172885265 0.127666584301 0.352812783132
r=0.500232378836 0.411453291276 0.14994802402 0.311952332132
r=0.549757321503 0.334809497172 0.17506526198 0.285822223258
r=0.570972818467 0.317720657743 0.203289921304 0.262766207258
r=0.567063869046 0.313992140811 0.205539779321 0.259435971026
r=0.36303862711 0.261930314087 0.277598912499 0.186735350934
r=0.29338507407 0.163331844573 0.353595355069 0.101697186244
r=0.318796777328 0.22183877533 0.306167595788 0.161667109105
r=0.340362711943 0.224282732656 0.306656547197 0.161801665052
r=0.512075237142 0.416335948316 0.134102445778 0.293354868482
r=0.448896127253 0.326201741754 0.222690804361 0.235548241103
r=0.448561751438 0.194156221466 0.260977836806 0.170664895825
r=0.511666083713 0.402280495321 0.14005154928 0.266011094302
r=0.522729524219 0.425130323249 0.129509621478 0.331452240585
r=0.477994961258 0.33629001157 0.214588727894 0.264723706683
r=0.433418089799 0.315359186874 0.240182528714 0.232986226946
r=0.513656960725 0.346935825785 0.169589516284 0.316559067258
r=0.545995495549 0.391769060328 0.13511347232 0.345142176117
r=0.516419050208 0.388128867964 0.14993633591 0.327026146694
r=0.50910144708 0.407949234601 0.130059049058 0.338877228332
r=0.550972366629 0.38391883046 0.155247654375 0.333024219943
r=0.218509444131 0.048812746063 0.401697834646 0.0545644685039
r=0.49568286685 0.35723216127 0.175944782429 0.30364508146
r=0.598493692681 0.387642410191 0.150549697106 0.334143544487
r=0.564369538486 0.367339271322 0.150693279984 0.332527673632
r=0.570712518588 0.367072876172 0.150912788174 0.333560183961
r=0.473262298224 0.356208400275 0.144889377753 0.356039511348
r=0.482503414663 0.361441165197 0.140885944259 0.371078136122
r=0.461862140991 0.351411967217 0.15006125503 0.350913785483
r=0.492938575432 0.365771370985 0.133067519607 0.367611619857
r=0.482276566788 0.332476097315 0.192846549494 0.274557445331
r=0.490928937435 0.358290780364 0.141333291564 0.326509194574
r=0.272693904187 0.128135749435 0.347294206345 0.0868099341044
r=0.243926303799 0.0648995059622 0.373246562568 0.0359318267495
r=0.200519117246 0.108035768599 0.369487195085 0.0942271427702
r=0.520863143483 0.366144668158 0.160900404072 0.307736330056
r=0.208454936301 0.0328015104048 0.428764082242 0.0242328679018
r=0.477235700342 0.322205257294 0.225353856312 0.261667973425
r=0.395230987183 0.359754606229 0.131888961357 0.27231778901
r=0.25977196424 0.10221254333 0.366764171488 0.0869682873085
r=0.233649646557 0.0843827910247 0.364316307614 0.0699354343796
r=0.228719857994 0.0545706100525 0.415369854425 0.0504335222854
r=0.246274599202 0.104297353811 0.367834739347 0.0887591030355
r=0.240039885366 0.11324122168 0.373174177327 0.0906234728426
r=0.283993875115 0.179825706689 0.334026618492 0.136773612761
r=0.243545670331 0.0777964296673 0.387971336257 0.0581758452014
r=0.270634858758 0.113455480651 0.372909469968 0.0890615251168
r=0.241757674637 0.114664625297 0.373275150283 0.0926459551851
r=0.240428018006 0.112901579065 0.372991635474 0.0903747145386
r=0.244525389789 0.135270486931 0.267280358848 0.146115184378
r=0.567752640581 0.379528806177 0.0785323038342 0.447634131855
r=0.417650354643 0.320636114544 0.0711330790308 0.502874335142
r=0.569833620663 0.456242062835 0.0521230191596 0.447904588372
r=0.660976876695 0.405943314752 0.0913087854283 0.401350396483
r=0.529854926567 0.407315115935 0.102061071926 0.365692444144
r=0.613099013581 0.405985320963 0.107267253691 0.357465040533
r=0.584329559829 0.426261380097 0.108543953472 0.34130651495
r=0.645248817965 0.359035220216 0.0550001198782 0.498022009638
r=0.568851041211 0.412999008836 0.0810223749974 0.406440456357
r=0.694055819271 0.46294864397 0.048473744951 0.442152336988
r=0.680177900624 0.454270409682 0.0586400158714 0.415174585855
r=0.528355587762 0.316539233694 0.193075192573 0.257368331126
r=0.645928564627 0.4334733778 0.0588780821059 0.419334717276
r=0.233971611026 0.0630989881757 0.450906736417 0.0432119383964
r=0.412669964223 0.19951604885 0.218898052815 0.198407992381
r=0.398750537629 0.229233111957 0.238495309543 0.198711465537
r=0.386025178076 0.192935040947 0.24700703508 0.193181200853
r=0.386395387375 0.189250141271 0.250677419135 0.190764973005
r=0.347021751476 0.259616127529 0.279126280136 0.19736832267
r=0.208669973093 0.0543070504505 0.45573747502 0.0377590015076
r=0.461991629463 0.336106239038 0.17464294663 0.305036331746
r=0.452484638265 0.33777569407 0.170228435239 0.306968431997
r=0.281058930421 0.142305946437 0.333531198715 0.0981528684661
r=0.510246318581 0.365911460524 0.151339868194 0.376753448212
r=0.513101478687 0.380904093505 0.170304744623 0.298180071516
r=0.679483538109 0.406054441949 0.0688034731345 0.393100817901
r=0.353397356233 0.251848080259 0.299049558724 0.167798144377
r=0.565337392194 0.393157028335 0.136848871299 0.338663121857
r=0.265372657818 0.0802429667519 0.399808184143 0.0484814578005
r=0.494051483213 0.349663845373 0.17685099626 0.307941242344
r=0.329422929057 0.230092416762 0.327763007976 0.17173059881
r=0.378786929161 0.260794697683 0.277981740797 0.181779784918
r=0.356862204474 0.23963022508 0.318810289389 0.171985530547
r=0.517095720742 0.361290890679 0.165235768062 0.31074714921
r=0.439418565033 0.3577281718 0.196595083357 0.282918903645
r=0.438376669869 0.319780770884 0.224695515117 0.241023069208
r=0.439040221919 0.340146378383 0.22089468195 0.253421477673
r=0.365603681833 0.20329403203 0.288302564863 0.180061564311
r=0.343255030671 0.267394793775 0.255495847582 0.225591457883
r=0.368694106919 0.279203990494 0.29325428952 0.191846648037
r=0.353868811476 0.235045767402 0.312034343291 0.184098488611
r=0.354298664908 0.270818377602 0.228164632687 0.252333094042
r=0.332722917967 0.24621814115 0.273706515981 0.190064159162
r=0.308893842884 0.143174524809 0.336213280671 0.132436435448
r=0.418655517915 0.290627892706 0.235077537521 0.196116363485
r=0.414122087788 0.252544606179 0.255116340356 0.199854283898
r=0.480941253885 0.399259799249 0.140694218584 0.320641507318
r=0.327964536914 0.281157610397 0.249570810886 0.205603614608
r=0.478237420375 0.385924286304 0.136949085875 0.36439289061
r=0.573716366095 0.403704747665 0.109935292532 0.397450509408
r=0.461953094819 0.382506346642 0.15718901454 0.301177013616
r=0.430240589581 0.313712098759 0.220610027963 0.240312874502
r=0.434075945279 0.300337859788 0.239328178806 0.242414398025
r=0.302431763703 0.148422415584 0.344789359794 0.104705640891
r=0.253669072676 0.0653539862388 0.376448739627 0.0579045507232
r=0.302852867135 0.144819258924 0.341634593616 0.13587653762
r=0.295908164264 0.115938569269 0.344394047903 0.0981141083791
r=0.310468357304 0.142353408118 0.342950847068 0.101869607905
r=0.300788707278 0.151879662544 0.336748279213 0.111539366182
r=0.282523520638 0.1263870936 0.355565035178 0.0958441982476
r=0.328028509651 0.184483510097 0.308746186256 0.146229841639
r=0.311568122724 0.169389198962 0.325713387312 0.124172627938
r=0.264338871807 0.119163952226 0.35776330076 0.102062975027
r=0.322574176093 0.182266009852 0.313506359826 0.144217336961
r=0.293002097194 0.131668807712 0.345707478288 0.102912919837
r=0.311176121397 0.189522643819 0.320073439412 0.142656058752
r=0.330079966921 0.205332466266 0.306237468162 0.144041619249
r=0.330559883737 0.212400020911 0.296565424225 0.176120027184
r=0.297409825586 0.193098871931 0.315954118874 0.148829272917
r=0.301228570479 0.179325060363 0.33485316413 0.133786287832
r=0.306808882614 0.194057567317 0.316991643454 0.150371402043
r=0.302432954459 0.168335062297 0.339055446881 0.117243119553
r=0.243200733473 0.0718332985838 0.413526587193 0.0538892328635
r=0.302183553669 0.17872623764 0.318260811666 0.134261078004
r=0.287646327283 0.164333976834 0.318831586689 0.108188545689
r=0.278723804055 0.160830842433 0.310437381809 0.0954675776246
r=0.295014191399 0.166206528031 0.322705615176 0.105958053168
r=0.288284376268 0.161891768986 0.317518063766 0.128442221212
r=0.281396728525 0.155517641213 0.330044724201 0.113397382806
r=0.237711490794 0.106676774787 0.42267588431 0.0553780617678
r=0.23116074499 0.0766528031941 0.411073032773 0.0433272334054
r=0.247294088693 0.104895104895 0.346703610855 0.0999912037648
r=0.265867415504 0.134867813647 0.322899188336 0.128637834279
r=0.279333106804 0.0967843631778 0.334804539723 0.0857052783282
r=0.263066383985 0.111351078451 0.345104198805 0.108770650436
r=0.254870199249 0.0986147482116 0.38982810584 0.0634606518869
r=0.188083599166 0.052731734188 0.440132204918 0.0294456407432
r=0.257404472161 0.127106415872 0.348003091987 0.0543416645195
r=0.543783169825 0.402459850615 0.12848090712 0.361767090442
r=0.542984505317 0.407552923239 0.122969565472 0.36263414062
r=0.551268725784 0.436341847149 0.106917755326 0.379407910126
r=0.477948686752 0.415811646395 0.122171638241 0.349323911123
r=0.522871376417 0.442433289793 0.113267400634 0.362101138272
r=0.234518833939 0.0502464275751 0.400080592666 0.0356777533244
r=0.283072396475 0.167834623429 0.349104566482 0.111284141743
r=0.218094456414 0.0371169615883 0.431284296196 0.0360893602154
r=0.461132210523 0.312698166529 0.253127584781 0.230639991729
r=0.344629658821 0.227946861601 0.314472481901 0.181204751529
r=0.380644285334 0.286635465419 0.269162766511 0.198491939678
r=0.34965296452 0.244983800176 0.309567986009 0.166573008515
r=0.345378933243 0.243297407967 0.312891668008 0.163385743057
r=0.350084560876 0.245134127271 0.290797546012 0.186214363046
r=0.380888661879 0.27454939573 0.274608783443 0.205481485881
r=0.402849528915 0.285484315278 0.259004510864 0.213121104645
r=0.350397406257 0.247763440395 0.298988529292 0.175229426176
r=0.345265749137 0.241878351092 0.3131927677 0.162803920892
r=0.377805717071 0.260291574005 0.277489498394 0.187595749938
r=0.376352686626 0.233658544891 0.287156697485 0.171624298355
r=0.42172309302 0.302461306738 0.222154575975 0.232922529016
r=0.379651366508 0.331728822709 0.217598632417 0.227405641279
r=0.532132266078 0.375540138751 0.194093161546 0.266798810704
r=0.425044922426 0.316084535094 0.230369195589 0.247077047911
r=0.442947115929 0.313329118417 0.231604108434 0.253516127601
r=0.407760230411 0.28391210924 0.252755250572 0.236050460941
r=0.349789457162 0.255904521874 0.295749585201 0.179980170393
r=0.353324078786 0.257595938437 0.293477046396 0.18249785178
r=0.455393702896 0.340199039461 0.235678566124 0.242016141011
r=0.293405498565 0.188542098384 0.317307998852 0.141964484968
r=0.270314960322 0.131808512877 0.34055617566 0.0909166979437
r=0.356739848928 0.229689517714 0.321879737241 0.166807029364
r=0.24024319644 0.0974711019131 0.38660340215 0.0545151683408
r=0.264352208962 0.124243646632 0.381807180315 0.0653741427995
r=0.318468135379 0.160248240705 0.327866127334 0.106555106112
r=0.566754273278 0.429127317244 0.0756383350822 0.438440013991
r=0.599615958198 0.428193899124 0.0874735729387 0.426797040169
r=0.56706329051 0.388285459926 0.11885303881 0.384145687964
r=0.553671502785 0.389696254732 0.121471411537 0.385685556146
r=0.55494252666 0.38908865361 0.122024183862 0.384151258888
r=0.553548334187 0.38998524973 0.121636596862 0.384691091899
r=0.521567945512 0.373100436681 0.121397379913 0.37480349345
r=0.5902960068 0.391812015504 0.109366925065 0.384221576227
r=0.550293252477 0.40401566954 0.111750474622 0.382684262697
r=0.667407066865 0.395480225989 0.101163177135 0.393619142572
r=0.566236855343 0.399224641077 0.104077024667 0.379712861586
r=0.255454305599 0.132221004344 0.357122559169 0.10262655787
r=0.258657214264 0.11262231065 0.427682667894 0.064692868491
r=0.558251102595 0.410978642015 0.135141855276 0.338304112209
r=0.514569861894 0.409715424584 0.136886327093 0.330345938694
r=0.515975707116 0.40878329266 0.13719622526 0.331387814059
r=0.47914773036 0.366344300971 0.183604372648 0.274335008194
r=0.518133305357 0.434219148162 0.148117946851 0.280080087368
r=0.500608847547 0.429847574708 0.155041931569 0.279471583153
r=0.501403543616 0.369912808209 0.177746644682 0.29096688915
r=0.484553359095 0.364526795606 0.176997302257 0.277037049566
r=0.487391099988 0.365035803128 0.17640887743 0.278391561674
r=0.511158571847 0.363213612951 0.13788465415 0.356422429673
r=0.485413233205 0.38395378914 0.157069368486 0.296206510581
r=0.485275409812 0.381433204372 0.158151639752 0.29644735825
r=0.485921248634 0.381101241888 0.158191145932 0.29672681073
r=0.485278447345 0.381036672828 0.158589790699 0.296697188497
r=0.494492343312 0.405198342886 0.14292605414 0.284688723682
r=0.471077394146 0.369303963669 0.176357008249 0.294124007538
r=0.528051027501 0.402706733893 0.151281535097 0.296436774247
r=0.214577683082 0.0640864114068 0.399622026919 0.0427140310983
r=0.194727621218 0.0415694747956 0.397647752105 0.0362658678518
r=0.199230542152 0.0358146345324 0.388816336222 0.0362103763505
r=0.203728466846 0.0531293056657 0.393900045927 0.049304830696
r=0.213981246551 0.0460048379495 0.397289530506 0.0433970313318
r=0.221096738144 0.0776632302405 0.374158075601 0.0714776632302
r=0.216749380436 0.0434681585015 0.399310085971 0.0373911955531
r=0.226545849596 0.0328609625668 0.393475935829 0.035
r=0.204042445973 0.0339950996242 0.392105868236 0.0376225992111
r=0.194044808325 0.0410895182965 0.383295431052 0.0474467645235
r=0.19375597913 0.0617816091954 0.404006330168 0.0482050641346
r=0.212560107057 0.0387370655346 0.40819846113 0.039466702043
r=0.204569207516 0.0275919298792 0.37539546704 0.0402468751621
r=0.224473755497 0.0486101262232 0.384945397816 0.0496383491703
r=0.216707988225 0.0427977336043 0.38106132996 0.0402137194999
r=0.199661746714 0.0413713710113 0.39669748534 0.0411555203799
r=0.209825963464 0.0778856323103 0.394799945549 0.0588068985016
r=0.201445517637 0.0436050661826 0.392323224083 0.0503355020293
r=0.230817396053 0.0399218448475 0.377122732536 0.0407902354303
r=0.216432232862 0.0460033212154 0.399084421705 0.0468560657062
r=0.194645177725 0.0359360711897 0.395938254924 0.0435518432079
r=0.210864634357 0.0422287390029 0.364613880743 0.0449657869013
r=0.200160190145 0.0309868440768 0.358836045431 0.0302376457191
r=0.212308165173 0.0525837051154 0.375384415472 0.0554857712132
r=0.224382872255 0.0404973706197 0.390671843515 0.0415786110975
r=0.321007896563 0.230860201668 0.286616318796 0.166562927922
r=0.332030953563 0.246209744495 0.25722665655 0.164932658213
r=0.343775219099 0.23104279933 0.279238032948 0.141805992724
r=0.388667901603 0.274242932171 0.243736730361 0.181584534585
r=0.278710759823 0.187619089217 0.336987677508 0.1197375533
r=0.414353995362 0.284735812133 0.221722113503 0.197521200261
r=0.418636391772 0.288318019844 0.233640460536 0.219247838449
r=0.294230818136 0.0958978880631 0.342906327413 0.0825880673469
r=0.481638585615 0.310383147502 0.200552310062 0.352716676717
r=0.326868525311 0.252153770609 0.279654676851 0.165328085272
r=0.412831059398 0.214344816612 0.258730209245 0.25932532421
r=0.414186672935 0.194207191073 0.268942003031 0.254167240667
r=0.26315689137 0.065028949004 0.404795394328 0.0541035621995
r=0.247889816843 0.0443504419578 0.413715770507 0.034088360619
r=0.23198840296 0.0456278398492 0.410451388321 0.0377531804082
r=0.26768054889 0.120449113446 0.349730420766 0.0685342671336
r=0.469237336575 0.340425531915 0.174045998794 0.293780687398
r=0.530624988864 0.336959896596 0.163549531855 0.314677289151
r=0.384429804325 0.284715263861 0.333896960588 0.164453907816
r=0.363099253626 0.277325621076 0.307042838293 0.181562244062
r=0.374195511729 0.341488269458 0.225458571494 0.235629894111
r=0.375658953981 0.340908920216 0.22767317326 0.23425987818
r=0.679282973104 0.470279277306 0.0608844282395 0.404992892451
r=0.385977335552 0.304939538619 0.208379813484 0.251929855874
r=0.456979164344 0.329697099536 0.217997802365 0.249663098389
r=0.410568735646 0.290320865429 0.25071310099 0.219349521541
r=0.525338932634 0.399424076415 0.131830313246 0.336599241466
r=0.416259529221 0.302405383795 0.209588219616 0.252898454158
r=0.428858878729 0.293126361069 0.221682565911 0.2495126168
r=0.434878696464 0.28654392685 0.227678240455 0.22565179785
r=0.418816647275 0.282102687101 0.242085758315 0.224958416609
r=0.425865656106 0.284792695063 0.240700248189 0.227181180814
r=0.270929249258 0.111462857046 0.379282211665 0.0848708643885
r=0.260405015267 0.154977812078 0.358527879606 0.126567624928
r=0.275605539279 0.110513165481 0.361201870716 0.0975078480364
r=0.713906974008 0.413633375024 0.0671979355655 0.46791376438
r=0.520206109071 0.362145434279 0.15793611217 0.359100642398
r=0.404463809361 0.263118697938 0.257012716275 0.185692211611
r=0.263735784539 0.113292427057 0.384691968347 0.0825255730246
r=0.264895057227 0.128786282211 0.384270523997 0.089261423508
r=0.28596526108 0.126258347453 0.375037376657 0.08462075152
r=0.257969780444 0.107285048472 0.391886662175 0.0757738589096
r=0.267336216736 0.124502826041 0.41223571279 0.09069499686
r=0.267094558512 0.132962232244 0.389110062007 0.0992636696731
r=0.447763165965 0.322491753998 0.231013318859 0.235188509874
r=0.373328586768 0.24536922697 0.277846381823 0.197703136577
r=0.344229466616 0.250801536911 0.281044541161 0.176454878404
r=0.345876069329 0.26278764282 0.276240851803 0.181273523664
r=0.409894237392 0.308576614733 0.244172170961 0.238020807072
r=0.391432596438 0.282919027781 0.261311956615 0.208620451359
r=0.392278739907 0.292267839538 0.263077292679 0.208317498017
r=0.393358998592 0.29050862349 0.262947336461 0.209350200177
r=0.393990933994 0.290949521835 0.26312033331 0.208894650636
r=0.459506640961 0.34506313636 0.214510781386 0.251792978578
r=0.395396748426 0.345259005526 0.219686404033 0.208219785606
r=0.273203134235 0.1330962047 0.364818056538 0.102089463295
r=0.329703112871 0.184918296593 0.312401642351 0.145208429472
r=0.335584268382 0.272784227013 0.250635710337 0.194472084024
r=0.335450692852 0.245895842804 0.274486033237 0.177653179775
r=0.333478207982 0.232294101576 0.285510458092 0.167602683586
r=0.4829346704 0.405054151625 0.148948821406 0.312805266511
r=0.356043637975 0.278756859434 0.264140987759 0.201298016041
r=0.463849356754 0.401648557512 0.114275009367 0.382968474014
r=0.466025022854 0.408981168518 0.143716254774 0.314867652869
r=0.543823254088 0.38219269103 0.145603543743 0.344673311185
r=0.3481019461 0.266993214759 0.238687919059 0.20114827157
r=0.356362749164 0.267424506243 0.285458434904 0.181831749664
r=0.464949667464 0.403479424557 0.114865618378 0.380785100926
r=0.523496397712 0.406410553113 0.111594538301 0.3886600324
r=0.528938290194 0.406932258723 0.128060599878 0.35275964089
r=0.343532514637 0.254012032525 0.266730497163 0.189705188848
@balllist {Total Position} color=gray
r=55.8823951081 0.175398253683 0.320485902819 0.19684396454
r=55.7437562718 0.20582641577 0.303522550138 0.209659976581
r=55.0725676409 0.278149547035 0.227953854996 0.286832525933
r=54.0719379061 0.278059059381 0.22695035461 0.290185060532
r=54.4860494719 0.285214034368 0.223907621878 0.291354924669
r=58.2173464923 0.292107646608 0.209095745692 0.316260996789
r=55.8501699224 0.284207394365 0.221843170341 0.318252774619
r=53.9827394185 0.144065380595 0.372035857962 0.133498051886
r=51.0108546169 0.124644499842 0.390400617956 0.101471156209
r=58.1071732961 0.215356934449 0.280645788757 0.227335797186
r=57.4403709451 0.208385503029 0.289251350772 0.225418203558
r=55.6375973817 0.190843550535 0.306500742373 0.228574489905
r=56.1899979781 0.208242087091 0.288919333133 0.215801254441
r=56.6359066248 0.214334842573 0.285649402226 0.217212068267
r=57.8309216621 0.204993002227 0.297087118285 0.197446221426
r=57.2128241278 0.217218543046 0.284175670965 0.214743813175
r=59.2378476586 0.179397684576 0.309721348057 0.182430241651
r=55.1992886132 0.137814275527 0.366806983645 0.137027580337
r=55.5199894422 0.160912344906 0.348694242468 0.159218953147
r=55.1688782567 0.267288711952 0.22484034171 0.29222028697
r=55.1163684655 0.271594478249 0.231696149666 0.283909728106
r=55.0662913005 0.244065684882 0.29816351449 0.241738307044
r=52.8093686874 0.264831478523 0.257879441968 0.294891561312
r=63.0387005783 0.237883360417 0.243015648694 0.326311309497
r=56.1109635628 0.174790051031 0.307878276476 0.188887103039
r=54.7407844479 0.194456258542 0.292662595056 0.211094287837
r=58.5728204905 0.285380990154 0.175633428211 0.364985301666
r=58.9780892365 0.152507531455 0.333026168114 0.176100183118
r=57.5996693754 0.172757554128 0.323019271949 0.186033785391
r=57.8964755888 0.180450033476 0.319986609612 0.173245422525
r=57.3306482416 0.156290603591 0.333709839357 0.16530090952
r=58.4688286507 0.163187710111 0.314019265581 0.187382822601
r=57.7522630123 0.237235764383 0.255987705789 0.282129252702
r=58.2437693521 0.285438165802 0.196357227227 0.369020509573
r=58.9802155817 0.289595319256 0.19576964406 0.371708851974
r=57.7535711107 0.294640117141 0.209457504431 0.344943122885
r=56.6671496462 0.290324972656 0.201805609625 0.346328531969
r=57.7931665072 0.294148239786 0.209197284446 0.345788132389
r=57.7098821242 0.29465164148 0.208651075802 0.346600815315
r=57.6792111577 0.231106701297 0.265678349432 0.265960447856
r=58.8652411693 0.302398039042 0.221346091374 0.301334869023
r=57.3250200713 0.264130033642 0.245631869402 0.292658269658
r=59.1386431405 0.236302232398 0.250799465751 0.292764739554
r=56.5544560601 0.278187396841 0.217732797293 0.330487558791
r=56.8033240417 0.280276448698 0.218777246146 0.331483253589
r=56.6416185556 0.254459029501 0.243577737984 0.298893251628
r=57.1342363062 0.28907491377 0.201798240515 0.341927295276
r=59.040362786 0.256110375989 0.240521712503 0.300211456952
r=59.2060287309 0.257154342979 0.240601994572 0.300305882263
r=55.0838299306 0.288762613892 0.203226543875 0.347135952451
r=57.5786636568 0.297365170018 0.189774591409 0.361220811309
r=59.1479918825 0.274264821608 0.232533081514 0.300209445635
r=60.969383463 0.226499361974 0.254592777136 0.291659071115
r=58.5179370531 0.264234169498 0.236516778484 0.296922031785
r=53.6413212765 0.302425949482 0.234008722515 0.284087467442
r=58.9040560127 0.23953347684 0.264147730439 0.250367580586
r=58.3507183224 0.189044741618 0.295038610269 0.202385382332
r=55.8278605949 0.170410916443 0.329677142112 0.178385499222
r=57.0234050474 0.155802638571 0.33899352507 0.159345732431
r=57.0481613328 0.156606482432 0.338437523193 0.159213277159
r=54.2676909637 0.148276813436 0.346825054499 0.169089503115
r=57.0017432317 0.157234110368 0.334458935321 0.161790367909
r=58.9511731122 0.275301267945 0.188787593 0.401508959447
r=60.5022185003 0.295780960554 0.174429081253 0.400624419674
r=62.5843791704 0.325393974837 0.165925301726 0.38699787107
r=59.1557520033 0.253178430513 0.184307216968 0.418206300495
r=62.0771379508 0.296737553628 0.180437667829 0.390248670226
r=56.6538338473 0.18775928457 0.310169277431 0.189070698555
r=58.474735785 0.175565740382 0.3184434908 0.177812718484
r=56.5222351045 0.222178517839 0.289191905948 0.207930888801
r=56.8427403704 0.21381187925 0.295288730208 0.203351247864
r=56.9799969418 0.213508577778 0.289686172175 0.207688349068
r=56.9951548509 0.21437226706 0.294631725097 0.203603599737
r=60.7328510075 0.334124514157 0.151746268863 0.397335989045
r=60.1158932691 0.336889797273 0.152056042106 0.388808875804
r=61.3918894704 0.340178826767 0.150314876699 0.389381185792
r=60.4818939837 0.340178601479 0.147379875921 0.396758173748
r=57.4571502768 0.172178261764 0.324168389604 0.187300418917
r=56.0404895611 0.19564076441 0.325676885555 0.177070791269
r=57.5162195477 0.170498839399 0.334209258529 0.176039066264
r=57.2679356774 0.268895899054 0.237287066246 0.310010515247
r=60.0928001913 0.285741778457 0.209554536707 0.355917812871
r=59.6430548561 0.317319095862 0.175064002976 0.38157297798
r=58.9860559688 0.328797528489 0.180518633303 0.362900303062
r=59.1146033284 0.347043399592 0.166289286317 0.363953106019
r=69.9003721634 0.378984879129 0.0940800667758 0.465167421105
r=56.9643189537 0.161328919906 0.333570218432 0.161904918938
r=59.4583201389 0.155429294879 0.328397844648 0.1715017987
r=55.0623602937 0.304100311019 0.212183912879 0.289768592344
r=54.8678783292 0.297088978017 0.216524902835 0.287061618633
r=55.5940330844 0.301995160376 0.204997091299 0.300116348036
r=56.1972873906 0.28568314287 0.214225067695 0.302159346459
r=55.6755733242 0.295398509318 0.209288304114 0.29169875405
r=55.62392986 0.295103644607 0.209317263319 0.291474842819
r=55.6247113816 0.294857661336 0.209174095497 0.291603946921
r=55.7101166928 0.295468679905 0.208817484409 0.291719132351
r=61.7244056871 0.19929152967 0.281979019884 0.223383435103
r=60.7550661989 0.202868822234 0.286723137057 0.22052161362
r=54.4440252425 0.222718180165 0.296731637157 0.200350476946
r=58.0394644892 0.164218154124 0.330617174434 0.178673434364
r=56.9513310709 0.235975429844 0.265663474692 0.255390145114
r=57.8832545232 0.282081074103 0.226421009922 0.30050532994
r=60.691085526 0.302804572813 0.193885307889 0.381281479113
r=59.5436469206 0.304405334329 0.193719558689 0.379627468372
r=60.8809928043 0.338396227104 0.14751016594 0.408736503209
r=59.0219505444 0.308574489201 0.177717565389 0.39172534749
r=57.2415336757 0.291042131746 0.206087665214 0.370397930619
r=58.1900623681 0.298579975492 0.191479852952 0.390403421514
r=60.2142805805 0.309565511057 0.188128316506 0.396363537554
r=63.6662627766 0.334932853477 0.148038921657 0.411543203706
r=61.0324838466 0.302678558781 0.182718354702 0.406512499136
r=57.4242045456 0.2520000944 0.237100669451 0.319456572188
r=57.7528940776 0.178861214433 0.313605474206 0.191094998195
r=54.8014182961 0.232033206546 0.271430811482 0.227042368363
r=56.092031091 0.193101112417 0.295430730639 0.204818001884
r=57.6219169642 0.181947809133 0.308023253679 0.180199383565
r=55.1944418111 0.222153720819 0.271652712564 0.225177568482
r=55.8940230907 0.228020138965 0.270024176942 0.224484440867
r=55.0860108318 0.201333639917 0.272951636392 0.23850693646
r=56.4613057261 0.180579841547 0.283962610366 0.21436435464
r=56.8443245152 0.26430470359 0.222951862246 0.309758072567
r=57.1277152618 0.281690025623 0.224134958965 0.289601977404
r=55.7472129728 0.157937681147 0.332525696284 0.16955498991
r=56.8294346996 0.173773868949 0.317597654702 0.189778939862
r=59.5384557363 0.245464649055 0.26697443789 0.261383260665
r=59.0664193829 0.168883061747 0.300337141787 0.205953049884
r=56.1034133318 0.244037058939 0.251812427448 0.271886019668
r=58.767364243 0.317614172657 0.169843171422 0.362720540187
r=55.4018089354 0.32129956228 0.188318955137 0.340564928534
r=58.6179441715 0.313960410775 0.181500223248 0.353140348266
r=57.2634188432 0.188852567551 0.300919987311 0.217121143157
r=56.5790433249 0.216956082573 0.291067119087 0.224976260033
r=58.6232071231 0.279430561993 0.203545292374 0.352618937255
r=57.5253097076 0.287621065784 0.210175977131 0.332923770455
r=58.0754376352 0.269794385914 0.217550172818 0.337413720779
r=58.5576233126 0.278828693576 0.212013325898 0.333976751169
r=56.6307836312 0.225359051686 0.275078876912 0.24746946941
r=58.178909401 0.210108157283 0.294966137673 0.222861282388
r=56.5061007357 0.221961834617 0.281702190976 0.244745750102
r=56.8026929254 0.244173030152 0.266476362309 0.252847354246
r=56.8630278323 0.242788031272 0.270885367683 0.243309824191
r=56.885761815 0.240953111766 0.272925603074 0.241068567352
r=56.6706355701 0.238756153884 0.273564875541 0.246035417158
r=56.7833947939 0.23963674491 0.273025244135 0.245398446874
r=61.2811006673 0.223678345369 0.262637068735 0.318159935812
r=57.0949354783 0.309741995309 0.199012709322 0.350515463918
r=53.4911082325 0.270529793981 0.220588561418 0.287539085889
r=60.0487377232 0.318970090684 0.173194428102 0.407091515613
r=56.9060972052 0.227632851087 0.269481982475 0.275638754121
r=59.2440580039 0.187435822691 0.305736251429 0.196425825402
r=55.9649269567 0.187911093318 0.310872892496 0.183456494821
r=57.0232401297 0.164243123678 0.339372956338 0.168282361993
r=55.7979714946 0.192657160247 0.319138915457 0.17634698432
r=54.3938549484 0.162616758005 0.31492779099 0.172164202254
r=56.0142403162 0.286406324978 0.198714286802 0.344804210558
r=55.6802497572 0.296162910346 0.209461197597 0.316454785851
r=55.7231883953 0.289927312579 0.200498792459 0.335169399788
r=55.2641420788 0.298665703588 0.210080345689 0.313759024081
r=56.8095130164 0.278560250391 0.193202097576 0.352249951953
r=57.4649166539 0.307404880384 0.200020004501 0.329333028503
r=60.8328947522 0.272062174985 0.207235922059 0.345395145752
r=61.9485671797 0.283438601984 0.216182404113 0.320982079242
r=62.0145254965 0.281770947913 0.217666287902 0.319198634565
r=57.1099744823 0.237342300446 0.267916338747 0.250172903103
r=57.321378449 0.194372487718 0.303960101236 0.203602798869
r=57.8247104142 0.218328761467 0.283123912338 0.235613367549
r=57.5287669909 0.224192855788 0.279771157958 0.234152544348
r=56.859006986 0.301999692355 0.199784648516 0.322458083372
r=57.9176527162 0.269526160598 0.235559669935 0.285972250794
r=60.4485519652 0.218698984533 0.258722780222 0.266843750865
r=57.3079564521 0.288517211109 0.202685792197 0.322939429596
r=57.3851273891 0.3106335814 0.195322651954 0.339850756556
r=58.8734846585 0.280737516758 0.226782730061 0.299744733991
r=58.016263576 0.268582864339 0.241965357237 0.276178118217
r=59.13161691 0.289474529453 0.206703282585 0.325729106443
r=57.2138196682 0.299063629548 0.194960609214 0.346114356375
r=57.4351236211 0.29387146763 0.20163749963 0.337700986053
r=56.8019982662 0.307009860167 0.197778897191 0.331989104376
r=57.0246535203 0.292803112954 0.202032875118 0.347025238199
r=56.1982722855 0.150447014436 0.349071112205 0.151451771654
r=57.1892315188 0.287471213996 0.213257028941 0.313352839073
r=59.2663799125 0.32176185609 0.19320419814 0.33042072811
r=58.3401695713 0.305039441832 0.195783964313 0.328189461613
r=58.5742829817 0.306536670921 0.194318234982 0.32928783047
r=57.6851831484 0.284294195851 0.208730835798 0.33768474933
r=57.5403647921 0.277062914089 0.200660716567 0.355801346986
r=57.7432726247 0.280613945987 0.210794519096 0.335014938991
r=56.8416759002 0.273218536856 0.204311440214 0.356015130935
r=56.79335934 0.275036024949 0.222029387944 0.300384967341
r=55.7908946765 0.28003508662 0.211355116277 0.323465221432
r=57.9474231001 0.184339060025 0.312147269392 0.185184640806
r=57.5047639112 0.151809157226 0.330701110428 0.163482206041
r=49.9165834022 0.147900318349 0.337632053856 0.162621408439
r=54.7482808344 0.293903080543 0.202579354757 0.307071547902
r=55.1823637029 0.140964197044 0.361079413819 0.135915682898
r=56.9866745421 0.263236083027 0.240429717053 0.305520020908
r=55.1853577597 0.241582422958 0.216180227186 0.333326539486
r=54.9787144737 0.168893814243 0.325889463036 0.174039663415
r=55.2770229077 0.152773338447 0.329923927635 0.171184129216
r=55.9048677523 0.15016219483 0.347975199639 0.153312452247
r=54.9841029625 0.160862354892 0.329620015863 0.181279592376
r=54.74284607 0.17313488896 0.336762298009 0.167834517194
r=55.3569290625 0.205549058477 0.310522321107 0.19544714522
r=56.9355086628 0.161167367617 0.333844756112 0.164241921024
r=56.0513454722 0.171457702433 0.327530321245 0.184217734695
r=54.6407493212 0.173769350276 0.335790547034 0.16854385461
r=54.7996282594 0.173136374351 0.336519890835 0.167928877758
r=54.1626681423 0.171293377289 0.277602637315 0.199263809575
r=58.5981190009 0.275149035395 0.167183616006 0.420598781319
r=52.2870164167 0.211357653253 0.186213936496 0.432188971866
r=58.35753776 0.324535733348 0.162442714372 0.402665047025
r=60.7670345244 0.310146292952 0.166234853838 0.404517023894
r=58.3619693257 0.298693528178 0.177922315609 0.361729385761
r=59.9403323228 0.310930049101 0.166572482456 0.370451045331
r=60.1172313274 0.321044022317 0.168523648754 0.361627755411
r=59.5317291828 0.279372157888 0.146666986342 0.443893004707
r=56.3731976057 0.294122609081 0.160498253162 0.390546686631
r=60.3745010665 0.340531833045 0.137898634353 0.418141950375
r=60.3403196333 0.334698938597 0.14805161525 0.400402572496
r=59.8793284477 0.272905898936 0.209865732633 0.31294287111
r=60.0471398323 0.324654536814 0.144685846048 0.40398703186
r=56.0824372125 0.151090190597 0.355354686646 0.157691800403
r=56.9450839565 0.21273486305 0.25702318134 0.260513060093
r=57.3969179198 0.219189361752 0.26015580826 0.267473636868
r=58.3940651105 0.216727669052 0.261449547971 0.252626837428
r=58.5019528966 0.216154006758 0.262459632855 0.250996838711
r=56.3249995039 0.238510037128 0.26876556164 0.245796020706
r=55.3694772086 0.150872395377 0.368053851278 0.140938891421
r=54.2821740725 0.274818341268 0.222283471143 0.298321222751
r=55.225900149 0.278383589284 0.219499635984 0.298011518651
r=56.0316943387 0.184730612102 0.3097698942 0.19026502322
r=57.2124848049 0.294812734046 0.207570514488 0.344202707188
r=58.1699131847 0.291615520094 0.209442991585 0.327765028197
r=59.8164381918 0.318703413334 0.136877098313 0.391107469719
r=56.3089203294 0.235322219708 0.276118277137 0.233951874481
r=56.0814725301 0.311958854455 0.186540586513 0.327082135677
r=58.9955562312 0.169229539642 0.332017263427 0.166895780051
r=55.9593193274 0.288955289803 0.219285293107 0.303783734488
r=56.5321209365 0.221378233532 0.283263704266 0.237751614128
r=57.477250813 0.231900538246 0.268397283862 0.259397641249
r=57.8959893968 0.230131296892 0.274383708467 0.245109860665
r=58.1788535584 0.291433687022 0.1995479828 0.324087526967
r=54.9801795924 0.283366299331 0.224074597344 0.288240557596
r=55.9342190986 0.259958446769 0.237567464298 0.285931604337
r=55.9191397605 0.275736725247 0.237757152679 0.282711459284
r=54.9354834921 0.218237832881 0.281785287227 0.227186539228
r=54.7448480921 0.23046502431 0.258078023589 0.260939353758
r=56.4208767314 0.240134757515 0.273606504575 0.256639941501
r=56.4374562913 0.226767425909 0.281463610776 0.243879940396
r=55.4562271261 0.233369227088 0.242143255962 0.274806572545
r=54.2494467428 0.225165303039 0.274864127769 0.23528950105
r=56.5010077861 0.181045832305 0.302476754711 0.218793713486
r=57.0420075259 0.241616136402 0.250838126341 0.273029839725
r=58.6502972566 0.243020353749 0.25350002842 0.26330847892
r=55.25597894 0.307314155405 0.210658143143 0.305388885774
r=53.3051379664 0.24502419158 0.268987377029 0.233271752925
r=55.8922109351 0.299889968212 0.205396313678 0.329731591849
r=58.9970044947 0.31587443592 0.181803203238 0.367218286941
r=55.3538617166 0.288576044311 0.211700900069 0.308769905377
r=57.2636559624 0.263610942876 0.23754665842 0.282033770172
r=55.5150380141 0.258527711 0.24897667468 0.273720572629
r=57.0449611082 0.195176872231 0.305815135959 0.195849191106
r=57.4893286176 0.159937781085 0.325189439226 0.168653897635
r=55.413148833 0.184803662617 0.301046461902 0.21314114658
r=58.0927816306 0.178085461924 0.300787777513 0.20206360574
r=57.5130462694 0.19283630312 0.304406982655 0.198128303148
r=57.2368517383 0.193011380194 0.303277075854 0.20359349644
r=57.4841250916 0.184519230339 0.310436132195 0.192004839453
r=56.312292038 0.20238752482 0.288721003438 0.225410431498
r=55.8617579797 0.198254854178 0.304918376438 0.205612766292
r=57.0175531765 0.173151164194 0.316292677042 0.195248723207
r=55.95451867 0.203489939465 0.293826434331 0.218966742641
r=57.8287031566 0.186812623751 0.305108131947 0.198956194575
r=55.8187063611 0.204647082823 0.293480212158 0.215968992248
r=56.6912321494 0.211221300963 0.280911866183 0.226376921548
r=55.3045668999 0.207555718194 0.278007214177 0.237980727342
r=56.2228780348 0.201298701299 0.290422472904 0.224381457958
r=55.7243082711 0.199277518858 0.297287888146 0.213461358489
r=56.2567147141 0.198189415042 0.284818941504 0.231754874652
r=57.4510536649 0.200866530506 0.29916528098 0.206463015643
r=57.6079270022 0.158297733549 0.336255462489 0.166378425126
r=56.454983818 0.203919610258 0.296505421092 0.207235520636
r=58.2040500101 0.200098057241 0.297756940614 0.198512287798
r=58.1345416357 0.196303300189 0.297261026048 0.193578559954
r=58.689866276 0.202884030221 0.295438690238 0.199603687046
r=55.8319810829 0.195021305981 0.299951156249 0.202196284506
r=57.0018335853 0.195504389597 0.304391806085 0.194803158302
r=57.4116723625 0.172616218319 0.343738279895 0.164000248692
r=57.3906513858 0.161574890479 0.340455830977 0.156120445849
r=54.9399321801 0.160062160062 0.323195672252 0.185351336295
r=54.4331529893 0.18080053094 0.311118961028 0.190340855873
r=55.6471073041 0.16873836546 0.317555395424 0.179231970216
r=54.9171339222 0.172926074477 0.319234473022 0.181854729382
r=58.2836438421 0.171535380842 0.326207299569 0.173153650987
r=57.363339144 0.148012753101 0.357787904585 0.143472382192
r=57.7592772212 0.18575968393 0.31912737267 0.164785708151
r=60.2829706139 0.31155807789 0.18341258752 0.359288839822
r=60.8762466935 0.316386168612 0.178756426044 0.359193885729
r=60.0076896959 0.32661285585 0.17350837336 0.367054279712
r=59.8755609023 0.306765418677 0.192736291364 0.349244637721
r=60.1792268169 0.328326180258 0.178904646389 0.355025813274
r=57.223993454 0.155740160979 0.339243462178 0.147226269076
r=55.0319640745 0.195193819753 0.311139610274 0.192511844965
r=53.4208567226 0.138274040734 0.368538956368 0.1398702482
r=57.3929441553 0.270457104126 0.244692583402 0.277407292528
r=56.4009921356 0.218129847005 0.277641104941 0.246924861179
r=57.3310150111 0.244791124978 0.258606344254 0.262177153753
r=57.3569531077 0.234391320108 0.279820895718 0.235698096567
r=57.351410648 0.233984961569 0.281480260793 0.233098724892
r=56.0574503029 0.231308392478 0.275800954329 0.239929427804
r=56.0607011708 0.240906256496 0.265690728588 0.257821856658
r=57.647569867 0.248760373265 0.253632795014 0.269630292804
r=57.4161772568 0.232199085261 0.275444446849 0.243340409862
r=57.3918856422 0.233110654879 0.281533572912 0.233308987396
r=56.5495638921 0.236669137633 0.263915657689 0.250045301046
r=57.9103645317 0.227419174806 0.269995591955 0.248038609177
r=56.5996672032 0.262028402039 0.24306242771 0.269892571504
r=56.8807708363 0.270547483018 0.248474215364 0.266108836805
r=58.8100158183 0.307459530889 0.213835480674 0.300865543442
r=57.5773725179 0.267485462078 0.240979112111 0.281623821291
r=57.1078517187 0.26441945073 0.237342310366 0.289274516764
r=56.1178408389 0.246262794298 0.250906864444 0.277069229762
r=56.6855092543 0.237810916824 0.27552781541 0.240259203289
r=56.7156863628 0.238910239355 0.274307445101 0.241687184281
r=57.862579815 0.28816160816 0.242288458682 0.274438447954
r=56.4700719361 0.214312281485 0.291782233983 0.200667368041
r=58.0626552629 0.18683152905 0.310383873656 0.18625084391
r=57.7565048965 0.231673310501 0.279396627552 0.234087548893
r=57.4323579384 0.170898322481 0.331011390978 0.162653744553
r=57.4061067054 0.178818744117 0.329677625387 0.177936331854
r=56.8358667539 0.198611034152 0.305627897527 0.200495003786
r=57.9444624796 0.318890637752 0.17265652326 0.386542497377
r=58.1735681124 0.321239806705 0.166440148998 0.388553307158
r=58.2887995379 0.299186287833 0.184662123444 0.369823915602
r=58.0313631231 0.304000783071 0.189007084084 0.361040417164
r=58.0385417519 0.30344672242 0.188929335079 0.361177493832
r=58.0280278906 0.304101401571 0.188881045692 0.360731390751
r=55.9747460692 0.29056768559 0.202197962154 0.344701601164
r=57.987361802 0.294616709733 0.177330964686 0.379947243755
r=57.7805858459 0.307277636838 0.183026905537 0.36367789893
r=59.3622711273 0.309427273734 0.16344300432 0.390916140467
r=56.3406704626 0.299436231699 0.188031639188 0.36126613556
r=57.3164324316 0.17496853814 0.31683784625 0.198473592335
r=54.3094439776 0.174241636847 0.346825243631 0.161328799735
r=58.7260959442 0.314485176921 0.188734459675 0.344071830836
r=57.0510633395 0.309060283859 0.19862938227 0.330369474122
r=56.9501758841 0.308225618375 0.198095514996 0.331014587786
r=56.1307804291 0.279989914816 0.222384305533 0.301552998241
r=56.2868213916 0.307469967237 0.202123528698 0.318890911297
r=56.9785148862 0.313702803346 0.205539184842 0.311672414564
r=57.1796290116 0.283205224852 0.215358216097 0.319971154078
r=57.4443673421 0.290485734663 0.218979480804 0.304211805233
r=57.3084591035 0.290912305556 0.218494198427 0.303628318881
r=51.3197933415 0.258510990781 0.216626234682 0.339146734509
r=57.0724702065 0.296066032453 0.209610121642 0.312456221409
r=57.1810216028 0.294488392839 0.210339999828 0.313590299532
r=57.2137495176 0.294727580951 0.209773007859 0.313671041568
r=57.2484217952 0.294680845111 0.210264885221 0.313618183028
r=56.502234516 0.296511737889 0.206704121976 0.31487997276
r=57.0176227674 0.280448371384 0.220668952805 0.319044971011
r=58.7923611129 0.313038929507 0.199890803388 0.319609027327
r=54.5795000488 0.151465798046 0.352539282568 0.144479954111
r=52.9769445504 0.136887077369 0.351421252077 0.134112505218
r=53.6423142979 0.132494360679 0.350534911024 0.141345786009
r=53.044500487 0.14105465325 0.34927838782 0.142875036533
r=54.6592364641 0.140943848468 0.346759150606 0.147626055869
r=54.2001237966 0.157479954181 0.339534173349 0.154272623139
r=54.9906096459 0.137857691826 0.344033554368 0.150762301382
r=55.7825012477 0.136684491979 0.341381461676 0.152584670232
r=54.2487775117 0.134615670185 0.348857417267 0.142565248528
r=53.4851920582 0.133829508649 0.348494245745 0.145200192957
r=51.8062500325 0.141186351269 0.359577155867 0.13801432617
r=54.6112067486 0.140222870788 0.354625453259 0.144246926683
r=54.5454755586 0.136006085438 0.346074719499 0.141745760075
r=55.2694701128 0.148844135584 0.339656313525 0.147745000709
r=54.1398318283 0.137069387059 0.342924691242 0.148410337851
r=54.0370037864 0.140230960176 0.351572711684 0.138731997458
r=53.4450087427 0.153485027766 0.348394573067 0.146916023553
r=53.1547824962 0.1383954369 0.350349778711 0.14263085259
r=55.7063602602 0.13632124019 0.336826997298 0.159080310048
r=55.1025985488 0.143724847778 0.343745792379 0.149738940502
r=52.5357338267 0.132543549568 0.352545642313 0.137634379251
r=53.2975607036 0.134555229717 0.33724340176 0.146106223526
r=53.7922464728 0.131729049917 0.340215968913 0.13808225199
r=53.1910166274 0.136122781941 0.338076262254 0.154249866447
r=54.8958294737 0.143592011926 0.342573024688 0.145721728019
r=54.0607747329 0.227390716996 0.276906372325 0.214225117686
r=55.4615965195 0.230494228889 0.270378855311 0.22649117431
r=54.5661608947 0.226600716729 0.279946586001 0.212184387306
r=57.0801047829 0.257071553619 0.252557082728 0.235862479979
r=54.4762564122 0.204332072148 0.306744703658 0.193510536268
r=56.8146889998 0.258382257012 0.246183953033 0.249380300065
r=56.1986078431 0.25896316417 0.247696403073 0.258404127497
r=58.7687105211 0.168423115142 0.309568795398 0.199031504108
r=61.60765534 0.273635452314 0.229821926735 0.348332166151
r=54.3755721828 0.235619462391 0.270998031548 0.218961751022
r=63.1437620072 0.236199644628 0.257750550296 0.299333280293
r=61.7659954267 0.221093355375 0.267449602792 0.299582127933
r=58.7825631745 0.156084742621 0.336168264041 0.181719058367
r=58.7181433222 0.151216833835 0.340777917836 0.164074724244
r=57.0269663527 0.156079674074 0.344070199116 0.147756633685
r=56.1035553478 0.179904767198 0.316954773683 0.171511681767
r=58.9917172236 0.273695695868 0.221035403566 0.319392999684
r=60.2840415725 0.285908189417 0.206028734985 0.331366916513
r=55.5454688063 0.25107158762 0.302027666444 0.23073925629
r=53.97460282 0.251789668456 0.286574453241 0.222093305427
r=56.1992134263 0.276852802509 0.24921464364 0.259085870737
r=56.1986043395 0.277355103758 0.250419961897 0.258076912485
r=59.4692013695 0.341863824219 0.142725033033 0.3993311889
r=56.5427619246 0.261032528669 0.24482025196 0.27125072509
r=56.4828874481 0.274135401045 0.23687696238 0.282689822461
r=56.4553048435 0.258084241111 0.25230910934 0.260998106973
r=55.7112823052 0.298836447067 0.196750479936 0.333415273681
r=56.1279090707 0.255008439943 0.240649431414 0.28292688344
r=56.8549203275 0.259115058375 0.241984244097 0.278364030639
r=57.3122956304 0.254194983319 0.243642654146 0.274673586227
r=56.910511494 0.25422217703 0.250108839359 0.267153964696
r=57.0378846485 0.256725710985 0.248442078382 0.268469805541
r=56.3184375688 0.173537752018 0.323271038892 0.182425828822
r=56.1275559118 0.190414174545 0.31730336356 0.195816451219
r=56.2068414063 0.172400538151 0.314284493989 0.188972174173
r=63.6774000699 0.338940988615 0.136012418246 0.424604802842
r=59.5705062217 0.292168020885 0.205024786601 0.35317043599
r=60.0189997614 0.249310725319 0.253862723654 0.261652187256
r=55.3582032983 0.173574827368 0.328642799831 0.175789813747
r=56.2026514769 0.181696841971 0.324596864323 0.18067503273
r=57.4248391713 0.179474401143 0.317718196618 0.19272234958
r=55.6454921906 0.170959618458 0.330957279759 0.173190895406
r=55.6597005937 0.170016049124 0.329408275766 0.192798827716
r=55.5341299486 0.182908211199 0.324995302518 0.183377959414
r=55.8417956683 0.262076740011 0.241186867633 0.282855273962
r=57.0028994221 0.225467193546 0.270087264345 0.261257923767
r=55.0560722634 0.236695292506 0.277222394451 0.225503524436
r=54.7523330045 0.241260677665 0.276363921152 0.227084817667
r=56.5235891765 0.262280785298 0.246749245085 0.272738477397
r=56.4682623596 0.247492996185 0.257893963227 0.260640643408
r=56.3976553974 0.25753459732 0.259874608402 0.253414870815
r=56.4862037924 0.256572766682 0.259400693634 0.25463418951
r=56.485188324 0.257259635718 0.259339378063 0.254106585008
r=56.9498813554 0.284697564684 0.234607817779 0.28172298383
r=54.9844048246 0.271969904746 0.249627991387 0.252876380322
r=56.5525716826 0.186431524452 0.318447614436 0.18582318398
r=56.447634638 0.207009572492 0.290689006425 0.217907304202
r=53.9128165102 0.238609422026 0.276346661753 0.232848105153
r=55.1341701644 0.233890656834 0.28105268475 0.222862049806
r=55.2847561506 0.227528004614 0.284205093956 0.223662507716
r=56.8118790755 0.308161676223 0.207602463368 0.313102569548
r=54.4567717761 0.247906993105 0.274078373435 0.235243421978
r=57.0255953741 0.290442291566 0.205659333797 0.357651340791
r=57.352326918 0.305181218267 0.208521721317 0.319842558858
r=58.8933157722 0.297659653008 0.199881875231 0.349545957918
r=54.911275869 0.244536341858 0.263486837703 0.23374954832
r=55.9038567521 0.246140324694 0.28321144885 0.229806145631
r=56.986216243 0.291717780008 0.206479313037 0.356064830304
r=58.0990319505 0.304096274011 0.193928874489 0.363442104451
r=58.46811342 0.307241719377 0.194713663878 0.348262259403
r=54.9817975053 0.239826419157 0.274490189634 0.226502993841
@group {Shuffled Data} recessiveon
@balllist {First Position} color=pinktint
r=14.2357075851 0.130223955209 0.397720455909 0.261897620476
r=12.9372020755 0.374622424093 0.255767122368 0.143534781733
r=13.5759090778 0.190738155842 0.329050004105 0.21124476558
r=14.0025437309 0.332845561767 0.190757704352 0.263864906787
r=16.9639505948 0.188966895562 0.325791739264 0.212949677155
r=23.9542702311 0.158752778886 0.311130745407 0.216363601816
r=14.1479170522 0.295733832215 0.331878263209 0.163591455437
r=18.4669600133 0.149044949159 0.298679083911 0.106851658272
r=8.08164898024 0.0925529300235 0.107650714511 0.312453916646
r=17.4129158535 0.15638980743 0.342112429488 0.249007975102
r=16.681431659 0.23731853406 0.141721092349 0.253392440188
r=14.4207940743 0.235523717684 0.263443082151 0.370023419204
r=16.5040309974 0.148602505423 0.370042864111 0.232597482123
r=13.2311488702 0.149952571412 0.365796653595 0.246090808633
r=18.3757284592 0.229516846198 0.247546768918 0.139411200774
r=17.1145549 0.237155803416 0.237887765772 0.154234925061
r=18.694224194 0.144303942324 0.377353092636 0.254849230417
r=16.8555966262 0.278269270582 0.153943827203 0.460354702919
r=15.0333883972 0.42699956662 0.270982809265 0.125752395628
r=16.759099808 0.273500870863 0.33137596417 0.205921871112
r=16.361159492 0.267786079232 0.345169323988 0.196667436905
r=12.8810916947 0.419884877028 0.266143380429 0.149271137026
r=22.1207900129 0.163835393715 0.285383903793 0.387043422196
r=10.047342261 0.324537646057 0.160383160175 0.34403776213
r=15.926659452 0.211917868767 0.396230963957 0.26150198899
r=13.0500298827 0.390772528538 0.1428182576 0.247937258638
r=15.6203015959 0.157202183753 0.179926275022 0.286920815641
r=19.750176438 0.214389509126 0.251036682616 0.128513202197
r=12.8204610446 0.386117059243 0.267880085653 0.133369022127
r=13.2770047249 0.396122609379 0.262553488778 0.206051873199
r=14.7222230141 0.199592487597 0.402185949681 0.274074238129
r=11.9969815557 0.265928044996 0.123909038014 0.392443269977
r=16.0195328915 0.279121094708 0.17184102539 0.207170533131
r=12.4898902816 0.154205036491 0.200004443309 0.295679992891
r=9.74087475914 0.351641910755 0.288309965604 0.208628321997
r=11.7933563705 0.202957567347 0.153186092424 0.315484751132
r=11.6685455921 0.20341842315 0.324231132862 0.156127764492
r=19.6591890087 0.153949683899 0.203679411541 0.316857168236
r=21.7802644129 0.317456021285 0.202392084846 0.152825613009
r=17.4344769939 0.186593515627 0.341027811014 0.185718037762
r=16.3290458878 0.167803667937 0.201337822273 0.329937095774
r=15.764307513 0.273894475403 0.182331488621 0.197053911936
r=15.2579768318 0.29340583858 0.174344590727 0.194161419576
r=15.352592594 0.300994986263 0.189187091567 0.338885180758
r=15.4091953488 0.314258373206 0.162743221691 0.20312599681
r=11.4885428021 0.356864742315 0.168147989946 0.29262843155
r=13.3865623667 0.320020927799 0.335920241832 0.194919195442
r=12.2239700037 0.336518317442 0.187425143304 0.298854634139
r=14.161792976 0.336927980312 0.17753764506 0.299397156813
r=15.635103227 0.306946213383 0.160012736357 0.213010678946
r=15.115431903 0.340209004192 0.21547481621 0.279938027827
r=18.8303019567 0.179793338902 0.308311843969 0.310790687539
r=13.4172908617 0.310415020964 0.178525855259 0.32065382512
r=16.8298202539 0.318699969127 0.182729962102 0.303804071866
r=11.9401463498 0.275849536616 0.358849718335 0.190305288025
r=17.9949730858 0.341558268772 0.175306942582 0.271249739879
r=12.3801883203 0.390128496761 0.229807262644 0.145780688274
r=15.8510774591 0.133017731471 0.202358560348 0.268487013124
r=15.2608334812 0.121161588911 0.288161992818 0.403692109523
r=25.2843941824 0.122071151183 0.289453975543 0.186357629682
r=16.9710169 0.114442592182 0.200545575361 0.259707860715
r=16.4150359526 0.290904804111 0.187324097401 0.399224565892
r=17.2265298162 0.178623074505 0.38887142408 0.0992769569318
r=22.285938982 0.113272053931 0.293282975921 0.398524154578
r=19.6101220942 0.399321720151 0.263838428491 0.111791846828
r=16.942891244 0.162804534352 0.095071084111 0.338448049101
r=15.5153913385 0.10290441063 0.30281798821 0.196672736813
r=17.0710325362 0.143169789791 0.266378836844 0.217183781045
r=13.4155966414 0.388432297376 0.218665323657 0.259842246606
r=15.0666560122 0.234911061579 0.149337878589 0.372973209213
r=15.4858618292 0.22972972973 0.249214403786 0.381921427792
r=15.1616729747 0.236962551064 0.242331916987 0.139179976227
r=17.6577433055 0.230243971528 0.138744455436 0.382589372893
r=15.1563549428 0.236756711897 0.392348230217 0.11816257936
r=17.4908646262 0.245290112148 0.239026146629 0.12871045971
r=19.0950572712 0.231324881959 0.123362871148 0.24983351232
r=15.409008403 0.394477040959 0.24220581801 0.241656102404
r=20.4453937242 0.215769476407 0.38210238036 0.265985429904
r=12.3927705546 0.154857830879 0.261415207928 0.195193109197
r=14.560580815 0.135093942977 0.214531599001 0.263040336355
r=15.3355100515 0.363154574132 0.312365930599 0.172113564669
r=17.1125792407 0.153574460859 0.363151638648 0.391543555782
r=19.2480551136 0.37889761712 0.284282619636 0.214113476729
r=20.8111693984 0.213416605121 0.127777658059 0.35969533183
r=19.9118863812 0.249858162916 0.1377020859 0.360756873348
r=7.90438938803 0.0470480593277 0.282432822884 0.522392372147
r=12.8741049121 0.26764168793 0.414123243457 0.121313475657
r=17.6879543695 0.107752165388 0.255122049128 0.41731383841
r=16.4658712491 0.26827451793 0.196909225775 0.30916150887
r=13.4964324214 0.219293954031 0.19788906411 0.265200600996
r=15.7687473957 0.282927536397 0.30494175966 0.191863406648
r=16.9004420454 0.323282390197 0.296743769792 0.207765386204
r=14.8350328704 0.215555963594 0.303558068344 0.276171657682
r=15.9206806347 0.215147789362 0.27549855822 0.205317219211
r=17.3323439327 0.276259952365 0.204905069752 0.215115345356
r=13.1968633223 0.204297988838 0.216071965317 0.302584154957
r=13.509656699 0.233501643964 0.264795678722 0.356211836543
r=14.5729944737 0.148844780176 0.256964505831 0.35673535826
r=16.4400381123 0.274413529733 0.215096959778 0.368645538858
r=17.5221263896 0.20446208787 0.132154786116 0.383576687099
r=12.283068766 0.269509938038 0.23044982699 0.162211314074
r=15.1847935046 0.191877835565 0.317140644019 0.310777913024
r=17.501812215 0.10878707275 0.309719722609 0.196507346478
r=9.94563611406 0.371878063582 0.104616964661 0.192474674385
r=13.4470123397 0.247388247662 0.241025865656 0.0933769902976
r=11.4196713796 0.376723010759 0.10417618425 0.21668583311
r=25.5725258137 0.358881683852 0.176358031253 0.116987349846
r=10.8911221839 0.322987097239 0.367793555828 0.100151373171
r=16.4706344003 0.0889578553877 0.2109827532 0.322341652013
r=10.6510715877 0.241427571728 0.426721983405 0.236179146256
r=10.8714545724 0.307902190026 0.204172822286 0.392627255706
r=15.387674851 0.18981426852 0.143322398697 0.321289500389
r=13.3188869076 0.385164084938 0.221455812421 0.254531757616
r=10.8343867268 0.389030012231 0.226916925393 0.154551563781
r=14.4573349522 0.222398628267 0.391991871209 0.245673641762
r=16.21496171 0.257802180214 0.400083558599 0.129526220667
r=12.9635880959 0.146427254262 0.401360731448 0.225461971629
r=15.8304714003 0.155126285943 0.225097567705 0.390053108215
r=11.3938637382 0.355070131065 0.245389744769 0.153276615314
r=16.469940068 0.138009196296 0.370312803575 0.260475357814
r=14.8310502302 0.191112688711 0.193175893778 0.321050237934
r=17.7231509041 0.280509076247 0.199838722401 0.309255055264
r=14.8263109929 0.300314334831 0.191613447053 0.110228961989
r=10.2142219008 0.134109816972 0.271975279296 0.212835749941
r=12.0302484521 0.34644780713 0.173839446012 0.284124134393
r=12.2190778974 0.230052444278 0.386589248923 0.14590747331
r=12.4529151583 0.270648531441 0.349070241146 0.176522767593
r=17.5642276974 0.358690917012 0.230886517099 0.287246787192
r=19.9196176502 0.134970889465 0.241489949428 0.316624877821
r=14.1857020394 0.12966959369 0.225628813812 0.353177556184
r=20.7419298254 0.370484545041 0.142280796127 0.248541399429
r=14.2151859152 0.366732594219 0.145034566602 0.244724283718
r=11.6881078326 0.19954068518 0.315342800556 0.152109055666
r=15.9678850851 0.330394788866 0.206191386934 0.157267994218
r=13.4575991391 0.320027872825 0.166477727741 0.191740075506
r=14.9321840704 0.324239694591 0.320765238279 0.198687427615
r=15.9002846979 0.247409751874 0.150159744409 0.338598429429
r=13.5069611915 0.246831092692 0.154068533306 0.344475892045
r=15.8852588911 0.145017297177 0.268496819551 0.339917419931
r=17.9372315468 0.161704210238 0.34394170448 0.265538053704
r=16.7889852824 0.161709633942 0.255547607437 0.342399880588
r=14.1493866794 0.347273403386 0.15852031127 0.252602103572
r=16.3480962862 0.25760362069 0.346482599895 0.237538291989
r=18.4904015438 0.237745136062 0.158586735489 0.346606863282
r=16.5211573425 0.327627707943 0.154158866007 0.377534100027
r=10.7952780428 0.33754704631 0.185812469318 0.150425462281
r=15.3027277318 0.261592708403 0.196992881378 0.327123943849
r=19.8824042026 0.310952953052 0.3845903751 0.216245966918
r=19.0231832242 0.177217903344 0.267097728178 0.19477826435
r=18.5332825724 0.134662706385 0.251016551071 0.382756317498
r=15.1583763558 0.278155594613 0.380799768438 0.143872490958
r=17.9889275744 0.117772648586 0.196999422966 0.400115406809
r=16.1361356118 0.369511346839 0.13403182332 0.288214068342
r=10.6307529584 0.128631992555 0.191948436908 0.268982869748
r=13.0743564939 0.325594680438 0.160249525855 0.196490185773
r=12.9112670537 0.181444385435 0.208683240947 0.321497327978
r=14.1347824189 0.323045319289 0.204815394763 0.154310140827
r=15.9984884115 0.283043709227 0.180871432885 0.329198848892
r=9.14175136259 0.306688081707 0.335804299481 0.199571699201
r=17.0376395611 0.193175607369 0.178793800034 0.330129636311
r=22.2256131875 0.302615529244 0.13741143017 0.364859142893
r=18.5377751809 0.216700886505 0.297837025262 0.339368468376
r=12.0106674136 0.299565463973 0.338354817941 0.146418256568
r=15.7519245095 0.161479573585 0.338413107248 0.271016670244
r=13.9952784144 0.275480125056 0.225413130862 0.132291201429
r=13.5215665339 0.26314043005 0.143239536324 0.354260684895
r=16.6456394514 0.343559323726 0.254980676473 0.247594129376
r=19.8394009107 0.323027226581 0.325149976927 0.197969543147
r=19.8507671601 0.180964136323 0.290715216348 0.337859151066
r=17.8242528239 0.174483273844 0.188843695526 0.356810824272
r=13.9234381194 0.187286378663 0.328962850899 0.147167591192
r=22.8218775992 0.317659241478 0.198952034656 0.334249504511
r=20.5678416094 0.318219381852 0.178355646154 0.195471323894
r=16.1081430114 0.28574430383 0.333270872958 0.185232200959
r=11.4692382381 0.310922142995 0.202471574484 0.320317016766
r=13.6723508482 0.315103904388 0.325813274247 0.156116762346
r=21.8589496698 0.193953391964 0.158568002132 0.325841698499
r=16.9939386196 0.326258640472 0.31488540005 0.199778915848
r=11.9640209498 0.162448178049 0.3206415012 0.195832424176
r=14.8729674071 0.278174212598 0.428364911417 0.118786909449
r=19.4939111328 0.313634254485 0.178232625284 0.202187306661
r=14.2708346953 0.144504275422 0.247151796176 0.282290030663
r=11.3609680637 0.290754275811 0.318016276519 0.160795767863
r=10.5877991854 0.286549879394 0.320033195265 0.232963354648
r=11.8768354406 0.157889494676 0.184224258513 0.317274089407
r=15.8976835418 0.344193177463 0.318677106719 0.15479384548
r=16.2870604016 0.317714915988 0.180754677481 0.15995122859
r=19.3031932282 0.35113701091 0.181001621172 0.332559260395
r=12.1016237708 0.197816414755 0.296061973431 0.310198479063
r=13.803903329 0.339682340779 0.193806585007 0.16681808214
r=12.7461756265 0.391957385495 0.136919673716 0.219302413147
r=16.4902415125 0.201404734033 0.12085077677 0.416023491597
r=15.8861367743 0.398990206217 0.114240525579 0.312549425148
r=11.5971734942 0.298527652047 0.275167785235 0.214418257808
r=16.7384952346 0.294798647275 0.114006514658 0.434033901118
r=12.5841795153 0.18280856683 0.329509346759 0.302851483514
r=14.7380486262 0.360304907875 0.162175933475 0.136984346975
r=15.0458812138 0.190765820909 0.396105820651 0.135961238612
r=16.528456699 0.264942785911 0.118807134181 0.418589784568
r=13.3250537586 0.179116833204 0.27787563902 0.419424838269
r=12.1013070428 0.201023866176 0.415999711587 0.260472997332
r=18.3319186512 0.132736231473 0.421793912946 0.257866123237
r=14.9852195191 0.244246359745 0.14898958853 0.208168436796
r=9.01874744282 0.269273117814 0.190402700312 0.124519413007
r=13.6442533281 0.136715718351 0.403687246055 0.248969001567
r=12.3938625135 0.259812937933 0.134028060814 0.187799005283
r=11.3533002343 0.188097479532 0.25762318945 0.132924791337
r=20.6348394794 0.279097836465 0.211489614671 0.383311415755
r=13.1811832804 0.184583910777 0.321586484525 0.100772124332
r=18.8016466502 0.344275506367 0.153656046849 0.134529629829
r=20.8636231248 0.306443597813 0.385566782618 0.203577936061
r=23.700178559 0.0971186307608 0.283818795635 0.221009656905
r=10.6740053026 0.296236854331 0.134518731258 0.201883684588
r=13.7396238459 0.218884105473 0.274877474904 0.136190368551
r=20.362587361 0.371174277264 0.212037429709 0.268666662995
r=11.106416264 0.0971972475964 0.204991728404 0.300390802944
r=11.3165353818 0.356270693182 0.191273540142 0.158248803222
r=12.3520583754 0.409293133295 0.0989844200808 0.236961915753
r=12.2996632864 0.242803293324 0.399950401746 0.26937555798
r=16.4099037021 0.201393931628 0.323338031979 0.180798200276
r=8.32025373033 0.265486024706 0.391780170892 0.220400067327
r=14.4887462531 0.290823693852 0.182667947934 0.118870086691
r=14.0855134777 0.175204690972 0.367132050384 0.262866931402
r=14.7290221138 0.189287173785 0.165482161651 0.280336151337
r=17.1235065519 0.36019984789 0.167702801809 0.212466556206
r=17.6844565494 0.25756735044 0.360974189991 0.21331724321
r=14.9781291955 0.344110690457 0.252332220912 0.155793353887
r=14.6121308112 0.43473687901 0.160011219016 0.291729481471
r=13.9166531963 0.267702330243 0.325783011776 0.194537709847
r=15.005447672 0.321401189729 0.20521654836 0.195768499002
r=18.592750987 0.214410419358 0.139477635392 0.388910227312
r=17.1179001627 0.157774639236 0.330666442361 0.312383242014
r=18.6420722837 0.319047873192 0.32865453381 0.157655974809
r=19.5113913569 0.373583270943 0.239168820895 0.155217471147
r=14.1651688315 0.341178245455 0.248679942672 0.161744738629
r=16.0404882173 0.190209625607 0.281714303821 0.300765141765
r=16.0453947142 0.398305626598 0.258184143223 0.207496803069
r=20.477057067 0.188042739181 0.278862827722 0.206477933692
r=16.257472483 0.339030256995 0.263071274845 0.146347638942
r=11.9642377804 0.285714285714 0.160791448715 0.341953929627
r=14.1017871956 0.263987138264 0.250160771704 0.154702572347
r=9.70382614932 0.18060141769 0.320036983225 0.204244265399
r=12.0990692559 0.320641424131 0.189884148064 0.273452952812
r=16.3452251034 0.179868175956 0.215145436309 0.288057028228
r=19.7878492157 0.322119573557 0.186473784277 0.279737985815
r=14.0095248968 0.177758628662 0.359948107241 0.235860973387
r=12.9733593996 0.270046758322 0.25242515179 0.322457952404
r=13.4534574532 0.277924316419 0.161056122849 0.332636912068
r=16.7346335453 0.159795643227 0.25792946853 0.24827928759
r=13.9288901895 0.159428092845 0.312335486959 0.285235702321
r=16.0863556301 0.158396609571 0.241568073459 0.249514391665
r=14.3407390119 0.382745001234 0.233399160701 0.245186373735
r=16.2434939963 0.169812890678 0.186672491081 0.35278271813
r=14.7264385782 0.215563719791 0.33069339162 0.277666682168
r=22.6588975429 0.294790556833 0.175853754276 0.315258229126
r=15.2092204055 0.351199754489 0.158886569495 0.226788085406
r=17.0189201931 0.173514088825 0.20427157285 0.314371488398
r=18.845741261 0.285413449676 0.128614263421 0.225091301257
r=10.4367386286 0.191207015924 0.301430879298 0.191737825987
r=15.6149739119 0.325090524851 0.181075473886 0.203974073167
r=16.1828498012 0.331654863232 0.265967123644 0.187382236372
r=12.0067816915 0.145464128072 0.370494154373 0.269862968575
r=14.4405034255 0.303474294488 0.124065402773 0.383120796122
r=14.5256440941 0.289864915855 0.354803411063 0.217115689382
r=11.8679012349 0.225192965704 0.357523673112 0.282684809422
r=12.1192227019 0.262037559274 0.369279939838 0.148164859727
r=10.9118075732 0.223455951858 0.373782357666 0.262398317157
r=11.6499545819 0.133745230992 0.2110702481 0.373688942164
r=12.6393986739 0.147188725846 0.238021211681 0.359116664245
r=18.6881471682 0.150286927128 0.24644288971 0.381086392579
r=12.5368385393 0.391723971529 0.12613101701 0.26152129328
r=13.8360195609 0.228880229395 0.364421733696 0.257995735608
r=19.4830016139 0.367546142275 0.220483766483 0.274932200226
r=13.863464958 0.147184822521 0.359265605875 0.261982864137
r=15.6013836648 0.348344442638 0.147889232103 0.259307429686
r=11.5077497677 0.250614250614 0.349783051911 0.150504469653
r=14.3915482086 0.361456062186 0.264148260499 0.240686320978
r=15.4955490537 0.21638497389 0.13435903195 0.279274524117
r=15.8641398814 0.351903435469 0.264856081708 0.249535747447
r=15.357079508 0.140753425396 0.227190086031 0.363894286657
r=9.46687914079 0.282413548134 0.394579326839 0.123131209366
r=18.3770720397 0.149522255884 0.228911009755 0.37000366215
r=15.5437757825 0.245047343262 0.383491910278 0.140535944107
r=16.4910197272 0.389221008967 0.229366192887 0.245531629354
r=16.8166908805 0.233869172196 0.143117958766 0.247695596028
r=16.1790167061 0.267192158052 0.218735788995 0.142034257996
r=15.313650959 0.140702335597 0.256438628458 0.219049196621
r=16.7914984313 0.199683519551 0.266114330066 0.411484750576
r=14.7414802218 0.191129595741 0.281630344369 0.406082182665
r=18.7921792572 0.125522276466 0.207679113339 0.247877908255
r=13.5173047423 0.259635995793 0.402949606211 0.198676932217
r=17.4169776378 0.139434336156 0.41406953702 0.254954062331
r=10.4592611624 0.264129245786 0.199197823465 0.140885759964
r=16.0072106782 0.12888769017 0.265585101879 0.211008627638
r=14.3173957314 0.097751514848 0.42290550353 0.179127647854
r=12.3939775087 0.135429013141 0.251816542128 0.204019582582
r=7.45412868944 0.206752801688 0.287485696871 0.366821341705
r=13.0269322004 0.137688383276 0.207705389081 0.370140151293
r=13.3836790378 0.134074166643 0.375364088169 0.21028515033
r=14.2796069591 0.187164503635 0.129612013318 0.314704083713
r=19.7568725526 0.134260123157 0.288766560926 0.371431237171
r=9.50100472243 0.288397755804 0.180837543784 0.129382226217
r=11.0987947226 0.20733140964 0.273729369914 0.378433258523
r=9.82855472673 0.278993772736 0.118441334238 0.453665454097
r=16.6026553693 0.278329197684 0.192592018197 0.319117038875
r=12.7309371189 0.328038237155 0.152105152175 0.264145638575
r=18.2054026697 0.165938637546 0.329901196048 0.216068642746
r=14.2037036604 0.24246554034 0.347676110024 0.157295946681
r=11.6025685088 0.348788430169 0.244787379139 0.250201244832
r=13.7663290773 0.345555154577 0.161626368339 0.241645615301
r=14.5606864878 0.339816491968 0.267838584197 0.167710900615
r=16.1372967917 0.289340931786 0.173384180986 0.327132330154
r=13.2856800061 0.26194134095 0.347246765674 0.154822097041
r=19.326311319 0.244426213196 0.155824376217 0.250738331719
r=15.6440475785 0.268495181616 0.3280948851 0.233802816901
r=15.8321166998 0.268926688347 0.163411713292 0.224742186125
r=11.1300112679 0.338526453593 0.182316880046 0.268519626405
r=13.7750370687 0.204282693778 0.272931755814 0.164379864141
r=9.96387058787 0.292051536174 0.31028741328 0.221526263627
r=14.2992480517 0.186626341607 0.202817836462 0.312838859588
r=12.4973465195 0.186238298061 0.296519366432 0.306385598296
r=16.9599692401 0.310494212241 0.229939234306 0.174949747002
r=12.4014575008 0.2509202098 0.156464678828 0.346503455044
r=14.6415678195 0.244534597803 0.344903311997 0.158124292132
r=13.9169240534 0.190028222013 0.283730256969 0.203396544041
r=14.0736553382 0.217266554022 0.264641183409 0.365925973157
r=21.4751176979 0.134790070088 0.218005023579 0.253685841836
r=17.0776392498 0.250238616585 0.248161248667 0.162596148448
r=16.0242509983 0.126293473323 0.277017818384 0.199586088537
r=20.705754863 0.213644614764 0.255067567568 0.40076643808
r=16.3100927392 0.152213664321 0.221200199479 0.243863245969
r=19.8542842884 0.361446309899 0.310423224904 0.211612451906
r=10.8931153141 0.285034732709 0.132135306554 0.217872244035
r=10.1190921892 0.303176492611 0.139390423223 0.351078955754
r=9.89086901462 0.314612926272 0.336260528878 0.141668552309
r=20.389200607 0.142297836869 0.207382909512 0.313417283841
r=12.095361227 0.313829073971 0.142427393503 0.336327663461
r=18.522220027 0.305414847162 0.345021834061 0.148864628821
r=21.5765589699 0.291698966408 0.13690245478 0.207687338501
r=14.3640657128 0.305872437179 0.149665664219 0.341649725867
r=14.4541655058 0.370754403456 0.268660684613 0.13260219342
r=14.1399572018 0.140842670302 0.326161973331 0.326374984024
r=13.2136919342 0.121787845573 0.233873259449 0.391426135672
r=15.2112073057 0.40103045331 0.135904022331 0.173514083357
r=8.09443097122 0.297730315588 0.213987886516 0.147191584316
r=15.8676061922 0.316789532298 0.201178162118 0.161898602958
r=14.5760156141 0.31599532333 0.163255048607 0.201016371436
r=13.4471466551 0.298611486304 0.19597673204 0.167125902714
r=19.4579294264 0.319796141245 0.320240262104 0.198107025846
r=23.2606094038 0.169705086459 0.322695998707 0.195794120984
r=11.1247985711 0.193649766444 0.163041420403 0.326144801022
r=15.2407667721 0.335107021743 0.191583718826 0.178054411528
r=22.1938444562 0.177175967423 0.193961306437 0.293810574092
r=16.816721905 0.289490696009 0.173279439467 0.194261206843
r=13.0950397299 0.330485751458 0.192678640816 0.303407625643
r=17.2033318631 0.171596903448 0.305245217314 0.33127620492
r=15.4208821958 0.192249254236 0.172671785785 0.329625873463
r=11.2670543339 0.171583174631 0.192114064228 0.330616896622
r=16.6876378922 0.312241075989 0.160632200216 0.334544009988
r=17.6585233465 0.164555593315 0.340742685903 0.313648861565
r=11.813394106 0.307714832133 0.159571937081 0.32337143014
r=13.9297166644 0.163312027534 0.117064101776 0.439109458546
r=12.3446073648 0.304638200702 0.109632430574 0.146561249294
r=15.2588590267 0.291780442439 0.109066445051 0.43725513475
r=15.6480057052 0.112358565404 0.296242328087 0.153672080498
r=15.8064568508 0.169879313315 0.428221731773 0.115860682161
r=18.0614751983 0.422817869416 0.171683848797 0.124765177549
r=11.7985828352 0.417862696384 0.176732381276 0.291801462046
r=20.7547018523 0.115802139037 0.283368983957 0.176443850267
r=17.8879089691 0.110928484692 0.162488413701 0.436363734345
r=14.4536106723 0.431879264007 0.29951416167 0.105540624354
r=19.3413620411 0.111236048642 0.438759786773 0.149883391638
r=12.9340898469 0.434797028389 0.114022287079 0.160785354205
r=11.7353417382 0.157564441678 0.436440018671 0.294797987656
r=16.0344632954 0.287831513261 0.171642320238 0.126081406893
r=12.4366027059 0.169145256585 0.288265615116 0.115634631172
r=13.4111567394 0.157103284527 0.434723171565 0.295787315178
r=12.0855959932 0.15950952366 0.440308275479 0.283458465534
r=22.329883827 0.110766657829 0.302155778997 0.151659154413
r=8.22833052078 0.11852325357 0.420168371285 0.190756464685
r=22.8892166926 0.169785916252 0.414164534805 0.115569319151
r=17.2630381636 0.148220939279 0.10928223396 0.307060284704
r=26.5711746393 0.115493646139 0.290566959922 0.430107526882
r=20.6349261461 0.156792232311 0.288351463934 0.44559321526
r=19.837377263 0.112855719669 0.419608437649 0.296725429896
r=9.03285824535 0.420995724185 0.16410281614 0.292770432988
r=13.1911296707 0.283213687982 0.348299376184 0.15767597549
r=15.4973587004 0.36457953335 0.153521763873 0.233500167807
r=16.3029621416 0.215468258186 0.163593999101 0.25798144136
r=16.1636770688 0.338853503185 0.182255000559 0.233702089619
r=13.6774664684 0.203636418233 0.29024601307 0.138613023515
r=16.2865829039 0.344748858447 0.186497064579 0.253881278539
r=11.6907761295 0.223693551872 0.186540763377 0.334194181217
r=14.1471221261 0.383549565436 0.231305370114 0.251459041861
r=11.431034173 0.347304959908 0.128679026429 0.341839471605
r=16.9173631697 0.284329856621 0.155619085326 0.341889713576
r=11.4555728286 0.169825761795 0.162921473466 0.314252526056
r=19.5033737248 0.161351425816 0.357969417275 0.171304587409
r=11.4074922076 0.203591639135 0.405678584279 0.274639364103
r=13.4463863729 0.186302789399 0.291367323739 0.407591001539
r=13.498562842 0.159648390065 0.410118446888 0.118219476777
r=11.7506692396 0.137346451003 0.280862653549 0.384803512868
r=12.5807268206 0.145835127918 0.325954001206 0.343957274528
r=15.9301119013 0.207276432207 0.313147853846 0.144790375367
r=14.7401845307 0.200734802939 0.380406646627 0.240230460922
r=16.1945652931 0.180302461552 0.358383952134 0.243615774866
r=14.7422041518 0.339496146007 0.179229814426 0.207062077632
r=18.0244659321 0.180732573772 0.206880365311 0.273400827657
r=8.29946077146 0.259255919021 0.388295519452 0.23167605035
r=18.2810244649 0.263665164428 0.366739547544 0.201329704163
r=13.6078820845 0.199846580189 0.193222576209 0.327354337565
r=16.741420956 0.226057730735 0.256163199358 0.177766686049
r=18.9280814922 0.313351594325 0.169511167299 0.20476892822
r=18.9395756102 0.203491471215 0.355010660981 0.270755597015
r=16.15345166 0.344699339416 0.206357106768 0.268444398196
r=19.3830827964 0.180649944396 0.204744841221 0.339626838008
r=18.5652309067 0.177733012987 0.215316428823 0.345096457665
r=18.7408233783 0.213748401278 0.264013304946 0.181258153402
r=13.166525862 0.203948430741 0.133992538265 0.38625952901
r=16.1668658071 0.13148755547 0.393305035694 0.215705190044
r=22.552752487 0.134345569864 0.277596258569 0.206291242232
r=10.470763577 0.259038080313 0.0886579692807 0.220507902295
r=19.2768521646 0.305215452759 0.351955061453 0.143829749787
r=15.1821810563 0.284575396046 0.21311415327 0.168224559387
r=11.1241801325 0.193946320086 0.281079460903 0.390456214572
r=14.4079683499 0.376702749305 0.207701887154 0.136469010442
r=14.7399005071 0.382786803548 0.133260241204 0.218254759294
r=18.7926316614 0.392148373769 0.28351370088 0.193290020993
r=14.3099781042 0.382823948085 0.284069499686 0.209807410509
r=10.2091651903 0.286006200676 0.382275225479 0.134124859076
r=18.1167745716 0.20892655839 0.284581019582 0.321781971525
r=14.2403551927 0.276981970857 0.212398122993 0.351321313905
r=15.7687264171 0.167672530065 0.354781910832 0.231697513592
r=16.6264532408 0.16804153438 0.243594926898 0.357590200425
r=15.7477232539 0.324117492171 0.178137447688 0.276284755486
r=17.8249472549 0.225686286124 0.270565548469 0.332773905661
r=16.0868368345 0.22700651866 0.176272978617 0.258492617194
r=12.6324053079 0.226185752851 0.260397361873 0.337053543599
r=18.7298714984 0.259541277449 0.176855438764 0.226918573799
r=16.1227050173 0.317927434336 0.200484398147 0.286512098196
r=11.1332682179 0.353055138971 0.204724363501 0.261205482969
r=17.0138014857 0.266527617416 0.206022570673 0.138552646281
r=17.2774573971 0.245062889733 0.233703690556 0.36454746607
r=16.8823308095 0.226976229961 0.1607149438 0.231582826608
r=12.0295364534 0.377531949285 0.226953578825 0.166388846795
r=12.2952572343 0.224947633648 0.372666282141 0.246045960961
r=14.9277186129 0.306349543427 0.324952219155 0.168188575069
r=14.3945731359 0.229421696919 0.169902912621 0.227838750528
r=10.9411881288 0.345394208639 0.178986244179 0.126318043141
r=19.0007208572 0.16061630306 0.189148852114 0.329441201001
r=11.4887013998 0.309368770764 0.13665559247 0.347552602436
r=14.597116703 0.233869996387 0.232665515718 0.169349981933
r=16.3407906511 0.173871946669 0.373712750609 0.212079001045
r=13.9184453412 0.347329095573 0.347161815546 0.125738820118
r=14.0620439528 0.325966211525 0.352117565378 0.2
r=14.5404829764 0.314017547439 0.134691899612 0.204958171802
r=17.3142181168 0.227174643097 0.170241650828 0.369678608686
@balllist {Second Position} color=greentint
r=35.7573465265 0.20075984803 0.270345930814 0.258798240352
r=33.6587714067 0.242812073479 0.270288412056 0.205580292216
r=31.4321286154 0.159803760571 0.30025043107 0.315810000821
r=39.4357209595 0.219087476953 0.291375223155 0.161403611461
r=36.123852941 0.300476580916 0.2171005432 0.163267397766
r=33.7841528105 0.338577590302 0.205989093466 0.30429041023
r=36.3639242303 0.287406918308 0.160730225108 0.203440812883
r=25.9753860283 0.276347049321 0.216117076879 0.220621495771
r=33.0441339744 0.318879252835 0.267476563323 0.184789859907
r=37.5503726904 0.288815405563 0.188017895351 0.228039291967
r=35.1241894703 0.279212209401 0.289770227742 0.191939359074
r=42.9470184564 0.204757312761 0.225742756119 0.302291408367
r=35.8152831618 0.281003829747 0.252586895829 0.194642505008
r=34.828415267 0.194359420687 0.262656587684 0.254608396327
r=28.6169789012 0.295739157017 0.25730265345 0.25808932729
r=30.6346311868 0.291983269432 0.266190310213 0.187800627396
r=37.1612132387 0.285403673399 0.276534874406 0.200205985009
r=52.579785323 0.290221516804 0.226057552964 0.206472983231
r=32.9989910652 0.20221986806 0.283045215968 0.237010641884
r=35.2845990592 0.292012938542 0.315103259517 0.223463548146
r=35.1720523158 0.305322344604 0.29787671057 0.217874656602
r=35.3856689934 0.265171563131 0.262585034014 0.21333632354
r=47.5689696984 0.312505256076 0.172371261178 0.245886244499
r=42.103631898 0.173324183321 0.327946500935 0.150327649193
r=38.9599546556 0.276168280628 0.284706875075 0.233836942982
r=36.6499764465 0.20162977833 0.277589697351 0.270750752794
r=32.3306897083 0.200503942886 0.34590079791 0.294666604451
r=27.4275420714 0.199929115719 0.273967747652 0.269750132908
r=32.3904057615 0.205389007852 0.265274803712 0.247787294789
r=39.4036125033 0.261680202602 0.246092044363 0.199414898262
r=40.6653715128 0.265547484054 0.250365432318 0.209337349398
r=41.8006803938 0.210798099302 0.279989332816 0.282219743988
r=30.9408366304 0.222309415208 0.286952114702 0.332352412248
r=36.320766271 0.193772702532 0.2972018262 0.137875876165
r=35.9082561926 0.172396773248 0.384896580445 0.137522557957
r=33.4673049666 0.194690284361 0.338934431183 0.323169791039
r=30.458264696 0.214745194001 0.34219453868 0.147711473222
r=38.6577854208 0.341233173148 0.321971681585 0.192931595798
r=31.415122425 0.321360278346 0.341343714011 0.194285845749
r=30.9170126363 0.233344033618 0.261913794613 0.326640791432
r=38.6622232753 0.29312483388 0.152166208913 0.345087268539
r=30.1023923391 0.204735803692 0.324784001911 0.314612029192
r=32.3310385849 0.21100171723 0.155809959931 0.341534058386
r=38.9784273332 0.204833677413 0.303230212812 0.343448768297
r=32.8297019134 0.202424242424 0.152153110048 0.359425837321
r=37.2678137519 0.163613662127 0.275641130953 0.334521677701
r=37.122098327 0.227270084874 0.146087664225 0.338594349494
r=36.8364751607 0.150113962434 0.306937488233 0.332469212785
r=37.5164816022 0.209206495823 0.309325138757 0.331766931097
r=33.9995558332 0.211046340747 0.35607916136 0.160419320074
r=39.8859668849 0.301020718148 0.367093991129 0.191870709035
r=41.5801829588 0.342834053681 0.303617477209 0.160979551811
r=40.4438986486 0.199580725527 0.164884243787 0.347450932734
r=44.6870016658 0.340793944903 0.20355050988 0.161589452164
r=32.8200842134 0.166681809922 0.304424859168 0.302017081592
r=39.2005814308 0.295708773833 0.22958520535 0.311593201721
r=34.263844787 0.266526850732 0.279673908136 0.177391856734
r=33.9918243243 0.267282372086 0.211129192468 0.259631844792
r=41.7762014049 0.206265501672 0.283095134362 0.270674853973
r=30.2564333086 0.269279871149 0.240302232041 0.284157252036
r=32.2187289871 0.248399995337 0.242034949464 0.275550529838
r=47.5902552078 0.267864456214 0.204363563329 0.244813629477
r=28.901782033 0.385539138636 0.221251178875 0.121848475322
r=44.2473209618 0.297555401567 0.118063044665 0.4033656251
r=31.9255222596 0.334330261964 0.389423807485 0.119371267274
r=33.4547283465 0.124506795265 0.256904866287 0.389490824826
r=29.413635496 0.315256643724 0.118213525109 0.369641038304
r=31.2542524622 0.261418456023 0.279795283167 0.2517489068
r=38.8801308028 0.198030872137 0.246231078112 0.28636832447
r=41.3200551456 0.255364713081 0.290896376907 0.261395918011
r=46.0480092923 0.253411941902 0.262984888024 0.189895072036
r=28.2065099039 0.189949858593 0.289194321861 0.254518874756
r=43.0699738983 0.295271214192 0.253539185875 0.263327875501
r=33.4366511159 0.335632183908 0.175384870742 0.122685588614
r=30.9363970939 0.334134640841 0.174464412416 0.1315432759
r=35.2841163665 0.342526653028 0.351190011939 0.132170219404
r=40.1763145141 0.336970057327 0.363883684665 0.170568899559
r=40.9803271618 0.275835940291 0.198926186121 0.263409142573
r=29.0625026776 0.248772807261 0.262619246087 0.28832082986
r=33.7052713093 0.242504270135 0.280370516358 0.201550387597
r=38.4215324726 0.283974763407 0.216277602524 0.157034700315
r=49.2392658545 0.323552385804 0.158498896247 0.224995754797
r=43.6722091297 0.313901227544 0.136010152951 0.159655149778
r=43.757446086 0.366933943506 0.328597707544 0.139884456477
r=43.3718406217 0.340685009226 0.1775646956 0.339422531396
r=45.1144031744 0.0934219397091 0.378166233266 0.110324569007
r=31.9279285416 0.27650756617 0.27724048097 0.203385917978
r=43.1042522408 0.254519909216 0.278481989841 0.281585326314
r=40.0484783591 0.304452672895 0.311666081065 0.22877795496
r=33.3489205659 0.235230278271 0.307287695727 0.300388660549
r=37.2431634157 0.308190598548 0.227174277609 0.152129794382
r=37.7786833131 0.291133140576 0.306725870852 0.158680985819
r=38.9449951402 0.226022160164 0.309949053 0.154660732442
r=32.5239161183 0.309748419004 0.22646700446 0.309277014771
r=33.9631925859 0.309068390609 0.227122150391 0.308861517523
r=36.0934236857 0.155122410903 0.226684250005 0.309538058269
r=43.1127536418 0.228452325035 0.303135274777 0.174495068107
r=39.6053592941 0.181897341888 0.228456967666 0.286609880211
r=44.964712504 0.290879333433 0.253831275108 0.251450676983
r=40.9674981777 0.247506325106 0.284565599979 0.263721273179
r=30.1737267127 0.178659370725 0.304932807596 0.230980928623
r=40.9092950941 0.296005311497 0.315923425916 0.155969901516
r=32.9391498218 0.318217090077 0.174976920882 0.143035748307
r=32.6546585438 0.187106110826 0.148219037393 0.342887820363
r=25.475742215 0.164841542741 0.118914124269 0.411539893559
r=36.973387446 0.384851683234 0.29830337592 0.131003954064
r=30.6754027639 0.342191984692 0.153236951207 0.303231636016
r=32.5184388741 0.184704101492 0.147379802494 0.292481799178
r=32.0073100506 0.141256070152 0.32451234992 0.368311769981
r=43.26523938 0.339398180546 0.150054983505 0.117364790563
r=46.2630823505 0.165385547981 0.136792228797 0.32489794796
r=34.6335808959 0.16073914993 0.258962074906 0.35001061997
r=38.1978571868 0.20248128443 0.277885022835 0.272446913697
r=32.7903610379 0.177081569292 0.26862626507 0.265915352876
r=37.2788600461 0.185533293113 0.266344902042 0.27031403804
r=32.1186886216 0.252880121472 0.188159621866 0.286301482334
r=33.66540474 0.170476751419 0.265386669015 0.282401316695
r=44.3061392694 0.292683370389 0.265118642641 0.172382688831
r=32.2820860224 0.204690733502 0.262451138193 0.269763163946
r=37.003097725 0.2663687585 0.20050514863 0.262871575675
r=35.7393970446 0.214384754468 0.34185976861 0.289281316902
r=43.9745045482 0.311728562789 0.16009781837 0.212856629473
r=28.3469143887 0.263118392532 0.245026492156 0.216141529569
r=29.7379570673 0.199524601854 0.274352270026 0.261540289993
r=36.791599119 0.175378302129 0.304334444729 0.306283662478
r=32.5173863715 0.243959542986 0.190906536805 0.267278516576
r=32.1089520336 0.179709573559 0.278566265852 0.319830475064
r=43.233276769 0.35280984535 0.202570246134 0.30603354389
r=39.8031624159 0.350558837278 0.146933831966 0.296056266202
r=35.6495263826 0.149203750558 0.326425063253 0.310462866498
r=40.1560700086 0.296395911781 0.185087102247 0.25048620019
r=38.8564991495 0.284516702655 0.186242310972 0.250694053819
r=29.7255171059 0.19761914795 0.364333572121 0.136627196494
r=31.3923613312 0.310344541312 0.342759505992 0.206505823299
r=35.6949164152 0.295815956152 0.150502854885 0.195286580483
r=39.4785587909 0.30665294042 0.215201818728 0.141766396431
r=41.6981028089 0.300558358962 0.282344510465 0.18843868502
r=42.2026723602 0.284008895178 0.238340240574 0.191731527343
r=38.3597961664 0.226369824796 0.27703381319 0.296507086263
r=36.8766297639 0.296391868764 0.228310303535 0.29533144618
r=40.2322291863 0.289333224547 0.302272423972 0.225432250091
r=37.6529371843 0.226097895558 0.181103796851 0.303337682091
r=38.6232189492 0.295965973497 0.183286730768 0.293450681937
r=41.5411305384 0.293125734175 0.298068325036 0.226774632129
r=47.183663275 0.31874832843 0.307996790586 0.174110724793
r=30.3960170798 0.151080019637 0.182089674358 0.346833578792
r=39.1526882625 0.239505022953 0.311090413146 0.27902335174
r=38.3106502864 0.325650092583 0.168409432922 0.377332375509
r=33.2472987561 0.335169282055 0.174076812361 0.216674030877
r=41.1173961638 0.196652844198 0.264102813253 0.297175191689
r=31.8882435429 0.2548294352 0.287741381756 0.2498316925
r=43.0626536877 0.285574148875 0.209117137911 0.262319676861
r=39.9099414659 0.274367446309 0.24730458221 0.279193113642
r=31.00390321 0.224933650433 0.313169958295 0.25895288319
r=34.9886725945 0.359024746932 0.280373831776 0.148413042982
r=37.7233985781 0.210871892323 0.152361254025 0.326550934378
r=33.4432028218 0.353224612689 0.153846928449 0.220428672846
r=45.2790536661 0.311269161243 0.208498782776 0.153307141683
r=36.09387303 0.145251626719 0.274936166708 0.211679433325
r=39.4674194925 0.345917117066 0.184286107231 0.317585742506
r=47.6966398898 0.385504071104 0.144026974952 0.286263130089
r=42.8525568163 0.315894261704 0.36081156209 0.175873910434
r=29.4362182415 0.176642023448 0.359805114729 0.315659241409
r=37.6247728249 0.288617013665 0.292766688131 0.187736996494
r=28.518622704 0.191469405985 0.237338097365 0.2836980795
r=40.1696248553 0.188943456331 0.239116007433 0.28203256349
r=41.2250426615 0.294429964282 0.189097602951 0.23079714125
r=40.2392644034 0.350992155053 0.217212736502 0.140101522843
r=42.2129061186 0.331653294932 0.301412603717 0.220805046973
r=43.7000499425 0.287457458288 0.204158711712 0.158379679588
r=27.2283223781 0.131422648064 0.275984759343 0.373844343587
r=49.2686076348 0.353850524571 0.199531996228 0.138799092906
r=34.8481289485 0.326556847189 0.147540080436 0.310451214809
r=35.7744504603 0.309803823875 0.305157205183 0.15244267004
r=41.6561025389 0.201074388129 0.340311235305 0.139598188476
r=32.254901809 0.134664450935 0.19549216101 0.36738761876
r=38.0616160893 0.299532142963 0.206893488496 0.360235112967
r=40.0086022365 0.342204684745 0.137019002043 0.207474883161
r=34.4065802972 0.298658084224 0.184158847916 0.129773074405
r=32.7116843815 0.273991141732 0.225116879921 0.217150590551
r=34.2774046717 0.33046762219 0.216346153846 0.302994174057
r=31.9855968131 0.146772866652 0.331064742104 0.330491361903
r=33.0020623067 0.202725853799 0.334024434689 0.145904337144
r=37.9096175167 0.200664068493 0.319573781943 0.14549203738
r=35.1910729186 0.140690972237 0.207118451765 0.312449928764
r=34.7915653429 0.287411706729 0.142419098724 0.352132727372
r=31.9472625956 0.309675193263 0.336416115501 0.140743124317
r=45.8863147224 0.367874512553 0.230513078912 0.272882618411
r=37.8421227195 0.163043135275 0.211605818687 0.33053548326
r=30.1096730168 0.214748911375 0.28800789449 0.344193477648
r=37.3512600973 0.249441575167 0.265406451574 0.197190216336
r=42.4940903089 0.202833277118 0.25311005734 0.269677188945
r=44.4161366674 0.314739339376 0.221424660867 0.244418760265
r=34.4215454812 0.148310008151 0.338310528415 0.209701194874
r=48.834854989 0.27608456607 0.226353243843 0.220440258097
r=39.955851784 0.198861057236 0.166425948087 0.282672388891
r=28.8763979462 0.228517854231 0.387127017773 0.228008315669
r=30.7412823745 0.272309060217 0.244384882028 0.214798396969
r=45.075612724 0.24595665793 0.255130090136 0.292047561209
r=45.5730234881 0.209130906224 0.27233328493 0.230387001253
r=37.961065208 0.205025596654 0.254055807917 0.285132309467
r=37.4001750509 0.285977636126 0.225276346395 0.273427213725
r=31.9250947516 0.241399386102 0.287831880212 0.198944729898
r=27.6284565605 0.244147217559 0.276908359055 0.19775816321
r=36.3262154017 0.252963644941 0.276840199047 0.205994247714
r=29.7841272251 0.272615364717 0.22518660336 0.286461537073
r=26.6855484507 0.285889310794 0.273582752651 0.225314439204
r=47.635847809 0.325088721154 0.240186629677 0.252508511826
r=28.5240541079 0.26133438923 0.216128819376 0.101432059658
r=27.7547611967 0.251705797024 0.178907215387 0.426153763499
r=42.4549649131 0.313787201148 0.128761526144 0.182927502623
r=32.3428339177 0.414147758499 0.158789353851 0.303485907199
r=31.4046085858 0.135469020568 0.225514212105 0.28688178401
r=28.1172194971 0.383840044386 0.307920720869 0.190666515972
r=43.6016202191 0.372402474018 0.128360329796 0.324833257145
r=33.8606122933 0.205063655326 0.436236783428 0.0846100362032
r=33.924329222 0.20671039035 0.278095278264 0.106265421034
r=39.1562405029 0.402980380842 0.110461627236 0.321684939411
r=35.1466722348 0.116139271898 0.307023112786 0.386082729888
r=33.0212282424 0.358122250224 0.300784531488 0.142052169208
r=34.7537276337 0.109693431331 0.400846207413 0.169370195941
r=27.1734954459 0.247195514879 0.271301496924 0.273983936197
r=38.8419768992 0.263483849328 0.231212453357 0.185039440821
r=32.924344413 0.177077602011 0.262852811649 0.323373293731
r=36.9044463107 0.305068517336 0.289545164401 0.177141760943
r=36.2939516372 0.291070662645 0.22854385523 0.304658192687
r=33.4751328866 0.229132137169 0.183059714326 0.287687518537
r=42.1137993066 0.225046453739 0.213687199804 0.284787715177
r=33.8706367752 0.166424455024 0.217539463794 0.322225006264
r=31.9617519762 0.222071781188 0.309452361046 0.30160657478
r=42.9396234129 0.272408254478 0.262491707113 0.258231781836
r=43.6091061514 0.319351065224 0.14070523291 0.196472270528
r=37.0780693823 0.356460479266 0.138976356941 0.205262315205
r=35.9035908826 0.406638320314 0.102659000909 0.318025361039
r=33.5159911088 0.23383872671 0.292373840235 0.188127027231
r=42.5273656453 0.315408606223 0.201714665946 0.14105858442
r=39.2332591183 0.291432225064 0.19793797954 0.244709079284
r=33.4298677278 0.324547133398 0.154388383655 0.310724090344
r=34.0443336786 0.289973414356 0.239334092923 0.182997847829
r=39.9250248627 0.185256181162 0.310698853114 0.229929497385
r=30.0091873641 0.173191318328 0.231390675241 0.296061093248
r=31.3843111456 0.138290846652 0.341478448466 0.211464799894
r=37.1088730642 0.154987284544 0.308349816332 0.234176320995
r=37.0585889424 0.219981372689 0.171077518269 0.280226393466
r=40.2033017835 0.314974914366 0.214177870023 0.300590013083
r=34.4402870081 0.197105189578 0.275065762663 0.273660837951
r=40.7794440052 0.19628027078 0.268930141671 0.24760974248
r=40.0154230178 0.194928312136 0.224778668617 0.280144159202
r=34.6090264209 0.285460867097 0.289611864046 0.198360888384
r=35.9012539404 0.185929648241 0.269861210816 0.286850921273
r=34.369904599 0.270881158397 0.274236270528 0.200364942021
r=41.0973275518 0.259688965687 0.188471982227 0.261293507776
r=42.0458433529 0.264407625823 0.238696995226 0.164654123374
r=39.158762731 0.212464927374 0.174690353284 0.300440248647
r=42.2554690886 0.3085852072 0.214658217911 0.30073459317
r=37.4595594322 0.26742355876 0.206191565712 0.23135648068
r=37.0713332575 0.171397005233 0.208698552748 0.310430396539
r=34.0492388589 0.318827258838 0.343323365769 0.187788507888
r=31.7406516992 0.221993999538 0.323701823217 0.162289406877
r=35.5247298152 0.315928507919 0.296045255982 0.166939422445
r=37.1743370568 0.28786303684 0.175946982002 0.223409784939
r=37.6949250829 0.268663183447 0.237530849808 0.202161893709
r=42.3987712334 0.215998781927 0.290393954243 0.258717635567
r=38.9413372758 0.271375745227 0.206701381028 0.235491661007
r=39.3172023579 0.200445611522 0.2329513806 0.283719264741
r=33.2070882691 0.287990641516 0.200990161058 0.239021537047
r=36.8305041581 0.199300590681 0.27578517128 0.286791104721
r=39.856592347 0.235420142321 0.202054419243 0.26910007201
r=37.9921559698 0.198300159814 0.275490338515 0.291980241174
r=42.6078749586 0.270481880355 0.275088436444 0.246474333779
r=37.7820835911 0.199390758837 0.263059476415 0.274158523344
r=39.0287200488 0.233144621719 0.20355120947 0.279501507242
r=41.4409497958 0.273471897405 0.232726154792 0.291731172524
r=37.1958227083 0.273684210526 0.201101591187 0.247980416157
r=40.0915415673 0.290630249824 0.240773857909 0.188153687747
r=31.2680760702 0.187673166397 0.259762664018 0.265356265356
r=37.9181038154 0.24542610674 0.277087875628 0.283628779979
r=33.5409498846 0.187029030266 0.290212813746 0.28414846426
r=41.3603927003 0.295357474466 0.18556174559 0.252274837512
r=39.4805343794 0.194546109401 0.236986945429 0.274955841344
r=32.3721944658 0.279928692697 0.245370126854 0.200660473434
r=40.974397482 0.258534474149 0.283510337251 0.256703399141
r=30.6910803407 0.257204908991 0.256423515352 0.295424250781
r=40.527508258 0.255901909352 0.292197889343 0.192124687367
r=34.1493023601 0.253395377833 0.188293182527 0.299327603865
r=28.9229148091 0.259410843313 0.249153655702 0.281137890961
r=31.5031857574 0.251962895478 0.199320854729 0.290293191983
r=46.871198668 0.288454480364 0.277552150082 0.236939164756
r=44.4379293036 0.204212277491 0.286913991016 0.233904508401
r=32.9779801595 0.24838369178 0.203962703963 0.249769098826
r=36.746844658 0.243707801122 0.268796313394 0.207508088536
r=36.7328428476 0.20379210953 0.265762925599 0.260448567826
r=27.6841950993 0.216812049477 0.266541385017 0.279050851261
r=30.6077864431 0.287103704145 0.273629409865 0.244991673436
r=29.7294143384 0.22184385798 0.274275126446 0.293555010266
r=29.2923228557 0.200644163875 0.235995877351 0.294743622778
r=40.0371039919 0.134271158568 0.34927808732 0.190989172747
r=40.1441308816 0.192458804902 0.344807365273 0.12883363631
r=32.2680012191 0.133330769896 0.187066819191 0.333211570073
r=36.6085651981 0.211456139159 0.141333152137 0.317320106
r=46.8591803642 0.331545064378 0.196771785781 0.134679977608
r=27.7366730213 0.225163510121 0.216267319674 0.287591829144
r=42.0214497288 0.205881005817 0.277240873906 0.257958136765
r=47.7417069018 0.285447109357 0.259263826376 0.220667118811
r=44.3979261784 0.323252688172 0.161833126551 0.208833057623
r=38.1988241025 0.239825683559 0.274337527237 0.190412595769
r=33.3484013268 0.29994799792 0.241497659906 0.281799271971
r=32.5847343575 0.22892831718 0.18221859112 0.287958878232
r=39.0489261989 0.22909559813 0.302434530879 0.182760684202
r=35.0921552442 0.191050162396 0.282401058583 0.287164681824
r=35.5574368273 0.280458473142 0.182646910354 0.236749116608
r=41.1226745808 0.287412623532 0.306428841982 0.231396990462
r=30.8422675332 0.18009804558 0.292850462459 0.294011718346
r=37.0417750755 0.301629237327 0.229589180927 0.182396872168
r=37.9317940145 0.239683716333 0.186162589573 0.294044971584
r=35.4775625761 0.303564840828 0.179910666145 0.231337226791
r=37.2650702466 0.168506253563 0.30823555909 0.221951168012
r=30.5543127288 0.217058797067 0.29798911332 0.16941832741
r=36.7411960519 0.193815659068 0.325510406343 0.155361744301
r=36.7564875974 0.179729281157 0.220447755689 0.299745509534
r=38.2691282011 0.174037224367 0.293690935711 0.214483783664
r=32.5239297199 0.279926526651 0.220061920935 0.310540421894
r=39.5014510169 0.184330405986 0.301063549769 0.224728814571
r=30.5547765953 0.224321632599 0.290125902996 0.301010487495
r=32.5548266428 0.213199980195 0.320889240976 0.168341832945
r=43.4960682739 0.26288774827 0.192112729939 0.302228456658
r=34.8293741463 0.259196804796 0.249830810207 0.197076380811
r=29.4239799793 0.234742574813 0.28521700073 0.302734265342
r=30.1945021271 0.267881479986 0.209328151027 0.288930392206
r=46.23084104 0.254790237999 0.257059298104 0.281691206132
r=32.7561240342 0.283371197429 0.236604421788 0.273729705768
r=42.87468237 0.315932144106 0.192418677859 0.131908009794
r=31.08485136 0.126812141347 0.181629417095 0.373905164603
r=40.6821613916 0.131956838912 0.190876782838 0.302919275161
r=29.4740287583 0.130936914444 0.361175166466 0.314848101942
r=41.445153191 0.362479252831 0.131346537535 0.192305605497
r=39.562792134 0.131177466243 0.192744030948 0.314903085918
r=33.5241244238 0.297903930131 0.140174672489 0.353886462882
r=34.5042166246 0.391908914729 0.284350775194 0.192813307494
r=37.4723408841 0.186837418726 0.366699708226 0.315005068239
r=33.6151121775 0.16630109671 0.120505151213 0.304818876703
r=35.4147292091 0.133855919567 0.292463681677 0.37771056107
r=40.7404723155 0.270896764503 0.2682174319 0.258920959688
r=33.6363528066 0.268259365395 0.245779447356 0.274198577559
r=30.3654485481 0.195358622888 0.35282116672 0.133331208161
r=32.9774867064 0.343972951375 0.316287264873 0.138868117091
r=33.9489942545 0.202105119902 0.345660625969 0.137357063101
r=29.1790435299 0.14526266501 0.277648711438 0.331712500225
r=40.0491594869 0.356796505278 0.138012377139 0.21510738988
r=32.7754037311 0.343740866689 0.315466714346 0.201912794716
r=34.9409855287 0.142183202586 0.219981136557 0.351782560953
r=33.1044156947 0.340343518229 0.315346689557 0.199475673801
r=37.4460718561 0.338682820877 0.203555806217 0.313739807103
r=30.3615474523 0.169025392213 0.241389377394 0.371527077845
r=36.8643554311 0.141275244983 0.311565667403 0.337754528003
r=37.9057764276 0.209179222328 0.339078323032 0.310150299827
r=39.6154891347 0.20883252163 0.310832246728 0.141502004183
r=36.4220668946 0.141587968343 0.209048737314 0.310891798276
r=39.0822257085 0.217893422621 0.291754156972 0.347710118608
r=39.3287698285 0.290988291266 0.349362043931 0.214742500541
r=36.3909791204 0.140676042934 0.327068253983 0.339018877593
r=43.2399821037 0.21888636224 0.2274138037 0.273246880954
r=27.4759539683 0.217447884696 0.259459326737 0.303582390061
r=46.9349485604 0.2255332621 0.225929003918 0.295935731529
r=27.5627030081 0.225648198405 0.257676088681 0.21620809152
r=29.4874547714 0.260966025293 0.214766189539 0.22960182296
r=30.5873485465 0.219656357388 0.270011454754 0.288705612829
r=43.5547090925 0.238163327316 0.214927880749 0.256501456684
r=28.4696661465 0.261390374332 0.246310160428 0.286016042781
r=43.5975206427 0.258923426239 0.295389191869 0.227584732671
r=31.7855881941 0.230308042175 0.289745710151 0.254858383295
r=29.8285212084 0.297538730635 0.235965350658 0.250541395969
r=34.6699294953 0.278721146193 0.232488723799 0.220880870257
r=40.2392183868 0.226388672787 0.227425963384 0.269228774441
r=29.0240144197 0.271840873635 0.221954332719 0.219578783151
r=25.3343505774 0.235872037468 0.290593919492 0.252775796401
r=40.5929452905 0.223297478145 0.266935280786 0.217937187466
r=39.1195041496 0.222431648499 0.301647137666 0.210075498173
r=28.1302886214 0.225897901328 0.22330770329 0.26081458669
r=30.5135727028 0.213189888074 0.290597259745 0.250518622154
r=28.9711690445 0.269601902967 0.217988420627 0.279834836857
r=35.8989780134 0.252412343556 0.221130355266 0.226262129959
r=49.983892627 0.30752688172 0.217008797654 0.229521016618
r=49.6869765195 0.301627258833 0.254937217178 0.227216877941
r=39.4605578378 0.236453415342 0.301381729978 0.219235933642
r=41.8379679419 0.268147638473 0.284317098344 0.216051506365
r=32.3115799768 0.195803421995 0.29363597383 0.245259139383
r=38.7217519503 0.281040696911 0.189330376034 0.237877748756
r=34.6579493471 0.237910313535 0.197645423701 0.279278911008
r=37.1914178773 0.280813498715 0.175081014639 0.314716728126
r=28.6927118711 0.215741888284 0.25715763727 0.240336370734
r=38.3454332901 0.296738421396 0.303913894325 0.22726679713
r=38.4057443372 0.175254567467 0.302030709291 0.222321682735
r=40.8027223079 0.238862997019 0.202250493345 0.275685434773
r=37.6201621987 0.147073998538 0.328346667384 0.344974861826
r=43.3058448592 0.299085531238 0.191449704218 0.273395823318
r=35.4711283362 0.16152120296 0.331332643806 0.182724162622
r=30.9645893496 0.307721449235 0.17543738807 0.335204573633
r=39.0011028661 0.287461973766 0.227372346341 0.287134866377
r=45.8404951168 0.232578821601 0.201026981463 0.294561174223
r=28.0518632214 0.245868330581 0.211640762139 0.304391705597
r=41.0516716905 0.252737479851 0.281918737146 0.249013395587
r=41.7431630038 0.220044792833 0.296407959342 0.145102937376
r=29.8148969027 0.313488239447 0.344638121807 0.141388819253
r=35.295860606 0.191779392118 0.289871409486 0.287533400134
r=35.0466770987 0.240942647193 0.297740922741 0.26701986077
r=34.7806017088 0.240054706775 0.182689213418 0.309840323643
r=35.4866560031 0.266570031619 0.18460047917 0.310423817285
r=36.8942250016 0.163623948362 0.404705154799 0.108034751837
r=35.7930190707 0.309892463522 0.232608986658 0.298157154969
r=35.9484273391 0.16527874721 0.318829862959 0.299486527391
r=33.1217621736 0.306165171856 0.166201843171 0.220151384951
r=34.5314213623 0.350294985251 0.292316336564 0.211335861778
r=39.7487880266 0.291877665245 0.157349413646 0.325126599147
r=40.7894115197 0.303719658437 0.317135076922 0.159570826965
r=41.9178358783 0.323390584456 0.29539107871 0.163622883974
r=43.5595781097 0.314649376953 0.219375489949 0.163144302096
r=31.7584412239 0.30412628449 0.163645846583 0.314214930864
r=40.4152120034 0.204271376002 0.275157860743 0.262112571919
r=33.4686254649 0.284777156087 0.269969129848 0.245176538684
r=32.3153966862 0.264655006727 0.199884681914 0.263117432251
r=34.8330014986 0.374104596036 0.120331416876 0.16141247658
r=33.1811173434 0.348455604118 0.184262708633 0.315358892376
r=29.1431213223 0.198232563867 0.314688954111 0.316588918633
r=44.7487404225 0.265408184688 0.250897548132 0.210780216574
r=32.4851888233 0.27983523326 0.212817319667 0.262285659546
r=35.9376077488 0.278904614771 0.250473437656 0.275291537925
r=37.5381708928 0.274545902543 0.266108487808 0.250508806317
r=39.7352153781 0.27789407578 0.193165166422 0.262246179611
r=32.3538105579 0.253276493799 0.281637542277 0.203600620068
r=43.9530529948 0.32879629243 0.170765312513 0.221410379525
r=43.9934523523 0.238083477402 0.181094097308 0.271733761423
r=35.2597913707 0.268358181313 0.195840731361 0.291611810541
r=42.5135045952 0.292952855794 0.26920759104 0.195260711229
r=40.3295956376 0.303909869634 0.300128293473 0.171958072124
r=42.3349701788 0.302735930394 0.288585701029 0.229082341172
r=35.1213669116 0.224183881965 0.178318646998 0.304062973804
r=40.1762070177 0.178201200842 0.224797457799 0.302846334879
r=34.1437518756 0.303973946556 0.223929135613 0.29388382694
r=41.0242374666 0.306863874715 0.171385237614 0.308545159546
r=36.8727838431 0.176142431157 0.289203872391 0.289635694153
r=29.6378195004 0.287645722373 0.249357517971 0.20162762114
r=44.7627710014 0.250647829328 0.279424467242 0.195117910854
r=34.0595168684 0.282329095264 0.19767827529 0.247503224618
r=33.4802268385 0.191140071728 0.261807344547 0.257665302824
r=36.7691192332 0.194438541635 0.293949789017 0.233174463435
r=33.6993391319 0.320152898705 0.318921214695 0.212019537057
r=33.3108117718 0.244670747151 0.29506120726 0.185257492613
r=31.5586698875 0.290692073008 0.157308783386 0.211315099288
r=38.8525574924 0.323866379878 0.317413634169 0.206312277775
r=40.9515716971 0.194551495017 0.144673311185 0.356411960133
r=30.7178128382 0.247641225358 0.297265828883 0.187658088088
r=33.5767988936 0.267250385553 0.245161932242 0.297124521168
r=31.9097023138 0.291903646705 0.34024757444 0.210605553697
r=37.5645919006 0.305878268919 0.349548715575 0.14422587364
r=30.3559189113 0.202407671904 0.309834727607 0.345694756172
r=42.79306733 0.295225574117 0.262629149578 0.255083813253
@balllist {Third Position} color=bluetint
r=0.264952059529 0.125624875025 0.362977404519 0.401119776045
r=0.534339925528 0.344393976685 0.192625243327 0.132615845882
r=0.416006122342 0.195007800312 0.343460054192 0.275720502504
r=0.405051205364 0.186601890603 0.278556586379 0.182797272381
r=0.263061175098 0.182663728605 0.366198626627 0.282617607871
r=0.364782833539 0.165013585666 0.355668927777 0.182864960383
r=0.442584118147 0.356418815646 0.310602447942 0.172921022706
r=0.255329207757 0.0353321296208 0.0489974341918 0.450061769457
r=0.184675052882 0.519118008497 0.0119728942102 0.455005091113
r=0.28945696484 0.311807041432 0.352937171756 0.13439019646
r=0.353021255146 0.204223207336 0.354438090082 0.308246759839
r=0.514446603564 0.17431234789 0.147908343665 0.333057813289
r=0.24699545428 0.143039511785 0.302072630279 0.359767931833
r=0.291376026332 0.204676361005 0.296792132396 0.347711855843
r=0.414072588641 0.318867308503 0.179828648891 0.105519164628
r=0.330562735804 0.294004879749 0.205437434646 0.140153363541
r=0.248649449753 0.0472621159238 0.108485438004 0.351604966527
r=0.45869054462 0.433593264785 0.506562694086 0.0287626802843
r=0.674325891835 0.0792603650022 0.416863292724 0.0643809890692
r=0.441213477639 0.173724807166 0.320651903459 0.28805673053
r=0.425356167733 0.22385683843 0.170992836787 0.278620760482
r=0.623749514517 0.261269342902 0.239919264409 0.302324885998
r=0.346081416477 0.11421803605 0.286785524066 0.214223642531
r=0.377931723393 0.305994615883 0.244661700681 0.234681534759
r=0.373054860293 0.322115964158 0.120906497368 0.117852694178
r=0.725891256244 0.16979976523 0.285585478301 0.379833619707
r=0.340577723298 0.164294713266 0.373104381503 0.38155009099
r=0.396456280647 0.0441609073188 0.393088782562 0.0550416445153
r=0.659228842034 0.10335474661 0.377551748751 0.438900785153
r=0.559547894628 0.364422321195 0.0675923500131 0.113265217012
r=0.327184941767 0.389606218994 0.0459448086464 0.069974751949
r=0.533360441767 0.51330973623 0.338816427463 0.0856647595035
r=0.624135068575 0.234914251148 0.244461883042 0.267709712754
r=0.196116535718 0.155515812626 0.385801406307 0.359108227897
r=0.366004236168 0.161476408619 0.37858806472 0.354973547422
r=0.460701930775 0.380410186339 0.156795430778 0.357792993035
r=0.233200749233 0.372559924365 0.113749698756 0.141482676158
r=0.264446593347 0.379274055785 0.158214567545 0.105717750438
r=0.433622030687 0.103177943451 0.381002710651 0.155616784651
r=0.425582578161 0.184579916538 0.291825955 0.245688271515
r=0.439349323727 0.360769026313 0.181934969434 0.309958359174
r=0.577362366606 0.234307318962 0.27929633166 0.190949766264
r=0.68025752585 0.258500286205 0.255237550086 0.242907842015
r=0.701822608587 0.1450103224 0.165825869643 0.342144886143
r=0.764456386057 0.184306220096 0.14322169059 0.351706539075
r=0.796873446807 0.305377121359 0.2148384235 0.269529645632
r=0.729364041582 0.38425764446 0.351267294501 0.12518893152
r=0.743268259232 0.234932857633 0.284191734619 0.211564883814
r=0.749024378743 0.26975355888 0.210469626919 0.235176569081
r=0.35978045371 0.142314098168 0.380821984912 0.111565592241
r=0.475504895718 0.376359438605 0.375599975697 0.149371164712
r=0.266572855059 0.247003595685 0.318072858025 0.228307848763
r=0.740395710487 0.291760345142 0.217111259646 0.278240262502
r=0.422314027345 0.246168078584 0.22070058872 0.303870418535
r=0.566662407227 0.176494639288 0.271988006542 0.430265309831
r=0.728958449081 0.287772103448 0.247584714106 0.168259800159
r=0.488008864483 0.444259683966 0.317595477313 0.0931986865398
r=0.276511472342 0.43413572289 0.381765538813 0.110932645772
r=0.274212793613 0.063151192441 0.407022964014 0.478737464994
r=0.264678536105 0.0509799697537 0.478494304956 0.063591044077
r=0.251142877477 0.381156666395 0.472167496299 0.0883528986605
r=0.545112355234 0.0532333768496 0.0661974475294 0.48078049888
r=0.18861274218 0.430116315624 0.375919522163 0.0826784030179
r=0.374567930716 0.0932086329615 0.394866664525 0.399983479342
r=0.344756222787 0.0963820469961 0.372248085575 0.114566209415
r=0.43560424257 0.0899668065385 0.3398258909 0.108755558339
r=0.298002673929 0.378283280348 0.0979351214544 0.403500108028
r=0.28210109274 0.140312780751 0.0982794078199 0.411204925467
r=0.765591484169 0.0685417536834 0.107268764315 0.455322179114
r=0.457577458831 0.343953498536 0.127485686814 0.22630129802
r=0.353416736469 0.314049690796 0.360018082348 0.117339125838
r=0.414944911496 0.212151435247 0.370499911194 0.119765551351
r=0.46645202314 0.209101131552 0.313444077966 0.360215838299
r=0.241220831112 0.433362380182 0.429984646666 0.0568322337026
r=0.274989359015 0.0635609823253 0.419595675057 0.437508604348
r=0.265714424514 0.0874495287349 0.0628993454484 0.421474810864
r=0.487094646926 0.441359929098 0.431913795618 0.0719061669116
r=0.420666500351 0.104556131672 0.419664216668 0.0843030493283
r=0.32984668987 0.388209687876 0.0872464573493 0.380800222284
r=0.226295692825 0.413743266325 0.0710813296544 0.10082774931
r=0.428700572845 0.19167192429 0.350599369085 0.182776025237
r=0.314571261896 0.41069791136 0.352657497028 0.129631516386
r=0.461241470616 0.104899236341 0.375387847093 0.0957703332531
r=0.280832548326 0.36207163385 0.0909890549057 0.102561038442
r=0.613374990575 0.448762311714 0.391679913313 0.0528758427167
r=0.0742383782664 0.0279302706347 0.0406915149764 0.45502263315
r=0.385402011287 0.484705659273 0.0861657178896 0.0459271289773
r=0.264655066915 0.382466920904 0.500409146351 0.0401735398107
r=0.455954683457 0.374980104567 0.296578586208 0.156154370539
r=0.465304103505 0.364685284293 0.164854159165 0.295595594353
r=0.339022023343 0.304916178251 0.377527585286 0.157919719855
r=0.385995220701 0.178128872367 0.303008398733 0.160711827069
r=0.271701890838 0.180106827008 0.360690511361 0.169646111557
r=0.47355732104 0.360414725455 0.180528524091 0.289648955467
r=0.589766169865 0.36059612113 0.168854712487 0.181065668595
r=0.450614735031 0.168745887367 0.181001871163 0.360796016128
r=0.335582001509 0.111437294504 0.149248473462 0.424084077031
r=0.327317973827 0.156725876292 0.117990454818 0.321536711021
r=0.518217311534 0.235431235431 0.132123195953 0.31473491048
r=0.415537886565 0.0678369420429 0.0759340762778 0.452160947211
r=0.433455960143 0.280502132454 0.267482095437 0.191727689708
r=0.268298857654 0.212515215226 0.160672789643 0.358360075246
r=0.165023426681 0.128900452751 0.395088338442 0.393689281886
r=0.864073186957 0.424116521171 0.101909341301 0.398954297185
r=0.66745121347 0.396460719683 0.463095994218 0.0825905078955
r=0.392006367938 0.413601348477 0.0997337702232 0.410734258574
r=0.724906314465 0.106144360583 0.393536727969 0.0790900393324
r=0.633852165014 0.427982411879 0.394190153536 0.0737547754631
r=0.247666095265 0.0629502393125 0.100787227353 0.393201430052
r=0.277931080541 0.423972808158 0.0905728281516 0.414725582325
r=0.688463212301 0.453985966438 0.378964906097 0.0635884821806
r=0.46282821223 0.200717437991 0.287069596205 0.204989026031
r=0.722993601963 0.0793822684684 0.119850275437 0.447596402844
r=0.698377217984 0.313063989355 0.248180852923 0.253171243095
r=0.423024740603 0.169053440447 0.407931921379 0.11424761058
r=0.513983738021 0.130015724398 0.075129988703 0.335826580572
r=0.301956202204 0.238298645324 0.166381346089 0.243120654824
r=0.258893212686 0.24763673378 0.173914986327 0.34219751933
r=0.649226889513 0.352908714647 0.200367900667 0.259094044608
r=0.294950486324 0.133475811152 0.281069878894 0.436435464024
r=0.399620959603 0.31045690009 0.193331188783 0.203458641612
r=0.46293350895 0.272979866595 0.201023762151 0.203052003261
r=0.449677469626 0.383592303157 0.456512170613 0.0878704957106
r=0.267483411844 0.423033040171 0.112859519848 0.372189208462
r=0.714573570271 0.279097204411 0.195691202873 0.268940754039
r=0.430896908788 0.500468252482 0.0934631953549 0.0825529125304
r=0.582143090975 0.277022143373 0.226657467639 0.271141336487
r=0.761412268293 0.415922456981 0.0836963624483 0.12372032237
r=0.33332069694 0.426352471208 0.364221665038 0.10802770813
r=0.299908235491 0.110619139753 0.103772882869 0.379818425361
r=0.652330641936 0.116274258286 0.347188314644 0.156246120743
r=0.65397896916 0.306799005643 0.151657563826 0.320226452069
r=0.219373230918 0.158665880072 0.143487421516 0.360515781046
r=0.473836903108 0.349865975391 0.144063742374 0.159743013131
r=0.472276945444 0.321827126083 0.182119790746 0.33209222993
r=0.371608177417 0.170033886673 0.344786170806 0.331145712692
r=0.376455990114 0.298199516288 0.243572900182 0.280209608552
r=0.385552172404 0.331021934701 0.192247043364 0.348690993632
r=0.329528845656 0.305099877246 0.281832384778 0.169233344493
r=0.365529592563 0.252383424763 0.275521000927 0.275483434039
r=0.305344196636 0.26327520244 0.185048640587 0.28729412107
r=0.726165451513 0.261001341938 0.267456076094 0.290399608985
r=0.541320023515 0.261927000729 0.187051948846 0.290925295959
r=0.414695678852 0.262255174207 0.261298924048 0.186008341281
r=0.4519622307 0.308103771062 0.236266381385 0.222358919497
r=0.772596062563 0.423416789396 0.0896743577156 0.119743086238
r=0.518595130326 0.289934136119 0.164260528242 0.210232186814
r=0.796153142527 0.0456117589502 0.41501421255 0.459351796231
r=0.306121141675 0.270286941724 0.231600775211 0.224649252132
r=0.309539227708 0.0936102379058 0.438120599505 0.130469569998
r=0.48654642216 0.0983679032738 0.344221418506 0.425291270979
r=0.276073791266 0.408886324293 0.436872475476 0.0893825735718
r=0.719385968222 0.164746543779 0.372989305278 0.388770541692
r=0.261866802739 0.468720918209 0.0996105194223 0.331403164099
r=0.377137996226 0.382354957384 0.137787628819 0.349793204305
r=0.438014414079 0.334438377535 0.154525010788 0.369589570817
r=0.519780691734 0.329238267384 0.148474671849 0.39246675696
r=0.364330546204 0.377841940526 0.331308448718 0.143114564264
r=0.456934069825 0.352812783132 0.361172885265 0.158347747303
r=0.470726738873 0.311952332132 0.14994802402 0.411453291276
r=0.648178812591 0.17506526198 0.20430301759 0.334809497172
r=0.320377570113 0.216223213694 0.262766207258 0.203289921304
r=0.621019274865 0.313992140811 0.205539779321 0.221032108842
r=0.259472595493 0.261930314087 0.186735350934 0.277598912499
r=0.538961205147 0.163331844573 0.101697186244 0.381375614113
r=0.531297215062 0.22183877533 0.310326519777 0.306167595788
r=0.576897885194 0.161801665052 0.307259055095 0.306656547197
r=0.361053565601 0.134102445778 0.416335948316 0.156206737425
r=0.334104256556 0.235548241103 0.222690804361 0.215559212782
r=0.261987898249 0.194156221466 0.170664895825 0.260977836806
r=0.468030615625 0.191656861097 0.14005154928 0.266011094302
r=0.37858567519 0.113907814688 0.425130323249 0.129509621478
r=0.682014316197 0.184397553854 0.33629001157 0.264723706683
r=0.337476402047 0.211472057466 0.232986226946 0.240182528714
r=0.341420273346 0.316559067258 0.169589516284 0.166915590673
r=0.759032439755 0.127975291234 0.345142176117 0.13511347232
r=0.510366207708 0.14993633591 0.134908649433 0.327026146694
r=0.512311983739 0.130059049058 0.123114488008 0.407949234601
r=0.204310061469 0.333024219943 0.127809295221 0.38391883046
r=0.440481275149 0.048812746063 0.401697834646 0.494924950787
r=0.650422673379 0.30364508146 0.35723216127 0.16317797484
r=0.34064367429 0.127664348216 0.150549697106 0.387642410191
r=0.32530828078 0.149439775062 0.150693279984 0.367339271322
r=0.320915498698 0.367072876172 0.150912788174 0.148454151693
r=0.354713504654 0.356039511348 0.356208400275 0.144889377753
r=0.806761852754 0.361441165197 0.371078136122 0.140885944259
r=0.341021814555 0.147612992269 0.350913785483 0.351411967217
r=0.685831644977 0.367611619857 0.365771370985 0.13354948955
r=0.463064538036 0.274557445331 0.20011990786 0.332476097315
r=0.765937620213 0.358290780364 0.326509194574 0.173866733498
r=0.545827794161 0.437760110116 0.128135749435 0.0868099341044
r=0.413906659194 0.0648995059622 0.52592210472 0.373246562568
r=0.690407977046 0.428249893546 0.0942271427702 0.108035768599
r=0.437252141014 0.165218597714 0.366144668158 0.160900404072
r=0.514329081295 0.0328015104048 0.428764082242 0.514201539451
r=0.38593443126 0.322205257294 0.19077291297 0.261667973425
r=0.548668389719 0.27231778901 0.236038643405 0.131888961357
r=0.302843701963 0.366764171488 0.0869682873085 0.10221254333
r=0.557994314272 0.364316307614 0.0843827910247 0.0699354343796
r=0.326816391166 0.415369854425 0.0545706100525 0.0504335222854
r=0.408586875741 0.439108803807 0.104297353811 0.0887591030355
r=0.294270207185 0.11324122168 0.0906234728426 0.373174177327
r=0.364520222171 0.179825706689 0.334026618492 0.349374062058
r=0.39112138696 0.387971336257 0.0581758452014 0.476056388874
r=0.233975584651 0.424573524265 0.0890615251168 0.113455480651
r=0.524018368532 0.373275150283 0.114664625297 0.419414269235
r=0.313688270252 0.423732070922 0.112901579065 0.372991635474
r=0.535115654202 0.135270486931 0.451333969844 0.267280358848
r=0.177602517212 0.0943047581337 0.379528806177 0.447634131855
r=0.960202319268 0.105356471284 0.320636114544 0.502874335142
r=0.423179381196 0.0521230191596 0.447904588372 0.0437303296339
r=0.256518680441 0.405943314752 0.101397503337 0.0913087854283
r=0.57652335945 0.365692444144 0.102061071926 0.124931367994
r=0.313920912831 0.405985320963 0.129282384813 0.357465040533
r=0.831092541933 0.34130651495 0.426261380097 0.108543953472
r=0.102134658634 0.498022009638 0.0879426502673 0.0550001198782
r=0.318367501821 0.0810223749974 0.0995381598094 0.412999008836
r=0.907205386923 0.46294864397 0.0464252740912 0.442152336988
r=0.621043900233 0.0719149885924 0.0586400158714 0.454270409682
r=0.243892399304 0.316539233694 0.193075192573 0.257368331126
r=0.330622327459 0.0883138228179 0.0588780821059 0.419334717276
r=0.532966057976 0.442782337011 0.0630989881757 0.0432119383964
r=0.275805674415 0.19951604885 0.198407992381 0.383177905953
r=0.433846886124 0.198711465537 0.229233111957 0.333560112964
r=0.468113359824 0.193181200853 0.192935040947 0.24700703508
r=0.547530605734 0.250677419135 0.190764973005 0.189250141271
r=0.675658637638 0.19736832267 0.263889269665 0.259616127529
r=0.856733358336 0.0377590015076 0.452196473022 0.45573747502
r=0.582608226992 0.184214482586 0.336106239038 0.17464294663
r=0.652544894898 0.185027438693 0.306968431997 0.33777569407
r=0.429415416652 0.142305946437 0.0981528684661 0.333531198715
r=0.280121595534 0.365911460524 0.376753448212 0.151339868194
r=0.485666175835 0.150611090356 0.380904093505 0.298180071516
r=0.802218745729 0.393100817901 0.406054441949 0.132041267016
r=0.459432320548 0.167798144377 0.299049558724 0.251848080259
r=0.252681609405 0.393157028335 0.338663121857 0.131330978509
r=0.691319500222 0.0484814578005 0.0802429667519 0.471467391304
r=0.430976792684 0.165543916024 0.307941242344 0.349663845373
r=0.447814721098 0.230092416762 0.270413976453 0.17173059881
r=0.475031426197 0.277981740797 0.279443776601 0.260794697683
r=0.534656086007 0.171985530547 0.23963022508 0.269573954984
r=0.277088701579 0.361290890679 0.31074714921 0.162726192049
r=0.521607901088 0.196595083357 0.282918903645 0.162757841198
r=0.377798283894 0.224695515117 0.319780770884 0.214500644792
r=0.677372189322 0.185537461994 0.340146378383 0.253421477673
r=0.354130389557 0.20329403203 0.328341838796 0.288302564863
r=0.483118532596 0.225591457883 0.255495847582 0.267394793775
r=0.554710266111 0.235695071949 0.279203990494 0.29325428952
r=0.260684770919 0.312034343291 0.268821400695 0.184098488611
r=0.336587550027 0.248683895669 0.270818377602 0.228164632687
r=0.26117097801 0.273706515981 0.290011183707 0.24621814115
r=0.694108979397 0.336213280671 0.388175759072 0.143174524809
r=0.254792924887 0.278178206288 0.290627892706 0.196116363485
r=0.467861012228 0.199854283898 0.255116340356 0.292484769567
r=0.628147029641 0.13940447485 0.399259799249 0.140694218584
r=0.580550952819 0.249570810886 0.205603614608 0.263667964109
r=0.388321588679 0.112733737212 0.385924286304 0.136949085875
r=0.400271547565 0.088909450395 0.109935292532 0.403704747665
r=0.247726786077 0.382506346642 0.159127625202 0.301177013616
r=0.406213781995 0.313712098759 0.220610027963 0.225364998776
r=0.533699944968 0.217919563381 0.242414398025 0.239328178806
r=0.255093395275 0.344789359794 0.148422415584 0.402082583732
r=0.570591493747 0.0653539862388 0.0579045507232 0.500292723411
r=0.491225453167 0.341634593616 0.377669609841 0.144819258924
r=0.453459412575 0.441553274449 0.344394047903 0.0981141083791
r=0.455014538308 0.342950847068 0.101869607905 0.41282613691
r=0.457088042306 0.336748279213 0.151879662544 0.39983269206
r=0.299660789933 0.422203672975 0.1263870936 0.355565035178
r=0.33008054181 0.308746186256 0.146229841639 0.360540462008
r=0.311882866182 0.124172627938 0.380724785787 0.325713387312
r=0.726693152303 0.35776330076 0.102062975027 0.119163952226
r=0.459316084369 0.360010293361 0.182266009852 0.144217336961
r=0.732939209006 0.131668807712 0.345707478288 0.102912919837
r=0.296490460761 0.347747858017 0.142656058752 0.320073439412
r=0.485089937157 0.344388446323 0.306237468162 0.144041619249
r=0.46325566032 0.296565424225 0.176120027184 0.31491452768
r=0.701446834474 0.193098871931 0.148829272917 0.342117736278
r=0.438770205697 0.133786287832 0.179325060363 0.33485316413
r=0.63581145973 0.194057567317 0.316991643454 0.338579387187
r=0.306686686039 0.117243119553 0.339055446881 0.375366371269
r=0.417570946691 0.413526587193 0.0538892328635 0.46075088136
r=0.315040509592 0.134261078004 0.36875187269 0.318260811666
r=0.500626898764 0.164333976834 0.108188545689 0.408645890789
r=0.531963027896 0.160830842433 0.433264198133 0.0954675776246
r=0.496935568401 0.322705615176 0.405129803625 0.166206528031
r=0.512864441771 0.317518063766 0.392147946036 0.161891768986
r=0.307983559608 0.401040251781 0.113397382806 0.155517641213
r=0.381717388335 0.42267588431 0.106676774787 0.0553780617678
r=0.353463081686 0.0433272334054 0.468946930627 0.411073032773
r=0.257748328697 0.0999912037648 0.104895104895 0.346703610855
r=0.392709909118 0.322899188336 0.134867813647 0.128637834279
r=0.275595762234 0.0967843631778 0.334804539723 0.0857052783282
r=0.507275195269 0.434774072308 0.108770650436 0.345104198805
r=0.250051863995 0.448096494062 0.38982810584 0.0986147482116
r=0.218481097645 0.440132204918 0.052731734188 0.0294456407432
r=0.291896258859 0.470548827622 0.348003091987 0.127106415872
r=0.304401470941 0.402459850615 0.107292151823 0.361767090442
r=0.177302463685 0.106843370668 0.122969565472 0.36263414062
r=0.323142462472 0.106917755326 0.379407910126 0.436341847149
r=0.432167180924 0.415811646395 0.11269280424 0.122171638241
r=0.214871994575 0.0821981713006 0.442433289793 0.362101138272
r=0.576318716555 0.400080592666 0.0356777533244 0.513995226434
r=0.40488019935 0.349104566482 0.111284141743 0.371776668346
r=0.492531813434 0.431284296196 0.0371169615883 0.495509382001
r=0.458389133403 0.312698166529 0.203534256962 0.253127584781
r=0.465383000143 0.276375904969 0.181204751529 0.314472481901
r=0.351721483728 0.245709828393 0.198491939678 0.269162766511
r=0.488066942411 0.278875205301 0.166573008515 0.244983800176
r=0.470718153578 0.280425180968 0.163385743057 0.312891668008
r=0.674837391043 0.186214363046 0.277853963671 0.290797546012
r=0.570103986939 0.274608783443 0.205481485881 0.27454939573
r=0.494841135838 0.259004510864 0.213121104645 0.285484315278
r=0.518927635421 0.247763440395 0.298988529292 0.175229426176
r=0.3530256083 0.162803920892 0.3131927677 0.241878351092
r=0.556121940485 0.187595749938 0.260291574005 0.274623177662
r=0.462069609598 0.307560459269 0.171624298355 0.287156697485
r=0.531907438544 0.222154575975 0.242461588271 0.302461306738
r=0.26599648396 0.227405641279 0.331728822709 0.217598632417
r=0.342905208507 0.375540138751 0.163567888999 0.194093161546
r=0.4060143137 0.230369195589 0.316084535094 0.247077047911
r=0.305888679707 0.201550645548 0.313329118417 0.253516127601
r=0.655466139768 0.236050460941 0.227282179247 0.28391210924
r=0.416957086915 0.255904521874 0.179980170393 0.268365722532
r=0.499832834438 0.293477046396 0.257595938437 0.18249785178
r=0.250440416002 0.235678566124 0.340199039461 0.182106253404
r=0.491039793843 0.352185417796 0.141964484968 0.317307998852
r=0.225750806596 0.0909166979437 0.34055617566 0.131808512877
r=0.516871508506 0.166807029364 0.321879737241 0.281623715681
r=0.276969282407 0.461410327596 0.0974711019131 0.0545151683408
r=0.450988346113 0.124243646632 0.428575030254 0.0653741427995
r=0.319296080109 0.405330525849 0.327866127334 0.160248240705
r=0.37583314046 0.0756383350822 0.429127317244 0.0567943336831
r=0.702960877893 0.426797040169 0.428193899124 0.057535487768
r=0.62892067124 0.388285459926 0.11885303881 0.1087158133
r=0.644117722987 0.385685556146 0.389696254732 0.103146777585
r=0.261293801669 0.38908865361 0.122024183862 0.104735903639
r=0.684301550593 0.103687061508 0.121636596862 0.384691091899
r=0.731358765191 0.130698689956 0.121397379913 0.37480349345
r=0.4220544183 0.109366925065 0.114599483204 0.391812015504
r=0.654226906075 0.111750474622 0.101549593141 0.40401566954
r=0.756444188216 0.101163177135 0.393619142572 0.109737454304
r=0.373631935907 0.104077024667 0.399224641077 0.379712861586
r=0.27854714413 0.357122559169 0.132221004344 0.408029878618
r=0.734553474053 0.395002152964 0.11262231065 0.064692868491
r=0.306262351619 0.410978642015 0.135141855276 0.338304112209
r=0.333418124555 0.409715424584 0.330345938694 0.123052309628
r=0.325689089261 0.13719622526 0.40878329266 0.122632668021
r=0.658730080947 0.175716318188 0.366344300971 0.274335008194
r=0.512071241907 0.137582817619 0.148117946851 0.280080087368
r=0.273444876788 0.13563891057 0.279471583153 0.155041931569
r=0.475532974714 0.369912808209 0.177746644682 0.29096688915
r=0.478262673395 0.277037049566 0.176997302257 0.364526795606
r=0.422039001044 0.278391561674 0.365035803128 0.17640887743
r=0.709142459622 0.13788465415 0.356422429673 0.142479303226
r=0.737993088416 0.157069368486 0.38395378914 0.162770331793
r=0.385691052512 0.163967797627 0.381433204372 0.158151639752
r=0.235388996795 0.158191145932 0.381101241888 0.16398080145
r=0.381748695227 0.381036672828 0.163676347975 0.158589790699
r=0.734748683289 0.14292605414 0.167186879292 0.284688723682
r=0.293244855272 0.176357008249 0.160215020544 0.294124007538
r=0.691843805208 0.296436774247 0.402706733893 0.149574956764
r=0.350185390061 0.493577530576 0.0640864114068 0.0427140310983
r=0.612973503643 0.524516905247 0.397647752105 0.0362658678518
r=0.613285112 0.388816336222 0.0358146345324 0.0362103763505
r=0.201055894102 0.049304830696 0.0531293056657 0.503665817711
r=0.297495866661 0.0433970313318 0.397289530506 0.513308600212
r=0.799378572127 0.0714776632302 0.476701030928 0.0776632302405
r=0.737540643906 0.519830559974 0.399310085971 0.0373911955531
r=0.257873548562 0.035 0.0328609625668 0.393475935829
r=0.236803255242 0.392105868236 0.0376225992111 0.0339950996242
r=0.73902266086 0.0410895182965 0.0474467645235 0.383295431052
r=0.226768146773 0.0617816091954 0.486006996502 0.404006330168
r=0.654647711755 0.513597771292 0.0387370655346 0.039466702043
r=0.323172921481 0.556765727919 0.0275919298792 0.0402468751621
r=0.440651928472 0.384945397816 0.516806126791 0.0486101262232
r=0.300595564816 0.535927216936 0.0402137194999 0.0427977336043
r=0.272509149018 0.39669748534 0.0413713710113 0.0411555203799
r=0.265933179955 0.468507523639 0.0778856323103 0.0588068985016
r=0.220705335153 0.0436050661826 0.513736207705 0.0503355020293
r=0.2318687582 0.542165187186 0.0407902354303 0.377122732536
r=0.336650121921 0.0468560657062 0.508056191374 0.0460033212154
r=0.272650210467 0.395938254924 0.0435518432079 0.0359360711897
r=0.260498875128 0.0449657869013 0.548191593353 0.0422287390029
r=0.32318719193 0.0309868440768 0.579939464773 0.358836045431
r=0.213113627826 0.0525837051154 0.375384415472 0.0554857712132
r=0.6591606816 0.390671843515 0.0404973706197 0.527252174768
r=0.482165999975 0.166562927922 0.315960551613 0.286616318796
r=0.61345759618 0.331630940742 0.246209744495 0.164932658213
r=0.439488816031 0.23104279933 0.347913174999 0.279238032948
r=0.731536653455 0.300435802883 0.181584534585 0.243736730361
r=0.347145805624 0.355655679976 0.187619089217 0.1197375533
r=0.555116345769 0.296020874103 0.221722113503 0.197521200261
r=0.371195262581 0.288318019844 0.219247838449 0.258793681171
r=0.722677243057 0.342906327413 0.0958978880631 0.0825880673469
r=0.79162052008 0.310383147502 0.352716676717 0.200552310062
r=0.571187513168 0.302863467269 0.165328085272 0.252153770609
r=0.248033641265 0.258730209245 0.214344816612 0.25932532421
r=0.390290837064 0.282683565229 0.268942003031 0.194207191073
r=0.438786565334 0.404795394328 0.065028949004 0.476072094469
r=0.415586113764 0.507845426917 0.413715770507 0.0443504419578
r=0.340012719728 0.506167591421 0.410451388321 0.0377531804082
r=0.292281697528 0.349730420766 0.120449113446 0.461286198655
r=0.200047991186 0.340425531915 0.293780687398 0.174045998794
r=0.234121409705 0.314677289151 0.336959896596 0.184813282398
r=0.407660140621 0.164453907816 0.333896960588 0.216933867735
r=0.355907770928 0.181562244062 0.307042838293 0.277325621076
r=0.721153989913 0.235629894111 0.225458571494 0.341488269458
r=0.417993738111 0.197158028345 0.22767317326 0.340908920216
r=0.224178777706 0.470279277306 0.0638434020039 0.0608844282395
r=0.549833001256 0.208379813484 0.304939538619 0.251929855874
r=0.422250986977 0.249663098389 0.329697099536 0.20264199971
r=0.377359689815 0.25071310099 0.23961651204 0.290320865429
r=0.480717176104 0.132146368872 0.131830313246 0.399424076415
r=0.483205164097 0.209588219616 0.302405383795 0.235107942431
r=0.421831185666 0.221682565911 0.293126361069 0.2495126168
r=0.270950091146 0.227678240455 0.28654392685 0.22565179785
r=0.271659799456 0.242085758315 0.250853137974 0.224958416609
r=0.477756878936 0.240700248189 0.247325875933 0.284792695063
r=0.397690610986 0.424384066901 0.379282211665 0.111462857046
r=0.257733787333 0.359926683388 0.358527879606 0.154977812078
r=0.273982133676 0.110513165481 0.361201870716 0.0975078480364
r=0.357156207916 0.413633375024 0.0512549250308 0.46791376438
r=0.656946937716 0.15793611217 0.362145434279 0.359100642398
r=0.602232645389 0.185692211611 0.263118697938 0.294176374176
r=0.344642872038 0.419490031571 0.113292427057 0.384691968347
r=0.667684374862 0.397681770285 0.384270523997 0.128786282211
r=0.714408439674 0.41408352437 0.375037376657 0.126258347453
r=0.667801722311 0.0757738589096 0.391886662175 0.107285048472
r=0.691623602671 0.372566464308 0.41223571279 0.124502826041
r=0.421246480148 0.389110062007 0.0992636696731 0.378664036077
r=0.382145989126 0.211306417269 0.231013318859 0.322491753998
r=0.550979686053 0.277846381823 0.24536922697 0.279081254631
r=0.36656545953 0.291699043524 0.176454878404 0.281044541161
r=0.289306442171 0.276240851803 0.181273523664 0.26278764282
r=0.425390331882 0.308576614733 0.244172170961 0.209230407234
r=0.402364270057 0.261311956615 0.282919027781 0.208620451359
r=0.491045787237 0.263077292679 0.292267839538 0.208317498017
r=0.487074826002 0.29050862349 0.262947336461 0.237193839872
r=0.537711190042 0.26312033331 0.208894650636 0.237035494218
r=0.689470681772 0.34506313636 0.214510781386 0.251792978578
r=0.691128398421 0.345259005526 0.226834804834 0.219686404033
r=0.39404539228 0.1330962047 0.399996275466 0.364818056538
r=0.377398445057 0.145208429472 0.312401642351 0.184918296593
r=0.417083942221 0.282107978625 0.272784227013 0.250635710337
r=0.6632845662 0.245895842804 0.301964944183 0.274486033237
r=0.382831734382 0.232294101576 0.167602683586 0.285510458092
r=0.458934108178 0.405054151625 0.312805266511 0.148948821406
r=0.326796518792 0.255804136767 0.201298016041 0.278756859434
r=0.530983983969 0.382968474014 0.114275009367 0.401648557512
r=0.289343913078 0.143716254774 0.13243492384 0.408981168518
r=0.761849639249 0.38219269103 0.145603543743 0.344673311185
r=0.327884425 0.238687919059 0.293170594612 0.266993214759
r=0.377498939314 0.267424506243 0.181831749664 0.265285309189
r=0.499924275639 0.403479424557 0.114865618378 0.100869856139
r=0.356418605694 0.406410553113 0.111594538301 0.0933348761861
r=0.713351913469 0.35275964089 0.128060599878 0.11224750051
r=0.445532262453 0.289552281464 0.189705188848 0.254012032525
@balllist {Total Position} color=lilactint
r=50.2580061712 0.152202892755 0.343681263747 0.307271878958
r=47.1303134077 0.320609491419 0.23956025925 0.160576973277
r=45.4240438155 0.181849905575 0.324253496456 0.267591756302
r=53.8433158958 0.246178309774 0.253563171296 0.202688596876
r=53.3508647109 0.224035735028 0.30303030303 0.219611560931
r=58.1032058751 0.220781318285 0.290929588883 0.234506324143
r=50.9544254006 0.313186522056 0.267736978753 0.179984430342
r=44.6976752494 0.153574709367 0.187931198327 0.259178307834
r=41.3104580075 0.310183397119 0.129033390682 0.317416289222
r=55.2527455088 0.252337418142 0.294355832199 0.203812487843
r=52.1586423844 0.240251316932 0.261976470057 0.251192853034
r=57.8822591344 0.204864459445 0.212364727312 0.33512421362
r=52.5663096134 0.190881948985 0.308234130073 0.262335972988
r=48.3509401636 0.182996117701 0.308415124558 0.282803686934
r=47.4067799491 0.28137443724 0.228226023753 0.167673230897
r=48.0797488225 0.274381317532 0.23650517021 0.160729638666
r=56.1040868824 0.158989910549 0.254124468349 0.268886727318
r=69.8940724938 0.33402801739 0.295521358084 0.231863455478
r=48.7067053543 0.236159933227 0.323630439319 0.142381342194
r=52.4849123448 0.24641287219 0.322377042382 0.239147383263
r=51.9585679755 0.265655087422 0.271346290448 0.231054284663
r=48.8905102027 0.315441927687 0.256215892951 0.221644115522
r=70.0358411278 0.19685289528 0.248180229679 0.282384436408
r=52.5289058824 0.26795214842 0.24433045393 0.243015648694
r=55.2596689679 0.270067371184 0.267281445467 0.204397208717
r=50.4258975855 0.254067357366 0.235331144417 0.29950721038
r=48.2915690275 0.174000279968 0.299643818145 0.321045837027
r=47.57417479 0.152826510721 0.306031070943 0.151101659874
r=45.8700956481 0.231620271235 0.303568879372 0.273352367357
r=53.2401651228 0.340741711059 0.192079294385 0.172910662824
r=55.7147794687 0.284915396882 0.232832063548 0.184462113159
r=54.3310223913 0.330011960176 0.247571599431 0.253442591156
r=47.5845045905 0.245448253688 0.234418341044 0.269077552711
r=49.0067730883 0.167831183883 0.294335891939 0.264221365651
r=46.0151351879 0.228505030874 0.35059820359 0.233708142458
r=45.7213632679 0.259352679349 0.216305318128 0.332149178402
r=42.3600110373 0.263574513839 0.260058456766 0.148440637957
r=58.5814210228 0.291485637611 0.227955220224 0.205168838157
r=53.6290088686 0.247331414361 0.308246169836 0.167576081136
r=48.7770722083 0.201505821928 0.298255853542 0.252682366903
r=55.4306184869 0.273899176043 0.178479666873 0.328327574496
r=46.4440622187 0.237645866019 0.262137274064 0.234205235797
r=48.2692729425 0.254302614005 0.195130700248 0.259534439992
r=55.0328425358 0.216946328692 0.219414391341 0.341492945066
r=49.0033536482 0.233662945242 0.152706007443 0.304752791069
r=49.5532300008 0.275285175267 0.2195425148 0.298893251628
r=51.2380247353 0.310516219044 0.277758400186 0.219567492152
r=49.8037134236 0.240521712503 0.259518122052 0.280962910246
r=52.4272989569 0.271962678338 0.232444136912 0.288780218997
r=49.994439514 0.220102217432 0.29897129421 0.161665197087
r=55.4769036836 0.339196386982 0.319389594346 0.207059967191
r=60.6770577705 0.256543662756 0.310000726401 0.233359362704
r=54.6015852208 0.267252030544 0.186840452897 0.315448340119
r=61.939135947 0.301887330872 0.202327020234 0.256421314188
r=45.3268929704 0.206341995275 0.311754194682 0.307529226483
r=57.9245129657 0.308346382018 0.217492287346 0.250367580586
r=47.1320419718 0.366971677153 0.275692216031 0.138790410516
r=50.1194132558 0.278145275482 0.265084430543 0.213017167896
r=57.3112476798 0.130192761008 0.326093363731 0.38436814283
r=55.8055060271 0.147443664029 0.33608350418 0.178035308598
r=49.4408887645 0.247999751305 0.304916007041 0.207870429738
r=64.5504035157 0.204000879058 0.15262836942 0.37493956475
r=46.3169245914 0.331426176255 0.328680708373 0.101267945091
r=66.9078278745 0.168012029486 0.268737561704 0.400624419674
r=51.8804005766 0.276678009704 0.34183677385 0.115243107839
r=50.833223833 0.125759378719 0.230600613766 0.278898144089
r=45.2270295084 0.265481444901 0.172988878258 0.323271294382
r=48.6073860911 0.181633675522 0.21481784261 0.293379204437
r=53.0613189283 0.218334974399 0.190721722028 0.333844250063
r=56.8442886167 0.278076424399 0.18923998077 0.286890141748
r=61.887287858 0.265730454142 0.290739124719 0.229718541889
r=43.7831277901 0.213021281634 0.300675383347 0.171154800778
r=61.1941692269 0.244872105757 0.235242573092 0.335377695565
r=48.8342268898 0.335250425329 0.332572582541 0.0992268005588
r=48.7022510791 0.214328578438 0.277695411367 0.232587446653
r=54.6448880622 0.220433687907 0.179150742845 0.267826180863
r=56.0724175641 0.390935675795 0.346001099431 0.161377056292
r=61.8463873864 0.198720516123 0.333564261049 0.204565873935
r=41.785119922 0.263946775339 0.203760303788 0.288104720447
r=48.4921478171 0.263780493146 0.188661148338 0.188472824421
r=54.185743097 0.27960042061 0.293080967403 0.170641430074
r=66.6664163571 0.295941586008 0.291436010641 0.248723608989
r=63.3815057139 0.265899360335 0.265226873227 0.156512986587
r=64.8494480328 0.314140727492 0.182454806836 0.200713608916
r=63.8971019935 0.346435161285 0.235648898271 0.25101841582
r=53.0930309407 0.0561334232239 0.233763523709 0.362579858101
r=45.187435465 0.342951637791 0.259176480772 0.123542174204
r=61.0568616772 0.248246331836 0.344671061773 0.246357568178
r=56.9703042917 0.315902431797 0.268384631016 0.231364611456
r=47.3106570908 0.273069838865 0.223343639667 0.287061618633
r=53.3509328347 0.298678104399 0.303214540852 0.167304306962
r=55.0651205792 0.264181467713 0.302159346459 0.175719399697
r=54.0517299014 0.207228316922 0.324732544235 0.20015950056
r=48.918154074 0.295103644607 0.227498028924 0.26808106315
r=51.8853026885 0.315308154701 0.200293977543 0.235014177158
r=49.740901743 0.176055429036 0.207919362162 0.324306076451
r=56.9579923424 0.191130421168 0.239059808987 0.318263660561
r=54.5056717416 0.162489332785 0.201137309439 0.321627316498
r=61.9229679278 0.266908032865 0.200350476946 0.31161037544
r=58.9051624539 0.173268451673 0.164218154124 0.366486302496
r=42.8902514388 0.242890480406 0.267621576674 0.194973310802
r=56.3623874564 0.233466120763 0.264578953192 0.275035963262
r=50.6059854635 0.185301538526 0.293261660644 0.244410792224
r=43.4643678448 0.32770023186 0.118248447785 0.311438930644
r=39.5902057682 0.269563503362 0.274345328048 0.195835797251
r=48.7850651935 0.39172534749 0.167404443464 0.252808015249
r=56.9728348921 0.269072676376 0.241043903476 0.166436341731
r=44.043413223 0.311891203537 0.303121170619 0.155462649271
r=48.7256105461 0.097721388284 0.212094110157 0.361284950682
r=54.1942420483 0.334932853477 0.222449931687 0.256089839715
r=57.8230001353 0.309091234815 0.239976652393 0.260371228616
r=50.4840839592 0.183756952147 0.229784689936 0.29209638213
r=52.2397376964 0.222342545945 0.206397036898 0.324858358052
r=44.3231249827 0.293058523626 0.247908014462 0.224546053251
r=52.1592197389 0.192328453942 0.35542289821 0.210078430127
r=48.8476340697 0.213566008695 0.221124389723 0.250551427858
r=46.9309490381 0.185067550335 0.277709582184 0.25032798105
r=60.3955038824 0.231815463371 0.221377065558 0.301544438792
r=44.3251766501 0.304223193071 0.236069594543 0.227377941289
r=53.7679882793 0.179284588649 0.283962610366 0.319927465838
r=50.9700682343 0.238651447756 0.242788950391 0.271263398816
r=62.1605889612 0.288405835211 0.18698676764 0.241721229333
r=43.6229028513 0.315675010173 0.297717369941 0.13808032909
r=40.2196623799 0.252222486332 0.219729023057 0.282188416132
r=49.5364211414 0.26697443789 0.224621697871 0.28644951697
r=45.1673611777 0.324826746582 0.223652993694 0.165246300805
r=45.1440102829 0.242460082791 0.284764658212 0.255831526381
r=61.5589167346 0.375807739781 0.172384375227 0.239000217817
r=60.056100763 0.303960732651 0.250881815477 0.240236284051
r=50.1351366575 0.129830828 0.218608919978 0.347819616014
r=61.5503304759 0.261051571702 0.224852071006 0.218424573454
r=53.7256640339 0.319349434172 0.160978147133 0.271881596535
r=41.6329981694 0.185275237734 0.274387931398 0.216417344402
r=47.8340833194 0.330201768523 0.231004878434 0.174505610216
r=49.6247924998 0.31255698502 0.166366791124 0.239706295306
r=54.7823510387 0.266975507228 0.293584409271 0.223866512246
r=57.974843497 0.282055875708 0.225359051686 0.269082241
r=56.0951857241 0.287287307524 0.194885272415 0.294966137673
r=54.5745839031 0.225495666406 0.275787672507 0.268552616895
r=55.1793909032 0.236826501255 0.282591002981 0.278784311307
r=57.3265586653 0.23810602031 0.247622890665 0.285042083917
r=52.5284893152 0.278124213627 0.202360061405 0.282113131549
r=55.5126352589 0.271832198305 0.238940426503 0.273971423295
r=60.446227761 0.264375348148 0.239317994857 0.253129945564
r=64.1567828483 0.318159935812 0.232807345993 0.258001248106
r=41.9638911851 0.304014618448 0.152525500464 0.20566737577
r=54.9740111247 0.263677289158 0.224114607589 0.272126494134
r=58.9892076315 0.227404934862 0.322671340191 0.350976712886
r=52.5766031219 0.260891375707 0.224258438583 0.21203384912
r=59.9602179639 0.141641929496 0.31774665461 0.270133693062
r=47.5331663209 0.210450977696 0.3375875229 0.272998484812
r=61.3276550533 0.270744373918 0.280996345451 0.250605885747
r=56.7654630459 0.269541778976 0.251441903603 0.318725907892
r=41.8965229712 0.274095520399 0.201576304875 0.286446305679
r=48.4401670846 0.355658128251 0.19280366215 0.231565477687
r=51.0726800459 0.242251551764 0.17185650192 0.339212611058
r=48.0977659325 0.335169399788 0.16904566502 0.255735190211
r=61.6418726238 0.324051603665 0.24022622146 0.208540184947
r=45.6925584624 0.268250830519 0.323971117151 0.189866293276
r=56.9757857924 0.283681685522 0.171009310428 0.353056223365
r=70.5704318899 0.287728287443 0.16191380757 0.328643923385
r=61.7107095674 0.249606120634 0.30713826487 0.239510766705
r=42.06790493 0.263399876078 0.30123323733 0.227703202273
r=53.6361699299 0.237342300446 0.272638382104 0.245450859746
r=43.0528623235 0.210093791871 0.18814947149 0.265788298347
r=54.2224886042 0.224640887237 0.230894021178 0.314153614724
r=58.4475799981 0.266596984354 0.250445778173 0.261682605941
r=60.4397188797 0.26937394247 0.319566220581 0.164759267805
r=62.3977775352 0.249388557453 0.271606208142 0.258074470274
r=61.7862906647 0.218698984533 0.187889101021 0.258722780222
r=41.6197911131 0.170121962608 0.248333053174 0.262341009694
r=72.4690709092 0.261805860246 0.274538118044 0.200852739632
r=56.0979848741 0.276391260965 0.220728579387 0.256882081795
r=52.2200698737 0.269006728391 0.290471435029 0.192619133238
r=53.4667610503 0.27618519946 0.237457442025 0.208943598638
r=46.686285097 0.192581215519 0.288815870458 0.219539284475
r=60.4309319668 0.214473956945 0.166790046687 0.337700986053
r=57.5148528398 0.266174124759 0.191672963367 0.271734344537
r=46.5749113085 0.264710160739 0.210869881446 0.236508109681
r=48.0251330638 0.200326033465 0.351726541995 0.276954150262
r=54.4217384779 0.315915652712 0.2506036468 0.222786485186
r=46.5970751827 0.13964716343 0.242922078462 0.333474600919
r=44.6883386511 0.21430663489 0.267577997064 0.22467979211
r=48.8183322008 0.284762274686 0.26350658846 0.175636514573
r=47.4226218638 0.21820665942 0.249183703518 0.258204465308
r=51.4960107374 0.331015349796 0.277391447188 0.215937505704
r=48.5753448118 0.258334367174 0.289361526155 0.217368773374
r=65.8753395956 0.36220771444 0.259095357023 0.246330456119
r=50.4068110283 0.21180566512 0.235929233326 0.324403353213
r=44.679513966 0.304240677506 0.26944122469 0.228292764429
r=50.6432635179 0.359719690259 0.176820624908 0.167767521196
r=59.3982384806 0.156379172371 0.29996097961 0.35298241437
r=60.9926814187 0.380659813046 0.143297443072 0.221667984671
r=46.4559711165 0.204018752637 0.326540993936 0.195006618918
r=66.087679305 0.20122824125 0.256374613581 0.389558566222
r=52.9259657306 0.234624960453 0.228902735939 0.282397281943
r=44.1631149622 0.287046850372 0.261780531551 0.165627208
r=46.0900072903 0.276613017538 0.242486329996 0.150990726304
r=62.1620637372 0.291738583818 0.152773338447 0.260190926719
r=59.2248936379 0.267872531284 0.201593178001 0.233415120602
r=50.4709591265 0.281719422213 0.258117624438 0.211454803278
r=56.0263639092 0.177318363093 0.245897910728 0.30148917143
r=47.2748344929 0.221823817512 0.256949362411 0.252162409584
r=37.0383253903 0.300463890543 0.175162301523 0.266111321697
r=50.2044443145 0.271417629185 0.25652965674 0.189472909977
r=42.7020081072 0.301901150978 0.157959763157 0.297891603864
r=38.3525369552 0.299239620416 0.214702507056 0.243743622005
r=68.8058029426 0.246485681517 0.301003404731 0.30103342881
r=41.8828399055 0.180074352713 0.305748036692 0.216612771948
r=47.5166101662 0.233779258225 0.217733125593 0.354519242823
r=63.7417674191 0.224117939374 0.320744299045 0.143411922773
r=56.2995311572 0.305736568004 0.181335217607 0.205268116511
r=42.6551372478 0.265799439681 0.15403133843 0.204565612197
r=42.1707642559 0.336236490274 0.237360193529 0.228107308352
r=64.795300122 0.361627755411 0.255553046534 0.234014624537
r=45.069163216 0.266760970854 0.243057054033 0.146666986342
r=45.5592321056 0.21466781951 0.189635659405 0.225837744364
r=52.4155042652 0.425074052702 0.0852904404693 0.333599730717
r=48.0673794214 0.143619184605 0.255204510135 0.36990956585
r=49.6750243438 0.292018471848 0.272399252014 0.193406233537
r=43.4046036915 0.154497759619 0.283834820137 0.269701660181
r=42.1952077569 0.326933848581 0.172356144345 0.145355320428
r=53.2032960513 0.21273486305 0.265584165374 0.277028092725
r=48.0872134129 0.188358747111 0.219189361752 0.31242318601
r=54.4960662224 0.28614985536 0.216727669052 0.21220511741
r=54.5259387923 0.266438477407 0.260094339409 0.235741859056
r=49.1289207197 0.256870383432 0.233093734968 0.234365666651
r=57.5826634761 0.232514111419 0.275298297281 0.344084890556
r=48.3698981985 0.206113755951 0.293142904869 0.230468554247
r=47.6197445431 0.24283346987 0.273879113801 0.278383589284
r=61.9617898166 0.209708206758 0.166707403657 0.326891069288
r=61.0071279097 0.281012388328 0.282708374494 0.220065126912
r=56.2058078419 0.275373147605 0.282844994752 0.22036612051
r=56.2172009851 0.391107469719 0.249294087918 0.201761366401
r=48.1405922608 0.247605038847 0.28003444721 0.20057328204
r=58.8205354719 0.299591753388 0.274030697208 0.191051568231
r=55.9699733327 0.246073103154 0.178788363171 0.307891091219
r=54.3379015875 0.226044596201 0.24706415124 0.288955289803
r=50.7496208828 0.286365362704 0.257606448074 0.16702536186
r=52.3642940694 0.249650735891 0.250311359477 0.277559374898
r=44.6456306456 0.203054662379 0.240393890675 0.240112540193
r=41.3652259965 0.22672771834 0.324087526967 0.192811752447
r=49.7295502211 0.224074597344 0.260384289347 0.223462371668
r=53.7816123297 0.208181687921 0.235334575154 0.260928022162
r=60.6685231885 0.274210649972 0.246932677561 0.27791649219
r=48.8039422944 0.192719283424 0.321118569567 0.265941458733
r=54.2359219374 0.230639495661 0.258950380348 0.279154162886
r=54.0235907372 0.236182566835 0.221679593986 0.30201178693
r=51.6043447371 0.252430284538 0.272120911091 0.210246221528
r=50.1667316799 0.198013878918 0.284338358459 0.26675041876
r=50.7174312072 0.234328094649 0.268605175898 0.232032491612
r=56.1321755431 0.326215749198 0.270015634 0.216551468773
r=58.5441302741 0.23746624093 0.238665793004 0.237851068329
r=54.3530623215 0.209294310355 0.25350002842 0.290197233461
r=65.5425136611 0.247593412961 0.263257257145 0.252229013626
r=53.2493307906 0.289398041378 0.190227249938 0.240604176732
r=54.4785750393 0.15254827709 0.266298137301 0.253916990271
r=53.2952516675 0.23105005297 0.193957640574 0.27219485227
r=42.4251171138 0.265235787368 0.261420109239 0.218401415493
r=51.5459175091 0.318243710509 0.232576919277 0.198759498129
r=53.8908868029 0.279145821151 0.228109501224 0.216706733372
r=49.9568001697 0.252972223771 0.252149139922 0.291369148672
r=57.4098661527 0.194942354218 0.157454635913 0.380710385033
r=53.958206823 0.300958418233 0.313058133977 0.199142203104
r=51.6385630053 0.289063950558 0.311623033872 0.221506060847
r=45.7813255094 0.297659682619 0.2240465696 0.266670844561
r=48.1993997736 0.253168273918 0.26714906383 0.316340704646
r=51.8062077188 0.263789682096 0.179837253648 0.332784683117
r=50.9616351855 0.218078357305 0.219913797278 0.337212455809
r=61.607904993 0.181647145141 0.300752037314 0.31775803789
r=51.0456152827 0.316292677042 0.163751156151 0.218281256283
r=53.324055694 0.274011714825 0.250079651006 0.22723819327
r=61.6568906187 0.257562282464 0.266305799854 0.223192097529
r=51.355778127 0.256205630355 0.234341085271 0.276678906569
r=56.1780151692 0.327787712928 0.231633519392 0.197167578894
r=43.2390814983 0.244950947079 0.261888581038 0.24359175423
r=53.0110988585 0.266660346952 0.230021803015 0.288810945745
r=49.475269144 0.179066763996 0.201298968686 0.299425384169
r=57.8603440414 0.280439492417 0.255803156917 0.280129990715
r=55.1443005735 0.15084755145 0.267744159447 0.338072166423
r=42.2566445532 0.325289609341 0.231279562185 0.261514188053
r=59.6665100314 0.180772602679 0.293724406565 0.314989290986
r=46.735483022 0.222195409695 0.249367990439 0.281535361893
r=57.5504910131 0.268651253584 0.318276093455 0.177707964782
r=51.462928809 0.269990055068 0.245513648306 0.237743242641
r=45.614795957 0.281373688377 0.286679130244 0.195021305981
r=47.124820276 0.264568494285 0.189718955331 0.221620009939
r=64.0444144876 0.303604628075 0.216781084978 0.234600659033
r=59.5328726071 0.146223035546 0.345830422004 0.35035324128
r=52.0279077454 0.157965724003 0.172178974066 0.281450205979
r=50.6568593094 0.275414328417 0.268871244417 0.178274285011
r=54.4254162476 0.146670269621 0.338212334114 0.200369302828
r=38.650731457 0.305238455857 0.191503286306 0.255013603343
r=46.8650489853 0.288029296126 0.309680872528 0.184871683095
r=44.2652911675 0.253242525915 0.249970788055 0.167376099621
r=41.9781966232 0.268874001546 0.278605170489 0.208623207077
r=47.7956341522 0.247827936957 0.248018645338 0.306525868298
r=53.3483655457 0.145663519615 0.225160773275 0.287202642741
r=45.9748227193 0.124774230622 0.313946272495 0.32661285585
r=51.320339338 0.27147742973 0.127879323232 0.251398609318
r=66.8309249114 0.182667786279 0.309323878833 0.289404117684
r=37.8139964602 0.304547286197 0.144260872261 0.310323093932
r=53.5251246507 0.254105660646 0.220751461854 0.336056021212
r=58.0627934419 0.331908392763 0.138274040734 0.389947318303
r=61.4589706812 0.304760017462 0.185986467236 0.260359227093
r=51.3951442216 0.281413275228 0.202549143647 0.256343572081
r=51.9055254802 0.237198821286 0.256630265211 0.255676893742
r=47.2765049603 0.250089687607 0.23215590322 0.230079541696
r=51.1222128613 0.286103069756 0.236869217692 0.248617865681
r=49.5333217126 0.24093989334 0.240627130198 0.273202614379
r=50.688227302 0.298294582851 0.218655660144 0.226336470984
r=57.7548125083 0.278586022061 0.230978042538 0.281337878631
r=44.6468751747 0.229934275642 0.313028585808 0.208021080521
r=56.7211120029 0.236286457138 0.232868774948 0.225004518326
r=54.1319635335 0.231924882629 0.258183016226 0.267490322049
r=51.7717488855 0.293350662815 0.171648892597 0.247745370134
r=48.9269889531 0.24306242771 0.244338009136 0.264310700385
r=44.5953462815 0.216249044042 0.300883230615 0.183798941323
r=47.0479718483 0.287135777998 0.266455236207 0.190327056492
r=51.4617499628 0.198908272784 0.246450042415 0.286553805677
r=51.0723634003 0.187275389325 0.301179806853 0.258128503187
r=50.1393650998 0.275490399945 0.225761111496 0.256467426045
r=52.3198656046 0.230385045886 0.212502799664 0.279865997382
r=45.6961772492 0.254111092266 0.29754171781 0.213877543802
r=46.7221911122 0.212968922777 0.314939512469 0.184614876797
r=58.0607634059 0.277446573363 0.199572799439 0.328487476222
r=56.5302426509 0.161634524276 0.269464003149 0.194190245175
r=47.0184907376 0.217262740254 0.285085995546 0.248984709824
r=46.4957224078 0.285195093635 0.194605690441 0.181010549695
r=67.3875842491 0.197559499798 0.313567298642 0.249277262337
r=49.3855128535 0.2803051292 0.261890249534 0.225947064147
r=63.1047997989 0.251005596362 0.310656406669 0.133438265128
r=42.680927552 0.279547971408 0.247319540924 0.216437632135
r=51.430174252 0.274472930483 0.14970674829 0.254238014739
r=40.0090154959 0.277078465621 0.362377316692 0.186554477279
r=62.0956475997 0.29795524777 0.153584543636 0.203486264326
r=52.3424549116 0.182897867241 0.152269340438 0.345307280426
r=52.777703216 0.244672489083 0.202197962154 0.292518195051
r=56.5028300127 0.264324935401 0.178617571059 0.2641042205
r=52.4906335029 0.201486776843 0.205971655195 0.353556821215
r=48.8257218715 0.2127395591 0.260928326133 0.182386174809
r=49.9283183467 0.126258538179 0.339283432028 0.36126613556
r=54.2327113939 0.249935723082 0.211437231898 0.352792324659
r=49.5821135863 0.354763990557 0.164768593446 0.170801843136
r=38.766141871 0.301355860164 0.23398363617 0.206275634895
r=49.1785110232 0.356825969419 0.282603788562 0.141273009892
r=48.8506989578 0.218432222831 0.305899655745 0.153668700853
r=43.2849202659 0.2065301565 0.279989914816 0.257724470378
r=60.0191601552 0.271391821381 0.202123528698 0.231098167698
r=56.3094580117 0.216361621239 0.305878098735 0.184249615756
r=46.5413170745 0.235248592413 0.186923067214 0.322964750375
r=48.8234451401 0.317495863179 0.227975903547 0.247352293645
r=60.0619553134 0.264750116658 0.25418430526 0.261319752875
r=47.8874118169 0.198800247458 0.257030415511 0.236089195971
r=50.6973882494 0.209610121642 0.296066032453 0.267977495146
r=55.4947993432 0.181581307801 0.341918914906 0.266526048166
r=55.2717603273 0.186424307266 0.288201758133 0.211702893032
r=48.0708699238 0.231402605267 0.188279716506 0.266699495199
r=56.5046122841 0.224353517583 0.20652441216 0.322314284093
r=57.2805380303 0.210633630943 0.283439916793 0.274171789881
r=48.8962170316 0.248275883105 0.296448974985 0.270655088166
r=57.5198841582 0.291925306783 0.136188105628 0.251690123533
r=40.4335348368 0.348867663548 0.255579836472 0.162136502402
r=62.8070926991 0.30204334692 0.123603361167 0.256467080876
r=43.4117646074 0.129103864835 0.202349240811 0.291181996576
r=45.5914074888 0.15808078998 0.346759150606 0.286257035111
r=49.4482023169 0.237983963345 0.306132111493 0.163711340206
r=56.0908325717 0.391952194558 0.263656782665 0.195231371428
r=49.4822415474 0.137397504456 0.187513368984 0.285311942959
r=61.7222328671 0.253985926389 0.165166734927 0.232647855547
r=46.9782215272 0.234425608159 0.212235545448 0.247898146234
r=49.3966513962 0.156852129491 0.386910711311 0.268143705925
r=48.2586670539 0.409038648625 0.128416025471 0.140377642169
r=52.2977330465 0.313572947461 0.230485970645 0.201424545753
r=45.4991296436 0.314872594904 0.303467593249 0.131423438756
r=38.0715488481 0.31364817033 0.206357751369 0.137069387059
r=54.2766111789 0.259032749337 0.247676607787 0.184960007675
r=51.4710333228 0.283482898599 0.273280348485 0.184113620736
r=50.6808777835 0.12675654178 0.346399896664 0.154269747711
r=38.9737719818 0.291292776277 0.250518622154 0.272799273125
r=52.197035859 0.162081294975 0.380069715602 0.147135825741
r=53.4346663875 0.265523845919 0.124654810811 0.189752828618
r=76.8155661414 0.155995438254 0.35192245031 0.233952427501
r=70.6450898575 0.163135445074 0.374409381961 0.343882046211
r=59.5110487286 0.133964280042 0.365458194366 0.19048237825
r=51.5299868689 0.359938402058 0.162972428368 0.34535803804
r=45.9848756475 0.215193345966 0.319298633876 0.22985047789
r=54.8325682469 0.325750390334 0.196353961468 0.212103524925
r=51.4004003048 0.228140457017 0.236384199267 0.272166128439
r=54.0866315996 0.306700934928 0.179640183261 0.264051849369
r=42.7173241451 0.258344662164 0.245007579852 0.166228982516
r=55.1871325397 0.312502717982 0.237377690802 0.226223091977
r=50.4677157292 0.229088713061 0.235939770372 0.271769848374
r=55.6725216771 0.32177296329 0.176484583841 0.203244181327
r=49.8428168917 0.268254035316 0.26991412351 0.295788881165
r=60.794395542 0.295426285042 0.170798958272 0.289146435834
r=47.1747348061 0.196692391333 0.236199644628 0.252100670963
r=50.8582539114 0.250585480094 0.267449602792 0.233572117372
r=50.8473816391 0.298616335743 0.232693293208 0.345948774983
r=59.7024676034 0.308909012639 0.302036691903 0.248834205907
r=41.8904387831 0.303894770689 0.344070199116 0.153454787594
r=53.0946226277 0.246604783873 0.22774350138 0.365034369036
r=54.5239378156 0.235435150889 0.305380882649 0.221035403566
r=45.9791302137 0.278480653602 0.331581957417 0.156997492339
r=50.4437052773 0.185656034291 0.334725005567 0.248232576264
r=51.5971501627 0.200935784269 0.321055904389 0.262653752237
r=50.2439598505 0.271726915631 0.195792533113 0.286130223578
r=53.9291156734 0.214820211245 0.20638467258 0.308244521719
r=45.4178645508 0.297719714896 0.285614692085 0.133531743475
r=54.6238765369 0.260645813812 0.301429357607 0.250472238335
r=49.9785604106 0.204929475263 0.280583179568 0.276494288222
r=50.2405428194 0.26097866786 0.22066051819 0.22941297881
r=53.9402200305 0.265264316149 0.197885939036 0.271842955471
r=59.1715688009 0.234985785359 0.271588486141 0.276996712864
r=57.3646943653 0.290033854588 0.272206181586 0.225842613987
r=61.5718687658 0.243906256436 0.262226615594 0.242967173277
r=62.3964688159 0.244822716085 0.228515018915 0.244399725457
r=50.9770214812 0.252858311319 0.224995009154 0.26008859311
r=53.9794284765 0.277534624548 0.262810870224 0.253278319325
r=49.8932250593 0.258730464982 0.340600681716 0.205286513602
r=55.1421313069 0.169837914024 0.279560937066 0.188972174173
r=45.6609212836 0.348925350458 0.0867481037293 0.283278047752
r=53.1149164456 0.270535723016 0.299454401455 0.272763094854
r=44.927535024 0.222833390508 0.263640601773 0.259663284065
r=56.217563427 0.292948178782 0.215089812031 0.328642799831
r=47.5608415481 0.351406584283 0.268263243606 0.175846984066
r=51.3919166956 0.358591647563 0.252923685172 0.206601548224
r=56.9986042766 0.247489378407 0.313836283621 0.183694625261
r=54.736817085 0.344428162724 0.2964901263 0.19885213872
r=42.9842222283 0.309464252161 0.25439214581 0.238796505073
r=62.4519735556 0.249676422696 0.228786550318 0.288561368349
r=58.7847872311 0.264303943361 0.212953815757 0.300712109986
r=51.3950832473 0.242576584967 0.242359173532 0.268117955098
r=59.4292642782 0.245745080659 0.231358680534 0.271879518158
r=56.5027092234 0.312201325512 0.240812637374 0.219157744948
r=60.5622817037 0.263244724378 0.280690092426 0.256825566064
r=51.6992495333 0.238089231101 0.215619821718 0.256957696338
r=53.2956871516 0.231631859061 0.249380718711 0.292364572783
r=53.4113345641 0.275545185772 0.203226408338 0.252612631653
r=57.8364131657 0.323284815137 0.195460139049 0.282283412107
r=48.6971804594 0.291485525218 0.240254346908 0.256842527052
r=47.0456663783 0.229089848163 0.285125454703 0.23499944132
r=62.4176268435 0.213639716178 0.27517660005 0.248194557839
r=51.3589316201 0.263804434617 0.210392482034 0.243240587188
r=46.173047858 0.271522621273 0.263575289185 0.232846727619
r=49.4472082018 0.217226758953 0.278072918248 0.254910294162
r=49.0859918529 0.343852197919 0.31889290012 0.176385644511
r=48.0321814265 0.243298860279 0.222087378641 0.230617700858
r=43.0308420003 0.339684918553 0.150190012311 0.246427233314
r=58.1426222627 0.209399645904 0.212999136707 0.314911549098
r=53.2021227361 0.295370985604 0.142310815799 0.349545957918
r=45.6428139662 0.240066380268 0.274367313071 0.20800042826
r=50.295088484 0.236182279489 0.266902144172 0.2581629438
r=46.3280719306 0.347570722278 0.267425002788 0.145738076651
r=51.9830544591 0.346085011186 0.271086939752 0.145853583275
r=45.6097538011 0.289728286744 0.190862409032 0.220966809495
r=60.5528177093 0.270650832893 0.207525329751 0.292924818155
@group {Random Data} recessiveon
@balllist {First Position} color=white
r=14.4367583511 0.326156984425 0.259337764205 0.201804875663
r=11.4227894857 0.156270816487 0.297266464012 0.0908490379669
r=15.1836335377 0.234141243677 0.0962177073224 0.368555070235
r=19.8230294303 0.175695299231 0.153709145911 0.242291046181
r=12.4769267506 0.0114352440431 0.383215007793 0.350772371367
r=7.14718559789 0.13867189496 0.325639198472 0.417085855387
r=6.52594019706 0.140693636937 0.263532521413 0.492334995802
r=24.1163288782 0.214285694575 0.204596596678 0.318627117054
r=11.3518674697 0.431699886054 0.272861568671 0.0809837243997
r=9.4769382883 0.0531589248901 0.355590971367 0.189494740684
r=15.595774848 0.285528617355 0.222133110075 0.23421988854
r=14.1391781612 0.0968734950723 0.418518381521 0.319956628235
r=21.9764739692 0.29040313285 0.0880462007221 0.365860792673
r=9.90705256356 0.486642957898 0.0818138187225 0.0615909836081
r=15.9347686094 0.10584667127 0.183228684382 0.11266741308
r=23.2683671999 0.0926667396823 0.164377929848 0.266919619996
r=23.1595201569 0.128327793586 0.380936181811 0.171707778344
r=19.6105140253 0.211226163168 0.259900542335 0.167126800657
r=32.7081991292 0.0219680993748 0.0941201746111 0.392524294417
r=11.1082019068 0.333161484399 0.368566092964 0.187659233202
r=14.8107190371 0.372005528099 0.437105745955 0.132229963486
r=10.5456035173 0.407468772495 0.146196276323 0.0874212289683
r=17.5645932924 0.0846258875152 0.284395290099 0.294122394792
r=11.3732981599 0.473751841541 0.154882803783 0.131582448339
r=13.8799571122 0.365598906652 0.3917030433 0.0313981817957
r=21.5014090509 0.283565655433 0.228895625189 0.355376678953
r=14.0324543654 0.0140625258916 0.483266058931 0.34598415103
r=13.0474288256 0.137896194082 0.242062330616 0.364493974196
r=20.3953550669 0.330665323184 0.19332393683 0.2528648559
r=19.7937644879 0.303265746834 0.389214748423 0.209739243588
r=15.8591046402 0.175406899085 0.239836927857 0.313539941366
r=19.27617609 0.135649398589 0.377980052714 0.0619806334356
r=18.0384369417 0.301527447759 0.0266201820717 0.245125346498
r=15.2178211949 0.0210793807113 0.242125267194 0.332701427272
r=20.6484679613 0.258947214035 0.212048352117 0.0351479952162
r=5.97985485468 0.069290494169 0.630225961715 0.298062209328
r=14.3744754963 0.13846833873 0.45277751821 0.0931394954925
r=11.8658695683 0.109566449045 0.354976891668 0.000933359658821
r=17.9673362282 0.10847529424 0.313033645795 0.307031533692
r=14.8911228192 0.337922034524 0.239309678842 0.200354080636
r=13.0884012932 0.447806831083 0.016095259098 0.31558408393
r=10.4380262266 0.155249337701 0.211725582016 0.360072358921
r=17.9756789298 0.398005560365 0.139752149112 0.0552182514734
r=6.44742078839 0.108607279601 0.412184378433 0.421549113726
r=9.76598869365 0.115027438932 0.112862406036 0.532990674842
r=8.15037280621 0.0937460532451 0.41353403711 0.287231544874
r=11.3441255122 0.15583721349 0.324657135409 0.389679184421
r=23.4211462138 0.201710890541 0.157373517253 0.22319575762
r=13.810863504 0.354195575448 0.274065429735 0.367249085784
r=16.255296041 0.265759812984 0.412995477273 0.00396561972522
r=9.59313966609 0.346178366098 0.261520507585 0.207744640498
r=14.8890515391 0.313000921502 0.140917738042 0.302598084255
r=18.6301614806 0.109156477137 0.444165923086 0.0782699265229
r=14.8587255554 0.3814543294 0.193256938668 0.0425582566269
r=15.4970222416 0.309320149941 0.0100352674006 0.592222358178
r=23.7593925847 0.223234501171 0.292842629712 0.44873208817
r=4.24560234027 0.116975210093 0.386509443901 0.0161262420304
r=19.6547499178 0.0142035482767 0.472048970577 0.348717757359
r=17.0865110648 0.127191906515 0.0893722163217 0.117623804028
r=12.2527666771 0.426428268025 0.0640316713929 0.223902707597
r=3.39868592567 0.138362251505 0.40893366286 0.338332076068
r=7.28624110431 0.288374865931 0.202665199179 0.478307861352
r=24.9115466511 0.289785426837 0.109990689557 0.386177596276
r=21.5732561918 0.342872818017 0.0902754534985 0.0431109320984
r=11.6195365863 0.290411464493 0.130549679753 0.200951285871
r=5.48342040664 0.325731385452 0.254795023806 0.180414974589
r=14.8008263324 0.295907805899 0.141726045987 0.125892594364
r=9.14997750871 0.0949144229756 0.498105138419 0.396499252277
r=12.3360033683 0.294503713062 0.400802748771 0.00352046201413
r=17.9246271635 0.154637947879 0.283880818061 0.303776325344
r=17.6790176894 0.252458305088 0.207521328602 0.198796607111
r=5.10222081097 0.178138913469 0.236947701439 0.296738441031
r=30.6904623958 0.319801241683 0.339419277489 0.0458796573556
r=13.6406105292 0.554244846984 0.108179573172 0.0680376091519
r=12.7363967777 0.0558422448953 0.348792763525 0.25744707951
r=8.991509772 0.141387944331 0.0250109099381 0.192411912095
r=12.8687078693 0.348706275451 0.253443209826 0.196178881109
r=13.9411428637 0.382300257238 0.109315797434 0.254316843116
r=7.21227838841 0.247820930216 0.0489130835661 0.278462843183
r=9.11209303603 0.273439425501 0.212467086061 0.401137572308
r=15.4048022398 0.057602275186 0.306551232822 0.344542044023
r=13.4819138724 0.265890375237 0.455139984483 0.200538310962
r=14.5877964738 0.150417217643 0.264263493745 0.233786189346
r=13.8551195335 0.493144314918 0.305419540641 0.0323384384908
r=23.051685758 0.267056088488 0.287464040154 0.283237828199
r=17.6506206933 0.183128190943 0.355472609345 0.438785759343
r=14.164922368 0.14680513718 0.367258648185 0.184983143304
r=3.56776600048 0.164393688796 0.593759943679 0.241571856809
r=25.0649499633 0.369840069326 0.194004953382 0.421641797397
r=10.7067596031 0.518410589241 0.0274016621992 0.163019051122
r=17.6339579208 0.13982506289 0.417473693464 0.287538177704
r=28.5979334173 0.0412837610162 0.0589498971149 0.0745853114809
r=18.4297623812 0.544673102686 0.0963951490233 0.195643514896
r=21.1439011796 0.135543172075 0.240549985297 0.40133124518
r=21.6628127158 0.260375430971 0.0577665353418 0.667825876607
r=14.458938602 0.112668472091 0.209604939163 0.376114606678
r=21.4603023382 0.33116607672 0.345669357062 0.142577869087
r=14.4688800869 0.105234937965 0.476984290561 0.311846267237
r=12.1073947654 0.198699010511 0.395045449695 0.0346500188155
r=12.1987009295 0.0943152451202 0.431636201312 0.447671938392
r=16.6757406859 0.194612817919 0.327660480584 0.131159383894
r=7.84931983056 0.284663866385 0.272310416215 0.273329980173
r=16.7425567116 0.0401979439755 0.449459673191 0.456122194733
r=12.9015698333 0.317663032646 0.0546364279377 0.321436294127
r=23.7101702588 0.202240844096 0.244876256666 0.23182941404
r=15.3655293418 0.148930341096 0.398832216363 0.0158341459654
r=21.8430832823 0.21875646716 0.0584739368869 0.449991762212
r=13.7866391444 0.47467770454 0.20257071744 0.127279935724
r=10.4731607425 0.00115140881569 0.314272932341 0.310641880088
r=9.09078755326 0.241646767526 0.341974842551 0.0771898676858
r=15.7454127422 0.30495788321 0.0987492438768 0.340389825414
r=12.0567257081 0.480551599675 0.109993188896 0.0500721234047
r=11.5055947966 0.158631985761 0.296615301859 0.318713975134
r=18.9335961123 0.152267566218 0.160294186158 0.367096822695
r=11.4491845223 0.346195945006 0.227648990083 0.168755118929
r=8.64469469414 0.229962576455 0.290280484229 0.173926712925
r=19.3202523965 0.324571987003 0.0635027345814 0.404829549769
r=29.2720784361 0.166742482654 0.347267540022 0.425821427162
r=8.45021049388 0.277091705665 0.0954137392806 0.346978049347
r=19.7300506086 0.356615782317 0.2280562306 0.101723231624
r=11.3455022713 0.231571240222 0.296460602688 0.0741114391839
r=16.9798873371 0.28438691226 0.393935435093 0.165935276406
r=20.475762527 0.223744676666 0.108871798543 0.144464029525
r=31.5408003599 0.224055360504 0.0206100135054 0.356408230662
r=6.58794221925 0.330463976645 0.221772599809 0.133837330691
r=9.28422255358 0.242416556492 0.267171197855 0.301422943956
r=23.8168013491 0.166527740213 0.254310377399 0.391320183743
r=22.8429799242 0.145599690136 0.0355843432134 0.299382274423
r=11.8419533335 0.33028127055 0.324967191576 0.333463840503
r=7.29154979001 0.450948234484 0.0150387729188 0.194038087331
r=19.8011330451 0.0824116922354 0.549264116072 0.233183655046
r=17.5809147024 0.327094740401 0.0649291733128 0.268927828952
r=6.68594420698 0.338093860066 0.208936313096 0.30407615326
r=20.1496574815 0.0484943638546 0.221320766216 0.236377531284
r=16.5627169378 0.163734195999 0.220648052534 0.37523216922
r=10.162155386 0.419916221353 0.0424740354648 0.0742324598239
r=15.1272659198 0.000498324843063 0.312109100993 0.213094464273
r=15.3935098143 0.785642954756 0.0839367028424 0.0330767208571
r=18.2254909868 0.153188078123 0.440668074021 0.0152832063614
r=1.57086350001 0.432976982193 0.0115557190391 0.439654072355
r=7.76111165346 0.167199904763 0.279305291927 0.379721087823
r=14.747482836 0.36396971086 0.0430283196391 0.254524104427
r=16.1294279112 0.408903448734 0.0495287022602 0.126733677425
r=14.7334868043 0.303326845198 0.168475341488 0.2690031418
r=6.08697337431 0.26240107628 0.0933339130079 0.310104777383
r=22.7816474313 0.280645658245 0.0398411085977 0.551180019875
r=10.3075681309 0.248798828066 0.0595645674164 0.331865466714
r=5.50455435327 0.269198989039 0.338412277029 0.185549787056
r=15.9738838574 0.264880239873 0.326319177397 0.0435434666723
r=7.68203536155 0.433925208503 0.374663442782 0.0267072212013
r=21.5695330184 0.185669735645 0.24101860783 0.210231584192
r=18.122790659 0.55353438384 0.303499055834 0.00988669943199
r=19.9183103098 0.155674147978 0.216103516115 0.466455850705
r=19.8754186461 0.106725915208 0.139803615619 0.322102271584
r=24.6025533252 0.250865974948 0.00744515971511 0.379575702743
r=19.9870283872 0.438426919905 0.0767652402321 0.257492656786
r=9.02366538366 0.316737509433 0.10666675747 0.421157330899
r=17.9516338601 0.319608132801 0.447793839709 0.227541306174
r=16.118061695 0.4139461669 0.410970079097 0.142224249972
r=20.1994517227 0.156629112245 0.302421088809 0.296308118829
r=24.0298393069 0.194675728864 0.266137035519 0.228613299614
r=5.63812480373 0.0648686212409 0.37100040218 0.300663868367
r=17.6401630399 0.0770151154435 0.469331096951 0.241148446387
r=15.7212112966 0.363228166765 0.115591028548 0.254353254266
r=7.14580163354 0.315170726794 0.0494922871318 0.321270551448
r=19.1852283339 0.290927015335 0.0507185148848 0.284952843405
r=19.9245344476 0.294700639745 0.365159335361 0.334599626144
r=10.8002516673 0.00771484635133 0.210560320183 0.396193470511
r=11.0844990566 0.284486506191 0.426086124973 0.0905734846036
r=9.99046815743 0.134526811233 0.43986284748 0.0408649215607
r=12.088166165 0.11371951384 0.302802474184 0.254180444691
r=17.2367219211 0.179139009173 0.292334020675 0.221758353731
r=15.6619069022 0.200932465376 0.333531942138 0.275810168893
r=15.3208076667 0.0551103252792 0.353645467031 0.49229107593
r=12.3816954062 0.427056449995 0.0772458226323 0.301790163946
r=20.1949973049 0.341885754832 0.149016393289 0.307212007749
r=14.4433694219 0.288619173318 0.0524703221524 0.348141484853
r=8.8840801247 0.304537309017 0.0731469268244 0.531450190772
r=24.4860489069 0.0884962613644 0.258773703823 0.323994791594
r=7.13414452995 0.294350122915 0.191251266443 0.362440745747
r=16.7588873079 0.299822597737 0.0567510675519 0.415888696079
r=15.3010163776 0.351155081296 0.0995971375108 0.200734139653
r=9.7547570352 0.0890965816024 0.297796558836 0.346044499199
r=12.05763877 0.0772341897841 0.393087548199 0.261714759181
r=10.4213662729 0.0480525755484 0.475458030474 0.142579297726
r=27.8663802944 0.139718870819 0.450574608843 0.25668409549
r=15.9299673891 0.306827457447 0.0196301293428 0.451617847497
r=17.9085666543 0.349209457847 0.142130915217 0.165567014578
r=11.6056223528 0.0183036150921 0.330816538386 0.155323860061
r=18.3602539219 0.293731360548 0.249162570894 0.232582392038
r=10.502851225 0.254647847213 0.00970808428486 0.490603841245
r=15.652659513 0.157172280238 0.236619916809 0.427954376232
r=9.40230979755 0.176832925866 0.100733544286 0.408603057124
r=29.5835091031 0.108340898821 0.046098313584 0.505386115991
r=16.5667138865 0.294691725479 0.157430825031 0.367533058995
r=19.6820289193 0.33698381262 0.205557927629 0.057471762158
r=4.94686155705 0.298753777636 0.274401053834 0.294028891718
r=18.4795707836 0.232719741741 0.0129191004595 0.535080300695
r=14.760431341 0.0439623375979 0.196807271217 0.318203928074
r=31.9178534262 0.462396729561 0.0806389889077 0.0955811673224
r=10.6416038371 0.456958542438 0.0346553742425 0.0693277525418
r=10.006222267 0.186272172584 0.477848664074 0.193915995134
r=27.1507082404 0.0479206828638 0.480326393135 0.41753478529
r=17.7626481258 0.265351074914 0.379622408476 0.195040044405
r=19.1668903773 0.425523615485 0.210812912983 0.0630627818823
r=16.6170697777 0.0282260519135 0.570423601604 0.107351703863
r=13.7800051489 0.375998192971 0.187390535725 0.094684166727
r=12.3093716022 0.423573655847 0.129899425978 0.146586637708
r=12.6766045306 0.347212150412 0.33883660992 0.0355991402776
r=16.8826425759 0.586985528956 0.0628783615086 0.294643078834
r=20.2408867276 0.0746783970602 0.267579773446 0.351955169166
r=23.1203545415 0.345144169674 0.321428505621 0.309149614561
r=20.2887034167 0.414819971467 0.0868475748001 0.169413948177
r=7.6383566451 0.248382939925 0.309138163482 0.19363102478
r=8.37114170192 0.063377169311 0.363095882647 0.304793670767
r=8.6795393288 0.31626160856 0.0541687654489 0.351418469063
r=28.0117223815 0.193102680519 0.346056351271 0.245705495671
r=28.0794989771 0.0606455716744 0.181986441824 0.467016598295
r=11.0157334127 0.239993586659 0.270276959883 0.209415887269
r=13.3221711432 0.450605627933 0.281580225555 0.24910356317
r=23.3409340601 0.306165325501 0.0962419608304 0.315214040699
r=17.5734575412 0.286851733906 0.279521233457 0.144249377074
r=14.8789258708 0.335200124055 0.197486812023 0.0829678311042
r=20.1743868663 0.317066874554 0.170174357482 0.141974193325
r=12.2913438781 0.0743491848735 0.249433375339 0.283675027879
r=14.2762507305 0.363400100433 0.0670147718684 0.495454745876
r=16.5735393018 0.235872285988 0.283910782844 0.071041069434
r=13.0048004965 0.67325910125 0.0405387198841 0.169290983396
r=18.2903600939 0.260185956952 0.00995124582227 0.407757718708
r=20.7889953938 0.0437664985152 0.297266518016 0.118995565299
r=18.3937577121 0.30776408243 0.399650769074 0.0764964019393
r=8.87280416135 0.30261997046 0.361180026347 0.261750711227
r=13.2156390169 0.259129856714 0.307470095581 0.243238082873
r=6.79663768264 0.0869357254153 0.171979479208 0.346941678187
r=16.3126219672 0.239747774054 0.333746394171 0.27680836123
r=12.7520183893 0.284784042228 0.196816445131 0.244900023638
r=13.8210839169 0.178680510109 0.246032946909 0.0228593755175
r=11.7760962216 0.0397750342985 0.35162477784 0.334397881368
r=7.47875607781 0.179785211569 0.327488360753 0.187937098099
r=10.1473363527 0.239075334811 0.244127467011 0.134756224932
r=12.0909466155 0.128008798287 0.117981284139 0.441125776308
r=20.3094639424 0.394142685155 0.241587260712 0.24253457993
r=5.12642043293 0.136323079123 0.350728002246 0.415507408486
r=11.4016555653 0.258253300591 0.189599763557 0.267667970444
r=10.2895393043 0.351155013582 0.256839443371 0.304818545345
r=16.5250339276 0.340226952674 0.0837290804965 0.211359366985
r=10.6882653606 0.258696591753 0.145032009486 0.206130124061
r=15.6006639408 0.204842087877 0.531125727657 0.103421994626
r=18.3857320206 0.176091370768 0.362960073231 0.361561078334
r=11.5842781896 0.327063154374 0.153687791328 0.00102195782191
r=7.68620017512 0.377400327803 0.0521556909943 0.270890452147
r=23.4467496232 0.270873569646 0.188456909325 0.118908989593
r=29.8759127271 0.255810612596 0.305677793035 0.33658729321
r=22.0708125438 0.217154763925 0.19233832925 0.236256411445
r=17.3513548228 0.184084664385 0.361957384728 0.300061464293
r=25.6364817514 0.314645318659 0.373049878135 0.0457919060566
r=6.20487500299 0.188196676975 0.453648152897 0.239342224514
r=14.2727696495 0.219839719364 0.286291351322 0.273364759925
r=9.90760167217 0.235756375186 0.246044912859 0.310277499327
r=26.4643949726 0.027091362848 0.01875236451 0.287154887548
r=16.4074640772 0.271036256255 0.0700552920514 0.370871162355
r=10.4961343132 0.29345357895 0.417272815446 0.146107009044
r=7.26127147257 0.198938304343 0.451378602949 0.181734721592
r=19.2708392268 0.195821093588 0.502280969899 0.293052593997
r=6.22821052224 0.55409825858 0.133123776997 0.115765439846
r=26.0070373629 0.264506005274 0.243689654919 0.101523313839
r=12.2294513844 0.333841409082 0.131689582057 0.254042930993
r=10.3251712827 0.278946654025 0.236882215586 0.229515690594
r=14.4527419035 0.436825729387 0.0770009513433 0.380064484621
r=8.40879233574 0.179841693549 0.238972780358 0.249159975131
r=6.3756324493 0.48982907364 0.374447521612 0.09095675013
r=13.4498774205 0.262125662936 0.532196599445 0.180388921985
r=20.2475282524 0.0416772076373 0.226852996099 0.424844173646
r=16.6517659512 0.070033593546 0.0533530282256 0.196354869122
r=7.8327325411 0.360040408944 0.182084193824 0.35710504027
r=17.9770694315 0.355587075101 0.307240279776 0.292827102261
r=8.89283932094 0.18037267802 0.300081354317 0.233857689917
r=17.2778851777 0.260944798366 0.256351500885 0.207658153896
r=9.08707058019 0.332736033158 0.318159367225 0.290757707859
r=20.0592812784 0.059029459747 0.430830815761 0.288708626526
r=13.5683357263 0.202895364513 0.326316181411 0.0644423460279
r=10.630304041 0.145203201215 0.288026054175 0.276662728577
r=12.2320568604 0.24952464211 0.168904033583 0.258899606857
r=4.43072998323 0.262984130517 0.35609002902 0.318597861874
r=17.6625750124 0.72820772706 0.0112398260314 0.0450884538622
r=5.74561213463 0.254293805034 0.214862547049 0.514009160816
r=11.387646673 0.265722671517 0.289519309856 0.205662366593
r=20.6387452319 0.120985210931 0.155767475826 0.448282054702
r=6.2747987852 0.379530082521 0.340811595744 0.168563446197
r=11.0214650246 0.295567372322 0.319738949955 0.218895343555
r=11.0097988242 0.511602699991 0.144847937564 0.207151404766
r=8.42491505328 0.42962744395 0.439745515011 0.0336361351146
r=27.6501231396 0.0444646105126 0.217579170494 0.53720249525
r=10.7002222415 0.0986788684493 0.391801037329 0.324896958274
r=13.2393397481 0.228688121957 0.233036385444 0.339152979268
r=10.4356944996 0.161712140167 0.266150238092 0.399059319926
r=15.3380580993 0.424734989777 0.339796616589 0.089176153913
r=21.1000842727 0.341934115476 0.00351182213687 0.302086752459
r=9.59794022752 0.410526708639 0.279562675046 0.00175298306901
r=12.7044422987 0.183662482621 0.459013269126 0.159041273969
r=15.440942331 0.232780495615 0.239954928056 0.502546177467
r=12.0940324243 0.306049793654 0.235761213996 0.206720449462
r=16.2591466001 0.225626768789 0.317516585508 0.065983164186
r=14.3344306772 0.181262359227 0.436402963638 0.344889748896
r=5.22116660217 0.261449724836 0.446969403 0.0589238333778
r=30.673413092 0.0461496102861 0.504708020608 0.0712457375807
r=9.12562955659 0.272198970932 0.121664641292 0.245011726737
r=14.6681325452 0.26566932364 0.329885848662 0.244841190409
r=15.1627852315 0.0594846730184 0.241001043783 0.333902031617
r=16.1577092611 0.106380456957 0.178284536141 0.22207724842
r=11.0785774643 0.306655310586 0.37803936615 0.176821080803
r=19.5969185444 0.0701748987222 0.267289698795 0.402626120983
r=12.6113574158 0.322611069724 0.332552512046 0.0132082957412
r=25.6900094016 0.0660429525338 0.184424944471 0.329468260702
r=11.5074962383 0.25112670073 0.300968348141 0.240710979457
r=17.7053797725 0.211155178434 0.225593364656 0.166188542515
r=23.2904951608 0.138158996307 0.188171460583 0.458562459155
r=9.15506530586 0.335937636825 0.314322617219 0.156922297722
r=16.7992941103 0.363921924316 0.423889078014 0.0729975633343
r=22.070543952 0.225940554836 0.219011980689 0.256350165329
r=15.6927794356 0.092549435119 0.155120767595 0.377159744161
r=13.2436967994 0.531444018974 0.0881082349673 0.265250530927
r=20.7340905298 0.287307635585 0.116115304116 0.201535923613
r=5.77518435569 0.235550446586 0.318906136193 0.393179704523
r=13.0250967702 0.389334155738 0.301915924446 0.200033375456
r=18.0420138915 0.407507611784 0.358961800257 0.0594995484066
r=28.9768439709 0.271327846818 0.101980082098 0.608099974571
r=25.5744633366 0.123266196214 0.391182635486 0.385256752497
r=10.743789044 0.0521827140559 0.274390275203 0.245320275683
r=12.2663008806 0.345875936396 0.178912284555 0.369342411922
r=10.6407103602 0.338691437049 0.432785354074 0.0439649315517
r=14.6501442142 0.348578353071 0.287433993921 0.309168659067
r=15.3660356344 0.066808738666 0.326014937493 0.393981850723
r=20.5825295768 0.22063079428 0.0273144591345 0.313683396484
r=13.4510665671 0.321183401287 0.218346667841 0.115861954964
r=19.5199106514 0.273670565655 0.157766386118 0.191955485315
r=17.6937375554 0.209836299663 0.260879766773 0.32688234439
r=11.5530957524 0.196016378965 0.381671337337 0.270246046536
r=11.454151028 0.318312536557 0.471388863031 0.11095960508
r=12.6849808209 0.252830031727 0.225206313577 0.231653017761
r=8.95626216802 0.15358820196 0.125667664722 0.0916642392905
r=24.3091375197 0.336904564945 0.203370046086 0.279112184804
r=10.6488958898 0.194427809541 0.135964627283 0.193213187147
r=21.2021227395 0.148647732841 0.339163734078 0.124774350098
r=8.12948370611 0.366424519799 0.43235430286 0.0814293506675
r=17.6081456486 0.270736989743 0.222230608604 0.292695392038
r=6.76987311252 0.0433844831055 0.347708034713 0.314918381442
r=4.98893322789 0.402180949932 0.232420566717 0.282620243666
r=18.3985542893 0.0170509824245 0.306930037545 0.30719773234
r=16.4247115665 0.323837761278 0.230599123655 0.0809930115881
r=12.6147989063 0.251919504258 0.355251629878 0.257425301748
r=19.7023209705 0.287235378859 0.21713188108 0.200937068125
r=5.10832991029 0.277962920931 0.256723302224 0.324860529966
r=10.9495665457 0.278449461231 0.0916610860225 0.56953692281
r=7.94063948198 0.469493546135 0.0875884339602 0.436759889674
r=17.0072440622 0.246858389311 0.170300330546 0.260412897059
r=7.14176844713 0.378702213562 0.295560362884 0.0705518870401
r=7.58789158447 0.302334209308 0.072885440897 0.512147357368
r=18.3073521748 0.235953687435 0.210365237096 0.267997005136
r=6.80141304737 0.428240023673 0.226757044309 0.0132148679123
r=16.6990949775 0.255072146253 0.081198684984 0.509083144141
r=14.8597571425 0.403963388777 0.140919067734 0.405838659353
r=13.7358826753 0.088050524311 0.248839422036 0.347899371884
r=17.114002286 0.244389987911 0.379435835249 0.263416105288
r=22.2238296844 0.269534337516 0.12380416055 0.118113558644
r=4.82968031075 0.213104144568 0.308124524375 0.288104171076
r=20.7899736861 0.183759192085 0.101864312124 0.499317598587
r=17.0729598066 0.420459989698 0.303527905334 0.0365956849984
r=13.5120218507 0.155996007616 0.25386222471 0.500431136966
r=11.6270788857 0.190366100799 0.392097344977 0.308548918512
r=5.87073656553 0.386541284467 0.194632590309 0.313088006209
r=13.1249677545 0.155976107573 0.249470796299 0.243097622695
r=30.8577513767 0.296318556371 0.202574045248 0.226078132823
r=3.88339070896 0.422005574114 0.0721379884115 0.449709379105
r=14.036641604 0.565496788439 0.0408839146433 0.0635694950539
r=13.2410122282 0.346281837698 0.18049051995 0.27977024132
r=11.3302228116 0.240126605309 0.0512781694308 0.0413756406445
r=27.1285780812 0.385338657199 0.0594158805253 0.0181494247373
r=6.92597692008 0.36093419515 0.250251638607 0.323837850111
r=18.6994267592 0.420543735384 0.381364323694 0.131030577759
r=16.1401986306 0.406886661223 0.401447670072 0.0391923251296
r=8.4150516739 0.418761892624 0.034033960026 0.461512172752
r=13.6321734507 0.15351957653 0.339698142475 0.325079444672
r=12.8762453107 0.154126157546 0.310120825124 0.303163392387
r=41.3196011447 0.201123932374 0.110251580093 0.52865050443
r=16.2497332253 0.0616824473965 0.243471877737 0.391657015767
r=13.3814493032 0.234341154376 0.51744562457 0.137897288956
r=26.0908644978 0.17747950526 0.151382804593 0.244633191828
r=23.0631704679 0.116303249476 0.42086947828 0.0853149597032
r=7.61500781944 0.025512860381 0.13392445878 0.449687417543
r=9.17067648224 0.212385378651 0.238501146296 0.335592446388
r=3.94060218633 0.507262045193 0.02530070973 0.331165288096
r=8.00474346369 0.3316006232 0.240467532257 0.237491096522
r=10.1671042177 0.423965531318 0.245117060452 0.121374714807
r=21.4201336913 0.11956079685 0.187303654278 0.408391620176
r=17.4510955217 0.232128990643 0.351646341131 0.283704889146
r=19.5428204672 0.0711126971566 0.511460991728 0.0126728726241
r=15.02441124 0.348326223526 0.0939379754581 0.274784952087
r=12.3198316749 0.119997540852 0.324603974637 0.256785805998
r=11.1629920902 0.122352500825 0.469652883916 0.148375117019
r=23.8275601482 0.139447783978 0.306490263804 0.285132116414
r=15.1561184722 0.218612730618 0.191768543273 0.301897122551
r=15.4050482778 0.285163887687 0.334818771023 0.142324818791
r=9.89352513881 0.386352568414 0.330462882429 0.12136714199
r=14.631830697 0.106811400321 0.149875939886 0.308520869696
r=11.6703968281 0.336761668422 0.295905218618 0.179998401601
r=15.0447523541 0.0518775030991 0.453252706844 0.401852612648
r=14.8712362929 0.280376916534 0.326799706953 0.25701475849
r=15.1263346833 0.225413854545 0.357748458474 0.231964131778
r=11.0596620186 0.294862398885 0.284773482054 0.251578655516
r=19.08139366 0.214284588386 0.247501307001 0.38980426983
r=6.62052669588 0.277939673916 0.284661129222 0.141297531208
r=10.253597594 0.399819305121 0.336442261021 0.0298365650851
r=22.8210669003 0.164942736737 0.0749141014611 0.405772412827
r=20.7368683519 0.352150028385 0.276133810128 0.0958126555452
r=10.8562789047 0.246194149484 0.0626887460494 0.299578381273
r=6.41515900144 0.294900022607 0.213371448041 0.154081639641
r=9.73785515732 0.309484834178 0.374575060507 0.0414613750392
r=9.75658068267 0.381814848535 0.434356467147 0.0383576681421
r=10.0007859288 0.359939891716 0.346253605211 0.21033182045
r=12.0162549882 0.341290712123 0.348066206975 0.0517791329965
r=18.8091537097 0.0178634257567 0.260044845037 0.547910071805
r=7.77208165039 0.221766127979 0.380546377111 0.0508916610887
r=10.2691187714 0.26260037089 0.368899712253 0.0346853439032
r=13.0007482762 0.0988532700286 0.336198038728 0.0617713095327
r=14.0038427042 0.119499694136 0.339687689335 0.271010041259
r=3.09017407182 0.377510127674 0.0521285732322 0.177928513798
r=3.42952879542 0.236694258457 0.427661427053 0.291193119231
r=16.2387189358 0.0815999236992 0.0398957261942 0.136786261787
r=15.6014655409 0.311871448012 0.16833057654 0.232536381177
r=14.0267263926 0.341706029988 0.106454194948 0.0916455735291
r=6.46976992125 0.298721529147 0.208846864227 0.331490279903
r=8.26786151885 0.322153312726 0.49008129112 0.0629961300805
r=14.3949383791 0.171155814372 0.431151008027 0.113686662484
r=14.4239460614 0.298935039222 0.199518703456 0.115174488746
r=9.79938346609 0.476997433273 0.100257055612 0.0398023430337
r=9.69533777884 0.145541737239 0.217127920896 0.243666497555
r=6.96787691017 0.0302974582888 0.302426545791 0.395103670519
r=7.54588203343 0.107628568989 0.357296505295 0.367445202639
r=25.9059818624 0.278841974673 0.111445160134 0.132462086772
r=14.6463038382 0.294368465687 0.0712608366204 0.0849833658946
r=12.9872124581 0.246343149977 0.0346994909879 0.488683800722
r=9.64537364923 0.250560353386 0.314044709473 0.276499762825
r=7.07215464051 0.333404696955 0.041854082626 0.271875421617
r=17.4995829814 0.300013448779 0.342482174773 0.195257153026
r=28.47114969 0.0886763159485 0.356130141866 0.0818446715617
r=40.4851835017 0.206226700778 0.223355661457 0.193711014471
r=13.7709467739 0.120460048371 0.329751020349 0.523639097532
r=6.25007180869 0.00484802542883 0.324814375214 0.218282509904
r=16.283665818 0.0913728841999 0.259200684777 0.612494849619
r=26.3464917543 0.126728029178 0.360508607052 0.405541960412
r=16.2955256191 0.16890151063 0.234836353644 0.303344943491
r=12.8578600356 0.436763642933 0.0876727428466 0.152026079887
r=17.9029531114 0.0113989044718 0.339381397678 0.504850762909
r=13.1408096625 0.100727037561 0.229183724006 0.292012224665
r=19.6323473626 0.117493174778 0.494105606 0.288635615411
r=10.53225053 0.38025748598 0.293265126034 0.167047486629
@balllist {Second Position} color=gray
r=35.1879558393 0.23673148318 0.193968708716 0.345773070453
r=23.1439299978 0.242490789049 0.259477907248 0.296938614658
r=39.6873811511 0.158887145241 0.256676069524 0.246813279382
r=32.5268042697 0.288120713528 0.137527672462 0.343168558031
r=36.2311604413 0.133563657234 0.509351168976 0.115593132804
r=42.7517492588 0.116565007024 0.383481468056 0.10528825855
r=34.823096238 0.0232573055932 0.474589271592 0.405548051624
r=45.4828170907 0.567144567508 0.261013188146 0.122012267174
r=31.5967552046 0.256721232645 0.251717831359 0.213472925814
r=28.5643603215 0.0467584304723 0.108159011884 0.377632345523
r=34.7808155924 0.162603667818 0.0906546490758 0.441947357252
r=44.4384522522 0.306347378137 0.155210709775 0.127445258471
r=46.3659671238 0.478281821933 0.30273440033 0.2042174577
r=29.5287055471 0.204604724404 0.365656219082 0.0441512476802
r=21.1564699493 0.140746800324 0.354191602357 0.310901238892
r=32.1185676017 0.271693141133 0.215077275769 0.303349851184
r=30.9042117326 0.482700939637 0.345604849375 0.129609198408
r=32.5158645192 0.30042811016 0.0451462690562 0.292655180111
r=44.8894632779 0.438714533459 0.191883026552 0.101661388322
r=37.1145367034 0.309388223741 0.437100982584 0.0318999907404
r=37.9361010315 0.353542423658 0.105627281472 0.306965126561
r=28.6455479098 0.142678330094 0.252221047976 0.21216079549
r=34.4000561698 0.325067651257 0.197485545422 0.38709924619
r=33.0518511941 0.17219690438 0.25895778235 0.229122627932
r=24.9943289244 0.359568799016 0.441529025002 0.156972170093
r=47.4714406893 0.450577130133 0.41331287035 0.0842317726899
r=39.615172239 0.107189157241 0.112169600115 0.392812231386
r=31.1897415139 0.0816243845203 0.483061970397 0.415277430352
r=39.9462369962 0.336423098911 0.28214118994 0.203526691847
r=38.334922029 0.347605503094 0.0724623328878 0.472273284397
r=42.3701447579 0.434984187504 0.20918698134 0.140465052091
r=20.8008175945 0.353852358353 0.351896756991 0.280912690743
r=41.9362282931 0.476377772954 0.0587871670678 0.0282699658378
r=34.3246589761 0.195370249916 0.288821443884 0.244841855931
r=20.8312917104 0.513159984358 0.325608224676 0.138188305806
r=37.6536664496 0.0100614058053 0.33199286012 0.261929288354
r=27.6751960032 0.236349931039 0.117502621958 0.335638662129
r=19.3008531368 0.0389749000214 0.0995522208166 0.480365268448
r=44.4056881856 0.426041504985 0.0552279704252 0.120186893946
r=39.3413161819 0.332248436418 0.0994606042368 0.225445945384
r=42.8239245348 0.301406000439 0.361843587442 0.147734689103
r=36.2356157133 0.128781134053 0.405955805331 0.201761470144
r=24.7837255513 0.264284228699 0.312460469249 0.260311847996
r=42.8319193221 0.101413643648 0.396290802773 0.107648835389
r=39.870178565 0.0215916393875 0.194812197777 0.474244424004
r=36.7475434705 0.00916057649714 0.071695591384 0.383267834805
r=40.7799686459 0.102676998875 0.24166150423 0.340051234448
r=35.6908105691 0.367138127224 0.381868951038 0.0108688584575
r=41.121079908 0.185580765838 0.353565671563 0.384515277119
r=22.511462897 0.451088491357 0.375017206857 0.0443647150316
r=34.1822089288 0.135772507689 0.129447549882 0.470308466359
r=38.5135606393 0.325288654691 0.284137534233 0.30936728936
r=23.7333048878 0.235407049265 0.267265339711 0.337439207072
r=21.2245829378 0.121321406665 0.449755788426 0.384873166572
r=58.2880435006 0.205879440794 0.000294065726548 0.383895397247
r=58.6829616804 0.431374943846 0.313813807595 0.00637221528077
r=22.7860276092 0.00133912216596 0.335545539517 0.146890778128
r=42.5063794288 0.3044918082 0.224092740172 0.231394409647
r=19.4628322299 0.178096009936 0.489301272648 0.310834428934
r=35.2823654656 0.295424837612 0.359793533271 0.206877040899
r=33.3784103727 8.11368162102e-05 0.59503062549 0.135665796745
r=49.2792584084 0.0456760358264 0.00513497487428 0.412105368243
r=49.3574223167 0.342060799971 0.0656255002886 0.316104167305
r=23.8160830991 0.319470497257 0.0592686688076 0.268767164264
r=31.7679775031 0.229346608278 0.277418168165 0.218390211096
r=31.3981596531 0.026297981156 0.401409768785 0.165396032196
r=25.9967623132 0.265068194412 0.403640493012 0.227158606056
r=41.5959766012 0.103764313245 0.11601383758 0.497656940619
r=21.4978497813 0.121834040488 0.413774526865 0.344585007219
r=37.7755735777 0.325546713071 0.423844471099 0.140529393178
r=33.3113370526 0.183106660326 0.0304592742232 0.393114734734
r=34.2626834086 0.0210160472456 0.359252298108 0.158065274718
r=27.0891510222 0.470515981507 0.0569800548143 0.366573547205
r=30.1482613316 0.304674201989 0.398089992212 0.124778487002
r=34.0036901599 0.305651543341 0.309970616941 0.124320225137
r=26.0808294839 0.150510254106 0.42461255701 0.0595453746811
r=40.3797577027 0.328580958704 0.217286127949 0.0562252499952
r=39.0162570774 0.219315287318 0.0681560037544 0.343939628642
r=29.4289987813 0.0242031715393 0.380269775136 0.28528714206
r=43.8387216996 0.176985273205 0.264891937309 0.253997748434
r=41.7991395155 0.204367834115 0.17444445056 0.131309750402
r=32.781254789 0.137084812456 0.292394379735 0.443131254583
r=38.4506038656 0.479204008252 0.155178612737 0.0282750108557
r=30.6899026022 0.33428364172 0.267921467179 0.189701601818
r=40.7562306442 0.398340511867 0.362754300779 0.196418828603
r=48.2609536563 0.23149850388 0.377695979562 0.178658637407
r=28.7339917228 0.0347390592369 0.0438239230154 0.626269827994
r=39.9498144117 0.055018804321 0.367742556352 0.0293372896699
r=55.7340315686 0.457860397936 0.0406216746067 0.484589452327
r=32.8470806166 0.152013932224 0.37276935598 0.172361895439
r=32.5710195867 0.15569153773 0.446709214539 0.387222398899
r=14.6891142662 0.295327378404 0.263785123511 0.379659084206
r=37.7319522643 0.330809627615 0.3329546195 0.253242674437
r=42.7120121059 0.329749299295 0.313368367585 0.294824210183
r=78.7082518371 0.422603304085 0.0374798469303 0.0463238582382
r=38.0976121341 0.168509063338 0.167842965774 0.348204610855
r=35.0645648924 0.451781777035 0.276458242946 0.160795162889
r=41.7261733938 0.161713871946 0.0454703178174 0.40470707199
r=23.9591895048 0.310255335867 0.323278800844 0.0929317146528
r=48.5915921032 0.101446214584 0.0610035124524 0.356845373336
r=26.7314963294 0.121376151235 0.198316476897 0.441442591135
r=35.0680723215 0.109068813382 0.416423411522 0.212893536867
r=48.6393516143 0.332679934778 0.404230601539 0.0969834398315
r=40.5812646695 0.342244852466 0.343377300176 0.149759574263
r=36.6905922554 0.301796406892 0.119290391284 0.270942522597
r=18.1442790224 0.303549175053 0.292122642279 0.365827887266
r=44.8295723781 0.277378017723 0.55418006189 0.12314028793
r=33.5022194895 0.307925873857 0.301998831004 0.229401641557
r=31.0996635344 0.229934438588 0.440612734063 0.203028196623
r=25.7335465172 0.0798559952547 0.34803873341 0.259541908603
r=39.5111828862 0.195307420215 0.340060105627 0.239701268661
r=27.9569794449 0.283815572707 0.288111151588 0.178865200268
r=39.3447209785 0.215851116493 0.438381301597 0.0315153911291
r=42.8111173583 0.41817226299 0.270099153539 0.196636582176
r=32.7857262629 0.142381848903 0.242648536338 0.267598387764
r=31.6759536458 0.109432741317 0.312346763361 0.148696755001
r=48.1512929154 0.256305536886 0.282459225126 0.152729833102
r=66.0005518316 0.595288497797 0.00893739382199 0.0182401408894
r=39.506131097 0.0960084688587 0.112658158425 0.303399554416
r=28.2975728083 0.319471144213 0.32778273249 0.242158389103
r=25.6172538683 0.198757231829 0.303834282673 0.186847012715
r=35.607073006 0.27749700994 0.119867729424 0.355696535437
r=31.6030313386 0.447626473704 0.0109674601907 0.0664643025497
r=41.8345934797 0.417567893867 0.151778686504 0.375562927069
r=27.7866859235 0.0466030920319 0.385229685256 0.262611365152
r=35.0469437574 0.159815001543 0.622443556696 0.0579369228824
r=48.8881603746 0.406020179968 0.200042510399 0.193648888676
r=37.1742613197 0.399209029025 0.233645480471 0.129397318426
r=43.096399039 0.193612229004 0.159974304646 0.425650539967
r=31.1270392592 0.0469669660607 0.272238353356 0.270403795445
r=35.3928199861 0.339559740757 0.246961392055 0.33757421874
r=45.9559697731 0.48339668196 0.0247361676169 0.09546465006
r=34.4265105071 0.0450931840893 0.372960900538 0.332812318611
r=30.5504544969 0.291578196076 0.206437339887 0.235336284787
r=43.2445052036 0.273899505434 0.277986456308 0.16653256396
r=25.7439156132 0.0874863791146 0.200177335265 0.27679714768
r=30.3525023861 0.18619550368 0.0813503744108 0.225609603328
r=36.5895313324 0.370737880994 0.31357015862 0.0711800731653
r=22.3905008908 0.318052182975 0.171563837928 0.228417764107
r=48.683281489 0.00751654073358 0.226627455586 0.0158074988728
r=33.0367030995 0.0505800336728 0.543027787441 0.266499173938
r=33.3465006248 0.251918134273 0.341569304385 0.295876803647
r=29.7614929282 0.28026420493 0.245375863529 0.226047591471
r=41.8572110189 0.297553679152 0.312447496877 0.0169174548749
r=32.3812285873 0.0466593637006 0.365999354719 0.267764989067
r=59.2663866546 0.313448395514 0.108098314675 0.275293094333
r=44.5941932848 0.159084805989 0.0329810041457 0.0024628043706
r=35.7146562276 0.0756705137762 0.300853400666 0.0641442484259
r=24.9414309892 0.267121548315 0.207734494577 0.272490029844
r=25.0381939435 0.0867857577329 0.537725832707 0.200310753235
r=29.7345718963 0.284361377245 0.103326201078 0.534669414933
r=33.1042402053 0.413073565461 0.0282265879107 0.307542841
r=46.7401030019 0.279234365982 0.27861802916 0.308299881519
r=34.7922414526 0.268584027972 0.352619713395 0.239583686715
r=46.4185259527 0.331600627036 0.273788512271 0.0999589542112
r=44.5700758642 0.327075195127 0.257325343935 0.0658090008018
r=42.1059166214 0.102638217427 0.367621638362 0.194361604141
r=42.7963564894 0.420198269046 0.29151820525 0.163111443596
r=41.0657005445 0.315690908228 0.035883833465 0.295587337843
r=33.259703735 0.19617184098 0.282397316084 0.497507160947
r=35.0904696515 0.352187627593 0.228634484094 0.280626749846
r=34.7897172243 0.102626470458 0.460354117468 0.0340278244958
r=38.7871457706 0.298159229389 0.201828848272 0.110513959089
r=38.2960370671 0.296103013842 0.270140725236 0.21576116436
r=34.3068858289 0.0324551239058 0.329820480277 0.237443328893
r=36.1816214731 0.233296392791 0.0625924362462 0.394673834125
r=52.148839952 0.37591416212 0.263521670929 0.0365107024939
r=36.6719544872 0.0816502041847 0.264954091496 0.227471664426
r=29.3503983924 0.232872598107 0.306204811637 0.251585228008
r=21.5608080123 0.00742726674439 0.4258290286 0.36846026152
r=36.6064946183 0.223689929447 0.232549754314 0.07628020479
r=33.0297041847 0.319330382966 0.451607621553 0.109241879351
r=36.0715771437 0.220841223173 0.345417270634 0.26732626895
r=49.316791094 0.278581026732 0.195371864432 0.304351653889
r=42.0543823896 0.231386416045 0.20444760184 0.240741888731
r=39.9979696667 0.337183444634 0.35935763583 0.279194969771
r=38.3955485866 0.168113633049 0.273655112966 0.278807760424
r=42.193539281 0.0409851429569 0.133621691983 0.551081515426
r=36.7412506191 0.343356230361 0.359180172618 0.279447554397
r=41.2385642523 0.0397573785516 0.100970960884 0.350824328349
r=41.8477714083 0.18571336508 0.0426129967639 0.542144267047
r=32.027354625 0.221151579575 0.0507935407078 0.478849774527
r=36.3140361545 0.0874468821083 0.313210702105 0.244340440257
r=30.8296127653 0.150905346152 0.418048398511 0.272187328266
r=26.0998148424 0.0846462328973 0.318087812652 0.349429947277
r=45.0635899934 0.709324318802 0.152091975809 0.0954141274909
r=44.3321093406 0.18374814908 0.0584685201497 0.472931830347
r=30.6775422801 0.346597815692 0.304030662398 0.290414936241
r=26.4072408045 0.142973685274 0.11707407272 0.264746440164
r=35.8510961033 0.214083396368 0.122663150029 0.407315702342
r=44.7605104604 0.109065138912 0.162549733572 0.266829037361
r=50.107667943 0.204376172901 0.0299587886294 0.211399538651
r=41.8701235883 0.230433690924 0.210379257077 0.209164565848
r=48.328732541 0.31656767849 0.333913079222 0.265946856113
r=44.4139658709 0.213696530277 0.0540959117173 0.406247275933
r=23.2473115556 0.22234164016 0.247342676464 0.405308118625
r=38.6794281514 0.119169821948 0.462269794494 0.0321434109188
r=50.3741044169 0.264620127371 0.515231768973 0.0795311323026
r=30.4124898091 0.127487343683 0.352817488759 0.351331167229
r=35.4626320355 0.530797751879 0.0148049489723 0.16451957033
r=27.3943943031 0.24245783162 0.48117997405 0.0173656937552
r=32.507036552 0.0567291916964 0.203142187733 0.45740970512
r=55.0300624216 0.503400345079 0.12604088119 0.195268667977
r=36.1045698121 0.167242693637 0.00683708485158 0.500643298236
r=27.8956910432 0.361493644696 0.110077664675 0.40635090629
r=24.3985407328 0.126322324954 0.336849923397 0.431236357686
r=29.3056582154 0.306249436338 0.395080226571 0.0899259806209
r=30.6372127899 0.301852961922 0.432481485691 0.190110194209
r=24.1483634127 0.447464000237 0.431849214888 0.112187073582
r=46.8319450467 0.319285778488 0.165587982067 0.302072204843
r=36.065760489 0.225658652445 0.437865466177 0.271885964352
r=50.8130439583 0.446929824673 0.209743206046 0.15477360421
r=37.3173999532 0.387438201425 0.118215587916 0.169117552533
r=34.1036806237 0.160659433103 0.360820609898 0.0885009640794
r=33.7491463911 0.0618180039337 0.188844258825 0.371201911967
r=31.2930839933 0.0388103178074 0.33594822833 0.465399813582
r=40.9361010488 0.562574853797 0.0356341521029 0.359369057087
r=48.4127562263 0.40390792423 0.124859500713 0.371972978061
r=33.4472969492 0.0455000113562 0.0691352572887 0.383356008902
r=46.9595429283 0.299287376725 0.232990410613 0.0763836255677
r=37.3967712866 0.292281815492 0.134643797717 0.512849282834
r=30.7742909368 0.322955005963 0.407754453708 0.135730851728
r=25.7660317777 0.223750964809 0.387461919918 0.209797611684
r=28.9034490105 0.193249494756 0.134054580084 0.409851396711
r=32.7480718465 0.197368892984 0.402185142473 0.137626786015
r=57.5931393601 0.304259360481 0.0511711444144 0.26941311028
r=24.6871071267 0.299016847229 0.259692096883 0.244490152552
r=43.9564535468 0.286002359237 0.259713252521 0.0225497087124
r=45.4799431697 0.402798710341 0.312712683774 0.202409971583
r=25.6860791057 0.35516972679 0.240275351727 0.0342418894166
r=29.6086821543 0.367394784868 0.23252745824 0.232382621799
r=42.0901981474 0.115372924158 0.0597930757453 0.362305683229
r=34.3754025512 0.194084709633 0.479167092388 0.16090089648
r=37.4693940054 0.232681179663 0.243798643009 0.0942178672285
r=34.4098786519 0.163120408028 0.19873662594 0.550720805756
r=36.3863245025 0.220314768919 0.465035607022 0.0264051716681
r=19.8034914694 0.22418874436 0.397509895723 0.1290664108
r=36.2084053939 0.171621518551 0.228274242107 0.295665410133
r=31.9319036443 0.0459736955224 0.0585768883802 0.401151681316
r=26.817425571 0.161333001257 0.397702760545 0.207581298837
r=40.1916144095 0.149708339409 0.293750825875 0.24421994672
r=37.3828362236 0.322444335868 0.365293712418 0.298211012252
r=40.7427979392 0.0773788285333 0.531350485235 0.0184055568385
r=31.4006003425 0.229321911565 0.444991611753 0.306111501524
r=35.3960540564 0.132166843147 0.427775454981 0.343058194352
r=32.8496348689 0.35103869625 0.461661793728 0.149044656777
r=33.8145879784 0.164353999526 0.151147656259 0.191076334405
r=31.6874868024 0.330094825255 0.209260721621 0.216689725866
r=45.329611499 0.36435332816 0.181201304943 0.309329441379
r=21.5511062812 0.264178427242 0.051006251927 0.318470634242
r=34.3574844438 0.0195423024889 0.018355377918 0.457158520091
r=28.7999114102 0.323123091409 0.0649000011442 0.319074179961
r=47.3700271438 0.424056788073 0.203367266491 0.319994681092
r=34.2160591902 0.431533726223 0.218116829589 0.324981015964
r=40.8784830085 0.361582892149 0.34723107679 0.147649948676
r=28.2307819079 0.495743193096 0.0850592254654 0.257006553193
r=32.6016550811 0.0805164512857 0.440757688966 0.236130339241
r=37.0349545891 0.170231274642 0.182392652616 0.30966152852
r=39.8274380589 0.0885977826141 0.0500549246043 0.366194653801
r=27.7558395929 0.246860985059 0.207266991402 0.386613012185
r=40.0489450436 0.224452338748 0.122673348723 0.420997257822
r=31.0388544555 0.231623449403 0.361106865302 0.265387484097
r=37.6427816651 0.151098820463 0.228123761239 0.0603483466454
r=52.6438338908 0.477833824165 0.1146594848 0.00942435869767
r=32.5827234166 0.143169251078 0.525380276934 0.0306925851178
r=27.0084942075 0.265855831112 0.0457829757835 0.450700975868
r=36.7761758306 0.226595649575 0.144024353694 0.314755819423
r=29.0358675516 0.164493024264 0.468676570592 0.345935962787
r=48.6570963225 0.273689717591 0.281229483922 0.180951681303
r=32.3044399236 0.121485595994 0.555198574943 0.0296791002377
r=30.2006213753 0.0762634994923 0.45120494871 0.267932043854
r=41.2572175187 0.278816113758 0.0498287664055 0.321552596332
r=41.5630452948 0.214122639116 0.0718955686716 0.420924936805
r=21.0991452812 0.202347395171 0.322449874347 0.405450959305
r=38.7592368398 0.0730134493554 0.329425125347 0.296612813124
r=53.3036962388 0.433657898327 0.0688717521538 0.0989962316799
r=33.0072785863 0.190273733288 0.436042214868 0.0942456737068
r=35.9354624247 0.319339537281 0.331001516975 0.104845694131
r=43.4436567209 0.0888956433046 0.0124596658222 0.411863031149
r=40.6194116249 0.363503173076 0.215702553806 0.14612759711
r=24.8043369532 0.25173817633 0.274807557248 0.19309777761
r=39.5529865494 0.333762236009 0.19861653419 0.084333340362
r=36.2014558187 0.30037135696 0.318115015343 0.146727490939
r=37.2699669603 0.0358962484036 0.447627357845 0.156521844881
r=37.4496703422 0.406664138243 0.108330424493 0.172889965386
r=47.4026764192 0.00929060256872 0.0273665676327 0.448470292374
r=38.2547141618 0.282570907585 0.278746797202 0.0115040644141
r=50.206517459 0.266464297147 0.0797143907373 0.176711258918
r=34.5883675126 0.00974105805409 0.218202341396 0.308171495725
r=37.7131679445 0.231971058981 0.211963625096 0.226233239541
r=35.3463256983 0.138926713865 0.233425333649 0.396336865969
r=28.5348831749 0.0902635808749 0.381484683306 0.23054860791
r=52.3390284563 0.364087751925 0.195523459101 0.353422583301
r=36.7526285286 0.0878420893654 0.271414697716 0.308099410444
r=43.590346093 0.304794190306 0.00103781077612 0.358965523252
r=44.0183087818 0.192690083307 0.289623212695 0.126225150357
r=31.723419909 0.241607193563 0.239583818921 0.295959712822
r=41.2081833217 0.329584501895 0.0801338709522 0.306568301724
r=25.4432457002 0.149961594869 0.270106775106 0.269346988712
r=28.9101522936 0.157049583026 0.399068763603 0.29528279552
r=54.4051960059 0.18120594715 0.133520399828 0.271840105274
r=33.0176844391 0.247936446325 0.226459696675 0.363408212159
r=24.9495720987 0.527425811057 0.312614874271 0.0483296993921
r=48.4118661075 0.166102138978 0.044841471602 0.283092099074
r=28.7690067021 0.00304755136666 0.252253318033 0.298870665141
r=22.8679273281 0.687219729343 0.124723746647 0.139079801594
r=30.1338684827 0.0486140274569 0.237436883508 0.387170858012
r=43.0806610972 0.290763788881 0.168025784535 0.0965037642627
r=33.0956387338 0.208356905596 0.381267047401 0.28274938582
r=28.1600126442 0.357548110748 0.361078338088 0.237379086261
r=37.7139274085 0.147693000598 0.154333858608 0.224751525537
r=47.9918033062 0.369846058235 0.0393620955591 0.207463144068
r=24.64943882 0.157871828235 0.233859352384 0.297676815258
r=36.084531093 0.321028432834 0.28328570297 0.296064309666
r=31.6157575558 0.096776957432 0.391385062058 0.33117881616
r=30.4382932408 0.175509027208 0.0357038913175 0.363966839639
r=45.8844887043 0.290978445517 0.21836992632 0.376278839299
r=25.7452472968 0.012768017627 0.0381773457741 0.928319010244
r=35.666615376 0.436757696095 0.0467410063726 0.204150577469
r=35.630022835 0.359954646775 0.344869530382 0.252098392579
r=37.0614417912 0.135269441172 0.196655880458 0.32874047139
r=31.5784230269 0.0585784320031 0.0530132384524 0.774817370817
r=30.8148899008 0.243560137754 0.180973161745 0.39881345172
r=38.4045416819 0.00805558787103 0.328411656165 0.317143524832
r=39.8434763627 0.383211634528 0.400471909001 0.00265873169321
r=33.2060565233 0.399098662774 0.122879425598 0.204345537592
r=68.6826252984 0.374699633134 0.235804346733 0.151906047414
r=54.3687584561 0.663476799334 0.0168627016983 0.289744320787
r=34.9882691553 0.264023123498 0.0464231637982 0.117543306944
r=37.8144726584 0.142822698097 0.333498312835 0.425074926001
r=26.8393807223 0.222074267726 0.474708496908 0.102698926228
r=38.9313508121 0.153670279781 0.106626824943 0.600345270489
r=49.2107533136 0.343555125198 0.155532428632 0.0263437243352
r=41.121192702 0.377823689874 0.223578739041 0.0809343994781
r=31.072136707 0.294035528377 0.044778270903 0.291906170199
r=34.5364403019 0.426813623887 0.0491587421675 0.295731708056
r=41.4902971755 0.371270079474 0.444270547457 0.0909389300247
r=35.0436611769 0.209028751804 0.523119324535 0.117508952206
r=30.6223822924 0.0751677280859 0.238695535498 0.428320768336
r=33.4761692028 0.170894789539 0.287862400395 0.260350895441
r=20.983600028 0.0867029948279 0.325395487236 0.22674808215
r=43.8871848125 0.406876250366 0.0730718592965 0.36762635784
r=27.4153875408 0.0925986590046 0.261229675815 0.299459914895
r=29.5886002069 0.374289511694 0.11924019309 0.186838561734
r=27.2423394509 0.0666088735444 0.382529373929 0.403314943415
r=41.2231213003 0.283646348663 0.126864419763 0.302588081148
r=31.6071937848 0.00333751311547 0.324487954458 0.308617188841
r=36.8247065353 0.0486089991765 0.466013798852 0.139794941748
r=34.6875912834 0.340892184113 0.365161437899 0.188614479534
r=29.572843455 0.442032013476 0.131797404671 0.15759372206
r=39.5402949491 0.206013225319 0.324997337628 0.111902591119
r=32.6717162997 0.332474375552 0.349864320824 0.252591582061
r=35.8514018666 0.0363949825584 0.392206124493 0.242092491048
r=53.4477941333 0.168307251673 0.433029086616 0.0373657506022
r=40.1892126853 0.11590458342 0.62125728042 0.167469090725
r=37.2350369067 0.38543072112 0.192948969382 0.263940342772
r=35.8430996842 0.155669200002 0.0395421937307 0.0823724023164
r=37.3711741747 0.044829481313 0.550731898204 0.304396412813
r=41.5277898628 0.375209030237 0.15113078853 0.143122962227
r=27.7198754239 0.118735182581 0.268798365062 0.161143164108
r=52.5717707433 0.365950607435 0.257426258502 0.26021274802
r=53.755974007 0.217392118752 0.107978222054 0.207782200261
r=39.7984226061 0.260092564571 0.30395336933 0.103968981156
r=43.4997217573 0.417266267455 0.233113474182 0.143503929129
r=26.5907150682 0.321785997459 0.329031968087 0.190314285642
r=32.8860252712 0.00298249234114 0.341465042772 0.332619343774
r=52.7055138594 0.379280689234 0.463731811926 0.0313819579279
r=26.0864818023 0.282452695877 0.405414298744 0.198026038371
r=49.4764313473 0.223766697772 0.0224773686871 0.491099331645
r=40.6692387422 0.129651446397 0.0408977856142 0.465263119702
r=32.0795934903 0.0309843968677 0.605816238218 0.219307472252
r=36.1525417802 0.356847992517 0.236776156283 0.0896024133023
r=38.7863152597 0.460073319837 0.511398765952 0.0132911371944
r=51.4041216742 0.0412532223717 0.156618522935 0.10751063701
r=35.9845649189 0.29321121716 0.018306783644 0.109329964754
[truncated: 61,193 more chars]
